# Supplementary material for: Exploring a diverse world of effector domains and amyloid signaling motifs in fungal NLR proteins
Source: PLoS Comput Biol. 2022 Dec 21;18(12):e1010787. doi: 10.1371/journal.pcbi.1010787 (PMC9815663; doi:10.1371/journal.pcbi.1010787)
Supplement: S10 Data — The lists were obtained through iterative searches in NCBI “nr” starting from Pfam profiles of known NLR effector domains. (GZ) [file pcbi.1010787.s017.tar.gz › PF06985/conv_alignment.tbl]

#                                                                                --- full sequence --- -------------- this domain -------------   hmm coord   ali coord   env coord
# target name            accession   tlen query name           accession   qlen   E-value  score  bias   #  of  c-Evalue  i-Evalue  score  bias  from    to  from    to  from    to  acc description of target
#    ------------------- ---------- ----- -------------------- ---------- ----- --------- ------ ----- --- --- --------- --------- ------ ----- ----- ----- ----- ----- ----- ----- ---- ---------------------
XP_960157.2/46-258       -            213 HET                  PF06985.11   146   1.3e-43  158.1   0.1   1   1   5.7e-46   1.6e-43  157.7   0.1     1   146     1   213     1   213 0.98 [subseq from] hypothetical protein NCU04694 [Neurospora crassa OR74A] >EAA30921.2 hypothetical protein NCU04694 [Neurospora crassa OR74A] >KHE81923.1 hypothetical protein GE21DRAFT_8662 [Neurospora crassa]
RYP52665.1/126-264       -            139 HET                  PF06985.11   146   3.5e-42  153.4   1.0   1   1   1.4e-44     4e-42  153.2   1.0     1   146     1   139     1   139 0.94 [subseq from] hypothetical protein DL768_002221 [Monosporascus sp. mg162]
XP_001216139.1/85-251    -            167 HET                  PF06985.11   146     7e-42  152.4   0.0   1   1   2.8e-44     8e-42  152.2   0.0     1   146     1   167     1   167 0.94 [subseq from] predicted protein [Aspergillus terreus NIH2624] >EAU31780.1 predicted protein [Aspergillus terreus NIH2624]
KPA35313.1/51-195        -            145 HET                  PF06985.11   146     9e-42  152.1   0.0   1   1   3.5e-44     1e-41  151.9   0.0     1   146     1   145     1   145 0.93 [subseq from] het-protein, partial [Fusarium langsethiae]
XP_024511668.1/169-311   -            143 HET                  PF06985.11   146   1.8e-41  151.1   0.4   1   1   6.9e-44     2e-41  150.9   0.4     1   146     1   143     1   143 0.90 [subseq from] uncharacterized protein SMAC_12771 [Sordaria macrospora k-hell] >CCC13312.1 unnamed protein product [Sordaria macrospora k-hell]
XP_009224531.1/63-214    -            152 HET                  PF06985.11   146   2.2e-41  150.8   1.3   1   1   8.8e-44   2.5e-41  150.6   1.3     1   146     1   152     1   152 0.82 [subseq from] hypothetical protein GGTG_08427 [Gaeumannomyces tritici R3-111a-1] >EJT74587.1 hypothetical protein GGTG_08427 [Gaeumannomyces tritici R3-111a-1]
OBS17096.1/51-205        -            155 HET                  PF06985.11   146   2.9e-41  150.4   0.0   1   1   1.2e-43   3.3e-41  150.2   0.0     1   146     1   155     1   155 0.89 [subseq from] hypothetical protein FPOA_12374 [Fusarium poae]
KAA8632196.1/137-279     -            143 HET                  PF06985.11   146   3.1e-41  150.3   0.4   1   1   1.2e-43   3.4e-41  150.2   0.4     1   146     1   143     1   143 0.90 [subseq from] hypothetical protein SMACR_12771 [Sordaria macrospora]
OBS17562.1/81-230        -            150 HET                  PF06985.11   146   3.7e-41  150.1   0.0   1   1   1.4e-43   4.2e-41  149.9   0.0     1   146     1   150     1   150 0.90 [subseq from] hypothetical protein FPOA_11968 [Fusarium poae]
EMD93915.1/50-190        -            141 HET                  PF06985.11   146   4.1e-41  149.9   0.4   1   1   1.6e-43   4.6e-41  149.8   0.4     1   146     1   141     1   141 0.94 [subseq from] hypothetical protein COCHEDRAFT_1094008, partial [Bipolaris maydis C5]
XP_014081691.1/50-190    -            141 HET                  PF06985.11   146   4.1e-41  149.9   0.4   1   1   1.6e-43   4.6e-41  149.8   0.4     1   146     1   141     1   141 0.94 [subseq from] hypothetical protein COCC4DRAFT_164178 [Bipolaris maydis ATCC 48331] >ENI07782.1 hypothetical protein COCC4DRAFT_164178 [Bipolaris maydis ATCC 48331]
OBS16669.1/81-240        -            160 HET                  PF06985.11   146   4.6e-41  149.7   0.0   1   1   1.9e-43   5.4e-41  149.5   0.0     1   146     1   160     1   160 0.91 [subseq from] hypothetical protein FPOA_12705 [Fusarium poae]
OCK89825.1/46-206        -            161 HET                  PF06985.11   146   7.9e-41  149.0   2.4   1   1   3.1e-43   8.9e-41  148.8   2.4     1   146     1   161     1   161 0.95 [subseq from] HET-domain-containing protein, partial [Cenococcum geophilum 1.58]
KAE8318617.1/64-206      -            143 HET                  PF06985.11   146   7.9e-41  149.0   0.8   1   1   3.1e-43   8.8e-41  148.8   0.8     1   146     1   143     1   143 0.91 [subseq from] heterokaryon incompatibility protein-domain-containing protein, partial [Aspergillus transmontanensis]
KAB8210086.1/50-187      -            138 HET                  PF06985.11   146   8.1e-41  149.0   1.3   1   1   3.2e-43   9.1e-41  148.8   1.3     1   146     1   138     1   138 0.94 [subseq from] heterokaryon incompatibility protein-domain-containing protein [Aspergillus parasiticus]
OBS16914.1/51-210        -            160 HET                  PF06985.11   146   8.4e-41  148.9   0.0   1   1   3.4e-43   9.7e-41  148.7   0.0     1   146     1   160     1   160 0.91 [subseq from] hypothetical protein FPOA_12549 [Fusarium poae]
XP_013951055.1/48-210    -            163 HET                  PF06985.11   146   1.1e-40  148.6   3.6   1   1   4.3e-43   1.2e-40  148.4   3.6     1   146     1   163     1   163 0.93 [subseq from] hypothetical protein TRIVIDRAFT_132850, partial [Trichoderma virens Gv29-8] >EHK16860.1 hypothetical protein TRIVIDRAFT_132850, partial [Trichoderma virens Gv29-8]
KAE8319313.1/50-187      -            138 HET                  PF06985.11   146   1.2e-40  148.4   0.8   1   1   4.9e-43   1.4e-40  148.2   0.8     1   146     1   138     1   138 0.94 [subseq from] heterokaryon incompatibility protein-domain-containing protein [Aspergillus transmontanensis]
OBS16134.1/53-212        -            160 HET                  PF06985.11   146   1.4e-40  148.2   0.0   1   1   5.6e-43   1.6e-40  148.0   0.0     1   146     1   160     1   160 0.91 [subseq from] hypothetical protein FPOA_13204 [Fusarium poae]
OBS17226.1/53-212        -            160 HET                  PF06985.11   146   1.4e-40  148.2   0.0   1   1   5.6e-43   1.6e-40  148.0   0.0     1   146     1   160     1   160 0.91 [subseq from] hypothetical protein FPOA_12256 [Fusarium poae]
XP_001211161.1/50-188    -            139 HET                  PF06985.11   146   1.8e-40  147.9   0.3   1   1   6.9e-43     2e-40  147.7   0.3     1   146     1   139     1   139 0.95 [subseq from] predicted protein [Aspergillus terreus NIH2624] >EAU36945.1 predicted protein [Aspergillus terreus NIH2624]
CZR58311.1/50-183        -            134 HET                  PF06985.11   146   1.9e-40  147.7   5.6   1   1   8.3e-43   2.4e-40  147.4   5.6     1   146     1   134     1   134 0.93 [subseq from] related to heterokaryon incompatibility protein [Phialocephala subalpina]
KAB8271881.1/64-206      -            143 HET                  PF06985.11   146     2e-40  147.7   0.4   1   1   7.7e-43   2.2e-40  147.6   0.4     1   146     1   143     1   143 0.90 [subseq from] heterokaryon incompatibility protein-domain-containing protein [Aspergillus minisclerotigenes]
KAB8217371.1/50-187      -            138 HET                  PF06985.11   146     2e-40  147.7   0.7   1   1     8e-43   2.3e-40  147.5   0.7     1   146     1   138     1   138 0.94 [subseq from] heterokaryon incompatibility protein-domain-containing protein [Aspergillus novoparasiticus]
KAE8336379.1/50-187      -            138 HET                  PF06985.11   146   2.3e-40  147.5   0.9   1   1   9.2e-43   2.6e-40  147.3   0.9     1   146     1   138     1   138 0.94 [subseq from] hypothetical protein BDV24DRAFT_178560 [Aspergillus arachidicola]
PIG86943.1/33-170        -            138 HET                  PF06985.11   146   2.3e-40  147.5   0.9   1   1   9.2e-43   2.6e-40  147.3   0.9     1   146     1   138     1   138 0.94 [subseq from] hypothetical protein AARAC_005653 [Aspergillus arachidicola]
OPB39195.1/48-210        -            163 HET                  PF06985.11   146   2.4e-40  147.4   0.6   1   1   9.6e-43   2.7e-40  147.2   0.6     1   146     1   163     1   163 0.92 [subseq from] hypothetical protein A0O28_0049010 [Trichoderma guizhouense]
KKP05794.1/48-210        -            163 HET                  PF06985.11   146     3e-40  147.1   0.8   1   1   1.2e-42   3.4e-40  146.9   0.8     1   146     1   163     1   163 0.91 [subseq from] hypothetical protein THAR02_02078 [Trichoderma harzianum]
KAE8411996.1/65-207      -            143 HET                  PF06985.11   146   3.6e-40  146.9   0.5   1   1   1.4e-42     4e-40  146.7   0.5     1   146     1   143     1   143 0.92 [subseq from] heterokaryon incompatibility protein-domain-containing protein [Aspergillus pseudocaelatus]
XP_001222837.1/106-255   -            150 HET                  PF06985.11   146   3.6e-40  146.9   0.4   1   1   1.6e-42   4.5e-40  146.5   0.4     1   146     1   150     1   150 0.95 [subseq from] hypothetical protein CHGG_06742 [Chaetomium globosum CBS 148.51] >EAQ90123.1 hypothetical protein CHGG_06742 [Chaetomium globosum CBS 148.51]
CZR50156.1/48-197        -            150 HET                  PF06985.11   146   3.7e-40  146.8   0.2   1   1   1.5e-42   4.2e-40  146.6   0.2     1   146     1   150     1   150 0.91 [subseq from] uncharacterized protein PAC_00028 [Phialocephala subalpina]
RAQ46453.1/50-187        -            138 HET                  PF06985.11   146     4e-40  146.7   1.1   1   1   1.6e-42   4.5e-40  146.6   1.1     1   146     1   138     1   138 0.94 [subseq from] hypothetical protein AFGD_000486 [Aspergillus flavus]
RAQ62575.1/50-187        -            138 HET                  PF06985.11   146     4e-40  146.7   1.1   1   1   1.6e-42   4.5e-40  146.6   1.1     1   146     1   138     1   138 0.94 [subseq from] hypothetical protein COH20_010502 [Aspergillus flavus] >RAQ78523.1 hypothetical protein COH21_007087 [Aspergillus flavus] >RMZ42987.1 hypothetical protein CA14_007191 [Aspergillus flavus]
XP_002379618.1/50-187    -            138 HET                  PF06985.11   146     4e-40  146.7   1.1   1   1   1.6e-42   4.5e-40  146.6   1.1     1   146     1   138     1   138 0.94 [subseq from] conserved hypothetical protein [Aspergillus flavus NRRL3357] >EED50842.1 conserved hypothetical protein [Aspergillus flavus NRRL3357]
XP_023090996.1/50-187    -            138 HET                  PF06985.11   146     4e-40  146.7   1.1   1   1   1.6e-42   4.5e-40  146.6   1.1     1   146     1   138     1   138 0.94 [subseq from] unnamed protein product [Aspergillus oryzae RIB40] >BAE59792.1 unnamed protein product [Aspergillus oryzae RIB40]
KAE8358906.1/65-207      -            143 HET                  PF06985.11   146     4e-40  146.7   0.5   1   1   1.6e-42   4.5e-40  146.5   0.5     1   146     1   143     1   143 0.92 [subseq from] heterokaryon incompatibility protein-domain-containing protein [Aspergillus caelatus]
PNP53987.1/48-210        -            163 HET                  PF06985.11   146   4.3e-40  146.6   0.4   1   1   1.7e-42   4.9e-40  146.4   0.4     1   146     1   163     1   163 0.92 [subseq from] hypothetical protein THARTR1_05674 [Trichoderma harzianum]
PYH91026.1/62-213        -            152 HET                  PF06985.11   146   4.3e-40  146.6   0.8   1   1   1.7e-42   4.9e-40  146.4   0.8     1   146     1   152     1   152 0.84 [subseq from] HET-domain-containing protein [Aspergillus ellipticus CBS 707.79]
XP_009256829.1/124-277   -            154 HET                  PF06985.11   146   4.7e-40  146.5   0.2   1   1   1.9e-42   5.4e-40  146.3   0.2     1   146     1   154     1   154 0.92 [subseq from] hypothetical protein FPSE_05436 [Fusarium pseudograminearum CS3096] >EKJ74365.1 hypothetical protein FPSE_05436 [Fusarium pseudograminearum CS3096]
PWO17350.1/46-197        -            152 HET                  PF06985.11   146   4.7e-40  146.5   1.5   1   1   1.9e-42   5.5e-40  146.3   1.5     1   146     1   152     1   152 0.91 [subseq from] ankyrin repeat and SAM domain containing protein 6 [Pyrenophora tritici-repentis]
PZC88487.1/46-197        -            152 HET                  PF06985.11   146   4.7e-40  146.5   1.5   1   1   1.9e-42   5.5e-40  146.3   1.5     1   146     1   152     1   152 0.91 [subseq from] Arp, Ankyrin repeat protein, partial [Pyrenophora tritici-repentis]
PZC90676.1/46-197        -            152 HET                  PF06985.11   146   4.7e-40  146.5   1.5   1   1   1.9e-42   5.5e-40  146.3   1.5     1   146     1   152     1   152 0.91 [subseq from] coiled-coil domain-containing protein MTMR15 [Pyrenophora tritici-repentis] >KAA8623671.1 ankyrin repeat and SAM domain-containing protein 6 [Pyrenophora tritici-repentis]
PZC94051.1/46-197        -            152 HET                  PF06985.11   146   4.7e-40  146.5   1.5   1   1   1.9e-42   5.5e-40  146.3   1.5     1   146     1   152     1   152 0.91 [subseq from] Arp, Ankyrin repeat protein, partial [Pyrenophora tritici-repentis]
PZD22790.1/46-197        -            152 HET                  PF06985.11   146   4.7e-40  146.5   1.5   1   1   1.9e-42   5.5e-40  146.3   1.5     1   146     1   152     1   152 0.91 [subseq from] Arp, Ankyrin repeat protein [Pyrenophora tritici-repentis]
PZD27451.1/46-197        -            152 HET                  PF06985.11   146   4.7e-40  146.5   1.5   1   1   1.9e-42   5.5e-40  146.3   1.5     1   146     1   152     1   152 0.91 [subseq from] Arp, Ankyrin repeat protein [Pyrenophora tritici-repentis]
RDW63370.1/50-183        -            134 HET                  PF06985.11   146   5.1e-40  146.4   0.8   1   1   2.4e-42   6.9e-40  145.9   0.8     1   146     1   134     1   134 0.95 [subseq from] hypothetical protein BP6252_10915 [Coleophoma cylindrospora]
KIM95639.1/48-200        -            153 HET                  PF06985.11   146   5.1e-40  146.4   1.9   1   1     2e-42   5.8e-40  146.2   1.9     1   146     1   153     1   153 0.91 [subseq from] hypothetical protein OIDMADRAFT_73942, partial [Oidiodendron maius Zn]
CZR69913.1/50-183        -            134 HET                  PF06985.11   146   5.3e-40  146.3   1.7   1   1   2.3e-42   6.6e-40  146.0   1.7     1   146     1   134     1   134 0.94 [subseq from] uncharacterized protein PAC_19813 [Phialocephala subalpina]
XP_002372973.1/64-206    -            143 HET                  PF06985.11   146   5.6e-40  146.2   0.2   1   1   2.2e-42   6.3e-40  146.1   0.2     1   146     1   143     1   143 0.90 [subseq from] conserved hypothetical protein [Aspergillus flavus NRRL3357] >EED57361.1 conserved hypothetical protein [Aspergillus flavus NRRL3357] >RAQ71196.1 hypothetical protein COH20_003545 [Aspergillus flavus] >RAQ73233.1 hypothetical protein COH21_009888 [Aspergillus flavus] >KAB8242241.1 heterokaryon incompatibility protein-domain-containing protein [Aspergillus parvisclerotigenus]
TVY80786.1/61-210        -            150 HET                  PF06985.11   146     6e-40  146.1   0.5   1   1   2.3e-42   6.7e-40  146.0   0.5     1   146     1   150     1   150 0.87 [subseq from] Heterokaryon incompatibility protein 6 OR allele [Lachnellula suecica]
OAL49078.1/49-208        -            160 HET                  PF06985.11   146   6.3e-40  146.1   1.3   1   1   2.5e-42     7e-40  145.9   1.3     1   146     1   160     1   160 0.97 [subseq from] HET-domain-containing protein [Pyrenochaeta sp. DS3sAY3a]
KAE8358705.1/50-187      -            138 HET                  PF06985.11   146   6.5e-40  146.0   0.3   1   1   2.6e-42   7.3e-40  145.9   0.3     1   146     1   138     1   138 0.93 [subseq from] heterokaryon incompatibility protein-domain-containing protein [Aspergillus caelatus]
XP_025465490.1/47-205    -            159 HET                  PF06985.11   146   6.8e-40  146.0   0.7   1   1   2.7e-42   7.7e-40  145.8   0.7     1   146     1   159     1   159 0.92 [subseq from] HET-domain-containing protein [Aspergillus sclerotioniger CBS 115572] >PWY80888.1 HET-domain-containing protein [Aspergillus sclerotioniger CBS 115572]
KAE8328213.1/50-187      -            138 HET                  PF06985.11   146   7.5e-40  145.8   0.9   1   1     3e-42   8.5e-40  145.7   0.9     1   146     1   138     1   138 0.94 [subseq from] heterokaryon incompatibility protein-domain-containing protein [Aspergillus sergii]
KLU93047.1/84-248        -            165 HET                  PF06985.11   146   7.8e-40  145.8   0.8   1   1   3.2e-42   9.2e-40  145.5   0.8     1   146     1   165     1   165 0.91 [subseq from] hypothetical protein MAPG_11963, partial [Magnaporthiopsis poae ATCC 64411]
XP_015404190.1/64-207    -            144 HET                  PF06985.11   146     9e-40  145.6   0.9   1   1   3.5e-42     1e-39  145.4   0.9     1   146     1   144     1   144 0.91 [subseq from] hypothetical protein ANOM_008543 [Aspergillus nomius NRRL 13137] >KNG83267.1 hypothetical protein ANOM_008543 [Aspergillus nomius NRRL 13137]
KOC12976.1/64-206        -            143 HET                  PF06985.11   146     9e-40  145.6   0.2   1   1   3.5e-42     1e-39  145.4   0.2     1   146     1   143     1   143 0.90 [subseq from] hypothetical protein AFLA70_34g004010 [Aspergillus flavus AF70]
KXH34976.1/40-215        -            176 HET                  PF06985.11   146     1e-39  145.4   0.4   1   1   4.3e-42   1.2e-39  145.1   0.4     1   146     1   176     1   176 0.91 [subseq from] heterokaryon incompatibility protein [Colletotrichum simmondsii]
XP_025467148.1/64-218    -            155 HET                  PF06985.11   146     1e-39  145.4   0.1   1   1   4.1e-42   1.2e-39  145.2   0.1     1   146     1   155     1   155 0.89 [subseq from] HET-domain-containing protein [Aspergillus sclerotioniger CBS 115572] >PWY86557.1 HET-domain-containing protein [Aspergillus sclerotioniger CBS 115572]
XP_009222052.1/60-212    -            153 HET                  PF06985.11   146     1e-39  145.4   0.5   1   1   4.3e-42   1.2e-39  145.1   0.5     1   146     1   153     1   153 0.89 [subseq from] hypothetical protein GGTG_05976 [Gaeumannomyces tritici R3-111a-1] >EJT76052.1 hypothetical protein GGTG_05976 [Gaeumannomyces tritici R3-111a-1]
XP_015411014.1/50-185    -            136 HET                  PF06985.11   146   1.2e-39  145.2   0.4   1   1   4.8e-42   1.4e-39  145.0   0.4     1   146     1   136     1   136 0.95 [subseq from] hypothetical protein ANOM_002111 [Aspergillus nomius NRRL 13137] >KNG90091.1 hypothetical protein ANOM_002111 [Aspergillus nomius NRRL 13137]
KAB8265595.1/64-207      -            144 HET                  PF06985.11   146   1.2e-39  145.2   1.0   1   1   4.7e-42   1.3e-39  145.0   1.0     1   146     1   144     1   144 0.91 [subseq from] heterokaryon incompatibility protein-domain-containing protein [Aspergillus nomius]
PCD20929.1/86-239        -            154 HET                  PF06985.11   146   1.3e-39  145.1   1.0   1   1   5.1e-42   1.5e-39  144.9   1.0     1   146     1   154     1   154 0.92 [subseq from] hypothetical protein FGRA07_05081 [Fusarium graminearum]
XP_011320698.1/124-277   -            154 HET                  PF06985.11   146   1.3e-39  145.1   1.0   1   1   5.1e-42   1.5e-39  144.9   1.0     1   146     1   154     1   154 0.92 [subseq from] hypothetical protein FGSG_08120 [Fusarium graminearum PH-1] >ESU15273.1 hypothetical protein FGSG_08120 [Fusarium graminearum PH-1] >EYB25169.1 hypothetical protein FG05_08120 [Fusarium graminearum] >CEF76381.1 unnamed protein product [Fusarium graminearum]
QDS67868.1/68-236        -            169 HET                  PF06985.11   146   1.3e-39  145.0   1.2   1   1   5.6e-42   1.6e-39  144.8   1.2     1   146     1   169     1   169 0.91 [subseq from] hypothetical protein FKW77_007866 [Venturia effusa]
KAB8234187.1/50-188      -            139 HET                  PF06985.11   146   1.3e-39  145.0   2.5   1   1   5.2e-42   1.5e-39  144.9   2.5     1   146     1   139     1   139 0.94 [subseq from] HET-domain-containing protein [Aspergillus alliaceus]
KAE8394461.1/50-188      -            139 HET                  PF06985.11   146   1.3e-39  145.0   2.5   1   1   5.2e-42   1.5e-39  144.9   2.5     1   146     1   139     1   139 0.94 [subseq from] HET-domain-containing protein [Aspergillus albertensis]
KAE8161442.1/65-207      -            143 HET                  PF06985.11   146   1.4e-39  145.0   0.9   1   1   5.5e-42   1.6e-39  144.8   0.9     1   146     1   143     1   143 0.91 [subseq from] heterokaryon incompatibility protein-domain-containing protein [Aspergillus tamarii]
PYI01840.1/49-187        -            139 HET                  PF06985.11   146   1.4e-39  144.9   0.4   1   1   5.5e-42   1.6e-39  144.8   0.4     1   146     1   139     1   139 0.92 [subseq from] HET-domain-containing protein [Aspergillus sclerotiicarbonarius CBS 121057]
XP_018666117.1/52-214    -            163 HET                  PF06985.11   146   1.5e-39  144.9   4.3   1   1   5.8e-42   1.7e-39  144.7   4.3     1   146     1   163     1   163 0.94 [subseq from] hypothetical protein TGAM01_v204100 [Trichoderma gamsii] >PON27151.1 hypothetical protein TGAM01_v204100 [Trichoderma gamsii]
KAE8415936.1/50-187      -            138 HET                  PF06985.11   146   1.5e-39  144.8   0.3   1   1     6e-42   1.7e-39  144.7   0.3     1   146     1   138     1   138 0.93 [subseq from] heterokaryon incompatibility protein-domain-containing protein [Aspergillus pseudocaelatus]
PFH58369.1/72-226        -            155 HET                  PF06985.11   146   1.5e-39  144.8   2.7   1   1   6.1e-42   1.7e-39  144.6   2.7     1   146     1   155     1   155 0.92 [subseq from] hypothetical protein XA68_13754 [Ophiocordyceps unilateralis]
XP_956504.2/164-358      -            195 HET                  PF06985.11   146   1.7e-39  144.7   0.3   1   1   8.5e-42   2.4e-39  144.2   0.3     1   146     1   195     1   195 0.94 [subseq from] hypothetical protein NCU01593 [Neurospora crassa OR74A] >CAB91376.2 related to heterokaryon incompatibility protein [Neurospora crassa] >EAA27268.2 hypothetical protein NCU01593 [Neurospora crassa OR74A] >KHE87138.1 HET-domain-containing protein [Neurospora crassa]
TGO45085.1/52-205        -            154 HET                  PF06985.11   146   1.8e-39  144.6   0.8   1   1   7.3e-42   2.1e-39  144.4   0.8     1   146     1   154     1   154 0.86 [subseq from] hypothetical protein BCON_0424g00020 [Botryotinia convoluta]
EIT79003.1/50-187        -            138 HET                  PF06985.11   146   1.9e-39  144.5   1.2   1   1   7.3e-42   2.1e-39  144.4   1.2     1   146     1   138     1   138 0.94 [subseq from] hypothetical protein Ao3042_04576 [Aspergillus oryzae 3.042] >KDE77540.1 hypothetical protein AO1008_03402 [Aspergillus oryzae 100-8]
KAB8240124.1/50-187      -            138 HET                  PF06985.11   146   1.9e-39  144.5   1.2   1   1   7.3e-42   2.1e-39  144.4   1.2     1   146     1   138     1   138 0.94 [subseq from] heterokaryon incompatibility protein-domain-containing protein [Aspergillus parvisclerotigenus]
OOO14945.1/50-187        -            138 HET                  PF06985.11   146   1.9e-39  144.5   1.2   1   1   7.3e-42   2.1e-39  144.4   1.2     1   146     1   138     1   138 0.94 [subseq from] Heterokaryon incompatibility [Aspergillus oryzae]
CVK99392.1/45-184        -            140 HET                  PF06985.11   146   1.9e-39  144.5   3.3   1   1   7.5e-42   2.2e-39  144.3   3.3     1   146     1   140     1   140 0.93 [subseq from] uncharacterized protein FMAN_02234 [Fusarium mangiferae]
OCK79113.1/48-187        -            140 HET                  PF06985.11   146     2e-39  144.4   1.6   1   1     8e-42   2.3e-39  144.3   1.6     1   146     1   140     1   140 0.95 [subseq from] HET-domain-containing protein [Lepidopterella palustris CBS 459.81]
RYP56088.1/96-243        -            148 HET                  PF06985.11   146   2.1e-39  144.4   0.7   1   1   8.8e-42   2.5e-39  144.1   0.7     1   146     1   148     1   148 0.93 [subseq from] hypothetical protein DL771_012151 [Monosporascus sp. 5C6A]
PWO19411.1/46-197        -            152 HET                  PF06985.11   146   2.2e-39  144.3   3.4   1   1   8.8e-42   2.5e-39  144.1   3.4     1   146     1   152     1   152 0.91 [subseq from] Arp, Ankyrin repeat protein [Pyrenophora tritici-repentis] >PZC94470.1 Arp, Ankyrin repeat protein [Pyrenophora tritici-repentis] >PZD23815.1 Arp, Ankyrin repeat protein [Pyrenophora tritici-repentis] >PZD39265.1 Arp, Ankyrin repeat protein [Pyrenophora tritici-repentis]
PZC88519.1/46-197        -            152 HET                  PF06985.11   146   2.2e-39  144.3   3.4   1   1   8.8e-42   2.5e-39  144.1   3.4     1   146     1   152     1   152 0.91 [subseq from] Arp, Ankyrin repeat protein [Pyrenophora tritici-repentis]
PZC90951.1/46-197        -            152 HET                  PF06985.11   146   2.2e-39  144.3   3.4   1   1   8.8e-42   2.5e-39  144.1   3.4     1   146     1   152     1   152 0.91 [subseq from] FabG, Dehydrogenase [Pyrenophora tritici-repentis]
PZD26554.1/46-197        -            152 HET                  PF06985.11   146   2.2e-39  144.3   3.4   1   1   8.8e-42   2.5e-39  144.1   3.4     1   146     1   152     1   152 0.91 [subseq from] Arp, Ankyrin repeat protein [Pyrenophora tritici-repentis]
XP_001935595.1/46-197    -            152 HET                  PF06985.11   146   2.2e-39  144.3   3.4   1   1   8.8e-42   2.5e-39  144.1   3.4     1   146     1   152     1   152 0.91 [subseq from] ankyrin repeat and SAM domain containing protein 6 [Pyrenophora tritici-repentis Pt-1C-BFP] >EDU48169.1 ankyrin repeat and SAM domain containing protein 6 [Pyrenophora tritici-repentis Pt-1C-BFP] >PWO19969.1 hypothetical protein PtrARCrB10_11527 [Pyrenophora tritici-repentis]
KAB8254964.1/50-209      -            160 HET                  PF06985.11   146   2.5e-39  144.1   0.5   1   1     1e-41   2.9e-39  143.9   0.5     1   146     1   160     1   160 0.93 [subseq from] heterokaryon incompatibility protein-domain-containing protein [Aspergillus nomius] >KAE8409400.1 heterokaryon incompatibility protein-domain-containing protein [Aspergillus pseudonomius]
PIG83336.1/64-207        -            144 HET                  PF06985.11   146   2.6e-39  144.1   0.7   1   1     1e-41   2.9e-39  143.9   0.7     1   146     1   144     1   144 0.93 [subseq from] hypothetical protein AARAC_001148 [Aspergillus arachidicola]
GES59754.1/50-188        -            139 HET                  PF06985.11   146   2.6e-39  144.0   0.0   1   1   1.1e-41   3.1e-39  143.8   0.0     1   146     1   139     1   139 0.95 [subseq from] hypothetical protein ATETN484_0004008500 [Aspergillus terreus]
OOF94989.1/56-189        -            134 HET                  PF06985.11   146   2.7e-39  144.0   0.3   1   1   1.3e-41   3.6e-39  143.6   0.3     1   146     1   134     1   134 0.95 [subseq from] hypothetical protein ASPCADRAFT_131553 [Aspergillus carbonarius ITEM 5010]
CZR68380.1/50-183        -            134 HET                  PF06985.11   146   2.8e-39  144.0   0.7   1   1   1.2e-41   3.5e-39  143.7   0.7     1   146     1   134     1   134 0.93 [subseq from] related to heterokaryon incompatibility protein [Phialocephala subalpina]
KAA8632439.1/144-285     -            142 HET                  PF06985.11   146   2.8e-39  144.0   0.2   1   1   1.1e-41   3.2e-39  143.8   0.2     1   146     1   142     1   142 0.90 [subseq from] hypothetical protein SMACR_05169 [Sordaria macrospora]
KLU88857.1/44-204        -            161 HET                  PF06985.11   146     3e-39  143.9   1.4   1   1   1.2e-41   3.4e-39  143.7   1.4     1   146     1   161     1   161 0.91 [subseq from] hypothetical protein, variant [Magnaporthiopsis poae ATCC 64411]
KLU88858.1/44-204        -            161 HET                  PF06985.11   146     3e-39  143.9   1.4   1   1   1.2e-41   3.4e-39  143.7   1.4     1   146     1   161     1   161 0.91 [subseq from] hypothetical protein MAPG_07840 [Magnaporthiopsis poae ATCC 64411]
XP_007702658.1/46-197    -            152 HET                  PF06985.11   146   3.1e-39  143.8   1.7   1   1   1.2e-41   3.5e-39  143.7   1.7     1   146     1   152     1   152 0.91 [subseq from] hypothetical protein COCSADRAFT_48249, partial [Bipolaris sorokiniana ND90Pr] >EMD61726.1 hypothetical protein COCSADRAFT_48249, partial [Bipolaris sorokiniana ND90Pr]
OCK94027.1/95-249        -            155 HET                  PF06985.11   146   3.1e-39  143.8   0.4   1   1   1.2e-41   3.5e-39  143.6   0.4     1   146     1   155     1   155 0.86 [subseq from] HET-domain-containing protein [Cenococcum geophilum 1.58]
OTA61510.1/55-196        -            142 HET                  PF06985.11   146   3.1e-39  143.8   0.2   1   1   1.2e-41   3.5e-39  143.7   0.2     1   146     1   142     1   142 0.93 [subseq from] HET-domain-containing protein [Hypoxylon sp. EC38]
OTA95382.1/60-201        -            142 HET                  PF06985.11   146   3.1e-39  143.8   0.3   1   1   1.2e-41   3.5e-39  143.7   0.3     1   146     1   142     1   142 0.94 [subseq from] hypothetical protein M434DRAFT_208127 [Hypoxylon sp. CO27-5]
PTB77041.1/207-349       -            143 HET                  PF06985.11   146   3.2e-39  143.8   0.9   1   1   1.3e-41   3.6e-39  143.6   0.9     1   146     1   143     1   143 0.94 [subseq from] HET-domain-containing protein [Trichoderma longibrachiatum ATCC 18648]
OCK86316.1/104-254       -            151 HET                  PF06985.11   146   3.4e-39  143.7   1.7   1   1   1.3e-41   3.8e-39  143.5   1.7     1   146     1   151     1   151 0.93 [subseq from] HET-domain-containing protein, partial [Lepidopterella palustris CBS 459.81]
OOF91228.1/46-207        -            162 HET                  PF06985.11   146   3.7e-39  143.6   0.2   1   1   1.5e-41   4.3e-39  143.4   0.2     1   146     1   162     1   162 0.94 [subseq from] hypothetical protein ASPCADRAFT_134633 [Aspergillus carbonarius ITEM 5010]
EGZ71066.1/119-261       -            143 HET                  PF06985.11   146   4.2e-39  143.4   0.1   1   1   1.7e-41   4.7e-39  143.2   0.1     1   146     1   143     1   143 0.92 [subseq from] HET-domain-containing protein [Neurospora tetrasperma FGSC 2509]
XP_009851726.1/119-261   -            143 HET                  PF06985.11   146   4.2e-39  143.4   0.1   1   1   1.7e-41   4.7e-39  143.2   0.1     1   146     1   143     1   143 0.92 [subseq from] hypothetical protein NEUTE1DRAFT_110659 [Neurospora tetrasperma FGSC 2508] >EGO56084.1 hypothetical protein NEUTE1DRAFT_110659 [Neurospora tetrasperma FGSC 2508]
KXH61345.1/40-215        -            176 HET                  PF06985.11   146   4.5e-39  143.3   0.1   1   1   1.8e-41   5.2e-39  143.1   0.1     1   146     1   176     1   176 0.93 [subseq from] heterokaryon incompatibility protein [Colletotrichum nymphaeae SA-01]
XP_022389233.1/65-207    -            143 HET                  PF06985.11   146   5.1e-39  143.1   0.4   1   1     2e-41   5.8e-39  143.0   0.4     1   146     1   143     1   143 0.90 [subseq from] hypothetical protein ABOM_006475 [Aspergillus bombycis] >OGM45516.1 hypothetical protein ABOM_006475 [Aspergillus bombycis]
KNG44311.1/93-244        -            152 HET                  PF06985.11   146   5.1e-39  143.1   0.9   1   1   2.1e-41   6.1e-39  142.9   0.9     1   146     1   152     1   152 0.89 [subseq from] ankyrin repeat and sam domain-containing protein 6, partial [Stemphylium lycopersici]
RAR07582.1/89-240        -            152 HET                  PF06985.11   146   5.1e-39  143.1   0.9   1   1   2.1e-41   6.1e-39  142.9   0.9     1   146     1   152     1   152 0.89 [subseq from] Pfs, NACHT and Ankyrin domain protein [Stemphylium lycopersici]
XP_013948323.1/42-204    -            163 HET                  PF06985.11   146   5.5e-39  143.0   3.4   1   1   2.2e-41   6.2e-39  142.8   3.4     1   146     1   163     1   163 0.93 [subseq from] hypothetical protein TRIATDRAFT_44656, partial [Trichoderma atroviride IMI 206040] >EHK50384.1 hypothetical protein TRIATDRAFT_44656, partial [Trichoderma atroviride IMI 206040]
XP_016642823.1/47-193    -            147 HET                  PF06985.11   146   6.2e-39  142.8   0.2   1   1   2.4e-41     7e-39  142.7   0.2     1   146     1   147     1   147 0.95 [subseq from] Uncharacterized protein SAPIO_CDS5098 [Scedosporium apiospermum] >KEZ43024.1 Uncharacterized protein SAPIO_CDS5098 [Scedosporium apiospermum]
OOO12963.1/64-206        -            143 HET                  PF06985.11   146     7e-39  142.7   0.1   1   1   2.8e-41   7.9e-39  142.5   0.1     1   146     1   143     1   143 0.90 [subseq from] WASH complex, F-actin capping protein, beta subunit [Aspergillus oryzae]
RAQ49573.1/64-206        -            143 HET                  PF06985.11   146     7e-39  142.7   0.1   1   1   2.8e-41   7.9e-39  142.5   0.1     1   146     1   143     1   143 0.90 [subseq from] hypothetical protein AFGD_002452 [Aspergillus flavus]
RMZ45504.1/64-206        -            143 HET                  PF06985.11   146     7e-39  142.7   0.1   1   1   2.8e-41   7.9e-39  142.5   0.1     1   146     1   143     1   143 0.90 [subseq from] hypothetical protein CA14_005251 [Aspergillus flavus]
XP_007693961.1/46-197    -            152 HET                  PF06985.11   146   7.1e-39  142.7   1.1   1   1     3e-41   8.5e-39  142.4   1.1     1   146     1   152     1   152 0.88 [subseq from] hypothetical protein COCMIDRAFT_31310, partial [Bipolaris oryzae ATCC 44560] >EUC39519.1 hypothetical protein COCMIDRAFT_31310, partial [Bipolaris oryzae ATCC 44560]
KLU86257.1/45-197        -            153 HET                  PF06985.11   146   7.4e-39  142.6   0.0   1   1     3e-41   8.5e-39  142.4   0.0     1   146     1   153     1   153 0.86 [subseq from] hypothetical protein MAPG_05273 [Magnaporthiopsis poae ATCC 64411]
XP_022391508.1/50-185    -            136 HET                  PF06985.11   146   7.5e-39  142.6   0.7   1   1   3.2e-41   9.1e-39  142.3   0.7     1   146     1   136     1   136 0.95 [subseq from] hypothetical protein ABOM_003328 [Aspergillus bombycis] >OGM47791.1 hypothetical protein ABOM_003328 [Aspergillus bombycis]
TVY45237.1/44-191        -            148 HET                  PF06985.11   146   7.8e-39  142.5   0.2   1   1   3.1e-41   8.8e-39  142.4   0.2     1   146     1   148     1   148 0.92 [subseq from] Heterokaryon incompatibility protein 6,OR allele [Lachnellula occidentalis]
OOF96413.1/93-232        -            140 HET                  PF06985.11   146   7.9e-39  142.5   0.8   1   1   3.1e-41   8.8e-39  142.4   0.8     1   146     1   140     1   140 0.93 [subseq from] hypothetical protein ASPCADRAFT_206608 [Aspergillus carbonarius ITEM 5010]
KAB8253517.1/58-196      -            139 HET                  PF06985.11   146     8e-39  142.5   0.5   1   1   3.1e-41   8.9e-39  142.3   0.5     1   146     1   139     1   139 0.94 [subseq from] heterokaryon incompatibility protein-domain-containing protein [Aspergillus nomius]
KAE8397279.1/54-192      -            139 HET                  PF06985.11   146     8e-39  142.5   0.5   1   1   3.1e-41   8.9e-39  142.3   0.5     1   146     1   139     1   139 0.94 [subseq from] heterokaryon incompatibility protein-domain-containing protein [Aspergillus pseudonomius]
ETR97587.1/47-207        -            161 HET                  PF06985.11   146   8.3e-39  142.4   1.0   1   1   3.4e-41   9.6e-39  142.2   1.0     1   146     1   161     1   161 0.96 [subseq from] HET-domain-containing protein, partial [Trichoderma reesei RUT C-30]
XP_006969351.1/149-309   -            161 HET                  PF06985.11   146   8.3e-39  142.4   1.0   1   1   3.4e-41   9.6e-39  142.2   1.0     1   146     1   161     1   161 0.96 [subseq from] predicted protein [Trichoderma reesei QM6a] >EGR44757.1 predicted protein [Trichoderma reesei QM6a]
KLU89613.1/49-211        -            163 HET                  PF06985.11   146   8.4e-39  142.4   1.6   1   1   3.5e-41     1e-38  142.2   1.6     1   146     1   163     1   163 0.81 [subseq from] hypothetical protein MAPG_08584 [Magnaporthiopsis poae ATCC 64411]
PYI10710.1/47-208        -            162 HET                  PF06985.11   146   8.6e-39  142.4   3.4   1   1   3.4e-41   9.8e-39  142.2   3.4     1   146     1   162     1   162 0.93 [subseq from] HET-domain-containing protein [Aspergillus sclerotiicarbonarius CBS 121057]
PMD39497.1/52-192        -            141 HET                  PF06985.11   146     9e-39  142.3   2.2   1   1   3.6e-41     1e-38  142.1   2.2     1   146     1   141     1   141 0.94 [subseq from] HET-domain-containing protein, partial [Hyaloscypha variabilis F]
XP_024546902.1/50-226    -            177 HET                  PF06985.11   146   9.5e-39  142.3   0.4   1   1   4.8e-41   1.4e-38  141.7   0.4     1   146     1   177     1   177 0.91 [subseq from] hypothetical protein BCIN_02g01480 [Botrytis cinerea B05.10] >ATZ46788.1 hypothetical protein BCIN_02g01480 [Botrytis cinerea B05.10]
XP_014082759.1/46-197    -            152 HET                  PF06985.11   146   1.1e-38  142.1   1.2   1   1   4.6e-41   1.3e-38  141.8   1.2     1   146     1   152     1   152 0.88 [subseq from] hypothetical protein COCC4DRAFT_161641, partial [Bipolaris maydis ATCC 48331] >EMD91393.1 hypothetical protein COCHEDRAFT_1135871, partial [Bipolaris maydis C5] >ENI08850.1 hypothetical protein COCC4DRAFT_161641, partial [Bipolaris maydis ATCC 48331]
RAQ44938.1/53-213        -            161 HET                  PF06985.11   146   1.1e-38  142.0   1.9   1   1   4.6e-41   1.3e-38  141.8   1.9     1   146     1   161     1   161 0.94 [subseq from] hypothetical protein AFGD_008315 [Aspergillus flavus]
KAE8382672.1/54-192      -            139 HET                  PF06985.11   146   1.2e-38  141.9   0.4   1   1   4.7e-41   1.3e-38  141.8   0.4     1   146     1   139     1   139 0.94 [subseq from] heterokaryon incompatibility protein-domain-containing protein [Aspergillus bertholletius]
XP_014557713.1/46-197    -            152 HET                  PF06985.11   146   1.2e-38  141.9   0.8   1   1   4.8e-41   1.4e-38  141.7   0.8     1   146     1   152     1   152 0.90 [subseq from] hypothetical protein COCVIDRAFT_74268, partial [Bipolaris victoriae FI3] >EUN28107.1 hypothetical protein COCVIDRAFT_74268, partial [Bipolaris victoriae FI3]
RYP47350.1/56-217        -            162 HET                  PF06985.11   146   1.3e-38  141.8   2.5   1   1   5.1e-41   1.5e-38  141.7   2.5     1   146     1   162     1   162 0.92 [subseq from] hypothetical protein DL769_011324 [Monosporascus sp. CRB-8-3]
TVY66140.1/46-215        -            170 HET                  PF06985.11   146   1.3e-38  141.8   2.4   1   1   7.1e-41     2e-38  141.2   2.4     1   146     1   170     1   170 0.86 [subseq from] Heterokaryon incompatibility protein 6, OR allele [Fusarium oxysporum f. sp. cubense]
CZR63103.1/48-197        -            150 HET                  PF06985.11   146   1.3e-38  141.8   2.2   1   1   5.1e-41   1.5e-38  141.6   2.2     1   146     1   150     1   150 0.92 [subseq from] uncharacterized protein PAC_13000 [Phialocephala subalpina]
XP_007712819.1/46-197    -            152 HET                  PF06985.11   146   1.4e-38  141.7   0.7   1   1   5.5e-41   1.6e-38  141.5   0.7     1   146     1   152     1   152 0.90 [subseq from] hypothetical protein COCCADRAFT_66448, partial [Bipolaris zeicola 26-R-13] >EUC32892.1 hypothetical protein COCCADRAFT_66448, partial [Bipolaris zeicola 26-R-13]
PMD14702.1/48-181        -            134 HET                  PF06985.11   146   1.4e-38  141.7   2.1   1   1     6e-41   1.7e-38  141.4   2.1     1   146     1   134     1   134 0.95 [subseq from] HET-domain-containing protein [Pezoloma ericae]
OCK79282.1/78-213        -            136 HET                  PF06985.11   146   1.4e-38  141.7   0.3   1   1   5.6e-41   1.6e-38  141.5   0.3     1   146     1   136     1   136 0.95 [subseq from] HET-domain-containing protein [Lepidopterella palustris CBS 459.81]
OCL10920.1/87-255        -            169 HET                  PF06985.11   146   1.4e-38  141.7   1.8   1   1   6.4e-41   1.8e-38  141.3   1.8     1   146     1   169     1   169 0.92 [subseq from] HET-domain-containing protein [Glonium stellatum]
KEY72960.1/180-313       -            134 HET                  PF06985.11   146   1.4e-38  141.7   5.1   1   1   6.3e-41   1.8e-38  141.4   5.1     1   146     1   134     1   134 0.95 [subseq from] hypothetical protein S7711_07924 [Stachybotrys chartarum IBT 7711]
XP_015407257.1/50-204    -            155 HET                  PF06985.11   146   1.5e-38  141.6   2.2   1   1     6e-41   1.7e-38  141.4   2.2     1   146     1   155     1   155 0.90 [subseq from] hypothetical protein ANOM_004702 [Aspergillus nomius NRRL 13137] >KNG86334.1 hypothetical protein ANOM_004702 [Aspergillus nomius NRRL 13137]
OAL54541.1/47-182        -            136 HET                  PF06985.11   146   1.5e-38  141.6   1.3   1   1   6.1e-41   1.8e-38  141.4   1.3     1   146     1   136     1   136 0.93 [subseq from] HET-domain-containing protein, partial [Pyrenochaeta sp. DS3sAY3a]
EGU82745.1/675-845       -            171 HET                  PF06985.11   146   1.5e-38  141.6   0.7   1   1   9.4e-41   2.7e-38  140.8   0.7     1   146     1   171     1   171 0.83 [subseq from] hypothetical protein FOXB_06753 [Fusarium oxysporum Fo5176]
EXL75233.1/170-340       -            171 HET                  PF06985.11   146   1.5e-38  141.6   0.7   1   1   9.4e-41   2.7e-38  140.8   0.7     1   146     1   171     1   171 0.83 [subseq from] hypothetical protein FOPG_09736 [Fusarium oxysporum f. sp. conglutinans race 2 54008]
EXM24886.1/46-216        -            171 HET                  PF06985.11   146   1.5e-38  141.6   0.7   1   1   9.4e-41   2.7e-38  140.8   0.7     1   146     1   171     1   171 0.83 [subseq from] hypothetical protein FOTG_08365 [Fusarium oxysporum f. sp. vasinfectum 25433]
SCO78223.1/46-216        -            171 HET                  PF06985.11   146   1.5e-38  141.6   0.7   1   1   9.4e-41   2.7e-38  140.8   0.7     1   146     1   171     1   171 0.83 [subseq from] related to heterokaryon incompatibility protein (het-6OR allele) [Fusarium oxysporum]
EXK80785.1/46-216        -            171 HET                  PF06985.11   146   1.6e-38  141.5   0.6   1   1   9.5e-41   2.7e-38  140.8   0.6     1   146     1   171     1   171 0.83 [subseq from] hypothetical protein FOQG_14728 [Fusarium oxysporum f. sp. raphani 54005]
KFA51330.1/180-313       -            134 HET                  PF06985.11   146   1.6e-38  141.5   4.4   1   1   7.1e-41     2e-38  141.2   4.4     1   146     1   134     1   134 0.95 [subseq from] hypothetical protein S40293_04426 [Stachybotrys chartarum IBT 40293]
KIN07000.1/48-208        -            161 HET                  PF06985.11   146   1.6e-38  141.5   5.7   1   1   6.5e-41   1.9e-38  141.3   5.7     1   146     1   161     1   161 0.95 [subseq from] hypothetical protein OIDMADRAFT_139713 [Oidiodendron maius Zn]
KAB8259927.1/50-185      -            136 HET                  PF06985.11   146   1.6e-38  141.5   0.2   1   1   7.6e-41   2.2e-38  141.1   0.2     1   146     1   136     1   136 0.94 [subseq from] heterokaryon incompatibility protein-domain-containing protein [Aspergillus nomius]
KAE8407786.1/50-185      -            136 HET                  PF06985.11   146   1.6e-38  141.5   0.2   1   1   7.6e-41   2.2e-38  141.1   0.2     1   146     1   136     1   136 0.94 [subseq from] heterokaryon incompatibility protein-domain-containing protein [Aspergillus pseudonomius]
XP_007692062.1/46-197    -            152 HET                  PF06985.11   146   1.7e-38  141.4   1.9   1   1   6.9e-41     2e-38  141.2   1.9     1   146     1   152     1   152 0.90 [subseq from] hypothetical protein COCMIDRAFT_8874 [Bipolaris oryzae ATCC 44560] >EUC41411.1 hypothetical protein COCMIDRAFT_8874 [Bipolaris oryzae ATCC 44560]
RYO87382.1/48-207        -            160 HET                  PF06985.11   146   1.7e-38  141.4   0.7   1   1   6.9e-41     2e-38  141.2   0.7     1   146     1   160     1   160 0.93 [subseq from] hypothetical protein DL764_008862 [Monosporascus ibericus]
CZR52932.1/47-203        -            157 HET                  PF06985.11   146   1.8e-38  141.4   2.3   1   1   7.1e-41     2e-38  141.2   2.3     1   146     1   157     1   157 0.84 [subseq from] uncharacterized protein PAC_02810 [Phialocephala subalpina]
PQE22776.1/129-296       -            168 HET                  PF06985.11   146   1.8e-38  141.3   0.1   1   1   7.7e-41   2.2e-38  141.1   0.1     1   146     1   168     1   168 0.94 [subseq from] Heterokaryon incompatibility protein [Rutstroemia sp. NJR-2017a BVV2]
OJZ89045.1/47-194        -            148 HET                  PF06985.11   146   1.9e-38  141.3   0.4   1   1   7.3e-41   2.1e-38  141.1   0.4     1   146     1   148     1   148 0.84 [subseq from] hypothetical protein ASPFODRAFT_57813 [Aspergillus luchuensis CBS 106.47]
PSN61755.1/46-203        -            158 HET                  PF06985.11   146     2e-38  141.2   1.5   1   1   7.8e-41   2.2e-38  141.0   1.5     1   146     1   158     1   158 0.95 [subseq from] HET-domain-containing protein [Corynespora cassiicola Philippines]
XP_018060856.1/56-200    -            145 HET                  PF06985.11   146     2e-38  141.2   0.5   1   1   7.7e-41   2.2e-38  141.1   0.5     1   146     1   145     1   145 0.93 [subseq from] HET-domain-containing protein [Phialocephala scopiformis] >KUJ06501.1 HET-domain-containing protein [Phialocephala scopiformis]
SCO92139.1/42-200        -            159 HET                  PF06985.11   146   2.1e-38  141.1   1.4   1   1   8.6e-41   2.5e-38  140.9   1.4     1   146     1   159     1   159 0.86 [subseq from] uncharacterized protein FRV6_16267 [Fusarium oxysporum]
TVY74197.1/42-200        -            159 HET                  PF06985.11   146   2.1e-38  141.1   1.4   1   1   8.6e-41   2.5e-38  140.9   1.4     1   146     1   159     1   159 0.86 [subseq from] Heterokaryon incompatibility protein 6, OR allele [Fusarium oxysporum f. sp. cubense]
OAL42608.1/52-195        -            144 HET                  PF06985.11   146   2.1e-38  141.1   0.2   1   1   8.4e-41   2.4e-38  140.9   0.2     1   146     1   144     1   144 0.92 [subseq from] HET-domain-containing protein [Pyrenochaeta sp. DS3sAY3a]
PYI07878.1/55-209        -            155 HET                  PF06985.11   146   2.2e-38  141.1   0.1   1   1     9e-41   2.6e-38  140.8   0.1     1   146     1   155     1   155 0.84 [subseq from] HET-domain-containing protein [Aspergillus sclerotiicarbonarius CBS 121057]
ENH70179.1/42-200        -            159 HET                  PF06985.11   146   2.6e-38  140.8   1.4   1   1   1.1e-40     3e-38  140.6   1.4     1   146     1   159     1   159 0.86 [subseq from] Heterokaryon incompatibility protein 6, OR allele [Fusarium oxysporum f. sp. cubense race 1]
PSN65258.1/53-202        -            150 HET                  PF06985.11   146   2.6e-38  140.8   2.7   1   1     1e-40   2.9e-38  140.7   2.7     1   146     1   150     1   150 0.90 [subseq from] HET-domain-containing protein [Corynespora cassiicola Philippines]
PMD37830.1/95-237        -            143 HET                  PF06985.11   146   2.8e-38  140.7   0.8   1   1   1.1e-40   3.1e-38  140.6   0.8     1   146     1   143     1   143 0.93 [subseq from] HET-domain-containing protein [Hyaloscypha variabilis F]
RWA12249.1/138-285       -            148 HET                  PF06985.11   146   2.8e-38  140.7   1.8   1   1   1.1e-40   3.1e-38  140.6   1.8     1   146     1   148     1   148 0.90 [subseq from] hypothetical protein EKO27_g2855 [Xylaria grammica]
PMD46841.1/4-150         -            147 HET                  PF06985.11   146   2.9e-38  140.7   0.0   1   1   1.1e-40   3.2e-38  140.5   0.0     1   146     1   147     1   147 0.93 [subseq from] heterokaryon incompatibility, partial [Hyaloscypha variabilis F]
KLU85042.1/38-179        -            142 HET                  PF06985.11   146   2.9e-38  140.7   0.4   1   1   1.3e-40   3.7e-38  140.3   0.4     1   146     1   142     1   142 0.94 [subseq from] hypothetical protein MAPG_04074 [Magnaporthiopsis poae ATCC 64411]
RFU72885.1/52-212        -            161 HET                  PF06985.11   146     3e-38  140.6   3.0   1   1   1.2e-40   3.5e-38  140.4   3.0     1   146     1   161     1   161 0.94 [subseq from] hypothetical protein TARUN_9375 [Trichoderma arundinaceum]
KAE8322629.1/50-197      -            148 HET                  PF06985.11   146     3e-38  140.6   0.9   1   1   1.2e-40   3.4e-38  140.5   0.9     1   146     1   148     1   148 0.90 [subseq from] heterokaryon incompatibility protein-domain-containing protein [Aspergillus sergii]
OJJ67562.1/51-188        -            138 HET                  PF06985.11   146   3.1e-38  140.6   0.7   1   1   1.2e-40   3.5e-38  140.4   0.7     1   146     1   138     1   138 0.93 [subseq from] hypothetical protein ASPBRDRAFT_33933 [Aspergillus brasiliensis CBS 101740]
KAE8316947.1/50-186      -            137 HET                  PF06985.11   146   3.1e-38  140.6   0.1   1   1   1.3e-40   3.7e-38  140.3   0.1     1   146     1   137     1   137 0.94 [subseq from] heterokaryon incompatibility protein-domain-containing protein [Aspergillus transmontanensis]
RYP78247.1/119-251       -            133 HET                  PF06985.11   146   3.2e-38  140.5   2.8   1   1   3.5e-40     1e-37  138.9   2.8     1   146     1   133     1   133 0.95 [subseq from] hypothetical protein DL771_000724 [Monosporascus sp. 5C6A]
OAL03805.1/49-200        -            152 HET                  PF06985.11   146   3.3e-38  140.5   4.1   1   1   1.4e-40   3.9e-38  140.3   4.1     1   146     1   152     1   152 0.88 [subseq from] ankyrin, partial [Stagonospora sp. SRC1lsM3a]
KUI72541.1/47-191        -            145 HET                  PF06985.11   146   3.3e-38  140.5   0.2   1   1   1.3e-40   3.7e-38  140.3   0.2     1   146     1   145     1   145 0.93 [subseq from] Heterokaryon incompatibility protein 6, OR allele [Valsa mali]
EXA31269.1/50-181        -            132 HET                  PF06985.11   146   3.4e-38  140.5   1.4   1   1   2.3e-40   6.7e-38  139.5   1.4     1   146     1   132     1   132 0.93 [subseq from] hypothetical protein FOVG_17446 [Fusarium oxysporum f. sp. pisi HDV247] >EXL65697.1 hypothetical protein FOPG_18083 [Fusarium oxysporum f. sp. conglutinans race 2 54008]
RKK88040.1/50-181        -            132 HET                  PF06985.11   146   3.4e-38  140.5   1.4   1   1   2.3e-40   6.7e-38  139.5   1.4     1   146     1   132     1   132 0.93 [subseq from] hypothetical protein BFJ68_g16965 [Fusarium oxysporum]
RYN44969.1/44-197        -            154 HET                  PF06985.11   146   3.5e-38  140.4   2.9   1   1   1.4e-40     4e-38  140.2   2.9     1   146     1   154     1   154 0.90 [subseq from] hypothetical protein AA0114_g9483 [Alternaria tenuissima]
XP_016618759.1/110-280   -            171 HET                  PF06985.11   146   3.6e-38  140.4   0.3   1   1   1.5e-40   4.2e-38  140.2   0.3     1   146     1   171     1   171 0.94 [subseq from] hypothetical protein Z519_07074 [Cladophialophora bantiana CBS 173.52] >KIW92090.1 hypothetical protein Z519_07074 [Cladophialophora bantiana CBS 173.52]
XP_023093284.1/47-207    -            161 HET                  PF06985.11   146   3.7e-38  140.3   2.0   1   1   1.5e-40   4.3e-38  140.1   2.0     1   146     1   161     1   161 0.94 [subseq from] unnamed protein product [Aspergillus oryzae RIB40] >BAE64525.1 unnamed protein product [Aspergillus oryzae RIB40]
GAT23971.1/47-196        -            150 HET                  PF06985.11   146   3.7e-38  140.3   2.9   1   1   1.5e-40   4.3e-38  140.1   2.9     1   146     1   150     1   150 0.82 [subseq from] hypothetical protein RIB2604_01711140 [Aspergillus luchuensis]
RYP72136.1/45-178        -            134 HET                  PF06985.11   146     4e-38  140.2   3.1   1   1   1.8e-40   5.2e-38  139.9   3.1     1   146     1   134     1   134 0.95 [subseq from] hypothetical protein DL771_004370 [Monosporascus sp. 5C6A]
XP_003040339.1/152-313   -            162 HET                  PF06985.11   146     4e-38  140.2   0.0   1   1   1.9e-40   5.3e-38  139.8   0.0     1   146     1   162     1   162 0.91 [subseq from] hypothetical protein NECHADRAFT_101059 [[Nectria] haematococca mpVI 77-13-4] >EEU34626.1 hypothetical protein NECHADRAFT_101059 [[Nectria] haematococca mpVI 77-13-4]
KLU91808.1/46-191        -            146 HET                  PF06985.11   146   4.2e-38  140.2   0.7   1   1   1.6e-40   4.7e-38  140.0   0.7     1   146     1   146     1   146 0.87 [subseq from] hypothetical protein MAPG_10756 [Magnaporthiopsis poae ATCC 64411]
XP_025560697.1/49-188    -            140 HET                  PF06985.11   146   4.3e-38  140.1   1.5   1   1   1.7e-40   4.8e-38  140.0   1.5     1   146     1   140     1   140 0.93 [subseq from] HET-domain-containing protein [Aspergillus vadensis CBS 113365] >PYH66903.1 HET-domain-containing protein [Aspergillus vadensis CBS 113365]
GAW18720.1/137-284       -            148 HET                  PF06985.11   146   4.3e-38  140.1   2.6   1   1   1.7e-40   4.9e-38  140.0   2.6     1   146     1   148     1   148 0.89 [subseq from] hypothetical protein ANO14919_082010 [fungal sp. No.14919]
CCD52555.1/50-183        -            134 HET                  PF06985.11   146   4.5e-38  140.1   0.4   1   1   2.4e-40   6.9e-38  139.5   0.4     1   146     1   134     1   134 0.91 [subseq from] hypothetical protein BofuT4_P000020.1 [Botrytis cinerea T4] >EMR87747.1 putative het-domain-containing protein [Botrytis cinerea BcDW1]
XP_024552177.1/50-183    -            134 HET                  PF06985.11   146   4.5e-38  140.1   0.4   1   1   2.4e-40   6.9e-38  139.5   0.4     1   146     1   134     1   134 0.91 [subseq from] hypothetical protein BCIN_12g03230 [Botrytis cinerea B05.10] >ATZ55760.1 hypothetical protein BCIN_12g03230 [Botrytis cinerea B05.10]
XP_007741347.1/110-280   -            171 HET                  PF06985.11   146   4.5e-38  140.1   0.2   1   1   1.8e-40   5.2e-38  139.9   0.2     1   146     1   171     1   171 0.94 [subseq from] hypothetical protein A1O5_02543 [Cladophialophora psammophila CBS 110553] >EXJ74247.1 hypothetical protein A1O5_02543 [Cladophialophora psammophila CBS 110553]
PCD25324.1/42-200        -            159 HET                  PF06985.11   146   4.7e-38  140.0   1.1   1   1   1.9e-40   5.4e-38  139.8   1.1     1   146     1   159     1   159 0.86 [subseq from] hypothetical protein AU210_014431 [Fusarium oxysporum f. sp. radicis-cucumerinum]
RKL51429.1/42-200        -            159 HET                  PF06985.11   146   4.7e-38  140.0   1.1   1   1   1.9e-40   5.4e-38  139.8   1.1     1   146     1   159     1   159 0.86 [subseq from] hypothetical protein BFJ70_g150 [Fusarium oxysporum]
EXA44155.1/46-215        -            170 HET                  PF06985.11   146   4.7e-38  140.0   3.3   1   1   2.6e-40   7.6e-38  139.3   3.3     1   146     1   170     1   170 0.83 [subseq from] hypothetical protein FOVG_05658 [Fusarium oxysporum f. sp. pisi HDV247]
RDW57321.1/50-183        -            134 HET                  PF06985.11   146   4.8e-38  140.0   0.4   1   1   2.2e-40   6.4e-38  139.6   0.4     1   146     1   134     1   134 0.94 [subseq from] hypothetical protein BP5796_12771 [Coleophoma crateriformis]
KAE8340222.1/55-189      -            135 HET                  PF06985.11   146   4.9e-38  139.9   0.5   1   1   2.1e-40   5.9e-38  139.7   0.5     1   146     1   135     1   135 0.95 [subseq from] hypothetical protein BDV24DRAFT_175498 [Aspergillus arachidicola]
KAB8228791.1/50-188      -            139 HET                  PF06985.11   146   4.9e-38  139.9   0.4   1   1   1.9e-40   5.5e-38  139.8   0.4     1   146     1   139     1   139 0.94 [subseq from] heterokaryon incompatibility protein-domain-containing protein [Aspergillus alliaceus]
KAE8386812.1/50-188      -            139 HET                  PF06985.11   146   4.9e-38  139.9   0.4   1   1   1.9e-40   5.5e-38  139.8   0.4     1   146     1   139     1   139 0.94 [subseq from] heterokaryon incompatibility protein-domain-containing protein [Aspergillus albertensis]
RSL43334.1/79-240        -            162 HET                  PF06985.11   146     5e-38  139.9   0.1   1   1   2.1e-40     6e-38  139.6   0.1     1   146     1   162     1   162 0.92 [subseq from] hypothetical protein CEP54_015127 [Fusarium sp. AF-8]
XP_007783364.1/71-223    -            153 HET                  PF06985.11   146   5.1e-38  139.9   1.6   1   1   2.1e-40   5.9e-38  139.7   1.6     1   146     1   153     1   153 0.85 [subseq from] hypothetical protein W97_07195 [Coniosporium apollinis CBS 100218] >EON68047.1 hypothetical protein W97_07195 [Coniosporium apollinis CBS 100218]
KAE8149489.1/62-197      -            136 HET                  PF06985.11   146   5.2e-38  139.9   1.3   1   1   2.1e-40     6e-38  139.7   1.3     1   146     1   136     1   136 0.96 [subseq from] heterokaryon incompatibility protein-domain-containing protein [Aspergillus avenaceus]
XP_018036829.1/55-215    -            161 HET                  PF06985.11   146   5.2e-38  139.9   0.3   1   1   2.1e-40     6e-38  139.7   0.3     1   146     1   161     1   161 0.92 [subseq from] HET-domain-containing protein [Paraphaeosphaeria sporulosa] >OAG06464.1 HET-domain-containing protein [Paraphaeosphaeria sporulosa]
XP_018076203.1/56-189    -            134 HET                  PF06985.11   146   5.3e-38  139.8   3.1   1   1   2.3e-40   6.7e-38  139.5   3.1     1   146     1   134     1   134 0.93 [subseq from] ankyrin [Phialocephala scopiformis] >KUJ21848.1 ankyrin [Phialocephala scopiformis]
RAQ56945.1/50-193        -            144 HET                  PF06985.11   146   5.4e-38  139.8   0.4   1   1   2.1e-40     6e-38  139.6   0.4     1   146     1   144     1   144 0.92 [subseq from] hypothetical protein COH20_009279 [Aspergillus flavus]
RAQ59476.1/50-193        -            144 HET                  PF06985.11   146   5.4e-38  139.8   0.4   1   1   2.1e-40     6e-38  139.6   0.4     1   146     1   144     1   144 0.92 [subseq from] hypothetical protein COH21_010704 [Aspergillus flavus]
RMZ42964.1/50-193        -            144 HET                  PF06985.11   146   5.4e-38  139.8   0.4   1   1   2.1e-40     6e-38  139.6   0.4     1   146     1   144     1   144 0.92 [subseq from] hypothetical protein CA14_007448 [Aspergillus flavus]
XP_002379894.1/50-193    -            144 HET                  PF06985.11   146   5.4e-38  139.8   0.4   1   1   2.1e-40     6e-38  139.6   0.4     1   146     1   144     1   144 0.92 [subseq from] hypothetical protein AFLA_138830 [Aspergillus flavus NRRL3357] >EED51118.1 hypothetical protein AFLA_138830 [Aspergillus flavus NRRL3357]
EQB55729.1/47-203        -            157 HET                  PF06985.11   146   5.7e-38  139.7   4.0   1   1   2.3e-40   6.7e-38  139.5   4.0     1   146     1   157     1   157 0.93 [subseq from] HET domain-containing protein [Colletotrichum gloeosporioides Cg-14]
RYC65440.1/46-192        -            147 HET                  PF06985.11   146   5.7e-38  139.7   0.6   1   1   2.2e-40   6.3e-38  139.6   0.6     1   146     1   147     1   147 0.96 [subseq from] hypothetical protein CHU98_g759 [Xylaria longipes]
XP_001222974.1/103-268   -            166 HET                  PF06985.11   146   6.1e-38  139.6   1.5   1   1   2.5e-40   7.1e-38  139.4   1.5     1   146     1   166     1   166 0.91 [subseq from] hypothetical protein CHGG_03760 [Chaetomium globosum CBS 148.51] >EAQ87141.1 hypothetical protein CHGG_03760 [Chaetomium globosum CBS 148.51]
XP_025385901.1/60-209    -            150 HET                  PF06985.11   146   6.1e-38  139.6   0.8   1   1   2.4e-40   6.9e-38  139.5   0.8     1   146     1   150     1   150 0.86 [subseq from] HET-domain-containing protein [Aspergillus eucalypticola CBS 122712] >PWY68221.1 HET-domain-containing protein [Aspergillus eucalypticola CBS 122712]
RSL71752.1/79-240        -            162 HET                  PF06985.11   146   6.2e-38  139.6   0.1   1   1   2.5e-40   7.3e-38  139.4   0.1     1   146     1   162     1   162 0.92 [subseq from] hypothetical protein CEP53_001376 [Fusarium sp. AF-6]
XP_024737811.1/48-185    -            138 HET                  PF06985.11   146   6.3e-38  139.6   2.2   1   1   2.5e-40   7.2e-38  139.4   2.2     1   146     1   138     1   138 0.95 [subseq from] HET-domain-containing protein, partial [Hyaloscypha bicolor E] >PMD60907.1 HET-domain-containing protein, partial [Hyaloscypha bicolor E]
KAE8313046.1/48-188      -            141 HET                  PF06985.11   146   6.6e-38  139.5   0.1   1   1   2.6e-40   7.5e-38  139.3   0.1     1   146     1   141     1   141 0.90 [subseq from] heterokaryon incompatibility protein-domain-containing protein [Aspergillus transmontanensis]
KOC10312.1/50-193        -            144 HET                  PF06985.11   146   6.6e-38  139.5   0.3   1   1   2.6e-40   7.5e-38  139.3   0.3     1   146     1   144     1   144 0.91 [subseq from] hypothetical protein AFLA70_171g002391 [Aspergillus flavus AF70]
KAB8232389.1/50-211      -            162 HET                  PF06985.11   146   6.7e-38  139.5   0.0   1   1   2.9e-40   8.2e-38  139.2   0.0     1   146     1   162     1   162 0.91 [subseq from] heterokaryon incompatibility protein-domain-containing protein [Aspergillus alliaceus]
XP_024750129.1/47-209    -            163 HET                  PF06985.11   146   6.7e-38  139.5   1.5   1   1   2.8e-40     8e-38  139.2   1.5     1   146     1   163     1   163 0.87 [subseq from] hypothetical protein BBK36DRAFT_1158765 [Trichoderma citrinoviride] >PTB66809.1 hypothetical protein BBK36DRAFT_1158765 [Trichoderma citrinoviride]
OCK89738.1/49-180        -            132 HET                  PF06985.11   146   6.9e-38  139.5   2.0   1   1   4.6e-40   1.3e-37  138.6   2.0     1   146     1   132     1   132 0.94 [subseq from] HET-domain-containing protein [Cenococcum geophilum 1.58]
OQO06476.1/69-248        -            180 HET                  PF06985.11   146     7e-38  139.4   0.2   1   1   3.4e-40   9.8e-38  139.0   0.2     1   146     1   180     1   180 0.86 [subseq from] hypothetical protein B0A48_08259 [Rachicladosporium antarcticum]
KXH45154.1/49-261        -            213 HET                  PF06985.11   146   7.1e-38  139.4   0.0   1   1   4.1e-40   1.2e-37  138.7   0.0     1   146     1   213     1   213 0.95 [subseq from] hypothetical protein CSIM01_01283 [Colletotrichum simmondsii]
KIN03076.1/55-204        -            150 HET                  PF06985.11   146   7.4e-38  139.4   1.6   1   1   2.9e-40   8.3e-38  139.2   1.6     1   146     1   150     1   150 0.91 [subseq from] hypothetical protein OIDMADRAFT_195666, partial [Oidiodendron maius Zn]
OCL07227.1/86-249        -            164 HET                  PF06985.11   146   7.7e-38  139.3   4.4   1   1   3.8e-40   1.1e-37  138.8   4.4     1   146     1   164     1   164 0.87 [subseq from] HET-domain-containing protein [Glonium stellatum]
XP_016210554.1/55-204    -            150 HET                  PF06985.11   146   7.7e-38  139.3   0.1   1   1   3.1e-40   8.8e-38  139.1   0.1     1   146     1   150     1   150 0.90 [subseq from] hypothetical protein PV09_07869 [Verruconis gallopava] >KIW00685.1 hypothetical protein PV09_07869 [Verruconis gallopava]
OCK73952.1/40-191        -            152 HET                  PF06985.11   146   7.8e-38  139.3   0.1   1   1   3.1e-40   8.8e-38  139.1   0.1     1   146     1   152     1   152 0.87 [subseq from] HET-domain-containing protein [Lepidopterella palustris CBS 459.81]
XP_018028918.1/45-205    -            161 HET                  PF06985.11   146   7.9e-38  139.3   3.4   1   1   3.3e-40   9.3e-38  139.0   3.4     1   146     1   161     1   161 0.94 [subseq from] HET-domain-containing protein [Paraphaeosphaeria sporulosa] >OAF98552.1 HET-domain-containing protein [Paraphaeosphaeria sporulosa]
ESZ98830.1/48-200        -            153 HET                  PF06985.11   146   8.2e-38  139.2   3.4   1   1   3.3e-40   9.5e-38  139.0   3.4     1   146     1   153     1   153 0.91 [subseq from] ankyrin repeat and SAM domain containing protein 6 [Sclerotinia borealis F-4128]
TVY42784.1/43-190        -            148 HET                  PF06985.11   146   8.3e-38  139.2   1.2   1   1   3.3e-40   9.4e-38  139.0   1.2     1   146     1   148     1   148 0.92 [subseq from] Heterokaryon incompatibility protein 6,OR allele [Lachnellula subtilissima]
KFZ23528.1/50-183        -            134 HET                  PF06985.11   146   8.6e-38  139.1   0.8   1   1   4.1e-40   1.2e-37  138.7   0.8     1   146     1   134     1   134 0.93 [subseq from] hypothetical protein V502_01982, partial [Pseudogymnoascus sp. VKM F-4520 (FW-2644)]
ELA24577.1/44-230        -            187 HET                  PF06985.11   146   8.8e-38  139.1   0.0   1   1   4.3e-40   1.2e-37  138.6   0.0     1   146     1   187     1   187 0.88 [subseq from] heterokaryon incompatibility protein [Colletotrichum fructicola Nara gc5]
XP_025585318.1/45-215    -            171 HET                  PF06985.11   146   8.9e-38  139.1   0.0   1   1   4.7e-40   1.3e-37  138.5   0.0     1   146     1   171     1   171 0.79 [subseq from] uncharacterized protein FVRRES_06034 [Fusarium venenatum] >CEI61598.1 unnamed protein product [Fusarium venenatum]
EGU83987.1/535-689       -            155 HET                  PF06985.11   146     9e-38  139.1   0.0   1   1   3.6e-40     1e-37  138.9   0.0     1   146     1   155     1   155 0.94 [subseq from] hypothetical protein FOXB_05500 [Fusarium oxysporum Fo5176]
EXL65084.1/459-613       -            155 HET                  PF06985.11   146     9e-38  139.1   0.0   1   1   3.6e-40     1e-37  138.9   0.0     1   146     1   155     1   155 0.94 [subseq from] hypothetical protein FOPG_18678 [Fusarium oxysporum f. sp. conglutinans race 2 54008]
CDL70800.1/100-243       -            144 HET                  PF06985.11   146     9e-38  139.1   3.3   1   1   3.5e-40     1e-37  138.9   3.3     1   146     1   144     1   144 0.88 [subseq from] pseudo vic [Cryphonectria parasitica]
XP_025513940.1/86-218    -            133 HET                  PF06985.11   146   9.1e-38  139.1   1.0   1   1   7.6e-40   2.2e-37  137.8   1.0     1   146     1   133     1   133 0.88 [subseq from] HET-domain-containing protein [Aspergillus piperis CBS 112811] >RAH56018.1 HET-domain-containing protein [Aspergillus piperis CBS 112811]
RAQ51418.1/50-193        -            144 HET                  PF06985.11   146   9.3e-38  139.0   0.2   1   1   3.6e-40     1e-37  138.9   0.2     1   146     1   144     1   144 0.91 [subseq from] hypothetical protein AFGD_009160 [Aspergillus flavus]
KAE8393322.1/50-211      -            162 HET                  PF06985.11   146   9.4e-38  139.0   0.0   1   1     4e-40   1.1e-37  138.7   0.0     1   146     1   162     1   162 0.91 [subseq from] heterokaryon incompatibility protein-domain-containing protein [Aspergillus albertensis]
THV52588.1/50-183        -            134 HET                  PF06985.11   146   9.7e-38  139.0   1.3   1   1     5e-40   1.4e-37  138.4   1.3     1   146     1   134     1   134 0.90 [subseq from] hypothetical protein BGAL_0075g00340 [Botrytis galanthina]
RTE73291.1/79-219        -            141 HET                  PF06985.11   146   9.8e-38  139.0   0.1   1   1   3.9e-40   1.1e-37  138.8   0.1     1   146     1   141     1   141 0.94 [subseq from] hypothetical protein BHE90_012299 [Fusarium euwallaceae]
OOO15170.1/50-193        -            144 HET                  PF06985.11   146   9.8e-38  139.0   0.6   1   1   3.8e-40   1.1e-37  138.8   0.6     1   146     1   144     1   144 0.91 [subseq from] Heterokaryon incompatibility [Aspergillus oryzae]
XP_009229416.1/82-227    -            146 HET                  PF06985.11   146   9.8e-38  139.0   2.2   1   1   3.8e-40   1.1e-37  138.8   2.2     1   146     1   146     1   146 0.86 [subseq from] hypothetical protein GGTG_13246 [Gaeumannomyces tritici R3-111a-1] >EJT69137.1 hypothetical protein GGTG_13246 [Gaeumannomyces tritici R3-111a-1]
KAE8393297.1/54-192      -            139 HET                  PF06985.11   146   9.8e-38  139.0   1.3   1   1   3.9e-40   1.1e-37  138.8   1.3     1   146     1   139     1   139 0.94 [subseq from] heterokaryon incompatibility protein-domain-containing protein [Aspergillus albertensis]
CZR67853.1/50-182        -            133 HET                  PF06985.11   146   9.9e-38  138.9   1.6   1   1   5.4e-40   1.6e-37  138.3   1.6     1   146     1   133     1   133 0.94 [subseq from] related to heterokaryon incompatibility protein [Phialocephala subalpina]
PQE22614.1/54-240        -            187 HET                  PF06985.11   146     1e-37  138.9   0.0   1   1   8.6e-40   2.5e-37  137.7   0.0     1   146     1   187     1   187 0.91 [subseq from] hypothetical protein CJF31_00001551 [Rutstroemia sp. NJR-2017a BVV2]
KAE8165715.1/101-261     -            161 HET                  PF06985.11   146     1e-37  138.9   0.7   1   1   4.1e-40   1.2e-37  138.7   0.7     1   146     1   161     1   161 0.94 [subseq from] heterokaryon incompatibility protein-domain-containing protein [Aspergillus tamarii]
EXA35058.1/42-200        -            159 HET                  PF06985.11   146     1e-37  138.9   0.7   1   1   4.1e-40   1.2e-37  138.7   0.7     1   146     1   159     1   159 0.87 [subseq from] hypothetical protein FOVG_13831 [Fusarium oxysporum f. sp. pisi HDV247]
PVH96903.1/178-324       -            147 HET                  PF06985.11   146     1e-37  138.9   1.6   1   1   4.1e-40   1.2e-37  138.7   1.6     1   146     1   147     1   147 0.94 [subseq from] HET-domain-containing protein [Periconia macrospinosa]
PQE23458.1/68-226        -            159 HET                  PF06985.11   146     1e-37  138.9   0.2   1   1   4.3e-40   1.2e-37  138.6   0.2     1   146     1   159     1   159 0.92 [subseq from] heterokaryon incompatibility -domain-containing protein [Rutstroemia sp. NJR-2017a BBW]
KAB8204510.1/50-186      -            137 HET                  PF06985.11   146   1.1e-37  138.9   0.1   1   1   4.3e-40   1.2e-37  138.6   0.1     1   146     1   137     1   137 0.93 [subseq from] heterokaryon incompatibility protein-domain-containing protein [Aspergillus parasiticus]
CZR65636.1/48-181        -            134 HET                  PF06985.11   146   1.1e-37  138.8   1.8   1   1   4.7e-40   1.3e-37  138.5   1.8     1   146     1   134     1   134 0.95 [subseq from] uncharacterized protein PAC_15536 [Phialocephala subalpina]
XP_008077746.1/147-298   -            152 HET                  PF06985.11   146   1.1e-37  138.8   2.7   1   1   4.2e-40   1.2e-37  138.7   2.7     1   146     1   152     1   152 0.94 [subseq from] hypothetical protein GLAREA_11367 [Glarea lozoyensis ATCC 20868] >EPE35667.1 hypothetical protein GLAREA_11367 [Glarea lozoyensis ATCC 20868]
XP_013938948.1/48-209    -            162 HET                  PF06985.11   146   1.1e-37  138.8   2.7   1   1   4.3e-40   1.2e-37  138.6   2.7     1   146     1   162     1   162 0.93 [subseq from] hypothetical protein TRIATDRAFT_31940 [Trichoderma atroviride IMI 206040] >EHK41032.1 hypothetical protein TRIATDRAFT_31940 [Trichoderma atroviride IMI 206040]
KAE8373910.1/50-183      -            134 HET                  PF06985.11   146   1.1e-37  138.8   2.3   1   1   7.2e-40   2.1e-37  137.9   2.3     1   146     1   134     1   134 0.94 [subseq from] heterokaryon incompatibility protein-domain-containing protein [Aspergillus bertholletius]
ROV96325.1/47-194        -            148 HET                  PF06985.11   146   1.1e-37  138.8   0.2   1   1   4.3e-40   1.2e-37  138.6   0.2     1   146     1   148     1   148 0.94 [subseq from] hypothetical protein VMCG_07664 [Valsa malicola]
KAB8232362.1/54-192      -            139 HET                  PF06985.11   146   1.1e-37  138.8   1.3   1   1   4.4e-40   1.3e-37  138.6   1.3     1   146     1   139     1   139 0.94 [subseq from] HET domain protein [Aspergillus alliaceus]
RDK39718.1/49-188        -            140 HET                  PF06985.11   146   1.1e-37  138.8   0.1   1   1   4.5e-40   1.3e-37  138.6   0.1     1   146     1   140     1   140 0.93 [subseq from] HET-domain-containing protein [Aspergillus phoenicis ATCC 13157]
XP_007828473.1/46-260    -            215 HET                  PF06985.11   146   1.1e-37  138.8   0.1   1   1     6e-39   1.7e-36  134.9   0.1     1   146     1   215     1   215 0.89 [subseq from] hypothetical protein PFICI_01701 [Pestalotiopsis fici W106-1] >ETS87873.1 hypothetical protein PFICI_01701 [Pestalotiopsis fici W106-1]
PMD45987.1/48-202        -            155 HET                  PF06985.11   146   1.1e-37  138.8   4.1   1   1   4.7e-40   1.3e-37  138.5   4.1     1   146     1   155     1   155 0.91 [subseq from] HET-domain-containing protein, partial [Hyaloscypha variabilis F]
GAW11910.1/48-258        -            211 HET                  PF06985.11   146   1.2e-37  138.7   1.0   1   1   3.2e-39   9.3e-37  135.8   1.0     1   146     1   211     1   211 0.82 [subseq from] hypothetical protein ANO14919_012630 [fungal sp. No.14919]
POS76900.1/47-198        -            152 HET                  PF06985.11   146   1.2e-37  138.7   0.6   1   1   4.7e-40   1.4e-37  138.5   0.6     1   146     1   152     1   152 0.88 [subseq from] hypothetical protein DHEL01_v204718 [Diaporthe helianthi]
KAE8346760.1/47-207      -            161 HET                  PF06985.11   146   1.2e-37  138.7   1.0   1   1   4.8e-40   1.4e-37  138.5   1.0     1   146     1   161     1   161 0.94 [subseq from] hypothetical protein BDV24DRAFT_147395 [Aspergillus arachidicola]
PIG79154.1/47-207        -            161 HET                  PF06985.11   146   1.2e-37  138.7   1.0   1   1   4.8e-40   1.4e-37  138.5   1.0     1   146     1   161     1   161 0.94 [subseq from] hypothetical protein AARAC_008519 [Aspergillus arachidicola]
OBS16609.1/60-194        -            135 HET                  PF06985.11   146   1.2e-37  138.7   0.1   1   1   5.3e-40   1.5e-37  138.4   0.1     1   146     1   135     1   135 0.92 [subseq from] hypothetical protein FPOA_12771 [Fusarium poae]
OBS16723.1/60-194        -            135 HET                  PF06985.11   146   1.2e-37  138.7   0.1   1   1   5.3e-40   1.5e-37  138.4   0.1     1   146     1   135     1   135 0.92 [subseq from] hypothetical protein FPOA_12665 [Fusarium poae]
RYP49509.1/57-214        -            158 HET                  PF06985.11   146   1.2e-37  138.6   0.3   1   1   5.2e-40   1.5e-37  138.4   0.3     1   146     1   158     1   158 0.89 [subseq from] hypothetical protein DL768_004812 [Monosporascus sp. mg162]
RYP61914.1/183-316       -            134 HET                  PF06985.11   146   1.3e-37  138.6   0.4   1   1   7.2e-40   2.1e-37  137.9   0.4     1   146     1   134     1   134 0.95 [subseq from] hypothetical protein DL770_009681 [Monosporascus sp. CRB-9-2]
RMJ09309.1/100-261       -            162 HET                  PF06985.11   146   1.3e-37  138.6   0.0   1   1   5.4e-40   1.5e-37  138.3   0.0     1   146     1   162     1   162 0.92 [subseq from] hypothetical protein CDV36_011086 [Fusarium sp. AF-12]
GAQ42853.1/86-218        -            133 HET                  PF06985.11   146   1.3e-37  138.6   1.1   1   1   1.1e-39   3.1e-37  137.3   1.1     1   146     1   133     1   133 0.88 [subseq from] related to HETEROKARYON incompatibility protein [Aspergillus niger]
CVL13568.1/51-180        -            130 HET                  PF06985.11   146   1.4e-37  138.5   1.3   1   1   1.9e-39   5.6e-37  136.5   1.3     1   146     1   130     1   130 0.93 [subseq from] related to HETEROKARYON incompatibility protein [Fusarium proliferatum]
RZR69666.1/48-240        -            193 HET                  PF06985.11   146   1.4e-37  138.5   0.0   1   1   2.5e-39   7.1e-37  136.2   0.0     1   146     1   193     1   193 0.81 [subseq from] hypothetical protein I1G_00008101 [Pochonia chlamydosporia 123]
XP_025510133.1/53-202    -            150 HET                  PF06985.11   146   1.4e-37  138.5   2.2   1   1   5.4e-40   1.6e-37  138.3   2.2     1   146     1   150     1   150 0.83 [subseq from] HET-domain-containing protein [Aspergillus piperis CBS 112811] >RAH52211.1 HET-domain-containing protein [Aspergillus piperis CBS 112811]
PMD24107.1/232-389       -            158 HET                  PF06985.11   146   1.4e-37  138.5   6.3   1   1   5.5e-40   1.6e-37  138.3   6.3     1   146     1   158     1   158 0.92 [subseq from] hypothetical protein NA56DRAFT_656564 [Pezoloma ericae]
KAE8142309.1/47-207      -            161 HET                  PF06985.11   146   1.4e-37  138.5   0.7   1   1   5.6e-40   1.6e-37  138.3   0.7     1   146     1   161     1   161 0.95 [subseq from] heterokaryon incompatibility protein-domain-containing protein [Aspergillus pseudotamarii]
KAE8163232.1/33-190      -            158 HET                  PF06985.11   146   1.4e-37  138.4   1.0   1   1   5.7e-40   1.6e-37  138.2   1.0     1   146     1   158     1   158 0.91 [subseq from] heterokaryon incompatibility protein-domain-containing protein [Aspergillus tamarii]
PIG89543.1/50-210        -            161 HET                  PF06985.11   146   1.4e-37  138.4   1.3   1   1   5.8e-40   1.6e-37  138.2   1.3     1   146     1   161     1   161 0.87 [subseq from] hypothetical protein AARAC_009836 [Aspergillus arachidicola]
EXK79874.1/42-200        -            159 HET                  PF06985.11   146   1.5e-37  138.4   0.7   1   1   5.9e-40   1.7e-37  138.2   0.7     1   146     1   159     1   159 0.86 [subseq from] hypothetical protein FOQG_15552 [Fusarium oxysporum f. sp. raphani 54005]
CAK42499.1/49-188        -            140 HET                  PF06985.11   146   1.5e-37  138.4   0.1   1   1   5.9e-40   1.7e-37  138.2   0.1     1   146     1   140     1   140 0.93 [subseq from] unnamed protein product [Aspergillus niger] >RDH22304.1 HET-domain-containing protein [Aspergillus niger ATCC 13496]
XP_001397056.2/49-188    -            140 HET                  PF06985.11   146   1.5e-37  138.4   0.1   1   1   5.9e-40   1.7e-37  138.2   0.1     1   146     1   140     1   140 0.93 [subseq from] hypothetical protein ANI_1_1588134 [Aspergillus niger CBS 513.88]
XP_025453415.1/49-188    -            140 HET                  PF06985.11   146   1.5e-37  138.4   0.1   1   1   5.9e-40   1.7e-37  138.2   0.1     1   146     1   140     1   140 0.93 [subseq from] HET-domain-containing protein [Aspergillus lacticoffeatus CBS 101883] >PYH55360.1 HET-domain-containing protein [Aspergillus lacticoffeatus CBS 101883]
KAB8278166.1/47-207      -            161 HET                  PF06985.11   146   1.5e-37  138.4   2.5   1   1   6.1e-40   1.7e-37  138.2   2.5     1   146     1   161     1   161 0.95 [subseq from] heterokaryon incompatibility protein-domain-containing protein [Aspergillus minisclerotigenes]
TGO43697.1/50-184        -            135 HET                  PF06985.11   146   1.5e-37  138.3   2.9   1   1   6.9e-40     2e-37  138.0   2.9     1   146     1   135     1   135 0.90 [subseq from] hypothetical protein BCON_1056g00010 [Botryotinia convoluta]
XP_959040.3/124-282      -            159 HET                  PF06985.11   146   1.5e-37  138.3   4.0   1   1   6.1e-40   1.7e-37  138.2   4.0     1   146     1   159     1   159 0.87 [subseq from] hypothetical protein NCU07527 [Neurospora crassa OR74A] >EAA29804.3 hypothetical protein NCU07527 [Neurospora crassa OR74A] >KHE80139.1 HET-domain-containing protein [Neurospora crassa]
RFU28429.1/43-206        -            164 HET                  PF06985.11   146   1.5e-37  138.3   0.0   1   1   6.1e-40   1.8e-37  138.1   0.0     1   146     1   164     1   164 0.92 [subseq from] hypothetical protein B7463_g7909, partial [Scytalidium lignicola]
XP_025510107.1/50-185    -            136 HET                  PF06985.11   146   1.6e-37  138.3   2.2   1   1   7.4e-40   2.1e-37  137.9   2.2     1   146     1   136     1   136 0.94 [subseq from] HET domain protein [Aspergillus piperis CBS 112811] >RAH52185.1 HET domain protein [Aspergillus piperis CBS 112811]
RYN54111.1/46-199        -            154 HET                  PF06985.11   146   1.6e-37  138.3   4.4   1   1   6.4e-40   1.8e-37  138.1   4.4     1   146     1   154     1   154 0.89 [subseq from] hypothetical protein AA0118_g9374 [Alternaria tenuissima] >RYO00132.1 hypothetical protein AA0119_g6247 [Alternaria tenuissima] >RYO11705.1 hypothetical protein AA0121_g9643 [Alternaria tenuissima] >RYO62237.1 hypothetical protein AA0116_g4220 [Alternaria tenuissima]
KIN08003.1/47-207        -            161 HET                  PF06985.11   146   1.6e-37  138.3   7.6   1   1   6.4e-40   1.8e-37  138.1   7.6     1   146     1   161     1   161 0.96 [subseq from] hypothetical protein OIDMADRAFT_187077, partial [Oidiodendron maius Zn]
EXM20788.1/42-200        -            159 HET                  PF06985.11   146   1.6e-37  138.3   0.7   1   1   6.5e-40   1.9e-37  138.1   0.7     1   146     1   159     1   159 0.86 [subseq from] hypothetical protein FOTG_11178 [Fusarium oxysporum f. sp. vasinfectum 25433]
XP_009230072.1/84-247    -            164 HET                  PF06985.11   146   1.6e-37  138.2   0.2   1   1   6.6e-40   1.9e-37  138.0   0.2     1   146     1   164     1   164 0.88 [subseq from] hypothetical protein, variant 2 [Gaeumannomyces tritici R3-111a-1] >EJT68540.1 hypothetical protein, variant 2 [Gaeumannomyces tritici R3-111a-1]
XP_009230073.1/84-247    -            164 HET                  PF06985.11   146   1.6e-37  138.2   0.2   1   1   6.6e-40   1.9e-37  138.0   0.2     1   146     1   164     1   164 0.88 [subseq from] hypothetical protein, variant 1 [Gaeumannomyces tritici R3-111a-1] >EJT68541.1 hypothetical protein, variant 1 [Gaeumannomyces tritici R3-111a-1]
XP_009230074.1/84-247    -            164 HET                  PF06985.11   146   1.6e-37  138.2   0.2   1   1   6.6e-40   1.9e-37  138.0   0.2     1   146     1   164     1   164 0.88 [subseq from] hypothetical protein GGTG_13886 [Gaeumannomyces tritici R3-111a-1] >EJT68542.1 hypothetical protein GGTG_13886 [Gaeumannomyces tritici R3-111a-1]
KAE8134931.1/50-192      -            143 HET                  PF06985.11   146   1.7e-37  138.2   1.6   1   1   6.5e-40   1.9e-37  138.0   1.6     1   146     1   143     1   143 0.94 [subseq from] heterokaryon incompatibility protein-domain-containing protein [Aspergillus pseudotamarii]
OCL03806.1/39-172        -            134 HET                  PF06985.11   146   1.7e-37  138.2   2.2   1   1   7.6e-40   2.2e-37  137.8   2.2     1   146     1   134     1   134 0.93 [subseq from] HET-domain-containing protein, partial [Glonium stellatum]
KAE8333457.1/33-175      -            143 HET                  PF06985.11   146   1.7e-37  138.2   1.0   1   1   6.7e-40   1.9e-37  138.0   1.0     1   146     1   143     1   143 0.94 [subseq from] heterokaryon incompatibility protein-domain-containing protein [Aspergillus sergii]
PIG79604.1/50-193        -            144 HET                  PF06985.11   146   1.7e-37  138.2   0.3   1   1   6.8e-40   1.9e-37  138.0   0.3     1   146     1   144     1   144 0.91 [subseq from] hypothetical protein AARAC_001464 [Aspergillus arachidicola]
OJZ84462.1/31-163        -            133 HET                  PF06985.11   146   1.7e-37  138.2   0.8   1   1   1.4e-39   4.1e-37  136.9   0.8     1   146     1   133     1   133 0.88 [subseq from] hypothetical protein ASPFODRAFT_220231 [Aspergillus luchuensis CBS 106.47]
KFA74229.1/180-312       -            133 HET                  PF06985.11   146   1.7e-37  138.2   4.5   1   1   7.7e-40   2.2e-37  137.8   4.5     1   145     1   133     1   133 0.95 [subseq from] hypothetical protein S40288_08976, partial [Stachybotrys chartarum IBT 40288]
OOO09039.1/47-207        -            161 HET                  PF06985.11   146   1.8e-37  138.1   1.4   1   1   7.3e-40   2.1e-37  137.9   1.4     1   146     1   161     1   161 0.95 [subseq from] Heterokaryon incompatibility [Aspergillus oryzae]
RDW63388.1/46-214        -            169 HET                  PF06985.11   146   1.8e-37  138.1   1.4   1   1   8.5e-40   2.4e-37  137.7   1.4     1   146     1   169     1   169 0.87 [subseq from] hypothetical protein BP6252_10933 [Coleophoma cylindrospora]
KAB8262948.1/59-219      -            161 HET                  PF06985.11   146   1.8e-37  138.1   3.9   1   1   7.2e-40   2.1e-37  137.9   3.9     1   146     1   161     1   161 0.92 [subseq from] heterokaryon incompatibility protein-domain-containing protein [Aspergillus nomius]
XP_024736483.1/88-233    -            146 HET                  PF06985.11   146   1.8e-37  138.1   1.2   1   1   7.1e-40     2e-37  137.9   1.2     1   146     1   146     1   146 0.90 [subseq from] HET-domain-containing protein [Hyaloscypha bicolor E] >PMD59579.1 HET-domain-containing protein [Hyaloscypha bicolor E]
POS79977.1/149-310       -            162 HET                  PF06985.11   146   1.8e-37  138.1   0.8   1   1   7.9e-40   2.3e-37  137.8   0.8     1   146     1   162     1   162 0.90 [subseq from] hypothetical protein DHEL01_v201619 [Diaporthe helianthi]
RDK44798.1/78-226        -            149 HET                  PF06985.11   146   1.8e-37  138.1   0.2   1   1   7.3e-40   2.1e-37  137.9   0.2     1   146     1   149     1   149 0.85 [subseq from] HET-domain-containing protein [Aspergillus phoenicis ATCC 13157]
ELA25624.1/47-203        -            157 HET                  PF06985.11   146   1.9e-37  138.1   2.4   1   1   7.6e-40   2.2e-37  137.8   2.4     1   146     1   157     1   157 0.93 [subseq from] ankyrin repeat and sam domain containing protein 6 [Colletotrichum fructicola Nara gc5]
KPM43388.1/59-207        -            149 HET                  PF06985.11   146   1.9e-37  138.0   0.2   1   1   7.4e-40   2.1e-37  137.9   0.2     1   146     1   149     1   149 0.89 [subseq from] hypothetical protein AK830_g3220 [Neonectria ditissima]
XP_016643090.1/156-321   -            166 HET                  PF06985.11   146   1.9e-37  138.0   0.0   1   1   8.3e-40   2.4e-37  137.7   0.0     1   146     1   166     1   166 0.93 [subseq from] hypothetical protein SAPIO_CDS4735 [Scedosporium apiospermum] >KEZ43291.1 hypothetical protein SAPIO_CDS4735 [Scedosporium apiospermum]
XP_015407207.1/47-203    -            157 HET                  PF06985.11   146     2e-37  138.0   2.1   1   1   7.8e-40   2.2e-37  137.8   2.1     1   146     1   157     1   157 0.92 [subseq from] hypothetical protein ANOM_005936 [Aspergillus nomius NRRL 13137] >KNG86284.1 hypothetical protein ANOM_005936 [Aspergillus nomius NRRL 13137]
TXC01797.1/569-739       -            171 HET                  PF06985.11   146     2e-37  138.0   1.1   1   1   1.2e-39   3.4e-37  137.2   1.1     1   146     1   171     1   171 0.81 [subseq from] hypothetical protein FocTR4_00008048 [Fusarium oxysporum f. sp. cubense]
XP_031060818.1/46-216    -            171 HET                  PF06985.11   146     2e-37  138.0   1.1   1   1   1.2e-39   3.4e-37  137.2   1.1     1   146     1   171     1   171 0.81 [subseq from] uncharacterized protein FOIG_09455 [Fusarium oxysporum f. sp. cubense tropical race 4 54006] >EMT63048.1 Heterokaryon incompatibility protein 6, OR allele [Fusarium oxysporum f. sp. cubense race 4] >EXL98728.1 hypothetical protein FOIG_09455 [Fusarium oxysporum f. sp. cubense tropical race 4 54006]
XP_014553973.1/70-228    -            159 HET                  PF06985.11   146     2e-37  138.0   5.4   1   1     8e-40   2.3e-37  137.8   5.4     1   146     1   159     1   159 0.84 [subseq from] hypothetical protein COCVIDRAFT_106300, partial [Bipolaris victoriae FI3] >EUN24398.1 hypothetical protein COCVIDRAFT_106300, partial [Bipolaris victoriae FI3]
RDW57305.1/46-214        -            169 HET                  PF06985.11   146     2e-37  138.0   1.1   1   1   9.1e-40   2.6e-37  137.6   1.1     1   146     1   169     1   169 0.88 [subseq from] hypothetical protein BP5796_12755 [Coleophoma crateriformis]
XP_025458469.1/78-226    -            149 HET                  PF06985.11   146     2e-37  137.9   0.2   1   1     8e-40   2.3e-37  137.8   0.2     1   146     1   149     1   149 0.85 [subseq from] HET-domain-containing protein [Aspergillus lacticoffeatus CBS 101883] >PYH60414.1 HET-domain-containing protein [Aspergillus lacticoffeatus CBS 101883]
XP_018137602.1/48-240    -            193 HET                  PF06985.11   146   2.1e-37  137.9   0.0   1   1   2.5e-39   7.3e-37  136.1   0.0     1   146     1   193     1   193 0.81 [subseq from] heterokaryon incompatibility protein 6, OR allele [Pochonia chlamydosporia 170] >OAQ59609.1 heterokaryon incompatibility protein 6, OR allele [Pochonia chlamydosporia 170]
TGO76883.1/52-205        -            154 HET                  PF06985.11   146   2.1e-37  137.9   0.3   1   1   8.3e-40   2.4e-37  137.7   0.3     1   146     1   154     1   154 0.88 [subseq from] hypothetical protein BELL_0133g00090 [Botrytis elliptica]
XP_022479152.1/43-218    -            176 HET                  PF06985.11   146   2.2e-37  137.8   0.2   1   1   9.2e-40   2.6e-37  137.6   0.2     1   146     1   176     1   176 0.92 [subseq from] heterokaryon incompatibility protein [Colletotrichum orchidophilum] >OHF02010.1 heterokaryon incompatibility protein [Colletotrichum orchidophilum]
RWA13195.1/48-258        -            211 HET                  PF06985.11   146   2.3e-37  137.8   0.9   1   1   6.1e-39   1.8e-36  134.9   0.9     1   146     1   211     1   211 0.82 [subseq from] hypothetical protein EKO27_g1900 [Xylaria grammica]
KLU86454.1/73-211        -            139 HET                  PF06985.11   146   2.3e-37  137.8   0.2   1   1   9.2e-40   2.6e-37  137.6   0.2     1   146     1   139     1   139 0.94 [subseq from] hypothetical protein MAPG_05467 [Magnaporthiopsis poae ATCC 64411]
OQO26834.1/100-279       -            180 HET                  PF06985.11   146   2.3e-37  137.8   0.2   1   1     1e-39   2.9e-37  137.4   0.2     1   146     1   180     1   180 0.86 [subseq from] hypothetical protein B0A51_06495 [Rachicladosporium sp. CCFEE 5018]
PQE29426.1/72-231        -            160 HET                  PF06985.11   146   2.3e-37  137.8   0.3   1   1   9.8e-40   2.8e-37  137.5   0.3     1   146     1   160     1   160 0.92 [subseq from] Heterokaryon incompatibility protein [Rutstroemia sp. NJR-2017a WRK4]
TVY48619.1/43-192        -            150 HET                  PF06985.11   146   2.3e-37  137.8   1.6   1   1     9e-40   2.6e-37  137.6   1.6     1   146     1   150     1   150 0.92 [subseq from] Heterokaryon incompatibility protein 6,OR allele [Lachnellula cervina]
XP_018060921.1/48-207    -            160 HET                  PF06985.11   146   2.3e-37  137.7   2.8   1   1   9.7e-40   2.8e-37  137.5   2.8     1   146     1   160     1   160 0.91 [subseq from] HET-domain-containing protein, partial [Phialocephala scopiformis] >KUJ06566.1 HET-domain-containing protein, partial [Phialocephala scopiformis]
TIC97929.1/46-202        -            157 HET                  PF06985.11   146   2.3e-37  137.7   0.5   1   1   9.4e-40   2.7e-37  137.5   0.5     1   146     1   157     1   157 0.92 [subseq from] Heterokaryon incompatibility protein 6, OR allele [Colletotrichum higginsianum]
KAE8325447.1/47-207      -            161 HET                  PF06985.11   146   2.3e-37  137.7   1.5   1   1   9.4e-40   2.7e-37  137.5   1.5     1   146     1   161     1   161 0.94 [subseq from] heterokaryon incompatibility protein-domain-containing protein [Aspergillus sergii]
OCK84868.1/92-224        -            133 HET                  PF06985.11   146   2.4e-37  137.7   1.3   1   1   1.2e-39   3.3e-37  137.2   1.3     1   146     1   133     1   133 0.93 [subseq from] hypothetical protein K432DRAFT_85503, partial [Lepidopterella palustris CBS 459.81]
OAK97632.1/48-181        -            134 HET                  PF06985.11   146   2.4e-37  137.7   3.5   1   1   1.1e-39   3.1e-37  137.3   3.5     1   146     1   134     1   134 0.92 [subseq from] HET-domain-containing protein [Stagonospora sp. SRC1lsM3a]
RAQ75566.1/47-207        -            161 HET                  PF06985.11   146   2.4e-37  137.7   1.5   1   1   9.7e-40   2.8e-37  137.5   1.5     1   146     1   161     1   161 0.95 [subseq from] hypothetical protein COH20_008386 [Aspergillus flavus] >RAQ80100.1 hypothetical protein COH21_011697 [Aspergillus flavus]
XP_031002370.1/43-210    -            168 HET                  PF06985.11   146   2.4e-37  137.7   0.3   1   1   1.1e-39   3.2e-37  137.3   0.3     1   146     1   168     1   168 0.90 [subseq from] Heterokaryon incompatibility protein 6,OR allele, partial [Lachnellula hyalina] >TVY23582.1 Heterokaryon incompatibility protein 6,OR allele, partial [Lachnellula hyalina]
RSL79400.1/51-180        -            130 HET                  PF06985.11   146   2.4e-37  137.7   3.1   1   1   3.4e-39   9.7e-37  135.7   3.1     1   146     1   130     1   130 0.95 [subseq from] hypothetical protein CEP51_007388 [Fusarium sp. AF-3]
KLU82782.1/46-199        -            154 HET                  PF06985.11   146   2.5e-37  137.7   0.0   1   1     1e-39     3e-37  137.4   0.0     1   146     1   154     1   154 0.80 [subseq from] hypothetical protein MAPG_01850 [Magnaporthiopsis poae ATCC 64411]
XP_001275134.1/54-186    -            133 HET                  PF06985.11   146   2.5e-37  137.6   0.6   1   1   2.2e-39   6.4e-37  136.3   0.6     1   146     1   133     1   133 0.93 [subseq from] HET domain protein [Aspergillus clavatus NRRL 1] >EAW13708.1 HET domain protein [Aspergillus clavatus NRRL 1]
XP_007690541.1/82-239    -            158 HET                  PF06985.11   146   2.5e-37  137.6   3.4   1   1     1e-39   2.9e-37  137.4   3.4     1   146     1   158     1   158 0.85 [subseq from] hypothetical protein COCMIDRAFT_71725, partial [Bipolaris oryzae ATCC 44560] >EUC42940.1 hypothetical protein COCMIDRAFT_71725, partial [Bipolaris oryzae ATCC 44560]
PIG85140.1/50-192        -            143 HET                  PF06985.11   146   2.6e-37  137.6   1.7   1   1     1e-39   2.9e-37  137.4   1.7     1   146     1   143     1   143 0.94 [subseq from] hypothetical protein AARAC_010574 [Aspergillus arachidicola]
RKL11833.1/42-200        -            159 HET                  PF06985.11   146   2.6e-37  137.6   0.6   1   1     1e-39     3e-37  137.4   0.6     1   146     1   159     1   159 0.86 [subseq from] hypothetical protein BFJ71_g314 [Fusarium oxysporum]
XP_025472912.1/67-200    -            134 HET                  PF06985.11   146   2.6e-37  137.6   0.3   1   1   1.2e-39   3.5e-37  137.2   0.3     1   146     1   134     1   134 0.94 [subseq from] HET-domain-containing protein [Aspergillus sclerotioniger CBS 115572] >PWY96151.1 HET-domain-containing protein [Aspergillus sclerotioniger CBS 115572]
KAE8452941.1/218-383     -            166 HET                  PF06985.11   146   2.7e-37  137.6   0.5   1   1   1.2e-39   3.4e-37  137.2   0.5     1   146     1   166     1   166 0.83 [subseq from] hypothetical protein EG329_012128 [Venturia inaequalis]
KAB8223712.1/50-192      -            143 HET                  PF06985.11   146   2.7e-37  137.6   1.0   1   1   1.1e-39     3e-37  137.4   1.0     1   146     1   143     1   143 0.94 [subseq from] heterokaryon incompatibility protein-domain-containing protein [Aspergillus novoparasiticus]
RYN69541.1/53-199        -            147 HET                  PF06985.11   146   2.7e-37  137.5   1.2   1   1   1.1e-39     3e-37  137.4   1.2     1   146     1   147     1   147 0.91 [subseq from] hypothetical protein AA0118_g594 [Alternaria tenuissima]
XP_018389435.1/91-237    -            147 HET                  PF06985.11   146   2.7e-37  137.5   1.2   1   1   1.1e-39     3e-37  137.4   1.2     1   146     1   147     1   147 0.91 [subseq from] HET-domain-containing protein [Alternaria alternata] >OAG24014.1 HET-domain-containing protein [Alternaria alternata]
GCB18024.1/78-226        -            149 HET                  PF06985.11   146   2.8e-37  137.5   0.1   1   1   1.1e-39   3.2e-37  137.3   0.1     1   146     1   149     1   149 0.85 [subseq from] heterokaryon incompatibility protein 6, OR allele [Aspergillus awamori]
XP_026622702.1/78-226    -            149 HET                  PF06985.11   146   2.8e-37  137.5   0.1   1   1   1.1e-39   3.2e-37  137.3   0.1     1   146     1   149     1   149 0.85 [subseq from] HET-domain-containing protein [Aspergillus welwitschiae] >RDH29680.1 HET-domain-containing protein [Aspergillus welwitschiae]
RSL78088.1/79-240        -            162 HET                  PF06985.11   146   2.8e-37  137.5   0.0   1   1   1.2e-39   3.4e-37  137.2   0.0     1   146     1   162     1   162 0.92 [subseq from] hypothetical protein CEP51_008523 [Fusarium sp. AF-3]
OBT65358.1/50-183        -            134 HET                  PF06985.11   146   2.8e-37  137.5   0.8   1   1   1.4e-39   3.9e-37  137.0   0.8     1   146     1   134     1   134 0.93 [subseq from] hypothetical protein VE03_06097 [Pseudogymnoascus sp. 23342-1-I1]
RSL73995.1/200-392       -            193 HET                  PF06985.11   146   2.9e-37  137.4   0.0   1   1   1.8e-39   5.2e-37  136.6   0.0     1   146     1   193     1   193 0.93 [subseq from] hypothetical protein CEP53_000590 [Fusarium sp. AF-6]
XP_016219001.1/48-283    -            236 HET                  PF06985.11   146   2.9e-37  137.4   0.8   1   1   8.2e-38   2.3e-35  131.2   0.8     1   146     1   236     1   236 0.90 [subseq from] hypothetical protein PV09_00070 [Verruconis gallopava] >KIW09132.1 hypothetical protein PV09_00070 [Verruconis gallopava]
CVL08087.1/51-180        -            130 HET                  PF06985.11   146     3e-37  137.4   0.7   1   1   4.3e-39   1.2e-36  135.4   0.7     1   146     1   130     1   130 0.93 [subseq from] related to HETEROKARYON incompatibility protein [Fusarium mangiferae]
KAB8248148.1/47-207      -            161 HET                  PF06985.11   146     3e-37  137.4   1.5   1   1   1.2e-39   3.5e-37  137.2   1.5     1   146     1   161     1   161 0.94 [subseq from] heterokaryon incompatibility protein-domain-containing protein [Aspergillus parvisclerotigenus]
RMZ45305.1/47-207        -            161 HET                  PF06985.11   146     3e-37  137.4   1.5   1   1   1.2e-39   3.5e-37  137.2   1.5     1   146     1   161     1   161 0.94 [subseq from] hypothetical protein CA14_006985 [Aspergillus flavus]
XP_002380579.1/47-207    -            161 HET                  PF06985.11   146     3e-37  137.4   1.5   1   1   1.2e-39   3.5e-37  137.2   1.5     1   146     1   161     1   161 0.94 [subseq from] conserved hypothetical protein [Aspergillus flavus NRRL3357] >EED50198.1 conserved hypothetical protein [Aspergillus flavus NRRL3357]
PMD37703.1/43-189        -            147 HET                  PF06985.11   146     3e-37  137.4   1.1   1   1   1.2e-39   3.4e-37  137.2   1.1     1   146     1   147     1   147 0.95 [subseq from] HET-domain-containing protein, partial [Hyaloscypha variabilis F]
KAB8277105.1/48-188      -            141 HET                  PF06985.11   146     3e-37  137.4   0.1   1   1   1.2e-39   3.4e-37  137.2   0.1     1   146     1   141     1   141 0.93 [subseq from] heterokaryon incompatibility protein-domain-containing protein [Aspergillus minisclerotigenes]
XP_013952448.1/46-179    -            134 HET                  PF06985.11   146   3.1e-37  137.3   2.8   1   1   1.3e-39   3.7e-37  137.1   2.8     1   146     1   134     1   134 0.95 [subseq from] hypothetical protein TRIVIDRAFT_3172, partial [Trichoderma virens Gv29-8] >EHK18397.1 hypothetical protein TRIVIDRAFT_3172, partial [Trichoderma virens Gv29-8]
KAE8337517.1/50-186      -            137 HET                  PF06985.11   146   3.1e-37  137.3   0.0   1   1   1.3e-39   3.6e-37  137.1   0.0     1   146     1   137     1   137 0.94 [subseq from] heterokaryon incompatibility protein-domain-containing protein [Aspergillus arachidicola]
OCK97465.1/50-183        -            134 HET                  PF06985.11   146   3.1e-37  137.3   0.3   1   1   1.3e-39   3.9e-37  137.0   0.3     1   146     1   134     1   134 0.94 [subseq from] HET-domain-containing protein, partial [Cenococcum geophilum 1.58]
KAB8207042.1/47-207      -            161 HET                  PF06985.11   146   3.2e-37  137.3   1.3   1   1   1.3e-39   3.6e-37  137.1   1.3     1   146     1   161     1   161 0.94 [subseq from] heterokaryon incompatibility protein-domain-containing protein [Aspergillus parasiticus]
XP_018155165.1/46-202    -            157 HET                  PF06985.11   146   3.2e-37  137.3   0.4   1   1   1.3e-39   3.7e-37  137.1   0.4     1   146     1   157     1   157 0.92 [subseq from] HET domain-containing protein [Colletotrichum higginsianum IMI 349063] >CCF40760.1 HET domain-containing protein [Colletotrichum higginsianum] >OBR06647.1 HET domain-containing protein [Colletotrichum higginsianum IMI 349063]
EXA30773.1/113-242       -            130 HET                  PF06985.11   146   3.2e-37  137.3   0.3   1   1     6e-39   1.7e-36  134.9   0.3     1   146     1   130     1   130 0.93 [subseq from] hypothetical protein FOVG_17873 [Fusarium oxysporum f. sp. pisi HDV247]
OOO08189.1/62-227        -            166 HET                  PF06985.11   146   3.2e-37  137.3   1.1   1   1   1.5e-39   4.2e-37  136.9   1.1     1   146     1   166     1   166 0.85 [subseq from] Heterokaryon incompatibility [Aspergillus oryzae]
RYP14835.1/179-312       -            134 HET                  PF06985.11   146   3.3e-37  137.3   1.0   1   1   1.5e-39   4.4e-37  136.8   1.0     1   146     1   134     1   134 0.94 [subseq from] hypothetical protein DL767_010375 [Monosporascus sp. MG133]
KAE8167757.1/247-377     -            131 HET                  PF06985.11   146   3.4e-37  137.2   0.7   1   1   9.4e-39   2.7e-36  134.3   0.7     1   146     1   131     1   131 0.88 [subseq from] heterokaryon incompatibility protein-domain-containing protein [Aspergillus tamarii]
TVY17480.1/43-190        -            148 HET                  PF06985.11   146   3.4e-37  137.2   1.6   1   1   1.3e-39   3.9e-37  137.0   1.6     1   146     1   148     1   148 0.92 [subseq from] Heterokaryon incompatibility protein 6, OR allele [Lachnellula arida]
CVK98791.1/80-231        -            152 HET                  PF06985.11   146   3.5e-37  137.2   0.1   1   1   1.4e-39     4e-37  137.0   0.1     1   146     1   152     1   152 0.90 [subseq from] uncharacterized protein FMAN_08437 [Fusarium mangiferae]
CVL06852.1/42-200        -            159 HET                  PF06985.11   146   3.6e-37  137.1   1.0   1   1   1.4e-39   4.1e-37  136.9   1.0     1   146     1   159     1   159 0.86 [subseq from] uncharacterized protein FMAN_11946 [Fusarium mangiferae]
TVY87027.1/43-190        -            148 HET                  PF06985.11   146   3.6e-37  137.1   2.6   1   1   1.4e-39     4e-37  137.0   2.6     1   146     1   148     1   148 0.92 [subseq from] Heterokaryon incompatibility protein 6,OR allele, partial [Lachnellula willkommii]
EIT78652.1/103-241       -            139 HET                  PF06985.11   146   3.6e-37  137.1   0.4   1   1   1.4e-39   4.1e-37  137.0   0.4     1   146     1   139     1   139 0.92 [subseq from] hypothetical protein Ao3042_04913 [Aspergillus oryzae 3.042] >KDE84907.1 hypothetical protein AO1008_00222 [Aspergillus oryzae 100-8]
KAB8248470.1/50-188      -            139 HET                  PF06985.11   146   3.6e-37  137.1   0.4   1   1   1.4e-39   4.1e-37  137.0   0.4     1   146     1   139     1   139 0.92 [subseq from] heterokaryon incompatibility protein-domain-containing protein [Aspergillus parvisclerotigenus]
KAE8406206.1/47-207      -            161 HET                  PF06985.11   146   3.6e-37  137.1   3.9   1   1   1.5e-39   4.2e-37  136.9   3.9     1   146     1   161     1   161 0.92 [subseq from] heterokaryon incompatibility protein-domain-containing protein [Aspergillus pseudonomius]
OIW25644.1/44-192        -            149 HET                  PF06985.11   146   3.6e-37  137.1   3.7   1   1   1.4e-39   4.1e-37  136.9   3.7     1   146     1   149     1   149 0.92 [subseq from] HET-domain-containing protein [Coniochaeta ligniaria NRRL 30616]
XP_002385102.1/62-199    -            138 HET                  PF06985.11   146   3.7e-37  137.1   1.6   1   1   1.6e-39   4.5e-37  136.8   1.6     1   146     1   138     1   138 0.92 [subseq from] conserved hypothetical protein [Aspergillus flavus NRRL3357] >EED44973.1 conserved hypothetical protein [Aspergillus flavus NRRL3357]
RDW57364.1/56-211        -            156 HET                  PF06985.11   146   3.7e-37  137.1   2.7   1   1   1.5e-39   4.4e-37  136.9   2.7     1   146     1   156     1   156 0.92 [subseq from] hypothetical protein BP5796_12814 [Coleophoma crateriformis]
KIM93592.1/201-344       -            144 HET                  PF06985.11   146   3.8e-37  137.1   2.8   1   1   1.5e-39   4.2e-37  136.9   2.8     1   146     1   144     1   144 0.95 [subseq from] hypothetical protein OIDMADRAFT_173176, partial [Oidiodendron maius Zn]
RDW63304.1/56-211        -            156 HET                  PF06985.11   146   3.9e-37  137.0   3.1   1   1   1.6e-39   4.6e-37  136.8   3.1     1   146     1   156     1   156 0.90 [subseq from] hypothetical protein BP6252_10849 [Coleophoma cylindrospora]
XP_007840236.1/50-194    -            145 HET                  PF06985.11   146   3.9e-37  137.0   0.9   1   1   1.5e-39   4.4e-37  136.9   0.9     1   146     1   145     1   145 0.93 [subseq from] hypothetical protein PFICI_13464 [Pestalotiopsis fici W106-1] >ETS74980.1 hypothetical protein PFICI_13464 [Pestalotiopsis fici W106-1]
KPA35470.1/328-485       -            158 HET                  PF06985.11   146     4e-37  137.0   0.8   1   1   1.7e-39   4.8e-37  136.7   0.8     1   146     1   158     1   158 0.80 [subseq from] hypothetical protein FLAG1_11824 [Fusarium langsethiae]
KAB8245515.1/72-241      -            170 HET                  PF06985.11   146     4e-37  137.0   1.3   1   1   2.1e-39     6e-37  136.4   1.3     1   146     1   170     1   170 0.85 [subseq from] heterokaryon incompatibility protein-domain-containing protein [Aspergillus parvisclerotigenus]
SCV36183.1/47-176        -            130 HET                  PF06985.11   146     4e-37  137.0   1.2   1   1   5.8e-39   1.7e-36  135.0   1.2     1   146     1   130     1   130 0.94 [subseq from] related to HETEROKARYON incompatibility protein [Fusarium fujikuroi]
KAE8315866.1/47-207      -            161 HET                  PF06985.11   146   4.1e-37  137.0   1.1   1   1   1.6e-39   4.6e-37  136.8   1.1     1   146     1   161     1   161 0.94 [subseq from] heterokaryon incompatibility protein-domain-containing protein [Aspergillus transmontanensis]
XP_002385240.1/48-188    -            141 HET                  PF06985.11   146   4.2e-37  136.9   0.0   1   1   1.7e-39   4.9e-37  136.7   0.0     1   146     1   141     1   141 0.90 [subseq from] hypothetical protein AFLA_009950 [Aspergillus flavus NRRL3357] >EED45111.1 hypothetical protein AFLA_009950 [Aspergillus flavus NRRL3357]
KAE8369785.1/47-207      -            161 HET                  PF06985.11   146   4.3e-37  136.9   0.7   1   1   1.7e-39   4.9e-37  136.7   0.7     1   146     1   161     1   161 0.94 [subseq from] heterokaryon incompatibility protein-domain-containing protein [Aspergillus caelatus]
KAE8416270.1/47-207      -            161 HET                  PF06985.11   146   4.3e-37  136.9   0.7   1   1   1.7e-39   4.9e-37  136.7   0.7     1   146     1   161     1   161 0.94 [subseq from] heterokaryon incompatibility protein-domain-containing protein [Aspergillus pseudocaelatus]
TGO25966.1/51-188        -            138 HET                  PF06985.11   146   4.4e-37  136.8   0.0   1   1   1.8e-39   5.1e-37  136.6   0.0     1   146     1   138     1   138 0.92 [subseq from] hypothetical protein BPAE_0069g00380 [Botrytis paeoniae]
RYN98011.1/46-197        -            152 HET                  PF06985.11   146   4.5e-37  136.8   2.7   1   1   1.8e-39   5.3e-37  136.6   2.7     1   146     1   152     1   152 0.88 [subseq from] hypothetical protein AA0120_g2336 [Alternaria tenuissima]
OPB40550.1/52-262        -            211 HET                  PF06985.11   146   4.5e-37  136.8   0.2   1   1   2.6e-38   7.5e-36  132.8   0.2     1   146     1   211     1   211 0.83 [subseq from] hypothetical protein A0O28_0006290 [Trichoderma guizhouense]
KAE8329219.1/50-188      -            139 HET                  PF06985.11   146   4.6e-37  136.8   0.2   1   1   1.8e-39   5.2e-37  136.6   0.2     1   146     1   139     1   139 0.93 [subseq from] heterokaryon incompatibility protein-domain-containing protein [Aspergillus sergii]
EXK26970.1/50-181        -            132 HET                  PF06985.11   146   4.6e-37  136.8   4.9   1   1     3e-39   8.7e-37  135.9   4.9     1   146     1   132     1   132 0.94 [subseq from] hypothetical protein FOMG_16410 [Fusarium oxysporum f. sp. melonis 26406]
PMD34463.1/50-182        -            133 HET                  PF06985.11   146   4.6e-37  136.8   0.2   1   1   2.3e-39   6.6e-37  136.3   0.2     1   146     1   133     1   133 0.94 [subseq from] hypothetical protein L207DRAFT_497860 [Hyaloscypha variabilis F]
OSS45162.1/46-206        -            161 HET                  PF06985.11   146   4.6e-37  136.8   1.7   1   1   1.8e-39   5.3e-37  136.6   1.7     1   146     1   161     1   161 0.96 [subseq from] hypothetical protein B5807_09092 [Epicoccum nigrum]
PQE18702.1/50-183        -            134 HET                  PF06985.11   146   4.7e-37  136.8   1.2   1   1   2.5e-39   7.1e-37  136.2   1.2     1   146     1   134     1   134 0.92 [subseq from] hypothetical protein CJF30_00009696 [Rutstroemia sp. NJR-2017a BBW]
RSM10075.1/51-180        -            130 HET                  PF06985.11   146   4.7e-37  136.8   2.7   1   1   6.7e-39   1.9e-36  134.8   2.7     1   146     1   130     1   130 0.94 [subseq from] hypothetical protein CEP52_003818 [Fusarium sp. AF-4]
KAE8359829.1/248-378     -            131 HET                  PF06985.11   146   4.7e-37  136.8   0.6   1   1   1.3e-38   3.6e-36  133.9   0.6     1   146     1   131     1   131 0.87 [subseq from] heterokaryon incompatibility protein-domain-containing protein [Aspergillus caelatus]
KAE8420187.1/248-378     -            131 HET                  PF06985.11   146   4.7e-37  136.8   0.6   1   1   1.3e-38   3.6e-36  133.9   0.6     1   146     1   131     1   131 0.87 [subseq from] heterokaryon incompatibility protein-domain-containing protein [Aspergillus pseudocaelatus]
CCF34864.1/13-151        -            139 HET                  PF06985.11   146   4.8e-37  136.7   0.5   1   1   1.9e-39   5.4e-37  136.6   0.5     1   146     1   139     1   139 0.94 [subseq from] HET domain-containing protein [Colletotrichum higginsianum]
XP_018158452.1/30-168    -            139 HET                  PF06985.11   146   4.8e-37  136.7   0.5   1   1   1.9e-39   5.4e-37  136.6   0.5     1   146     1   139     1   139 0.94 [subseq from] HET domain-containing protein [Colletotrichum higginsianum IMI 349063] >OBR09935.1 HET domain-containing protein [Colletotrichum higginsianum IMI 349063]
OJJ29918.1/46-224        -            179 HET                  PF06985.11   146   4.8e-37  136.7   0.7   1   1   6.2e-39   1.8e-36  134.9   0.7     1   146     1   179     1   179 0.80 [subseq from] hypothetical protein ASPWEDRAFT_46662 [Aspergillus wentii DTO 134E9]
XP_018142523.2/48-201    -            154 HET                  PF06985.11   146   4.9e-37  136.7   4.6   1   1     2e-39   5.6e-37  136.5   4.6     1   146     1   154     1   154 0.90 [subseq from] ankyrin repeat and SAM domain-containing protein 6 [Pochonia chlamydosporia 170] >OAQ65209.2 ankyrin repeat and SAM domain-containing protein 6 [Pochonia chlamydosporia 170]
EWZ78320.1/61-212        -            152 HET                  PF06985.11   146     5e-37  136.7   0.4   1   1     2e-39   5.7e-37  136.5   0.4     1   146     1   152     1   152 0.83 [subseq from] hypothetical protein FOWG_17405 [Fusarium oxysporum f. sp. lycopersici MN25]
CZR52125.1/50-183        -            134 HET                  PF06985.11   146   5.1e-37  136.6   1.8   1   1   2.6e-39   7.3e-37  136.1   1.8     1   146     1   134     1   134 0.92 [subseq from] related to heterokaryon incompatibility protein [Phialocephala subalpina]
XP_007804408.1/46-205    -            160 HET                  PF06985.11   146   5.1e-37  136.6   2.1   1   1   2.1e-39     6e-37  136.4   2.1     1   146     1   160     1   160 0.85 [subseq from] hypothetical protein EPUS_05452 [Endocarpon pusillum Z07020] >ERF69908.1 hypothetical protein EPUS_05452 [Endocarpon pusillum Z07020]
KOC15827.1/62-234        -            173 HET                  PF06985.11   146   5.1e-37  136.6   0.8   1   1   2.2e-39   6.3e-37  136.3   0.8     1   146     1   173     1   173 0.88 [subseq from] hypothetical protein AFLA70_518g000611 [Aspergillus flavus AF70]
XP_024740862.1/53-204    -            152 HET                  PF06985.11   146   5.1e-37  136.6   3.9   1   1     2e-39   5.8e-37  136.5   3.9     1   146     1   152     1   152 0.87 [subseq from] HET-domain-containing protein [Hyaloscypha bicolor E] >PMD63958.1 HET-domain-containing protein [Hyaloscypha bicolor E]
PMD40876.1/48-192        -            145 HET                  PF06985.11   146   5.2e-37  136.6   1.9   1   1     2e-39   5.8e-37  136.5   1.9     1   146     1   145     1   145 0.95 [subseq from] HET-domain-containing protein [Hyaloscypha variabilis F]
PVH90751.1/52-195        -            144 HET                  PF06985.11   146   5.4e-37  136.6   0.1   1   1   2.2e-39   6.2e-37  136.4   0.1     1   146     1   144     1   144 0.90 [subseq from] HET-domain-containing protein [Periconia macrospinosa]
XP_013944382.1/45-188    -            144 HET                  PF06985.11   146   5.5e-37  136.5   2.3   1   1   2.2e-39   6.3e-37  136.4   2.3     1   146     1   144     1   144 0.86 [subseq from] hypothetical protein TRIATDRAFT_23808, partial [Trichoderma atroviride IMI 206040] >EHK46644.1 hypothetical protein TRIATDRAFT_23808, partial [Trichoderma atroviride IMI 206040]
XP_030994657.1/134-297   -            164 HET                  PF06985.11   146   5.7e-37  136.5   0.3   1   1   2.4e-39     7e-37  136.2   0.3     1   146     1   164     1   164 0.87 [subseq from] uncharacterized protein E0L32_006591 [Phialemoniopsis curvata] >TPX12946.1 hypothetical protein E0L32_006591 [Phialemoniopsis curvata]
THV50473.1/51-188        -            138 HET                  PF06985.11   146   5.7e-37  136.5   0.0   1   1   2.2e-39   6.4e-37  136.3   0.0     1   146     1   138     1   138 0.93 [subseq from] hypothetical protein BGAL_0149g00150 [Botrytis galanthina]
KAB8272533.1/50-188      -            139 HET                  PF06985.11   146   5.8e-37  136.5   0.3   1   1   2.3e-39   6.5e-37  136.3   0.3     1   146     1   139     1   139 0.92 [subseq from] heterokaryon incompatibility protein-domain-containing protein [Aspergillus minisclerotigenes]
POS87510.1/52-203        -            152 HET                  PF06985.11   146   5.8e-37  136.5   0.7   1   1   2.3e-39   6.6e-37  136.3   0.7     1   146     1   152     1   152 0.91 [subseq from] hypothetical protein EPUL_002113 [Erysiphe pulchra]
ETS04717.1/47-209        -            163 HET                  PF06985.11   146   5.8e-37  136.5   1.9   1   1   2.3e-39   6.7e-37  136.2   1.9     1   146     1   163     1   163 0.90 [subseq from] HET-domain-containing protein, partial [Trichoderma reesei RUT C-30]
XP_006962654.1/77-239    -            163 HET                  PF06985.11   146   5.8e-37  136.5   1.9   1   1   2.3e-39   6.7e-37  136.2   1.9     1   146     1   163     1   163 0.90 [subseq from] predicted protein [Trichoderma reesei QM6a] >EGR51108.1 predicted protein [Trichoderma reesei QM6a]
OBS16957.1/60-194        -            135 HET                  PF06985.11   146     6e-37  136.4   0.1   1   1   2.6e-39   7.4e-37  136.1   0.1     1   146     1   135     1   135 0.92 [subseq from] hypothetical protein FPOA_12507 [Fusarium poae] >OBS17573.1 hypothetical protein FPOA_11978 [Fusarium poae]
CVK92002.1/47-219        -            173 HET                  PF06985.11   146     6e-37  136.4   1.2   1   1   3.8e-39   1.1e-36  135.6   1.2     1   146     1   173     1   173 0.83 [subseq from] related to heterokaryon incompatibility protein (het-6OR allele) [Fusarium mangiferae]
XP_007709560.1/82-239    -            158 HET                  PF06985.11   146   6.2e-37  136.4   1.6   1   1   2.5e-39   7.1e-37  136.2   1.6     1   146     1   158     1   158 0.85 [subseq from] hypothetical protein COCCADRAFT_88898, partial [Bipolaris zeicola 26-R-13] >EUC36133.1 hypothetical protein COCCADRAFT_88898, partial [Bipolaris zeicola 26-R-13]
RFU74239.1/109-242       -            134 HET                  PF06985.11   146   6.3e-37  136.3   0.8   1   1   2.8e-39     8e-37  136.0   0.8     1   146     1   134     1   134 0.94 [subseq from] het-domain-containing [Trichoderma arundinaceum]
RSM14826.1/51-180        -            130 HET                  PF06985.11   146   6.3e-37  136.3   2.9   1   1   9.9e-39   2.8e-36  134.2   2.9     1   146     1   130     1   130 0.94 [subseq from] hypothetical protein CDV31_005260 [Fusarium ambrosium]
KAA8574764.1/59-256      -            198 HET                  PF06985.11   146   6.3e-37  136.3   1.0   1   1   1.3e-38   3.6e-36  133.9   1.0     1   146     1   198     1   198 0.92 [subseq from] hypothetical protein EYC84_004013 [Monilinia fructicola]
RDW58643.1/8-151         -            144 HET                  PF06985.11   146   6.4e-37  136.3   0.0   1   1   2.5e-39   7.2e-37  136.2   0.0     1   146     1   144     1   144 0.96 [subseq from] hypothetical protein BP6252_13119 [Coleophoma cylindrospora]
OCK73930.1/143-300       -            158 HET                  PF06985.11   146   6.4e-37  136.3   0.6   1   1   2.9e-39   8.2e-37  136.0   0.6     1   146     1   158     1   158 0.85 [subseq from] HET-domain-containing protein [Lepidopterella palustris CBS 459.81]
XP_024746641.1/47-205    -            159 HET                  PF06985.11   146   6.5e-37  136.3   1.4   1   1   2.6e-39   7.5e-37  136.1   1.4     1   146     1   159     1   159 0.96 [subseq from] HET-domain-containing protein [Trichoderma citrinoviride] >PTB63321.1 HET-domain-containing protein [Trichoderma citrinoviride]
RDI88128.1/200-341       -            142 HET                  PF06985.11   146   6.6e-37  136.3   0.4   1   1   2.6e-39   7.4e-37  136.1   0.4     1   146     1   142     1   142 0.92 [subseq from] hypothetical protein Vi05172_g2154 [Venturia inaequalis]
XP_024733138.1/47-207    -            161 HET                  PF06985.11   146   6.6e-37  136.3   7.5   1   1   2.6e-39   7.4e-37  136.1   7.5     1   146     1   161     1   161 0.94 [subseq from] ankyrin [Hyaloscypha bicolor E] >PMD56234.1 ankyrin [Hyaloscypha bicolor E]
XP_024736094.1/50-182    -            133 HET                  PF06985.11   146   6.6e-37  136.3   2.4   1   1   3.2e-39   9.1e-37  135.8   2.4     1   146     1   133     1   133 0.93 [subseq from] HET-domain-containing protein [Hyaloscypha bicolor E] >PMD59190.1 HET-domain-containing protein [Hyaloscypha bicolor E]
CZR65458.1/108-273       -            166 HET                  PF06985.11   146   6.6e-37  136.3   0.1   1   1     3e-39   8.6e-37  135.9   0.1     1   146     1   166     1   166 0.88 [subseq from] uncharacterized protein PAC_15358 [Phialocephala subalpina]
KAE8306953.1/62-216      -            155 HET                  PF06985.11   146   6.7e-37  136.3   0.2   1   1   2.7e-39   7.8e-37  136.0   0.2     1   146     1   155     1   155 0.82 [subseq from] heterokaryon incompatibility protein-domain-containing protein [Aspergillus transmontanensis]
KLO90669.1/561-693       -            133 HET                  PF06985.11   146   6.7e-37  136.2   0.2   1   1   4.5e-39   1.3e-36  135.3   0.2     1   146     1   133     1   133 0.93 [subseq from] ACB 4-hydroxyacetophenone monooxygenase [Fusarium fujikuroi] >KLP05796.1 ACB 4-hydroxyacetophenone monooxygenase [Fusarium fujikuroi]
KLO97484.1/561-693       -            133 HET                  PF06985.11   146   6.7e-37  136.2   0.2   1   1   4.5e-39   1.3e-36  135.3   0.2     1   146     1   133     1   133 0.93 [subseq from] ACB 4-hydroxyacetophenone monooxygenase [Fusarium fujikuroi]
SCN97271.1/561-693       -            133 HET                  PF06985.11   146   6.7e-37  136.2   0.2   1   1   4.5e-39   1.3e-36  135.3   0.2     1   146     1   133     1   133 0.93 [subseq from] related to ACB 4-hydroxyacetophenone monooxygenase [Fusarium fujikuroi]
SCO57474.1/561-693       -            133 HET                  PF06985.11   146   6.7e-37  136.2   0.2   1   1   4.5e-39   1.3e-36  135.3   0.2     1   146     1   133     1   133 0.93 [subseq from] related to ACB 4-hydroxyacetophenone monooxygenase [Fusarium fujikuroi]
SCV48824.1/561-693       -            133 HET                  PF06985.11   146   6.7e-37  136.2   0.2   1   1   4.5e-39   1.3e-36  135.3   0.2     1   146     1   133     1   133 0.93 [subseq from] related to ACB 4-hydroxyacetophenone monooxygenase [Fusarium fujikuroi]
SCV54354.1/561-693       -            133 HET                  PF06985.11   146   6.7e-37  136.2   0.2   1   1   4.5e-39   1.3e-36  135.3   0.2     1   146     1   133     1   133 0.93 [subseq from] related to ACB 4-hydroxyacetophenone monooxygenase [Fusarium fujikuroi] >SCN71148.1 related to ACB 4-hydroxyacetophenone monooxygenase [Fusarium fujikuroi]
XP_023438026.1/561-693   -            133 HET                  PF06985.11   146   6.7e-37  136.2   0.2   1   1   4.5e-39   1.3e-36  135.3   0.2     1   146     1   133     1   133 0.93 [subseq from] related to ACB 4-hydroxyacetophenone monooxygenase [Fusarium fujikuroi IMI 58289] >CCT75980.1 related to ACB 4-hydroxyacetophenone monooxygenase [Fusarium fujikuroi IMI 58289] >SCO15013.1 related to ACB 4-hydroxyacetophenone monooxygenase [Fusarium fujikuroi] >SCO14326.1 related to ACB 4-hydroxyacetophenone monooxygenase [Fusarium fujikuroi]
CZR68902.1/53-207        -            155 HET                  PF06985.11   146   6.9e-37  136.2   0.4   1   1   2.7e-39   7.8e-37  136.0   0.4     1   146     1   155     1   155 0.86 [subseq from] uncharacterized protein PAC_18803 [Phialocephala subalpina]
OBS16138.1/25-156        -            132 HET                  PF06985.11   146   6.9e-37  136.2   3.8   1   1   4.5e-39   1.3e-36  135.3   3.8     1   146     1   132     1   132 0.93 [subseq from] hypothetical protein FPOA_13208 [Fusarium poae]
ANM86529.1/104-239       -            136 HET                  PF06985.11   146     7e-37  136.2   0.1   1   1   2.9e-39   8.2e-37  136.0   0.1     1   146     1   136     1   136 0.94 [subseq from] putative ankyrin [Cladonia uncialis subsp. uncialis] >AUW31371.1 ankryin repeat-containing protein [Cladonia uncialis subsp. uncialis]
OWY52031.1/44-197        -            154 HET                  PF06985.11   146     7e-37  136.2   2.9   1   1   2.9e-39   8.2e-37  136.0   2.9     1   146     1   154     1   154 0.83 [subseq from] ankyrin repeat and SAM-like protein 6 [Alternaria alternata]
RII14081.1/44-197        -            154 HET                  PF06985.11   146     7e-37  136.2   2.9   1   1   2.9e-39   8.2e-37  136.0   2.9     1   146     1   154     1   154 0.83 [subseq from] hypothetical protein CUC08_Gglean004222 [Alternaria sp. MG1] >RYN24010.1 hypothetical protein AA0115_g8404 [Alternaria tenuissima]
XP_023093151.1/47-207    -            161 HET                  PF06985.11   146     7e-37  136.2   1.4   1   1   2.9e-39   8.2e-37  136.0   1.4     1   146     1   161     1   161 0.95 [subseq from] unnamed protein product [Aspergillus oryzae RIB40] >BAE64261.1 unnamed protein product [Aspergillus oryzae RIB40]
PMD44571.1/45-204        -            160 HET                  PF06985.11   146   7.1e-37  136.2   0.2   1   1   2.9e-39   8.2e-37  136.0   0.2     1   146     1   160     1   160 0.93 [subseq from] HET-domain-containing protein [Hyaloscypha variabilis F]
CAK37923.1/78-226        -            149 HET                  PF06985.11   146   7.1e-37  136.2   0.1   1   1   2.8e-39   8.1e-37  136.0   0.1     1   146     1   149     1   149 0.85 [subseq from] unnamed protein product [Aspergillus niger]
EHA23490.1/78-226        -            149 HET                  PF06985.11   146   7.1e-37  136.2   0.1   1   1   2.8e-39   8.1e-37  136.0   0.1     1   146     1   149     1   149 0.85 [subseq from] hypothetical protein ASPNIDRAFT_37491 [Aspergillus niger ATCC 1015]
RDH23271.1/78-226        -            149 HET                  PF06985.11   146   7.1e-37  136.2   0.1   1   1   2.8e-39   8.1e-37  136.0   0.1     1   146     1   149     1   149 0.85 [subseq from] HET-domain-containing protein [Aspergillus niger ATCC 13496]
TPR08568.1/55-203        -            149 HET                  PF06985.11   146   7.1e-37  136.2   0.1   1   1   2.8e-39   8.1e-37  136.0   0.1     1   146     1   149     1   149 0.85 [subseq from] T-complex protein 1, delta subunit [Aspergillus niger]
CCD56572.1/50-181        -            132 HET                  PF06985.11   146   7.2e-37  136.2   2.8   1   1   6.1e-39   1.8e-36  134.9   2.8     1   146     1   132     1   132 0.91 [subseq from] hypothetical protein BofuT4_P143800.1 [Botrytis cinerea T4]
XP_001218707.1/108-271   -            164 HET                  PF06985.11   146   7.2e-37  136.1   1.6   1   1   2.9e-39   8.4e-37  135.9   1.6     1   146     1   164     1   164 0.92 [subseq from] predicted protein [Aspergillus terreus NIH2624] >EAU29356.1 predicted protein [Aspergillus terreus NIH2624]
PVH83556.1/125-284       -            160 HET                  PF06985.11   146   7.3e-37  136.1   0.1   1   1   2.9e-39   8.3e-37  135.9   0.1     1   146     1   160     1   160 0.94 [subseq from] HET-domain-containing protein [Cadophora sp. DSE1049]
TKA39185.1/71-235        -            165 HET                  PF06985.11   146   7.5e-37  136.1   2.6   1   1     3e-39   8.6e-37  135.9   2.6     1   146     1   165     1   165 0.92 [subseq from] hypothetical protein B0A54_08494 [Friedmanniomyces endolithicus]
OIW27962.1/316-481       -            166 HET                  PF06985.11   146   7.6e-37  136.1   1.2   1   1   3.1e-39   8.9e-37  135.9   1.2     1   146     1   166     1   166 0.87 [subseq from] HET-domain-containing protein [Coniochaeta ligniaria NRRL 30616]
KIL85950.1/575-722       -            148 HET                  PF06985.11   146   7.7e-37  136.1   0.9   1   1     3e-39   8.7e-37  135.9   0.9     1   146     1   148     1   148 0.91 [subseq from] cytochrome p450 oxidoreductase [Fusarium avenaceum]
VBB77200.1/82-246        -            165 HET                  PF06985.11   146   7.7e-37  136.1   2.8   1   1   3.6e-39     1e-36  135.6   2.8     1   146     1   165     1   165 0.89 [subseq from] Putative protein of unknown function [Podospora comata]
CEG04819.1/55-213        -            159 HET                  PF06985.11   146   7.8e-37  136.0   0.2   1   1   3.1e-39   8.9e-37  135.9   0.2     1   146     1   159     1   159 0.89 [subseq from] unnamed protein product [Fusarium sp. FIESC_5 CS3069]
KAB8201325.1/62-211      -            150 HET                  PF06985.11   146   7.8e-37  136.0   0.1   1   1   3.1e-39   8.9e-37  135.9   0.1     1   146     1   150     1   150 0.87 [subseq from] heterokaryon incompatibility protein-domain-containing protein [Aspergillus parasiticus]
PIG80568.1/50-186        -            137 HET                  PF06985.11   146   7.8e-37  136.0   0.0   1   1   3.3e-39   9.3e-37  135.8   0.0     1   146     1   137     1   137 0.93 [subseq from] hypothetical protein AARAC_003269 [Aspergillus arachidicola]
KAE8422872.1/62-199      -            138 HET                  PF06985.11   146   7.9e-37  136.0   2.4   1   1   3.3e-39   9.4e-37  135.8   2.4     1   146     1   138     1   138 0.94 [subseq from] heterokaryon incompatibility protein-domain-containing protein [Aspergillus pseudocaelatus]
KAE8390434.1/54-211      -            158 HET                  PF06985.11   146     8e-37  136.0   0.7   1   1   3.2e-39   9.3e-37  135.8   0.7     1   146     1   158     1   158 0.93 [subseq from] heterokaryon incompatibility protein-domain-containing protein [Aspergillus albertensis]
RSM04658.1/347-506       -            160 HET                  PF06985.11   146   8.2e-37  136.0   1.2   1   1   3.3e-39   9.6e-37  135.8   1.2     1   146     1   160     1   160 0.90 [subseq from] hypothetical protein CDV31_009983 [Fusarium ambrosium]
OCK93297.1/50-182        -            133 HET                  PF06985.11   146   8.3e-37  136.0   0.8   1   1   4.8e-39   1.4e-36  135.2   0.8     1   146     1   133     1   133 0.94 [subseq from] HET-domain-containing protein, partial [Cenococcum geophilum 1.58]
XP_024548273.1/50-181    -            132 HET                  PF06985.11   146   8.3e-37  136.0   2.8   1   1   7.1e-39     2e-36  134.7   2.8     1   146     1   132     1   132 0.91 [subseq from] hypothetical protein BCIN_04g02980 [Botrytis cinerea B05.10] >ATZ49111.1 hypothetical protein BCIN_04g02980 [Botrytis cinerea B05.10]
KAE8153767.1/49-190      -            142 HET                  PF06985.11   146   8.3e-37  135.9   0.2   1   1   3.3e-39   9.4e-37  135.8   0.2     1   146     1   142     1   142 0.93 [subseq from] heterokaryon incompatibility protein-domain-containing protein [Aspergillus avenaceus]
QGI64072.1/770-942       -            173 HET                  PF06985.11   146   8.3e-37  135.9   0.4   1   1   5.6e-39   1.6e-36  135.0   0.4     1   146     1   173     1   173 0.85 [subseq from] hypothetical protein CEK27_008043 [Fusarium fujikuroi] >QGI94955.1 hypothetical protein CEK26_008024 [Fusarium fujikuroi]
SCV28642.1/48-220        -            173 HET                  PF06985.11   146   8.3e-37  135.9   0.4   1   1   5.6e-39   1.6e-36  135.0   0.4     1   146     1   173     1   173 0.85 [subseq from] related to heterokaryon incompatibility protein (het-6OR allele) [Fusarium fujikuroi]
XP_023430208.1/48-220    -            173 HET                  PF06985.11   146   8.3e-37  135.9   0.4   1   1   5.6e-39   1.6e-36  135.0   0.4     1   146     1   173     1   173 0.85 [subseq from] related to heterokaryon incompatibility protein (het-6OR allele) [Fusarium fujikuroi IMI 58289] >CCT68128.1 related to heterokaryon incompatibility protein (het-6OR allele) [Fusarium fujikuroi IMI 58289] >KLP04408.1 heterokaryon incompatibility protein (het-6OR allele) [Fusarium fujikuroi] >KLP16220.1 heterokaryon incompatibility protein (het-6OR allele) [Fusarium fujikuroi] >SCN93592.1 related to heterokaryon incompatibility protein (het-6OR allele) [Fusarium fujikuroi] >SCO31188.1 related to heterokaryon incompatibility protein (het-6OR allele) [Fusarium fujikuroi] >SCO46603.1 related to heterokaryon incompatibility protein (het-6OR allele) [Fusarium fujikuroi] >SCN76750.1 related to heterokaryon incompatibility protein (het-6OR allele) [Fusarium fujikuroi] >SCN87211.1 related to heterokaryon incompatibility protein (het-6OR allele) [Fusarium fujikuroi] >SCN63857.1 related to heterokaryon incompatibility protein (het-6OR allele) [Fusarium fujikuroi]
KJK60776.1/50-193        -            144 HET                  PF06985.11   146   8.4e-37  135.9   1.8   1   1   3.3e-39   9.4e-37  135.8   1.8     1   146     1   144     1   144 0.92 [subseq from] Heterokaryon incompatibility protein HET [Aspergillus parasiticus SU-1]
KXH41454.1/49-261        -            213 HET                  PF06985.11   146   8.4e-37  135.9   0.0   1   1   4.8e-39   1.4e-36  135.3   0.0     1   146     1   213     1   213 0.95 [subseq from] hypothetical protein CNYM01_02639 [Colletotrichum nymphaeae SA-01]
KAE8162962.1/62-224      -            163 HET                  PF06985.11   146   8.4e-37  135.9   0.2   1   1   3.6e-39     1e-36  135.7   0.2     1   146     1   163     1   163 0.81 [subseq from] heterokaryon incompatibility protein-domain-containing protein [Aspergillus tamarii]
QBZ60737.1/52-216        -            165 HET                  PF06985.11   146   8.5e-37  135.9   1.5   1   1   3.4e-39   9.7e-37  135.7   1.5     1   146     1   165     1   165 0.88 [subseq from] hypothetical protein PoMZ_07679 [Pyricularia oryzae]
PCD30395.1/55-261        -            207 HET                  PF06985.11   146   8.5e-37  135.9   1.8   1   1   6.7e-39   1.9e-36  134.8   1.8     1   146     1   207     1   207 0.94 [subseq from] hypothetical protein AU210_010077 [Fusarium oxysporum f. sp. radicis-cucumerinum]
OJZ89029.1/50-185        -            136 HET                  PF06985.11   146   8.5e-37  135.9   1.9   1   1     4e-39   1.2e-36  135.5   1.9     1   146     1   136     1   136 0.94 [subseq from] hypothetical protein ASPFODRAFT_30002 [Aspergillus luchuensis CBS 106.47]
KFY88006.1/50-206        -            157 HET                  PF06985.11   146   8.6e-37  135.9   0.0   1   1   3.7e-39   1.1e-36  135.6   0.0     1   146     1   157     1   157 0.90 [subseq from] hypothetical protein V500_06634 [Pseudogymnoascus sp. VKM F-4518 (FW-2643)]
XP_025562712.1/47-196    -            150 HET                  PF06985.11   146   8.8e-37  135.9   0.4   1   1   3.5e-39   9.9e-37  135.7   0.4     1   146     1   150     1   150 0.92 [subseq from] HET-domain-containing protein [Aspergillus vadensis CBS 113365] >PYH68918.1 HET-domain-containing protein [Aspergillus vadensis CBS 113365]
TGO90269.1/48-197        -            150 HET                  PF06985.11   146   8.9e-37  135.9   3.6   1   1   3.5e-39     1e-36  135.7   3.6     1   146     1   150     1   150 0.86 [subseq from] hypothetical protein BPOR_0071g00010 [Botrytis porri]
OAL53050.1/45-189        -            145 HET                  PF06985.11   146   9.1e-37  135.8   0.3   1   1   3.5e-39     1e-36  135.7   0.3     1   146     1   145     1   145 0.94 [subseq from] HET-domain-containing protein [Pyrenochaeta sp. DS3sAY3a]
RGP72145.1/704-839       -            136 HET                  PF06985.11   146   9.2e-37  135.8   0.4   1   1     4e-39   1.2e-36  135.5   0.4     1   146     1   136     1   136 0.91 [subseq from] hypothetical protein FLONG3_6868 [Fusarium longipes]
RKK65448.1/47-204        -            158 HET                  PF06985.11   146   9.3e-37  135.8   5.5   1   1   3.7e-39     1e-36  135.6   5.5     1   146     1   158     1   158 0.93 [subseq from] hypothetical protein BFJ69_g16277 [Fusarium oxysporum]
OCK74527.1/93-248        -            156 HET                  PF06985.11   146   9.3e-37  135.8   0.2   1   1   3.9e-39   1.1e-36  135.5   0.2     1   146     1   156     1   156 0.84 [subseq from] HET-domain-containing protein [Lepidopterella palustris CBS 459.81]
XP_007781804.1/48-205    -            158 HET                  PF06985.11   146   9.4e-37  135.8   0.7   1   1   3.7e-39   1.1e-36  135.6   0.7     1   146     1   158     1   158 0.90 [subseq from] hypothetical protein W97_05732 [Coniosporium apollinis CBS 100218] >EON66487.1 hypothetical protein W97_05732 [Coniosporium apollinis CBS 100218]
CCD51186.1/50-184        -            135 HET                  PF06985.11   146   9.4e-37  135.8   6.1   1   1   4.2e-39   1.2e-36  135.4   6.1     1   146     1   135     1   135 0.90 [subseq from] hypothetical protein BofuT4_P085480.1 [Botrytis cinerea T4]
XP_024548109.1/50-184    -            135 HET                  PF06985.11   146   9.4e-37  135.8   6.1   1   1   4.2e-39   1.2e-36  135.4   6.1     1   146     1   135     1   135 0.90 [subseq from] hypothetical protein BCIN_04g00740 [Botrytis cinerea B05.10] >ATZ48854.1 hypothetical protein BCIN_04g00740 [Botrytis cinerea B05.10]
RKK26885.1/51-180        -            130 HET                  PF06985.11   146   9.4e-37  135.8   0.5   1   1   1.3e-38   3.9e-36  133.8   0.5     1   146     1   130     1   130 0.93 [subseq from] hypothetical protein BFJ67_g16416 [Fusarium oxysporum f. sp. cepae]
RKK34315.1/51-180        -            130 HET                  PF06985.11   146   9.4e-37  135.8   0.5   1   1   1.3e-38   3.9e-36  133.8   0.5     1   146     1   130     1   130 0.93 [subseq from] hypothetical protein BFJ66_g14475 [Fusarium oxysporum f. sp. cepae]
KAE8446737.1/54-211      -            158 HET                  PF06985.11   146   9.4e-37  135.8   3.4   1   1   3.8e-39   1.1e-36  135.6   3.4     1   146     1   158     1   158 0.94 [subseq from] hypothetical protein EG329_011642 [Venturia inaequalis]
KXH62843.1/54-197        -            144 HET                  PF06985.11   146   9.5e-37  135.8   0.8   1   1   3.7e-39   1.1e-36  135.6   0.8     1   146     1   144     1   144 0.95 [subseq from] hypothetical protein CNYM01_03704 [Colletotrichum nymphaeae SA-01]
KLO89157.1/48-220        -            173 HET                  PF06985.11   146   9.6e-37  135.8   0.6   1   1   6.5e-39   1.9e-36  134.8   0.6     1   146     1   173     1   173 0.85 [subseq from] heterokaryon incompatibility protein (het-6OR allele) [Fusarium fujikuroi]
OCK78373.1/44-189        -            146 HET                  PF06985.11   146   9.6e-37  135.8   1.3   1   1   3.7e-39   1.1e-36  135.6   1.3     1   146     1   146     1   146 0.94 [subseq from] HET-domain-containing protein [Lepidopterella palustris CBS 459.81]
OTA93661.1/44-185        -            142 HET                  PF06985.11   146   9.6e-37  135.8   0.2   1   1   3.8e-39   1.1e-36  135.6   0.2     1   146     1   142     1   142 0.87 [subseq from] hypothetical protein M434DRAFT_30798 [Hypoxylon sp. CO27-5]
XP_018029290.1/50-193    -            144 HET                  PF06985.11   146   9.7e-37  135.7   0.0   1   1   3.8e-39   1.1e-36  135.6   0.0     1   146     1   144     1   144 0.93 [subseq from] HET-domain-containing protein, partial [Paraphaeosphaeria sporulosa] >OAF98924.1 HET-domain-containing protein, partial [Paraphaeosphaeria sporulosa]
OBS27816.1/328-485       -            158 HET                  PF06985.11   146   9.8e-37  135.7   1.4   1   1     4e-39   1.2e-36  135.5   1.4     1   146     1   158     1   158 0.85 [subseq from] hypothetical protein FPOA_01759 [Fusarium poae]
TGO69915.1/51-188        -            138 HET                  PF06985.11   146   9.9e-37  135.7   0.1   1   1   3.9e-39   1.1e-36  135.5   0.1     1   146     1   138     1   138 0.93 [subseq from] hypothetical protein BELL_0748g00010 [Botrytis elliptica]
CVL03640.1/46-208        -            163 HET                  PF06985.11   146     1e-36  135.7   0.6   1   1   4.1e-39   1.2e-36  135.5   0.6     1   146     1   163     1   163 0.90 [subseq from] uncharacterized protein FMAN_15080 [Fusarium mangiferae]
CZR68207.1/48-245        -            198 HET                  PF06985.11   146     1e-36  135.7   0.0   1   1   1.7e-38   4.8e-36  133.5   0.0     1   146     1   198     1   198 0.92 [subseq from] uncharacterized protein PAC_18106 [Phialocephala subalpina]
XP_018662945.1/48-209    -            162 HET                  PF06985.11   146     1e-36  135.7   2.5   1   1     4e-39   1.2e-36  135.5   2.5     1   146     1   162     1   162 0.91 [subseq from] hypothetical protein TGAM01_v203798 [Trichoderma gamsii] >PON27417.1 hypothetical protein TGAM01_v203798 [Trichoderma gamsii]
PMD37712.1/62-207        -            146 HET                  PF06985.11   146     1e-36  135.7   3.1   1   1     4e-39   1.1e-36  135.5   3.1     1   146     1   146     1   146 0.95 [subseq from] HET-domain-containing protein [Hyaloscypha variabilis F]
OCK93755.1/47-204        -            158 HET                  PF06985.11   146     1e-36  135.6   6.7   1   1   4.1e-39   1.2e-36  135.4   6.7     1   146     1   158     1   158 0.93 [subseq from] HET-domain-containing protein, partial [Cenococcum geophilum 1.58]
PMD25979.1/17-183        -            167 HET                  PF06985.11   146   1.1e-36  135.6   0.0   1   1   4.6e-39   1.3e-36  135.3   0.0     1   146     1   167     1   167 0.93 [subseq from] HET-domain-containing protein, partial [Pezoloma ericae]
PTB75258.1/58-191        -            134 HET                  PF06985.11   146   1.1e-36  135.6   2.5   1   1   4.4e-39   1.3e-36  135.4   2.5     1   146     1   134     1   134 0.94 [subseq from] HET-domain-containing protein [Trichoderma longibrachiatum ATCC 18648]
RYP17456.1/71-272        -            202 HET                  PF06985.11   146   1.1e-36  135.6   0.8   1   1   8.4e-39   2.4e-36  134.5   0.8     1   146     1   202     1   202 0.92 [subseq from] hypothetical protein DL765_004502 [Monosporascus sp. GIB2]
RYP10665.1/184-316       -            133 HET                  PF06985.11   146   1.1e-36  135.6   0.3   1   1   5.2e-39   1.5e-36  135.1   0.3     1   146     1   133     1   133 0.94 [subseq from] hypothetical protein DL765_008025 [Monosporascus sp. GIB2]
XP_026630757.1/49-188    -            140 HET                  PF06985.11   146   1.1e-36  135.6   0.0   1   1   4.3e-39   1.2e-36  135.4   0.0     1   146     1   140     1   140 0.93 [subseq from] HET-domain-containing protein [Aspergillus welwitschiae] >RDH37735.1 HET-domain-containing protein [Aspergillus welwitschiae]
RKK13094.1/151-310       -            160 HET                  PF06985.11   146   1.1e-36  135.6   0.6   1   1   4.9e-39   1.4e-36  135.2   0.6     1   146     1   160     1   160 0.91 [subseq from] hypothetical protein BFJ65_g12343 [Fusarium oxysporum f. sp. cepae] >RKK31539.1 hypothetical protein BFJ66_g15806 [Fusarium oxysporum f. sp. cepae] >RKK39119.1 hypothetical protein BFJ67_g11583 [Fusarium oxysporum f. sp. cepae]
RDW57836.1/116-259       -            144 HET                  PF06985.11   146   1.1e-36  135.6   0.0   1   1   4.3e-39   1.2e-36  135.4   0.0     1   146     1   144     1   144 0.96 [subseq from] hypothetical protein BP5796_12637 [Coleophoma crateriformis]
XP_025537754.1/47-196    -            150 HET                  PF06985.11   146   1.1e-36  135.6   0.4   1   1   4.3e-39   1.2e-36  135.4   0.4     1   146     1   150     1   150 0.92 [subseq from] HET-domain-containing protein [Aspergillus costaricaensis CBS 115574] >RAK86919.1 HET-domain-containing protein [Aspergillus costaricaensis CBS 115574]
KAB8291751.1/49-201      -            153 HET                  PF06985.11   146   1.1e-36  135.6   6.0   1   1   4.3e-39   1.2e-36  135.4   6.0     1   146     1   153     1   153 0.91 [subseq from] hypothetical protein EYC80_006546 [Monilinia laxa]
KIM94620.1/53-204        -            152 HET                  PF06985.11   146   1.1e-36  135.5   3.1   1   1   4.4e-39   1.3e-36  135.4   3.1     1   146     1   152     1   152 0.87 [subseq from] hypothetical protein OIDMADRAFT_60396 [Oidiodendron maius Zn]
KAE8343411.1/50-193      -            144 HET                  PF06985.11   146   1.1e-36  135.5   0.7   1   1   4.4e-39   1.3e-36  135.4   0.7     1   146     1   144     1   144 0.90 [subseq from] heterokaryon incompatibility protein-domain-containing protein [Aspergillus arachidicola]
SCV42096.1/48-220        -            173 HET                  PF06985.11   146   1.1e-36  135.5   1.1   1   1     8e-39   2.3e-36  134.5   1.1     1   146     1   173     1   173 0.83 [subseq from] related to heterokaryon incompatibility protein (het-6OR allele) [Fusarium fujikuroi]
OBS28450.1/694-829       -            136 HET                  PF06985.11   146   1.1e-36  135.5   1.0   1   1     5e-39   1.4e-36  135.2   1.0     1   146     1   136     1   136 0.90 [subseq from] hypothetical protein FPOA_02388 [Fusarium poae]
RSL91620.1/100-261       -            162 HET                  PF06985.11   146   1.1e-36  135.5   0.0   1   1   4.8e-39   1.4e-36  135.2   0.0     1   146     1   162     1   162 0.92 [subseq from] hypothetical protein CDV31_015433 [Fusarium ambrosium]
GES66831.1/108-271       -            164 HET                  PF06985.11   146   1.1e-36  135.5   1.3   1   1   4.7e-39   1.3e-36  135.3   1.3     1   146     1   164     1   164 0.92 [subseq from] hypothetical protein ATETN484_0017012400 [Aspergillus terreus]
KHJ31961.1/52-203        -            152 HET                  PF06985.11   146   1.1e-36  135.5   0.4   1   1   4.6e-39   1.3e-36  135.3   0.4     1   146     1   152     1   152 0.89 [subseq from] putative heterokaryon incompatibility protein [Erysiphe necator]
RKF56433.1/60-211        -            152 HET                  PF06985.11   146   1.2e-36  135.5   1.0   1   1   4.6e-39   1.3e-36  135.3   1.0     1   146     1   152     1   152 0.89 [subseq from] Heterokaryon incompatibility protein 6, OR allele, partial [Oidium neolycopersici]
TGO34614.1/48-197        -            150 HET                  PF06985.11   146   1.2e-36  135.5   6.2   1   1   4.6e-39   1.3e-36  135.3   6.2     1   146     1   150     1   150 0.87 [subseq from] hypothetical protein BHYA_0189g00010 [Botrytis hyacinthi]
KAE8315313.1/33-190      -            158 HET                  PF06985.11   146   1.2e-36  135.4   0.2   1   1   4.8e-39   1.4e-36  135.2   0.2     1   146     1   158     1   158 0.89 [subseq from] heterokaryon incompatibility protein-domain-containing protein [Aspergillus transmontanensis]
XP_016265444.1/57-206    -            150 HET                  PF06985.11   146   1.2e-36  135.4   0.4   1   1   4.7e-39   1.4e-36  135.3   0.4     1   146     1   150     1   150 0.93 [subseq from] hypothetical protein PV06_03630 [Exophiala oligosperma] >KIW45228.1 hypothetical protein PV06_03630 [Exophiala oligosperma]
PNP55807.1/52-259        -            208 HET                  PF06985.11   146   1.2e-36  135.4   0.0   1   1   2.4e-38   6.8e-36  133.0   0.0     1   146     1   208     1   208 0.89 [subseq from] hypothetical protein THARTR1_04027 [Trichoderma harzianum]
GES59488.1/110-269       -            160 HET                  PF06985.11   146   1.2e-36  135.4   1.5   1   1   4.9e-39   1.4e-36  135.2   1.5     1   146     1   160     1   160 0.93 [subseq from] hypothetical protein ATETN484_0003071400 [Aspergillus terreus]
OCL01138.1/104-257       -            154 HET                  PF06985.11   146   1.2e-36  135.4   0.0   1   1     5e-39   1.4e-36  135.2   0.0     1   146     1   154     1   154 0.80 [subseq from] HET-domain-containing protein [Cenococcum geophilum 1.58]
XP_024744624.1/50-186    -            137 HET                  PF06985.11   146   1.3e-36  135.4   0.7   1   1   5.5e-39   1.6e-36  135.0   0.7     1   146     1   137     1   137 0.93 [subseq from] HET-domain-containing protein [Hyaloscypha bicolor E] >PMD67720.1 HET-domain-containing protein [Hyaloscypha bicolor E]
KAB8218312.1/48-178      -            131 HET                  PF06985.11   146   1.3e-36  135.4   1.7   1   1     2e-38   5.6e-36  133.3   1.7     1   146     1   131     1   131 0.90 [subseq from] heterokaryon incompatibility protein-domain-containing protein [Aspergillus novoparasiticus]
OAL02995.1/46-183        -            138 HET                  PF06985.11   146   1.3e-36  135.4   1.7   1   1     5e-39   1.4e-36  135.2   1.7     1   146     1   138     1   138 0.94 [subseq from] HET-domain-containing protein, partial [Stagonospora sp. SRC1lsM3a]
PKS09820.1/87-235        -            149 HET                  PF06985.11   146   1.3e-36  135.3   0.2   1   1   5.1e-39   1.5e-36  135.1   0.2     1   146     1   149     1   149 0.85 [subseq from] hypothetical protein jhhlp_004443 [Lomentospora prolificans]
OOF90070.1/62-194        -            133 HET                  PF06985.11   146   1.3e-36  135.3   0.1   1   1   6.4e-39   1.8e-36  134.8   0.1     1   146     1   133     1   133 0.95 [subseq from] hypothetical protein ASPCADRAFT_179782, partial [Aspergillus carbonarius ITEM 5010]
XP_024668258.1/110-273   -            164 HET                  PF06985.11   146   1.3e-36  135.3   0.5   1   1   5.4e-39   1.5e-36  135.1   0.5     1   146     1   164     1   164 0.88 [subseq from] HET-domain-containing protein [Aspergillus candidus] >PLB34246.1 HET-domain-containing protein [Aspergillus candidus]
RYC63814.1/140-298       -            159 HET                  PF06985.11   146   1.3e-36  135.3   3.0   1   1   5.2e-39   1.5e-36  135.1   3.0     1   146     1   159     1   159 0.93 [subseq from] hypothetical protein CHU98_g2385 [Xylaria longipes]
GAW14683.1/226-384       -            159 HET                  PF06985.11   146   1.3e-36  135.3   6.4   1   1   5.6e-39   1.6e-36  135.0   6.4     1   146     1   159     1   159 0.82 [subseq from] hypothetical protein ANO14919_040860 [fungal sp. No.14919]
KIM96936.1/52-235        -            184 HET                  PF06985.11   146   1.3e-36  135.3   0.0   1   1   7.1e-39     2e-36  134.7   0.0     1   146     1   184     1   184 0.92 [subseq from] hypothetical protein OIDMADRAFT_58485 [Oidiodendron maius Zn]
KIM99859.1/68-218        -            151 HET                  PF06985.11   146   1.4e-36  135.3   0.0   1   1   5.3e-39   1.5e-36  135.1   0.0     1   146     1   151     1   151 0.87 [subseq from] hypothetical protein OIDMADRAFT_146401 [Oidiodendron maius Zn]
KPA35268.1/51-180        -            130 HET                  PF06985.11   146   1.4e-36  135.3   0.9   1   1   2.1e-38   6.1e-36  133.1   0.9     1   146     1   130     1   130 0.93 [subseq from] het-protein, partial [Fusarium langsethiae]
KAE8373770.1/29-167      -            139 HET                  PF06985.11   146   1.4e-36  135.3   0.2   1   1   5.5e-39   1.6e-36  135.0   0.2     1   146     1   139     1   139 0.91 [subseq from] heterokaryon incompatibility protein-domain-containing protein [Aspergillus bertholletius]
RYN71598.1/44-197        -            154 HET                  PF06985.11   146   1.4e-36  135.2   2.7   1   1   5.6e-39   1.6e-36  135.0   2.7     1   146     1   154     1   154 0.83 [subseq from] hypothetical protein AA0117_g9362 [Alternaria alternata]
XP_025589274.1/328-485   -            158 HET                  PF06985.11   146   1.4e-36  135.2   1.3   1   1   5.7e-39   1.6e-36  135.0   1.3     1   146     1   158     1   158 0.83 [subseq from] uncharacterized protein FVRRES_02066 [Fusarium venenatum] >CEI65554.1 unnamed protein product [Fusarium venenatum]
XP_031083281.1/47-176    -            130 HET                  PF06985.11   146   1.4e-36  135.2   1.6   1   1   2.2e-38   6.2e-36  133.1   1.6     1   146     1   130     1   130 0.94 [subseq from] related to HETEROKARYON incompatibility protein [Fusarium proliferatum ET1] >CZR42690.1 related to HETEROKARYON incompatibility protein [Fusarium proliferatum ET1]
KAE8449722.1/64-207      -            144 HET                  PF06985.11   146   1.4e-36  135.2   0.6   1   1   5.5e-39   1.6e-36  135.1   0.6     1   146     1   144     1   144 0.91 [subseq from] hypothetical protein EG329_007497 [Venturia inaequalis]
RSL57249.1/347-506       -            160 HET                  PF06985.11   146   1.4e-36  135.2   1.0   1   1   5.7e-39   1.6e-36  135.0   1.0     1   146     1   160     1   160 0.91 [subseq from] hypothetical protein CEP51_014271 [Fusarium sp. AF-3]
XP_022387826.1/47-207    -            161 HET                  PF06985.11   146   1.4e-36  135.2   4.0   1   1   5.8e-39   1.7e-36  135.0   4.0     1   146     1   161     1   161 0.93 [subseq from] hypothetical protein ABOM_007282 [Aspergillus bombycis] >OGM44109.1 hypothetical protein ABOM_007282 [Aspergillus bombycis]
PMD22855.1/251-397       -            147 HET                  PF06985.11   146   1.4e-36  135.2   2.7   1   1   5.7e-39   1.6e-36  135.0   2.7     1   146     1   147     1   147 0.91 [subseq from] HET-domain-containing protein [Pezoloma ericae]
OTB18606.1/52-200        -            149 HET                  PF06985.11   146   1.5e-36  135.2   0.4   1   1   5.7e-39   1.6e-36  135.0   0.4     1   146     1   149     1   149 0.83 [subseq from] hypothetical protein K445DRAFT_54726, partial [Daldinia sp. EC12]
APA09178.1/57-204        -            148 HET                  PF06985.11   146   1.5e-36  135.2   0.9   1   1   5.7e-39   1.6e-36  135.0   0.9     1   146     1   148     1   148 0.88 [subseq from] hypothetical protein sscle_04g039480 [Sclerotinia sclerotiorum 1980 UF-70]
XP_001596863.1/56-203    -            148 HET                  PF06985.11   146   1.5e-36  135.2   0.9   1   1   5.7e-39   1.6e-36  135.0   0.9     1   146     1   148     1   148 0.88 [subseq from] hypothetical protein SS1G_03086 [Sclerotinia sclerotiorum 1980 UF-70] >EDO00226.1 hypothetical protein SS1G_03086 [Sclerotinia sclerotiorum 1980 UF-70]
XP_024736932.1/33-188    -            156 HET                  PF06985.11   146   1.5e-36  135.1   1.9   1   1   5.9e-39   1.7e-36  134.9   1.9     1   146     1   156     1   156 0.92 [subseq from] HET-domain-containing protein, partial [Hyaloscypha bicolor E] >PMD60028.1 HET-domain-containing protein, partial [Hyaloscypha bicolor E]
KAE8367503.1/62-199      -            138 HET                  PF06985.11   146   1.5e-36  135.1   1.7   1   1   6.2e-39   1.8e-36  134.9   1.7     1   146     1   138     1   138 0.94 [subseq from] heterokaryon incompatibility protein-domain-containing protein [Aspergillus caelatus]
XP_007782794.1/52-220    -            169 HET                  PF06985.11   146   1.5e-36  135.1   0.3   1   1   6.1e-39   1.8e-36  134.9   0.3     1   146     1   169     1   169 0.90 [subseq from] hypothetical protein W97_06731 [Coniosporium apollinis CBS 100218] >EON67477.1 hypothetical protein W97_06731 [Coniosporium apollinis CBS 100218]
KAB8222320.1/47-207      -            161 HET                  PF06985.11   146   1.5e-36  135.1   0.9   1   1     6e-39   1.7e-36  134.9   0.9     1   146     1   161     1   161 0.94 [subseq from] heterokaryon incompatibility protein-domain-containing protein [Aspergillus novoparasiticus]
XP_024745612.1/58-191    -            134 HET                  PF06985.11   146   1.5e-36  135.1   1.2   1   1   6.8e-39     2e-36  134.7   1.2     1   146     1   134     1   134 0.93 [subseq from] HET-domain-containing protein [Trichoderma citrinoviride] >PTB62292.1 HET-domain-containing protein [Trichoderma citrinoviride]
XP_018067852.1/36-170    -            135 HET                  PF06985.11   146   1.6e-36  135.1   1.1   1   1   6.7e-39   1.9e-36  134.8   1.1     1   146     1   135     1   135 0.92 [subseq from] HET-domain-containing protein [Phialocephala scopiformis] >KUJ13497.1 HET-domain-containing protein [Phialocephala scopiformis]
OCK73685.1/49-184        -            136 HET                  PF06985.11   146   1.6e-36  135.1   0.6   1   1   6.4e-39   1.8e-36  134.8   0.6     1   146     1   136     1   136 0.90 [subseq from] HET-domain-containing protein, partial [Lepidopterella palustris CBS 459.81]
RYP16766.1/74-234        -            161 HET                  PF06985.11   146   1.6e-36  135.0   1.1   1   1   8.1e-39   2.3e-36  134.5   1.1     1   146     1   161     1   161 0.93 [subseq from] hypothetical protein DL767_010132 [Monosporascus sp. MG133]
PNH41400.1/47-204        -            158 HET                  PF06985.11   146   1.6e-36  135.0   2.9   1   1   6.4e-39   1.8e-36  134.8   2.9     1   146     1   158     1   158 0.92 [subseq from] hypothetical protein VD0004_g5698 [Verticillium dahliae] >PNH66044.1 hypothetical protein VD0001_g8304 [Verticillium dahliae]
RXG44969.1/47-204        -            158 HET                  PF06985.11   146   1.6e-36  135.0   2.9   1   1   6.4e-39   1.8e-36  134.8   2.9     1   146     1   158     1   158 0.92 [subseq from] hypothetical protein VDGE_01366 [Verticillium dahliae]
OCK87687.1/53-185        -            133 HET                  PF06985.11   146   1.6e-36  135.0   0.5   1   1   9.7e-39   2.8e-36  134.2   0.5     1   146     1   133     1   133 0.92 [subseq from] HET-domain-containing protein, partial [Cenococcum geophilum 1.58]
RSM15844.1/43-227        -            185 HET                  PF06985.11   146   1.6e-36  135.0   0.0   1   1     7e-39     2e-36  134.7   0.0     1   146     1   185     1   185 0.94 [subseq from] hypothetical protein CDV31_004786 [Fusarium ambrosium]
XP_001909365.1/82-246    -            165 HET                  PF06985.11   146   1.6e-36  135.0   2.5   1   1   7.7e-39   2.2e-36  134.6   2.5     1   146     1   165     1   165 0.89 [subseq from] uncharacterized protein PODANS_3_5670 [Podospora anserina S mat+] >CAP70497.1 unnamed protein product [Podospora anserina S mat+] >CDP27086.1 Putative protein of unknown function [Podospora anserina S mat+]
OBS29627.1/47-176        -            130 HET                  PF06985.11   146   1.6e-36  135.0   4.5   1   1   2.9e-38   8.3e-36  132.7   4.5     1   146     1   130     1   130 0.90 [subseq from] hypothetical protein FPOA_03565 [Fusarium poae]
OCK82082.1/47-204        -            158 HET                  PF06985.11   146   1.6e-36  135.0   6.8   1   1   6.5e-39   1.9e-36  134.8   6.8     1   146     1   158     1   158 0.94 [subseq from] HET-domain-containing protein, partial [Lepidopterella palustris CBS 459.81]
RSL87851.1/44-228        -            185 HET                  PF06985.11   146   1.6e-36  135.0   0.0   1   1     7e-39     2e-36  134.7   0.0     1   146     1   185     1   185 0.94 [subseq from] hypothetical protein CEP52_015418 [Fusarium sp. AF-4]
RMJ11816.1/43-227        -            185 HET                  PF06985.11   146   1.6e-36  135.0   0.0   1   1     7e-39     2e-36  134.7   0.0     1   146     1   185     1   185 0.94 [subseq from] hypothetical protein CDV36_008533 [Fusarium sp. AF-12] >RSL67923.1 hypothetical protein CEP51_012577 [Fusarium sp. AF-3]
KEY73586.1/55-217        -            163 HET                  PF06985.11   146   1.7e-36  135.0   0.0   1   1   7.4e-39   2.1e-36  134.6   0.0     1   146     1   163     1   163 0.89 [subseq from] hypothetical protein S7711_09201 [Stachybotrys chartarum IBT 7711]
KFA56559.1/55-217        -            163 HET                  PF06985.11   146   1.7e-36  135.0   0.0   1   1   7.4e-39   2.1e-36  134.6   0.0     1   146     1   163     1   163 0.89 [subseq from] hypothetical protein S40293_01191 [Stachybotrys chartarum IBT 40293]
CZR69116.1/47-242        -            196 HET                  PF06985.11   146   1.7e-36  135.0   0.7   1   1     9e-39   2.6e-36  134.4   0.7     1   146     1   196     1   196 0.92 [subseq from] uncharacterized protein PAC_19017 [Phialocephala subalpina]
KAB8277230.1/33-177      -            145 HET                  PF06985.11   146   1.7e-36  135.0   0.2   1   1   6.7e-39   1.9e-36  134.8   0.2     1   146     1   145     1   145 0.89 [subseq from] heterokaryon incompatibility protein-domain-containing protein [Aspergillus minisclerotigenes]
PQE20360.1/54-187        -            134 HET                  PF06985.11   146   1.7e-36  135.0   0.4   1   1   7.9e-39   2.3e-36  134.5   0.4     1   146     1   134     1   134 0.95 [subseq from] hypothetical protein CJF30_00001673 [Rutstroemia sp. NJR-2017a BBW]
RMJ17817.1/347-506       -            160 HET                  PF06985.11   146   1.7e-36  134.9   0.8   1   1   6.9e-39     2e-36  134.7   0.8     1   146     1   160     1   160 0.90 [subseq from] hypothetical protein CDV36_002500 [Fusarium sp. AF-12]
KAB8199611.1/50-207      -            158 HET                  PF06985.11   146   1.7e-36  134.9   0.3   1   1   6.8e-39   1.9e-36  134.8   0.3     1   146     1   158     1   158 0.89 [subseq from] heterokaryon incompatibility protein-domain-containing protein [Aspergillus parasiticus]
OAK95433.1/48-181        -            134 HET                  PF06985.11   146   1.7e-36  134.9   3.3   1   1   9.8e-39   2.8e-36  134.2   3.3     1   146     1   134     1   134 0.91 [subseq from] HET-domain-containing protein [Stagonospora sp. SRC1lsM3a]
GAQ34451.1/48-186        -            139 HET                  PF06985.11   146   1.7e-36  134.9   1.1   1   1   6.9e-39     2e-36  134.7   1.1     1   146     1   139     1   139 0.94 [subseq from] hypothetical protein ANI_1_2614024 [Aspergillus niger]
PMD47946.1/43-200        -            158 HET                  PF06985.11   146   1.7e-36  134.9   1.5   1   1   6.9e-39     2e-36  134.7   1.5     1   146     1   158     1   158 0.86 [subseq from] HET-domain-containing protein [Hyaloscypha variabilis F]
CVK90829.1/48-220        -            173 HET                  PF06985.11   146   1.7e-36  134.9   0.4   1   1     1e-38     3e-36  134.1   0.4     1   146     1   173     1   173 0.82 [subseq from] related to heterokaryon incompatibility protein (het-6OR allele) [Fusarium proliferatum]
XP_031084239.1/48-220    -            173 HET                  PF06985.11   146   1.7e-36  134.9   0.4   1   1     1e-38     3e-36  134.1   0.4     1   146     1   173     1   173 0.82 [subseq from] related to heterokaryon incompatibility protein (het-6OR allele) [Fusarium proliferatum ET1] >CZR43648.1 related to heterokaryon incompatibility protein (het-6OR allele) [Fusarium proliferatum ET1]
XP_007805561.1/81-217    -            137 HET                  PF06985.11   146   1.7e-36  134.9   0.2   1   1   7.2e-39   2.1e-36  134.7   0.2     1   146     1   137     1   137 0.93 [subseq from] hypothetical protein EPUS_06268 [Endocarpon pusillum Z07020] >ERF68824.1 hypothetical protein EPUS_06268 [Endocarpon pusillum Z07020]
RYP63003.1/273-417       -            145 HET                  PF06985.11   146   1.7e-36  134.9   1.7   1   1   6.8e-39     2e-36  134.7   1.7     1   146     1   145     1   145 0.93 [subseq from] hypothetical protein DL771_009488 [Monosporascus sp. 5C6A]
XP_014558982.1/43-184    -            142 HET                  PF06985.11   146   1.8e-36  134.9   7.3   1   1   6.8e-39     2e-36  134.7   7.3     1   146     1   142     1   142 0.93 [subseq from] hypothetical protein COCVIDRAFT_77035, partial [Bipolaris victoriae FI3] >EUN29397.1 hypothetical protein COCVIDRAFT_77035, partial [Bipolaris victoriae FI3]
XP_031002620.1/106-249   -            144 HET                  PF06985.11   146   1.8e-36  134.9   0.3   1   1     7e-39     2e-36  134.7   0.3     1   146     1   144     1   144 0.93 [subseq from] Heterokaryon incompatibility protein 6,OR allele [Lachnellula hyalina] >TVY23832.1 Heterokaryon incompatibility protein 6,OR allele [Lachnellula hyalina]
PMD15218.1/36-170        -            135 HET                  PF06985.11   146   1.8e-36  134.9   0.2   1   1     1e-38   2.9e-36  134.2   0.2     1   146     1   135     1   135 0.94 [subseq from] HET-domain-containing protein [Pezoloma ericae]
XP_007830141.1/176-327   -            152 HET                  PF06985.11   146   1.8e-36  134.9   0.0   1   1   7.1e-39     2e-36  134.7   0.0     1   146     1   152     1   152 0.93 [subseq from] hypothetical protein PFICI_03369 [Pestalotiopsis fici W106-1] >ETS85344.1 hypothetical protein PFICI_03369 [Pestalotiopsis fici W106-1]
RYP41510.1/121-265       -            145 HET                  PF06985.11   146   1.8e-36  134.9   1.6   1   1   7.1e-39     2e-36  134.7   1.6     1   146     1   145     1   145 0.92 [subseq from] hypothetical protein DL767_001015 [Monosporascus sp. MG133]
KAE8397978.1/50-192      -            143 HET                  PF06985.11   146   1.8e-36  134.9   2.3   1   1   7.1e-39     2e-36  134.7   2.3     1   146     1   143     1   143 0.92 [subseq from] heterokaryon incompatibility protein-domain-containing protein [Aspergillus pseudonomius]
KAE8132729.1/62-199      -            138 HET                  PF06985.11   146   1.8e-36  134.9   0.3   1   1   7.7e-39   2.2e-36  134.6   0.3     1   146     1   138     1   138 0.92 [subseq from] heterokaryon incompatibility protein-domain-containing protein [Aspergillus pseudotamarii]
CEF76048.1/47-176        -            130 HET                  PF06985.11   146   1.8e-36  134.8   1.8   1   1   5.2e-38   1.5e-35  131.9   1.8     1   146     1   130     1   130 0.89 [subseq from] unnamed protein product [Fusarium graminearum]
EYB33387.1/47-176        -            130 HET                  PF06985.11   146   1.8e-36  134.8   1.8   1   1   5.2e-38   1.5e-35  131.9   1.8     1   146     1   130     1   130 0.89 [subseq from] hypothetical protein FG05_10596 [Fusarium graminearum]
PCD21685.1/21-150        -            130 HET                  PF06985.11   146   1.8e-36  134.8   1.8   1   1   5.2e-38   1.5e-35  131.9   1.8     1   146     1   130     1   130 0.89 [subseq from] hypothetical protein FGRA07_11587 [Fusarium graminearum]
KAE8391566.1/49-187      -            139 HET                  PF06985.11   146   1.8e-36  134.8   0.3   1   1   7.3e-39   2.1e-36  134.6   0.3     1   146     1   139     1   139 0.92 [subseq from] heterokaryon incompatibility protein-domain-containing protein [Aspergillus albertensis]
RKL33961.1/48-220        -            173 HET                  PF06985.11   146   1.8e-36  134.8   0.5   1   1   1.1e-38   3.2e-36  134.1   0.5     1   146     1   173     1   173 0.82 [subseq from] hypothetical protein BFJ72_g9743 [Fusarium proliferatum]
RYP74516.1/63-205        -            143 HET                  PF06985.11   146   1.9e-36  134.8   0.1   1   1   7.2e-39   2.1e-36  134.7   0.1     1   146     1   143     1   143 0.93 [subseq from] hypothetical protein DL771_002990 [Monosporascus sp. 5C6A]
XP_026620130.1/57-200    -            144 HET                  PF06985.11   146   1.9e-36  134.8   1.5   1   1   7.3e-39   2.1e-36  134.6   1.5     1   146     1   144     1   144 0.90 [subseq from] heterokaryon incompatibility protein-domain-containing protein [Aspergillus welwitschiae] >RDH27108.1 heterokaryon incompatibility protein-domain-containing protein [Aspergillus welwitschiae]
TRX92384.1/46-192        -            147 HET                  PF06985.11   146   1.9e-36  134.8   0.9   1   1   7.3e-39   2.1e-36  134.7   0.9     1   146     1   147     1   147 0.95 [subseq from] hypothetical protein FHL15_006770 [Xylaria flabelliformis]
RGP72524.1/328-485       -            158 HET                  PF06985.11   146   1.9e-36  134.8   0.5   1   1   7.8e-39   2.2e-36  134.6   0.5     1   146     1   158     1   158 0.82 [subseq from] heterokaryon incompatibility [Fusarium sporotrichioides]
OSS53829.1/46-185        -            140 HET                  PF06985.11   146   1.9e-36  134.8   0.8   1   1   7.4e-39   2.1e-36  134.6   0.8     1   146     1   140     1   140 0.93 [subseq from] hypothetical protein B5807_00243 [Epicoccum nigrum]
RDW56694.1/66-203        -            138 HET                  PF06985.11   146   1.9e-36  134.8   0.0   1   1   9.2e-39   2.6e-36  134.3   0.0     1   146     1   138     1   138 0.94 [subseq from] hypothetical protein BP6252_14046 [Coleophoma cylindrospora]
CZR68579.1/528-678       -            151 HET                  PF06985.11   146   1.9e-36  134.8   0.2   1   1   8.2e-39   2.4e-36  134.5   0.2     1   146     1   151     1   151 0.92 [subseq from] uncharacterized protein PAC_18478 [Phialocephala subalpina]
RDW57093.1/60-206        -            147 HET                  PF06985.11   146   1.9e-36  134.8   5.9   1   1   7.5e-39   2.1e-36  134.6   5.9     1   146     1   147     1   147 0.92 [subseq from] hypothetical protein BP6252_13839 [Coleophoma cylindrospora]
KFA80368.1/55-217        -            163 HET                  PF06985.11   146   1.9e-36  134.8   0.0   1   1   8.7e-39   2.5e-36  134.4   0.0     1   146     1   163     1   163 0.89 [subseq from] hypothetical protein S40288_10268 [Stachybotrys chartarum IBT 40288]
XP_008084514.1/55-203    -            149 HET                  PF06985.11   146     2e-36  134.7   0.9   1   1   7.6e-39   2.2e-36  134.6   0.9     1   146     1   149     1   149 0.90 [subseq from] hypothetical protein GLAREA_09727 [Glarea lozoyensis ATCC 20868] >EPE28606.1 hypothetical protein GLAREA_09727 [Glarea lozoyensis ATCC 20868]
PQK16833.1/46-208        -            163 HET                  PF06985.11   146     2e-36  134.7   0.3   1   1   7.9e-39   2.3e-36  134.5   0.3     1   146     1   163     1   163 0.93 [subseq from] hypothetical protein BB8028_0007g00360 [Beauveria bassiana]
XP_007707585.1/28-171    -            144 HET                  PF06985.11   146     2e-36  134.7   0.1   1   1   7.7e-39   2.2e-36  134.6   0.1     1   146     1   144     1   144 0.91 [subseq from] hypothetical protein COCCADRAFT_22470 [Bipolaris zeicola 26-R-13] >EUC38128.1 hypothetical protein COCCADRAFT_22470 [Bipolaris zeicola 26-R-13]
PQE29702.1/119-269       -            151 HET                  PF06985.11   146     2e-36  134.7   1.5   1   1   7.8e-39   2.2e-36  134.5   1.5     1   146     1   151     1   151 0.83 [subseq from] Heterokaryon incompatibility protein [Rutstroemia sp. NJR-2017a WRK4]
PTD12145.1/328-485       -            158 HET                  PF06985.11   146     2e-36  134.7   0.9   1   1   8.4e-39   2.4e-36  134.4   0.9     1   146     1   158     1   158 0.80 [subseq from] hypothetical protein FCULG_00004474 [Fusarium culmorum]
XP_013945340.1/76-209    -            134 HET                  PF06985.11   146     2e-36  134.7   2.1   1   1   9.1e-39   2.6e-36  134.3   2.1     1   146     1   134     1   134 0.94 [subseq from] hypothetical protein TRIATDRAFT_282610 [Trichoderma atroviride IMI 206040] >EHK47130.1 hypothetical protein TRIATDRAFT_282610 [Trichoderma atroviride IMI 206040]
EQB51110.1/47-228        -            182 HET                  PF06985.11   146     2e-36  134.7   7.6   1   1   1.5e-38   4.2e-36  133.7   7.6     1   146     1   182     1   182 0.91 [subseq from] hypothetical protein CGLO_09382 [Colletotrichum gloeosporioides Cg-14]
OQO30712.1/100-279       -            180 HET                  PF06985.11   146   2.1e-36  134.7   0.1   1   1   9.3e-39   2.7e-36  134.3   0.1     1   146     1   180     1   180 0.88 [subseq from] hypothetical protein B0A51_01836 [Rachicladosporium sp. CCFEE 5018]
XP_007805064.1/48-204    -            157 HET                  PF06985.11   146   2.1e-36  134.6   0.0   1   1   8.6e-39   2.5e-36  134.4   0.0     1   146     1   157     1   157 0.87 [subseq from] hypothetical protein EPUS_04011 [Endocarpon pusillum Z07020] >ERF69306.1 hypothetical protein EPUS_04011 [Endocarpon pusillum Z07020]
OCK95100.1/48-199        -            152 HET                  PF06985.11   146   2.1e-36  134.6   3.5   1   1   8.6e-39   2.5e-36  134.4   3.5     1   146     1   152     1   152 0.91 [subseq from] HET-domain-containing protein, partial [Cenococcum geophilum 1.58]
RAR05912.1/1380-1521     -            142 HET                  PF06985.11   146   2.1e-36  134.6   1.6   1   1   8.4e-39   2.4e-36  134.5   1.6     1   146     1   142     1   142 0.92 [subseq from] Sfi1-domain-containing protein [Stemphylium lycopersici]
XP_014550595.1/47-202    -            156 HET                  PF06985.11   146   2.1e-36  134.6   0.0   1   1   8.5e-39   2.4e-36  134.4   0.0     1   146     1   156     1   156 0.96 [subseq from] hypothetical protein COCVIDRAFT_42925 [Bipolaris victoriae FI3] >EUN21021.1 hypothetical protein COCVIDRAFT_42925 [Bipolaris victoriae FI3]
ELQ67180.1/552-716       -            165 HET                  PF06985.11   146   2.1e-36  134.6   1.0   1   1   8.5e-39   2.4e-36  134.4   1.0     1   146     1   165     1   165 0.88 [subseq from] hypothetical protein OOW_P131scaffold00330g5 [Pyricularia oryzae P131]
XP_003716523.1/52-216    -            165 HET                  PF06985.11   146   2.1e-36  134.6   1.0   1   1   8.5e-39   2.4e-36  134.4   1.0     1   146     1   165     1   165 0.88 [subseq from] hypothetical protein MGG_03415 [Pyricularia oryzae 70-15] >EHA50204.1 hypothetical protein MGG_03415 [Pyricularia oryzae 70-15]
XP_022474522.1/49-259    -            211 HET                  PF06985.11   146   2.2e-36  134.6   0.5   1   1   2.1e-38   6.2e-36  133.1   0.5     1   146     1   211     1   211 0.91 [subseq from] hypothetical protein CORC01_07423 [Colletotrichum orchidophilum] >OHE97368.1 hypothetical protein CORC01_07423 [Colletotrichum orchidophilum]
XP_018029291.1/61-212    -            152 HET                  PF06985.11   146   2.2e-36  134.6   0.0   1   1   8.9e-39   2.6e-36  134.4   0.0     1   146     1   152     1   152 0.84 [subseq from] HET-domain-containing protein [Paraphaeosphaeria sporulosa] >OAF98925.1 HET-domain-containing protein [Paraphaeosphaeria sporulosa]
XP_018694175.1/44-197    -            154 HET                  PF06985.11   146   2.2e-36  134.6   0.4   1   1   8.6e-39   2.5e-36  134.4   0.4     1   146     1   154     1   154 0.90 [subseq from] hypothetical protein AYL99_05810 [Fonsecaea erecta] >OAP60808.1 hypothetical protein AYL99_05810 [Fonsecaea erecta]
XP_029746170.1/576-740   -            165 HET                  PF06985.11   146   2.2e-36  134.6   4.8   1   1     9e-39   2.6e-36  134.4   4.8     1   146     1   165     1   165 0.85 [subseq from] uncharacterized protein PpBr36_06563, partial [Pyricularia pennisetigena] >TLS23320.1 hypothetical protein PpBr36_06563, partial [Pyricularia pennisetigena]
RYP57804.1/136-280       -            145 HET                  PF06985.11   146   2.2e-36  134.6   2.4   1   1   8.7e-39   2.5e-36  134.4   2.4     1   146     1   145     1   145 0.89 [subseq from] hypothetical protein DL770_010581 [Monosporascus sp. CRB-9-2]
PMD46045.1/55-221        -            167 HET                  PF06985.11   146   2.2e-36  134.6   0.0   1   1     9e-39   2.6e-36  134.4   0.0     1   146     1   167     1   167 0.93 [subseq from] HET-domain-containing protein [Hyaloscypha variabilis F]
KAE8443871.1/47-206      -            160 HET                  PF06985.11   146   2.2e-36  134.6   1.4   1   1   9.1e-39   2.6e-36  134.3   1.4     1   146     1   160     1   160 0.89 [subseq from] hypothetical protein EG329_001280 [Venturia inaequalis]
RSL41927.1/81-231        -            151 HET                  PF06985.11   146   2.3e-36  134.5   0.4   1   1     9e-39   2.6e-36  134.4   0.4     1   146     1   151     1   151 0.87 [subseq from] hypothetical protein CEP54_015662 [Fusarium sp. AF-8]
SCB64649.1/31-170        -            140 HET                  PF06985.11   146   2.3e-36  134.5   7.9   1   1     9e-39   2.6e-36  134.4   7.9     1   146     1   140     1   140 0.91 [subseq from] unnamed protein product [Fusarium graminearum]
XP_024698011.1/110-273   -            164 HET                  PF06985.11   146   2.3e-36  134.5   0.3   1   1   9.3e-39   2.7e-36  134.3   0.3     1   146     1   164     1   164 0.89 [subseq from] HET-domain-containing protein [Aspergillus campestris IBT 28561] >PKY09417.1 HET-domain-containing protein [Aspergillus campestris IBT 28561]
RYP62885.1/254-395       -            142 HET                  PF06985.11   146   2.3e-36  134.5   0.1   1   1   8.9e-39   2.6e-36  134.4   0.1     1   146     1   142     1   142 0.94 [subseq from] hypothetical protein DL771_009534 [Monosporascus sp. 5C6A]
KFA69026.1/76-254        -            179 HET                  PF06985.11   146   2.3e-36  134.5   0.1   1   1   1.1e-38   3.1e-36  134.1   0.1     1   146     1   179     1   179 0.91 [subseq from] hypothetical protein S40285_08462 [Stachybotrys chlorohalonata IBT 40285]
XP_025481306.1/47-196    -            150 HET                  PF06985.11   146   2.3e-36  134.5   0.8   1   1   9.2e-39   2.6e-36  134.3   0.8     1   146     1   150     1   150 0.81 [subseq from] HET-domain-containing protein [Aspergillus neoniger CBS 115656] >PYH35828.1 HET-domain-containing protein [Aspergillus neoniger CBS 115656]
XP_016644998.1/163-298   -            136 HET                  PF06985.11   146   2.3e-36  134.5   0.0   1   1   1.1e-38   3.2e-36  134.1   0.0     1   146     1   136     1   136 0.93 [subseq from] hypothetical protein SAPIO_CDS2658 [Scedosporium apiospermum] >KEZ45199.1 hypothetical protein SAPIO_CDS2658 [Scedosporium apiospermum]
PVH72420.1/53-182        -            130 HET                  PF06985.11   146   2.3e-36  134.5   4.0   1   1   2.3e-38   6.7e-36  133.0   4.0     1   146     1   130     1   130 0.95 [subseq from] HET-domain-containing protein, partial [Cadophora sp. DSE1049]
RSM14716.1/81-231        -            151 HET                  PF06985.11   146   2.3e-36  134.5   1.3   1   1   9.3e-39   2.7e-36  134.3   1.3     1   146     1   151     1   151 0.88 [subseq from] hypothetical protein CDV31_005298 [Fusarium ambrosium]
XP_009850293.1/50-208    -            159 HET                  PF06985.11   146   2.4e-36  134.5   4.2   1   1   9.5e-39   2.7e-36  134.3   4.2     1   146     1   159     1   159 0.88 [subseq from] hypothetical protein NEUTE1DRAFT_42181 [Neurospora tetrasperma FGSC 2508] >EGO58312.1 hypothetical protein NEUTE1DRAFT_42181 [Neurospora tetrasperma FGSC 2508] >EGZ71371.1 HET-domain-containing protein [Neurospora tetrasperma FGSC 2509]
TGO37377.1/51-188        -            138 HET                  PF06985.11   146   2.4e-36  134.5   0.1   1   1   9.6e-39   2.7e-36  134.3   0.1     1   146     1   138     1   138 0.94 [subseq from] hypothetical protein BHYA_0099g00360 [Botrytis hyacinthi]
GAW25193.1/48-192        -            145 HET                  PF06985.11   146   2.4e-36  134.4   6.3   1   1   9.4e-39   2.7e-36  134.3   6.3     1   146     1   145     1   145 0.93 [subseq from] putative het domain protein [Rosellinia necatrix]
XP_013948424.1/45-253    -            209 HET                  PF06985.11   146   2.4e-36  134.4   1.1   1   1     3e-38   8.7e-36  132.6   1.1     1   146     1   209     1   209 0.82 [subseq from] hypothetical protein TRIATDRAFT_90562 [Trichoderma atroviride IMI 206040] >EHK50236.1 hypothetical protein TRIATDRAFT_90562 [Trichoderma atroviride IMI 206040]
RYP75044.1/242-420       -            179 HET                  PF06985.11   146   2.4e-36  134.4   0.0   1   1   1.5e-38   4.2e-36  133.7   0.0     1   146     1   179     1   179 0.85 [subseq from] hypothetical protein DL770_007488 [Monosporascus sp. CRB-9-2]
CZR65731.1/448-602       -            155 HET                  PF06985.11   146   2.5e-36  134.4   0.0   1   1   1.1e-38     3e-36  134.1   0.0     1   146     1   155     1   155 0.91 [subseq from] uncharacterized protein PAC_15631 [Phialocephala subalpina]
XP_009262033.1/47-181    -            135 HET                  PF06985.11   146   2.5e-36  134.4   0.1   1   1   1.4e-38   3.9e-36  133.8   0.1     1   146     1   135     1   135 0.93 [subseq from] hypothetical protein FPSE_10641 [Fusarium pseudograminearum CS3096] >EKJ69176.1 hypothetical protein FPSE_10641 [Fusarium pseudograminearum CS3096]
XP_030997308.1/102-269   -            168 HET                  PF06985.11   146   2.5e-36  134.4   1.3   1   1     1e-38     3e-36  134.2   1.3     1   146     1   168     1   168 0.91 [subseq from] uncharacterized protein E0L32_004295 [Phialemoniopsis curvata] >TPX15597.1 hypothetical protein E0L32_004295 [Phialemoniopsis curvata]
XP_022389011.1/50-193    -            144 HET                  PF06985.11   146   2.5e-36  134.4   0.3   1   1     1e-38   2.9e-36  134.2   0.3     1   146     1   144     1   144 0.89 [subseq from] hypothetical protein ABOM_006462 [Aspergillus bombycis] >OGM45294.1 hypothetical protein ABOM_006462 [Aspergillus bombycis]
TGJ87132.1/208-345       -            138 HET                  PF06985.11   146   2.5e-36  134.4   0.0   1   1   1.2e-38   3.5e-36  133.9   0.0     1   146     1   138     1   138 0.94 [subseq from] hypothetical protein E0Z10_g1596 [Xylaria hypoxylon]
RFU26156.1/56-211        -            156 HET                  PF06985.11   146   2.6e-36  134.4   4.0   1   1     1e-38   2.9e-36  134.2   4.0     1   146     1   156     1   156 0.94 [subseq from] hypothetical protein B7463_g10182, partial [Scytalidium lignicola]
PMD15991.1/50-182        -            133 HET                  PF06985.11   146   2.6e-36  134.4   0.8   1   1   1.4e-38   3.9e-36  133.8   0.8     1   146     1   133     1   133 0.93 [subseq from] HET-domain-containing protein, partial [Pezoloma ericae]
PMD21123.1/50-180        -            131 HET                  PF06985.11   146   2.6e-36  134.4   2.8   1   1     2e-38   5.8e-36  133.2   2.8     1   146     1   131     1   131 0.93 [subseq from] HET-domain-containing protein [Pezoloma ericae]
PMD45975.1/55-198        -            144 HET                  PF06985.11   146   2.6e-36  134.3   1.4   1   1     1e-38   2.9e-36  134.2   1.4     1   146     1   144     1   144 0.93 [subseq from] HET-domain-containing protein [Hyaloscypha variabilis F]
KIM98572.1/37-185        -            149 HET                  PF06985.11   146   2.6e-36  134.3   0.0   1   1   1.1e-38   3.2e-36  134.0   0.0     1   146     1   149     1   149 0.89 [subseq from] hypothetical protein OIDMADRAFT_181883 [Oidiodendron maius Zn]
CVL13465.1/80-231        -            152 HET                  PF06985.11   146   2.7e-36  134.3   0.0   1   1   1.2e-38   3.3e-36  134.0   0.0     1   146     1   152     1   152 0.91 [subseq from] uncharacterized protein FPRN_08591 [Fusarium proliferatum]
RMJ09238.1/81-231        -            151 HET                  PF06985.11   146   2.7e-36  134.3   0.9   1   1   1.1e-38     3e-36  134.1   0.9     1   146     1   151     1   151 0.88 [subseq from] hypothetical protein CDV36_011128 [Fusarium sp. AF-12]
RSL74849.1/81-231        -            151 HET                  PF06985.11   146   2.7e-36  134.3   0.9   1   1   1.1e-38     3e-36  134.1   0.9     1   146     1   151     1   151 0.88 [subseq from] hypothetical protein CEP51_011409 [Fusarium sp. AF-3]
RSM07430.1/88-238        -            151 HET                  PF06985.11   146   2.7e-36  134.3   0.9   1   1   1.1e-38     3e-36  134.1   0.9     1   146     1   151     1   151 0.88 [subseq from] hypothetical protein CEP52_005214 [Fusarium sp. AF-4]
KDN71775.1/40-216        -            177 HET                  PF06985.11   146   2.7e-36  134.3   0.0   1   1   1.3e-38   3.7e-36  133.8   0.0     1   146     1   177     1   177 0.84 [subseq from] putative heterokaryon incompatibility protein [Colletotrichum sublineola]
OJJ68816.1/49-187        -            139 HET                  PF06985.11   146   2.7e-36  134.3   0.1   1   1   1.1e-38   3.1e-36  134.1   0.1     1   146     1   139     1   139 0.92 [subseq from] hypothetical protein ASPBRDRAFT_132240 [Aspergillus brasiliensis CBS 101740]
THV52909.1/50-185        -            136 HET                  PF06985.11   146   2.7e-36  134.3   0.1   1   1   1.1e-38   3.1e-36  134.1   0.1     1   142     1   135     1   136 0.95 [subseq from] hypothetical protein BGAL_0065g00380 [Botrytis galanthina]
TVY85528.1/43-199        -            157 HET                  PF06985.11   146   2.8e-36  134.3   0.0   1   1   1.1e-38   3.2e-36  134.0   0.0     1   146     1   157     1   157 0.82 [subseq from] Heterokaryon incompatibility protein 6 OR allele [Lachnellula suecica]
KAE8378076.1/47-207      -            161 HET                  PF06985.11   146   2.8e-36  134.3   0.9   1   1   1.1e-38   3.1e-36  134.1   0.9     1   146     1   161     1   161 0.93 [subseq from] heterokaryon incompatibility protein-domain-containing protein [Aspergillus bertholletius]
PMD31701.1/38-188        -            151 HET                  PF06985.11   146   2.8e-36  134.3   0.1   1   1   1.1e-38   3.2e-36  134.0   0.1     1   146     1   151     1   151 0.85 [subseq from] HET-domain-containing protein [Hyaloscypha variabilis F]
TVY64273.1/40-174        -            135 HET                  PF06985.11   146   2.8e-36  134.3   0.1   1   1   1.6e-38   4.5e-36  133.6   0.1     1   146     1   135     1   135 0.93 [subseq from] Heterokaryon incompatibility protein 6 OR allele [Lachnellula suecica]
OCL09838.1/81-240        -            160 HET                  PF06985.11   146   2.8e-36  134.3   1.3   1   1   1.2e-38   3.3e-36  134.0   1.3     1   146     1   160     1   160 0.80 [subseq from] HET-domain-containing protein [Glonium stellatum]
EWZ30171.1/151-310       -            160 HET                  PF06985.11   146   2.8e-36  134.2   0.6   1   1   1.3e-38   3.6e-36  133.9   0.6     1   146     1   160     1   160 0.91 [subseq from] hypothetical protein FOZG_16340 [Fusarium oxysporum Fo47] >RKL48832.1 hypothetical protein BFJ70_g1773 [Fusarium oxysporum]
XP_031033423.1/151-310   -            160 HET                  PF06985.11   146   2.8e-36  134.2   0.6   1   1   1.3e-38   3.6e-36  133.9   0.6     1   146     1   160     1   160 0.91 [subseq from] uncharacterized protein FOYG_11953 [Fusarium oxysporum NRRL 32931] >EWY84505.1 hypothetical protein FOYG_11953 [Fusarium oxysporum NRRL 32931]
PCD21565.1/31-170        -            140 HET                  PF06985.11   146   2.8e-36  134.2   8.3   1   1   1.1e-38   3.2e-36  134.0   8.3     1   146     1   140     1   140 0.91 [subseq from] hypothetical protein FGRA07_11679 [Fusarium graminearum]
RSM06695.1/79-240        -            162 HET                  PF06985.11   146   2.8e-36  134.2   0.0   1   1   1.2e-38   3.4e-36  133.9   0.0     1   146     1   162     1   162 0.91 [subseq from] hypothetical protein CEP52_005547 [Fusarium sp. AF-4]
PMD22243.1/50-195        -            146 HET                  PF06985.11   146   2.9e-36  134.2   1.0   1   1   1.3e-38   3.6e-36  133.9   1.0     1   146     1   146     1   146 0.89 [subseq from] HET-domain-containing protein [Pezoloma ericae]
OCL14918.1/8-146         -            139 HET                  PF06985.11   146   2.9e-36  134.2   1.0   1   1   1.2e-38   3.5e-36  133.9   1.0     1   146     1   139     1   139 0.91 [subseq from] HET-domain-containing protein [Glonium stellatum]
PTB72321.1/47-200        -            154 HET                  PF06985.11   146     3e-36  134.2   0.4   1   1   1.2e-38   3.4e-36  134.0   0.4     1   146     1   154     1   154 0.92 [subseq from] HET-domain-containing protein, partial [Trichoderma longibrachiatum ATCC 18648]
XP_030986794.1/52-216    -            165 HET                  PF06985.11   146     3e-36  134.1   1.1   1   1   1.2e-38   3.4e-36  133.9   1.1     1   146     1   165     1   165 0.86 [subseq from] uncharacterized protein PgNI_00620 [Pyricularia grisea] >TLD16372.1 hypothetical protein PgNI_00620 [Pyricularia grisea]
RZR66015.1/48-201        -            154 HET                  PF06985.11   146     3e-36  134.1   1.9   1   1   1.2e-38   3.4e-36  134.0   1.9     1   146     1   154     1   154 0.91 [subseq from] hypothetical protein I1G_00005749 [Pochonia chlamydosporia 123]
RAQ70097.1/62-199        -            138 HET                  PF06985.11   146     3e-36  134.1   1.8   1   1   1.3e-38   3.6e-36  133.9   1.8     1   146     1   138     1   138 0.93 [subseq from] hypothetical protein COH20_008150 [Aspergillus flavus] >RAQ76922.1 hypothetical protein COH21_012911 [Aspergillus flavus]
RMZ46269.1/62-199        -            138 HET                  PF06985.11   146     3e-36  134.1   1.8   1   1   1.3e-38   3.6e-36  133.9   1.8     1   146     1   138     1   138 0.93 [subseq from] hypothetical protein CA14_008331 [Aspergillus flavus]
OCL10098.1/47-202        -            156 HET                  PF06985.11   146     3e-36  134.1   0.1   1   1   1.2e-38   3.5e-36  133.9   0.1     1   146     1   156     1   156 0.90 [subseq from] HET-domain-containing protein, partial [Glonium stellatum]
KLO81937.1/47-176        -            130 HET                  PF06985.11   146     3e-36  134.1   1.4   1   1   4.5e-38   1.3e-35  132.1   1.4     1   146     1   130     1   130 0.94 [subseq from] HETEROKARYON incompatibility protein [Fusarium fujikuroi] >SCN86063.1 related to HETEROKARYON incompatibility protein [Fusarium fujikuroi] >SCO23651.1 related to HETEROKARYON incompatibility protein [Fusarium fujikuroi]
SCN67525.1/47-176        -            130 HET                  PF06985.11   146     3e-36  134.1   1.4   1   1   4.5e-38   1.3e-35  132.1   1.4     1   146     1   130     1   130 0.94 [subseq from] related to HETEROKARYON incompatibility protein [Fusarium fujikuroi]
SCV61118.1/47-176        -            130 HET                  PF06985.11   146     3e-36  134.1   1.4   1   1   4.5e-38   1.3e-35  132.1   1.4     1   146     1   130     1   130 0.94 [subseq from] related to HETEROKARYON incompatibility protein [Fusarium fujikuroi]
XP_023432607.1/47-176    -            130 HET                  PF06985.11   146     3e-36  134.1   1.4   1   1   4.5e-38   1.3e-35  132.1   1.4     1   146     1   130     1   130 0.94 [subseq from] related to HETEROKARYON incompatibility protein [Fusarium fujikuroi IMI 58289] >CCT70528.1 related to HETEROKARYON incompatibility protein [Fusarium fujikuroi IMI 58289] >KLP14423.1 HETEROKARYON incompatibility protein [Fusarium fujikuroi] >SCN83674.1 related to HETEROKARYON incompatibility protein [Fusarium fujikuroi] >SCO48154.1 related to HETEROKARYON incompatibility protein [Fusarium fujikuroi]
PQE16950.1/50-188        -            139 HET                  PF06985.11   146   3.1e-36  134.1   0.5   1   1   1.2e-38   3.5e-36  133.9   0.5     1   146     1   139     1   139 0.92 [subseq from] hypothetical protein CJF30_00003645 [Rutstroemia sp. NJR-2017a BBW]
RSL50338.1/43-227        -            185 HET                  PF06985.11   146   3.1e-36  134.1   0.0   1   1   1.3e-38   3.9e-36  133.8   0.0     1   146     1   185     1   185 0.93 [subseq from] hypothetical protein CEP54_012002 [Fusarium sp. AF-8]
XP_024756962.1/68-201    -            134 HET                  PF06985.11   146   3.2e-36  134.1   0.9   1   1   1.4e-38   4.1e-36  133.7   0.9     1   146     1   134     1   134 0.93 [subseq from] hypothetical protein M441DRAFT_175856 [Trichoderma asperellum CBS 433.97] >PTB37285.1 hypothetical protein M441DRAFT_175856 [Trichoderma asperellum CBS 433.97]
XP_025591383.1/47-176    -            130 HET                  PF06985.11   146   3.2e-36  134.1   0.8   1   1   1.9e-37   5.4e-35  130.1   0.8     1   146     1   130     1   130 0.87 [subseq from] uncharacterized protein FVRRES_04180 [Fusarium venenatum] >CEI67668.1 unnamed protein product [Fusarium venenatum]
KIM98268.1/1-152         -            152 HET                  PF06985.11   146   3.2e-36  134.0   0.0   1   1   1.3e-38   3.8e-36  133.8   0.0     1   146     1   152     1   152 0.84 [subseq from] hypothetical protein OIDMADRAFT_69443, partial [Oidiodendron maius Zn]
XP_018239724.1/46-216    -            171 HET                  PF06985.11   146   3.3e-36  134.0   0.2   1   1     2e-38   5.6e-36  133.3   0.2     1   146     1   171     1   171 0.79 [subseq from] hypothetical protein FOXG_04873 [Fusarium oxysporum f. sp. lycopersici 4287] >EXK38619.1 hypothetical protein FOMG_06184 [Fusarium oxysporum f. sp. melonis 26406] >KNB01679.1 hypothetical protein FOXG_04873 [Fusarium oxysporum f. sp. lycopersici 4287]
XP_024755273.1/48-208    -            161 HET                  PF06985.11   146   3.4e-36  134.0   3.7   1   1   1.4e-38   4.1e-36  133.7   3.7     1   146     1   161     1   161 0.93 [subseq from] hypothetical protein M441DRAFT_62651 [Trichoderma asperellum CBS 433.97] >PTB35596.1 hypothetical protein M441DRAFT_62651 [Trichoderma asperellum CBS 433.97]
PMD43094.1/53-190        -            138 HET                  PF06985.11   146   3.4e-36  134.0   0.0   1   1   1.7e-38   4.8e-36  133.5   0.0     1   146     1   138     1   138 0.94 [subseq from] HET-domain-containing protein [Hyaloscypha variabilis F]
CZR69985.1/45-206        -            162 HET                  PF06985.11   146   3.4e-36  134.0   4.2   1   1   1.4e-38   4.1e-36  133.7   4.2     1   146     1   162     1   162 0.93 [subseq from] uncharacterized protein PAC_19886 [Phialocephala subalpina]
EXM14283.1/133-277       -            145 HET                  PF06985.11   146   3.5e-36  133.9   0.9   1   1   1.4e-38     4e-36  133.7   0.9     1   146     1   145     1   145 0.86 [subseq from] hypothetical protein FOTG_17306 [Fusarium oxysporum f. sp. vasinfectum 25433]
XP_016643482.1/65-225    -            161 HET                  PF06985.11   146   3.5e-36  133.9   1.2   1   1   1.4e-38     4e-36  133.7   1.2     1   146     1   161     1   161 0.93 [subseq from] hypothetical protein SAPIO_CDS4300 [Scedosporium apiospermum] >KEZ43683.1 hypothetical protein SAPIO_CDS4300 [Scedosporium apiospermum]
THV47033.1/48-197        -            150 HET                  PF06985.11   146   3.6e-36  133.9   6.1   1   1   1.4e-38     4e-36  133.7   6.1     1   146     1   150     1   150 0.89 [subseq from] hypothetical protein BGAL_0340g00030 [Botrytis galanthina]
XP_015404257.1/62-199    -            138 HET                  PF06985.11   146   3.6e-36  133.9   0.6   1   1   1.6e-38   4.5e-36  133.6   0.6     1   146     1   138     1   138 0.93 [subseq from] hypothetical protein ANOM_008391 [Aspergillus nomius NRRL 13137] >KNG83334.1 hypothetical protein ANOM_008391 [Aspergillus nomius NRRL 13137]
TLD11563.1/56-198        -            143 HET                  PF06985.11   146   3.7e-36  133.9   0.4   1   1   1.4e-38   4.1e-36  133.7   0.4     1   146     1   143     1   143 0.95 [subseq from] HET-domain-containing protein [Venturia nashicola]
RYP57851.1/63-205        -            143 HET                  PF06985.11   146   3.7e-36  133.8   0.1   1   1   1.4e-38   4.1e-36  133.7   0.1     1   146     1   143     1   143 0.94 [subseq from] hypothetical protein DL770_010564 [Monosporascus sp. CRB-9-2]
CZR54347.1/43-237        -            195 HET                  PF06985.11   146   3.7e-36  133.8   2.7   1   1     6e-38   1.7e-35  131.7   2.7     1   146     1   195     1   195 0.84 [subseq from] uncharacterized protein PAC_04231 [Phialocephala subalpina]
TGO20359.1/46-217        -            172 HET                  PF06985.11   146   3.7e-36  133.8   0.1   1   1   1.9e-38   5.3e-36  133.3   0.1     1   146     1   172     1   172 0.85 [subseq from] hypothetical protein BPAE_0303g00030 [Botrytis paeoniae]
TGO72994.1/48-197        -            150 HET                  PF06985.11   146   3.8e-36  133.8   6.2   1   1   1.5e-38   4.2e-36  133.7   6.2     1   146     1   150     1   150 0.91 [subseq from] hypothetical protein BELL_0400g00010 [Botrytis elliptica]
KFH40564.1/46-195        -            150 HET                  PF06985.11   146   3.8e-36  133.8   4.3   1   1   1.5e-38   4.2e-36  133.7   4.3     1   146     1   150     1   150 0.88 [subseq from] Heterokaryon incompatibility protein 6, OR allele-like protein [Acremonium chrysogenum ATCC 11550]
XP_007800357.1/57-228    -            172 HET                  PF06985.11   146   3.8e-36  133.8   4.9   1   1   1.8e-38   5.2e-36  133.4   4.9     1   146     1   172     1   172 0.87 [subseq from] hypothetical protein EPUS_03860 [Endocarpon pusillum Z07020] >ERF74045.1 hypothetical protein EPUS_03860 [Endocarpon pusillum Z07020]
XP_007699264.1/82-239    -            158 HET                  PF06985.11   146   3.8e-36  133.8   3.3   1   1   1.5e-38   4.3e-36  133.6   3.3     1   146     1   158     1   158 0.84 [subseq from] hypothetical protein COCSADRAFT_87866, partial [Bipolaris sorokiniana ND90Pr] >EMD64653.1 hypothetical protein COCSADRAFT_87866, partial [Bipolaris sorokiniana ND90Pr]
TRX95730.1/48-303        -            256 HET                  PF06985.11   146   3.8e-36  133.8   6.2   1   1     3e-36   8.5e-34  126.2   6.2     1   146     1   256     1   256 0.85 [subseq from] hypothetical protein FHL15_003284 [Xylaria flabelliformis]
PTD07646.1/46-216        -            171 HET                  PF06985.11   146   3.9e-36  133.8   1.3   1   1   2.5e-38   7.3e-36  132.9   1.3     1   146     1   171     1   171 0.79 [subseq from] hypothetical protein FCULG_00005545 [Fusarium culmorum]
KIW67178.1/41-219        -            179 HET                  PF06985.11   146   3.9e-36  133.8   0.1   1   1   1.6e-38   4.7e-36  133.5   0.1     1   146     1   179     1   179 0.94 [subseq from] hypothetical protein PV04_06449 [Phialophora americana]
XP_007835623.1/48-222    -            175 HET                  PF06985.11   146   3.9e-36  133.8   1.4   1   1   1.8e-38   5.1e-36  133.4   1.4     1   146     1   175     1   175 0.90 [subseq from] hypothetical protein PFICI_08851 [Pestalotiopsis fici W106-1] >ETS78998.1 hypothetical protein PFICI_08851 [Pestalotiopsis fici W106-1]
RFU25767.1/218-383       -            166 HET                  PF06985.11   146   3.9e-36  133.8   0.3   1   1   1.9e-38   5.4e-36  133.3   0.3     1   146     1   166     1   166 0.83 [subseq from] hypothetical protein B7463_g10561, partial [Scytalidium lignicola]
TKA42639.1/87-251        -            165 HET                  PF06985.11   146     4e-36  133.8   1.9   1   1   1.6e-38   4.5e-36  133.6   1.9     1   146     1   165     1   165 0.92 [subseq from] hypothetical protein B0A54_07482 [Friedmanniomyces endolithicus]
XP_013957262.1/60-232    -            173 HET                  PF06985.11   146     4e-36  133.8   0.0   1   1   1.9e-38   5.5e-36  133.3   0.0     1   146     1   173     1   173 0.85 [subseq from] hypothetical protein TRIVIDRAFT_222322 [Trichoderma virens Gv29-8] >EHK23063.1 hypothetical protein TRIVIDRAFT_222322 [Trichoderma virens Gv29-8]
XP_024737530.1/103-253   -            151 HET                  PF06985.11   146     4e-36  133.7   1.1   1   1   1.6e-38   4.6e-36  133.6   1.1     1   146     1   151     1   151 0.87 [subseq from] HET-domain-containing protein [Hyaloscypha bicolor E] >PMD60626.1 HET-domain-containing protein [Hyaloscypha bicolor E]
RBR00959.1/97-303        -            207 HET                  PF06985.11   146     4e-36  133.7   3.8   1   1   4.1e-38   1.2e-35  132.2   3.8     1   146     1   207     1   207 0.94 [subseq from] hypothetical protein FVER53263_20340 [Fusarium verticillioides]
PQE07340.1/50-184        -            135 HET                  PF06985.11   146     4e-36  133.7   2.4   1   1   1.8e-38   5.2e-36  133.4   2.4     1   146     1   135     1   135 0.94 [subseq from] hypothetical protein CJF32_00005221 [Rutstroemia sp. NJR-2017a WRK4]
CVL04447.1/142-290       -            149 HET                  PF06985.11   146     4e-36  133.7   0.1   1   1   1.6e-38   4.5e-36  133.6   0.1     1   146     1   149     1   149 0.88 [subseq from] related to heterokaryon incompatibility protein het-6 [Fusarium proliferatum]
PMD16184.1/117-279       -            163 HET                  PF06985.11   146   4.1e-36  133.7   0.1   1   1   1.6e-38   4.6e-36  133.5   0.1     1   146     1   163     1   163 0.95 [subseq from] HET-domain-containing protein [Pezoloma ericae]
XP_025401344.1/55-203    -            149 HET                  PF06985.11   146   4.1e-36  133.7   0.4   1   1   1.6e-38   4.6e-36  133.5   0.4     1   142     1   148     1   149 0.88 [subseq from] HET-domain-containing protein [Aspergillus heteromorphus CBS 117.55] >PWY87461.1 HET-domain-containing protein [Aspergillus heteromorphus CBS 117.55]
EXL54497.1/151-310       -            160 HET                  PF06985.11   146   4.2e-36  133.7   0.6   1   1   1.9e-38   5.5e-36  133.3   0.6     1   146     1   160     1   160 0.91 [subseq from] hypothetical protein FOCG_05363 [Fusarium oxysporum f. sp. radicis-lycopersici 26381]
RKL03917.1/151-310       -            160 HET                  PF06985.11   146   4.2e-36  133.7   0.6   1   1   1.9e-38   5.5e-36  133.3   0.6     1   146     1   160     1   160 0.91 [subseq from] hypothetical protein BFJ71_g3887 [Fusarium oxysporum] >RKL14133.1 hypothetical protein BFJ68_g6527 [Fusarium oxysporum]
RYP87384.1/42-221        -            180 HET                  PF06985.11   146   4.2e-36  133.7   0.5   1   1   2.1e-38   5.9e-36  133.2   0.5     1   146     1   180     1   180 0.94 [subseq from] hypothetical protein DL770_004796 [Monosporascus sp. CRB-9-2]
XP_007787710.1/47-195    -            149 HET                  PF06985.11   146   4.3e-36  133.6   0.9   1   1   1.7e-38   4.8e-36  133.5   0.9     1   146     1   149     1   149 0.90 [subseq from] hypothetical protein EPUS_05143 [Endocarpon pusillum Z07020] >ERF74935.1 hypothetical protein EPUS_05143 [Endocarpon pusillum Z07020]
PMD34872.1/58-217        -            160 HET                  PF06985.11   146   4.3e-36  133.6   5.8   1   1   1.7e-38     5e-36  133.4   5.8     1   146     1   160     1   160 0.91 [subseq from] HET-domain-containing protein [Hyaloscypha variabilis F]
XP_007783583.1/397-541   -            145 HET                  PF06985.11   146   4.3e-36  133.6   0.0   1   1   1.7e-38   4.9e-36  133.5   0.0     1   146     1   145     1   145 0.89 [subseq from] hypothetical protein W97_07524 [Coniosporium apollinis CBS 100218] >EON68266.1 hypothetical protein W97_07524 [Coniosporium apollinis CBS 100218]
XP_007695969.1/50-183    -            134 HET                  PF06985.11   146   4.3e-36  133.6   1.4   1   1   1.9e-38   5.4e-36  133.3   1.4     1   146     1   134     1   134 0.92 [subseq from] hypothetical protein COCSADRAFT_133949 [Bipolaris sorokiniana ND90Pr] >EMD68332.1 hypothetical protein COCSADRAFT_133949 [Bipolaris sorokiniana ND90Pr]
KKP04328.1/173-345       -            173 HET                  PF06985.11   146   4.3e-36  133.6   0.3   1   1   2.8e-38     8e-36  132.8   0.3     1   146     1   173     1   173 0.86 [subseq from] hypothetical protein THAR02_03605 [Trichoderma harzianum]
XP_008079554.1/109-268   -            160 HET                  PF06985.11   146   4.3e-36  133.6   2.0   1   1   1.9e-38   5.6e-36  133.3   2.0     1   146     1   160     1   160 0.89 [subseq from] hypothetical protein GLAREA_05949 [Glarea lozoyensis ATCC 20868] >EPE32937.1 hypothetical protein GLAREA_05949 [Glarea lozoyensis ATCC 20868]
PMD22060.1/49-184        -            136 HET                  PF06985.11   146   4.4e-36  133.6   0.9   1   1   1.8e-38   5.2e-36  133.4   0.9     1   146     1   136     1   136 0.93 [subseq from] ankyrin [Pezoloma ericae]
KAE8454218.1/48-196      -            149 HET                  PF06985.11   146   4.5e-36  133.6   5.6   1   1   1.8e-38   5.1e-36  133.4   5.6     1   146     1   149     1   149 0.90 [subseq from] hypothetical protein EG329_005143 [Venturia inaequalis]
XP_013953555.1/47-207    -            161 HET                  PF06985.11   146   4.5e-36  133.6   3.6   1   1   1.8e-38   5.2e-36  133.4   3.6     1   146     1   161     1   161 0.95 [subseq from] hypothetical protein TRIVIDRAFT_2382, partial [Trichoderma virens Gv29-8] >EHK19463.1 hypothetical protein TRIVIDRAFT_2382, partial [Trichoderma virens Gv29-8]
SPB48124.1/48-186        -            139 HET                  PF06985.11   146   4.6e-36  133.5   0.1   1   1   1.9e-38   5.5e-36  133.3   0.1     1   146     1   139     1   139 0.93 [subseq from] unnamed protein product [Aspergillus niger]
XP_003041759.1/47-206    -            160 HET                  PF06985.11   146   4.6e-36  133.5   0.3   1   1   1.9e-38   5.5e-36  133.3   0.3     1   146     1   160     1   160 0.90 [subseq from] hypothetical protein NECHADRAFT_87188 [[Nectria] haematococca mpVI 77-13-4] >EEU36046.1 hypothetical protein NECHADRAFT_87188 [[Nectria] haematococca mpVI 77-13-4]
EGU75920.1/151-310       -            160 HET                  PF06985.11   146   4.6e-36  133.5   0.9   1   1   2.1e-38     6e-36  133.2   0.9     1   146     1   160     1   160 0.91 [subseq from] hypothetical protein FOXB_13574 [Fusarium oxysporum Fo5176] >EXL71692.1 hypothetical protein FOPG_12576 [Fusarium oxysporum f. sp. conglutinans race 2 54008]
TXC03678.1/332-489       -            158 HET                  PF06985.11   146   4.6e-36  133.5   1.4   1   1   1.9e-38   5.4e-36  133.3   1.4     1   146     1   158     1   158 0.92 [subseq from] hypothetical protein FocTR4_00002111 [Fusarium oxysporum f. sp. cubense]
XP_031071768.1/332-489   -            158 HET                  PF06985.11   146   4.6e-36  133.5   1.4   1   1   1.9e-38   5.4e-36  133.3   1.4     1   146     1   158     1   158 0.92 [subseq from] uncharacterized protein FOIG_00028 [Fusarium oxysporum f. sp. cubense tropical race 4 54006] >EXM09679.1 hypothetical protein FOIG_00028 [Fusarium oxysporum f. sp. cubense tropical race 4 54006]
OAL05258.1/83-216        -            134 HET                  PF06985.11   146   4.6e-36  133.5   0.3   1   1   2.4e-38   6.9e-36  133.0   0.3     1   146     1   134     1   134 0.87 [subseq from] HET-domain-containing protein, partial [Stagonospora sp. SRC1lsM3a]
KXT06050.1/56-204        -            149 HET                  PF06985.11   146   4.7e-36  133.5   0.7   1   1   1.8e-38   5.3e-36  133.3   0.7     1   146     1   149     1   149 0.87 [subseq from] hypothetical protein AC578_1349 [Pseudocercospora eumusae]
XP_025590003.1/703-838   -            136 HET                  PF06985.11   146   4.7e-36  133.5   1.1   1   1   1.9e-38   5.6e-36  133.3   1.1     1   146     1   136     1   136 0.91 [subseq from] uncharacterized protein FVRRES_02798 [Fusarium venenatum] >CEI66286.1 unnamed protein product [Fusarium venenatum]
XP_016217078.1/60-204    -            145 HET                  PF06985.11   146   4.8e-36  133.5   0.3   1   1   1.9e-38   5.4e-36  133.3   0.3     1   146     1   145     1   145 0.94 [subseq from] hypothetical protein PV09_02074 [Verruconis gallopava] >KIW07209.1 hypothetical protein PV09_02074 [Verruconis gallopava]
KAE8310439.1/50-193      -            144 HET                  PF06985.11   146   4.8e-36  133.5   1.1   1   1   1.9e-38   5.4e-36  133.3   1.1     1   146     1   144     1   144 0.92 [subseq from] heterokaryon incompatibility protein-domain-containing protein [Aspergillus transmontanensis]
RTE84296.1/52-208        -            157 HET                  PF06985.11   146   4.8e-36  133.5   0.1   1   1   1.9e-38   5.5e-36  133.3   0.1     1   146     1   157     1   157 0.92 [subseq from] hypothetical protein BHE90_001158 [Fusarium euwallaceae]
CCD48473.1/50-223        -            174 HET                  PF06985.11   146   4.9e-36  133.5   0.2   1   1   2.5e-38   7.1e-36  132.9   0.2     1   142     1   173     1   174 0.91 [subseq from] hypothetical protein BofuT4_P108570.1 [Botrytis cinerea T4] >EMR82325.1 putative het domain protein [Botrytis cinerea BcDW1]
EXL56049.1/46-216        -            171 HET                  PF06985.11   146   4.9e-36  133.5   0.2   1   1   2.9e-38   8.4e-36  132.7   0.2     1   146     1   171     1   171 0.79 [subseq from] hypothetical protein FOCG_03762 [Fusarium oxysporum f. sp. radicis-lycopersici 26381] >PCD34802.1 hypothetical protein AU210_007397 [Fusarium oxysporum f. sp. radicis-cucumerinum]
XP_014559852.1/52-195    -            144 HET                  PF06985.11   146   4.9e-36  133.5   0.1   1   1   1.9e-38   5.5e-36  133.3   0.1     1   146     1   144     1   144 0.91 [subseq from] hypothetical protein COCVIDRAFT_13267 [Bipolaris victoriae FI3] >EUN30351.1 hypothetical protein COCVIDRAFT_13267 [Bipolaris victoriae FI3]
PQE14256.1/12-145        -            134 HET                  PF06985.11   146   4.9e-36  133.4   2.5   1   1   2.2e-38   6.4e-36  133.1   2.5     1   146     1   134     1   134 0.94 [subseq from] hypothetical protein CJF31_00006829 [Rutstroemia sp. NJR-2017a BVV2]
KAE8313806.1/249-379     -            131 HET                  PF06985.11   146     5e-36  133.4   2.9   1   1   1.1e-37   3.3e-35  130.8   2.9     1   146     1   131     1   131 0.88 [subseq from] heterokaryon incompatibility protein-domain-containing protein [Aspergillus transmontanensis]
OCK73367.1/130-282       -            153 HET                  PF06985.11   146   5.1e-36  133.4   0.4   1   1     2e-38   5.8e-36  133.2   0.4     1   146     1   153     1   153 0.86 [subseq from] HET-domain-containing protein [Lepidopterella palustris CBS 459.81]
RBA11357.1/635-783       -            149 HET                  PF06985.11   146   5.1e-36  133.4   0.1   1   1     2e-38   5.7e-36  133.2   0.1     1   146     1   149     1   149 0.88 [subseq from] hypothetical protein FPRO05_04530 [Fusarium proliferatum]
RKL28026.1/56-204        -            149 HET                  PF06985.11   146   5.1e-36  133.4   0.1   1   1     2e-38   5.7e-36  133.2   0.1     1   146     1   149     1   149 0.88 [subseq from] hypothetical protein BFJ72_g12736 [Fusarium proliferatum]
XP_031076115.1/142-290   -            149 HET                  PF06985.11   146   5.1e-36  133.4   0.1   1   1     2e-38   5.7e-36  133.2   0.1     1   146     1   149     1   149 0.88 [subseq from] related to heterokaryon incompatibility protein het-6 [Fusarium proliferatum ET1] >CZR35522.1 related to heterokaryon incompatibility protein het-6 [Fusarium proliferatum ET1]
KDE78891.1/62-201        -            140 HET                  PF06985.11   146   5.1e-36  133.4   1.3   1   1   2.2e-38   6.4e-36  133.1   1.3     1   146     1   140     1   140 0.92 [subseq from] hypothetical protein AO1008_05289 [Aspergillus oryzae 100-8]
PMD47176.1/78-213        -            136 HET                  PF06985.11   146   5.2e-36  133.4   0.3   1   1   2.2e-38   6.4e-36  133.1   0.3     1   146     1   136     1   136 0.96 [subseq from] HET-domain-containing protein [Hyaloscypha variabilis F]
CZR67662.1/45-190        -            146 HET                  PF06985.11   146   5.3e-36  133.4   0.4   1   1   2.2e-38   6.3e-36  133.1   0.4     1   146     1   146     1   146 0.92 [subseq from] uncharacterized protein PAC_17561 [Phialocephala subalpina]
CVL02955.1/142-290       -            149 HET                  PF06985.11   146   5.3e-36  133.3   0.1   1   1   2.1e-38   5.9e-36  133.2   0.1     1   146     1   149     1   149 0.88 [subseq from] related to heterokaryon incompatibility protein het-6 [Fusarium mangiferae]
EXM18756.1/46-208        -            163 HET                  PF06985.11   146   5.3e-36  133.3   0.7   1   1   2.2e-38   6.2e-36  133.1   0.7     1   146     1   163     1   163 0.88 [subseq from] hypothetical protein FOTG_13117 [Fusarium oxysporum f. sp. vasinfectum 25433]
PCD23320.1/46-208        -            163 HET                  PF06985.11   146   5.3e-36  133.3   0.7   1   1   2.2e-38   6.2e-36  133.1   0.7     1   146     1   163     1   163 0.88 [subseq from] hypothetical protein AU210_014843 [Fusarium oxysporum f. sp. radicis-cucumerinum] >RKL10629.1 hypothetical protein BFJ68_g8606 [Fusarium oxysporum]
RKK09735.1/46-208        -            163 HET                  PF06985.11   146   5.3e-36  133.3   0.7   1   1   2.2e-38   6.2e-36  133.1   0.7     1   146     1   163     1   163 0.88 [subseq from] hypothetical protein BFJ65_g16180 [Fusarium oxysporum f. sp. cepae] >RKK27933.1 hypothetical protein BFJ67_g15855 [Fusarium oxysporum f. sp. cepae] >RKK36775.1 hypothetical protein BFJ66_g13303 [Fusarium oxysporum f. sp. cepae]
RYC82863.1/46-208        -            163 HET                  PF06985.11   146   5.3e-36  133.3   0.7   1   1   2.2e-38   6.2e-36  133.1   0.7     1   146     1   163     1   163 0.88 [subseq from] hypothetical protein BFJ63_vAg14254 [Fusarium oxysporum f. sp. narcissi]
SCO76568.1/46-208        -            163 HET                  PF06985.11   146   5.3e-36  133.3   0.7   1   1   2.2e-38   6.2e-36  133.1   0.7     1   146     1   163     1   163 0.88 [subseq from] uncharacterized protein FRV6_00780 [Fusarium oxysporum]
XP_031030642.1/46-208    -            163 HET                  PF06985.11   146   5.3e-36  133.3   0.7   1   1   2.2e-38   6.3e-36  133.1   0.7     1   146     1   163     1   163 0.88 [subseq from] uncharacterized protein FOYG_15944 [Fusarium oxysporum NRRL 32931] >EWY81724.1 hypothetical protein FOYG_15944 [Fusarium oxysporum NRRL 32931]
XP_020132712.1/196-364   -            169 HET                  PF06985.11   146   5.3e-36  133.3   0.0   1   1   2.5e-38   7.1e-36  132.9   0.0     1   146     1   169     1   169 0.90 [subseq from] heterokaryon incompatibility protein [Diplodia corticola] >OJD36452.1 heterokaryon incompatibility protein [Diplodia corticola]
RDW85317.1/42-271        -            230 HET                  PF06985.11   146   5.3e-36  133.3   1.2   1   1     1e-37   2.9e-35  131.0   1.2     1   146     1   230     1   230 0.95 [subseq from] hypothetical protein BP6252_02907 [Coleophoma cylindrospora]
PIG87823.1/62-199        -            138 HET                  PF06985.11   146   5.4e-36  133.3   1.7   1   1   2.2e-38   6.4e-36  133.1   1.7     1   146     1   138     1   138 0.93 [subseq from] hypothetical protein AARAC_011885, partial [Aspergillus arachidicola]
TRX92821.1/212-376       -            165 HET                  PF06985.11   146   5.4e-36  133.3   0.9   1   1   2.5e-38   7.3e-36  132.9   0.9     1   146     1   165     1   165 0.86 [subseq from] hypothetical protein FHL15_006227 [Xylaria flabelliformis]
PVH82980.1/78-234        -            157 HET                  PF06985.11   146   5.4e-36  133.3   1.2   1   1   2.3e-38   6.5e-36  133.1   1.2     1   146     1   157     1   157 0.89 [subseq from] HET-domain-containing protein [Cadophora sp. DSE1049]
RDA83825.1/281-441       -            161 HET                  PF06985.11   146   5.4e-36  133.3   3.7   1   1   2.6e-38   7.3e-36  132.9   3.7     1   146     1   161     1   161 0.84 [subseq from] hypothetical protein CP532_5134 [Ophiocordyceps sp. 'camponoti-leonardi']
RAR03164.1/51-192        -            142 HET                  PF06985.11   146   5.4e-36  133.3   2.3   1   1   2.1e-38   6.2e-36  133.1   2.3     1   146     1   142     1   142 0.92 [subseq from] HET-domain-containing protein [Stemphylium lycopersici]
CZR55536.1/51-194        -            144 HET                  PF06985.11   146   5.5e-36  133.3   0.5   1   1   2.2e-38   6.2e-36  133.1   0.5     1   146     1   144     1   144 0.89 [subseq from] uncharacterized protein PAC_05424 [Phialocephala subalpina]
EGU80098.1/56-204        -            149 HET                  PF06985.11   146   5.5e-36  133.3   0.1   1   1   2.1e-38   6.1e-36  133.1   0.1     1   146     1   149     1   149 0.88 [subseq from] hypothetical protein FOXB_09373 [Fusarium oxysporum Fo5176]
EXL87814.1/142-290       -            149 HET                  PF06985.11   146   5.5e-36  133.3   0.1   1   1   2.1e-38   6.1e-36  133.1   0.1     1   146     1   149     1   149 0.88 [subseq from] hypothetical protein FOPG_01407 [Fusarium oxysporum f. sp. conglutinans race 2 54008]
RSM11788.1/52-208        -            157 HET                  PF06985.11   146   5.5e-36  133.3   0.1   1   1   2.2e-38   6.3e-36  133.1   0.1     1   146     1   157     1   157 0.91 [subseq from] hypothetical protein CDV31_006556 [Fusarium ambrosium]
RYP56170.1/71-272        -            202 HET                  PF06985.11   146   5.5e-36  133.3   1.1   1   1   4.5e-38   1.3e-35  132.1   1.1     1   146     1   202     1   202 0.92 [subseq from] hypothetical protein DL771_012115 [Monosporascus sp. 5C6A]
KAE8445950.1/43-190      -            148 HET                  PF06985.11   146   5.5e-36  133.3   2.9   1   1   2.2e-38   6.3e-36  133.1   2.9     1   146     1   148     1   148 0.90 [subseq from] hypothetical protein EG329_012729 [Venturia inaequalis]
KAE8381526.1/200-395     -            196 HET                  PF06985.11   146   5.6e-36  133.3   0.1   1   1   5.3e-38   1.5e-35  131.9   0.1     1   146     1   196     1   196 0.88 [subseq from] heterokaryon incompatibility protein-domain-containing protein [Aspergillus bertholletius]
XP_014074079.1/67-224    -            158 HET                  PF06985.11   146   5.6e-36  133.3   1.0   1   1   2.3e-38   6.5e-36  133.1   1.0     1   146     1   158     1   158 0.82 [subseq from] hypothetical protein COCC4DRAFT_179513, partial [Bipolaris maydis ATCC 48331] >ENI00170.1 hypothetical protein COCC4DRAFT_179513, partial [Bipolaris maydis ATCC 48331]
RKL42799.1/46-208        -            163 HET                  PF06985.11   146   5.6e-36  133.3   0.7   1   1   2.3e-38   6.6e-36  133.0   0.7     1   146     1   163     1   163 0.88 [subseq from] hypothetical protein BFJ70_g4496 [Fusarium oxysporum]
XP_007802978.1/49-197    -            149 HET                  PF06985.11   146   5.6e-36  133.3   2.2   1   1   2.2e-38   6.3e-36  133.1   2.2     1   146     1   149     1   149 0.88 [subseq from] hypothetical protein EPUS_09298 [Endocarpon pusillum Z07020] >ERF71374.1 hypothetical protein EPUS_09298 [Endocarpon pusillum Z07020]
KIL85687.1/663-811       -            149 HET                  PF06985.11   146   5.7e-36  133.3   1.4   1   1   2.2e-38   6.4e-36  133.1   1.4     1   146     1   149     1   149 0.84 [subseq from] hypothetical protein FAVG1_11182 [Fusarium avenaceum]
EME43598.1/108-242       -            135 HET                  PF06985.11   146   5.7e-36  133.2   2.8   1   1   2.3e-38   6.7e-36  133.0   2.8     1   146     1   135     1   135 0.94 [subseq from] hypothetical protein DOTSEDRAFT_72834 [Dothistroma septosporum NZE10]
RKK08204.1/1452-1583     -            132 HET                  PF06985.11   146   5.7e-36  133.2   4.3   1   1   4.6e-38   1.3e-35  132.1   4.3     1   146     1   132     1   132 0.94 [subseq from] Retrovirus-related Pol polyprotein from transposon TNT 1-94 [Fusarium oxysporum f. sp. cepae]
RKK21350.1/286-417       -            132 HET                  PF06985.11   146   5.7e-36  133.2   4.3   1   1   4.6e-38   1.3e-35  132.1   4.3     1   146     1   132     1   132 0.94 [subseq from] hypothetical protein BFJ66_g17624 [Fusarium oxysporum f. sp. cepae]
RKK57428.1/522-653       -            132 HET                  PF06985.11   146   5.7e-36  133.2   4.3   1   1   4.6e-38   1.3e-35  132.1   4.3     1   146     1   132     1   132 0.94 [subseq from] hypothetical protein BFJ69_g17490, partial [Fusarium oxysporum]
RDW77857.1/42-271        -            230 HET                  PF06985.11   146   5.9e-36  133.2   0.9   1   1   9.7e-38   2.8e-35  131.0   0.9     1   146     1   230     1   230 0.95 [subseq from] hypothetical protein BP5796_05709 [Coleophoma crateriformis]
XP_007801643.1/52-220    -            169 HET                  PF06985.11   146   5.9e-36  133.2   0.1   1   1   2.6e-38   7.3e-36  132.9   0.1     1   146     1   169     1   169 0.86 [subseq from] hypothetical protein EPUS_04808 [Endocarpon pusillum Z07020] >ERF72755.1 hypothetical protein EPUS_04808 [Endocarpon pusillum Z07020]
KAE8341836.1/62-199      -            138 HET                  PF06985.11   146     6e-36  133.2   1.4   1   1   2.5e-38   7.2e-36  132.9   1.4     1   146     1   138     1   138 0.93 [subseq from] hypothetical protein BDV24DRAFT_150937 [Aspergillus arachidicola]
OCL02021.1/48-208        -            161 HET                  PF06985.11   146   6.1e-36  133.1   4.7   1   1   2.6e-38   7.3e-36  132.9   4.7     1   146     1   161     1   161 0.93 [subseq from] HET-domain-containing protein [Glonium stellatum]
EGU72350.1/159-313       -            155 HET                  PF06985.11   146   6.1e-36  133.1   0.1   1   1   2.4e-38     7e-36  133.0   0.1     1   146     1   155     1   155 0.85 [subseq from] hypothetical protein FOXB_17141 [Fusarium oxysporum Fo5176] >EXL64923.1 hypothetical protein FOPG_18832 [Fusarium oxysporum f. sp. conglutinans race 2 54008]
EYB24402.1/327-484       -            158 HET                  PF06985.11   146   6.2e-36  133.1   1.3   1   1   2.6e-38   7.5e-36  132.9   1.3     1   146     1   158     1   158 0.80 [subseq from] hypothetical protein FG05_01725 [Fusarium graminearum]
XP_011317558.1/327-484   -            158 HET                  PF06985.11   146   6.2e-36  133.1   1.3   1   1   2.6e-38   7.5e-36  132.9   1.3     1   146     1   158     1   158 0.80 [subseq from] hypothetical protein FGSG_01725 [Fusarium graminearum PH-1] >ESU07073.1 hypothetical protein FGSG_01725 [Fusarium graminearum PH-1] >CEF73907.1 unnamed protein product [Fusarium graminearum]
PMD16557.1/68-234        -            167 HET                  PF06985.11   146   6.3e-36  133.1   0.1   1   1   2.6e-38   7.3e-36  132.9   0.1     1   146     1   167     1   167 0.90 [subseq from] HET-domain-containing protein [Pezoloma ericae]
ORY14944.1/99-247        -            149 HET                  PF06985.11   146   6.3e-36  133.1   0.2   1   1   2.5e-38   7.1e-36  132.9   0.2     1   146     1   149     1   149 0.88 [subseq from] heterokaryon incompatibility protein-domain-containing protein [Clohesyomyces aquaticus]
KXH45040.1/46-199        -            154 HET                  PF06985.11   146   6.3e-36  133.1   1.9   1   1   2.5e-38   7.1e-36  132.9   1.9     1   146     1   154     1   154 0.90 [subseq from] HET domain-containing protein [Colletotrichum simmondsii]
XP_003650510.1/50-203    -            154 HET                  PF06985.11   146   6.3e-36  133.1   0.0   1   1   2.6e-38   7.4e-36  132.9   0.0     1   146     1   154     1   154 0.87 [subseq from] hypothetical protein THITE_2085680 [Thermothielavioides terrestris NRRL 8126] >AEO64174.1 hypothetical protein THITE_2085680 [Thermothielavioides terrestris NRRL 8126] >SPQ26970.1 08acf9fb-117d-4bfd-a2d1-6d1b65a21ac1 [Thermothielavioides terrestris]
GAW12902.1/152-309       -            158 HET                  PF06985.11   146   6.4e-36  133.1   0.1   1   1   3.8e-38   1.1e-35  132.3   0.1     1   146     1   158     1   158 0.79 [subseq from] hypothetical protein ANO14919_022740 [fungal sp. No.14919]
CVL07143.1/55-261        -            207 HET                  PF06985.11   146   6.5e-36  133.0   3.2   1   1   6.5e-38   1.9e-35  131.6   3.2     1   146     1   207     1   207 0.94 [subseq from] uncharacterized protein FMAN_15287 [Fusarium mangiferae]
GES61681.1/60-192        -            133 HET                  PF06985.11   146   6.6e-36  133.0   0.1   1   1   3.5e-38     1e-35  132.4   0.1     1   146     1   133     1   133 0.93 [subseq from] hypothetical protein ATETN484_0006034000 [Aspergillus terreus]
XP_024758824.1/45-253    -            209 HET                  PF06985.11   146   6.6e-36  133.0   0.2   1   1   8.3e-38   2.4e-35  131.2   0.2     1   146     1   209     1   209 0.82 [subseq from] hypothetical protein M441DRAFT_196188 [Trichoderma asperellum CBS 433.97] >PTB39147.1 hypothetical protein M441DRAFT_196188 [Trichoderma asperellum CBS 433.97]
PMD13096.1/59-195        -            137 HET                  PF06985.11   146   6.7e-36  133.0   1.3   1   1   5.3e-38   1.5e-35  131.9   1.3     1   146     1   137     1   137 0.86 [subseq from] HET-domain-containing protein, partial [Pezoloma ericae]
PCD38730.1/327-484       -            158 HET                  PF06985.11   146   6.8e-36  133.0   1.3   1   1   2.9e-38   8.2e-36  132.7   1.3     1   146     1   158     1   158 0.80 [subseq from] hypothetical protein FGRA07_00001 [Fusarium graminearum]
XP_018664834.1/51-206    -            156 HET                  PF06985.11   146   6.8e-36  133.0   0.1   1   1     3e-38   8.6e-36  132.7   0.1     1   146     1   156     1   156 0.85 [subseq from] hypothetical protein TGAM01_v209105 [Trichoderma gamsii] >PON22035.1 hypothetical protein TGAM01_v209105 [Trichoderma gamsii]
THV47789.1/50-181        -            132 HET                  PF06985.11   146   6.8e-36  133.0   2.2   1   1     6e-38   1.7e-35  131.7   2.2     1   146     1   132     1   132 0.89 [subseq from] hypothetical protein BGAL_0289g00170 [Botrytis galanthina]
CEF77855.1/46-216        -            171 HET                  PF06985.11   146   6.8e-36  133.0   0.1   1   1   3.3e-38   9.6e-36  132.5   0.1     1   146     1   171     1   171 0.81 [subseq from] unnamed protein product [Fusarium graminearum]
EYB25517.1/46-216        -            171 HET                  PF06985.11   146   6.8e-36  133.0   0.1   1   1   3.3e-38   9.6e-36  132.5   0.1     1   146     1   171     1   171 0.81 [subseq from] hypothetical protein FG05_03117 [Fusarium graminearum]
XP_011322652.1/62-232    -            171 HET                  PF06985.11   146   6.8e-36  133.0   0.1   1   1   3.3e-38   9.6e-36  132.5   0.1     1   146     1   171     1   171 0.81 [subseq from] hypothetical protein FGSG_03117 [Fusarium graminearum PH-1] >ESU10153.1 hypothetical protein FGSG_03117 [Fusarium graminearum PH-1]
RWA13592.1/152-309       -            158 HET                  PF06985.11   146   6.8e-36  133.0   0.0   1   1   4.2e-38   1.2e-35  132.2   0.0     1   146     1   158     1   158 0.80 [subseq from] hypothetical protein EKO27_g1522 [Xylaria grammica]
XP_016628421.1/46-190    -            145 HET                  PF06985.11   146   6.8e-36  133.0   3.6   1   1   2.7e-38   7.6e-36  132.8   3.6     1   146     1   145     1   145 0.95 [subseq from] hypothetical protein Z520_10008 [Fonsecaea multimorphosa CBS 102226] >KIX94298.1 hypothetical protein Z520_10008 [Fonsecaea multimorphosa CBS 102226]
EXF81291.1/49-260        -            212 HET                  PF06985.11   146   6.8e-36  133.0   0.3   1   1   8.7e-38   2.5e-35  131.2   0.3     1   146     1   212     1   212 0.93 [subseq from] hypothetical protein CFIO01_07811 [Colletotrichum fioriniae PJ7]
CVK96142.1/40-199        -            160 HET                  PF06985.11   146   6.9e-36  133.0   0.6   1   1     3e-38   8.7e-36  132.6   0.6     1   146     1   160     1   160 0.91 [subseq from] uncharacterized protein FPRN_12166 [Fusarium proliferatum]
RYP74058.1/42-213        -            172 HET                  PF06985.11   146   6.9e-36  133.0   1.9   1   1   3.6e-38     1e-35  132.4   1.9     1   146     1   172     1   172 0.89 [subseq from] hypothetical protein DL771_003247 [Monosporascus sp. 5C6A]
XP_022383791.1/62-199    -            138 HET                  PF06985.11   146     7e-36  133.0   0.6   1   1   3.1e-38   8.8e-36  132.6   0.6     1   146     1   138     1   138 0.93 [subseq from] hypothetical protein ABOM_011276 [Aspergillus bombycis] >OGM40074.1 hypothetical protein ABOM_011276 [Aspergillus bombycis]
PNP79445.1/50-217        -            168 HET                  PF06985.11   146     7e-36  133.0   2.0   1   1   3.1e-38   8.8e-36  132.6   2.0     1   146     1   168     1   168 0.90 [subseq from] hypothetical protein FNYG_07280 [Fusarium nygamai]
RDA93938.1/332-492       -            161 HET                  PF06985.11   146     7e-36  132.9   0.9   1   1     3e-38   8.6e-36  132.7   0.9     1   146     1   161     1   161 0.92 [subseq from] hypothetical protein CP533_5014 [Ophiocordyceps sp. 'camponoti-saundersi']
TGO69370.1/60-214        -            155 HET                  PF06985.11   146     7e-36  132.9   1.4   1   1   2.9e-38   8.3e-36  132.7   1.4     1   146     1   155     1   155 0.83 [subseq from] hypothetical protein BELL_0778g00040 [Botrytis elliptica]
PCD34310.1/33-203        -            171 HET                  PF06985.11   146   7.1e-36  132.9   0.1   1   1   3.5e-38   9.9e-36  132.5   0.1     1   146     1   171     1   171 0.81 [subseq from] hypothetical protein FGRA07_08628 [Fusarium graminearum]
XP_022384030.1/48-178    -            131 HET                  PF06985.11   146   7.1e-36  132.9   2.2   1   1     2e-37   5.8e-35  130.0   2.2     1   146     1   131     1   131 0.88 [subseq from] hypothetical protein ABOM_011087 [Aspergillus bombycis] >OGM40313.1 hypothetical protein ABOM_011087 [Aspergillus bombycis]
KXX75276.1/153-314       -            162 HET                  PF06985.11   146   7.2e-36  132.9   0.1   1   1   3.1e-38   8.9e-36  132.6   0.1     1   146     1   162     1   162 0.92 [subseq from] Heterokaryon incompatibility protein 6, OR allele [Madurella mycetomatis]
RBA21236.1/48-220        -            173 HET                  PF06985.11   146   7.3e-36  132.9   0.7   1   1   4.4e-38   1.3e-35  132.1   0.7     1   146     1   173     1   173 0.82 [subseq from] hypothetical protein FPRO05_07550 [Fusarium proliferatum]
PQE20174.1/137-287       -            151 HET                  PF06985.11   146   7.3e-36  132.9   2.0   1   1   2.9e-38   8.3e-36  132.7   2.0     1   146     1   151     1   151 0.82 [subseq from] Heterokaryon incompatibility protein [Rutstroemia sp. NJR-2017a BBW]
KIJ59472.1/51-199        -            149 HET                  PF06985.11   146   7.3e-36  132.9   0.1   1   1   2.9e-38   8.2e-36  132.7   0.1     1   146     1   149     1   149 0.91 [subseq from] hypothetical protein HYDPIDRAFT_43975 [Hydnomerulius pinastri MD-312]
TGJ80421.1/152-312       -            161 HET                  PF06985.11   146   7.4e-36  132.9   0.0   1   1   3.1e-38     9e-36  132.6   0.0     1   146     1   161     1   161 0.90 [subseq from] hypothetical protein E0Z10_g8341 [Xylaria hypoxylon]
PKS06155.1/54-204        -            151 HET                  PF06985.11   146   7.6e-36  132.8   0.7   1   1   3.1e-38   8.8e-36  132.6   0.7     1   146     1   151     1   151 0.85 [subseq from] hypothetical protein jhhlp_007472 [Lomentospora prolificans]
OPB36197.1/173-345       -            173 HET                  PF06985.11   146   7.6e-36  132.8   0.3   1   1   4.9e-38   1.4e-35  132.0   0.3     1   146     1   173     1   173 0.86 [subseq from] hypothetical protein A0O28_0109730 [Trichoderma guizhouense]
PMD16536.1/54-214        -            161 HET                  PF06985.11   146   7.6e-36  132.8   1.4   1   1   3.3e-38   9.5e-36  132.5   1.4     1   146     1   161     1   161 0.85 [subseq from] HET-domain-containing protein, partial [Pezoloma ericae]
CZT04382.1/323-469       -            147 HET                  PF06985.11   146   7.7e-36  132.8   0.5   1   1     3e-38   8.5e-36  132.7   0.5     1   146     1   147     1   147 0.92 [subseq from] uncharacterized protein RAG0_10869 [Rhynchosporium agropyri]
TKW58904.1/56-212        -            157 HET                  PF06985.11   146   7.7e-36  132.8   0.2   1   1   3.1e-38   8.8e-36  132.6   0.2     1   146     1   157     1   157 0.94 [subseq from] Heterokaryon incompatibility protein 6, OR allele [Colletotrichum tanaceti]
EWZ97059.1/151-310       -            160 HET                  PF06985.11   146   7.7e-36  132.8   0.7   1   1   3.5e-38   9.9e-36  132.5   0.7     1   146     1   160     1   160 0.91 [subseq from] hypothetical protein FOWG_04262 [Fusarium oxysporum f. sp. lycopersici MN25]
KPM41988.1/182-334       -            153 HET                  PF06985.11   146   7.7e-36  132.8   0.5   1   1   3.1e-38   8.9e-36  132.6   0.5     1   146     1   153     1   153 0.88 [subseq from] hypothetical protein AK830_g4599 [Neonectria ditissima]
KAE8449252.1/171-335     -            165 HET                  PF06985.11   146   7.7e-36  132.8   3.2   1   1   3.8e-38   1.1e-35  132.3   3.2     1   146     1   165     1   165 0.85 [subseq from] hypothetical protein EG329_008419 [Venturia inaequalis]
XP_007697680.1/43-184    -            142 HET                  PF06985.11   146   7.8e-36  132.8   5.1   1   1   3.1e-38   8.8e-36  132.6   5.1     1   146     1   142     1   142 0.92 [subseq from] hypothetical protein COCSADRAFT_84681, partial [Bipolaris sorokiniana ND90Pr] >EMD66103.1 hypothetical protein COCSADRAFT_84681, partial [Bipolaris sorokiniana ND90Pr]
RKK77250.1/64-215        -            152 HET                  PF06985.11   146   7.9e-36  132.8   0.6   1   1   3.1e-38   8.9e-36  132.6   0.6     1   146     1   152     1   152 0.87 [subseq from] hypothetical protein BFJ71_g16774 [Fusarium oxysporum]
RSL54073.1/52-208        -            157 HET                  PF06985.11   146   7.9e-36  132.8   0.0   1   1   3.2e-38   9.2e-36  132.6   0.0     1   146     1   157     1   157 0.89 [subseq from] hypothetical protein CEP54_010071 [Fusarium sp. AF-8]
RYN30165.1/67-220        -            154 HET                  PF06985.11   146   7.9e-36  132.8   0.0   1   1   3.2e-38   9.2e-36  132.6   0.0     1   146     1   154     1   154 0.82 [subseq from] hypothetical protein AA0115_g4773 [Alternaria tenuissima]
RYO07371.1/67-220        -            154 HET                  PF06985.11   146   7.9e-36  132.8   0.0   1   1   3.2e-38   9.2e-36  132.6   0.0     1   146     1   154     1   154 0.82 [subseq from] hypothetical protein AA0119_g2286 [Alternaria tenuissima]
RYO20079.1/67-220        -            154 HET                  PF06985.11   146   7.9e-36  132.8   0.0   1   1   3.2e-38   9.2e-36  132.6   0.0     1   146     1   154     1   154 0.82 [subseq from] hypothetical protein AA0121_g3737 [Alternaria tenuissima]
KAB8076511.1/48-178      -            131 HET                  PF06985.11   146   7.9e-36  132.8   2.1   1   1   1.2e-37   3.5e-35  130.7   2.1     1   146     1   131     1   131 0.93 [subseq from] heterokaryon incompatibility protein-domain-containing protein [Aspergillus leporis]
CVL11767.1/46-208        -            163 HET                  PF06985.11   146     8e-36  132.8   0.5   1   1   3.2e-38   9.2e-36  132.6   0.5     1   146     1   163     1   163 0.89 [subseq from] uncharacterized protein FPRN_14857 [Fusarium proliferatum]
XP_022474919.1/119-266   -            148 HET                  PF06985.11   146     8e-36  132.8   1.5   1   1   3.2e-38   9.2e-36  132.6   1.5     1   146     1   148     1   148 0.86 [subseq from] hypothetical protein CORC01_06971 [Colletotrichum orchidophilum] >OHE97766.1 hypothetical protein CORC01_06971 [Colletotrichum orchidophilum]
RMJ13066.1/76-241        -            166 HET                  PF06985.11   146     8e-36  132.8   0.1   1   1   3.4e-38   9.7e-36  132.5   0.1     1   146     1   166     1   166 0.92 [subseq from] hypothetical protein CDV36_007281 [Fusarium sp. AF-12] >RSL82141.1 hypothetical protein CEP51_005345 [Fusarium sp. AF-3] >RTE83778.1 hypothetical protein BHE90_001580 [Fusarium euwallaceae]
XP_031019833.1/55-213    -            159 HET                  PF06985.11   146   8.1e-36  132.7   0.3   1   1   3.2e-38   9.3e-36  132.6   0.3     1   146     1   159     1   159 0.88 [subseq from] uncharacterized protein FIESC28_01977 [Fusarium coffeatum] >RBR25242.1 hypothetical protein FIESC28_01977 [Fusarium coffeatum]
TGO59724.1/52-205        -            154 HET                  PF06985.11   146   8.1e-36  132.7   2.3   1   1   3.3e-38   9.5e-36  132.5   2.3     1   146     1   154     1   154 0.84 [subseq from] hypothetical protein BOTNAR_0157g00170 [Botryotinia narcissicola]
KXH25453.1/54-197        -            144 HET                  PF06985.11   146   8.2e-36  132.7   0.6   1   1   3.2e-38   9.2e-36  132.6   0.6     1   146     1   144     1   144 0.95 [subseq from] hypothetical protein CSIM01_09247 [Colletotrichum simmondsii]
RBQ77095.1/54-204        -            151 HET                  PF06985.11   146   8.2e-36  132.7   1.1   1   1   3.3e-38   9.3e-36  132.5   1.1     1   146     1   151     1   151 0.85 [subseq from] hypothetical protein FVER14953_10838 [Fusarium verticillioides]
RBQ99372.1/54-204        -            151 HET                  PF06985.11   146   8.2e-36  132.7   1.1   1   1   3.3e-38   9.3e-36  132.5   1.1     1   146     1   151     1   151 0.85 [subseq from] hypothetical protein FVER53263_10838 [Fusarium verticillioides]
XP_018758194.1/54-204    -            151 HET                  PF06985.11   146   8.2e-36  132.7   1.1   1   1   3.3e-38   9.3e-36  132.5   1.1     1   146     1   151     1   151 0.85 [subseq from] hypothetical protein FVEG_16898 [Fusarium verticillioides 7600] >EWG52003.1 hypothetical protein FVEG_16898 [Fusarium verticillioides 7600]
RBA19765.1/171-330       -            160 HET                  PF06985.11   146   8.2e-36  132.7   0.6   1   1   3.7e-38   1.1e-35  132.4   0.6     1   146     1   160     1   160 0.92 [subseq from] hypothetical protein FPRO05_09065 [Fusarium proliferatum]
TVY60049.1/54-204        -            151 HET                  PF06985.11   146   8.2e-36  132.7   3.2   1   1   3.2e-38   9.2e-36  132.6   3.2     1   146     1   151     1   151 0.88 [subseq from] Heterokaryon incompatibility protein 6, OR allele [Fusarium oxysporum f. sp. cubense]
OCK96135.1/46-193        -            148 HET                  PF06985.11   146   8.3e-36  132.7   0.3   1   1   3.2e-38   9.3e-36  132.6   0.3     1   146     1   148     1   148 0.90 [subseq from] HET-domain-containing protein [Cenococcum geophilum 1.58]
XP_008083928.1/44-205    -            162 HET                  PF06985.11   146   8.3e-36  132.7   0.2   1   1   3.9e-38   1.1e-35  132.3   0.2     1   146     1   162     1   162 0.86 [subseq from] WW [Glarea lozoyensis ATCC 20868] >EPE29819.1 WW [Glarea lozoyensis ATCC 20868]
OCK78370.1/40-212        -            173 HET                  PF06985.11   146   8.3e-36  132.7   3.0   1   1   3.6e-38     1e-35  132.4   3.0     1   146     1   173     1   173 0.91 [subseq from] HET-domain-containing protein [Lepidopterella palustris CBS 459.81]
RMY90143.1/64-212        -            149 HET                  PF06985.11   146   8.4e-36  132.7   0.5   1   1   3.4e-38   9.6e-36  132.5   0.5     1   146     1   149     1   149 0.89 [subseq from] hypothetical protein D0861_03798 [Hortaea werneckii]
PVH81056.1/45-202        -            158 HET                  PF06985.11   146   8.4e-36  132.7   2.9   1   1   3.5e-38     1e-35  132.4   2.9     1   146     1   158     1   158 0.86 [subseq from] HET-domain-containing protein, partial [Cadophora sp. DSE1049]
KJK73944.1/47-205        -            159 HET                  PF06985.11   146   8.4e-36  132.7   3.4   1   1   3.5e-38   9.9e-36  132.5   3.4     1   146     1   159     1   159 0.94 [subseq from] hypothetical protein H634G_10768 [Metarhizium anisopliae BRIP 53293] >KJK90534.1 hypothetical protein H633G_05605 [Metarhizium anisopliae BRIP 53284]
XP_018665987.1/45-253    -            209 HET                  PF06985.11   146   8.4e-36  132.7   0.0   1   1   6.7e-38   1.9e-35  131.5   0.0     1   146     1   209     1   209 0.81 [subseq from] hypothetical protein TGAM01_v203973 [Trichoderma gamsii] >PON27024.1 hypothetical protein TGAM01_v203973 [Trichoderma gamsii]
XP_007694794.1/47-190    -            144 HET                  PF06985.11   146   8.4e-36  132.7   2.2   1   1   3.3e-38   9.4e-36  132.5   2.2     1   146     1   144     1   144 0.91 [subseq from] hypothetical protein COCSADRAFT_155658 [Bipolaris sorokiniana ND90Pr] >EMD69480.1 hypothetical protein COCSADRAFT_155658 [Bipolaris sorokiniana ND90Pr]
PNP39504.1/45-253        -            209 HET                  PF06985.11   146   8.4e-36  132.7   0.1   1   1     7e-38     2e-35  131.5   0.1     1   146     1   209     1   209 0.81 [subseq from] hypothetical protein TGAMA5MH_08522 [Trichoderma gamsii]
KHJ31213.1/52-203        -            152 HET                  PF06985.11   146   8.5e-36  132.7   0.4   1   1   3.4e-38   9.8e-36  132.5   0.4     1   146     1   152     1   152 0.89 [subseq from] putative heterokaryon incompatibility protein [Erysiphe necator]
PCD44732.1/328-484       -            157 HET                  PF06985.11   146   8.5e-36  132.7   2.5   1   1   3.4e-38   9.8e-36  132.5   2.5     1   146     1   157     1   157 0.82 [subseq from] hypothetical protein AU210_000188 [Fusarium oxysporum f. sp. radicis-cucumerinum]
RKK29079.1/328-484       -            157 HET                  PF06985.11   146   8.5e-36  132.7   2.5   1   1   3.4e-38   9.8e-36  132.5   2.5     1   146     1   157     1   157 0.82 [subseq from] hypothetical protein BFJ65_g1017 [Fusarium oxysporum f. sp. cepae] >RKK50902.1 hypothetical protein BFJ66_g6387 [Fusarium oxysporum f. sp. cepae] >RKK59470.1 hypothetical protein BFJ67_g2581 [Fusarium oxysporum f. sp. cepae] >RYC91145.1 hypothetical protein BFJ63_vAg5998 [Fusarium oxysporum f. sp. narcissi]
RKL31101.1/328-484       -            157 HET                  PF06985.11   146   8.5e-36  132.7   2.5   1   1   3.4e-38   9.8e-36  132.5   2.5     1   146     1   157     1   157 0.82 [subseq from] hypothetical protein BFJ70_g9845 [Fusarium oxysporum]
KAE8155332.1/48-192      -            145 HET                  PF06985.11   146   8.6e-36  132.7   0.0   1   1   3.3e-38   9.6e-36  132.5   0.0     1   146     1   145     1   145 0.92 [subseq from] heterokaryon incompatibility protein-domain-containing protein [Aspergillus avenaceus]
EXK28964.1/54-204        -            151 HET                  PF06985.11   146   8.6e-36  132.7   2.9   1   1   3.4e-38   9.6e-36  132.5   2.9     1   146     1   151     1   151 0.88 [subseq from] hypothetical protein FOMG_14816 [Fusarium oxysporum f. sp. melonis 26406]
EWZ49509.1/142-290       -            149 HET                  PF06985.11   146   8.6e-36  132.7   0.1   1   1   3.4e-38   9.6e-36  132.5   0.1     1   146     1   149     1   149 0.88 [subseq from] hypothetical protein FOZG_00418 [Fusarium oxysporum Fo47] >EWZ89040.1 hypothetical protein FOWG_08803 [Fusarium oxysporum f. sp. lycopersici MN25]
EXA54369.1/142-290       -            149 HET                  PF06985.11   146   8.6e-36  132.7   0.1   1   1   3.4e-38   9.6e-36  132.5   0.1     1   146     1   149     1   149 0.88 [subseq from] hypothetical protein FOVG_01843 [Fusarium oxysporum f. sp. pisi HDV247] >EXK93669.1 hypothetical protein FOQG_04910 [Fusarium oxysporum f. sp. raphani 54005]
EXL46320.1/142-290       -            149 HET                  PF06985.11   146   8.6e-36  132.7   0.1   1   1   3.4e-38   9.6e-36  132.5   0.1     1   146     1   149     1   149 0.88 [subseq from] hypothetical protein FOCG_12253 [Fusarium oxysporum f. sp. radicis-lycopersici 26381]
EXM29133.1/142-290       -            149 HET                  PF06985.11   146   8.6e-36  132.7   0.1   1   1   3.4e-38   9.6e-36  132.5   0.1     1   146     1   149     1   149 0.88 [subseq from] hypothetical protein FOTG_05354 [Fusarium oxysporum f. sp. vasinfectum 25433]
PCD44914.1/56-204        -            149 HET                  PF06985.11   146   8.6e-36  132.7   0.1   1   1   3.4e-38   9.6e-36  132.5   0.1     1   146     1   149     1   149 0.88 [subseq from] hypothetical protein AU210_000363 [Fusarium oxysporum f. sp. radicis-cucumerinum]
RKK30014.1/56-204        -            149 HET                  PF06985.11   146   8.6e-36  132.7   0.1   1   1   3.4e-38   9.6e-36  132.5   0.1     1   146     1   149     1   149 0.88 [subseq from] hypothetical protein BFJ65_g1921 [Fusarium oxysporum f. sp. cepae] >RKK82964.1 hypothetical protein BFJ69_g2871 [Fusarium oxysporum]
SCO80334.1/142-290       -            149 HET                  PF06985.11   146   8.6e-36  132.7   0.1   1   1   3.4e-38   9.6e-36  132.5   0.1     1   146     1   149     1   149 0.88 [subseq from] related to heterokaryon incompatibility protein het-6 [Fusarium oxysporum]
TVY69412.1/56-204        -            149 HET                  PF06985.11   146   8.6e-36  132.7   0.1   1   1   3.4e-38   9.6e-36  132.5   0.1     1   146     1   149     1   149 0.88 [subseq from] Heterokaryon incompatibility protein 6, OR allele [Fusarium oxysporum f. sp. cubense]
XP_018249183.1/142-290   -            149 HET                  PF06985.11   146   8.6e-36  132.7   0.1   1   1   3.4e-38   9.6e-36  132.5   0.1     1   146     1   149     1   149 0.88 [subseq from] hypothetical protein FOXG_11152 [Fusarium oxysporum f. sp. lycopersici 4287] >EXK46756.1 hypothetical protein FOMG_00412 [Fusarium oxysporum f. sp. melonis 26406] >KNB11138.1 hypothetical protein FOXG_11152 [Fusarium oxysporum f. sp. lycopersici 4287]
XP_031029313.1/142-290   -            149 HET                  PF06985.11   146   8.6e-36  132.7   0.1   1   1   3.4e-38   9.6e-36  132.5   0.1     1   146     1   149     1   149 0.88 [subseq from] uncharacterized protein FOYG_16390 [Fusarium oxysporum NRRL 32931] >EWY80395.1 hypothetical protein FOYG_16390 [Fusarium oxysporum NRRL 32931]
PHH90341.1/73-235        -            163 HET                  PF06985.11   146   8.6e-36  132.7   1.2   1   1   3.7e-38   1.1e-35  132.4   1.2     1   146     1   163     1   163 0.93 [subseq from] hypothetical protein CDD83_3939 [Cordyceps sp. RAO-2017]
PMD13834.1/80-240        -            161 HET                  PF06985.11   146   8.7e-36  132.6   0.6   1   1   3.9e-38   1.1e-35  132.3   0.6     1   146     1   161     1   161 0.92 [subseq from] HET-domain-containing protein [Pezoloma ericae]
RKK74948.1/54-204        -            151 HET                  PF06985.11   146   8.7e-36  132.6   2.9   1   1   3.4e-38   9.7e-36  132.5   2.9     1   146     1   151     1   151 0.88 [subseq from] hypothetical protein BFJ69_g8064 [Fusarium oxysporum]
EGU81525.1/45-196        -            152 HET                  PF06985.11   146   8.7e-36  132.6   0.5   1   1   3.4e-38   9.9e-36  132.5   0.5     1   146     1   152     1   152 0.85 [subseq from] hypothetical protein FOXB_07964 [Fusarium oxysporum Fo5176]
EXL68021.1/64-215        -            152 HET                  PF06985.11   146   8.7e-36  132.6   0.5   1   1   3.4e-38   9.9e-36  132.5   0.5     1   146     1   152     1   152 0.85 [subseq from] hypothetical protein FOPG_15889 [Fusarium oxysporum f. sp. conglutinans race 2 54008]
TVY90273.1/47-183        -            137 HET                  PF06985.11   146   8.7e-36  132.6   3.3   1   1   3.8e-38   1.1e-35  132.3   3.3     1   146     1   137     1   137 0.85 [subseq from] Heterokaryon incompatibility protein 6,OR allele [Lachnellula willkommii]
XP_031060047.1/54-204    -            151 HET                  PF06985.11   146   8.7e-36  132.6   2.3   1   1   3.4e-38   9.8e-36  132.5   2.3     1   146     1   151     1   151 0.88 [subseq from] uncharacterized protein FOIG_10247 [Fusarium oxysporum f. sp. cubense tropical race 4 54006] >EMT69063.1 Heterokaryon incompatibility protein 6, OR allele [Fusarium oxysporum f. sp. cubense race 4] >EXL97957.1 hypothetical protein FOIG_10247 [Fusarium oxysporum f. sp. cubense tropical race 4 54006] >TXB97241.1 hypothetical protein FocTR4_00011450 [Fusarium oxysporum f. sp. cubense]
XP_007827557.1/50-183    -            134 HET                  PF06985.11   146   8.8e-36  132.6   0.4   1   1   4.8e-38   1.4e-35  132.0   0.4     1   146     1   134     1   134 0.93 [subseq from] hypothetical protein PFICI_00785 [Pestalotiopsis fici W106-1] >ETS86957.1 hypothetical protein PFICI_00785 [Pestalotiopsis fici W106-1]
OQO01178.1/46-204        -            159 HET                  PF06985.11   146   8.8e-36  132.6   0.1   1   1   3.6e-38     1e-35  132.4   0.1     1   146     1   159     1   159 0.90 [subseq from] hypothetical protein B0A48_13421 [Rachicladosporium antarcticum]
XP_031002893.1/46-211    -            166 HET                  PF06985.11   146   8.9e-36  132.6   0.4   1   1   3.9e-38   1.1e-35  132.3   0.4     1   146     1   166     1   166 0.88 [subseq from] Heterokaryon incompatibility protein 6,OR allele [Lachnellula hyalina] >TVY24105.1 Heterokaryon incompatibility protein 6,OR allele [Lachnellula hyalina]
OCK89852.1/58-204        -            147 HET                  PF06985.11   146     9e-36  132.6   0.3   1   1   3.5e-38     1e-35  132.4   0.3     1   146     1   147     1   147 0.92 [subseq from] HET-domain-containing protein [Cenococcum geophilum 1.58]
XP_001904846.1/48-196    -            149 HET                  PF06985.11   146     9e-36  132.6   0.3   1   1   3.5e-38     1e-35  132.4   0.3     1   146     1   149     1   149 0.89 [subseq from] uncharacterized protein PODANS_5_10170 [Podospora anserina S mat+] >CAP64753.1 unnamed protein product [Podospora anserina S mat+] >CDP30154.1 Putative heterokaryon incompatibility protein [Podospora anserina S mat+]
KAB8250102.1/249-379     -            131 HET                  PF06985.11   146     9e-36  132.6   3.0   1   1   2.6e-37   7.6e-35  129.6   3.0     1   146     1   131     1   131 0.87 [subseq from] heterokaryon incompatibility protein-domain-containing protein [Aspergillus parvisclerotigenus]
KAE8342435.1/52-182      -            131 HET                  PF06985.11   146     9e-36  132.6   3.0   1   1   2.6e-37   7.6e-35  129.6   3.0     1   146     1   131     1   131 0.87 [subseq from] major facilitator superfamily domain-containing protein [Aspergillus arachidicola]
KOC09393.1/52-182        -            131 HET                  PF06985.11   146     9e-36  132.6   3.0   1   1   2.6e-37   7.6e-35  129.6   3.0     1   146     1   131     1   131 0.87 [subseq from] MFS allantoate transporter [Aspergillus flavus AF70]
PIG87281.1/52-182        -            131 HET                  PF06985.11   146     9e-36  132.6   3.0   1   1   2.6e-37   7.6e-35  129.6   3.0     1   146     1   131     1   131 0.87 [subseq from] MFS allantoate transporter [Aspergillus arachidicola]
RAQ45103.1/48-178        -            131 HET                  PF06985.11   146     9e-36  132.6   3.0   1   1   2.6e-37   7.6e-35  129.6   3.0     1   146     1   131     1   131 0.87 [subseq from] MFS allantoate transporter [Aspergillus flavus]
RAQ61816.1/48-178        -            131 HET                  PF06985.11   146     9e-36  132.6   3.0   1   1   2.6e-37   7.6e-35  129.6   3.0     1   146     1   131     1   131 0.87 [subseq from] MFS allantoate transporter [Aspergillus flavus] >RAQ63329.1 MFS allantoate transporter [Aspergillus flavus] >RMZ42368.1 MFS allantoate transporter [Aspergillus flavus]
PMD12860.1/51-186        -            136 HET                  PF06985.11   146   9.1e-36  132.6   0.4   1   1   3.9e-38   1.1e-35  132.3   0.4     1   146     1   136     1   136 0.92 [subseq from] HET-domain-containing protein [Pezoloma ericae]
XP_001800385.1/151-294   -            144 HET                  PF06985.11   146   9.2e-36  132.6   0.0   1   1   3.6e-38     1e-35  132.4   0.0     1   145     1   144     1   144 0.93 [subseq from] hypothetical protein SNOG_10103 [Parastagonospora nodorum SN15] >EAT82438.1 hypothetical protein SNOG_10103 [Parastagonospora nodorum SN15]
TLD33499.1/598-762       -            165 HET                  PF06985.11   146   9.2e-36  132.6   0.5   1   1   3.7e-38   1.1e-35  132.4   0.5     1   146     1   165     1   165 0.86 [subseq from] hypothetical protein PspLS_01055 [Pyricularia sp. CBS 133598]
TVY33240.1/77-283        -            207 HET                  PF06985.11   146   9.3e-36  132.5   0.2   1   1   9.3e-38   2.7e-35  131.1   0.2     1   146     1   207     1   207 0.93 [subseq from] Heterokaryon incompatibility protein 6,OR allele [Lachnellula occidentalis]
KIN07745.1/55-192        -            138 HET                  PF06985.11   146   9.3e-36  132.5   1.2   1   1   3.9e-38   1.1e-35  132.3   1.2     1   146     1   138     1   138 0.94 [subseq from] hypothetical protein OIDMADRAFT_174671 [Oidiodendron maius Zn]
XP_958356.1/118-251      -            134 HET                  PF06985.11   146   9.3e-36  132.5   0.1   1   1   6.2e-38   1.8e-35  131.6   0.1     1   146     1   134     1   134 0.92 [subseq from] hypothetical protein NCU09772 [Neurospora crassa OR74A] >EAA29120.1 hypothetical protein NCU09772 [Neurospora crassa OR74A] >KHE79040.1 HET-domain-containing protein [Neurospora crassa]
KIL92415.1/47-181        -            135 HET                  PF06985.11   146   9.4e-36  132.5   0.2   1   1   5.1e-38   1.5e-35  131.9   0.2     1   146     1   135     1   135 0.92 [subseq from] hypothetical protein FAVG1_04826 [Fusarium avenaceum]
EXM17524.1/54-204        -            151 HET                  PF06985.11   146   9.4e-36  132.5   2.8   1   1   3.7e-38   1.1e-35  132.4   2.8     1   146     1   151     1   151 0.88 [subseq from] hypothetical protein FOTG_14230 [Fusarium oxysporum f. sp. vasinfectum 25433]
XP_009847657.1/5-158     -            154 HET                  PF06985.11   146   9.4e-36  132.5   0.1   1   1   3.9e-38   1.1e-35  132.3   0.1     1   146     1   154     1   154 0.79 [subseq from] hypothetical protein NEUTE1DRAFT_143800 [Neurospora tetrasperma FGSC 2508] >EGO60361.1 hypothetical protein NEUTE1DRAFT_143800 [Neurospora tetrasperma FGSC 2508] >EGZ75664.1 HET-domain-containing protein [Neurospora tetrasperma FGSC 2509]
RYP93271.1/678-819       -            142 HET                  PF06985.11   146   9.4e-36  132.5   0.3   1   1   3.7e-38   1.1e-35  132.4   0.3     1   146     1   142     1   142 0.93 [subseq from] hypothetical protein DL770_000646 [Monosporascus sp. CRB-9-2]
EMT64612.1/56-204        -            149 HET                  PF06985.11   146   9.5e-36  132.5   0.2   1   1   3.7e-38   1.1e-35  132.4   0.2     1   146     1   149     1   149 0.88 [subseq from] Heterokaryon incompatibility protein 6, OR allele [Fusarium oxysporum f. sp. cubense race 4] >TXC04565.1 hypothetical protein FocTR4_00001908 [Fusarium oxysporum f. sp. cubense]
XP_031072050.1/142-290   -            149 HET                  PF06985.11   146   9.5e-36  132.5   0.2   1   1   3.7e-38   1.1e-35  132.4   0.2     1   146     1   149     1   149 0.88 [subseq from] uncharacterized protein FOIG_00237 [Fusarium oxysporum f. sp. cubense tropical race 4 54006] >EXM09961.1 hypothetical protein FOIG_00237 [Fusarium oxysporum f. sp. cubense tropical race 4 54006]
RYP42269.1/42-221        -            180 HET                  PF06985.11   146   9.5e-36  132.5   0.3   1   1   4.6e-38   1.3e-35  132.1   0.3     1   146     1   180     1   180 0.94 [subseq from] hypothetical protein DL767_000433 [Monosporascus sp. MG133]
KIM93325.1/16-151        -            136 HET                  PF06985.11   146   9.6e-36  132.5   1.7   1   1     4e-38   1.1e-35  132.3   1.7     1   146     1   136     1   136 0.96 [subseq from] hypothetical protein OIDMADRAFT_74457, partial [Oidiodendron maius Zn]
EGU77053.1/54-204        -            151 HET                  PF06985.11   146   9.6e-36  132.5   2.9   1   1   3.8e-38   1.1e-35  132.3   2.9     1   146     1   151     1   151 0.88 [subseq from] hypothetical protein FOXB_12436 [Fusarium oxysporum Fo5176] >EXA35472.1 hypothetical protein FOVG_13552 [Fusarium oxysporum f. sp. pisi HDV247] >EXL76605.1 hypothetical protein FOPG_08708 [Fusarium oxysporum f. sp. conglutinans race 2 54008]
ENH63396.1/54-204        -            151 HET                  PF06985.11   146   9.6e-36  132.5   2.9   1   1   3.8e-38   1.1e-35  132.3   2.9     1   146     1   151     1   151 0.88 [subseq from] Heterokaryon incompatibility protein 6, OR allele [Fusarium oxysporum f. sp. cubense race 1]
EXK81565.1/54-204        -            151 HET                  PF06985.11   146   9.6e-36  132.5   2.9   1   1   3.8e-38   1.1e-35  132.3   2.9     1   146     1   151     1   151 0.88 [subseq from] hypothetical protein FOQG_13983 [Fusarium oxysporum f. sp. raphani 54005]
SCO76277.1/54-204        -            151 HET                  PF06985.11   146   9.6e-36  132.5   2.9   1   1   3.8e-38   1.1e-35  132.3   2.9     1   146     1   151     1   151 0.88 [subseq from] related to heterokaryon incompatibility protein [Fusarium oxysporum]
ROW10126.1/118-270       -            153 HET                  PF06985.11   146   9.7e-36  132.5   1.2   1   1   3.8e-38   1.1e-35  132.3   1.2     1   146     1   153     1   153 0.88 [subseq from] hypothetical protein VMCG_02097 [Valsa malicola]
PMD31919.1/139-290       -            152 HET                  PF06985.11   146   9.7e-36  132.5   0.1   1   1   3.9e-38   1.1e-35  132.3   0.1     1   146     1   152     1   152 0.90 [subseq from] HET-domain-containing protein [Hyaloscypha variabilis F]
PQE33956.1/50-188        -            139 HET                  PF06985.11   146   9.8e-36  132.5   0.9   1   1   3.9e-38   1.1e-35  132.3   0.9     1   146     1   139     1   139 0.92 [subseq from] hypothetical protein CJF32_00002798 [Rutstroemia sp. NJR-2017a WRK4]
XP_003040906.1/46-218    -            173 HET                  PF06985.11   146   9.9e-36  132.5   0.2   1   1   5.4e-38   1.5e-35  131.8   0.2     1   146     1   173     1   173 0.80 [subseq from] hypothetical protein NECHADRAFT_53281 [[Nectria] haematococca mpVI 77-13-4] >EEU35193.1 hypothetical protein NECHADRAFT_53281 [[Nectria] haematococca mpVI 77-13-4]
PMD45535.1/38-188        -            151 HET                  PF06985.11   146     1e-35  132.5   0.2   1   1     4e-38   1.2e-35  132.2   0.2     1   146     1   151     1   151 0.86 [subseq from] HET-domain-containing protein [Hyaloscypha variabilis F]
PMD13374.1/51-247        -            197 HET                  PF06985.11   146     1e-35  132.5   0.7   1   1   1.2e-37   3.5e-35  130.7   0.7     1   146     1   197     1   197 0.85 [subseq from] HET-domain-containing protein [Pezoloma ericae]
RFU23917.1/64-219        -            156 HET                  PF06985.11   146     1e-35  132.4   1.1   1   1     4e-38   1.1e-35  132.3   1.1     1   146     1   156     1   156 0.92 [subseq from] hypothetical protein B7463_g12421, partial [Scytalidium lignicola]
XP_008716049.1/49-213    -            165 HET                  PF06985.11   146     1e-35  132.4   3.0   1   1   4.3e-38   1.2e-35  132.2   3.0     1   146     1   165     1   165 0.82 [subseq from] hypothetical protein HMPREF1541_03476 [Cyphellophora europaea CBS 101466] >ETN41540.1 hypothetical protein HMPREF1541_03476 [Cyphellophora europaea CBS 101466]
XP_018380744.1/49-183    -            135 HET                  PF06985.11   146     1e-35  132.4   0.8   1   1   4.7e-38   1.4e-35  132.0   0.8     1   146     1   135     1   135 0.92 [subseq from] HET-domain-containing protein, partial [Alternaria alternata] >OAG15323.1 HET-domain-containing protein, partial [Alternaria alternata]
PMD16130.1/50-187        -            138 HET                  PF06985.11   146     1e-35  132.4   3.3   1   1   4.1e-38   1.2e-35  132.2   3.3     1   146     1   138     1   138 0.95 [subseq from] HET-domain-containing protein [Pezoloma ericae]
XP_024734190.1/101-260   -            160 HET                  PF06985.11   146     1e-35  132.4   0.1   1   1   4.1e-38   1.2e-35  132.2   0.1     1   146     1   160     1   160 0.91 [subseq from] HET-domain-containing protein [Hyaloscypha bicolor E] >PMD57286.1 HET-domain-containing protein [Hyaloscypha bicolor E]
XP_007718944.1/47-202    -            156 HET                  PF06985.11   146     1e-35  132.4   0.0   1   1   4.1e-38   1.2e-35  132.2   0.0     1   146     1   156     1   156 0.94 [subseq from] hypothetical protein COCCADRAFT_113478 [Bipolaris zeicola 26-R-13] >EUC26751.1 hypothetical protein COCCADRAFT_113478 [Bipolaris zeicola 26-R-13]
CVK98043.1/150-309       -            160 HET                  PF06985.11   146     1e-35  132.4   0.4   1   1   4.7e-38   1.4e-35  132.0   0.4     1   146     1   160     1   160 0.91 [subseq from] uncharacterized protein FMAN_12170 [Fusarium mangiferae]
RMY89301.1/64-212        -            149 HET                  PF06985.11   146     1e-35  132.4   0.4   1   1   4.1e-38   1.2e-35  132.2   0.4     1   146     1   149     1   149 0.89 [subseq from] hypothetical protein D0864_06463 [Hortaea werneckii]
RMY90006.1/64-212        -            149 HET                  PF06985.11   146     1e-35  132.4   0.4   1   1   4.1e-38   1.2e-35  132.2   0.4     1   146     1   149     1   149 0.89 [subseq from] hypothetical protein D0862_10085 [Hortaea werneckii]
PSN63812.1/46-204        -            159 HET                  PF06985.11   146   1.1e-35  132.4   1.9   1   1   4.3e-38   1.2e-35  132.1   1.9     1   146     1   159     1   159 0.88 [subseq from] HET-domain-containing protein [Corynespora cassiicola Philippines]
RMY98354.1/64-212        -            149 HET                  PF06985.11   146   1.1e-35  132.4   0.4   1   1   4.2e-38   1.2e-35  132.2   0.4     1   146     1   149     1   149 0.89 [subseq from] hypothetical protein D0864_04417 [Hortaea werneckii]
OOF90633.1/51-184        -            134 HET                  PF06985.11   146   1.1e-35  132.4   0.3   1   1   9.1e-38   2.6e-35  131.1   0.3     1   146     1   134     1   134 0.88 [subseq from] hypothetical protein ASPCADRAFT_519058, partial [Aspergillus carbonarius ITEM 5010]
KAE8453889.1/52-203      -            152 HET                  PF06985.11   146   1.1e-35  132.3   2.4   1   1   4.2e-38   1.2e-35  132.2   2.4     1   146     1   152     1   152 0.93 [subseq from] hypothetical protein EG329_007665 [Venturia inaequalis]
XP_018137572.1/49-211    -            163 HET                  PF06985.11   146   1.1e-35  132.3   1.9   1   1   4.5e-38   1.3e-35  132.1   1.9     1   146     1   163     1   163 0.92 [subseq from] heterokaryon incompatibility [Pochonia chlamydosporia 170] >OAQ59579.1 heterokaryon incompatibility [Pochonia chlamydosporia 170]
THV45206.1/46-217        -            172 HET                  PF06985.11   146   1.1e-35  132.3   0.3   1   1   5.6e-38   1.6e-35  131.8   0.3     1   146     1   172     1   172 0.83 [subseq from] hypothetical protein BGAL_0517g00050 [Botrytis galanthina]
OTA22826.1/53-201        -            149 HET                  PF06985.11   146   1.1e-35  132.3   0.4   1   1   4.4e-38   1.3e-35  132.1   0.4     1   146     1   149     1   149 0.89 [subseq from] hypothetical protein BTJ68_14829 [Hortaea werneckii EXF-2000]
RMZ01272.1/64-212        -            149 HET                  PF06985.11   146   1.1e-35  132.3   0.4   1   1   4.4e-38   1.3e-35  132.1   0.4     1   146     1   149     1   149 0.89 [subseq from] hypothetical protein D0860_07677 [Hortaea werneckii]
RMZ25736.1/64-212        -            149 HET                  PF06985.11   146   1.1e-35  132.3   0.4   1   1   4.4e-38   1.3e-35  132.1   0.4     1   146     1   149     1   149 0.89 [subseq from] hypothetical protein D0859_10216 [Hortaea werneckii]
KLU90400.1/68-296        -            229 HET                  PF06985.11   146   1.1e-35  132.3   0.9   1   1   2.7e-36   7.8e-34  126.3   0.9     1   146     1   229     1   229 0.94 [subseq from] hypothetical protein MAPG_10254 [Magnaporthiopsis poae ATCC 64411]
XP_024741238.1/50-183    -            134 HET                  PF06985.11   146   1.1e-35  132.3   0.5   1   1   6.5e-38   1.9e-35  131.6   0.5     1   146     1   134     1   134 0.91 [subseq from] HET-domain-containing protein, partial [Hyaloscypha bicolor E] >PMD64334.1 HET-domain-containing protein, partial [Hyaloscypha bicolor E]
RYN79389.1/46-199        -            154 HET                  PF06985.11   146   1.1e-35  132.3   3.2   1   1   4.4e-38   1.3e-35  132.1   3.2     1   146     1   154     1   154 0.90 [subseq from] hypothetical protein AA0120_g10711 [Alternaria tenuissima]
XP_024737823.1/1-137     -            137 HET                  PF06985.11   146   1.1e-35  132.3   2.3   1   1   4.6e-38   1.3e-35  132.1   2.3     1   146     1   137     1   137 0.93 [subseq from] heterokaryon incompatibility, partial [Hyaloscypha bicolor E] >PMD60919.1 heterokaryon incompatibility, partial [Hyaloscypha bicolor E]
XP_024739926.1/78-230    -            153 HET                  PF06985.11   146   1.1e-35  132.3   0.2   1   1   4.9e-38   1.4e-35  132.0   0.2     1   146     1   153     1   153 0.85 [subseq from] HET-domain-containing protein, partial [Hyaloscypha bicolor E] >PMD63022.1 HET-domain-containing protein, partial [Hyaloscypha bicolor E]
TGO16027.1/51-188        -            138 HET                  PF06985.11   146   1.1e-35  132.3   0.0   1   1   4.4e-38   1.3e-35  132.1   0.0     1   146     1   138     1   138 0.94 [subseq from] hypothetical protein BTUL_0033g00650 [Botrytis tulipae]
KXX76579.1/117-278       -            162 HET                  PF06985.11   146   1.1e-35  132.3   0.6   1   1   4.8e-38   1.4e-35  132.0   0.6     1   146     1   162     1   162 0.89 [subseq from] Heterokaryon incompatibility protein 6, OR allele [Madurella mycetomatis]
KFA51961.1/29-173        -            145 HET                  PF06985.11   146   1.1e-35  132.3   2.3   1   1   4.4e-38   1.3e-35  132.1   2.3     1   146     1   145     1   145 0.89 [subseq from] hypothetical protein S40293_09494 [Stachybotrys chartarum IBT 40293]
TGJ80922.1/82-239        -            158 HET                  PF06985.11   146   1.1e-35  132.3   0.1   1   1     5e-38   1.4e-35  131.9   0.1     1   146     1   158     1   158 0.81 [subseq from] hypothetical protein E0Z10_g7824 [Xylaria hypoxylon]
XP_018390298.1/47-198    -            152 HET                  PF06985.11   146   1.1e-35  132.3   0.1   1   1   4.6e-38   1.3e-35  132.1   0.1     1   146     1   152     1   152 0.89 [subseq from] HET-domain-containing protein [Alternaria alternata] >OAG24877.1 HET-domain-containing protein [Alternaria alternata] >RII11017.1 hypothetical protein CUC08_Gglean007019 [Alternaria sp. MG1]
GCB18502.1/48-186        -            139 HET                  PF06985.11   146   1.1e-35  132.3   0.3   1   1   4.9e-38   1.4e-35  132.0   0.3     1   146     1   139     1   139 0.93 [subseq from] heterokaryon incompatibility protein 6, OR allele [Aspergillus awamori]
XP_026623523.1/48-186    -            139 HET                  PF06985.11   146   1.1e-35  132.3   0.3   1   1   4.9e-38   1.4e-35  132.0   0.3     1   146     1   139     1   139 0.93 [subseq from] heterokaryon incompatibility protein-domain-containing protein [Aspergillus welwitschiae] >RDH30501.1 heterokaryon incompatibility protein-domain-containing protein [Aspergillus welwitschiae]
PMD29033.1/154-325       -            172 HET                  PF06985.11   146   1.1e-35  132.3   0.7   1   1   9.8e-38   2.8e-35  131.0   0.7     1   146     1   172     1   172 0.81 [subseq from] HET-domain-containing protein [Hyaloscypha variabilis F]
TVY15876.1/68-230        -            163 HET                  PF06985.11   146   1.2e-35  132.2   1.7   1   1   5.2e-38   1.5e-35  131.9   1.7     1   146     1   163     1   163 0.88 [subseq from] Heterokaryon incompatibility protein 6, OR allele [Lachnellula arida]
PMD29034.1/63-207        -            145 HET                  PF06985.11   146   1.2e-35  132.2   3.1   1   1   4.5e-38   1.3e-35  132.1   3.1     1   146     1   145     1   145 0.95 [subseq from] HET-domain-containing protein [Hyaloscypha variabilis F]
XP_007717557.1/45-193    -            149 HET                  PF06985.11   146   1.2e-35  132.2   1.6   1   1   4.5e-38   1.3e-35  132.1   1.6     1   146     1   149     1   149 0.84 [subseq from] hypothetical protein COCCADRAFT_109962 [Bipolaris zeicola 26-R-13] >EUC28126.1 hypothetical protein COCCADRAFT_109962 [Bipolaris zeicola 26-R-13]
OCL05376.1/51-183        -            133 HET                  PF06985.11   146   1.2e-35  132.2   1.5   1   1   7.3e-38   2.1e-35  131.4   1.5     1   146     1   133     1   133 0.93 [subseq from] HET-domain-containing protein [Glonium stellatum]
XP_016213146.1/47-202    -            156 HET                  PF06985.11   146   1.2e-35  132.2   0.1   1   1   4.8e-38   1.4e-35  132.0   0.1     1   146     1   156     1   156 0.82 [subseq from] hypothetical protein PV09_05493 [Verruconis gallopava] >KIW03277.1 hypothetical protein PV09_05493 [Verruconis gallopava]
XP_030999753.1/72-246    -            175 HET                  PF06985.11   146   1.2e-35  132.2   0.4   1   1   7.5e-38   2.1e-35  131.4   0.4     1   146     1   175     1   175 0.84 [subseq from] uncharacterized protein E0L32_011861 [Phialemoniopsis curvata] >TPX18042.1 hypothetical protein E0L32_011861 [Phialemoniopsis curvata]
OAQ97008.1/44-205        -            162 HET                  PF06985.11   146   1.2e-35  132.2   0.2   1   1   5.3e-38   1.5e-35  131.9   0.2     1   146     1   162     1   162 0.84 [subseq from] hypothetical protein LLEC1_06366 [Cordyceps confragosa]
XP_009262612.1/87-249    -            163 HET                  PF06985.11   146   1.2e-35  132.2   1.0   1   1     2e-37   5.8e-35  130.0   1.0     1   146     1   163     1   163 0.87 [subseq from] hypothetical protein FPSE_11220 [Fusarium pseudograminearum CS3096] >EKJ68603.1 hypothetical protein FPSE_11220 [Fusarium pseudograminearum CS3096]
EQB48552.1/44-227        -            184 HET                  PF06985.11   146   1.2e-35  132.2   0.0   1   1   6.8e-38     2e-35  131.5   0.0     1   146     1   184     1   184 0.88 [subseq from] hypothetical protein CGLO_12180 [Colletotrichum gloeosporioides Cg-14]
TGO14617.1/52-223        -            172 HET                  PF06985.11   146   1.2e-35  132.2   0.1   1   1   6.6e-38   1.9e-35  131.5   0.1     1   146     1   172     1   172 0.81 [subseq from] hypothetical protein BTUL_0050g00120 [Botrytis tulipae]
KAB8265101.1/48-178      -            131 HET                  PF06985.11   146   1.2e-35  132.2   2.2   1   1   1.7e-37   4.9e-35  130.2   2.2     1   146     1   131     1   131 0.87 [subseq from] heterokaryon incompatibility protein-domain-containing protein [Aspergillus nomius]
KAE8402283.1/52-182      -            131 HET                  PF06985.11   146   1.2e-35  132.2   2.2   1   1   1.7e-37   4.9e-35  130.2   2.2     1   146     1   131     1   131 0.87 [subseq from] heterokaryon incompatibility protein-domain-containing protein [Aspergillus pseudonomius]
RBR07965.1/54-204        -            151 HET                  PF06985.11   146   1.2e-35  132.2   0.7   1   1   4.9e-38   1.4e-35  132.0   0.7     1   146     1   151     1   151 0.84 [subseq from] hypothetical protein FVER53590_10838 [Fusarium verticillioides]
RKK72208.1/77-236        -            160 HET                  PF06985.11   146   1.2e-35  132.1   0.4   1   1   5.9e-38   1.7e-35  131.7   0.4     1   146     1   160     1   160 0.88 [subseq from] hypothetical protein BFJ69_g10342 [Fusarium oxysporum]
XP_024757889.1/65-237    -            173 HET                  PF06985.11   146   1.3e-35  132.1   0.0   1   1   6.3e-38   1.8e-35  131.6   0.0     1   146     1   173     1   173 0.86 [subseq from] hypothetical protein M441DRAFT_71670 [Trichoderma asperellum CBS 433.97] >PTB38212.1 hypothetical protein M441DRAFT_71670 [Trichoderma asperellum CBS 433.97]
RMJ17999.1/52-208        -            157 HET                  PF06985.11   146   1.3e-35  132.1   0.1   1   1   5.1e-38   1.5e-35  131.9   0.1     1   146     1   157     1   157 0.91 [subseq from] hypothetical protein CDV36_002314 [Fusarium sp. AF-12]
KAB8274106.1/48-178      -            131 HET                  PF06985.11   146   1.3e-35  132.1   4.1   1   1   3.7e-37   1.1e-34  129.1   4.1     1   146     1   131     1   131 0.87 [subseq from] heterokaryon incompatibility protein-domain-containing protein [Aspergillus minisclerotigenes]
RII11371.1/52-205        -            154 HET                  PF06985.11   146   1.3e-35  132.1   0.0   1   1   5.4e-38   1.6e-35  131.8   0.0     1   146     1   154     1   154 0.82 [subseq from] hypothetical protein CUC08_Gglean005368 [Alternaria sp. MG1]
RYO54546.1/52-205        -            154 HET                  PF06985.11   146   1.3e-35  132.1   0.0   1   1   5.4e-38   1.6e-35  131.8   0.0     1   146     1   154     1   154 0.82 [subseq from] hypothetical protein AA0116_g9651 [Alternaria tenuissima]
PNP47790.1/190-362       -            173 HET                  PF06985.11   146   1.3e-35  132.1   0.0   1   1   8.3e-38   2.4e-35  131.2   0.0     1   146     1   173     1   173 0.85 [subseq from] hypothetical protein THARTR1_10475 [Trichoderma harzianum]
EMD94833.1/45-186        -            142 HET                  PF06985.11   146   1.3e-35  132.1   5.2   1   1     5e-38   1.4e-35  131.9   5.2     1   146     1   142     1   142 0.92 [subseq from] hypothetical protein COCHEDRAFT_1128701, partial [Bipolaris maydis C5]
XP_014075784.1/45-186    -            142 HET                  PF06985.11   146   1.3e-35  132.1   5.2   1   1     5e-38   1.4e-35  131.9   5.2     1   146     1   142     1   142 0.92 [subseq from] hypothetical protein COCC4DRAFT_74855 [Bipolaris maydis ATCC 48331] >ENI01875.1 hypothetical protein COCC4DRAFT_74855 [Bipolaris maydis ATCC 48331]
PTD10915.1/693-828       -            136 HET                  PF06985.11   146   1.3e-35  132.1   0.3   1   1   6.1e-38   1.7e-35  131.7   0.3     1   146     1   136     1   136 0.91 [subseq from] Heterokaryon incompatibility protein 6, OR allele [Fusarium culmorum]
XP_009258253.1/688-823   -            136 HET                  PF06985.11   146   1.3e-35  132.1   0.2   1   1   6.1e-38   1.7e-35  131.7   0.2     1   146     1   136     1   136 0.90 [subseq from] hypothetical protein FPSE_06860 [Fusarium pseudograminearum CS3096] >EKJ72964.1 hypothetical protein FPSE_06860 [Fusarium pseudograminearum CS3096]
XP_001906523.1/50-209    -            160 HET                  PF06985.11   146   1.3e-35  132.1   1.4   1   1   5.2e-38   1.5e-35  131.9   1.4     1   146     1   160     1   160 0.91 [subseq from] uncharacterized protein PODANS_1_22060 [Podospora anserina S mat+] >CAP67192.1 unnamed protein product [Podospora anserina S mat+] >CDP24605.1 Putative protein of unknown function [Podospora anserina S mat+]
EXK34619.1/151-310       -            160 HET                  PF06985.11   146   1.3e-35  132.1   0.4   1   1   6.3e-38   1.8e-35  131.6   0.4     1   146     1   160     1   160 0.87 [subseq from] hypothetical protein FOMG_10002 [Fusarium oxysporum f. sp. melonis 26406]
KAE8447515.1/46-201      -            156 HET                  PF06985.11   146   1.3e-35  132.1   0.4   1   1   5.2e-38   1.5e-35  131.9   0.4     1   146     1   156     1   156 0.91 [subseq from] hypothetical protein EG329_010645 [Venturia inaequalis]
RDI84795.1/118-264       -            147 HET                  PF06985.11   146   1.3e-35  132.1   0.0   1   1   5.1e-38   1.5e-35  131.9   0.0     1   146     1   147     1   147 0.87 [subseq from] hypothetical protein Vi05172_g5372 [Venturia inaequalis]
CZR62612.1/56-247        -            192 HET                  PF06985.11   146   1.3e-35  132.1   7.2   1   1   1.7e-37   4.8e-35  130.2   7.2     1   146     1   192     1   192 0.83 [subseq from] uncharacterized protein PAC_12509 [Phialocephala subalpina]
TGO72493.1/1658-1789     -            132 HET                  PF06985.11   146   1.3e-35  132.1   3.2   1   1   1.2e-37   3.5e-35  130.7   3.2     1   146     1   132     1   132 0.89 [subseq from] hypothetical protein BELL_0448g00010 [Botrytis elliptica]
XP_001394803.1/72-227    -            156 HET                  PF06985.11   146   1.3e-35  132.1   1.0   1   1   5.2e-38   1.5e-35  131.9   1.0     1   146     1   156     1   156 0.92 [subseq from] hypothetical protein ANI_1_2346094 [Aspergillus niger CBS 513.88] >CAK46028.1 unnamed protein product [Aspergillus niger] >RDH16370.1 HET-domain-containing protein [Aspergillus niger ATCC 13496]
XP_025460102.1/72-227    -            156 HET                  PF06985.11   146   1.3e-35  132.1   1.0   1   1   5.2e-38   1.5e-35  131.9   1.0     1   146     1   156     1   156 0.92 [subseq from] HET-domain-containing protein [Aspergillus lacticoffeatus CBS 101883] >PYH62047.1 HET-domain-containing protein [Aspergillus lacticoffeatus CBS 101883]
RBA15875.1/55-261        -            207 HET                  PF06985.11   146   1.3e-35  132.1   5.3   1   1   1.7e-37     5e-35  130.2   5.3     1   146     1   207     1   207 0.94 [subseq from] hypothetical protein FPRO05_12096 [Fusarium proliferatum]
XP_009262824.1/328-485   -            158 HET                  PF06985.11   146   1.3e-35  132.1   1.1   1   1   5.7e-38   1.6e-35  131.8   1.1     1   146     1   158     1   158 0.84 [subseq from] hypothetical protein FPSE_11432 [Fusarium pseudograminearum CS3096] >EKJ68424.1 hypothetical protein FPSE_11432 [Fusarium pseudograminearum CS3096]
CZT06213.1/323-469       -            147 HET                  PF06985.11   146   1.3e-35  132.0   0.4   1   1   5.2e-38   1.5e-35  131.9   0.4     1   146     1   147     1   147 0.92 [subseq from] uncharacterized protein RCO7_03261 [Rhynchosporium commune]
TLD28611.1/134-314       -            181 HET                  PF06985.11   146   1.3e-35  132.0   0.5   1   1   1.5e-37   4.3e-35  130.4   0.5     1   146     1   181     1   181 0.80 [subseq from] hypothetical protein PspLS_04263 [Pyricularia sp. CBS 133598]
ELA25868.1/1-182         -            182 HET                  PF06985.11   146   1.3e-35  132.0   5.6   1   1   7.5e-38   2.2e-35  131.4   5.6     4   146     1   182     1   182 0.94 [subseq from] ankyrin repeat and sam domain containing protein 6 [Colletotrichum fructicola Nara gc5]
RSL88885.1/32-188        -            157 HET                  PF06985.11   146   1.4e-35  132.0   0.1   1   1   5.4e-38   1.6e-35  131.8   0.1     1   146     1   157     1   157 0.92 [subseq from] hypothetical protein CEP51_001484 [Fusarium sp. AF-3]
RSM03353.1/52-208        -            157 HET                  PF06985.11   146   1.4e-35  132.0   0.1   1   1   5.4e-38   1.6e-35  131.8   0.1     1   146     1   157     1   157 0.92 [subseq from] hypothetical protein CEP52_007455 [Fusarium sp. AF-4]
XP_031090017.1/55-261    -            207 HET                  PF06985.11   146   1.4e-35  132.0   5.2   1   1   1.8e-37   5.1e-35  130.1   5.2     1   146     1   207     1   207 0.94 [subseq from] uncharacterized protein FPRO_15876 [Fusarium proliferatum ET1] >CZR49517.1 uncharacterized protein FPRO_15876 [Fusarium proliferatum ET1]
OJJ30886.1/62-197        -            136 HET                  PF06985.11   146   1.4e-35  132.0   1.4   1   1   5.8e-38   1.7e-35  131.7   1.4     1   146     1   136     1   136 0.94 [subseq from] hypothetical protein ASPWEDRAFT_119085 [Aspergillus wentii DTO 134E9]
OCL04289.1/104-257       -            154 HET                  PF06985.11   146   1.4e-35  132.0   0.1   1   1   5.4e-38   1.6e-35  131.8   0.1     1   146     1   154     1   154 0.80 [subseq from] HET-domain-containing protein [Glonium stellatum]
EOD43764.1/55-231        -            177 HET                  PF06985.11   146   1.4e-35  132.0   0.9   1   1   6.3e-38   1.8e-35  131.6   0.9     1   146     1   177     1   177 0.89 [subseq from] putative ankyrin and het domain-containing protein [Neofusicoccum parvum UCRNP2]
RDW81886.1/49-191        -            143 HET                  PF06985.11   146   1.4e-35  132.0   0.7   1   1   5.4e-38   1.6e-35  131.8   0.7     1   146     1   143     1   143 0.93 [subseq from] hypothetical protein BP6252_02998 [Coleophoma cylindrospora]
PMD30125.1/49-190        -            142 HET                  PF06985.11   146   1.4e-35  132.0   0.7   1   1   6.7e-38   1.9e-35  131.5   0.7     1   146     1   142     1   142 0.91 [subseq from] HET-domain-containing protein [Hyaloscypha variabilis F]
PVH67327.1/2-145         -            144 HET                  PF06985.11   146   1.4e-35  132.0   2.3   1   1   5.5e-38   1.6e-35  131.8   2.3     1   146     1   144     1   144 0.93 [subseq from] heterokaryon incompatibility, partial [Cadophora sp. DSE1049]
OCK90271.1/58-191        -            134 HET                  PF06985.11   146   1.4e-35  132.0   1.8   1   1   6.5e-38   1.8e-35  131.6   1.8     1   146     1   134     1   134 0.95 [subseq from] HET-domain-containing protein, partial [Cenococcum geophilum 1.58]
KLO81316.1/171-330       -            160 HET                  PF06985.11   146   1.4e-35  132.0   0.6   1   1   6.3e-38   1.8e-35  131.6   0.6     1   146     1   160     1   160 0.91 [subseq from] uncharacterized protein Y057_8160 [Fusarium fujikuroi] >QGI85938.1 hypothetical protein CEK25_012667 [Fusarium fujikuroi]
QGI86119.1/190-349       -            160 HET                  PF06985.11   146   1.4e-35  132.0   0.6   1   1   6.3e-38   1.8e-35  131.6   0.6     1   146     1   160     1   160 0.91 [subseq from] hypothetical protein CEK25_012848 [Fusarium fujikuroi]
SCO49257.1/40-199        -            160 HET                  PF06985.11   146   1.4e-35  132.0   0.6   1   1   6.3e-38   1.8e-35  131.6   0.6     1   146     1   160     1   160 0.91 [subseq from] uncharacterized protein FFNC_12520 [Fusarium fujikuroi] >SCN99756.1 uncharacterized protein FFC1_08259 [Fusarium fujikuroi] >SCV55683.1 uncharacterized protein FFFS_11855 [Fusarium fujikuroi] >SCO09755.1 uncharacterized protein FFE2_11845 [Fusarium fujikuroi] >SCO11681.1 uncharacterized protein FFB20_13864 [Fusarium fujikuroi]
SCV41826.1/40-199        -            160 HET                  PF06985.11   146   1.4e-35  132.0   0.6   1   1   6.3e-38   1.8e-35  131.6   0.6     1   146     1   160     1   160 0.91 [subseq from] uncharacterized protein FFB14_07561 [Fusarium fujikuroi]
RSM03811.1/107-249       -            143 HET                  PF06985.11   146   1.4e-35  131.9   0.0   1   1   6.1e-38   1.7e-35  131.7   0.0     1   146     1   143     1   143 0.85 [subseq from] hypothetical protein CEP52_007197 [Fusarium sp. AF-4]
RGP81029.1/460-593       -            134 HET                  PF06985.11   146   1.4e-35  131.9   3.7   1   1   9.6e-38   2.8e-35  131.0   3.7     1   146     1   134     1   134 0.93 [subseq from] hypothetical protein FLONG3_818 [Fusarium longipes]
XP_031088649.1/40-199    -            160 HET                  PF06985.11   146   1.4e-35  131.9   0.6   1   1   6.4e-38   1.8e-35  131.6   0.6     1   146     1   160     1   160 0.92 [subseq from] uncharacterized protein FPRO_12726 [Fusarium proliferatum ET1] >CZR48116.1 uncharacterized protein FPRO_12726 [Fusarium proliferatum ET1]
KLU86792.1/49-212        -            164 HET                  PF06985.11   146   1.4e-35  131.9   0.1   1   1   5.8e-38   1.7e-35  131.7   0.1     1   146     1   164     1   164 0.90 [subseq from] hypothetical protein, variant [Magnaporthiopsis poae ATCC 64411] >KLU86793.1 hypothetical protein MAPG_05802 [Magnaporthiopsis poae ATCC 64411]
KAB8214020.1/62-203      -            142 HET                  PF06985.11   146   1.5e-35  131.9   0.4   1   1   5.8e-38   1.7e-35  131.7   0.4     1   146     1   142     1   142 0.92 [subseq from] heterokaryon incompatibility protein-domain-containing protein [Aspergillus novoparasiticus]
PMD32055.1/51-204        -            154 HET                  PF06985.11   146   1.5e-35  131.9   0.9   1   1   6.1e-38   1.7e-35  131.7   0.9     1   146     1   154     1   154 0.84 [subseq from] HET-domain-containing protein [Hyaloscypha variabilis F]
RSM01870.1/48-189        -            142 HET                  PF06985.11   146   1.5e-35  131.9   0.6   1   1   6.1e-38   1.7e-35  131.7   0.6     1   146     1   142     1   142 0.84 [subseq from] hypothetical protein CDV31_011154 [Fusarium ambrosium]
KUI67930.1/61-235        -            175 HET                  PF06985.11   146   1.5e-35  131.9   0.5   1   1     6e-38   1.7e-35  131.7   0.5     1   146     1   175     1   175 0.89 [subseq from] Heterokaryon incompatibility protein 6, OR allele [Valsa mali]
RYP51918.1/55-192        -            138 HET                  PF06985.11   146   1.5e-35  131.9   1.3   1   1   6.1e-38   1.8e-35  131.6   1.3     1   146     1   138     1   138 0.90 [subseq from] hypothetical protein DL768_002886 [Monosporascus sp. mg162]
PMD32530.1/60-236        -            177 HET                  PF06985.11   146   1.5e-35  131.9   3.4   1   1   1.1e-37   3.2e-35  130.8   3.4     1   146     1   177     1   177 0.86 [subseq from] HET-domain-containing protein [Hyaloscypha variabilis F]
PKK50013.1/171-343       -            173 HET                  PF06985.11   146   1.5e-35  131.9   0.3   1   1   8.9e-38   2.5e-35  131.1   0.3     1   146     1   173     1   173 0.87 [subseq from] hypothetical protein CI102_7199 [Trichoderma harzianum]
XP_024729433.1/71-215    -            145 HET                  PF06985.11   146   1.5e-35  131.9   2.9   1   1   5.9e-38   1.7e-35  131.7   2.9     1   146     1   145     1   145 0.95 [subseq from] HET-domain-containing protein [Hyaloscypha bicolor E] >PMD52529.1 HET-domain-containing protein [Hyaloscypha bicolor E]
KLO83284.1/691-826       -            136 HET                  PF06985.11   146   1.5e-35  131.8   0.1   1   1   6.5e-38   1.9e-35  131.6   0.1     1   146     1   136     1   136 0.93 [subseq from] heterokaryon incompatibility protein het-6 [Fusarium fujikuroi]
TGO76816.1/47-197        -            151 HET                  PF06985.11   146   1.6e-35  131.8   1.0   1   1   6.1e-38   1.8e-35  131.6   1.0     1   146     1   151     1   151 0.91 [subseq from] hypothetical protein BELL_0135g00080 [Botrytis elliptica]
RYN54105.1/43-212        -            170 HET                  PF06985.11   146   1.6e-35  131.8   2.2   1   1   7.4e-38   2.1e-35  131.4   2.2     1   146     1   170     1   170 0.88 [subseq from] hypothetical protein AA0118_g9373 [Alternaria tenuissima] >RYO00124.1 hypothetical protein AA0119_g6248 [Alternaria tenuissima] >RYO11766.1 hypothetical protein AA0121_g9644 [Alternaria tenuissima] >RYO62783.1 hypothetical protein AA0116_g4219 [Alternaria tenuissima]
KAB8201034.1/55-213      -            159 HET                  PF06985.11   146   1.6e-35  131.8   0.0   1   1   6.3e-38   1.8e-35  131.6   0.0     1   146     1   159     1   159 0.92 [subseq from] heterokaryon incompatibility protein-domain-containing protein [Aspergillus parasiticus]
TVY64760.1/77-236        -            160 HET                  PF06985.11   146   1.6e-35  131.8   0.7   1   1   7.4e-38   2.1e-35  131.4   0.7     1   146     1   160     1   160 0.88 [subseq from] Heterokaryon incompatibility protein 6, OR allele [Fusarium oxysporum f. sp. cubense]
CZR67942.1/50-183        -            134 HET                  PF06985.11   146   1.6e-35  131.8   3.4   1   1   7.2e-38   2.1e-35  131.4   3.4     1   146     1   134     1   134 0.93 [subseq from] related to heterokaryon incompatibility protein [Phialocephala subalpina]
RYP29122.1/86-231        -            146 HET                  PF06985.11   146   1.6e-35  131.8   0.3   1   1   7.7e-38   2.2e-35  131.3   0.3     1   142     1   146     1   146 0.94 [subseq from] hypothetical protein DL767_006892 [Monosporascus sp. MG133]
KAE8322684.1/62-193      -            132 HET                  PF06985.11   146   1.6e-35  131.8   1.7   1   1   1.1e-37   3.2e-35  130.8   1.7     1   146     1   132     1   132 0.94 [subseq from] heterokaryon incompatibility protein-domain-containing protein [Aspergillus sergii]
TXC00469.1/1-160         -            160 HET                  PF06985.11   146   1.6e-35  131.8   0.2   1   1   7.6e-38   2.2e-35  131.3   0.2     1   146     1   160     1   160 0.88 [subseq from] hypothetical protein FocTR4_00013718, partial [Fusarium oxysporum f. sp. cubense]
RYC96158.1/77-236        -            160 HET                  PF06985.11   146   1.6e-35  131.8   0.4   1   1   7.6e-38   2.2e-35  131.4   0.4     1   146     1   160     1   160 0.88 [subseq from] hypothetical protein BFJ63_vAg1032 [Fusarium oxysporum f. sp. narcissi]
TGO15502.1/50-181        -            132 HET                  PF06985.11   146   1.6e-35  131.8   2.2   1   1   1.2e-37   3.4e-35  130.7   2.2     1   146     1   132     1   132 0.92 [subseq from] hypothetical protein BTUL_0039g00180 [Botrytis tulipae]
XP_024742837.1/48-203    -            156 HET                  PF06985.11   146   1.6e-35  131.8   6.8   1   1   6.6e-38   1.9e-35  131.6   6.8     1   146     1   156     1   156 0.92 [subseq from] HET-domain-containing protein, partial [Hyaloscypha bicolor E] >PMD65933.1 HET-domain-containing protein, partial [Hyaloscypha bicolor E]
RYP24938.1/113-245       -            133 HET                  PF06985.11   146   1.6e-35  131.8   0.2   1   1   8.2e-38   2.3e-35  131.2   0.2     1   143     1   131     1   132 0.92 [subseq from] hypothetical protein DL765_000166 [Monosporascus sp. GIB2]
OAL57372.1/133-272       -            140 HET                  PF06985.11   146   1.6e-35  131.8   0.0   1   1   7.7e-38   2.2e-35  131.3   0.0     1   146     1   140     1   140 0.91 [subseq from] HET-domain-containing protein [Pyrenochaeta sp. DS3sAY3a]
XP_008078933.1/43-187    -            145 HET                  PF06985.11   146   1.6e-35  131.8   1.0   1   1   6.3e-38   1.8e-35  131.6   1.0     1   146     1   145     1   145 0.93 [subseq from] hypothetical protein GLAREA_06794 [Glarea lozoyensis ATCC 20868] >EPE33781.1 hypothetical protein GLAREA_06794 [Glarea lozoyensis ATCC 20868]
PMD13423.1/38-188        -            151 HET                  PF06985.11   146   1.6e-35  131.8   0.0   1   1   6.6e-38   1.9e-35  131.5   0.0     1   146     1   151     1   151 0.90 [subseq from] HET-domain-containing protein [Pezoloma ericae]
EMR87688.1/29-161        -            133 HET                  PF06985.11   146   1.6e-35  131.8   0.2   1   1   8.2e-38   2.3e-35  131.2   0.2     1   146     1   133     1   133 0.94 [subseq from] putative het domain protein [Botrytis cinerea BcDW1]
CVK91838.1/47-176        -            130 HET                  PF06985.11   146   1.6e-35  131.7   2.3   1   1   2.5e-37   7.2e-35  129.7   2.3     1   146     1   130     1   130 0.93 [subseq from] related to HETEROKARYON incompatibility protein [Fusarium proliferatum]
KAB2103188.1/69-222      -            154 HET                  PF06985.11   146   1.7e-35  131.7   0.1   1   1   7.8e-38   2.2e-35  131.3   0.1     1   146     1   154     1   154 0.82 [subseq from] hypothetical protein AG0111_0g8193 [Alternaria gaisen]
RDW77156.1/50-188        -            139 HET                  PF06985.11   146   1.7e-35  131.7   4.4   1   1   8.4e-38   2.4e-35  131.2   4.4     1   146     1   139     1   139 0.93 [subseq from] hypothetical protein BP6252_05209 [Coleophoma cylindrospora]
XP_018757917.1/46-208    -            163 HET                  PF06985.11   146   1.7e-35  131.7   0.3   1   1   6.7e-38   1.9e-35  131.5   0.3     1   146     1   163     1   163 0.89 [subseq from] hypothetical protein FVEG_16842 [Fusarium verticillioides 7600] >EWG51726.1 hypothetical protein FVEG_16842 [Fusarium verticillioides 7600]
OCK94660.1/56-197        -            142 HET                  PF06985.11   146   1.7e-35  131.7   2.9   1   1   6.5e-38   1.9e-35  131.6   2.9     1   146     1   142     1   142 0.90 [subseq from] HET-domain-containing protein [Cenococcum geophilum 1.58]
KEY75119.1/68-227        -            160 HET                  PF06985.11   146   1.7e-35  131.7   0.6   1   1   7.5e-38   2.1e-35  131.4   0.6     1   146     1   160     1   160 0.89 [subseq from] hypothetical protein S7711_01573 [Stachybotrys chartarum IBT 7711]
KFA49086.1/68-227        -            160 HET                  PF06985.11   146   1.7e-35  131.7   0.6   1   1   7.5e-38   2.1e-35  131.4   0.6     1   146     1   160     1   160 0.89 [subseq from] hypothetical protein S40293_07100 [Stachybotrys chartarum IBT 40293]
PMD30484.1/43-206        -            164 HET                  PF06985.11   146   1.7e-35  131.7   0.9   1   1   6.9e-38     2e-35  131.5   0.9     1   146     1   164     1   164 0.93 [subseq from] HET-domain-containing protein, partial [Hyaloscypha variabilis F]
OCK78570.1/114-244       -            131 HET                  PF06985.11   146   1.7e-35  131.7   0.5   1   1     8e-38   2.3e-35  131.3   0.5     1   143     1   131     1   131 0.93 [subseq from] HET-domain-containing protein, partial [Lepidopterella palustris CBS 459.81]
ELQ66441.1/133-310       -            178 HET                  PF06985.11   146   1.7e-35  131.7   2.2   1   1   2.8e-37   7.9e-35  129.5   2.2     1   146     1   178     1   178 0.83 [subseq from] hypothetical protein OOW_P131scaffold00389g24 [Pyricularia oryzae P131]
XP_003719056.1/133-310   -            178 HET                  PF06985.11   146   1.7e-35  131.7   2.2   1   1   2.8e-37   7.9e-35  129.5   2.2     1   146     1   178     1   178 0.83 [subseq from] hypothetical protein MGG_00082 [Pyricularia oryzae 70-15] >EHA49472.1 hypothetical protein MGG_00082 [Pyricularia oryzae 70-15] >ELQ44575.1 hypothetical protein OOU_Y34scaffold00073g10 [Pyricularia oryzae Y34]
RKL44962.1/644-773       -            130 HET                  PF06985.11   146   1.8e-35  131.7   1.5   1   1     4e-37   1.2e-34  129.0   1.5     1   146     1   130     1   130 0.93 [subseq from] hypothetical protein BFJ72_g3612 [Fusarium proliferatum]
XP_024404430.1/76-209    -            134 HET                  PF06985.11   146   1.8e-35  131.6   0.7   1   1   8.3e-38   2.4e-35  131.2   0.7     1   146     1   134     1   134 0.93 [subseq from] hypothetical protein TGAM01_v210545 [Trichoderma gamsii] >PON20587.1 hypothetical protein TGAM01_v210545 [Trichoderma gamsii]
RYP22315.1/80-211        -            132 HET                  PF06985.11   146   1.8e-35  131.6   0.5   1   1   1.2e-37   3.3e-35  130.8   0.5     1   146     1   132     1   132 0.95 [subseq from] hypothetical protein DL767_009072 [Monosporascus sp. MG133]
KNG45178.1/805-948       -            144 HET                  PF06985.11   146   1.8e-35  131.6   2.1   1   1     7e-38     2e-35  131.5   2.1     1   146     1   144     1   144 0.93 [subseq from] trichothecene efflux pump [Stemphylium lycopersici]
RAR09289.1/767-910       -            144 HET                  PF06985.11   146   1.8e-35  131.6   2.1   1   1     7e-38     2e-35  131.5   2.1     1   146     1   144     1   144 0.93 [subseq from] trichothecene efflux pump [Stemphylium lycopersici]
RAR09899.1/805-948       -            144 HET                  PF06985.11   146   1.8e-35  131.6   2.1   1   1     7e-38     2e-35  131.5   2.1     1   146     1   144     1   144 0.93 [subseq from] trichothecene efflux pump [Stemphylium lycopersici]
RYP09140.1/91-240        -            150 HET                  PF06985.11   146   1.8e-35  131.6   0.0   1   1   7.1e-38     2e-35  131.4   0.0     1   146     1   150     1   150 0.81 [subseq from] hypothetical protein DL764_001467 [Monosporascus ibericus]
RSM09313.1/76-213        -            138 HET                  PF06985.11   146   1.8e-35  131.6   0.3   1   1   7.8e-38   2.2e-35  131.3   0.3     1   146     1   138     1   138 0.92 [subseq from] hypothetical protein CEP52_004213 [Fusarium sp. AF-4]
RGP66133.1/1998-2133     -            136 HET                  PF06985.11   146   1.8e-35  131.6   0.5   1   1   8.3e-38   2.4e-35  131.2   0.5     1   146     1   136     1   136 0.90 [subseq from] ca2+-transporting atpase [Fusarium sporotrichioides]
PQE29371.1/41-205        -            165 HET                  PF06985.11   146   1.8e-35  131.6   0.7   1   1   9.3e-38   2.7e-35  131.1   0.7     1   146     1   165     1   165 0.80 [subseq from] heterokaryon incompatibility protein [Rutstroemia sp. NJR-2017a WRK4]
ORY17489.1/53-231        -            179 HET                  PF06985.11   146   1.8e-35  131.6   0.3   1   1   1.5e-37   4.2e-35  130.4   0.3     1   146     1   179     1   179 0.87 [subseq from] heterokaryon incompatibility protein-domain-containing protein [Clohesyomyces aquaticus]
RAQ62744.1/83-280        -            198 HET                  PF06985.11   146   1.8e-35  131.6   0.5   1   1   1.1e-37   3.3e-35  130.8   0.5     1   146     1   198     1   198 0.89 [subseq from] hypothetical protein COH21_012863 [Aspergillus flavus]
KAE8346291.1/62-193      -            132 HET                  PF06985.11   146   1.8e-35  131.6   1.2   1   1   1.3e-37   3.8e-35  130.6   1.2     1   146     1   132     1   132 0.94 [subseq from] hypothetical protein BDV24DRAFT_158535 [Aspergillus arachidicola]
RMY48463.1/65-213        -            149 HET                  PF06985.11   146   1.8e-35  131.6   0.4   1   1   7.3e-38   2.1e-35  131.4   0.4     1   146     1   149     1   149 0.87 [subseq from] hypothetical protein D0865_08067 [Hortaea werneckii]
XP_018248904.1/332-489   -            158 HET                  PF06985.11   146   1.9e-35  131.6   0.7   1   1   7.8e-38   2.2e-35  131.3   0.7     1   146     1   158     1   158 0.90 [subseq from] hypothetical protein FOXG_10972 [Fusarium oxysporum f. sp. lycopersici 4287] >EXK46476.1 hypothetical protein FOMG_00191 [Fusarium oxysporum f. sp. melonis 26406] >KNB10859.1 hypothetical protein FOXG_10972 [Fusarium oxysporum f. sp. lycopersici 4287]
KNG48562.1/51-192        -            142 HET                  PF06985.11   146   1.9e-35  131.5   2.4   1   1   7.6e-38   2.2e-35  131.3   2.4     1   146     1   142     1   142 0.92 [subseq from] ankyrin repeat and sam domain-containing protein 6 [Stemphylium lycopersici]
RSL65147.1/51-180        -            130 HET                  PF06985.11   146   1.9e-35  131.5   3.2   1   1   3.8e-37   1.1e-34  129.1   3.2     1   146     1   130     1   130 0.93 [subseq from] hypothetical protein CEP53_003781 [Fusarium sp. AF-6]
XP_024405157.1/30-202    -            173 HET                  PF06985.11   146   1.9e-35  131.5   0.0   1   1   9.4e-38   2.7e-35  131.1   0.0     1   146     1   173     1   173 0.85 [subseq from] hypothetical protein TGAM01_v207334 [Trichoderma gamsii] >PON23687.1 hypothetical protein TGAM01_v207334 [Trichoderma gamsii]
KXX75522.1/283-440       -            158 HET                  PF06985.11   146     2e-35  131.5   0.1   1   1   9.2e-38   2.6e-35  131.1   0.1     1   146     1   158     1   158 0.87 [subseq from] Heterokaryon incompatibility protein 6, OR allele [Madurella mycetomatis]
EXF80029.1/54-197        -            144 HET                  PF06985.11   146     2e-35  131.5   0.6   1   1   7.6e-38   2.2e-35  131.3   0.6     1   146     1   144     1   144 0.95 [subseq from] hypothetical protein CFIO01_00925 [Colletotrichum fioriniae PJ7]
TEY39986.1/47-218        -            172 HET                  PF06985.11   146     2e-35  131.5   0.2   1   1   9.2e-38   2.6e-35  131.1   0.2     1   146     1   172     1   172 0.84 [subseq from] hypothetical protein BOTCAL_0444g00080 [Botryotinia calthae]
EWZ83530.1/54-204        -            151 HET                  PF06985.11   146     2e-35  131.5   2.9   1   1   7.7e-38   2.2e-35  131.3   2.9     1   146     1   151     1   151 0.88 [subseq from] hypothetical protein FOWG_13403 [Fusarium oxysporum f. sp. lycopersici MN25] >EXL40493.1 hypothetical protein FOCG_16927 [Fusarium oxysporum f. sp. radicis-lycopersici 26381] >RKL39620.1 hypothetical protein BFJ70_g5872 [Fusarium oxysporum]
XP_024723436.1/5-160     -            156 HET                  PF06985.11   146     2e-35  131.5   0.0   1   1   8.3e-38   2.4e-35  131.2   0.0     1   146     1   156     1   156 0.87 [subseq from] hypothetical protein M430DRAFT_216726 [Amorphotheca resinae ATCC 22711] >PSS23390.1 hypothetical protein M430DRAFT_216726 [Amorphotheca resinae ATCC 22711]
TGO07383.1/48-197        -            150 HET                  PF06985.11   146     2e-35  131.5   5.2   1   1   7.9e-38   2.3e-35  131.3   5.2     1   146     1   150     1   150 0.87 [subseq from] hypothetical protein BTUL_0284g00020 [Botrytis tulipae]
PMD30231.1/38-186        -            149 HET                  PF06985.11   146     2e-35  131.5   0.0   1   1   8.3e-38   2.4e-35  131.2   0.0     1   146     1   149     1   149 0.85 [subseq from] HET-domain-containing protein [Hyaloscypha variabilis F]
ETR96789.1/47-180        -            134 HET                  PF06985.11   146     2e-35  131.4   5.1   1   1   8.7e-38   2.5e-35  131.2   5.1     1   146     1   134     1   134 0.93 [subseq from] HET-domain-containing protein, partial [Trichoderma reesei RUT C-30]
XP_006969891.1/58-191    -            134 HET                  PF06985.11   146     2e-35  131.4   5.1   1   1   8.7e-38   2.5e-35  131.2   5.1     1   146     1   134     1   134 0.93 [subseq from] predicted protein [Trichoderma reesei QM6a] >EGR44168.1 predicted protein [Trichoderma reesei QM6a]
RYP20765.1/62-210        -            149 HET                  PF06985.11   146     2e-35  131.4   0.8   1   1   7.9e-38   2.3e-35  131.3   0.8     1   146     1   149     1   149 0.88 [subseq from] hypothetical protein DL767_009394 [Monosporascus sp. MG133]
KAB8199763.1/62-193      -            132 HET                  PF06985.11   146     2e-35  131.4   2.1   1   1   1.3e-37   3.8e-35  130.6   2.1     1   146     1   132     1   132 0.94 [subseq from] heterokaryon incompatibility protein-domain-containing protein [Aspergillus parasiticus]
EMR90512.1/47-217        -            171 HET                  PF06985.11   146     2e-35  131.4   0.1   1   1     1e-37     3e-35  130.9   0.1     1   146     1   171     1   171 0.83 [subseq from] putative heterokaryon incompatibility protein [Botrytis cinerea BcDW1]
PVH79434.1/209-364       -            156 HET                  PF06985.11   146   2.1e-35  131.4   0.2   1   1   8.3e-38   2.4e-35  131.2   0.2     1   146     1   156     1   156 0.89 [subseq from] HET-domain-containing protein [Cadophora sp. DSE1049]
RYN86104.1/69-222        -            154 HET                  PF06985.11   146   2.1e-35  131.4   0.1   1   1   8.7e-38   2.5e-35  131.2   0.1     1   146     1   154     1   154 0.82 [subseq from] hypothetical protein AA0120_g8480 [Alternaria tenuissima]
ORY17621.1/99-243        -            145 HET                  PF06985.11   146   2.1e-35  131.4   0.4   1   1   8.3e-38   2.4e-35  131.2   0.4     1   146     1   145     1   145 0.90 [subseq from] heterokaryon incompatibility protein-domain-containing protein [Clohesyomyces aquaticus]
XP_031004640.1/62-238    -            177 HET                  PF06985.11   146   2.1e-35  131.4   0.2   1   1   9.4e-38   2.7e-35  131.0   0.2     1   146     1   177     1   177 0.92 [subseq from] Heterokaryon incompatibility protein 6,OR allele [Lachnellula hyalina] >TVY25852.1 Heterokaryon incompatibility protein 6,OR allele [Lachnellula hyalina]
XP_018250828.1/54-204    -            151 HET                  PF06985.11   146   2.1e-35  131.4   2.8   1   1   8.2e-38   2.4e-35  131.2   2.8     1   146     1   151     1   151 0.88 [subseq from] hypothetical protein FOXG_20709 [Fusarium oxysporum f. sp. lycopersici 4287] >KNB12783.1 hypothetical protein FOXG_20709 [Fusarium oxysporum f. sp. lycopersici 4287]
EWZ89309.1/328-484       -            157 HET                  PF06985.11   146   2.1e-35  131.4   2.4   1   1   8.4e-38   2.4e-35  131.2   2.4     1   146     1   157     1   157 0.82 [subseq from] hypothetical protein FOWG_09017 [Fusarium oxysporum f. sp. lycopersici MN25]
XP_014080141.1/47-196    -            150 HET                  PF06985.11   146   2.1e-35  131.4   0.3   1   1   8.5e-38   2.4e-35  131.2   0.3     1   146     1   150     1   150 0.88 [subseq from] hypothetical protein COCC4DRAFT_193446 [Bipolaris maydis ATCC 48331] >EMD86287.1 hypothetical protein COCHEDRAFT_1146902 [Bipolaris maydis C5] >ENI06232.1 hypothetical protein COCC4DRAFT_193446 [Bipolaris maydis ATCC 48331]
OAL54018.1/51-209        -            159 HET                  PF06985.11   146   2.1e-35  131.4   0.3   1   1   8.8e-38   2.5e-35  131.1   0.3     1   146     1   159     1   159 0.91 [subseq from] HET-domain-containing protein [Pyrenochaeta sp. DS3sAY3a]
KXX75413.1/123-272       -            150 HET                  PF06985.11   146   2.1e-35  131.4   0.8   1   1   8.3e-38   2.4e-35  131.2   0.8     1   146     1   150     1   150 0.93 [subseq from] Heterokaryon incompatibility protein 6, OR allele [Madurella mycetomatis]
EWZ33424.1/54-204        -            151 HET                  PF06985.11   146   2.2e-35  131.4   2.9   1   1   8.5e-38   2.4e-35  131.2   2.9     1   146     1   151     1   151 0.88 [subseq from] hypothetical protein FOZG_13173 [Fusarium oxysporum Fo47] >PCD23606.1 hypothetical protein AU210_015123 [Fusarium oxysporum f. sp. radicis-cucumerinum] >RKL05722.1 hypothetical protein BFJ71_g2871 [Fusarium oxysporum] >RKL17210.1 hypothetical protein BFJ68_g4716 [Fusarium oxysporum] >RYC92338.1 hypothetical protein BFJ63_vAg4992 [Fusarium oxysporum f. sp. narcissi]
PMD45647.1/48-208        -            161 HET                  PF06985.11   146   2.2e-35  131.4   0.0   1   1   8.9e-38   2.5e-35  131.1   0.0     1   146     1   161     1   161 0.91 [subseq from] HET-domain-containing protein [Hyaloscypha variabilis F]
PNP83890.1/54-204        -            151 HET                  PF06985.11   146   2.2e-35  131.4   1.9   1   1   8.5e-38   2.4e-35  131.2   1.9     1   146     1   151     1   151 0.87 [subseq from] hypothetical protein FNYG_02578 [Fusarium nygamai]
XP_024726571.1/695-837   -            143 HET                  PF06985.11   146   2.2e-35  131.3   0.1   1   1   8.6e-38   2.5e-35  131.2   0.1     1   146     1   143     1   143 0.88 [subseq from] hypothetical protein K444DRAFT_670555 [Hyaloscypha bicolor E] >PMD49667.1 hypothetical protein K444DRAFT_670555 [Hyaloscypha bicolor E]
XP_008076494.1/43-177    -            135 HET                  PF06985.11   146   2.2e-35  131.3   4.4   1   1   1.8e-37   5.1e-35  130.1   4.4     1   146     1   135     1   135 0.89 [subseq from] hypothetical protein GLAREA_05013 [Glarea lozoyensis ATCC 20868] >EPE35676.1 hypothetical protein GLAREA_05013 [Glarea lozoyensis ATCC 20868]
XP_025483556.1/23-162    -            140 HET                  PF06985.11   146   2.2e-35  131.3   0.3   1   1     9e-38   2.6e-35  131.1   0.3     1   146     1   140     1   140 0.92 [subseq from] HET-domain-containing protein [Aspergillus neoniger CBS 115656] >PYH38078.1 HET-domain-containing protein [Aspergillus neoniger CBS 115656]
OCK74060.1/74-233        -            160 HET                  PF06985.11   146   2.2e-35  131.3   0.4   1   1   9.8e-38   2.8e-35  131.0   0.4     1   146     1   160     1   160 0.83 [subseq from] HET-domain-containing protein [Lepidopterella palustris CBS 459.81]
PSS03205.1/60-225        -            166 HET                  PF06985.11   146   2.2e-35  131.3   0.8   1   1   8.7e-38   2.5e-35  131.2   0.8     1   146     1   166     1   166 0.88 [subseq from] heterokaryon incompatibility protein-domain-containing protein, partial [Coniella lustricola]
SMR41417.1/46-196        -            151 HET                  PF06985.11   146   2.2e-35  131.3   1.1   1   1   8.7e-38   2.5e-35  131.2   1.1     1   146     1   151     1   151 0.87 [subseq from] unnamed protein product [Zymoseptoria tritici ST99CH_1E4]
KPA35324.1/50-217        -            168 HET                  PF06985.11   146   2.2e-35  131.3   1.1   1   1   1.1e-37   3.1e-35  130.9   1.1     1   146     1   168     1   168 0.86 [subseq from] hypothetical protein FLAG1_11985 [Fusarium langsethiae]
PTB75397.1/55-190        -            136 HET                  PF06985.11   146   2.2e-35  131.3   1.0   1   1   9.3e-38   2.7e-35  131.1   1.0     1   146     1   136     1   136 0.95 [subseq from] HET-domain-containing protein [Trichoderma longibrachiatum ATCC 18648]
XP_001554405.2/50-182    -            133 HET                  PF06985.11   146   2.2e-35  131.3   0.0   1   1   1.1e-37   3.3e-35  130.8   0.0     1   146     1   133     1   133 0.94 [subseq from] hypothetical protein BCIN_04g00930 [Botrytis cinerea B05.10] >ATZ48878.1 hypothetical protein BCIN_04g00930 [Botrytis cinerea B05.10]
XP_025386305.1/61-193    -            133 HET                  PF06985.11   146   2.2e-35  131.3   0.1   1   1   1.1e-37   3.2e-35  130.8   0.1     1   146     1   133     1   133 0.95 [subseq from] HET-domain-containing protein [Aspergillus eucalypticola CBS 122712] >PWY68932.1 HET-domain-containing protein [Aspergillus eucalypticola CBS 122712]
PNP79023.1/56-204        -            149 HET                  PF06985.11   146   2.3e-35  131.3   0.1   1   1   8.8e-38   2.5e-35  131.1   0.1     1   146     1   149     1   149 0.88 [subseq from] hypothetical protein FNYG_07461 [Fusarium nygamai]
XP_003006189.1/47-204    -            158 HET                  PF06985.11   146   2.3e-35  131.3   1.9   1   1     9e-38   2.6e-35  131.1   1.9     1   146     1   158     1   158 0.92 [subseq from] conserved hypothetical protein [Verticillium alfalfae VaMs.102] >EEY18033.1 conserved hypothetical protein [Verticillium alfalfae VaMs.102]
PMD37540.1/47-188        -            142 HET                  PF06985.11   146   2.3e-35  131.3   4.2   1   1   9.1e-38   2.6e-35  131.1   4.2     1   146     1   142     1   142 0.91 [subseq from] HET-domain-containing protein [Hyaloscypha variabilis F]
KAE8446713.1/90-230      -            141 HET                  PF06985.11   146   2.3e-35  131.3   0.0   1   1   9.3e-38   2.7e-35  131.1   0.0     1   146     1   141     1   141 0.93 [subseq from] hypothetical protein EG329_011757 [Venturia inaequalis]
XP_009648547.1/25-180    -            156 HET                  PF06985.11   146   2.3e-35  131.3   2.5   1   1   9.2e-38   2.6e-35  131.1   2.5     3   146     1   156     1   156 0.92 [subseq from] hypothetical protein VDAG_01366 [Verticillium dahliae VdLs.17] >EGY17684.1 hypothetical protein VDAG_01366 [Verticillium dahliae VdLs.17]
PMD34227.1/50-201        -            152 HET                  PF06985.11   146   2.3e-35  131.3   0.1   1   1   9.3e-38   2.7e-35  131.1   0.1     1   146     1   152     1   152 0.89 [subseq from] HET-domain-containing protein [Hyaloscypha variabilis F]
PMD40946.1/47-194        -            148 HET                  PF06985.11   146   2.3e-35  131.3   1.4   1   1   9.1e-38   2.6e-35  131.1   1.4     1   146     1   148     1   148 0.89 [subseq from] HET-domain-containing protein [Hyaloscypha variabilis F]
KFA72154.1/68-227        -            160 HET                  PF06985.11   146   2.3e-35  131.3   0.6   1   1     1e-37     3e-35  130.9   0.6     1   146     1   160     1   160 0.89 [subseq from] hypothetical protein S40288_07067 [Stachybotrys chartarum IBT 40288]
XP_009259495.1/490-672   -            183 HET                  PF06985.11   146   2.3e-35  131.3   0.1   1   1   1.1e-37   3.2e-35  130.8   0.1     1   146     1   183     1   183 0.88 [subseq from] hypothetical protein FPSE_08102 [Fusarium pseudograminearum CS3096] >EKJ71656.1 hypothetical protein FPSE_08102 [Fusarium pseudograminearum CS3096]
PMD44455.1/43-193        -            151 HET                  PF06985.11   146   2.3e-35  131.2   0.1   1   1   9.3e-38   2.7e-35  131.1   0.1     1   146     1   151     1   151 0.82 [subseq from] HET-domain-containing protein [Hyaloscypha variabilis F]
RSL58852.1/75-240        -            166 HET                  PF06985.11   146   2.4e-35  131.2   0.1   1   1     1e-37     3e-35  130.9   0.1     1   146     1   166     1   166 0.85 [subseq from] hypothetical protein CEP54_007562 [Fusarium sp. AF-8]
OCK73896.1/62-199        -            138 HET                  PF06985.11   146   2.4e-35  131.2   0.2   1   1     1e-37   2.9e-35  131.0   0.2     1   146     1   138     1   138 0.93 [subseq from] HET-domain-containing protein, partial [Lepidopterella palustris CBS 459.81]
OBS23319.1/70-226        -            157 HET                  PF06985.11   146   2.4e-35  131.2   0.2   1   1   9.5e-38   2.7e-35  131.0   0.2     1   146     1   157     1   157 0.89 [subseq from] hypothetical protein FPOA_03868 [Fusarium poae]
EGZ70011.1/65-204        -            140 HET                  PF06985.11   146   2.4e-35  131.2   0.9   1   1   9.9e-38   2.8e-35  131.0   0.9     1   146     1   140     1   140 0.95 [subseq from] HET-domain-containing protein [Neurospora tetrasperma FGSC 2509]
XP_009852603.1/65-204    -            140 HET                  PF06985.11   146   2.4e-35  131.2   0.9   1   1   9.9e-38   2.8e-35  131.0   0.9     1   146     1   140     1   140 0.95 [subseq from] hypothetical protein NEUTE1DRAFT_66086, partial [Neurospora tetrasperma FGSC 2508] >EGO57078.1 hypothetical protein NEUTE1DRAFT_66086, partial [Neurospora tetrasperma FGSC 2508]
RII14136.1/43-217        -            175 HET                  PF06985.11   146   2.4e-35  131.2   1.6   1   1   1.1e-37     3e-35  130.9   1.6     1   146     1   175     1   175 0.88 [subseq from] hypothetical protein CUC08_Gglean004277 [Alternaria sp. MG1]
RYP74374.1/1283-1414     -            132 HET                  PF06985.11   146   2.5e-35  131.2   1.4   1   1   1.6e-37   4.6e-35  130.3   1.4     1   146     1   132     1   132 0.95 [subseq from] hypothetical protein DL771_003041 [Monosporascus sp. 5C6A]
KFA80479.1/56-204        -            149 HET                  PF06985.11   146   2.5e-35  131.2   0.2   1   1   9.8e-38   2.8e-35  131.0   0.2     1   146     1   149     1   149 0.90 [subseq from] hypothetical protein S40288_02067 [Stachybotrys chartarum IBT 40288]
RDI80103.1/65-225        -            161 HET                  PF06985.11   146   2.5e-35  131.2   1.0   1   1   9.9e-38   2.8e-35  131.0   1.0     1   146     1   161     1   161 0.95 [subseq from] hypothetical protein Vi05172_g9937 [Venturia inaequalis]
RSL38725.1/81-231        -            151 HET                  PF06985.11   146   2.5e-35  131.2   0.5   1   1   9.9e-38   2.8e-35  131.0   0.5     1   146     1   151     1   151 0.88 [subseq from] hypothetical protein CEP53_014627 [Fusarium sp. AF-6]
XP_025482708.1/55-187    -            133 HET                  PF06985.11   146   2.5e-35  131.1   0.8   1   1   1.3e-37   3.7e-35  130.6   0.8     1   146     1   133     1   133 0.94 [subseq from] HET-domain-containing protein [Aspergillus neoniger CBS 115656] >PYH37230.1 HET-domain-containing protein [Aspergillus neoniger CBS 115656]
ROW13867.1/37-189        -            153 HET                  PF06985.11   146   2.5e-35  131.1   0.3   1   1     1e-37   2.9e-35  131.0   0.3     1   146     1   153     1   153 0.90 [subseq from] hypothetical protein VPNG_03510 [Cytospora leucostoma]
XP_024740449.1/60-231    -            172 HET                  PF06985.11   146   2.5e-35  131.1   0.1   1   1   1.3e-37   3.7e-35  130.6   0.1     1   146     1   172     1   172 0.89 [subseq from] HET-domain-containing protein [Hyaloscypha bicolor E] >PMD63545.1 HET-domain-containing protein [Hyaloscypha bicolor E]
TVY52743.1/53-205        -            153 HET                  PF06985.11   146   2.5e-35  131.1   0.1   1   1     1e-37   2.9e-35  131.0   0.1     1   146     1   153     1   153 0.92 [subseq from] Heterokaryon incompatibility protein 6,OR allele [Lachnellula cervina]
OTB01922.1/58-228        -            171 HET                  PF06985.11   146   2.5e-35  131.1   0.4   1   1     1e-37     3e-35  130.9   0.4     1   146     1   171     1   171 0.93 [subseq from] hypothetical protein M426DRAFT_25235 [Hypoxylon sp. CI-4A]
CZT05747.1/53-206        -            154 HET                  PF06985.11   146   2.5e-35  131.1   0.0   1   1     1e-37   2.9e-35  130.9   0.0     1   146     1   154     1   154 0.88 [subseq from] uncharacterized protein RAG0_11731 [Rhynchosporium agropyri]
CRJ86838.1/371-528       -            158 HET                  PF06985.11   146   2.6e-35  131.1   3.5   1   1   1.1e-37     3e-35  130.9   3.5     1   146     1   158     1   158 0.91 [subseq from] hypothetical protein BN1723_000192 [Verticillium longisporum]
CRK31969.1/47-204        -            158 HET                  PF06985.11   146   2.6e-35  131.1   3.5   1   1   1.1e-37     3e-35  130.9   3.5     1   146     1   158     1   158 0.91 [subseq from] hypothetical protein BN1708_005607 [Verticillium longisporum]
XP_007684002.1/43-184    -            142 HET                  PF06985.11   146   2.6e-35  131.1   7.7   1   1     1e-37   2.9e-35  131.0   7.7     1   146     1   142     1   142 0.93 [subseq from] hypothetical protein COCMIDRAFT_63830, partial [Bipolaris oryzae ATCC 44560] >EUC49463.1 hypothetical protein COCMIDRAFT_63830, partial [Bipolaris oryzae ATCC 44560]
RKL39845.1/40-199        -            160 HET                  PF06985.11   146   2.6e-35  131.1   0.5   1   1   1.2e-37   3.5e-35  130.7   0.5     1   146     1   160     1   160 0.91 [subseq from] hypothetical protein BFJ72_g6574 [Fusarium proliferatum]
PMD43087.1/47-193        -            147 HET                  PF06985.11   146   2.6e-35  131.1   0.2   1   1   1.1e-37     3e-35  130.9   0.2     1   146     1   147     1   147 0.94 [subseq from] HET-domain-containing protein [Hyaloscypha variabilis F]
XP_013947641.1/48-208    -            161 HET                  PF06985.11   146   2.6e-35  131.1   1.7   1   1     1e-37     3e-35  130.9   1.7     1   146     1   161     1   161 0.93 [subseq from] hypothetical protein TRIATDRAFT_144106, partial [Trichoderma atroviride IMI 206040] >EHK49476.1 hypothetical protein TRIATDRAFT_144106, partial [Trichoderma atroviride IMI 206040]
XP_031019295.1/51-183    -            133 HET                  PF06985.11   146   2.6e-35  131.1   0.7   1   1   2.3e-37   6.6e-35  129.8   0.7     1   146     1   133     1   133 0.93 [subseq from] uncharacterized protein FIESC28_02477 [Fusarium coffeatum] >RBR24704.1 hypothetical protein FIESC28_02477 [Fusarium coffeatum]
XP_014551287.1/45-193    -            149 HET                  PF06985.11   146   2.6e-35  131.1   1.3   1   1     1e-37   2.9e-35  130.9   1.3     1   146     1   149     1   149 0.84 [subseq from] hypothetical protein COCVIDRAFT_113303 [Bipolaris victoriae FI3] >EUN21711.1 hypothetical protein COCVIDRAFT_113303 [Bipolaris victoriae FI3]
XP_001210868.1/110-271   -            162 HET                  PF06985.11   146   2.7e-35  131.1   0.6   1   1     1e-37     3e-35  130.9   0.6     1   146     1   162     1   162 0.92 [subseq from] predicted protein [Aspergillus terreus NIH2624] >EAU39428.1 predicted protein [Aspergillus terreus NIH2624]
RZR69667.1/49-211        -            163 HET                  PF06985.11   146   2.7e-35  131.0   2.0   1   1   1.1e-37   3.2e-35  130.8   2.0     1   146     1   163     1   163 0.91 [subseq from] hypothetical protein I1G_00008082 [Pochonia chlamydosporia 123]
EGU75280.1/512-639       -            128 HET                  PF06985.11   146   2.7e-35  131.0   1.1   1   1   1.9e-37   5.5e-35  130.1   1.1     1   142     1   128     1   128 0.93 [subseq from] hypothetical protein FOXB_14209 [Fusarium oxysporum Fo5176]
XP_009223531.1/78-278    -            201 HET                  PF06985.11   146   2.7e-35  131.0   0.1   1   1   1.3e-37   3.8e-35  130.6   0.1     1   146     1   201     1   201 0.91 [subseq from] hypothetical protein GGTG_07443 [Gaeumannomyces tritici R3-111a-1] >EJT73587.1 hypothetical protein GGTG_07443 [Gaeumannomyces tritici R3-111a-1]
XP_001904416.1/120-289   -            170 HET                  PF06985.11   146   2.7e-35  131.0   0.0   1   1   1.1e-37   3.1e-35  130.8   0.0     1   146     1   170     1   170 0.91 [subseq from] uncharacterized protein PODANS_5_12680 [Podospora anserina S mat+] >CAP62196.1 unnamed protein product [Podospora anserina S mat+] >CDP29266.1 Putative HET domain-containing protein [Podospora anserina S mat+]
RSL72543.1/107-249       -            143 HET                  PF06985.11   146   2.7e-35  131.0   0.0   1   1   1.2e-37   3.4e-35  130.7   0.0     1   146     1   143     1   143 0.85 [subseq from] hypothetical protein CEP53_001005 [Fusarium sp. AF-6]
RTE78878.1/46-184        -            139 HET                  PF06985.11   146   2.7e-35  131.0   7.6   1   1   1.1e-37   3.3e-35  130.8   7.6     1   146     1   139     1   139 0.91 [subseq from] hypothetical protein BHE90_006608 [Fusarium euwallaceae]
KAB5526422.1/51-206      -            156 HET                  PF06985.11   146   2.8e-35  131.0   0.0   1   1   1.2e-37   3.3e-35  130.8   0.0     1   146     1   156     1   156 0.89 [subseq from] heterokaryon incompatibility protein-domain-containing protein [Coniochaeta sp. 2T2.1]
RSL86675.1/76-241        -            166 HET                  PF06985.11   146   2.8e-35  131.0   0.7   1   1   1.3e-37   3.6e-35  130.6   0.7     1   146     1   166     1   166 0.89 [subseq from] hypothetical protein CDV31_016363 [Fusarium ambrosium]
OCK88814.1/49-187        -            139 HET                  PF06985.11   146   2.8e-35  131.0   2.2   1   1   1.2e-37   3.6e-35  130.7   2.2     1   146     1   139     1   139 0.91 [subseq from] hypothetical protein K441DRAFT_586923, partial [Cenococcum geophilum 1.58]
CZR70126.1/49-219        -            171 HET                  PF06985.11   146   2.8e-35  131.0   0.1   1   1   1.6e-37   4.6e-35  130.3   0.1     1   146     1   171     1   171 0.90 [subseq from] uncharacterized protein PAC_20027 [Phialocephala subalpina]
KAE8441271.1/1460-1620   -            161 HET                  PF06985.11   146   2.8e-35  131.0   0.5   1   1   1.3e-37   3.9e-35  130.5   0.5     1   146     1   161     1   161 0.80 [subseq from] hypothetical protein EG329_005572 [Venturia inaequalis]
KAB8202979.1/249-379     -            131 HET                  PF06985.11   146   2.8e-35  131.0   3.3   1   1   8.2e-37   2.4e-34  128.0   3.3     1   146     1   131     1   131 0.87 [subseq from] heterokaryon incompatibility protein-domain-containing protein [Aspergillus parasiticus]
QBZ63301.1/133-319       -            187 HET                  PF06985.11   146   2.8e-35  131.0   6.3   1   1   1.2e-36   3.3e-34  127.5   6.3     1   146     1   187     1   187 0.84 [subseq from] hypothetical protein PoMZ_12198 [Pyricularia oryzae]
KIM94611.1/48-183        -            136 HET                  PF06985.11   146   2.8e-35  131.0   3.8   1   1   1.3e-37   3.7e-35  130.6   3.8     1   146     1   136     1   136 0.88 [subseq from] hypothetical protein OIDMADRAFT_135754, partial [Oidiodendron maius Zn]
CCD34824.1/50-182        -            133 HET                  PF06985.11   146   2.8e-35  131.0   0.1   1   1   1.5e-37   4.2e-35  130.4   0.1     1   146     1   133     1   133 0.94 [subseq from] similar to HET domain protein [Botrytis cinerea T4]
OJJ75593.1/47-197        -            151 HET                  PF06985.11   146   2.9e-35  131.0   0.0   1   1   1.2e-37   3.5e-35  130.7   0.0     1   146     1   151     1   151 0.81 [subseq from] hypothetical protein ASPBRDRAFT_37887 [Aspergillus brasiliensis CBS 101740]
RMY70465.1/118-259       -            142 HET                  PF06985.11   146   2.9e-35  131.0   0.1   1   1   1.1e-37   3.3e-35  130.8   0.1     1   146     1   142     1   142 0.88 [subseq from] hypothetical protein D0864_10878 [Hortaea werneckii]
ELA25067.1/43-218        -            176 HET                  PF06985.11   146   2.9e-35  131.0   0.8   1   1   2.8e-37   7.9e-35  129.5   0.8     1   146     1   176     1   176 0.87 [subseq from] heterokaryon incompatibility protein [Colletotrichum fructicola Nara gc5]
XP_031089862.1/80-231    -            152 HET                  PF06985.11   146   2.9e-35  131.0   0.0   1   1   1.3e-37   3.7e-35  130.6   0.0     1   146     1   152     1   152 0.91 [subseq from] uncharacterized protein FPRO_08899 [Fusarium proliferatum ET1] >CZR49360.1 uncharacterized protein FPRO_08899 [Fusarium proliferatum ET1]
XP_009221176.1/139-292   -            154 HET                  PF06985.11   146   2.9e-35  130.9   0.0   1   1   1.2e-37   3.4e-35  130.7   0.0     1   146     1   154     1   154 0.90 [subseq from] hypothetical protein GGTG_05113 [Gaeumannomyces tritici R3-111a-1] >EJT75176.1 hypothetical protein GGTG_05113 [Gaeumannomyces tritici R3-111a-1]
OCK96610.1/50-203        -            154 HET                  PF06985.11   146   2.9e-35  130.9   0.0   1   1   1.2e-37   3.3e-35  130.8   0.0     1   146     1   154     1   154 0.93 [subseq from] HET-domain-containing protein [Cenococcum geophilum 1.58]
PMD15427.1/111-263       -            153 HET                  PF06985.11   146   2.9e-35  130.9   0.1   1   1   1.3e-37   3.6e-35  130.6   0.1     1   146     1   153     1   153 0.88 [subseq from] HET-domain-containing protein [Pezoloma ericae]
RSL69558.1/76-241        -            166 HET                  PF06985.11   146   2.9e-35  130.9   0.2   1   1   1.2e-37   3.5e-35  130.7   0.2     1   146     1   166     1   166 0.93 [subseq from] hypothetical protein CEP53_002198 [Fusarium sp. AF-6]
KAB2104456.1/72-213      -            142 HET                  PF06985.11   146   2.9e-35  130.9   1.4   1   1   1.2e-37   3.3e-35  130.8   1.4     1   146     1   142     1   142 0.92 [subseq from] hypothetical protein AG0111_0g7272 [Alternaria gaisen]
XP_022500100.1/67-223    -            157 HET                  PF06985.11   146     3e-35  130.9   0.4   1   1   1.2e-37   3.5e-35  130.7   0.4     1   146     1   157     1   157 0.83 [subseq from] hypothetical protein AYO20_05565 [Fonsecaea nubica] >OAL35088.1 hypothetical protein AYO20_05565 [Fonsecaea nubica]
XP_003047533.1/53-197    -            145 HET                  PF06985.11   146     3e-35  130.9   0.0   1   1   1.2e-37   3.4e-35  130.7   0.0     1   146     1   145     1   145 0.92 [subseq from] hypothetical protein NECHADRAFT_54101, partial [[Nectria] haematococca mpVI 77-13-4] >EEU41820.1 hypothetical protein NECHADRAFT_54101, partial [[Nectria] haematococca mpVI 77-13-4]
XP_031084909.1/46-214    -            169 HET                  PF06985.11   146     3e-35  130.9   0.2   1   1   1.2e-37   3.5e-35  130.7   0.2     1   146     1   169     1   169 0.88 [subseq from] related to heterokaryon incompatibility protein (het-6OR allele) [Fusarium proliferatum ET1] >CZR44373.1 related to heterokaryon incompatibility protein (het-6OR allele) [Fusarium proliferatum ET1] >RBA22214.1 hypothetical protein FPRO05_00561 [Fusarium proliferatum]
KAE8441100.1/142-294     -            153 HET                  PF06985.11   146     3e-35  130.9   2.4   1   1   1.2e-37   3.4e-35  130.7   2.4     1   146     1   153     1   153 0.88 [subseq from] hypothetical protein EG329_005867 [Venturia inaequalis]
RSL79112.1/46-184        -            139 HET                  PF06985.11   146     3e-35  130.9   6.7   1   1   1.3e-37   3.6e-35  130.6   6.7     1   146     1   139     1   139 0.90 [subseq from] hypothetical protein CEP51_007627 [Fusarium sp. AF-3]
CZR67422.1/76-227        -            152 HET                  PF06985.11   146     3e-35  130.9   0.1   1   1   1.2e-37   3.5e-35  130.7   0.1     1   146     1   152     1   152 0.86 [subseq from] uncharacterized protein PAC_17321 [Phialocephala subalpina]
PMD31321.1/162-362       -            201 HET                  PF06985.11   146   3.1e-35  130.9   1.1   1   1   6.4e-37   1.8e-34  128.4   1.1     1   146     1   201     1   201 0.90 [subseq from] HET-domain-containing protein [Hyaloscypha variabilis F]
KAB8256293.1/62-199      -            138 HET                  PF06985.11   146   3.1e-35  130.9   0.1   1   1   1.5e-37   4.2e-35  130.4   0.1     1   146     1   138     1   138 0.92 [subseq from] heterokaryon incompatibility protein-domain-containing protein [Aspergillus nomius]
KAE8405527.1/62-199      -            138 HET                  PF06985.11   146   3.1e-35  130.9   0.1   1   1   1.5e-37   4.2e-35  130.4   0.1     1   146     1   138     1   138 0.92 [subseq from] heterokaryon incompatibility protein-domain-containing protein [Aspergillus pseudonomius]
GAW17449.1/46-189        -            144 HET                  PF06985.11   146   3.1e-35  130.8   0.0   1   1   1.2e-37   3.5e-35  130.7   0.0     1   146     1   144     1   144 0.93 [subseq from] hypothetical protein ANO14919_069060 [fungal sp. No.14919]
APA13266.1/45-174        -            130 HET                  PF06985.11   146   3.1e-35  130.8   0.8   1   1   9.8e-37   2.8e-34  127.7   0.8     1   146     1   130     1   130 0.94 [subseq from] hypothetical protein sscle_10g080360 [Sclerotinia sclerotiorum 1980 UF-70]
XP_001585251.1/45-174    -            130 HET                  PF06985.11   146   3.1e-35  130.8   0.8   1   1   9.8e-37   2.8e-34  127.7   0.8     1   146     1   130     1   130 0.94 [subseq from] hypothetical protein SS1G_13820 [Sclerotinia sclerotiorum 1980 UF-70] >EDN98960.1 hypothetical protein SS1G_13820 [Sclerotinia sclerotiorum 1980 UF-70]
CZT05126.1/100-250       -            151 HET                  PF06985.11   146   3.1e-35  130.8   0.4   1   1   1.3e-37   3.7e-35  130.6   0.4     1   146     1   151     1   151 0.90 [subseq from] uncharacterized protein RCO7_05324 [Rhynchosporium commune]
XP_018748749.1/49-232    -            184 HET                  PF06985.11   146   3.1e-35  130.8   0.3   1   1   1.8e-37   5.3e-35  130.1   0.3     1   146     1   184     1   184 0.91 [subseq from] hypothetical protein FVEG_04327 [Fusarium verticillioides 7600] >EWG42558.1 hypothetical protein FVEG_04327 [Fusarium verticillioides 7600]
PMD24880.1/59-215        -            157 HET                  PF06985.11   146   3.2e-35  130.8   0.2   1   1   1.3e-37   3.6e-35  130.6   0.2     1   146     1   157     1   157 0.91 [subseq from] HET-domain-containing protein [Pezoloma ericae]
OIW31289.1/66-229        -            164 HET                  PF06985.11   146   3.2e-35  130.8   0.0   1   1   1.4e-37   4.1e-35  130.4   0.0     1   146     1   164     1   164 0.84 [subseq from] HET-domain-containing protein [Coniochaeta ligniaria NRRL 30616]
RYO65643.1/46-192        -            147 HET                  PF06985.11   146   3.3e-35  130.8   0.1   1   1   1.3e-37   3.7e-35  130.6   0.1     1   146     1   147     1   147 0.81 [subseq from] hypothetical protein AA0116_g2389 [Alternaria tenuissima]
XP_018381181.1/46-192    -            147 HET                  PF06985.11   146   3.3e-35  130.8   0.1   1   1   1.3e-37   3.7e-35  130.6   0.1     1   146     1   147     1   147 0.81 [subseq from] HET-domain-containing protein [Alternaria alternata] >OAG15760.1 HET-domain-containing protein [Alternaria alternata]
RYC85904.1/115-275       -            161 HET                  PF06985.11   146   3.3e-35  130.8   0.4   1   1   1.4e-37   3.9e-35  130.5   0.4     1   146     1   161     1   161 0.83 [subseq from] hypothetical protein BFJ63_vAg11213 [Fusarium oxysporum f. sp. narcissi]
XP_016237082.1/283-422   -            140 HET                  PF06985.11   146   3.3e-35  130.8   0.7   1   1   1.4e-37   4.1e-35  130.5   0.7     1   146     1   140     1   140 0.93 [subseq from] hypothetical protein PV08_04056 [Exophiala spinifera] >KIW16866.1 hypothetical protein PV08_04056 [Exophiala spinifera]
PKK47765.1/55-187        -            133 HET                  PF06985.11   146   3.3e-35  130.8   2.3   1   1   1.5e-37   4.4e-35  130.4   2.3     1   146     1   133     1   133 0.94 [subseq from] hypothetical protein CI102_7553 [Trichoderma harzianum]
XP_024772882.1/100-232   -            133 HET                  PF06985.11   146   3.3e-35  130.8   2.3   1   1   1.5e-37   4.4e-35  130.4   2.3     1   146     1   133     1   133 0.94 [subseq from] hypothetical protein M431DRAFT_88692 [Trichoderma harzianum CBS 226.95] >PTB53205.1 hypothetical protein M431DRAFT_88692 [Trichoderma harzianum CBS 226.95]
PMD33751.1/1-160         -            160 HET                  PF06985.11   146   3.3e-35  130.8   0.2   1   1   1.3e-37   3.8e-35  130.6   0.2     1   146     1   160     1   160 0.88 [subseq from] heterokaryon incompatibility, partial [Hyaloscypha variabilis F]
RSM11390.1/17-176        -            160 HET                  PF06985.11   146   3.3e-35  130.8   1.1   1   1   1.3e-37   3.8e-35  130.6   1.1     1   146     1   160     1   160 0.89 [subseq from] hypothetical protein CEP52_003054 [Fusarium sp. AF-4]
TGO33472.1/50-181        -            132 HET                  PF06985.11   146   3.3e-35  130.8   1.9   1   1   2.8e-37     8e-35  129.5   1.9     1   146     1   132     1   132 0.89 [subseq from] hypothetical protein BHYA_0244g00090 [Botrytis hyacinthi]
XP_031017365.1/643-791   -            149 HET                  PF06985.11   146   3.3e-35  130.8   0.5   1   1   1.3e-37   3.7e-35  130.6   0.5     1   146     1   149     1   149 0.87 [subseq from] uncharacterized protein FIESC28_04449 [Fusarium coffeatum] >RBR22557.1 hypothetical protein FIESC28_04449 [Fusarium coffeatum]
RYN35976.1/46-192        -            147 HET                  PF06985.11   146   3.4e-35  130.7   0.1   1   1   1.3e-37   3.8e-35  130.6   0.1     1   146     1   147     1   147 0.81 [subseq from] hypothetical protein AA0114_g11696 [Alternaria tenuissima]
ORX98424.1/42-242        -            201 HET                  PF06985.11   146   3.4e-35  130.7   0.5   1   1   2.6e-37   7.6e-35  129.6   0.5     1   146     1   201     1   201 0.93 [subseq from] heterokaryon incompatibility protein-domain-containing protein [Clohesyomyces aquaticus]
OJJ72584.1/66-196        -            131 HET                  PF06985.11   146   3.4e-35  130.7   1.5   1   1   3.4e-37   9.7e-35  129.2   1.5     1   146     1   131     1   131 0.94 [subseq from] hypothetical protein ASPBRDRAFT_175857 [Aspergillus brasiliensis CBS 101740]
RSM08215.1/46-184        -            139 HET                  PF06985.11   146   3.4e-35  130.7   6.6   1   1   1.4e-37   4.1e-35  130.5   6.6     1   146     1   139     1   139 0.90 [subseq from] hypothetical protein CDV31_008223 [Fusarium ambrosium]
SMY18762.1/46-196        -            151 HET                  PF06985.11   146   3.4e-35  130.7   1.0   1   1   1.3e-37   3.8e-35  130.5   1.0     1   146     1   151     1   151 0.87 [subseq from] unnamed protein product [Zymoseptoria tritici ST99CH_1A5]
RMX78815.1/65-213        -            149 HET                  PF06985.11   146   3.4e-35  130.7   0.4   1   1   1.4e-37   3.9e-35  130.5   0.4     1   146     1   149     1   149 0.87 [subseq from] hypothetical protein D0869_08784 [Hortaea werneckii] >RMY12770.1 hypothetical protein D0867_07657 [Hortaea werneckii] >RMY34017.1 hypothetical protein D0866_05539 [Hortaea werneckii]
XP_031040931.1/219-354   -            136 HET                  PF06985.11   146   3.4e-35  130.7   0.1   1   1   1.4e-37   4.1e-35  130.5   0.1     1   146     1   136     1   136 0.93 [subseq from] uncharacterized protein FOYG_08919 [Fusarium oxysporum NRRL 32931] >EWY92013.1 hypothetical protein FOYG_08919 [Fusarium oxysporum NRRL 32931]
KPA38134.1/1283-1412     -            130 HET                  PF06985.11   146   3.4e-35  130.7   0.2   1   1     5e-37   1.4e-34  128.7   0.2     1   146     1   130     1   130 0.90 [subseq from] hypothetical protein FLAG1_09034 [Fusarium langsethiae]
EQB59548.1/43-218        -            176 HET                  PF06985.11   146   3.4e-35  130.7   0.2   1   1   6.1e-37   1.7e-34  128.4   0.2     1   146     1   176     1   176 0.84 [subseq from] heterokaryon incompatibility protein [Colletotrichum gloeosporioides Cg-14]
KAE8343588.1/60-199      -            140 HET                  PF06985.11   146   3.4e-35  130.7   0.4   1   1   1.4e-37   4.1e-35  130.5   0.4     1   146     1   140     1   140 0.85 [subseq from] heterokaryon incompatibility protein-domain-containing protein [Aspergillus arachidicola]
RTE84344.1/43-227        -            185 HET                  PF06985.11   146   3.4e-35  130.7   0.0   1   1   1.4e-37   4.1e-35  130.5   0.0     1   146     1   185     1   185 0.94 [subseq from] hypothetical protein BHE90_001113 [Fusarium euwallaceae]
RYP90194.1/131-268       -            138 HET                  PF06985.11   146   3.4e-35  130.7   0.7   1   1   1.5e-37   4.3e-35  130.4   0.7     1   146     1   138     1   138 0.89 [subseq from] hypothetical protein DL770_003657 [Monosporascus sp. CRB-9-2]
CZR52815.1/58-232        -            175 HET                  PF06985.11   146   3.4e-35  130.7   0.3   1   1   3.5e-37     1e-34  129.2   0.3     1   146     1   175     1   175 0.77 [subseq from] uncharacterized protein PAC_02692 [Phialocephala subalpina]
TKA70251.1/60-208        -            149 HET                  PF06985.11   146   3.5e-35  130.7   0.1   1   1   1.4e-37   3.9e-35  130.5   0.1     1   146     1   149     1   149 0.84 [subseq from] hypothetical protein B0A49_05321 [Cryomyces minteri]
RMY55742.1/65-213        -            149 HET                  PF06985.11   146   3.5e-35  130.7   0.2   1   1   1.4e-37     4e-35  130.5   0.2     1   146     1   149     1   149 0.87 [subseq from] hypothetical protein D0863_13212 [Hortaea werneckii]
TGO72372.1/47-218        -            172 HET                  PF06985.11   146   3.5e-35  130.7   0.1   1   1   1.9e-37   5.5e-35  130.0   0.1     1   146     1   172     1   172 0.80 [subseq from] hypothetical protein BELL_0462g00070 [Botrytis elliptica]
CVL02646.1/332-491       -            160 HET                  PF06985.11   146   3.5e-35  130.7   0.8   1   1   1.6e-37   4.7e-35  130.3   0.8     1   146     1   160     1   160 0.81 [subseq from] related to heterokaryon incompatibility protein [Fusarium mangiferae]
QGI58165.1/56-204        -            149 HET                  PF06985.11   146   3.5e-35  130.7   0.0   1   1   1.4e-37   3.9e-35  130.5   0.0     1   146     1   149     1   149 0.87 [subseq from] hypothetical protein CEK27_000290 [Fusarium fujikuroi] >QGI89078.1 hypothetical protein CEK26_000293 [Fusarium fujikuroi]
QGI75385.1/56-204        -            149 HET                  PF06985.11   146   3.5e-35  130.7   0.0   1   1   1.4e-37   3.9e-35  130.5   0.0     1   146     1   149     1   149 0.87 [subseq from] hypothetical protein CEK25_000291 [Fusarium fujikuroi]
XP_023423829.1/142-290   -            149 HET                  PF06985.11   146   3.5e-35  130.7   0.0   1   1   1.4e-37   3.9e-35  130.5   0.0     1   146     1   149     1   149 0.87 [subseq from] related to heterokaryon incompatibility protein het-6 [Fusarium fujikuroi IMI 58289] >CCT61748.1 related to heterokaryon incompatibility protein het-6 [Fusarium fujikuroi IMI 58289] >KLO86675.1 heterokaryon incompatibility protein het-6 [Fusarium fujikuroi] >KLP08833.1 heterokaryon incompatibility protein het-6 [Fusarium fujikuroi] >KLP10998.1 heterokaryon incompatibility protein het-6 [Fusarium fujikuroi] >SCO12061.1 related to heterokaryon incompatibility protein het-6 [Fusarium fujikuroi] >SCV51023.1 related to heterokaryon incompatibility protein het-6 [Fusarium fujikuroi] >SCO47710.1 related to heterokaryon incompatibility protein het-6 [Fusarium fujikuroi] >SCO27464.1 related to heterokaryon incompatibility protein het-6 [Fusarium fujikuroi] >SCN73805.1 related to heterokaryon incompatibility protein het-6 [Fusarium fujikuroi] >SCV53577.1 related to heterokaryon incompatibility protein het-6 [Fusarium fujikuroi] >SCO08128.1 related to heterokaryon incompatibility protein het-6 [Fusarium fujikuroi] >SCO12775.1 related to heterokaryon incompatibility protein het-6 [Fusarium fujikuroi]
OCK80109.1/52-224        -            173 HET                  PF06985.11   146   3.5e-35  130.7   2.6   1   1   2.4e-37     7e-35  129.7   2.6     1   146     1   173     1   173 0.83 [subseq from] HET-domain-containing protein [Lepidopterella palustris CBS 459.81]
XP_024731165.1/60-202    -            143 HET                  PF06985.11   146   3.5e-35  130.7   2.7   1   1   1.4e-37     4e-35  130.5   2.7     1   146     1   143     1   143 0.89 [subseq from] HET-domain-containing protein [Hyaloscypha bicolor E] >PMD54261.1 HET-domain-containing protein [Hyaloscypha bicolor E]
PVH74673.1/44-190        -            147 HET                  PF06985.11   146   3.5e-35  130.7   0.4   1   1   1.4e-37   3.9e-35  130.5   0.4     1   146     1   147     1   147 0.93 [subseq from] HET-domain-containing protein [Cadophora sp. DSE1049]
XP_013289222.1/67-219    -            153 HET                  PF06985.11   146   3.5e-35  130.7   0.8   1   1   1.5e-37   4.2e-35  130.4   0.8     1   146     1   153     1   153 0.83 [subseq from] hypothetical protein Z517_00804 [Fonsecaea pedrosoi CBS 271.37] >KIW85414.1 hypothetical protein Z517_00804 [Fonsecaea pedrosoi CBS 271.37]
EQB51095.1/175-310       -            136 HET                  PF06985.11   146   3.5e-35  130.7   0.4   1   1   1.5e-37   4.4e-35  130.4   0.4     1   146     1   136     1   136 0.88 [subseq from] hypothetical protein CGLO_09402 [Colletotrichum gloeosporioides Cg-14]
RYP73052.1/200-330       -            131 HET                  PF06985.11   146   3.5e-35  130.7   0.1   1   1   1.6e-37   4.4e-35  130.3   0.1     1   143     1   131     1   131 0.95 [subseq from] hypothetical protein DL770_007853 [Monosporascus sp. CRB-9-2]
CZS90745.1/100-250       -            151 HET                  PF06985.11   146   3.6e-35  130.7   0.5   1   1   1.4e-37   4.1e-35  130.5   0.5     1   146     1   151     1   151 0.90 [subseq from] uncharacterized protein RAG0_01676 [Rhynchosporium agropyri]
KKY34719.1/377-530       -            154 HET                  PF06985.11   146   3.6e-35  130.7   1.0   1   1   1.4e-37   4.1e-35  130.5   1.0     1   146     1   154     1   154 0.84 [subseq from] putative heterokaryon incompatibility [Diaporthe ampelina]
VBB73842.1/50-209        -            160 HET                  PF06985.11   146   3.6e-35  130.7   2.2   1   1   1.5e-37   4.2e-35  130.4   2.2     1   146     1   160     1   160 0.90 [subseq from] Putative protein of unknown function [Podospora comata]
RYP72091.1/53-182        -            130 HET                  PF06985.11   146   3.6e-35  130.6   2.0   1   1     7e-37     2e-34  128.2   2.0     1   146     1   130     1   130 0.93 [subseq from] hypothetical protein DL771_004422 [Monosporascus sp. 5C6A]
XP_031030284.1/54-204    -            151 HET                  PF06985.11   146   3.6e-35  130.6   2.6   1   1   1.4e-37     4e-35  130.5   2.6     1   146     1   151     1   151 0.87 [subseq from] uncharacterized protein FOYG_15629 [Fusarium oxysporum NRRL 32931] >EWY81366.1 hypothetical protein FOYG_15629 [Fusarium oxysporum NRRL 32931]
EXF82862.1/118-265       -            148 HET                  PF06985.11   146   3.6e-35  130.6   0.4   1   1   1.4e-37   4.1e-35  130.4   0.4     1   146     1   148     1   148 0.86 [subseq from] hypothetical protein CFIO01_01232 [Colletotrichum fioriniae PJ7]
KAE8322506.1/48-178      -            131 HET                  PF06985.11   146   3.6e-35  130.6   3.0   1   1   5.6e-37   1.6e-34  128.5   3.0     1   146     1   131     1   131 0.90 [subseq from] heterokaryon incompatibility protein-domain-containing protein [Aspergillus sergii]
XP_008084603.1/53-247    -            195 HET                  PF06985.11   146   3.7e-35  130.6   0.0   1   1   1.8e-37   5.1e-35  130.2   0.0     1   146     1   195     1   195 0.93 [subseq from] hypothetical protein GLAREA_09816 [Glarea lozoyensis ATCC 20868] >EPE28695.1 hypothetical protein GLAREA_09816 [Glarea lozoyensis ATCC 20868]
XP_024739983.1/165-364   -            200 HET                  PF06985.11   146   3.7e-35  130.6   2.6   1   1   1.9e-36   5.4e-34  126.8   2.6     1   146     1   200     1   200 0.84 [subseq from] HET-domain-containing protein [Hyaloscypha bicolor E] >PMD63079.1 HET-domain-containing protein [Hyaloscypha bicolor E]
RSL53155.1/46-184        -            139 HET                  PF06985.11   146   3.7e-35  130.6   5.5   1   1   1.5e-37   4.4e-35  130.4   5.5     1   146     1   139     1   139 0.91 [subseq from] hypothetical protein CEP54_010551 [Fusarium sp. AF-8]
PVH77577.1/30-190        -            161 HET                  PF06985.11   146   3.7e-35  130.6   1.4   1   1   1.7e-37   4.8e-35  130.2   1.4     1   146     1   161     1   161 0.82 [subseq from] heterokaryon incompatibility, partial [Cadophora sp. DSE1049]
KAE8447643.1/46-194      -            149 HET                  PF06985.11   146   3.7e-35  130.6   0.0   1   1   1.4e-37   4.1e-35  130.4   0.0     1   146     1   149     1   149 0.82 [subseq from] hypothetical protein EG329_010614 [Venturia inaequalis]
RSL62807.1/46-184        -            139 HET                  PF06985.11   146   3.7e-35  130.6   7.0   1   1   1.5e-37   4.4e-35  130.4   7.0     1   146     1   139     1   139 0.90 [subseq from] hypothetical protein CEP53_004616 [Fusarium sp. AF-6]
OJJ33346.1/722-863       -            142 HET                  PF06985.11   146   3.7e-35  130.6   2.7   1   1   1.4e-37   4.2e-35  130.4   2.7     1   146     1   142     1   142 0.86 [subseq from] hypothetical protein ASPWEDRAFT_174756 [Aspergillus wentii DTO 134E9]
GCB27676.1/49-185        -            137 HET                  PF06985.11   146   3.7e-35  130.6   0.0   1   1   1.5e-37   4.2e-35  130.4   0.0     1   143     1   137     1   137 0.93 [subseq from] heterokaryon incompatibility protein 6, OR allele [Aspergillus awamori]
RMY89571.1/116-257       -            142 HET                  PF06985.11   146   3.7e-35  130.6   0.1   1   1   1.5e-37   4.3e-35  130.4   0.1     1   146     1   142     1   142 0.87 [subseq from] hypothetical protein D0864_06415 [Hortaea werneckii]
RMZ01405.1/116-257       -            142 HET                  PF06985.11   146   3.7e-35  130.6   0.1   1   1   1.5e-37   4.3e-35  130.4   0.1     1   146     1   142     1   142 0.87 [subseq from] hypothetical protein D0862_06385 [Hortaea werneckii]
XP_022516169.1/67-223    -            157 HET                  PF06985.11   146   3.8e-35  130.6   0.3   1   1   1.6e-37   4.5e-35  130.3   0.3     1   146     1   157     1   157 0.83 [subseq from] hypothetical protein AYO21_01674 [Fonsecaea monophora] >OAG44217.1 hypothetical protein AYO21_01674 [Fonsecaea monophora]
KAE8317945.1/55-194      -            140 HET                  PF06985.11   146   3.8e-35  130.6   0.2   1   1   1.6e-37   4.6e-35  130.3   0.2     1   146     1   140     1   140 0.86 [subseq from] heterokaryon incompatibility protein-domain-containing protein [Aspergillus transmontanensis]
PIG88246.1/62-193        -            132 HET                  PF06985.11   146   3.8e-35  130.6   1.3   1   1   2.9e-37   8.4e-35  129.5   1.3     1   146     1   132     1   132 0.94 [subseq from] hypothetical protein AARAC_011518 [Aspergillus arachidicola]
RSM15509.1/128-269       -            142 HET                  PF06985.11   146   3.8e-35  130.6   1.3   1   1   1.5e-37   4.4e-35  130.4   1.3     1   146     1   142     1   142 0.92 [subseq from] hypothetical protein CDV31_004945 [Fusarium ambrosium]
XP_030976562.1/137-312   -            176 HET                  PF06985.11   146   3.8e-35  130.6   0.0   1   1   2.6e-37   7.4e-35  129.6   0.0     1   146     1   176     1   176 0.87 [subseq from] uncharacterized protein PgNI_11577 [Pyricularia grisea] >TLD03695.1 hypothetical protein PgNI_11577 [Pyricularia grisea]
OCK91867.1/97-257        -            161 HET                  PF06985.11   146   3.9e-35  130.5   0.1   1   1   1.9e-37   5.5e-35  130.0   0.1     1   146     1   161     1   161 0.83 [subseq from] HET-domain-containing protein [Cenococcum geophilum 1.58]
KAB8277605.1/62-193      -            132 HET                  PF06985.11   146   3.9e-35  130.5   1.5   1   1     3e-37   8.6e-35  129.4   1.5     1   146     1   132     1   132 0.94 [subseq from] heterokaryon incompatibility protein-domain-containing protein [Aspergillus minisclerotigenes]
RSL53765.1/128-269       -            142 HET                  PF06985.11   146   3.9e-35  130.5   1.3   1   1   1.5e-37   4.4e-35  130.3   1.3     1   146     1   142     1   142 0.92 [subseq from] hypothetical protein CEP51_014836 [Fusarium sp. AF-3]
RSL74774.1/127-268       -            142 HET                  PF06985.11   146   3.9e-35  130.5   1.3   1   1   1.5e-37   4.4e-35  130.3   1.3     1   146     1   142     1   142 0.92 [subseq from] hypothetical protein CEP53_000055 [Fusarium sp. AF-6]
RSL99608.1/128-269       -            142 HET                  PF06985.11   146   3.9e-35  130.5   1.3   1   1   1.5e-37   4.4e-35  130.3   1.3     1   146     1   142     1   142 0.92 [subseq from] hypothetical protein CEP52_009676 [Fusarium sp. AF-4]
RMY67212.1/64-212        -            149 HET                  PF06985.11   146   3.9e-35  130.5   0.4   1   1   1.6e-37   4.5e-35  130.3   0.4     1   146     1   149     1   149 0.88 [subseq from] hypothetical protein D0863_07940 [Hortaea werneckii]
PKS08414.1/103-268       -            166 HET                  PF06985.11   146   3.9e-35  130.5   0.0   1   1   1.7e-37   4.9e-35  130.2   0.0     1   146     1   166     1   166 0.92 [subseq from] hypothetical protein jhhlp_005125 [Lomentospora prolificans]
TKA72251.1/49-195        -            147 HET                  PF06985.11   146     4e-35  130.5   0.9   1   1   1.5e-37   4.4e-35  130.4   0.9     1   146     1   147     1   147 0.93 [subseq from] hypothetical protein B0A55_06811 [Friedmanniomyces simplex]
RWA10984.1/46-189        -            144 HET                  PF06985.11   146     4e-35  130.5   0.0   1   1   1.6e-37   4.5e-35  130.3   0.0     1   146     1   144     1   144 0.93 [subseq from] hypothetical protein EKO27_g4109 [Xylaria grammica]
KAE8315194.1/62-193      -            132 HET                  PF06985.11   146     4e-35  130.5   3.5   1   1   3.7e-37   1.1e-34  129.1   3.5     1   146     1   132     1   132 0.94 [subseq from] heterokaryon incompatibility protein-domain-containing protein [Aspergillus transmontanensis]
KAE8330410.1/62-199      -            138 HET                  PF06985.11   146     4e-35  130.5   0.3   1   1   1.7e-37   4.9e-35  130.2   0.3     1   146     1   138     1   138 0.93 [subseq from] heterokaryon incompatibility protein-domain-containing protein [Aspergillus sergii]
OAL51695.1/49-203        -            155 HET                  PF06985.11   146   4.1e-35  130.5   0.3   1   1   1.7e-37   4.7e-35  130.3   0.3     1   146     1   155     1   155 0.81 [subseq from] HET-domain-containing protein [Pyrenochaeta sp. DS3sAY3a]
OJI85742.1/47-196        -            150 HET                  PF06985.11   146   4.1e-35  130.5   0.2   1   1   1.6e-37   4.7e-35  130.3   0.2     1   146     1   150     1   150 0.85 [subseq from] hypothetical protein ASPTUDRAFT_118842 [Aspergillus tubingensis CBS 134.48]
XP_001225278.1/44-203    -            160 HET                  PF06985.11   146   4.1e-35  130.5   0.0   1   1   1.9e-37   5.4e-35  130.1   0.0     1   146     1   160     1   160 0.84 [subseq from] hypothetical protein CHGG_07622 [Chaetomium globosum CBS 148.51] >EAQ86369.1 hypothetical protein CHGG_07622 [Chaetomium globosum CBS 148.51]
RGP64113.1/635-783       -            149 HET                  PF06985.11   146   4.1e-35  130.5   0.3   1   1   1.6e-37   4.6e-35  130.3   0.3     1   146     1   149     1   149 0.87 [subseq from] hypothetical protein FLONG3_9659 [Fusarium longipes]
PMD37154.1/48-196        -            149 HET                  PF06985.11   146   4.1e-35  130.4   0.4   1   1   1.6e-37   4.6e-35  130.3   0.4     1   146     1   149     1   149 0.86 [subseq from] HET-domain-containing protein, partial [Hyaloscypha variabilis F]
RYN18078.1/72-213        -            142 HET                  PF06985.11   146   4.1e-35  130.4   2.0   1   1   1.6e-37   4.7e-35  130.3   2.0     1   146     1   142     1   142 0.92 [subseq from] hypothetical protein AA0115_g11515 [Alternaria tenuissima]
RYN68109.1/72-213        -            142 HET                  PF06985.11   146   4.1e-35  130.4   2.0   1   1   1.6e-37   4.7e-35  130.3   2.0     1   146     1   142     1   142 0.92 [subseq from] hypothetical protein AA0117_g11384 [Alternaria alternata] >RYN92319.1 hypothetical protein AA0119_g10078 [Alternaria tenuissima] >RYO08981.1 hypothetical protein AA0121_g11222 [Alternaria tenuissima]
OCK83998.1/55-188        -            134 HET                  PF06985.11   146   4.2e-35  130.4   0.2   1   1   1.8e-37   5.3e-35  130.1   0.2     1   146     1   134     1   134 0.94 [subseq from] HET-domain-containing protein, partial [Lepidopterella palustris CBS 459.81]
KXS95429.1/53-206        -            154 HET                  PF06985.11   146   4.2e-35  130.4   0.2   1   1   1.7e-37   4.8e-35  130.2   0.2     1   146     1   154     1   154 0.88 [subseq from] hypothetical protein AC579_9538 [Pseudocercospora musae]
THV48674.1/52-205        -            154 HET                  PF06985.11   146   4.2e-35  130.4   0.1   1   1   1.7e-37   4.9e-35  130.2   0.1     1   146     1   154     1   154 0.87 [subseq from] hypothetical protein BGAL_0234g00140 [Botrytis galanthina]
XP_022385731.1/60-199    -            140 HET                  PF06985.11   146   4.2e-35  130.4   0.1   1   1   1.7e-37   4.9e-35  130.2   0.1     1   146     1   140     1   140 0.88 [subseq from] hypothetical protein ABOM_009498 [Aspergillus bombycis] >OGM42014.1 hypothetical protein ABOM_009498 [Aspergillus bombycis]
SCO57915.1/49-201        -            153 HET                  PF06985.11   146   4.2e-35  130.4   1.1   1   1   1.7e-37   4.8e-35  130.3   1.1     1   146     1   153     1   153 0.92 [subseq from] related to heterokaryon incompatibility protein (het-6OR allele) [Fusarium fujikuroi]
XP_023436821.1/49-201    -            153 HET                  PF06985.11   146   4.2e-35  130.4   1.1   1   1   1.7e-37   4.8e-35  130.3   1.1     1   146     1   153     1   153 0.92 [subseq from] related to heterokaryon incompatibility protein (het-6OR allele) [Fusarium fujikuroi IMI 58289] >CCT74743.1 related to heterokaryon incompatibility protein (het-6OR allele) [Fusarium fujikuroi IMI 58289] >SCO04908.1 related to heterokaryon incompatibility protein (het-6OR allele) [Fusarium fujikuroi]
KOC10748.1/62-193        -            132 HET                  PF06985.11   146   4.2e-35  130.4   1.1   1   1     3e-37   8.7e-35  129.4   1.1     1   146     1   132     1   132 0.94 [subseq from] hypothetical protein AFLA70_197g002161 [Aspergillus flavus AF70]
RAQ60969.1/62-193        -            132 HET                  PF06985.11   146   4.2e-35  130.4   1.1   1   1     3e-37   8.7e-35  129.4   1.1     1   146     1   132     1   132 0.94 [subseq from] hypothetical protein COH21_008831 [Aspergillus flavus] >RAQ73542.1 hypothetical protein COH20_004864 [Aspergillus flavus]
CVL04079.1/54-204        -            151 HET                  PF06985.11   146   4.3e-35  130.4   0.3   1   1   1.7e-37   4.8e-35  130.2   0.3     1   146     1   151     1   151 0.87 [subseq from] related to heterokaryon incompatibility protein [Fusarium mangiferae]
TVY37179.1/54-195        -            142 HET                  PF06985.11   146   4.3e-35  130.4   0.5   1   1   1.7e-37     5e-35  130.2   0.5     1   146     1   142     1   142 0.86 [subseq from] Heterokaryon incompatibility protein 6,OR allele [Lachnellula occidentalis]
XP_013276048.1/47-192    -            146 HET                  PF06985.11   146   4.4e-35  130.4   0.1   1   1   1.7e-37   4.9e-35  130.2   0.1     1   146     1   146     1   146 0.94 [subseq from] hypothetical protein Z518_03569 [Rhinocladiella mackenziei CBS 650.93] >KIX08912.1 hypothetical protein Z518_03569 [Rhinocladiella mackenziei CBS 650.93]
CZT52787.1/53-206        -            154 HET                  PF06985.11   146   4.4e-35  130.4   0.0   1   1   1.8e-37     5e-35  130.2   0.0     1   146     1   154     1   154 0.88 [subseq from] uncharacterized protein RSE6_14160 [Rhynchosporium secalis]
KLO98261.1/49-201        -            153 HET                  PF06985.11   146   4.4e-35  130.4   1.6   1   1   1.7e-37   4.9e-35  130.2   1.6     1   146     1   153     1   153 0.92 [subseq from] heterokaryon incompatibility protein (het-6OR allele) [Fusarium fujikuroi] >KLP05056.1 heterokaryon incompatibility protein (het-6OR allele) [Fusarium fujikuroi] >SCO07785.1 related to heterokaryon incompatibility protein (het-6OR allele) [Fusarium fujikuroi] >SCN98843.1 related to heterokaryon incompatibility protein (het-6OR allele) [Fusarium fujikuroi] >QGI70157.1 hypothetical protein CEK27_002486 [Fusarium fujikuroi] >QGJ01046.1 hypothetical protein CEK26_002490 [Fusarium fujikuroi]
XP_018759457.1/51-184    -            134 HET                  PF06985.11   146   4.4e-35  130.3   2.0   1   1   2.7e-37   7.7e-35  129.6   2.0     1   146     1   134     1   134 0.93 [subseq from] hypothetical protein FVEG_17085 [Fusarium verticillioides 7600] >EWG53266.1 hypothetical protein FVEG_17085 [Fusarium verticillioides 7600]
CZR69630.1/670-811       -            142 HET                  PF06985.11   146   4.4e-35  130.3   0.2   1   1   1.8e-37     5e-35  130.2   0.2     1   146     1   142     1   142 0.90 [subseq from] uncharacterized protein PAC_19530 [Phialocephala subalpina]
XP_025569157.1/64-196    -            133 HET                  PF06985.11   146   4.4e-35  130.3   0.2   1   1   2.3e-37   6.7e-35  129.8   0.2     1   146     1   133     1   133 0.94 [subseq from] HET-domain-containing protein, partial [Aspergillus ibericus CBS 121593] >RAK94829.1 HET-domain-containing protein, partial [Aspergillus ibericus CBS 121593]
XP_025571170.1/51-183    -            133 HET                  PF06985.11   146   4.4e-35  130.3   0.2   1   1   2.3e-37   6.7e-35  129.8   0.2     1   146     1   133     1   133 0.94 [subseq from] HET-domain-containing protein, partial [Aspergillus ibericus CBS 121593] >RAK96842.1 HET-domain-containing protein, partial [Aspergillus ibericus CBS 121593]
SPQ21408.1/162-308       -            147 HET                  PF06985.11   146   4.5e-35  130.3   0.0   1   1   1.8e-37     5e-35  130.2   0.0     1   146     1   147     1   147 0.94 [subseq from] 6e4a2e03-3f34-4a88-b893-88585cdd9405 [Thermothielavioides terrestris]
XP_003649432.1/162-308   -            147 HET                  PF06985.11   146   4.5e-35  130.3   0.0   1   1   1.8e-37     5e-35  130.2   0.0     1   146     1   147     1   147 0.94 [subseq from] hypothetical protein THITE_2107963 [Thermothielavioides terrestris NRRL 8126] >AEO63096.1 hypothetical protein THITE_2107963 [Thermothielavioides terrestris NRRL 8126]
XP_003047270.1/81-231    -            151 HET                  PF06985.11   146   4.5e-35  130.3   0.6   1   1   1.8e-37   5.2e-35  130.1   0.6     1   146     1   151     1   151 0.87 [subseq from] hypothetical protein NECHADRAFT_102164 [[Nectria] haematococca mpVI 77-13-4] >EEU41557.1 hypothetical protein NECHADRAFT_102164 [[Nectria] haematococca mpVI 77-13-4]
XP_018076130.1/57-224    -            168 HET                  PF06985.11   146   4.5e-35  130.3   0.3   1   1   2.1e-37   5.9e-35  130.0   0.3     1   146     1   168     1   168 0.92 [subseq from] HET-domain-containing protein [Phialocephala scopiformis] >KUJ21775.1 HET-domain-containing protein [Phialocephala scopiformis]
ELA31921.1/86-234        -            149 HET                  PF06985.11   146   4.5e-35  130.3   0.0   1   1     2e-37   5.7e-35  130.0   0.0     1   146     1   149     1   149 0.90 [subseq from] hypothetical protein CGGC5_7941 [Colletotrichum fructicola Nara gc5]
XP_018690226.1/47-192    -            146 HET                  PF06985.11   146   4.5e-35  130.3   0.2   1   1   1.8e-37   5.1e-35  130.1   0.2     1   146     1   146     1   146 0.90 [subseq from] hypothetical protein AYL99_08971 [Fonsecaea erecta] >OAP56859.1 hypothetical protein AYL99_08971 [Fonsecaea erecta]
TGO25876.1/48-197        -            150 HET                  PF06985.11   146   4.6e-35  130.3   4.7   1   1   1.8e-37   5.2e-35  130.1   4.7     1   146     1   150     1   150 0.86 [subseq from] hypothetical protein BPAE_0071g00480 [Botrytis paeoniae]
PCD28726.1/77-236        -            160 HET                  PF06985.11   146   4.7e-35  130.3   0.4   1   1   2.2e-37   6.3e-35  129.8   0.4     1   146     1   160     1   160 0.88 [subseq from] hypothetical protein AU210_011284 [Fusarium oxysporum f. sp. radicis-cucumerinum]
GAP93338.2/52-215        -            164 HET                  PF06985.11   146   4.8e-35  130.2   0.1   1   1   2.1e-37     6e-35  129.9   0.1     1   146     1   164     1   164 0.84 [subseq from] putative eukaryotic translation initiation factor [Rosellinia necatrix]
RYP19190.1/42-212        -            171 HET                  PF06985.11   146   4.8e-35  130.2   2.2   1   1   3.2e-37   9.2e-35  129.3   2.2     1   146     1   171     1   171 0.89 [subseq from] hypothetical protein DL765_003505 [Monosporascus sp. GIB2]
PKS06248.1/48-269        -            222 HET                  PF06985.11   146   4.8e-35  130.2   0.0   1   1   3.5e-37   9.9e-35  129.2   0.0     1   146     1   222     1   222 0.94 [subseq from] hypothetical protein jhhlp_006994 [Lomentospora prolificans]
PMD18102.1/133-288       -            156 HET                  PF06985.11   146   4.9e-35  130.2   0.4   1   1   2.1e-37   5.9e-35  129.9   0.4     1   146     1   156     1   156 0.93 [subseq from] HET-domain-containing protein [Pezoloma ericae]
XP_007686265.1/52-192    -            141 HET                  PF06985.11   146   4.9e-35  130.2   0.7   1   1   1.9e-37   5.5e-35  130.0   0.7     1   143     1   141     1   141 0.90 [subseq from] hypothetical protein COCMIDRAFT_52629, partial [Bipolaris oryzae ATCC 44560] >EUC47207.1 hypothetical protein COCMIDRAFT_52629, partial [Bipolaris oryzae ATCC 44560]
SMR43618.1/46-196        -            151 HET                  PF06985.11   146   4.9e-35  130.2   0.9   1   1   1.9e-37   5.6e-35  130.0   0.9     1   146     1   151     1   151 0.85 [subseq from] unnamed protein product [Zymoseptoria tritici ST99CH_3D1]
XP_020127811.1/130-269   -            140 HET                  PF06985.11   146   4.9e-35  130.2   4.8   1   1   2.1e-37   6.2e-35  129.9   4.8     1   146     1   140     1   140 0.92 [subseq from] het domain protein [Diplodia corticola] >OJD31551.1 het domain protein [Diplodia corticola]
XP_018754980.1/49-186    -            138 HET                  PF06985.11   146   4.9e-35  130.2   0.0   1   1   2.2e-37   6.3e-35  129.9   0.0     1   146     1   138     1   138 0.92 [subseq from] hypothetical protein FVEG_16329 [Fusarium verticillioides 7600] >EWG48789.1 hypothetical protein FVEG_16329 [Fusarium verticillioides 7600]
PVH87693.1/45-186        -            142 HET                  PF06985.11   146   4.9e-35  130.2   0.5   1   1   1.9e-37   5.5e-35  130.0   0.5     1   146     1   142     1   142 0.94 [subseq from] HET-domain-containing protein, partial [Cadophora sp. DSE1049]
RSM11842.1/200-397       -            198 HET                  PF06985.11   146     5e-35  130.2   0.0   1   1   3.4e-37   9.7e-35  129.3   0.0     1   146     1   198     1   198 0.86 [subseq from] hypothetical protein CDV31_006610 [Fusarium ambrosium]
XP_018140077.1/44-195    -            152 HET                  PF06985.11   146     5e-35  130.2   0.1   1   1     2e-37   5.7e-35  130.0   0.1     1   146     1   152     1   152 0.82 [subseq from] heterokaryon incompatibility protein [Pochonia chlamydosporia 170] >OAQ62373.1 heterokaryon incompatibility protein [Pochonia chlamydosporia 170]
KAB8291215.1/55-196      -            142 HET                  PF06985.11   146     5e-35  130.2   7.9   1   1   1.9e-37   5.6e-35  130.0   7.9     1   146     1   142     1   142 0.92 [subseq from] hypothetical protein EYC80_009902 [Monilinia laxa]
CZT04193.1/53-206        -            154 HET                  PF06985.11   146     5e-35  130.2   0.0   1   1     2e-37   5.8e-35  130.0   0.0     1   146     1   154     1   154 0.88 [subseq from] uncharacterized protein RCO7_10816 [Rhynchosporium commune]
RSL67184.1/58-206        -            149 HET                  PF06985.11   146     5e-35  130.2   0.4   1   1     2e-37   5.7e-35  130.0   0.4     1   146     1   149     1   149 0.88 [subseq from] hypothetical protein CEP54_003335 [Fusarium sp. AF-8]
RFU35558.1/35-191        -            157 HET                  PF06985.11   146   5.1e-35  130.2   0.1   1   1   2.1e-37     6e-35  129.9   0.1     1   146     1   157     1   157 0.87 [subseq from] hypothetical protein B7463_g753, partial [Scytalidium lignicola]
KZL87509.1/86-257        -            172 HET                  PF06985.11   146   5.1e-35  130.2   0.1   1   1   2.2e-37   6.2e-35  129.9   0.1     1   146     1   172     1   172 0.90 [subseq from] heterokaryon incompatibility protein [Colletotrichum incanum] >OHW89788.1 heterokaryon incompatibility protein [Colletotrichum incanum]
XP_024757337.1/45-189    -            145 HET                  PF06985.11   146   5.1e-35  130.2   0.1   1   1     2e-37   5.7e-35  130.0   0.1     1   146     1   145     1   145 0.94 [subseq from] hypothetical protein M441DRAFT_148509, partial [Trichoderma asperellum CBS 433.97] >PTB37660.1 hypothetical protein M441DRAFT_148509, partial [Trichoderma asperellum CBS 433.97]
RDW69221.1/47-204        -            158 HET                  PF06985.11   146   5.1e-35  130.2   0.1   1   1   2.3e-37   6.7e-35  129.8   0.1     1   146     1   158     1   158 0.84 [subseq from] hypothetical protein BP6252_08241 [Coleophoma cylindrospora]
TGO79945.1/144-291       -            148 HET                  PF06985.11   146   5.1e-35  130.1   1.3   1   1     2e-37   5.8e-35  130.0   1.3     1   146     1   148     1   148 0.91 [subseq from] hypothetical protein BELL_0019g00330 [Botrytis elliptica]
OMP83809.1/193-388       -            196 HET                  PF06985.11   146   5.1e-35  130.1   0.3   1   1   1.2e-36   3.5e-34  127.4   0.3     1   146     1   196     1   196 0.82 [subseq from] Heterokaryon incompatibility protein 6, OR allele [Diplodia seriata]
XP_007748717.1/67-223    -            157 HET                  PF06985.11   146   5.1e-35  130.1   0.5   1   1   2.4e-37   6.8e-35  129.7   0.5     1   146     1   157     1   157 0.84 [subseq from] hypothetical protein A1O5_09949 [Cladophialophora psammophila CBS 110553] >EXJ66754.1 hypothetical protein A1O5_09949 [Cladophialophora psammophila CBS 110553]
XP_028493138.1/47-204    -            158 HET                  PF06985.11   146   5.2e-35  130.1   4.9   1   1   2.1e-37   5.9e-35  129.9   4.9     1   146     1   158     1   158 0.89 [subseq from] hypothetical protein D7B24_009081 [Verticillium nonalfalfae] >RNJ54980.1 hypothetical protein D7B24_009081 [Verticillium nonalfalfae]
XP_007784681.1/45-196    -            152 HET                  PF06985.11   146   5.2e-35  130.1   0.3   1   1     2e-37   5.9e-35  130.0   0.3     1   146     1   152     1   152 0.92 [subseq from] hypothetical protein W97_08624 [Coniosporium apollinis CBS 100218] >EON69364.1 hypothetical protein W97_08624 [Coniosporium apollinis CBS 100218]
KGO65029.1/86-256        -            171 HET                  PF06985.11   146   5.2e-35  130.1   0.1   1   1   2.3e-37   6.5e-35  129.8   0.1     1   146     1   171     1   171 0.90 [subseq from] Heterokaryon incompatibility [Penicillium expansum]
CZR57926.1/49-194        -            146 HET                  PF06985.11   146   5.2e-35  130.1   2.0   1   1     2e-37   5.8e-35  130.0   2.0     1   146     1   146     1   146 0.92 [subseq from] uncharacterized protein PAC_07816 [Phialocephala subalpina]
OCK85347.1/53-186        -            134 HET                  PF06985.11   146   5.2e-35  130.1   2.0   1   1   2.2e-37   6.4e-35  129.8   2.0     1   146     1   134     1   134 0.93 [subseq from] HET-domain-containing protein [Lepidopterella palustris CBS 459.81]
OCK73148.1/51-187        -            137 HET                  PF06985.11   146   5.2e-35  130.1   0.1   1   1   2.3e-37   6.5e-35  129.8   0.1     1   146     1   137     1   137 0.93 [subseq from] HET-domain-containing protein [Lepidopterella palustris CBS 459.81]
PMD47670.1/102-241       -            140 HET                  PF06985.11   146   5.3e-35  130.1   0.1   1   1   2.1e-37   6.1e-35  129.9   0.1     1   146     1   140     1   140 0.93 [subseq from] HET-domain-containing protein [Hyaloscypha variabilis F]
EXM14245.1/66-237        -            172 HET                  PF06985.11   146   5.3e-35  130.1   0.5   1   1   2.2e-37   6.3e-35  129.9   0.5     1   146     1   172     1   172 0.91 [subseq from] hypothetical protein FOTG_17337 [Fusarium oxysporum f. sp. vasinfectum 25433]
PMD42168.1/45-190        -            146 HET                  PF06985.11   146   5.3e-35  130.1   1.2   1   1   2.1e-37     6e-35  129.9   1.2     1   146     1   146     1   146 0.95 [subseq from] HET-domain-containing protein [Hyaloscypha variabilis F]
RAQ52762.1/62-193        -            132 HET                  PF06985.11   146   5.3e-35  130.1   1.2   1   1   3.8e-37   1.1e-34  129.1   1.2     1   146     1   132     1   132 0.94 [subseq from] hypothetical protein AFGD_004873 [Aspergillus flavus]
CVL08992.1/54-204        -            151 HET                  PF06985.11   146   5.3e-35  130.1   0.8   1   1   2.1e-37     6e-35  129.9   0.8     1   146     1   151     1   151 0.87 [subseq from] related to heterokaryon incompatibility protein [Fusarium proliferatum]
RKK17927.1/48-231        -            184 HET                  PF06985.11   146   5.4e-35  130.1   0.8   1   1   3.6e-37     1e-34  129.2   0.8     1   146     1   184     1   184 0.89 [subseq from] hypothetical protein BFJ65_g8246 [Fusarium oxysporum f. sp. cepae] >RKK27098.1 hypothetical protein BFJ67_g16310 [Fusarium oxysporum f. sp. cepae] >RKK27895.1 hypothetical protein BFJ66_g16448 [Fusarium oxysporum f. sp. cepae]
KLP15660.1/54-204        -            151 HET                  PF06985.11   146   5.4e-35  130.1   1.7   1   1   2.1e-37   6.1e-35  129.9   1.7     1   146     1   151     1   151 0.87 [subseq from] heterokaryon incompatibility protein [Fusarium fujikuroi] >SCO57110.1 related to heterokaryon incompatibility protein [Fusarium fujikuroi]
QGI70914.1/246-396       -            151 HET                  PF06985.11   146   5.4e-35  130.1   1.7   1   1   2.1e-37   6.1e-35  129.9   1.7     1   146     1   151     1   151 0.87 [subseq from] hypothetical protein CEK27_003243 [Fusarium fujikuroi] >QGJ01804.1 hypothetical protein CEK26_003248 [Fusarium fujikuroi]
QGI88251.1/246-396       -            151 HET                  PF06985.11   146   5.4e-35  130.1   1.7   1   1   2.1e-37   6.1e-35  129.9   1.7     1   146     1   151     1   151 0.87 [subseq from] hypothetical protein CEK25_003207 [Fusarium fujikuroi]
XP_023437695.1/54-204    -            151 HET                  PF06985.11   146   5.4e-35  130.1   1.7   1   1   2.1e-37   6.1e-35  129.9   1.7     1   146     1   151     1   151 0.87 [subseq from] related to heterokaryon incompatibility protein [Fusarium fujikuroi IMI 58289] >CCT75649.1 related to heterokaryon incompatibility protein [Fusarium fujikuroi IMI 58289] >KLO98095.1 heterokaryon incompatibility protein [Fusarium fujikuroi] >SCO13893.1 related to heterokaryon incompatibility protein [Fusarium fujikuroi] >SCO50835.1 related to heterokaryon incompatibility protein [Fusarium fujikuroi] >SCO15444.1 related to heterokaryon incompatibility protein [Fusarium fujikuroi] >SCV55109.1 related to heterokaryon incompatibility protein [Fusarium fujikuroi] >SCN70058.1 related to heterokaryon incompatibility protein [Fusarium fujikuroi] >SCN70693.1 related to heterokaryon incompatibility protein [Fusarium fujikuroi]
XP_956812.3/60-241       -            182 HET                  PF06985.11   146   5.4e-35  130.1   1.1   1   1   2.2e-37   6.4e-35  129.8   1.1     1   146     1   182     1   182 0.91 [subseq from] heterokaryon incompatibility protein 6 [Neurospora crassa OR74A] >Q9UV10.1 RecName: Full=Heterokaryon incompatibility protein 6, OR allele; Short=Het-6(OR) >AAF18141.1 heterokaryon incompatibility protein [Neurospora crassa] >CAB98240.1 heterokaryon incompatibility protein (het-6OR allele) [Neurospora crassa] >EAA27576.3 heterokaryon incompatibility protein 6 [Neurospora crassa OR74A]
RYN15932.1/60-207        -            148 HET                  PF06985.11   146   5.4e-35  130.1   0.1   1   1   2.2e-37   6.2e-35  129.9   0.1     1   146     1   148     1   148 0.87 [subseq from] hypothetical protein AA0115_g12688 [Alternaria tenuissima] >RYN70297.1 hypothetical protein AA0117_g10620 [Alternaria alternata] >RYN86645.1 hypothetical protein AA0119_g12670 [Alternaria tenuissima] >RYO03974.1 hypothetical protein AA0121_g12922 [Alternaria tenuissima]
XP_001214822.1/60-192    -            133 HET                  PF06985.11   146   5.4e-35  130.1   2.6   1   1     4e-37   1.1e-34  129.0   2.6     1   146     1   133     1   133 0.95 [subseq from] predicted protein [Aspergillus terreus NIH2624] >EAU33405.1 predicted protein [Aspergillus terreus NIH2624]
PCD44576.1/97-247        -            151 HET                  PF06985.11   146   5.5e-35  130.0   0.0   1   1   2.3e-37   6.5e-35  129.8   0.0     1   146     1   151     1   151 0.89 [subseq from] hypothetical protein AU210_000033 [Fusarium oxysporum f. sp. radicis-cucumerinum] >RKK89057.1 hypothetical protein BFJ71_g12546 [Fusarium oxysporum] >RKK95648.1 hypothetical protein BFJ68_g14703 [Fusarium oxysporum]
EYB31052.1/698-833       -            136 HET                  PF06985.11   146   5.5e-35  130.0   0.1   1   1   2.7e-37   7.8e-35  129.6   0.1     1   146     1   136     1   136 0.90 [subseq from] hypothetical protein FG05_02393 [Fusarium graminearum]
XP_015405561.1/52-182    -            131 HET                  PF06985.11   146   5.5e-35  130.0   2.3   1   1   7.7e-37   2.2e-34  128.1   2.3     1   146     1   131     1   131 0.87 [subseq from] hypothetical protein ANOM_006169 [Aspergillus nomius NRRL 13137] >KNG84638.1 hypothetical protein ANOM_006169 [Aspergillus nomius NRRL 13137]
KXH31602.1/119-266       -            148 HET                  PF06985.11   146   5.5e-35  130.0   0.6   1   1   2.2e-37   6.3e-35  129.8   0.6     1   146     1   148     1   148 0.86 [subseq from] hypothetical protein CSAL01_04599 [Colletotrichum salicis]
RSL82328.1/64-216        -            153 HET                  PF06985.11   146   5.5e-35  130.0   0.7   1   1   2.2e-37   6.4e-35  129.8   0.7     1   146     1   153     1   153 0.83 [subseq from] hypothetical protein CEP51_005259 [Fusarium sp. AF-3]
RYP28112.1/249-382       -            134 HET                  PF06985.11   146   5.6e-35  130.0   0.0   1   1   2.9e-37   8.3e-35  129.5   0.0     1   146     1   134     1   134 0.92 [subseq from] hypothetical protein DL767_007369 [Monosporascus sp. MG133]
KFX45060.1/54-195        -            142 HET                  PF06985.11   146   5.6e-35  130.0   4.0   1   1   2.3e-37   6.5e-35  129.8   4.0     1   146     1   142     1   142 0.89 [subseq from] Heterokaryon incompatibility protein 6, OR allele [Talaromyces marneffei PM1]
XP_002150678.1/54-195    -            142 HET                  PF06985.11   146   5.6e-35  130.0   4.0   1   1   2.3e-37   6.5e-35  129.8   4.0     1   146     1   142     1   142 0.89 [subseq from] Ankyrin and HET domain protein [Talaromyces marneffei ATCC 18224] >EEA22069.1 Ankyrin and HET domain protein [Talaromyces marneffei ATCC 18224]
XP_007692176.1/47-190    -            144 HET                  PF06985.11   146   5.6e-35  130.0   2.1   1   1   2.2e-37   6.2e-35  129.9   2.1     1   146     1   144     1   144 0.92 [subseq from] hypothetical protein COCMIDRAFT_106492 [Bipolaris oryzae ATCC 44560] >EUC41320.1 hypothetical protein COCMIDRAFT_106492 [Bipolaris oryzae ATCC 44560]
XP_018380745.1/43-212    -            170 HET                  PF06985.11   146   5.6e-35  130.0   1.3   1   1   2.6e-37   7.6e-35  129.6   1.3     1   146     1   170     1   170 0.86 [subseq from] HET-domain-containing protein [Alternaria alternata] >OAG15324.1 HET-domain-containing protein [Alternaria alternata]
EPQ67664.1/60-211        -            152 HET                  PF06985.11   146   5.6e-35  130.0   0.4   1   1   2.2e-37   6.4e-35  129.8   0.4     1   146     1   152     1   152 0.89 [subseq from] hypothetical protein BGT96224_2793 [Blumeria graminis f. sp. tritici 96224] >VDB89895.1 Bgt-2793 [Blumeria graminis f. sp. tritici]
XP_022478867.1/111-282   -            172 HET                  PF06985.11   146   5.6e-35  130.0   1.3   1   1   2.3e-37   6.7e-35  129.8   1.3     1   146     1   172     1   172 0.91 [subseq from] heterokaryon incompatibility protein [Colletotrichum orchidophilum] >OHF01725.1 heterokaryon incompatibility protein [Colletotrichum orchidophilum]
XP_007695169.1/149-298   -            150 HET                  PF06985.11   146   5.6e-35  130.0   0.2   1   1   2.3e-37   6.5e-35  129.8   0.2     1   146     1   150     1   150 0.90 [subseq from] hypothetical protein COCSADRAFT_216164 [Bipolaris sorokiniana ND90Pr] >EMD70013.1 hypothetical protein COCSADRAFT_216164 [Bipolaris sorokiniana ND90Pr]
TQN69888.1/120-267       -            148 HET                  PF06985.11   146   5.6e-35  130.0   0.1   1   1   2.2e-37   6.4e-35  129.8   0.1     1   146     1   148     1   148 0.84 [subseq from] Heterokaryon incompatibility protein 6, OR allele [Colletotrichum shisoi]
PMD32056.1/50-190        -            141 HET                  PF06985.11   146   5.7e-35  130.0   3.8   1   1   2.3e-37   6.5e-35  129.8   3.8     1   146     1   141     1   141 0.93 [subseq from] HET-domain-containing protein [Hyaloscypha variabilis F]
RYN44970.1/43-217        -            175 HET                  PF06985.11   146   5.7e-35  130.0   1.0   1   1   2.6e-37   7.6e-35  129.6   1.0     1   146     1   175     1   175 0.89 [subseq from] hypothetical protein AA0114_g9482 [Alternaria tenuissima] >RYN79387.1 hypothetical protein AA0120_g10712 [Alternaria tenuissima]
PVH72982.1/55-203        -            149 HET                  PF06985.11   146   5.7e-35  130.0   0.2   1   1   2.2e-37   6.4e-35  129.8   0.2     1   146     1   149     1   149 0.90 [subseq from] HET-domain-containing protein [Cadophora sp. DSE1049]
RMZ08941.1/118-259       -            142 HET                  PF06985.11   146   5.7e-35  130.0   0.1   1   1   2.3e-37   6.5e-35  129.8   0.1     1   146     1   142     1   142 0.88 [subseq from] hypothetical protein D0860_04469 [Hortaea werneckii]
RBR22722.1/48-220        -            173 HET                  PF06985.11   146   5.7e-35  130.0   1.0   1   1   3.8e-37   1.1e-34  129.1   1.0     1   146     1   173     1   173 0.79 [subseq from] hypothetical protein FVER53590_03273 [Fusarium verticillioides]
XP_008028064.1/81-237    -            157 HET                  PF06985.11   146   5.7e-35  130.0   1.5   1   1   2.3e-37   6.6e-35  129.8   1.5     1   146     1   157     1   157 0.80 [subseq from] hypothetical protein SETTUDRAFT_32764 [Exserohilum turcica Et28A] >EOA83728.1 hypothetical protein SETTUDRAFT_32764 [Exserohilum turcica Et28A]
KPM42083.1/48-210        -            163 HET                  PF06985.11   146   5.8e-35  130.0   0.1   1   1   2.3e-37   6.7e-35  129.8   0.1     1   146     1   163     1   163 0.90 [subseq from] hypothetical protein AK830_g4460 [Neonectria ditissima]
CZT46431.1/100-250       -            151 HET                  PF06985.11   146   5.8e-35  130.0   0.5   1   1   2.4e-37   6.9e-35  129.7   0.5     1   146     1   151     1   151 0.90 [subseq from] uncharacterized protein RSE6_06857 [Rhynchosporium secalis]
RDW80345.1/47-204        -            158 HET                  PF06985.11   146   5.9e-35  130.0   0.1   1   1   2.6e-37   7.3e-35  129.6   0.1     1   146     1   158     1   158 0.88 [subseq from] hypothetical protein BP5796_05043 [Coleophoma crateriformis]
RSL57745.1/51-198        -            148 HET                  PF06985.11   146   5.9e-35  129.9   3.1   1   1   2.3e-37   6.7e-35  129.8   3.1     1   146     1   148     1   148 0.88 [subseq from] hypothetical protein CEP54_008113 [Fusarium sp. AF-8]
KGO71356.1/45-199        -            155 HET                  PF06985.11   146   5.9e-35  129.9   0.0   1   1   2.4e-37   6.9e-35  129.7   0.0     1   146     1   155     1   155 0.89 [subseq from] Heterokaryon incompatibility [Penicillium expansum]
XP_031009025.1/43-185    -            143 HET                  PF06985.11   146     6e-35  129.9   1.4   1   1   2.4e-37   6.8e-35  129.8   1.4     1   146     1   143     1   143 0.94 [subseq from] Heterokaryon incompatibility protein 6,OR allele [Lachnellula hyalina] >TVY30239.1 Heterokaryon incompatibility protein 6,OR allele [Lachnellula hyalina]
PMD15671.1/56-216        -            161 HET                  PF06985.11   146     6e-35  129.9   1.2   1   1   2.4e-37     7e-35  129.7   1.2     1   146     1   161     1   161 0.87 [subseq from] HET-domain-containing protein [Pezoloma ericae]
EXL40189.1/100-250       -            151 HET                  PF06985.11   146   6.1e-35  129.9   0.0   1   1   2.5e-37   7.3e-35  129.7   0.0     1   146     1   151     1   151 0.89 [subseq from] hypothetical protein FOCG_17290 [Fusarium oxysporum f. sp. radicis-lycopersici 26381]
RYO02565.1/47-202        -            156 HET                  PF06985.11   146   6.1e-35  129.9   0.0   1   1   2.5e-37   7.1e-35  129.7   0.0     1   146     1   156     1   156 0.87 [subseq from] hypothetical protein AA0120_g111 [Alternaria tenuissima]
XP_001546796.1/47-217    -            171 HET                  PF06985.11   146   6.1e-35  129.9   0.0   1   1   3.1e-37     9e-35  129.4   0.0     1   146     1   171     1   171 0.83 [subseq from] hypothetical protein BCIN_15g04310 [Botrytis cinerea B05.10] >ATZ57923.1 hypothetical protein BCIN_15g04310 [Botrytis cinerea B05.10]
ELA23628.1/62-205        -            144 HET                  PF06985.11   146   6.1e-35  129.9   1.6   1   1   2.4e-37   6.9e-35  129.7   1.6     1   146     1   144     1   144 0.88 [subseq from] het domain-containing protein [Colletotrichum fructicola Nara gc5]
RDW91514.1/68-243        -            176 HET                  PF06985.11   146   6.1e-35  129.9   0.0   1   1     3e-37   8.5e-35  129.4   0.0     1   146     1   176     1   176 0.92 [subseq from] hypothetical protein BP5796_02679 [Coleophoma crateriformis]
EXK76922.1/66-237        -            172 HET                  PF06985.11   146   6.1e-35  129.9   0.8   1   1   2.6e-37   7.6e-35  129.6   0.8     1   146     1   172     1   172 0.90 [subseq from] hypothetical protein FOQG_18350 [Fusarium oxysporum f. sp. raphani 54005]
CZR69946.1/136-287       -            152 HET                  PF06985.11   146   6.1e-35  129.9   0.2   1   1   2.4e-37     7e-35  129.7   0.2     1   146     1   152     1   152 0.88 [subseq from] uncharacterized protein PAC_19847 [Phialocephala subalpina]
KAB2576991.1/117-327     -            211 HET                  PF06985.11   146   6.1e-35  129.9   0.1   1   1   5.9e-36   1.7e-33  125.2   0.1     1   146     1   211     1   211 0.85 [subseq from] Heterokaryon incompatibility protein 6 [Lasiodiplodia theobromae]
XP_018690183.1/12-160    -            149 HET                  PF06985.11   146   6.1e-35  129.9   0.0   1   1   2.5e-37   7.2e-35  129.7   0.0     1   146     1   149     1   149 0.88 [subseq from] hypothetical protein AYL99_08928 [Fonsecaea erecta] >OAP56816.1 hypothetical protein AYL99_08928 [Fonsecaea erecta]
SCV47877.1/49-201        -            153 HET                  PF06985.11   146   6.1e-35  129.9   0.7   1   1   2.4e-37   6.9e-35  129.7   0.7     1   146     1   153     1   153 0.93 [subseq from] related to heterokaryon incompatibility protein (het-6OR allele) [Fusarium fujikuroi]
XP_007787881.1/262-407   -            146 HET                  PF06985.11   146   6.1e-35  129.9   0.5   1   1   2.4e-37   6.9e-35  129.7   0.5     1   146     1   146     1   146 0.92 [subseq from] hypothetical protein EPUS_03261 [Endocarpon pusillum Z07020] >ERF74877.1 hypothetical protein EPUS_03261 [Endocarpon pusillum Z07020]
GAW17809.1/81-238        -            158 HET                  PF06985.11   146   6.2e-35  129.9   0.0   1   1     3e-37   8.6e-35  129.4   0.0     1   146     1   158     1   158 0.84 [subseq from] hypothetical protein ANO14919_072760 [fungal sp. No.14919]
XP_016209046.1/53-206    -            154 HET                  PF06985.11   146   6.2e-35  129.9   0.4   1   1   2.5e-37   7.3e-35  129.7   0.4     1   146     1   154     1   154 0.86 [subseq from] hypothetical protein PV09_09130 [Verruconis gallopava] >KIV99176.1 hypothetical protein PV09_09130 [Verruconis gallopava]
RDW69796.1/48-182        -            135 HET                  PF06985.11   146   6.2e-35  129.9   0.8   1   1   3.2e-37   9.2e-35  129.3   0.8     1   146     1   135     1   135 0.85 [subseq from] hypothetical protein BP6252_08816 [Coleophoma cylindrospora]
TIC89608.1/64-207        -            144 HET                  PF06985.11   146   6.3e-35  129.9   2.4   1   1   2.5e-37   7.1e-35  129.7   2.4     1   146     1   144     1   144 0.91 [subseq from] Heterokaryon incompatibility protein 6, OR allele [Colletotrichum higginsianum]
XP_018153023.1/64-207    -            144 HET                  PF06985.11   146   6.3e-35  129.9   2.4   1   1   2.5e-37   7.1e-35  129.7   2.4     1   146     1   144     1   144 0.91 [subseq from] Het domain-containing protein [Colletotrichum higginsianum IMI 349063] >CCF35177.1 hypothetical protein CH063_07015 [Colletotrichum higginsianum] >OBR04505.1 Het domain-containing protein [Colletotrichum higginsianum IMI 349063]
OAL54636.1/29-188        -            160 HET                  PF06985.11   146   6.4e-35  129.8   0.5   1   1   2.6e-37   7.3e-35  129.6   0.5     1   146     1   160     1   160 0.85 [subseq from] HET-domain-containing protein [Pyrenochaeta sp. DS3sAY3a]
PMD21306.1/48-208        -            161 HET                  PF06985.11   146   6.4e-35  129.8   0.0   1   1   2.6e-37   7.4e-35  129.6   0.0     1   146     1   161     1   161 0.90 [subseq from] HET-domain-containing protein [Pezoloma ericae]
OCK74923.1/107-260       -            154 HET                  PF06985.11   146   6.4e-35  129.8   0.1   1   1   2.6e-37   7.5e-35  129.6   0.1     1   146     1   154     1   154 0.84 [subseq from] HET-domain-containing protein [Lepidopterella palustris CBS 459.81]
OAA46373.1/48-206        -            159 HET                  PF06985.11   146   6.5e-35  129.8   2.2   1   1   2.6e-37   7.4e-35  129.6   2.2     1   146     1   159     1   159 0.93 [subseq from] Heterokaryon incompatibility [Metarhizium rileyi RCEF 4871]
RMY02425.1/65-213        -            149 HET                  PF06985.11   146   6.5e-35  129.8   0.5   1   1   2.6e-37   7.5e-35  129.6   0.5     1   146     1   149     1   149 0.88 [subseq from] hypothetical protein D0868_07971 [Hortaea werneckii]
PMD46856.1/59-223        -            165 HET                  PF06985.11   146   6.5e-35  129.8   0.2   1   1   3.3e-37   9.5e-35  129.3   0.2     1   146     1   165     1   165 0.90 [subseq from] HET-domain-containing protein [Hyaloscypha variabilis F]
SCV49461.1/54-204        -            151 HET                  PF06985.11   146   6.5e-35  129.8   1.7   1   1   2.6e-37   7.4e-35  129.6   1.7     1   146     1   151     1   151 0.87 [subseq from] related to heterokaryon incompatibility protein [Fusarium fujikuroi]
EXK77866.1/332-491       -            160 HET                  PF06985.11   146   6.5e-35  129.8   0.3   1   1   3.3e-37   9.6e-35  129.3   0.3     1   146     1   160     1   160 0.80 [subseq from] hypothetical protein FOQG_17449 [Fusarium oxysporum f. sp. raphani 54005]
CEF75898.1/46-213        -            168 HET                  PF06985.11   146   6.5e-35  129.8   2.0   1   1   2.7e-37   7.7e-35  129.6   2.0     1   146     1   168     1   168 0.89 [subseq from] unnamed protein product [Fusarium graminearum]
TQS36075.1/61-212        -            152 HET                  PF06985.11   146   6.5e-35  129.8   0.5   1   1   2.6e-37   7.5e-35  129.6   0.5     1   146     1   152     1   152 0.91 [subseq from] hypothetical protein Golomagni_03484 [Golovinomyces magnicellulatus]
PQE22767.1/128-278       -            151 HET                  PF06985.11   146   6.6e-35  129.8   1.9   1   1   2.6e-37   7.5e-35  129.6   1.9     1   146     1   151     1   151 0.83 [subseq from] Heterokaryon incompatibility protein [Rutstroemia sp. NJR-2017a BVV2]
RBA18000.1/54-204        -            151 HET                  PF06985.11   146   6.6e-35  129.8   1.3   1   1   2.6e-37   7.5e-35  129.6   1.3     1   146     1   151     1   151 0.87 [subseq from] hypothetical protein FPRO05_11018 [Fusarium proliferatum]
RKL38916.1/54-204        -            151 HET                  PF06985.11   146   6.6e-35  129.8   1.3   1   1   2.6e-37   7.5e-35  129.6   1.3     1   146     1   151     1   151 0.87 [subseq from] hypothetical protein BFJ72_g7046 [Fusarium proliferatum]
XP_031085967.1/54-204    -            151 HET                  PF06985.11   146   6.6e-35  129.8   1.3   1   1   2.6e-37   7.5e-35  129.6   1.3     1   146     1   151     1   151 0.87 [subseq from] related to heterokaryon incompatibility protein [Fusarium proliferatum ET1] >CZR45433.1 related to heterokaryon incompatibility protein [Fusarium proliferatum ET1]
PVH77344.1/43-176        -            134 HET                  PF06985.11   146   6.7e-35  129.8   0.2   1   1   3.5e-37     1e-34  129.2   0.2     1   146     1   134     1   134 0.90 [subseq from] HET-domain-containing protein [Cadophora sp. DSE1049]
OWY44846.1/69-222        -            154 HET                  PF06985.11   146   6.7e-35  129.8   0.1   1   1   3.2e-37   9.2e-35  129.3   0.1     1   146     1   154     1   154 0.82 [subseq from] HET-like protein [Alternaria alternata]
ROV99821.1/204-407       -            204 HET                  PF06985.11   146   6.7e-35  129.8   0.4   1   1   7.1e-37     2e-34  128.2   0.4     1   146     1   204     1   204 0.86 [subseq from] hypothetical protein VSDG_03165 [Valsa sordida]
PMD38467.1/4-156         -            153 HET                  PF06985.11   146   6.7e-35  129.8   0.0   1   1   2.7e-37   7.6e-35  129.6   0.0     1   146     1   153     1   153 0.87 [subseq from] heterokaryon incompatibility, partial [Hyaloscypha variabilis F]
KAB8223188.1/53-191      -            139 HET                  PF06985.11   146   6.8e-35  129.8   4.4   1   1   2.7e-37   7.8e-35  129.5   4.4     1   146     1   139     1   139 0.93 [subseq from] heterokaryon incompatibility protein-domain-containing protein [Aspergillus novoparasiticus]
OJI86495.1/48-186        -            139 HET                  PF06985.11   146   6.8e-35  129.8   0.6   1   1   3.8e-37   1.1e-34  129.1   0.6     1   146     1   139     1   139 0.92 [subseq from] hypothetical protein ASPTUDRAFT_39411 [Aspergillus tubingensis CBS 134.48]
PMD27877.1/45-191        -            147 HET                  PF06985.11   146   6.8e-35  129.8   0.0   1   1   2.7e-37   7.7e-35  129.6   0.0     1   146     1   147     1   147 0.91 [subseq from] HET-domain-containing protein, partial [Pezoloma ericae]
RTE76722.1/51-198        -            148 HET                  PF06985.11   146   6.9e-35  129.7   3.9   1   1   2.7e-37   7.7e-35  129.6   3.9     1   146     1   148     1   148 0.88 [subseq from] hypothetical protein BHE90_008790 [Fusarium euwallaceae]
TVY60133.1/46-208        -            163 HET                  PF06985.11   146   6.9e-35  129.7   0.4   1   1   2.8e-37     8e-35  129.5   0.4     1   146     1   163     1   163 0.89 [subseq from] Heterokaryon incompatibility protein 6, OR allele [Fusarium oxysporum f. sp. cubense]
RBR18077.1/48-231        -            184 HET                  PF06985.11   146   6.9e-35  129.7   0.2   1   1   4.1e-37   1.2e-34  129.0   0.2     1   146     1   184     1   184 0.91 [subseq from] hypothetical protein FVER53590_04327 [Fusarium verticillioides]
RYP31653.1/42-212        -            171 HET                  PF06985.11   146   6.9e-35  129.7   3.0   1   1   3.4e-37   9.8e-35  129.2   3.0     1   146     1   171     1   171 0.89 [subseq from] hypothetical protein DL767_005660 [Monosporascus sp. MG133]
KFA68692.1/56-204        -            149 HET                  PF06985.11   146   6.9e-35  129.7   0.2   1   1   2.7e-37   7.8e-35  129.5   0.2     1   146     1   149     1   149 0.90 [subseq from] hypothetical protein S40285_02660 [Stachybotrys chlorohalonata IBT 40285]
XP_007803390.1/219-368   -            150 HET                  PF06985.11   146     7e-35  129.7   0.3   1   1   2.8e-37   7.9e-35  129.5   0.3     1   146     1   150     1   150 0.87 [subseq from] hypothetical protein EPUS_06721 [Endocarpon pusillum Z07020] >ERF70936.1 hypothetical protein EPUS_06721 [Endocarpon pusillum Z07020]
EMD88579.1/53-198        -            146 HET                  PF06985.11   146     7e-35  129.7   0.3   1   1     4e-37   1.2e-34  129.0   0.3     1   146     1   146     1   146 0.92 [subseq from] hypothetical protein COCHEDRAFT_1205770 [Bipolaris maydis C5]
XP_014072741.1/53-198    -            146 HET                  PF06985.11   146     7e-35  129.7   0.3   1   1     4e-37   1.2e-34  129.0   0.3     1   146     1   146     1   146 0.92 [subseq from] hypothetical protein COCC4DRAFT_76928 [Bipolaris maydis ATCC 48331] >ENH98832.1 hypothetical protein COCC4DRAFT_76928 [Bipolaris maydis ATCC 48331]
XP_007919017.1/50-203    -            154 HET                  PF06985.11   146     7e-35  129.7   0.0   1   1   2.9e-37   8.3e-35  129.5   0.0     1   146     1   154     1   154 0.83 [subseq from] putative heterokaryon incompatibility protein [Phaeoacremonium minimum UCRPA7] >EON96230.1 putative heterokaryon incompatibility protein [Phaeoacremonium minimum UCRPA7]
RMZ36874.1/62-193        -            132 HET                  PF06985.11   146     7e-35  129.7   0.9   1   1   5.2e-37   1.5e-34  128.6   0.9     1   146     1   132     1   132 0.94 [subseq from] hypothetical protein CA14_006489 [Aspergillus flavus]
RMY67042.1/118-259       -            142 HET                  PF06985.11   146   7.1e-35  129.7   0.3   1   1   2.8e-37   7.9e-35  129.5   0.3     1   146     1   142     1   142 0.88 [subseq from] hypothetical protein D0863_08048 [Hortaea werneckii]
CCU75236.1/60-211        -            152 HET                  PF06985.11   146   7.1e-35  129.7   0.4   1   1   2.8e-37   8.1e-35  129.5   0.4     1   146     1   152     1   152 0.89 [subseq from] hypothetical protein BGHDH14_bgh02554 [Blumeria graminis f. sp. hordei DH14]
SZF00037.1/67-218        -            152 HET                  PF06985.11   146   7.1e-35  129.7   0.4   1   1   2.8e-37   8.1e-35  129.5   0.4     1   146     1   152     1   152 0.89 [subseq from] unnamed protein product [Blumeria graminis f. sp. hordei]
OOO12118.1/62-193        -            132 HET                  PF06985.11   146   7.1e-35  129.7   1.1   1   1   5.1e-37   1.5e-34  128.7   1.1     1   146     1   132     1   132 0.94 [subseq from] Heterokaryon incompatibility [Aspergillus oryzae]
RYN22255.1/46-199        -            154 HET                  PF06985.11   146   7.1e-35  129.7   3.2   1   1   2.9e-37   8.2e-35  129.5   3.2     1   146     1   154     1   154 0.89 [subseq from] hypothetical protein AA0112_g9920 [Alternaria arborescens]
RYO54111.1/49-202        -            154 HET                  PF06985.11   146   7.1e-35  129.7   3.2   1   1   2.9e-37   8.2e-35  129.5   3.2     1   146     1   154     1   154 0.89 [subseq from] hypothetical protein AA0113_g9229 [Alternaria arborescens]
XP_028501888.1/46-199    -            154 HET                  PF06985.11   146   7.1e-35  129.7   3.2   1   1   2.9e-37   8.2e-35  129.5   3.2     1   146     1   154     1   154 0.89 [subseq from] hypothetical protein AA0111_g10544 [Alternaria arborescens] >RYO19167.1 hypothetical protein AA0111_g10544 [Alternaria arborescens]
KFA80375.1/59-206        -            148 HET                  PF06985.11   146   7.1e-35  129.7   0.0   1   1   2.8e-37   8.1e-35  129.5   0.0     1   146     1   148     1   148 0.91 [subseq from] hypothetical protein S40288_10283, partial [Stachybotrys chartarum IBT 40288]
OTA62910.1/133-268       -            136 HET                  PF06985.11   146   7.2e-35  129.7   0.8   1   1   3.5e-37     1e-34  129.2   0.8     1   146     1   136     1   136 0.88 [subseq from] HET-domain-containing protein [Hypoxylon sp. EC38]
RMY55293.1/65-213        -            149 HET                  PF06985.11   146   7.3e-35  129.6   0.2   1   1   2.9e-37   8.4e-35  129.4   0.2     1   146     1   149     1   149 0.88 [subseq from] hypothetical protein D0865_04262 [Hortaea werneckii]
RMY82391.1/118-259       -            142 HET                  PF06985.11   146   7.3e-35  129.6   0.1   1   1   2.9e-37   8.3e-35  129.5   0.1     1   146     1   142     1   142 0.87 [subseq from] hypothetical protein D0861_07905 [Hortaea werneckii]
XP_001804708.1/114-255   -            142 HET                  PF06985.11   146   7.3e-35  129.6   0.7   1   1   2.9e-37   8.3e-35  129.5   0.7     1   146     1   142     1   142 0.88 [subseq from] hypothetical protein SNOG_14524 [Parastagonospora nodorum SN15] >EAT78064.1 hypothetical protein SNOG_14524 [Parastagonospora nodorum SN15]
KAE8418013.1/101-244     -            144 HET                  PF06985.11   146   7.4e-35  129.6   0.6   1   1   2.9e-37   8.4e-35  129.4   0.6     1   146     1   144     1   144 0.85 [subseq from] heterokaryon incompatibility protein-domain-containing protein [Aspergillus pseudocaelatus]
RKF79587.1/60-211        -            152 HET                  PF06985.11   146   7.4e-35  129.6   0.5   1   1   2.9e-37   8.4e-35  129.4   0.5     1   146     1   152     1   152 0.91 [subseq from] putative heterokaryon incompatibility protein [Golovinomyces cichoracearum]
PKS08769.1/22-199        -            178 HET                  PF06985.11   146   7.4e-35  129.6   0.0   1   1   3.6e-37     1e-34  129.1   0.0     1   146     1   178     1   178 0.92 [subseq from] hypothetical protein jhhlp_004822 [Lomentospora prolificans]
EYB31419.1/46-213        -            168 HET                  PF06985.11   146   7.5e-35  129.6   2.0   1   1   3.1e-37   8.8e-35  129.4   2.0     1   146     1   168     1   168 0.89 [subseq from] hypothetical protein FG05_10475 [Fusarium graminearum]
PCD18558.1/46-213        -            168 HET                  PF06985.11   146   7.5e-35  129.6   2.0   1   1   3.1e-37   8.8e-35  129.4   2.0     1   146     1   168     1   168 0.89 [subseq from] hypothetical protein FGRA07_06311 [Fusarium graminearum]
RSM10247.1/59-207        -            149 HET                  PF06985.11   146   7.5e-35  129.6   0.5   1   1   2.9e-37   8.4e-35  129.4   0.5     1   146     1   149     1   149 0.88 [subseq from] hypothetical protein CDV31_007324 [Fusarium ambrosium]
RTE74214.1/59-207        -            149 HET                  PF06985.11   146   7.5e-35  129.6   0.5   1   1   2.9e-37   8.4e-35  129.4   0.5     1   146     1   149     1   149 0.88 [subseq from] hypothetical protein BHE90_011351 [Fusarium euwallaceae]
KIM96314.1/44-195        -            152 HET                  PF06985.11   146   7.5e-35  129.6   3.3   1   1     3e-37   8.6e-35  129.4   3.3     1   146     1   152     1   152 0.87 [subseq from] hypothetical protein OIDMADRAFT_204885 [Oidiodendron maius Zn]
XP_031087843.1/691-826   -            136 HET                  PF06985.11   146   7.5e-35  129.6   0.1   1   1   3.2e-37   9.1e-35  129.3   0.1     1   146     1   136     1   136 0.93 [subseq from] related to heterokaryon incompatibility protein het-6 [Fusarium proliferatum ET1] >CZR47309.1 related to heterokaryon incompatibility protein het-6 [Fusarium proliferatum ET1]
XP_001800623.1/86-219    -            134 HET                  PF06985.11   146   7.5e-35  129.6   0.7   1   1   6.2e-37   1.8e-34  128.4   0.7     1   146     1   134     1   134 0.88 [subseq from] hypothetical protein SNOG_10347 [Parastagonospora nodorum SN15] >EAT82682.1 hypothetical protein SNOG_10347 [Parastagonospora nodorum SN15]
KZL85784.1/42-186        -            145 HET                  PF06985.11   146   7.5e-35  129.6   0.1   1   1   3.1e-37   8.9e-35  129.4   0.1     1   146     1   145     1   145 0.91 [subseq from] heterokaryon incompatibility protein [Colletotrichum incanum] >OHX00941.1 heterokaryon incompatibility protein [Colletotrichum incanum]
KLP04741.1/691-826       -            136 HET                  PF06985.11   146   7.5e-35  129.6   0.1   1   1   3.3e-37   9.4e-35  129.3   0.1     1   146     1   136     1   136 0.92 [subseq from] heterokaryon incompatibility protein het-6 [Fusarium fujikuroi] >SCN80746.1 related to heterokaryon incompatibility protein het-6 [Fusarium fujikuroi]
SCO02859.1/691-826       -            136 HET                  PF06985.11   146   7.5e-35  129.6   0.1   1   1   3.3e-37   9.4e-35  129.3   0.1     1   146     1   136     1   136 0.92 [subseq from] related to heterokaryon incompatibility protein het-6 [Fusarium fujikuroi]
SCO44122.1/691-826       -            136 HET                  PF06985.11   146   7.5e-35  129.6   0.1   1   1   3.3e-37   9.4e-35  129.3   0.1     1   146     1   136     1   136 0.92 [subseq from] related to heterokaryon incompatibility protein het-6 [Fusarium fujikuroi]
XP_024729979.1/43-185    -            143 HET                  PF06985.11   146   7.6e-35  129.6   1.2   1   1     3e-37   8.5e-35  129.4   1.2     1   146     1   143     1   143 0.91 [subseq from] HET-domain-containing protein [Hyaloscypha bicolor E] >PMD53075.1 HET-domain-containing protein [Hyaloscypha bicolor E]
[truncated: 11,887,278 more chars]
