# Supplementary material for: Exploring a diverse world of effector domains and amyloid signaling motifs in fungal NLR proteins
Source: PLoS Comput Biol. 2022 Dec 21;18(12):e1010787. doi: 10.1371/journal.pcbi.1010787 (PMC9815663; doi:10.1371/journal.pcbi.1010787)
Supplement: S10 Data — The lists were obtained through iterative searches in NCBI “nr” starting from Pfam profiles of known NLR effector domains. (GZ) [file pcbi.1010787.s017.tar.gz › PF07714/conv_alignment.tbl]

#                                                                                --- full sequence --- -------------- this domain -------------   hmm coord   ali coord   env coord
# target name            accession   tlen query name           accession   qlen   E-value  score  bias   #  of  c-Evalue  i-Evalue  score  bias  from    to  from    to  from    to  acc description of target
#    ------------------- ---------- ----- -------------------- ---------- ----- --------- ------ ----- --- --- --------- --------- ------ ----- ----- ----- ----- ----- ----- ----- ---- ---------------------
ODQ64325.1/454-699       -            246 Pkinase_Tyr          PF07714.17   254   3.7e-80  278.2   0.0   1   1   6.8e-82   4.2e-80  278.0   0.0     4   251     2   245     1   246 0.97 [subseq from] hypothetical protein NADFUDRAFT_67070 [Nadsonia fulvescens var. elongata DSM 6958]
KXJ87720.1/75-322        -            248 Pkinase_Tyr          PF07714.17   254   3.9e-80  278.1   0.0   1   1   7.1e-82   4.3e-80  277.9   0.0     3   251     2   247     1   248 0.96 [subseq from] hypothetical protein Micbo1qcDRAFT_236256 [Microdochium bolleyi]
ORY07966.1/2-253         -            252 Pkinase_Tyr          PF07714.17   254   6.9e-80  277.3   0.0   1   1   1.2e-81   7.6e-80  277.1   0.0     5   251     2   251     1   252 0.96 [subseq from] kinase-like protein [Basidiobolus meristosporus CBS 931.73]
ATY66279.1/50-298        -            249 Pkinase_Tyr          PF07714.17   254   9.1e-80  276.9   0.0   1   1   1.6e-81     1e-79  276.7   0.0     3   251     2   248     1   249 0.96 [subseq from] cell division control cdc15 [Cordyceps militaris]
XP_006674796.1/50-298    -            249 Pkinase_Tyr          PF07714.17   254   9.1e-80  276.9   0.0   1   1   1.6e-81     1e-79  276.7   0.0     3   251     2   248     1   249 0.96 [subseq from] cell division control protein 15 , cdc15 [Cordyceps militaris CM01] >EGX87639.1 cell division control protein 15, cdc15 [Cordyceps militaris CM01]
OJT02886.1/1164-1412     -            249 Pkinase_Tyr          PF07714.17   254     1e-79  276.7   0.0   1   1   1.8e-81   1.1e-79  276.6   0.0     3   251     2   248     1   249 0.97 [subseq from] Cytokinesis protein sepH [Trametes pubescens]
XP_008038920.1/1176-1424 -            249 Pkinase_Tyr          PF07714.17   254     1e-79  276.7   0.0   1   1   1.8e-81   1.1e-79  276.6   0.0     3   251     2   248     1   249 0.97 [subseq from] Pkinase-domain-containing protein [Trametes versicolor FP-101664 SS1] >EIW58780.1 Pkinase-domain-containing protein [Trametes versicolor FP-101664 SS1]
KXN87406.1/1159-1408     -            250 Pkinase_Tyr          PF07714.17   254   1.3e-79  276.4   0.0   1   1   2.4e-81   1.5e-79  276.2   0.0     3   251     2   249     1   250 0.96 [subseq from] Cytokinesis protein sepH [Leucoagaricus sp. SymC.cos]
OCL05676.1/53-298        -            246 Pkinase_Tyr          PF07714.17   254   1.4e-79  276.3   0.0   1   1   2.5e-81   1.5e-79  276.1   0.0     3   251     2   245     1   246 0.97 [subseq from] Pkinase-domain-containing protein [Glonium stellatum]
KGQ09626.1/50-298        -            249 Pkinase_Tyr          PF07714.17   254   1.5e-79  276.2   0.0   1   1   2.7e-81   1.6e-79  276.1   0.0     3   251     2   248     1   249 0.96 [subseq from] Cytokinesis protein sepH [Beauveria bassiana D1-5]
PQK13694.1/50-298        -            249 Pkinase_Tyr          PF07714.17   254   1.5e-79  276.2   0.0   1   1   2.7e-81   1.6e-79  276.1   0.0     3   251     2   248     1   249 0.96 [subseq from] hypothetical protein BB8028_0004g06250 [Beauveria bassiana]
KEQ59996.1/26-272        -            247 Pkinase_Tyr          PF07714.17   254   1.5e-79  276.2   0.0   1   1   2.7e-81   1.7e-79  276.0   0.0     3   251     2   246     1   247 0.97 [subseq from] hypothetical protein M437DRAFT_8980, partial [Aureobasidium melanogenum CBS 110374]
XP_019023957.1/17-262    -            246 Pkinase_Tyr          PF07714.17   254   1.8e-79  275.9   0.0   1   1   3.2e-81     2e-79  275.8   0.0     3   251     2   245     1   246 0.97 [subseq from] hypothetical protein SAICODRAFT_92458, partial [Saitoella complicata NRRL Y-17804] >GAO48533.1 hypothetical protein G7K_2706-t1 [Saitoella complicata NRRL Y-17804] >ODQ52844.1 hypothetical protein SAICODRAFT_92458, partial [Saitoella complicata NRRL Y-17804]
KAE8453022.1/54-301      -            248 Pkinase_Tyr          PF07714.17   254   2.1e-79  275.7   0.0   1   1   3.8e-81   2.3e-79  275.6   0.0     3   251     2   247     1   248 0.97 [subseq from] hypothetical protein EG329_012209 [Venturia inaequalis]
XP_018066350.1/54-301    -            248 Pkinase_Tyr          PF07714.17   254   2.1e-79  275.7   0.0   1   1   3.8e-81   2.3e-79  275.6   0.0     3   251     2   247     1   248 0.97 [subseq from] cell division control protein-like protein 15 [Phialocephala scopiformis] >KUJ11995.1 cell division control protein-like protein 15 [Phialocephala scopiformis]
KIO24855.1/98-349        -            252 Pkinase_Tyr          PF07714.17   254   2.1e-79  275.7   0.0   1   1   3.9e-81   2.4e-79  275.5   0.0     3   251     2   251     1   252 0.96 [subseq from] hypothetical protein M407DRAFT_76460 [Tulasnella calospora MUT 4182]
CZR59728.1/54-301        -            248 Pkinase_Tyr          PF07714.17   254   2.4e-79  275.5   0.0   1   1   4.4e-81   2.7e-79  275.4   0.0     3   251     2   247     1   248 0.97 [subseq from] related to septation (sepH) gene [Phialocephala subalpina]
XP_006696987.1/57-304    -            248 Pkinase_Tyr          PF07714.17   254   2.5e-79  275.5   0.0   1   1   4.4e-81   2.7e-79  275.3   0.0     3   251     2   247     1   248 0.96 [subseq from] hypothetical protein CTHT_0066920 [Chaetomium thermophilum var. thermophilum DSM 1495] >EGS17369.1 hypothetical protein CTHT_0066920 [Chaetomium thermophilum var. thermophilum DSM 1495]
XP_013340632.1/80-326    -            247 Pkinase_Tyr          PF07714.17   254   2.7e-79  275.4   0.0   1   1   4.8e-81   2.9e-79  275.2   0.0     3   251     2   246     1   247 0.97 [subseq from] hypothetical protein AUEXF2481DRAFT_7935 [Aureobasidium subglaciale EXF-2481] >KEQ92244.1 hypothetical protein AUEXF2481DRAFT_7935 [Aureobasidium subglaciale EXF-2481]
TQV95323.1/50-298        -            249 Pkinase_Tyr          PF07714.17   254   2.7e-79  275.4   0.0   1   1   4.8e-81   2.9e-79  275.2   0.0     3   251     2   248     1   249 0.96 [subseq from] cell division control protein 15, cdc15 [Cordyceps javanica] >TQW05480.1 cell division control protein 15, cdc15 [Cordyceps javanica]
XP_018701896.1/50-298    -            249 Pkinase_Tyr          PF07714.17   254   2.7e-79  275.4   0.0   1   1   4.8e-81   2.9e-79  275.2   0.0     3   251     2   248     1   249 0.96 [subseq from] cell division control protein 15, cdc15 [Cordyceps fumosorosea ARSEF 2679] >OAA56865.1 cell division control protein 15, cdc15 [Cordyceps fumosorosea ARSEF 2679]
PPQ96271.1/1555-1803     -            249 Pkinase_Tyr          PF07714.17   254   2.8e-79  275.3   0.0   1   1   5.1e-81   3.1e-79  275.1   0.0     3   251     2   248     1   249 0.96 [subseq from] hypothetical protein CVT26_005658 [Gymnopilus dilepis]
EKG21879.1/86-331        -            246 Pkinase_Tyr          PF07714.17   254     3e-79  275.2   0.0   1   1   5.3e-81   3.3e-79  275.1   0.0     3   251     2   245     1   246 0.96 [subseq from] hypothetical protein MPH_00799 [Macrophomina phaseolina MS6]
OCK83656.1/53-298        -            246 Pkinase_Tyr          PF07714.17   254     3e-79  275.2   0.0   1   1   5.4e-81   3.3e-79  275.1   0.0     3   251     2   245     1   246 0.97 [subseq from] Pkinase-domain-containing protein [Lepidopterella palustris CBS 459.81]
OSD02934.1/1174-1422     -            249 Pkinase_Tyr          PF07714.17   254   3.2e-79  275.1   0.0   1   1   5.9e-81   3.6e-79  274.9   0.0     3   251     2   248     1   249 0.97 [subseq from] Pkinase-domain-containing protein [Trametes coccinea BRFM310]
RYO78745.1/61-308        -            248 Pkinase_Tyr          PF07714.17   254   3.5e-79  275.0   0.0   1   1   6.3e-81   3.9e-79  274.8   0.0     3   251     2   247     1   248 0.96 [subseq from] hypothetical protein DL762_008538 [Monosporascus cannonballus] >RYO80934.1 hypothetical protein DL763_008746 [Monosporascus cannonballus] >RYP19280.1 hypothetical protein DL766_008488 [Monosporascus sp. MC13-8B]
RYP07334.1/61-308        -            248 Pkinase_Tyr          PF07714.17   254   3.5e-79  275.0   0.0   1   1   6.3e-81   3.9e-79  274.8   0.0     3   251     2   247     1   248 0.96 [subseq from] hypothetical protein DL764_002550 [Monosporascus ibericus]
RYP23000.1/61-308        -            248 Pkinase_Tyr          PF07714.17   254   3.5e-79  275.0   0.0   1   1   6.3e-81   3.9e-79  274.8   0.0     3   251     2   247     1   248 0.96 [subseq from] hypothetical protein DL767_008925 [Monosporascus sp. MG133]
RYP55420.1/61-308        -            248 Pkinase_Tyr          PF07714.17   254   3.5e-79  275.0   0.0   1   1   6.3e-81   3.9e-79  274.8   0.0     3   251     2   247     1   248 0.96 [subseq from] hypothetical protein DL769_010183 [Monosporascus sp. CRB-8-3]
RYP70636.1/61-308        -            248 Pkinase_Tyr          PF07714.17   254   3.5e-79  275.0   0.0   1   1   6.3e-81   3.9e-79  274.8   0.0     3   251     2   247     1   248 0.96 [subseq from] hypothetical protein DL771_005349 [Monosporascus sp. 5C6A]
ORY68860.1/64-311        -            248 Pkinase_Tyr          PF07714.17   254   3.5e-79  275.0   0.0   1   1   6.4e-81   3.9e-79  274.8   0.0     3   251     2   247     1   248 0.96 [subseq from] cell division control protein [Pseudomassariella vexata]
TVY71312.1/55-302        -            248 Pkinase_Tyr          PF07714.17   254   3.7e-79  274.9   0.0   1   1   6.6e-81   4.1e-79  274.8   0.0     3   251     2   247     1   248 0.97 [subseq from] Cytokinesis protein sepH [Lachnellula suecica]
GAW18537.1/138-385       -            248 Pkinase_Tyr          PF07714.17   254   3.7e-79  274.9   0.0   1   1   6.6e-81   4.1e-79  274.8   0.0     3   251     2   247     1   248 0.96 [subseq from] hypothetical protein ANO14919_080130 [fungal sp. No.14919]
CEJ94060.1/52-300        -            249 Pkinase_Tyr          PF07714.17   254   3.8e-79  274.9   0.0   1   1   6.8e-81   4.2e-79  274.7   0.0     3   251     2   248     1   249 0.96 [subseq from] Putative Cytokinesis protein sepH [Torrubiella hemipterigena]
OTB10671.1/63-310        -            248 Pkinase_Tyr          PF07714.17   254   3.9e-79  274.8   0.0   1   1   7.1e-81   4.3e-79  274.7   0.0     3   251     2   247     1   248 0.96 [subseq from] hypothetical protein K445DRAFT_69844 [Daldinia sp. EC12]
KAB2570035.1/86-331      -            246 Pkinase_Tyr          PF07714.17   254   3.9e-79  274.8   0.0   1   1   7.1e-81   4.4e-79  274.7   0.0     3   251     2   245     1   246 0.96 [subseq from] Cytokinesis protein sepH [Lasiodiplodia theobromae]
XP_020129873.1/87-332    -            246 Pkinase_Tyr          PF07714.17   254   4.1e-79  274.8   0.0   1   1   7.4e-81   4.5e-79  274.6   0.0     3   251     2   245     1   246 0.96 [subseq from] ste ste11 cdc15 protein kinase [Diplodia corticola] >OJD33613.1 ste ste11 cdc15 protein kinase [Diplodia corticola]
XP_024324767.1/56-304    -            249 Pkinase_Tyr          PF07714.17   254   4.1e-79  274.7   0.0   1   1   7.5e-81   4.6e-79  274.6   0.0     3   251     2   248     1   249 0.96 [subseq from] hypothetical protein VC83_03917 [Pseudogymnoascus destructans] >ELR04591.1 STE/STE11/CDC15 protein kinase [Pseudogymnoascus destructans 20631-21] >OAF59484.1 hypothetical protein VC83_03917 [Pseudogymnoascus destructans]
CZS90624.1/55-302        -            248 Pkinase_Tyr          PF07714.17   254   4.2e-79  274.7   0.0   1   1   7.5e-81   4.6e-79  274.6   0.0     3   251     2   247     1   248 0.97 [subseq from] related to septation (sepH) gene [Rhynchosporium agropyri] >CZT13007.1 related to septation (sepH) gene [Rhynchosporium commune]
CZT45212.1/55-302        -            248 Pkinase_Tyr          PF07714.17   254   4.2e-79  274.7   0.0   1   1   7.5e-81   4.6e-79  274.6   0.0     3   251     2   247     1   248 0.97 [subseq from] related to septation (sepH) gene [Rhynchosporium secalis]
CDS07947.1/434-681       -            248 Pkinase_Tyr          PF07714.17   254   4.2e-79  274.7   0.0   1   1   7.5e-81   4.6e-79  274.6   0.0     3   251     2   247     1   248 0.96 [subseq from] hypothetical protein LRAMOSA01896 [Lichtheimia ramosa]
OJD14312.1/70-315        -            246 Pkinase_Tyr          PF07714.17   254   4.2e-79  274.7   0.0   1   1   7.6e-81   4.7e-79  274.6   0.0     3   251     2   245     1   246 0.96 [subseq from] STE/STE11/CDC15 protein kinase [Emergomyces pasteurianus Ep9510]
RDX48211.1/1151-1399     -            249 Pkinase_Tyr          PF07714.17   254   4.3e-79  274.7   0.0   1   1   7.8e-81   4.8e-79  274.5   0.0     3   251     2   248     1   249 0.97 [subseq from] Pkinase-domain-containing protein [Polyporus brumalis]
TFK83688.1/1150-1398     -            249 Pkinase_Tyr          PF07714.17   254   4.3e-79  274.7   0.0   1   1   7.8e-81   4.8e-79  274.5   0.0     3   251     2   248     1   249 0.97 [subseq from] Pkinase-domain-containing protein [Polyporus arcularius HHB13444]
OTA70025.1/63-310        -            248 Pkinase_Tyr          PF07714.17   254   4.6e-79  274.6   0.0   1   1   8.2e-81   5.1e-79  274.4   0.0     3   251     2   247     1   248 0.96 [subseq from] cell division control protein [Hypoxylon sp. EC38]
OTA89998.1/63-310        -            248 Pkinase_Tyr          PF07714.17   254   4.6e-79  274.6   0.0   1   1   8.2e-81   5.1e-79  274.4   0.0     3   251     2   247     1   248 0.96 [subseq from] hypothetical protein M434DRAFT_33993 [Hypoxylon sp. CO27-5]
OAA70095.1/50-298        -            249 Pkinase_Tyr          PF07714.17   254   4.6e-79  274.6   0.0   1   1   8.2e-81   5.1e-79  274.4   0.0     3   251     2   248     1   249 0.96 [subseq from] cell division control protein 15, cdc15 [Cordyceps confragosa RCEF 1005]
XP_016605836.1/29-277    -            249 Pkinase_Tyr          PF07714.17   254   4.8e-79  274.5   0.5   1   1   8.7e-81   5.3e-79  274.4   0.5     3   251     2   248     1   249 0.97 [subseq from] CAMK/CAMKL protein kinase [Spizellomyces punctatus DAOM BR117] >KNC97796.1 CAMK/CAMKL protein kinase [Spizellomyces punctatus DAOM BR117]
OTB00843.1/63-310        -            248 Pkinase_Tyr          PF07714.17   254   5.2e-79  274.4   0.0   1   1   9.3e-81   5.7e-79  274.3   0.0     3   251     2   247     1   248 0.96 [subseq from] hypothetical protein M426DRAFT_15069 [Hypoxylon sp. CI-4A]
TQS38598.1/54-301        -            248 Pkinase_Tyr          PF07714.17   254   5.2e-79  274.4   0.0   1   1   9.4e-81   5.8e-79  274.3   0.0     3   251     2   247     1   248 0.96 [subseq from] hypothetical protein Golomagni_00892 [Golovinomyces magnicellulatus]
TEA20029.1/59-307        -            249 Pkinase_Tyr          PF07714.17   254   5.2e-79  274.4   0.0   1   1   9.4e-81   5.8e-79  274.3   0.0     3   251     2   248     1   249 0.96 [subseq from] Cytokinesis protein sepH [Colletotrichum sidae]
RFU27930.1/54-301        -            248 Pkinase_Tyr          PF07714.17   254   5.2e-79  274.4   0.0   1   1   9.4e-81   5.8e-79  274.3   0.0     3   251     2   247     1   248 0.96 [subseq from] hypothetical protein B7463_g8417, partial [Scytalidium lignicola]
KDR80728.1/1433-1681     -            249 Pkinase_Tyr          PF07714.17   254   5.3e-79  274.4   0.0   1   1   9.5e-81   5.8e-79  274.2   0.0     3   251     2   248     1   249 0.96 [subseq from] hypothetical protein GALMADRAFT_241153 [Galerina marginata CBS 339.88]
KFX89413.1/551-799       -            249 Pkinase_Tyr          PF07714.17   254   5.3e-79  274.4   0.0   1   1   9.5e-81   5.9e-79  274.2   0.0     3   251     2   248     1   249 0.96 [subseq from] hypothetical protein V490_07046 [Pseudogymnoascus sp. VKM F-3557]
KFY02472.1/551-799       -            249 Pkinase_Tyr          PF07714.17   254   5.3e-79  274.4   0.0   1   1   9.5e-81   5.9e-79  274.2   0.0     3   251     2   248     1   249 0.96 [subseq from] hypothetical protein O988_02135 [Pseudogymnoascus sp. VKM F-3808]
KFY12659.1/54-302        -            249 Pkinase_Tyr          PF07714.17   254   5.3e-79  274.4   0.0   1   1   9.5e-81   5.9e-79  274.2   0.0     3   251     2   248     1   249 0.96 [subseq from] hypothetical protein V492_03753 [Pseudogymnoascus sp. VKM F-4246]
KFY31039.1/58-306        -            249 Pkinase_Tyr          PF07714.17   254   5.3e-79  274.4   0.0   1   1   9.5e-81   5.9e-79  274.2   0.0     3   251     2   248     1   249 0.96 [subseq from] hypothetical protein V493_01451 [Pseudogymnoascus sp. VKM F-4281 (FW-2241)]
KFY35008.1/512-760       -            249 Pkinase_Tyr          PF07714.17   254   5.3e-79  274.4   0.0   1   1   9.5e-81   5.9e-79  274.2   0.0     3   251     2   248     1   249 0.96 [subseq from] hypothetical protein V494_06283 [Pseudogymnoascus sp. VKM F-4513 (FW-928)]
KFY38666.1/551-799       -            249 Pkinase_Tyr          PF07714.17   254   5.3e-79  274.4   0.0   1   1   9.5e-81   5.9e-79  274.2   0.0     3   251     2   248     1   249 0.96 [subseq from] hypothetical protein V495_06435 [Pseudogymnoascus sp. VKM F-4514 (FW-929)] >KFY59503.1 hypothetical protein V497_04234 [Pseudogymnoascus sp. VKM F-4516 (FW-969)]
KFY62092.1/54-302        -            249 Pkinase_Tyr          PF07714.17   254   5.3e-79  274.4   0.0   1   1   9.5e-81   5.9e-79  274.2   0.0     3   251     2   248     1   249 0.96 [subseq from] hypothetical protein V496_04746 [Pseudogymnoascus sp. VKM F-4515 (FW-2607)]
KFY69949.1/56-304        -            249 Pkinase_Tyr          PF07714.17   254   5.3e-79  274.4   0.0   1   1   9.5e-81   5.9e-79  274.2   0.0     3   251     2   248     1   249 0.96 [subseq from] hypothetical protein V499_09601 [Pseudogymnoascus sp. VKM F-103] >OBT94188.2 hypothetical protein VE01_07064 [Pseudogymnoascus verrucosus]
KFY82762.1/56-304        -            249 Pkinase_Tyr          PF07714.17   254   5.3e-79  274.4   0.0   1   1   9.5e-81   5.9e-79  274.2   0.0     3   251     2   248     1   249 0.96 [subseq from] hypothetical protein V498_08466 [Pseudogymnoascus sp. VKM F-4517 (FW-2822)]
KFY87589.1/602-850       -            249 Pkinase_Tyr          PF07714.17   254   5.3e-79  274.4   0.0   1   1   9.5e-81   5.9e-79  274.2   0.0     3   251     2   248     1   249 0.96 [subseq from] hypothetical protein V500_06881 [Pseudogymnoascus sp. VKM F-4518 (FW-2643)]
KFZ05711.1/536-784       -            249 Pkinase_Tyr          PF07714.17   254   5.3e-79  274.4   0.0   1   1   9.5e-81   5.9e-79  274.2   0.0     3   251     2   248     1   249 0.96 [subseq from] hypothetical protein V501_08095 [Pseudogymnoascus sp. VKM F-4519 (FW-2642)]
KFZ17683.1/618-866       -            249 Pkinase_Tyr          PF07714.17   254   5.3e-79  274.4   0.0   1   1   9.5e-81   5.9e-79  274.2   0.0     3   251     2   248     1   249 0.96 [subseq from] hypothetical protein V502_04464 [Pseudogymnoascus sp. VKM F-4520 (FW-2644)]
OBT56142.1/54-302        -            249 Pkinase_Tyr          PF07714.17   254   5.3e-79  274.4   0.0   1   1   9.5e-81   5.9e-79  274.2   0.0     3   251     2   248     1   249 0.96 [subseq from] STE/STE11/CDC15 protein kinase [Pseudogymnoascus sp. 24MN13]
OBT65243.1/600-848       -            249 Pkinase_Tyr          PF07714.17   254   5.3e-79  274.4   0.0   1   1   9.5e-81   5.9e-79  274.2   0.0     3   251     2   248     1   249 0.96 [subseq from] STE/STE11/CDC15 protein kinase [Pseudogymnoascus sp. 23342-1-I1]
OBT75838.1/54-302        -            249 Pkinase_Tyr          PF07714.17   254   5.3e-79  274.4   0.0   1   1   9.5e-81   5.9e-79  274.2   0.0     3   251     2   248     1   249 0.96 [subseq from] STE/STE11/CDC15 protein kinase [Pseudogymnoascus sp. 05NY08]
OBT84741.1/56-304        -            249 Pkinase_Tyr          PF07714.17   254   5.3e-79  274.4   0.0   1   1   9.5e-81   5.9e-79  274.2   0.0     3   251     2   248     1   249 0.96 [subseq from] STE/STE11/CDC15 protein kinase [Pseudogymnoascus sp. 03VT05]
XP_018127921.1/54-302    -            249 Pkinase_Tyr          PF07714.17   254   5.3e-79  274.4   0.0   1   1   9.5e-81   5.9e-79  274.2   0.0     3   251     2   248     1   249 0.96 [subseq from] STE/STE11/CDC15 protein kinase [Pseudogymnoascus verrucosus]
RDW60891.1/53-300        -            248 Pkinase_Tyr          PF07714.17   254   5.5e-79  274.3   0.0   1   1     1e-80   6.1e-79  274.2   0.0     3   251     2   247     1   248 0.96 [subseq from] cell division control protein-like protein 15 [Coleophoma cylindrospora]
TPX71481.1/29-277        -            249 Pkinase_Tyr          PF07714.17   254   5.6e-79  274.3   0.5   1   1     1e-80   6.1e-79  274.2   0.5     3   251     2   248     1   249 0.97 [subseq from] hypothetical protein SpCBS45565_g01165 [Spizellomyces sp. 'palustris']
EGE80463.1/72-317        -            246 Pkinase_Tyr          PF07714.17   254   5.6e-79  274.3   0.0   1   1     1e-80   6.2e-79  274.2   0.0     3   251     2   245     1   246 0.97 [subseq from] STE/STE11/CDC15 protein kinase [Blastomyces dermatitidis ATCC 18188] >EEQ83615.2 STE/STE11/CDC15 protein kinase [Blastomyces dermatitidis ER-3]
EQL31058.1/72-317        -            246 Pkinase_Tyr          PF07714.17   254   5.6e-79  274.3   0.0   1   1     1e-80   6.2e-79  274.2   0.0     3   251     2   245     1   246 0.97 [subseq from] STE/STE11/CDC15 protein kinase [Blastomyces dermatitidis ATCC 26199]
OAT08617.1/72-317        -            246 Pkinase_Tyr          PF07714.17   254   5.6e-79  274.3   0.0   1   1     1e-80   6.2e-79  274.2   0.0     3   251     2   245     1   246 0.97 [subseq from] STE/STE11/CDC15 protein kinase [Blastomyces gilchristii SLH14081]
ODA80767.1/52-300        -            249 Pkinase_Tyr          PF07714.17   254   5.6e-79  274.3   0.0   1   1     1e-80   6.2e-79  274.2   0.0     3   251     2   248     1   249 0.96 [subseq from] hypothetical protein RJ55_03726 [Drechmeria coniospora]
OJD10924.1/71-316        -            246 Pkinase_Tyr          PF07714.17   254   5.7e-79  274.3   0.0   1   1     1e-80   6.3e-79  274.1   0.0     3   251     2   245     1   246 0.97 [subseq from] STE/STE11/CDC15 protein kinase [Blastomyces percursus]
TGJ82878.1/88-335        -            248 Pkinase_Tyr          PF07714.17   254   5.7e-79  274.3   0.0   1   1     1e-80   6.3e-79  274.1   0.0     3   251     2   247     1   248 0.96 [subseq from] hypothetical protein E0Z10_g5874 [Xylaria hypoxylon]
TDZ15943.1/59-307        -            249 Pkinase_Tyr          PF07714.17   254   5.8e-79  274.3   0.0   1   1     1e-80   6.4e-79  274.1   0.0     3   251     2   248     1   249 0.96 [subseq from] Cytokinesis protein sepH [Colletotrichum orbiculare MAFF 240422]
TDZ33466.1/59-307        -            249 Pkinase_Tyr          PF07714.17   254   5.8e-79  274.3   0.0   1   1     1e-80   6.4e-79  274.1   0.0     3   251     2   248     1   249 0.96 [subseq from] Cytokinesis protein sepH [Colletotrichum spinosum]
TDZ71672.1/59-307        -            249 Pkinase_Tyr          PF07714.17   254   5.8e-79  274.3   0.0   1   1     1e-80   6.4e-79  274.1   0.0     3   251     2   248     1   249 0.96 [subseq from] Cytokinesis protein sepH [Colletotrichum trifolii]
XP_011272555.1/155-400   -            246 Pkinase_Tyr          PF07714.17   254   6.5e-79  274.1   0.1   1   1   1.2e-80   7.2e-79  274.0   0.1     3   251     2   245     1   246 0.97 [subseq from] hypothetical protein BN7_5169 [Wickerhamomyces ciferrii] >CCH45586.1 hypothetical protein BN7_5169 [Wickerhamomyces ciferrii]
OBZ81768.1/303-548       -            246 Pkinase_Tyr          PF07714.17   254   6.9e-79  274.0   0.0   1   1   1.2e-80   7.6e-79  273.9   0.0     3   251     2   245     1   246 0.96 [subseq from] Cytokinesis protein sepH [Choanephora cucurbitarum]
RKF71942.1/54-301        -            248 Pkinase_Tyr          PF07714.17   254   7.1e-79  274.0   0.0   1   1   1.3e-80   7.9e-79  273.8   0.0     3   251     2   247     1   248 0.96 [subseq from] Cytokinesis protein sepH [Golovinomyces cichoracearum]
RKF78756.1/54-301        -            248 Pkinase_Tyr          PF07714.17   254   7.1e-79  274.0   0.0   1   1   1.3e-80   7.9e-79  273.8   0.0     3   251     2   247     1   248 0.96 [subseq from] Cytokinesis protein sepH [Golovinomyces cichoracearum]
RKF80121.1/54-301        -            248 Pkinase_Tyr          PF07714.17   254   7.1e-79  274.0   0.0   1   1   1.3e-80   7.9e-79  273.8   0.0     3   251     2   247     1   248 0.96 [subseq from] Cytokinesis protein sepH [Golovinomyces cichoracearum]
XP_028469337.1/61-309    -            249 Pkinase_Tyr          PF07714.17   254   7.2e-79  274.0   0.0   1   1   1.3e-80   7.9e-79  273.8   0.0     3   251     2   248     1   249 0.96 [subseq from] cell division control protein [Sodiomyces alkalinus F11] >ROT41531.1 cell division control protein [Sodiomyces alkalinus F11]
QDS76262.1/62-306        -            245 Pkinase_Tyr          PF07714.17   254   7.3e-79  273.9   0.0   1   1   1.3e-80   8.1e-79  273.8   0.0     3   251     2   244     1   245 0.96 [subseq from] hypothetical protein FKW77_001541 [Venturia effusa]
TID13675.1/62-306        -            245 Pkinase_Tyr          PF07714.17   254   7.3e-79  273.9   0.0   1   1   1.3e-80   8.1e-79  273.8   0.0     3   251     2   244     1   245 0.96 [subseq from] STE/STE11/CDC15 protein kinase [Venturia nashicola] >TLD18884.1 STE/STE11/CDC15 protein kinase [Venturia nashicola]
TVY13708.1/55-302        -            248 Pkinase_Tyr          PF07714.17   254   7.3e-79  273.9   0.0   1   1   1.3e-80   8.1e-79  273.8   0.0     3   251     2   247     1   248 0.96 [subseq from] Cytokinesis protein sepH [Lachnellula arida]
TVY43312.1/55-302        -            248 Pkinase_Tyr          PF07714.17   254   7.3e-79  273.9   0.0   1   1   1.3e-80   8.1e-79  273.8   0.0     3   251     2   247     1   248 0.96 [subseq from] Cytokinesis protein [Lachnellula subtilissima]
TVY47915.1/55-302        -            248 Pkinase_Tyr          PF07714.17   254   7.3e-79  273.9   0.0   1   1   1.3e-80   8.1e-79  273.8   0.0     3   251     2   247     1   248 0.96 [subseq from] Cytokinesis protein sepH [Lachnellula cervina]
TVY86950.1/14-261        -            248 Pkinase_Tyr          PF07714.17   254   7.3e-79  273.9   0.0   1   1   1.3e-80   8.1e-79  273.8   0.0     3   251     2   247     1   248 0.96 [subseq from] Cytokinesis protein, partial [Lachnellula willkommii]
XP_031009384.1/55-302    -            248 Pkinase_Tyr          PF07714.17   254   7.3e-79  273.9   0.0   1   1   1.3e-80   8.1e-79  273.8   0.0     3   251     2   247     1   248 0.96 [subseq from] Cytokinesis protein [Lachnellula hyalina] >TVY30598.1 Cytokinesis protein [Lachnellula hyalina]
PVH84352.1/54-301        -            248 Pkinase_Tyr          PF07714.17   254   7.5e-79  273.9   0.0   1   1   1.3e-80   8.3e-79  273.8   0.0     3   251     2   247     1   248 0.96 [subseq from] cell division control protein-like protein 15 [Cadophora sp. DSE1049]
XP_007292999.1/509-756   -            248 Pkinase_Tyr          PF07714.17   254   7.5e-79  273.9   0.0   1   1   1.3e-80   8.3e-79  273.8   0.0     3   251     2   247     1   248 0.96 [subseq from] septation [Marssonina brunnea f. sp. 'multigermtubi' MB_m1] >EKD16641.1 septation [Marssonina brunnea f. sp. 'multigermtubi' MB_m1]
OAQ83531.1/56-304        -            249 Pkinase_Tyr          PF07714.17   254   7.5e-79  273.9   0.0   1   1   1.3e-80   8.3e-79  273.7   0.0     3   251     2   248     1   249 0.96 [subseq from] cell division control protein 15, cdc15 [Purpureocillium lilacinum]
PWI66160.1/56-304        -            249 Pkinase_Tyr          PF07714.17   254   7.5e-79  273.9   0.0   1   1   1.3e-80   8.3e-79  273.7   0.0     3   251     2   248     1   249 0.96 [subseq from] hypothetical protein PCL_05378 [Purpureocillium lilacinum]
XP_018179033.1/56-304    -            249 Pkinase_Tyr          PF07714.17   254   7.5e-79  273.9   0.0   1   1   1.3e-80   8.3e-79  273.7   0.0     3   251     2   248     1   249 0.96 [subseq from] cell division control protein 15, cdc15 [Purpureocillium lilacinum] >OAQ90314.1 cell division control protein 15, cdc15 [Purpureocillium lilacinum]
CEG02413.1/47-295        -            249 Pkinase_Tyr          PF07714.17   254   7.9e-79  273.8   0.0   1   1   1.4e-80   8.8e-79  273.7   0.0     3   251     2   248     1   249 0.96 [subseq from] unnamed protein product [Fusarium pseudograminearum CS3427]
SCB64610.1/47-295        -            249 Pkinase_Tyr          PF07714.17   254   7.9e-79  273.8   0.0   1   1   1.4e-80   8.8e-79  273.7   0.0     3   251     2   248     1   249 0.96 [subseq from] unnamed protein product [Fusarium graminearum] >PCD18652.1 hypothetical protein FGRA07_06405 [Fusarium graminearum]
XP_009252583.1/47-295    -            249 Pkinase_Tyr          PF07714.17   254   7.9e-79  273.8   0.0   1   1   1.4e-80   8.8e-79  273.7   0.0     3   251     2   248     1   249 0.96 [subseq from] hypothetical protein FPSE_01188 [Fusarium pseudograminearum CS3096] >EKJ78594.1 hypothetical protein FPSE_01188 [Fusarium pseudograminearum CS3096]
KKY32471.1/62-309        -            248 Pkinase_Tyr          PF07714.17   254   8.1e-79  273.8   0.0   1   1   1.5e-80     9e-79  273.6   0.0     3   251     2   247     1   248 0.96 [subseq from] putative ste ste11 cdc15 protein kinase [Diaporthe ampelina]
KAA8631295.1/70-317      -            248 Pkinase_Tyr          PF07714.17   254   8.2e-79  273.8   0.0   1   1   1.5e-80   9.1e-79  273.6   0.0     3   251     2   247     1   248 0.97 [subseq from] hypothetical protein SMACR_04024 [Sordaria macrospora]
XP_003348179.1/28-275    -            248 Pkinase_Tyr          PF07714.17   254   8.2e-79  273.8   0.0   1   1   1.5e-80   9.1e-79  273.6   0.0     3   251     2   247     1   248 0.97 [subseq from] putative SEPH-like protein [Sordaria macrospora k-hell] >CCC11321.1 putative SEPH-like protein [Sordaria macrospora k-hell]
RDI85182.1/62-306        -            245 Pkinase_Tyr          PF07714.17   254   8.3e-79  273.7   0.0   1   1   1.5e-80   9.3e-79  273.6   0.0     3   251     2   244     1   245 0.96 [subseq from] hypothetical protein Vi05172_g4648 [Venturia inaequalis]
CDH49786.1/395-640       -            246 Pkinase_Tyr          PF07714.17   254   8.6e-79  273.7   0.0   1   1   1.6e-80   9.6e-79  273.5   0.0     3   249     2   245     1   246 0.98 [subseq from] related to ser thr protein kinase [Lichtheimia corymbifera JMRC:FSU:9682]
CDH49787.1/395-640       -            246 Pkinase_Tyr          PF07714.17   254   8.6e-79  273.7   0.0   1   1   1.6e-80   9.6e-79  273.5   0.0     3   249     2   245     1   246 0.98 [subseq from] related to ser thr protein kinase [Lichtheimia corymbifera JMRC:FSU:9682]
OBT46654.1/54-302        -            249 Pkinase_Tyr          PF07714.17   254   8.9e-79  273.6   0.0   1   1   1.6e-80   9.8e-79  273.5   0.0     3   251     2   248     1   249 0.96 [subseq from] STE/STE11/CDC15 protein kinase [Pseudogymnoascus sp. WSF 3629]
RPD64236.1/1149-1397     -            249 Pkinase_Tyr          PF07714.17   254   9.3e-79  273.6   0.0   1   1   1.7e-80     1e-78  273.4   0.0     3   251     2   248     1   249 0.97 [subseq from] Pkinase-domain-containing protein [Lentinus tigrinus ALCF2SS1-6]
RPD76435.1/1149-1397     -            249 Pkinase_Tyr          PF07714.17   254   9.3e-79  273.6   0.0   1   1   1.7e-80     1e-78  273.4   0.0     3   251     2   248     1   249 0.97 [subseq from] Pkinase-domain-containing protein [Lentinus tigrinus ALCF2SS1-7]
ORX54202.1/10-255        -            246 Pkinase_Tyr          PF07714.17   254   9.4e-79  273.6   0.0   1   1   1.7e-80     1e-78  273.4   0.0     3   251     2   245     1   246 0.97 [subseq from] Pkinase-domain-containing protein [Piromyces finnis]
GAP84605.1/64-311        -            248 Pkinase_Tyr          PF07714.17   254   9.6e-79  273.5   0.0   1   1   1.7e-80   1.1e-78  273.4   0.0     3   251     2   247     1   248 0.96 [subseq from] putative STE STE11 CDC15 protein kinase [Rosellinia necatrix]
KKF92334.1/59-304        -            246 Pkinase_Tyr          PF07714.17   254   9.7e-79  273.5   0.0   1   1   1.7e-80   1.1e-78  273.4   0.0     6   251     2   245     1   246 0.96 [subseq from] Cytokinesis protein sepH [Ceratocystis platani]
PHH50942.1/59-304        -            246 Pkinase_Tyr          PF07714.17   254   9.7e-79  273.5   0.0   1   1   1.7e-80   1.1e-78  273.4   0.0     6   251     2   245     1   246 0.96 [subseq from] Cytokinesis protein sepH [Ceratocystis fimbriata CBS 114723]
RAL64403.1/51-298        -            248 Pkinase_Tyr          PF07714.17   254     1e-78  273.4   0.0   1   1   1.9e-80   1.1e-78  273.3   0.0     3   251     2   247     1   248 0.96 [subseq from] hypothetical protein DID88_001879 [Monilinia fructigena]
PHH72393.1/53-301        -            249 Pkinase_Tyr          PF07714.17   254   1.1e-78  273.3   0.0   1   1     2e-80   1.2e-78  273.2   0.0     3   251     2   248     1   249 0.96 [subseq from] hypothetical protein CDD82_5993 [Ophiocordyceps australis]
TVY50017.1/55-302        -            248 Pkinase_Tyr          PF07714.17   254   1.1e-78  273.3   0.0   1   1     2e-80   1.2e-78  273.2   0.0     3   251     2   247     1   248 0.96 [subseq from] Cytokinesis protein [Lachnellula occidentalis]
CDS04185.1/389-636       -            248 Pkinase_Tyr          PF07714.17   254   1.1e-78  273.3   0.0   1   1     2e-80   1.2e-78  273.2   0.0     3   251     2   247     1   248 0.98 [subseq from] hypothetical protein LRAMOSA07140 [Lichtheimia ramosa]
ORY03963.1/2-253         -            252 Pkinase_Tyr          PF07714.17   254   1.1e-78  273.3   0.0   1   1     2e-80   1.2e-78  273.2   0.0     5   251     2   251     1   252 0.96 [subseq from] kinase-like protein [Basidiobolus meristosporus CBS 931.73]
CCX32685.1/66-310        -            245 Pkinase_Tyr          PF07714.17   254   1.1e-78  273.3   0.0   1   1     2e-80   1.2e-78  273.2   0.0     4   251     2   244     1   245 0.96 [subseq from] Similar to Cytokinesis protein sepH; acc. no. A2QHV0 [Pyronema omphalodes CBS 100304]
PFH59036.1/39-287        -            249 Pkinase_Tyr          PF07714.17   254   1.1e-78  273.3   0.0   1   1     2e-80   1.2e-78  273.2   0.0     3   251     2   248     1   249 0.96 [subseq from] hypothetical protein XA68_12895 [Ophiocordyceps unilateralis]
OLN86450.1/59-307        -            249 Pkinase_Tyr          PF07714.17   254   1.1e-78  273.3   0.0   1   1   2.1e-80   1.3e-78  273.1   0.0     3   251     2   248     1   249 0.96 [subseq from] Cytokinesis protein sepH [Colletotrichum chlorophyti]
RKU44369.1/58-305        -            248 Pkinase_Tyr          PF07714.17   254   1.2e-78  273.2   0.0   1   1   2.1e-80   1.3e-78  273.1   0.0     3   251     2   247     1   248 0.96 [subseq from] hypothetical protein DL546_002450 [Coniochaeta pulveracea]
RDA87747.1/39-287        -            249 Pkinase_Tyr          PF07714.17   254   1.2e-78  273.2   0.0   1   1   2.1e-80   1.3e-78  273.1   0.0     3   251     2   248     1   249 0.96 [subseq from] hypothetical protein CP532_2490 [Ophiocordyceps sp. 'camponoti-leonardi']
RDA87748.1/39-287        -            249 Pkinase_Tyr          PF07714.17   254   1.2e-78  273.2   0.0   1   1   2.1e-80   1.3e-78  273.1   0.0     3   251     2   248     1   249 0.96 [subseq from] hypothetical protein CP532_2490 [Ophiocordyceps sp. 'camponoti-leonardi']
OBS29384.1/47-295        -            249 Pkinase_Tyr          PF07714.17   254   1.2e-78  273.2   0.0   1   1   2.2e-80   1.3e-78  273.1   0.0     3   251     2   248     1   249 0.96 [subseq from] hypothetical protein FPOA_03320 [Fusarium poae]
XP_025591041.1/33-281    -            249 Pkinase_Tyr          PF07714.17   254   1.2e-78  273.2   0.0   1   1   2.2e-80   1.3e-78  273.1   0.0     3   251     2   248     1   249 0.96 [subseq from] uncharacterized protein FVRRES_03838 [Fusarium venenatum] >CEI67326.1 unnamed protein product [Fusarium venenatum]
THG95582.1/43-292        -            250 Pkinase_Tyr          PF07714.17   254   1.3e-78  273.1   0.0   1   1   2.3e-80   1.4e-78  273.0   0.0     3   251     2   249     1   250 0.96 [subseq from] hypothetical protein EW145_g7931 [Phellinidium pouzarii]
POS77663.1/78-324        -            247 Pkinase_Tyr          PF07714.17   254   1.3e-78  273.1   0.0   1   1   2.4e-80   1.5e-78  272.9   0.0     4   251     2   246     1   247 0.96 [subseq from] cell division cycle 15-like protein [Diaporthe helianthi]
TBU27276.1/706-954       -            249 Pkinase_Tyr          PF07714.17   254   1.3e-78  273.1   0.0   1   1   2.4e-80   1.5e-78  272.9   0.0     3   251     2   248     1   249 0.97 [subseq from] hypothetical protein BD311DRAFT_696875, partial [Dichomitus squalens]
TBU54706.1/545-793       -            249 Pkinase_Tyr          PF07714.17   254   1.3e-78  273.1   0.0   1   1   2.4e-80   1.5e-78  272.9   0.0     3   251     2   248     1   249 0.97 [subseq from] hypothetical protein BD310DRAFT_935339 [Dichomitus squalens]
XP_007362931.1/1169-1417 -            249 Pkinase_Tyr          PF07714.17   254   1.3e-78  273.1   0.0   1   1   2.4e-80   1.5e-78  272.9   0.0     3   251     2   248     1   249 0.97 [subseq from] Pkinase-domain-containing protein [Dichomitus squalens LYAD-421 SS1] >EJF64120.1 Pkinase-domain-containing protein [Dichomitus squalens LYAD-421 SS1]
OCK94065.1/54-299        -            246 Pkinase_Tyr          PF07714.17   254   1.3e-78  273.1   0.0   1   1   2.4e-80   1.5e-78  272.9   0.0     3   251     2   245     1   246 0.97 [subseq from] Pkinase-domain-containing protein [Cenococcum geophilum 1.58]
RDW28532.1/58-307        -            250 Pkinase_Tyr          PF07714.17   254   1.3e-78  273.1   0.0   1   1   2.4e-80   1.5e-78  272.9   0.0     3   251     2   249     1   250 0.96 [subseq from] hypothetical protein B0I71DRAFT_127215 [Yarrowia lipolytica] >RDW34949.1 hypothetical protein B0I72DRAFT_133833 [Yarrowia lipolytica] >RDW42717.1 hypothetical protein B0I73DRAFT_126594 [Yarrowia lipolytica] >RDW48584.1 hypothetical protein B0I74DRAFT_133346 [Yarrowia lipolytica] >RDW55277.1 hypothetical protein B0I75DRAFT_133162 [Yarrowia lipolytica]
RMI97754.1/58-307        -            250 Pkinase_Tyr          PF07714.17   254   1.3e-78  273.1   0.0   1   1   2.4e-80   1.5e-78  272.9   0.0     3   251     2   249     1   250 0.96 [subseq from] hypothetical protein BD777DRAFT_126577 [Yarrowia lipolytica] >KAB8284092.1 hypothetical protein BKA91DRAFT_135739 [Yarrowia lipolytica] >KAE8173679.1 hypothetical protein BKA90DRAFT_135372 [Yarrowia lipolytica]
SEI32365.1/20-269        -            250 Pkinase_Tyr          PF07714.17   254   1.3e-78  273.1   0.0   1   1   2.4e-80   1.5e-78  272.9   0.0     3   251     2   249     1   250 0.96 [subseq from] YALIA101S02e15808g1_1 [Yarrowia lipolytica] >VBB83172.1 Conserved hypothetical protein [Yarrowia lipolytica]
XP_505151.2/20-269       -            250 Pkinase_Tyr          PF07714.17   254   1.3e-78  273.1   0.0   1   1   2.4e-80   1.5e-78  272.9   0.0     3   251     2   249     1   250 0.96 [subseq from] YALI0F08165p [Yarrowia lipolytica CLIB122] >CAG77958.2 YALI0F08165p [Yarrowia lipolytica CLIB122] >AOW06841.1 hypothetical protein YALI1_F11553g [Yarrowia lipolytica]
PIL25118.1/1174-1422     -            249 Pkinase_Tyr          PF07714.17   254   1.3e-78  273.1   0.0   1   1   2.4e-80   1.5e-78  272.9   0.0     3   251     2   248     1   249 0.97 [subseq from] transporter [Ganoderma sinense ZZ0214-1]
KAB2108969.1/71-316      -            246 Pkinase_Tyr          PF07714.17   254   1.3e-78  273.1   0.0   1   1   2.4e-80   1.5e-78  272.9   0.0     3   251     2   245     1   246 0.96 [subseq from] Cytokinesis protein [Alternaria gaisen]
KNG43985.1/78-323        -            246 Pkinase_Tyr          PF07714.17   254   1.3e-78  273.1   0.0   1   1   2.4e-80   1.5e-78  272.9   0.0     3   251     2   245     1   246 0.96 [subseq from] ste ste11 cdc15 protein kinase [Stemphylium lycopersici] >RAR12479.1 ste ste11 cdc15 protein kinase [Stemphylium lycopersici] >RAR12636.1 ste ste11 cdc15 protein kinase [Stemphylium lycopersici]
OWY48770.1/71-316        -            246 Pkinase_Tyr          PF07714.17   254   1.3e-78  273.1   0.0   1   1   2.4e-80   1.5e-78  272.9   0.0     3   251     2   245     1   246 0.96 [subseq from] ste ste11 cdc15 protein kinase [Alternaria alternata]
RYN57581.1/71-316        -            246 Pkinase_Tyr          PF07714.17   254   1.3e-78  273.1   0.0   1   1   2.4e-80   1.5e-78  272.9   0.0     3   251     2   245     1   246 0.96 [subseq from] Cytokinesis protein [Alternaria tenuissima]
RYN81217.1/71-316        -            246 Pkinase_Tyr          PF07714.17   254   1.3e-78  273.1   0.0   1   1   2.4e-80   1.5e-78  272.9   0.0     3   251     2   245     1   246 0.96 [subseq from] Cytokinesis protein [Alternaria tenuissima]
RYO63544.1/71-316        -            246 Pkinase_Tyr          PF07714.17   254   1.3e-78  273.1   0.0   1   1   2.4e-80   1.5e-78  272.9   0.0     3   251     2   245     1   246 0.96 [subseq from] Cytokinesis protein [Alternaria tenuissima]
RYO65196.1/71-316        -            246 Pkinase_Tyr          PF07714.17   254   1.3e-78  273.1   0.0   1   1   2.4e-80   1.5e-78  272.9   0.0     3   251     2   245     1   246 0.96 [subseq from] Cytokinesis protein [Alternaria arborescens]
XP_007689678.1/77-322    -            246 Pkinase_Tyr          PF07714.17   254   1.3e-78  273.1   0.0   1   1   2.4e-80   1.5e-78  272.9   0.0     3   251     2   245     1   246 0.96 [subseq from] hypothetical protein COCMIDRAFT_6823 [Bipolaris oryzae ATCC 44560] >EUC43802.1 hypothetical protein COCMIDRAFT_6823 [Bipolaris oryzae ATCC 44560]
XP_007701953.1/73-318    -            246 Pkinase_Tyr          PF07714.17   254   1.3e-78  273.1   0.0   1   1   2.4e-80   1.5e-78  272.9   0.0     3   251     2   245     1   246 0.96 [subseq from] hypothetical protein COCSADRAFT_222687 [Bipolaris sorokiniana ND90Pr] >EMD62627.1 hypothetical protein COCSADRAFT_222687 [Bipolaris sorokiniana ND90Pr]
XP_007712933.1/73-318    -            246 Pkinase_Tyr          PF07714.17   254   1.3e-78  273.1   0.0   1   1   2.4e-80   1.5e-78  272.9   0.0     3   251     2   245     1   246 0.96 [subseq from] hypothetical protein COCCADRAFT_97869 [Bipolaris zeicola 26-R-13] >EUC32736.1 hypothetical protein COCCADRAFT_97869 [Bipolaris zeicola 26-R-13]
XP_008021106.1/77-322    -            246 Pkinase_Tyr          PF07714.17   254   1.3e-78  273.1   0.0   1   1   2.4e-80   1.5e-78  272.9   0.0     3   251     2   245     1   246 0.96 [subseq from] hypothetical protein SETTUDRAFT_134371 [Exserohilum turcica Et28A] >EOA92221.1 hypothetical protein SETTUDRAFT_134371 [Exserohilum turcica Et28A]
XP_014074560.1/69-314    -            246 Pkinase_Tyr          PF07714.17   254   1.3e-78  273.1   0.0   1   1   2.4e-80   1.5e-78  272.9   0.0     3   251     2   245     1   246 0.96 [subseq from] hypothetical protein COCC4DRAFT_150184 [Bipolaris maydis ATCC 48331] >EMD96521.1 hypothetical protein COCHEDRAFT_1085106 [Bipolaris maydis C5] >ENI00651.1 hypothetical protein COCC4DRAFT_150184 [Bipolaris maydis ATCC 48331]
XP_014560868.1/73-318    -            246 Pkinase_Tyr          PF07714.17   254   1.3e-78  273.1   0.0   1   1   2.4e-80   1.5e-78  272.9   0.0     3   251     2   245     1   246 0.96 [subseq from] hypothetical protein COCVIDRAFT_88120 [Bipolaris victoriae FI3] >EUN31279.1 hypothetical protein COCVIDRAFT_88120 [Bipolaris victoriae FI3]
XP_018383559.1/71-316    -            246 Pkinase_Tyr          PF07714.17   254   1.3e-78  273.1   0.0   1   1   2.4e-80   1.5e-78  272.9   0.0     3   251     2   245     1   246 0.96 [subseq from] hypothetical protein CC77DRAFT_213406 [Alternaria alternata] >OAG18138.1 hypothetical protein CC77DRAFT_213406 [Alternaria alternata] >RII14350.1 hypothetical protein CUC08_Gglean003929 [Alternaria sp. MG1] >RYN29555.1 Cytokinesis protein [Alternaria tenuissima] >RYN51316.1 Cytokinesis protein [Alternaria tenuissima] >RYN76660.1 Cytokinesis protein [Alternaria alternata] >RYN98728.1 Cytokinesis protein [Alternaria tenuissima] >RYO18254.1 Cytokinesis protein [Alternaria tenuissima]
XP_028508207.1/71-316    -            246 Pkinase_Tyr          PF07714.17   254   1.3e-78  273.1   0.0   1   1   2.4e-80   1.5e-78  272.9   0.0     3   251     2   245     1   246 0.96 [subseq from] Cytokinesis protein [Alternaria arborescens] >RYN23510.1 Cytokinesis protein [Alternaria arborescens] >RYO32784.1 Cytokinesis protein [Alternaria arborescens]
OWP05973.1/57-304        -            248 Pkinase_Tyr          PF07714.17   254   1.4e-78  273.0   0.0   1   1   2.5e-80   1.5e-78  272.9   0.0     3   251     2   247     1   248 0.97 [subseq from] cell division control protein [Marssonina coronariae]
TAQ91498.1/429-676       -            248 Pkinase_Tyr          PF07714.17   254   1.4e-78  273.0   0.0   1   1   2.5e-80   1.5e-78  272.9   0.0     3   251     2   247     1   248 0.97 [subseq from] hypothetical protein B7494_g200 [Chlorociboria aeruginascens]
SZF05783.1/54-301        -            248 Pkinase_Tyr          PF07714.17   254   1.4e-78  273.0   0.0   1   1   2.6e-80   1.6e-78  272.8   0.0     3   251     2   247     1   248 0.96 [subseq from] unnamed protein product [Blumeria graminis f. sp. hordei]
RCI13208.1/39-287        -            249 Pkinase_Tyr          PF07714.17   254   1.5e-78  272.9   0.0   1   1   2.7e-80   1.6e-78  272.8   0.0     3   251     2   248     1   249 0.96 [subseq from] hypothetical protein L249_1172 [Ophiocordyceps polyrhachis-furcata BCC 54312]
PGH22925.1/56-301        -            246 Pkinase_Tyr          PF07714.17   254   1.5e-78  272.9   0.0   1   1   2.7e-80   1.7e-78  272.7   0.0     3   251     2   245     1   246 0.97 [subseq from] STE/STE11/CDC15 protein kinase [Polytolypa hystricis UAMH7299]
XP_023627246.1/129-378   -            250 Pkinase_Tyr          PF07714.17   254   1.5e-78  272.9   0.0   1   1   2.8e-80   1.7e-78  272.7   0.0     3   251     2   249     1   250 0.97 [subseq from] related to Cytokinesis protein sepH [Ramularia collo-cygni] >CZT20357.1 related to Cytokinesis protein sepH [Ramularia collo-cygni]
GAT43604.1/1212-1460     -            249 Pkinase_Tyr          PF07714.17   254   1.6e-78  272.8   0.0   1   1   2.9e-80   1.8e-78  272.7   0.0     3   251     2   248     1   249 0.96 [subseq from] cell division control protein [Mycena chlorophos]
OMP83449.1/2-246         -            245 Pkinase_Tyr          PF07714.17   254   1.6e-78  272.8   0.0   1   1   2.9e-80   1.8e-78  272.7   0.0     4   251     2   244     1   245 0.96 [subseq from] Cytokinesis protein sepH, partial [Diplodia seriata]
TFK29664.1/1129-1377     -            249 Pkinase_Tyr          PF07714.17   254   1.6e-78  272.8   0.0   1   1   2.9e-80   1.8e-78  272.7   0.0     3   251     2   248     1   249 0.96 [subseq from] hypothetical protein FA15DRAFT_663822 [Coprinopsis marcescibilis]
ELQ59505.1/60-307        -            248 Pkinase_Tyr          PF07714.17   254   1.7e-78  272.7   0.0   1   1     3e-80   1.9e-78  272.6   0.0     3   251     2   247     1   248 0.96 [subseq from] cell division control protein 7 [Pyricularia oryzae P131]
TLD24097.1/60-307        -            248 Pkinase_Tyr          PF07714.17   254   1.7e-78  272.7   0.0   1   1     3e-80   1.9e-78  272.6   0.0     3   251     2   247     1   248 0.96 [subseq from] hypothetical protein PspLS_06738 [Pyricularia sp. CBS 133598]
XP_003719734.1/60-307    -            248 Pkinase_Tyr          PF07714.17   254   1.7e-78  272.7   0.0   1   1     3e-80   1.9e-78  272.6   0.0     3   251     2   247     1   248 0.96 [subseq from] STE/STE11/CDC15 protein kinase [Pyricularia oryzae 70-15] >EHA47367.1 STE/STE11/CDC15 protein kinase [Pyricularia oryzae 70-15]
XP_029749251.1/60-307    -            248 Pkinase_Tyr          PF07714.17   254   1.7e-78  272.7   0.0   1   1     3e-80   1.9e-78  272.6   0.0     3   251     2   247     1   248 0.96 [subseq from] hypothetical protein PpBr36_04581 [Pyricularia pennisetigena] >TLS26401.1 hypothetical protein PpBr36_04581 [Pyricularia pennisetigena]
XP_030980756.1/60-307    -            248 Pkinase_Tyr          PF07714.17   254   1.7e-78  272.7   0.0   1   1     3e-80   1.9e-78  272.6   0.0     3   251     2   247     1   248 0.96 [subseq from] uncharacterized protein PgNI_06805 [Pyricularia grisea] >TLD08435.1 hypothetical protein PgNI_06805 [Pyricularia grisea]
TGZ78924.1/44-287        -            244 Pkinase_Tyr          PF07714.17   254   1.7e-78  272.7   0.0   1   1     3e-80   1.9e-78  272.6   0.0     6   252     3   244     1   244 0.98 [subseq from] Pkinase-domain-containing protein [Ascodesmis nigricans]
KZL68426.1/380-628       -            249 Pkinase_Tyr          PF07714.17   254   1.7e-78  272.7   0.0   1   1   3.1e-80   1.9e-78  272.6   0.0     3   251     2   248     1   249 0.96 [subseq from] cell division control protein [Colletotrichum incanum]
OHW93834.1/58-306        -            249 Pkinase_Tyr          PF07714.17   254   1.7e-78  272.7   0.0   1   1   3.1e-80   1.9e-78  272.6   0.0     3   251     2   248     1   249 0.96 [subseq from] ste ste11 cdc15 protein kinase [Colletotrichum incanum]
ORX81745.1/10-255        -            246 Pkinase_Tyr          PF07714.17   254   1.8e-78  272.7   0.0   1   1   3.2e-80     2e-78  272.5   0.0     3   251     2   245     1   246 0.97 [subseq from] Pkinase-domain-containing protein [Anaeromyces robustus]
KZT09938.1/1210-1458     -            249 Pkinase_Tyr          PF07714.17   254   1.8e-78  272.6   0.0   1   1   3.2e-80     2e-78  272.5   0.0     3   251     2   248     1   249 0.97 [subseq from] hypothetical protein LAESUDRAFT_756159 [Laetiporus sulphureus 93-53]
ODV91955.1/23-267        -            245 Pkinase_Tyr          PF07714.17   254   1.8e-78  272.6   0.0   1   1   3.3e-80     2e-78  272.5   0.0     4   251     2   244     1   245 0.97 [subseq from] hypothetical protein CANCADRAFT_42581 [Tortispora caseinolytica NRRL Y-17796]
EEH21935.2/76-321        -            246 Pkinase_Tyr          PF07714.17   254   1.9e-78  272.6   0.0   1   1   3.4e-80   2.1e-78  272.5   0.0     3   251     2   245     1   246 0.96 [subseq from] STE/STE11/CDC15 protein kinase [Paracoccidioides brasiliensis Pb03]
ODH30179.1/76-321        -            246 Pkinase_Tyr          PF07714.17   254   1.9e-78  272.6   0.0   1   1   3.4e-80   2.1e-78  272.5   0.0     3   251     2   245     1   246 0.96 [subseq from] STE/STE11/CDC15 protein kinase [Paracoccidioides brasiliensis]
ODH50056.1/76-321        -            246 Pkinase_Tyr          PF07714.17   254   1.9e-78  272.6   0.0   1   1   3.4e-80   2.1e-78  272.5   0.0     3   251     2   245     1   246 0.96 [subseq from] STE/STE11/CDC15 protein kinase [Paracoccidioides brasiliensis]
XP_010760020.1/76-321    -            246 Pkinase_Tyr          PF07714.17   254   1.9e-78  272.6   0.0   1   1   3.4e-80   2.1e-78  272.5   0.0     3   251     2   245     1   246 0.96 [subseq from] STE/STE11/CDC15 protein kinase [Paracoccidioides brasiliensis Pb18] >EEH48426.2 STE/STE11/CDC15 protein kinase [Paracoccidioides brasiliensis Pb18]
KAB5554793.1/54-301      -            248 Pkinase_Tyr          PF07714.17   254   1.9e-78  272.6   0.0   1   1   3.4e-80   2.1e-78  272.4   0.0     3   251     2   247     1   248 0.96 [subseq from] hypothetical protein GE09DRAFT_140483 [Coniochaeta sp. 2T2.1]
OAA39399.1/54-302        -            249 Pkinase_Tyr          PF07714.17   254   1.9e-78  272.5   0.0   1   1   3.5e-80   2.1e-78  272.4   0.0     3   251     2   248     1   249 0.96 [subseq from] septation [Metarhizium rileyi RCEF 4871]
TWU71854.1/54-302        -            249 Pkinase_Tyr          PF07714.17   254   1.9e-78  272.5   0.0   1   1   3.5e-80   2.1e-78  272.4   0.0     3   251     2   248     1   249 0.96 [subseq from] hypothetical protein ED733_003209 [Metarhizium rileyi]
RPA95549.1/8-252         -            245 Pkinase_Tyr          PF07714.17   254   1.9e-78  272.5   0.0   1   1   3.5e-80   2.1e-78  272.4   0.0     4   251     2   244     1   245 0.97 [subseq from] hypothetical protein L873DRAFT_1930690 [Choiromyces venosus 120613-1]
KIK17321.1/15-259        -            245 Pkinase_Tyr          PF07714.17   254     2e-78  272.5   0.0   1   1   3.5e-80   2.2e-78  272.4   0.0     5   251     2   244     1   245 0.98 [subseq from] hypothetical protein PISMIDRAFT_30718 [Pisolithus microcarpus 441]
KZT20097.1/1168-1416     -            249 Pkinase_Tyr          PF07714.17   254     2e-78  272.5   0.0   1   1   3.5e-80   2.2e-78  272.4   0.0     3   251     2   248     1   249 0.97 [subseq from] hypothetical protein NEOLEDRAFT_1151562 [Neolentinus lepideus HHB14362 ss-1]
KAA8906102.1/71-315      -            245 Pkinase_Tyr          PF07714.17   254     2e-78  272.5   0.0   1   1   3.5e-80   2.2e-78  272.4   0.0     4   251     2   244     1   245 0.96 [subseq from] hypothetical protein FN846DRAFT_1021580 [Sphaerosporella brunnea]
KIM70058.1/15-259        -            245 Pkinase_Tyr          PF07714.17   254     2e-78  272.5   0.0   1   1   3.7e-80   2.2e-78  272.3   0.0     5   251     2   244     1   245 0.98 [subseq from] hypothetical protein SCLCIDRAFT_501543 [Scleroderma citrinum Foug A]
XP_961421.2/56-303       -            248 Pkinase_Tyr          PF07714.17   254     2e-78  272.5   0.0   1   1   3.7e-80   2.2e-78  272.3   0.0     3   251     2   247     1   248 0.96 [subseq from] cell division control protein 15 [Neurospora crassa OR74A] >EAA32185.2 cell division control protein 15 [Neurospora crassa OR74A] >KHE83475.1 hypothetical protein GE21DRAFT_7765 [Neurospora crassa]
CDH49012.1/533-780       -            248 Pkinase_Tyr          PF07714.17   254     2e-78  272.5   0.0   1   1   3.7e-80   2.3e-78  272.3   0.0     3   251     2   247     1   248 0.96 [subseq from] pkinase-domain-containing protein [Lichtheimia corymbifera JMRC:FSU:9682]
CDH49013.1/533-780       -            248 Pkinase_Tyr          PF07714.17   254     2e-78  272.5   0.0   1   1   3.7e-80   2.3e-78  272.3   0.0     3   251     2   247     1   248 0.96 [subseq from] pkinase-domain-containing protein [Lichtheimia corymbifera JMRC:FSU:9682]
APA12640.1/51-298        -            248 Pkinase_Tyr          PF07714.17   254   2.1e-78  272.5   0.0   1   1   3.7e-80   2.3e-78  272.3   0.0     3   251     2   247     1   248 0.96 [subseq from] hypothetical protein sscle_09g074100 [Sclerotinia sclerotiorum 1980 UF-70]
KAB8303084.1/51-298      -            248 Pkinase_Tyr          PF07714.17   254   2.1e-78  272.5   0.0   1   1   3.7e-80   2.3e-78  272.3   0.0     3   251     2   247     1   248 0.96 [subseq from] hypothetical protein EYC80_004537 [Monilinia laxa]
ELA29722.1/59-307        -            249 Pkinase_Tyr          PF07714.17   254   2.1e-78  272.4   0.0   1   1   3.8e-80   2.3e-78  272.3   0.0     3   251     2   248     1   249 0.96 [subseq from] cell division control protein [Colletotrichum fructicola Nara gc5]
EQB57817.1/59-307        -            249 Pkinase_Tyr          PF07714.17   254   2.1e-78  272.4   0.0   1   1   3.8e-80   2.3e-78  272.3   0.0     3   251     2   248     1   249 0.96 [subseq from] hypothetical protein CGLO_02011 [Colletotrichum gloeosporioides Cg-14]
KXX73803.1/53-300        -            248 Pkinase_Tyr          PF07714.17   254   2.1e-78  272.4   0.0   1   1   3.8e-80   2.3e-78  272.3   0.0     3   251     2   247     1   248 0.96 [subseq from] Cytokinesis protein sepH [Madurella mycetomatis]
OAA33309.1/54-302        -            249 Pkinase_Tyr          PF07714.17   254   2.1e-78  272.4   0.0   1   1   3.8e-80   2.3e-78  272.3   0.0     3   251     2   248     1   249 0.96 [subseq from] septation [Moelleriella libera RCEF 2490]
XP_002790376.1/76-321    -            246 Pkinase_Tyr          PF07714.17   254   2.1e-78  272.4   0.0   1   1   3.8e-80   2.3e-78  272.3   0.0     3   251     2   245     1   246 0.97 [subseq from] cell division control protein [Paracoccidioides lutzii Pb01] >EEH37394.1 cell division control protein [Paracoccidioides lutzii Pb01]
CCD51171.1/51-298        -            248 Pkinase_Tyr          PF07714.17   254   2.1e-78  272.4   0.0   1   1   3.8e-80   2.3e-78  272.3   0.0     3   251     2   247     1   248 0.96 [subseq from] similar to cell division control protein 15 [Botrytis cinerea T4]
ESZ91408.1/50-297        -            248 Pkinase_Tyr          PF07714.17   254   2.1e-78  272.4   0.0   1   1   3.8e-80   2.3e-78  272.3   0.0     3   251     2   247     1   248 0.96 [subseq from] hypothetical protein SBOR_8203 [Sclerotinia borealis F-4128]
PBP19365.1/63-310        -            248 Pkinase_Tyr          PF07714.17   254   2.1e-78  272.4   0.0   1   1   3.8e-80   2.3e-78  272.3   0.0     3   251     2   247     1   248 0.96 [subseq from] septation [Diplocarpon rosae]
TGO11052.1/51-298        -            248 Pkinase_Tyr          PF07714.17   254   2.1e-78  272.4   0.0   1   1   3.8e-80   2.3e-78  272.3   0.0     3   251     2   247     1   248 0.96 [subseq from] hypothetical protein BTUL_0118g00090 [Botrytis tulipae]
TGO25247.1/51-298        -            248 Pkinase_Tyr          PF07714.17   254   2.1e-78  272.4   0.0   1   1   3.8e-80   2.3e-78  272.3   0.0     3   251     2   247     1   248 0.96 [subseq from] hypothetical protein BPAE_0084g00140 [Botrytis paeoniae]
TGO32095.1/51-298        -            248 Pkinase_Tyr          PF07714.17   254   2.1e-78  272.4   0.0   1   1   3.8e-80   2.3e-78  272.3   0.0     3   251     2   247     1   248 0.96 [subseq from] hypothetical protein BHYA_0353g00010 [Botrytis hyacinthi]
TGO49114.1/51-298        -            248 Pkinase_Tyr          PF07714.17   254   2.1e-78  272.4   0.0   1   1   3.8e-80   2.3e-78  272.3   0.0     3   251     2   247     1   248 0.96 [subseq from] hypothetical protein BOTNAR_0443g00070 [Botryotinia narcissicola]
TGO57840.1/51-298        -            248 Pkinase_Tyr          PF07714.17   254   2.1e-78  272.4   0.0   1   1   3.8e-80   2.3e-78  272.3   0.0     3   251     2   247     1   248 0.96 [subseq from] hypothetical protein BCON_0061g00050 [Botryotinia convoluta]
TGO71470.1/51-298        -            248 Pkinase_Tyr          PF07714.17   254   2.1e-78  272.4   0.0   1   1   3.8e-80   2.3e-78  272.3   0.0     3   251     2   247     1   248 0.96 [subseq from] hypothetical protein BELL_0571g00030 [Botrytis elliptica]
TGO84881.1/51-298        -            248 Pkinase_Tyr          PF07714.17   254   2.1e-78  272.4   0.0   1   1   3.8e-80   2.3e-78  272.3   0.0     3   251     2   247     1   248 0.96 [subseq from] hypothetical protein BPOR_0455g00070 [Botrytis porri]
THV46275.1/51-298        -            248 Pkinase_Tyr          PF07714.17   254   2.1e-78  272.4   0.0   1   1   3.8e-80   2.3e-78  272.3   0.0     3   251     2   247     1   248 0.96 [subseq from] hypothetical protein BGAL_0399g00050 [Botrytis galanthina]
XP_024548099.1/51-298    -            248 Pkinase_Tyr          PF07714.17   254   2.1e-78  272.4   0.0   1   1   3.8e-80   2.3e-78  272.3   0.0     3   251     2   247     1   248 0.96 [subseq from] hypothetical protein BCIN_04g00630 [Botrytis cinerea B05.10] >ATZ48842.1 hypothetical protein BCIN_04g00630 [Botrytis cinerea B05.10]
XP_024548100.1/51-298    -            248 Pkinase_Tyr          PF07714.17   254   2.1e-78  272.4   0.0   1   1   3.8e-80   2.3e-78  272.3   0.0     3   251     2   247     1   248 0.96 [subseq from] hypothetical protein BCIN_04g00630 [Botrytis cinerea B05.10] >ATZ48843.1 hypothetical protein BCIN_04g00630 [Botrytis cinerea B05.10]
SCO31372.1/47-295        -            249 Pkinase_Tyr          PF07714.17   254   2.2e-78  272.3   0.0   1   1     4e-80   2.5e-78  272.2   0.0     3   251     2   248     1   249 0.96 [subseq from] related to septation (sepH) gene [Fusarium fujikuroi] >SCN77248.1 related to septation (sepH) gene [Fusarium fujikuroi] >SCN86898.1 related to septation (sepH) gene [Fusarium fujikuroi]
AOW07139.1/689-938       -            250 Pkinase_Tyr          PF07714.17   254   2.2e-78  272.3   0.0   1   1     4e-80   2.5e-78  272.2   0.0     6   251     2   249     1   250 0.94 [subseq from] hypothetical protein YALI1_F18202g [Yarrowia lipolytica] >RDW39176.1 MAP kinase [Yarrowia lipolytica] >RMI94270.1 MAP kinase [Yarrowia lipolytica] >KAB8281246.1 MAP kinase [Yarrowia lipolytica] >KAE8170442.1 MAP kinase [Yarrowia lipolytica]
RDW45281.1/689-938       -            250 Pkinase_Tyr          PF07714.17   254   2.2e-78  272.3   0.0   1   1     4e-80   2.5e-78  272.2   0.0     6   251     2   249     1   250 0.94 [subseq from] MAP kinase [Yarrowia lipolytica] >RDW51959.1 MAP kinase [Yarrowia lipolytica]
SEI32141.1/689-938       -            250 Pkinase_Tyr          PF07714.17   254   2.2e-78  272.3   0.0   1   1     4e-80   2.5e-78  272.2   0.0     6   251     2   249     1   250 0.94 [subseq from] YALIA101S02e10506g1_1 [Yarrowia lipolytica]
VBB82947.1/689-938       -            250 Pkinase_Tyr          PF07714.17   254   2.2e-78  272.3   0.0   1   1     4e-80   2.5e-78  272.2   0.0     6   251     2   249     1   250 0.94 [subseq from] MAP kinase kinase kinase, some similarities with P23561 Saccharomyces cerevisiae YLR362w STE11 ser/thr protein kinase of the MEKK family [Yarrowia lipolytica]
XP_505381.1/689-938      -            250 Pkinase_Tyr          PF07714.17   254   2.2e-78  272.3   0.0   1   1     4e-80   2.5e-78  272.2   0.0     6   251     2   249     1   250 0.94 [subseq from] YALI0F13629p [Yarrowia lipolytica CLIB122] >CAG78188.1 YALI0F13629p [Yarrowia lipolytica CLIB122] >CAE12161.2 MAP kinase kinase kinase [Yarrowia lipolytica] >RDW24706.1 MAP kinase [Yarrowia lipolytica] >RDW33303.1 MAP kinase [Yarrowia lipolytica]
THV76133.1/78-324        -            247 Pkinase_Tyr          PF07714.17   254   2.3e-78  272.3   0.0   1   1   4.1e-80   2.5e-78  272.2   0.0     3   251     2   246     1   247 0.97 [subseq from] hypothetical protein D6D28_01331 [Aureobasidium pullulans] >THX47391.1 hypothetical protein D6D06_09647 [Aureobasidium pullulans] >THX88702.1 hypothetical protein D6D04_00187 [Aureobasidium pullulans] >THZ07938.1 hypothetical protein D6C95_01808 [Aureobasidium pullulans] >TIA17900.1 hypothetical protein D6C80_03704 [Aureobasidium pullulans]
THV80633.1/78-324        -            247 Pkinase_Tyr          PF07714.17   254   2.3e-78  272.3   0.0   1   1   4.1e-80   2.5e-78  272.2   0.0     3   251     2   246     1   247 0.97 [subseq from] hypothetical protein D6D29_06006 [Aureobasidium pullulans]
THV98853.1/78-324        -            247 Pkinase_Tyr          PF07714.17   254   2.3e-78  272.3   0.0   1   1   4.1e-80   2.5e-78  272.2   0.0     3   251     2   246     1   247 0.97 [subseq from] hypothetical protein D6D27_01291 [Aureobasidium pullulans]
THW06512.1/78-324        -            247 Pkinase_Tyr          PF07714.17   254   2.3e-78  272.3   0.0   1   1   4.1e-80   2.5e-78  272.2   0.0     3   251     2   246     1   247 0.97 [subseq from] hypothetical protein D6D26_01502 [Aureobasidium pullulans] >THW10680.1 hypothetical protein D6D24_07749 [Aureobasidium pullulans]
THW20303.1/132-378       -            247 Pkinase_Tyr          PF07714.17   254   2.3e-78  272.3   0.0   1   1   4.1e-80   2.5e-78  272.2   0.0     3   251     2   246     1   247 0.97 [subseq from] hypothetical protein D6D23_06891, partial [Aureobasidium pullulans] >THZ99305.1 hypothetical protein D6C82_05245, partial [Aureobasidium pullulans]
THW60405.1/78-324        -            247 Pkinase_Tyr          PF07714.17   254   2.3e-78  272.3   0.0   1   1   4.1e-80   2.5e-78  272.2   0.0     3   251     2   246     1   247 0.97 [subseq from] hypothetical protein D6D20_05804 [Aureobasidium pullulans] >THX36259.1 hypothetical protein D6D10_06831 [Aureobasidium pullulans] >THY59391.1 hypothetical protein D6C98_02720 [Aureobasidium pullulans] >THY70853.1 hypothetical protein D6C94_08240 [Aureobasidium pullulans] >THZ22054.1 hypothetical protein D6C89_06296 [Aureobasidium pullulans] >THZ40493.1 hypothetical protein D6C87_06393 [Aureobasidium pullulans] >THZ54831.1 hypothetical protein D6C86_09141 [Aureobasidium pullulans] >THZ71448.1 hypothetical protein D6C85_05299 [Aureobasidium pullulans]
THW77077.1/78-324        -            247 Pkinase_Tyr          PF07714.17   254   2.3e-78  272.3   0.0   1   1   4.1e-80   2.5e-78  272.2   0.0     3   251     2   246     1   247 0.97 [subseq from] hypothetical protein D6D19_02558 [Aureobasidium pullulans] >THY31962.1 hypothetical protein D6D00_01966 [Aureobasidium pullulans] >THZ21803.1 hypothetical protein D6C91_04266 [Aureobasidium pullulans] >THZ89413.1 hypothetical protein D6C84_00050 [Aureobasidium pullulans] >TIA41043.1 hypothetical protein D6C78_02079 [Aureobasidium pullulans]
THW88819.1/78-324        -            247 Pkinase_Tyr          PF07714.17   254   2.3e-78  272.3   0.0   1   1   4.1e-80   2.5e-78  272.2   0.0     3   251     2   246     1   247 0.97 [subseq from] hypothetical protein D6D15_05729 [Aureobasidium pullulans]
THX16021.1/78-324        -            247 Pkinase_Tyr          PF07714.17   254   2.3e-78  272.3   0.0   1   1   4.1e-80   2.5e-78  272.2   0.0     3   251     2   246     1   247 0.97 [subseq from] hypothetical protein D6D13_01811 [Aureobasidium pullulans]
THX30529.1/78-324        -            247 Pkinase_Tyr          PF07714.17   254   2.3e-78  272.3   0.0   1   1   4.1e-80   2.5e-78  272.2   0.0     3   251     2   246     1   247 0.97 [subseq from] hypothetical protein D6D12_03486 [Aureobasidium pullulans] >THX54318.1 hypothetical protein D6D11_04190 [Aureobasidium pullulans] >THZ48589.1 hypothetical protein D6C90_03712 [Aureobasidium pullulans] >TIA80229.1 hypothetical protein D6C76_03287 [Aureobasidium pullulans]
THX70057.1/78-324        -            247 Pkinase_Tyr          PF07714.17   254   2.3e-78  272.3   0.0   1   1   4.1e-80   2.5e-78  272.2   0.0     3   251     2   246     1   247 0.97 [subseq from] hypothetical protein D6D05_08775 [Aureobasidium pullulans]
THX94793.1/78-324        -            247 Pkinase_Tyr          PF07714.17   254   2.3e-78  272.3   0.0   1   1   4.1e-80   2.5e-78  272.2   0.0     3   251     2   246     1   247 0.97 [subseq from] hypothetical protein D6D08_01490 [Aureobasidium pullulans]
THX99709.1/78-324        -            247 Pkinase_Tyr          PF07714.17   254   2.3e-78  272.3   0.0   1   1   4.1e-80   2.5e-78  272.2   0.0     3   251     2   246     1   247 0.97 [subseq from] hypothetical protein D6D02_09122 [Aureobasidium pullulans]
THY03505.1/78-324        -            247 Pkinase_Tyr          PF07714.17   254   2.3e-78  272.3   0.0   1   1   4.1e-80   2.5e-78  272.2   0.0     3   251     2   246     1   247 0.97 [subseq from] hypothetical protein D6D03_04364 [Aureobasidium pullulans]
THY14903.1/78-324        -            247 Pkinase_Tyr          PF07714.17   254   2.3e-78  272.3   0.0   1   1   4.1e-80   2.5e-78  272.2   0.0     3   251     2   246     1   247 0.97 [subseq from] hypothetical protein D6D01_08024 [Aureobasidium pullulans]
THY55717.1/78-324        -            247 Pkinase_Tyr          PF07714.17   254   2.3e-78  272.3   0.0   1   1   4.1e-80   2.5e-78  272.2   0.0     3   251     2   246     1   247 0.97 [subseq from] hypothetical protein D6C97_05353 [Aureobasidium pullulans]
THZ05865.1/78-324        -            247 Pkinase_Tyr          PF07714.17   254   2.3e-78  272.3   0.0   1   1   4.1e-80   2.5e-78  272.2   0.0     3   251     2   246     1   247 0.97 [subseq from] hypothetical protein D6C93_01761 [Aureobasidium pullulans]
TIA53688.1/78-324        -            247 Pkinase_Tyr          PF07714.17   254   2.3e-78  272.3   0.0   1   1   4.1e-80   2.5e-78  272.2   0.0     3   251     2   246     1   247 0.97 [subseq from] hypothetical protein D6C79_01403 [Aureobasidium pullulans]
XP_029755510.1/78-324    -            247 Pkinase_Tyr          PF07714.17   254   2.3e-78  272.3   0.0   1   1   4.1e-80   2.5e-78  272.2   0.0     3   251     2   246     1   247 0.97 [subseq from] uncharacterized protein M438DRAFT_150642 [Aureobasidium pullulans EXF-150] >KEQ79323.1 hypothetical protein M438DRAFT_150642 [Aureobasidium pullulans EXF-150] >THW40256.1 hypothetical protein D6D21_06906 [Aureobasidium pullulans] >TIA49446.1 hypothetical protein D6C77_09567 [Aureobasidium pullulans]
CBQ70972.1/939-1188      -            250 Pkinase_Tyr          PF07714.17   254   2.3e-78  272.3   0.0   1   1   4.1e-80   2.5e-78  272.2   0.0     3   251     2   249     1   250 0.97 [subseq from] related to ser/thr protein kinase [Sporisorium reilianum SRZ2]
SJX65997.1/939-1188      -            250 Pkinase_Tyr          PF07714.17   254   2.3e-78  272.3   0.0   1   1   4.1e-80   2.5e-78  272.2   0.0     3   251     2   249     1   250 0.97 [subseq from] related to ser/thr protein kinase [Sporisorium reilianum f. sp. reilianum]
XP_013425739.1/26-272    -            247 Pkinase_Tyr          PF07714.17   254   2.4e-78  272.2   0.0   1   1   4.3e-80   2.6e-78  272.1   0.0     3   251     2   246     1   247 0.97 [subseq from] cell division control protein Cdc15, partial [Aureobasidium namibiae CBS 147.97] >KEQ71885.1 cell division control protein Cdc15, partial [Aureobasidium namibiae CBS 147.97]
PSR80567.1/56-303        -            248 Pkinase_Tyr          PF07714.17   254   2.4e-78  272.2   0.0   1   1   4.3e-80   2.6e-78  272.1   0.0     3   251     2   247     1   248 0.96 [subseq from] hypothetical protein BD289DRAFT_373810 [Coniella lustricola]
KLU83817.1/56-303        -            248 Pkinase_Tyr          PF07714.17   254   2.4e-78  272.2   0.0   1   1   4.4e-80   2.7e-78  272.1   0.0     3   251     2   247     1   248 0.96 [subseq from] STE/STE11/CDC15 protein kinase [Magnaporthiopsis poae ATCC 64411]
XP_007840167.1/55-302    -            248 Pkinase_Tyr          PF07714.17   254   2.5e-78  272.2   0.0   1   1   4.4e-80   2.7e-78  272.0   0.0     3   251     2   247     1   248 0.96 [subseq from] hypothetical protein PFICI_13395 [Pestalotiopsis fici W106-1] >ETS74911.1 hypothetical protein PFICI_13395 [Pestalotiopsis fici W106-1]
OCB87809.1/1487-1736     -            250 Pkinase_Tyr          PF07714.17   254   2.5e-78  272.2   0.0   1   1   4.5e-80   2.7e-78  272.0   0.0     3   251     2   249     1   250 0.96 [subseq from] hypothetical protein A7U60_g5133 [Sanghuangporus baumii]
PGH16415.1/59-304        -            246 Pkinase_Tyr          PF07714.17   254   2.5e-78  272.2   0.0   1   1   4.5e-80   2.8e-78  272.0   0.0     3   251     2   245     1   246 0.97 [subseq from] STE/STE11/CDC15 protein kinase [Helicocarpus griseus UAMH5409]
CCJ30742.1/12-257        -            246 Pkinase_Tyr          PF07714.17   254   2.5e-78  272.2   0.0   1   1   4.6e-80   2.8e-78  272.0   0.0     3   251     2   245     1   246 0.96 [subseq from] unnamed protein product [Pneumocystis jirovecii]
XP_018231382.1/12-257    -            246 Pkinase_Tyr          PF07714.17   254   2.5e-78  272.2   0.0   1   1   4.6e-80   2.8e-78  272.0   0.0     3   251     2   245     1   246 0.96 [subseq from] hypothetical protein T551_00175 [Pneumocystis jirovecii RU7] >KTW32690.1 hypothetical protein T551_00175 [Pneumocystis jirovecii RU7]
ORY72758.1/1-249         -            249 Pkinase_Tyr          PF07714.17   254   2.6e-78  272.1   0.0   1   1   4.7e-80   2.9e-78  272.0   0.0     2   250     1   248     1   249 0.98 [subseq from] kinase-like domain-containing protein, partial [Leucosporidium creatinivorum]
XP_016638563.1/55-303    -            249 Pkinase_Tyr          PF07714.17   254   2.7e-78  272.1   0.0   1   1   4.8e-80   2.9e-78  271.9   0.0     3   251     2   248     1   249 0.96 [subseq from] Cytokinesis protein sepH [Scedosporium apiospermum] >KEZ38764.1 Cytokinesis protein sepH [Scedosporium apiospermum]
ROV98547.1/74-321        -            248 Pkinase_Tyr          PF07714.17   254   2.7e-78  272.1   0.0   1   1   4.8e-80     3e-78  271.9   0.0     3   251     2   247     1   248 0.96 [subseq from] hypothetical protein VSDG_04203 [Valsa sordida]
GBC06613.1/433-680       -            248 Pkinase_Tyr          PF07714.17   254   2.7e-78  272.1   0.0   1   1   4.9e-80     3e-78  271.9   0.0     3   251     2   247     1   248 0.96 [subseq from] hypothetical protein RclHR1_06970004 [Rhizophagus clarus]
EXF84805.1/59-307        -            249 Pkinase_Tyr          PF07714.17   254   2.7e-78  272.1   0.0   1   1   4.9e-80     3e-78  271.9   0.0     3   251     2   248     1   249 0.96 [subseq from] hypothetical protein CFIO01_02341 [Colletotrichum fioriniae PJ7]
KXH38367.1/59-307        -            249 Pkinase_Tyr          PF07714.17   254   2.7e-78  272.1   0.0   1   1   4.9e-80     3e-78  271.9   0.0     3   251     2   248     1   249 0.96 [subseq from] hypothetical protein CNYM01_09388 [Colletotrichum nymphaeae SA-01]
KXH68200.1/59-307        -            249 Pkinase_Tyr          PF07714.17   254   2.7e-78  272.1   0.0   1   1   4.9e-80     3e-78  271.9   0.0     3   251     2   248     1   249 0.96 [subseq from] hypothetical protein CSAL01_12858 [Colletotrichum salicis]
XP_022468034.1/59-307    -            249 Pkinase_Tyr          PF07714.17   254   2.7e-78  272.1   0.0   1   1   4.9e-80     3e-78  271.9   0.0     3   251     2   248     1   249 0.96 [subseq from] hypothetical protein CORC01_13837 [Colletotrichum orchidophilum] >OHE90860.1 hypothetical protein CORC01_13837 [Colletotrichum orchidophilum]
XP_014170597.1/59-304    -            246 Pkinase_Tyr          PF07714.17   254   2.7e-78  272.0   0.0   1   1     5e-80     3e-78  271.9   0.0     3   250     2   246     1   246 0.96 [subseq from] serine-threonine kinase [Grosmannia clavigera kw1407] >EFX01115.1 serine-threonine kinase [Grosmannia clavigera kw1407]
OMJ08309.1/585-834       -            250 Pkinase_Tyr          PF07714.17   254   2.8e-78  272.0   0.0   1   1     5e-80   3.1e-78  271.9   0.0     3   251     2   249     1   250 0.97 [subseq from] Serine/threonine-protein kinase sepA [Smittium culicis]
OMJ22341.1/585-834       -            250 Pkinase_Tyr          PF07714.17   254   2.8e-78  272.0   0.0   1   1     5e-80   3.1e-78  271.9   0.0     3   251     2   249     1   250 0.97 [subseq from] Serine/threonine-protein kinase sepA [Smittium culicis]
RXW21672.1/540-788       -            249 Pkinase_Tyr          PF07714.17   254   2.8e-78  272.0   0.0   1   1     5e-80   3.1e-78  271.9   0.0     3   251     2   248     1   249 0.96 [subseq from] hypothetical protein EST38_g4191 [Psathyrella aberdarensis]
SLM16911.1/23-264        -            242 Pkinase_Tyr          PF07714.17   254   2.8e-78  272.0   0.1   1   1     5e-80   3.1e-78  271.9   0.1     3   252     2   242     1   242 0.96 [subseq from] related to Cell division control protein 15 [[Candida] glabrata] >SCV17113.1 related to Cell division control protein 15 [[Candida] glabrata]
XP_445391.1/23-264       -            242 Pkinase_Tyr          PF07714.17   254   2.8e-78  272.0   0.1   1   1     5e-80   3.1e-78  271.9   0.1     3   252     2   242     1   242 0.96 [subseq from] uncharacterized protein CAGL0C05005g [[Candida] glabrata] >CAG58297.1 unnamed protein product [[Candida] glabrata]
THY84098.1/78-324        -            247 Pkinase_Tyr          PF07714.17   254   2.8e-78  272.0   0.0   1   1   5.1e-80   3.1e-78  271.9   0.0     3   251     2   246     1   247 0.97 [subseq from] hypothetical protein D6C92_09407 [Aureobasidium pullulans] >TIA11757.1 hypothetical protein D6C81_07809 [Aureobasidium pullulans]
SPQ21983.1/60-307        -            248 Pkinase_Tyr          PF07714.17   254   2.9e-78  272.0   0.0   1   1   5.1e-80   3.2e-78  271.8   0.0     3   251     2   247     1   248 0.96 [subseq from] 4c1c0749-3f0d-4a55-94ab-df64d9edd449 [Thermothielavioides terrestris]
XP_003648852.1/60-307    -            248 Pkinase_Tyr          PF07714.17   254   2.9e-78  272.0   0.0   1   1   5.1e-80   3.2e-78  271.8   0.0     3   251     2   247     1   248 0.96 [subseq from] hypothetical protein THITE_2106760 [Thermothielavioides terrestris NRRL 8126] >AEO62516.1 hypothetical protein THITE_2106760 [Thermothielavioides terrestris NRRL 8126]
ORE11138.1/320-565       -            246 Pkinase_Tyr          PF07714.17   254   2.9e-78  272.0   0.0   1   1   5.2e-80   3.2e-78  271.8   0.0     3   251     2   245     1   246 0.97 [subseq from] Pkinase-domain-containing protein [Rhizopus microsporus var. microsporus]
XP_023463758.1/217-462   -            246 Pkinase_Tyr          PF07714.17   254   2.9e-78  272.0   0.0   1   1   5.2e-80   3.2e-78  271.8   0.0     3   251     2   245     1   246 0.97 [subseq from] Pkinase-domain-containing protein [Rhizopus microsporus ATCC 52813] >PHZ10050.1 Pkinase-domain-containing protein [Rhizopus microsporus ATCC 52813]
XP_018191221.1/55-300    -            246 Pkinase_Tyr          PF07714.17   254   2.9e-78  272.0   0.0   1   1   5.3e-80   3.2e-78  271.8   0.0     3   251     2   245     1   246 0.97 [subseq from] cytokinesis protein sepH [Xylona heveae TC161] >KZF25666.1 cytokinesis protein sepH [Xylona heveae TC161]
CDS00420.1/957-1206      -            250 Pkinase_Tyr          PF07714.17   254   2.9e-78  271.9   0.0   1   1   5.3e-80   3.2e-78  271.8   0.0     3   251     2   249     1   250 0.97 [subseq from] hypothetical protein [Sporisorium scitamineum]
CDU23026.1/957-1206      -            250 Pkinase_Tyr          PF07714.17   254   2.9e-78  271.9   0.0   1   1   5.3e-80   3.2e-78  271.8   0.0     3   251     2   249     1   250 0.97 [subseq from] related to ser/thr protein kinase [Sporisorium scitamineum]
EYB31330.1/48-294        -            247 Pkinase_Tyr          PF07714.17   254   2.9e-78  271.9   0.0   1   1   5.3e-80   3.3e-78  271.8   0.0     5   251     2   246     1   247 0.96 [subseq from] hypothetical protein FG05_10381 [Fusarium graminearum]
XP_021883463.1/110-357   -            248 Pkinase_Tyr          PF07714.17   254     3e-78  271.9   0.0   1   1   5.3e-80   3.3e-78  271.8   0.0     4   251     2   247     1   248 0.95 [subseq from] kinase-like domain-containing protein [Lobosporangium transversale] >ORZ22909.1 kinase-like domain-containing protein [Lobosporangium transversale]
CCF44653.1/59-307        -            249 Pkinase_Tyr          PF07714.17   254     3e-78  271.9   0.0   1   1   5.4e-80   3.3e-78  271.8   0.0     3   251     2   248     1   249 0.96 [subseq from] hypothetical protein CH063_03389, partial [Colletotrichum higginsianum]
KDN64292.1/58-306        -            249 Pkinase_Tyr          PF07714.17   254     3e-78  271.9   0.0   1   1   5.4e-80   3.3e-78  271.8   0.0     3   251     2   248     1   249 0.96 [subseq from] hypothetical protein CSUB01_08597 [Colletotrichum sublineola]
KZL65748.1/110-358       -            249 Pkinase_Tyr          PF07714.17   254     3e-78  271.9   0.0   1   1   5.4e-80   3.3e-78  271.8   0.0     3   251     2   248     1   249 0.96 [subseq from] cell division control protein, partial [Colletotrichum tofieldiae]
TIC92309.1/59-307        -            249 Pkinase_Tyr          PF07714.17   254     3e-78  271.9   0.0   1   1   5.4e-80   3.3e-78  271.8   0.0     3   251     2   248     1   249 0.96 [subseq from] Cytokinesis protein sepH [Colletotrichum higginsianum]
TKW52574.1/59-307        -            249 Pkinase_Tyr          PF07714.17   254     3e-78  271.9   0.0   1   1   5.4e-80   3.3e-78  271.8   0.0     3   251     2   248     1   249 0.96 [subseq from] Cytokinesis protein sepH [Colletotrichum tanaceti]
XP_008096339.1/59-307    -            249 Pkinase_Tyr          PF07714.17   254     3e-78  271.9   0.0   1   1   5.4e-80   3.3e-78  271.8   0.0     3   251     2   248     1   249 0.96 [subseq from] hypothetical protein GLRG_07463 [Colletotrichum graminicola M1.001] >EFQ32319.1 hypothetical protein GLRG_07463 [Colletotrichum graminicola M1.001]
XP_018155685.1/59-307    -            249 Pkinase_Tyr          PF07714.17   254     3e-78  271.9   0.0   1   1   5.4e-80   3.3e-78  271.8   0.0     3   251     2   248     1   249 0.96 [subseq from] Cell division control protein [Colletotrichum higginsianum IMI 349063] >OBR07167.1 Cell division control protein [Colletotrichum higginsianum IMI 349063]
CUS14626.1/47-292        -            246 Pkinase_Tyr          PF07714.17   254     3e-78  271.9   0.0   1   1   5.4e-80   3.3e-78  271.8   0.0     3   251     2   245     1   246 0.97 [subseq from] unnamed protein product [Tuber aestivum]
PSK42352.1/67-312        -            246 Pkinase_Tyr          PF07714.17   254   3.1e-78  271.9   0.0   1   1   5.6e-80   3.5e-78  271.7   0.0     4   251     2   245     1   246 0.95 [subseq from] hypothetical protein B9Z65_4266 [Elsinoe australis]
PUU84361.1/47-292        -            246 Pkinase_Tyr          PF07714.17   254   3.1e-78  271.9   0.0   1   1   5.6e-80   3.5e-78  271.7   0.0     3   251     2   245     1   246 0.97 [subseq from] hypothetical protein B9Z19DRAFT_4627 [Tuber borchii]
PQE27573.1/66-312        -            247 Pkinase_Tyr          PF07714.17   254   3.2e-78  271.8   0.0   1   1   5.8e-80   3.5e-78  271.7   0.0     4   251     2   246     1   247 0.96 [subseq from] Cell division control protein [Rutstroemia sp. NJR-2017a BBW]
RPB07051.1/48-293        -            246 Pkinase_Tyr          PF07714.17   254   3.2e-78  271.8   0.0   1   1   5.8e-80   3.5e-78  271.7   0.0     3   251     2   245     1   246 0.97 [subseq from] hypothetical protein P167DRAFT_579706 [Morchella conica CCBAS932]
GAM38849.1/56-301        -            246 Pkinase_Tyr          PF07714.17   254   3.2e-78  271.8   0.0   1   1   5.8e-80   3.6e-78  271.7   0.0     3   251     2   245     1   246 0.97 [subseq from] MAP kinase kinase kinase [Talaromyces cellulolyticus]
KUL84303.1/56-301        -            246 Pkinase_Tyr          PF07714.17   254   3.2e-78  271.8   0.0   1   1   5.8e-80   3.6e-78  271.7   0.0     3   251     2   245     1   246 0.97 [subseq from] hypothetical protein ZTR_07577 [Talaromyces verruculosus]
PCH04754.1/56-301        -            246 Pkinase_Tyr          PF07714.17   254   3.2e-78  271.8   0.0   1   1   5.8e-80   3.6e-78  271.7   0.0     3   251     2   245     1   246 0.97 [subseq from] hypothetical protein PENOC_032010 [Penicillium sp. 'occitanis'] >PCH04869.1 Armadillo-like helical [Penicillium sp. 'occitanis']
QGA13604.1/56-301        -            246 Pkinase_Tyr          PF07714.17   254   3.2e-78  271.8   0.0   1   1   5.8e-80   3.6e-78  271.7   0.0     3   251     2   245     1   246 0.97 [subseq from] hypothetical protein EYB26_001254 [Talaromyces marneffei]
RAO64027.1/425-670       -            246 Pkinase_Tyr          PF07714.17   254   3.2e-78  271.8   0.0   1   1   5.8e-80   3.6e-78  271.7   0.0     3   251     2   245     1   246 0.97 [subseq from] hypothetical protein BHQ10_000039 [Talaromyces amestolkiae]
XP_002144474.1/56-301    -            246 Pkinase_Tyr          PF07714.17   254   3.2e-78  271.8   0.0   1   1   5.8e-80   3.6e-78  271.7   0.0     3   251     2   245     1   246 0.97 [subseq from] serine-threonine kinase SepH [Talaromyces marneffei ATCC 18224] >EEA27959.1 serine-threonine kinase SepH [Talaromyces marneffei ATCC 18224] >KAE8556377.1 hypothetical protein EYB25_001078 [Talaromyces marneffei]
KZM22018.1/83-328        -            246 Pkinase_Tyr          PF07714.17   254   3.3e-78  271.8   0.0   1   1     6e-80   3.7e-78  271.6   0.0     3   251     2   245     1   246 0.96 [subseq from] ATP binding [Ascochyta rabiei]
OAX80201.1/47-292        -            246 Pkinase_Tyr          PF07714.17   254   3.3e-78  271.8   0.0   1   1     6e-80   3.7e-78  271.6   0.0     3   251     2   245     1   246 0.96 [subseq from] STE/STE11/CDC15 protein kinase, partial [Emmonsia sp. CAC-2015a]
XP_002912190.1/15-259    -            245 Pkinase_Tyr          PF07714.17   254   3.4e-78  271.7   0.0   1   1   6.1e-80   3.8e-78  271.6   0.0     5   252     2   245     1   245 0.98 [subseq from] STE/STE20/YSK protein kinase [Coprinopsis cinerea okayama7#130] >EFI28696.1 STE/STE20/YSK protein kinase [Coprinopsis cinerea okayama7#130]
CVK90375.1/47-295        -            249 Pkinase_Tyr          PF07714.17   254   3.4e-78  271.7   0.0   1   1   6.2e-80   3.8e-78  271.6   0.0     3   251     2   248     1   249 0.96 [subseq from] related to septation (sepH) gene [Fusarium proliferatum]
EWZ36815.1/47-295        -            249 Pkinase_Tyr          PF07714.17   254   3.4e-78  271.7   0.0   1   1   6.2e-80   3.8e-78  271.6   0.0     3   251     2   248     1   249 0.96 [subseq from] STE/STE11/CDC15 protein kinase [Fusarium oxysporum Fo47] >EXL56278.1 STE/STE11/CDC15 protein kinase [Fusarium oxysporum f. sp. radicis-lycopersici 26381]
EWZ36816.1/47-295        -            249 Pkinase_Tyr          PF07714.17   254   3.4e-78  271.7   0.0   1   1   6.2e-80   3.8e-78  271.6   0.0     3   251     2   248     1   249 0.96 [subseq from] STE/STE11/CDC15 protein kinase [Fusarium oxysporum Fo47]
EWZ36817.1/47-295        -            249 Pkinase_Tyr          PF07714.17   254   3.4e-78  271.7   0.0   1   1   6.2e-80   3.8e-78  271.6   0.0     3   251     2   248     1   249 0.96 [subseq from] STE/STE11/CDC15 protein kinase [Fusarium oxysporum Fo47] >EXL56279.1 STE/STE11/CDC15 protein kinase [Fusarium oxysporum f. sp. radicis-lycopersici 26381] >RKL50016.1 Cytokinesis protein sepH [Fusarium oxysporum] >RYC95712.1 Cytokinesis protein sepH [Fusarium oxysporum f. sp. narcissi]
EWZ90518.1/47-295        -            249 Pkinase_Tyr          PF07714.17   254   3.4e-78  271.7   0.0   1   1   6.2e-80   3.8e-78  271.6   0.0     3   251     2   248     1   249 0.96 [subseq from] STE/STE11/CDC15 protein kinase [Fusarium oxysporum f. sp. lycopersici MN25]
EWZ90519.1/47-295        -            249 Pkinase_Tyr          PF07714.17   254   3.4e-78  271.7   0.0   1   1   6.2e-80   3.8e-78  271.6   0.0     3   251     2   248     1   249 0.96 [subseq from] STE/STE11/CDC15 protein kinase [Fusarium oxysporum f. sp. lycopersici MN25]
EXA44399.1/47-295        -            249 Pkinase_Tyr          PF07714.17   254   3.4e-78  271.7   0.0   1   1   6.2e-80   3.8e-78  271.6   0.0     3   251     2   248     1   249 0.96 [subseq from] STE/STE11/CDC15 protein kinase [Fusarium oxysporum f. sp. pisi HDV247] >EXK88898.1 STE/STE11/CDC15 protein kinase [Fusarium oxysporum f. sp. raphani 54005]
EXA44400.1/47-295        -            249 Pkinase_Tyr          PF07714.17   254   3.4e-78  271.7   0.0   1   1   6.2e-80   3.8e-78  271.6   0.0     3   251     2   248     1   249 0.96 [subseq from] STE/STE11/CDC15 protein kinase [Fusarium oxysporum f. sp. pisi HDV247] >EXK88899.1 STE/STE11/CDC15 protein kinase [Fusarium oxysporum f. sp. raphani 54005] >TVY66749.1 Cytokinesis protein sepH [Fusarium oxysporum f. sp. cubense]
EXK38855.1/47-295        -            249 Pkinase_Tyr          PF07714.17   254   3.4e-78  271.7   0.0   1   1   6.2e-80   3.8e-78  271.6   0.0     3   251     2   248     1   249 0.96 [subseq from] STE/STE11/CDC15 protein kinase [Fusarium oxysporum f. sp. melonis 26406]
EXL72533.1/47-295        -            249 Pkinase_Tyr          PF07714.17   254   3.4e-78  271.7   0.0   1   1   6.2e-80   3.8e-78  271.6   0.0     3   251     2   248     1   249 0.96 [subseq from] STE/STE11/CDC15 protein kinase [Fusarium oxysporum f. sp. conglutinans race 2 54008]
EXL72534.1/47-295        -            249 Pkinase_Tyr          PF07714.17   254   3.4e-78  271.7   0.0   1   1   6.2e-80   3.8e-78  271.6   0.0     3   251     2   248     1   249 0.96 [subseq from] STE/STE11/CDC15 protein kinase [Fusarium oxysporum f. sp. conglutinans race 2 54008]
EXM16322.1/47-295        -            249 Pkinase_Tyr          PF07714.17   254   3.4e-78  271.7   0.0   1   1   6.2e-80   3.8e-78  271.6   0.0     3   251     2   248     1   249 0.96 [subseq from] STE/STE11/CDC15 protein kinase [Fusarium oxysporum f. sp. vasinfectum 25433]
EXM16323.1/47-295        -            249 Pkinase_Tyr          PF07714.17   254   3.4e-78  271.7   0.0   1   1   6.2e-80   3.8e-78  271.6   0.0     3   251     2   248     1   249 0.96 [subseq from] STE/STE11/CDC15 protein kinase [Fusarium oxysporum f. sp. vasinfectum 25433]
PCD34959.1/47-295        -            249 Pkinase_Tyr          PF07714.17   254   3.4e-78  271.7   0.0   1   1   6.2e-80   3.8e-78  271.6   0.0     3   251     2   248     1   249 0.96 [subseq from] hypothetical protein AU210_007549 [Fusarium oxysporum f. sp. radicis-cucumerinum]
PNP80594.1/47-295        -            249 Pkinase_Tyr          PF07714.17   254   3.4e-78  271.7   0.0   1   1   6.2e-80   3.8e-78  271.6   0.0     3   251     2   248     1   249 0.96 [subseq from] hypothetical protein FNYG_06193 [Fusarium nygamai]
RBA21393.1/68-316        -            249 Pkinase_Tyr          PF07714.17   254   3.4e-78  271.7   0.0   1   1   6.2e-80   3.8e-78  271.6   0.0     3   251     2   248     1   249 0.96 [subseq from] STE/STE11/CDC15 protein kinase [Fusarium proliferatum]
RBQ67581.1/47-295        -            249 Pkinase_Tyr          PF07714.17   254   3.4e-78  271.7   0.0   1   1   6.2e-80   3.8e-78  271.6   0.0     3   251     2   248     1   249 0.96 [subseq from] hypothetical protein FVER14953_03112 [Fusarium verticillioides]
RKK20949.1/47-295        -            249 Pkinase_Tyr          PF07714.17   254   3.4e-78  271.7   0.0   1   1   6.2e-80   3.8e-78  271.6   0.0     3   251     2   248     1   249 0.96 [subseq from] Cytokinesis protein sepH [Fusarium oxysporum f. sp. cepae] >RKK44554.1 Cytokinesis protein sepH [Fusarium oxysporum f. sp. cepae] >RKK51483.1 Cytokinesis protein sepH [Fusarium oxysporum f. sp. cepae]
RKK79877.1/47-295        -            249 Pkinase_Tyr          PF07714.17   254   3.4e-78  271.7   0.0   1   1   6.2e-80   3.8e-78  271.6   0.0     3   251     2   248     1   249 0.96 [subseq from] Cytokinesis protein sepH [Fusarium oxysporum]
RKK86500.1/47-295        -            249 Pkinase_Tyr          PF07714.17   254   3.4e-78  271.7   0.0   1   1   6.2e-80   3.8e-78  271.6   0.0     3   251     2   248     1   249 0.96 [subseq from] Cytokinesis protein sepH [Fusarium oxysporum]
RKL22581.1/47-295        -            249 Pkinase_Tyr          PF07714.17   254   3.4e-78  271.7   0.0   1   1   6.2e-80   3.8e-78  271.6   0.0     3   251     2   248     1   249 0.96 [subseq from] Cytokinesis protein sepH [Fusarium oxysporum]
RKL48654.1/47-295        -            249 Pkinase_Tyr          PF07714.17   254   3.4e-78  271.7   0.0   1   1   6.2e-80   3.8e-78  271.6   0.0     3   251     2   248     1   249 0.96 [subseq from] Cytokinesis protein sepH [Fusarium proliferatum]
SCN93067.1/47-295        -            249 Pkinase_Tyr          PF07714.17   254   3.4e-78  271.7   0.0   1   1   6.2e-80   3.8e-78  271.6   0.0     3   251     2   248     1   249 0.96 [subseq from] related to septation (sepH) gene [Fusarium fujikuroi] >SCO46378.1 related to septation (sepH) gene [Fusarium fujikuroi] >SCV42951.1 related to septation (sepH) gene [Fusarium fujikuroi] >SCN64043.1 related to septation (sepH) gene [Fusarium fujikuroi]
SCV28824.1/47-295        -            249 Pkinase_Tyr          PF07714.17   254   3.4e-78  271.7   0.0   1   1   6.2e-80   3.8e-78  271.6   0.0     3   251     2   248     1   249 0.96 [subseq from] related to septation (sepH) gene [Fusarium fujikuroi]
XP_018239969.1/47-295    -            249 Pkinase_Tyr          PF07714.17   254   3.4e-78  271.7   0.0   1   1   6.2e-80   3.8e-78  271.6   0.0     3   251     2   248     1   249 0.96 [subseq from] STE/STE11/CDC15 protein kinase [Fusarium oxysporum f. sp. lycopersici 4287] >EXK38856.1 STE/STE11/CDC15 protein kinase [Fusarium oxysporum f. sp. melonis 26406] >KNB01924.1 STE/STE11/CDC15 protein kinase [Fusarium oxysporum f. sp. lycopersici 4287]
XP_018239970.1/47-295    -            249 Pkinase_Tyr          PF07714.17   254   3.4e-78  271.7   0.0   1   1   6.2e-80   3.8e-78  271.6   0.0     3   251     2   248     1   249 0.96 [subseq from] STE/STE11/CDC15 protein kinase [Fusarium oxysporum f. sp. lycopersici 4287] >EXK38857.1 STE/STE11/CDC15 protein kinase [Fusarium oxysporum f. sp. melonis 26406] >KNB01925.1 STE/STE11/CDC15 protein kinase [Fusarium oxysporum f. sp. lycopersici 4287]
XP_018747052.1/47-295    -            249 Pkinase_Tyr          PF07714.17   254   3.4e-78  271.7   0.0   1   1   6.2e-80   3.8e-78  271.6   0.0     3   251     2   248     1   249 0.96 [subseq from] STE/STE11/CDC15 protein kinase [Fusarium verticillioides 7600] >EWG40861.1 STE/STE11/CDC15 protein kinase [Fusarium verticillioides 7600]
XP_031018483.1/48-296    -            249 Pkinase_Tyr          PF07714.17   254   3.4e-78  271.7   0.0   1   1   6.2e-80   3.8e-78  271.6   0.0     3   251     2   248     1   249 0.96 [subseq from] uncharacterized protein FIESC28_03361 [Fusarium coffeatum] >RBR23892.1 hypothetical protein FIESC28_03361 [Fusarium coffeatum]
XP_031039139.1/47-295    -            249 Pkinase_Tyr          PF07714.17   254   3.4e-78  271.7   0.0   1   1   6.2e-80   3.8e-78  271.6   0.0     3   251     2   248     1   249 0.96 [subseq from] STE/STE11/CDC15 protein kinase [Fusarium oxysporum NRRL 32931] >EWY90221.1 STE/STE11/CDC15 protein kinase [Fusarium oxysporum NRRL 32931]
XP_031039140.1/47-295    -            249 Pkinase_Tyr          PF07714.17   254   3.4e-78  271.7   0.0   1   1   6.2e-80   3.8e-78  271.6   0.0     3   251     2   248     1   249 0.96 [subseq from] STE/STE11/CDC15 protein kinase [Fusarium oxysporum NRRL 32931] >EWY90222.1 STE/STE11/CDC15 protein kinase [Fusarium oxysporum NRRL 32931]
XP_031060590.1/47-295    -            249 Pkinase_Tyr          PF07714.17   254   3.4e-78  271.7   0.0   1   1   6.2e-80   3.8e-78  271.6   0.0     3   251     2   248     1   249 0.96 [subseq from] STE/STE11/CDC15 protein kinase [Fusarium oxysporum f. sp. cubense tropical race 4 54006] >EXL98500.1 STE/STE11/CDC15 protein kinase [Fusarium oxysporum f. sp. cubense tropical race 4 54006]
XP_031060591.1/47-295    -            249 Pkinase_Tyr          PF07714.17   254   3.4e-78  271.7   0.0   1   1   6.2e-80   3.8e-78  271.6   0.0     3   251     2   248     1   249 0.96 [subseq from] STE/STE11/CDC15 protein kinase [Fusarium oxysporum f. sp. cubense tropical race 4 54006] >EXL98501.1 STE/STE11/CDC15 protein kinase [Fusarium oxysporum f. sp. cubense tropical race 4 54006]
XP_031084055.1/47-295    -            249 Pkinase_Tyr          PF07714.17   254   3.4e-78  271.7   0.0   1   1   6.2e-80   3.8e-78  271.6   0.0     3   251     2   248     1   249 0.96 [subseq from] related to septation (sepH) gene [Fusarium proliferatum ET1] >CZR43464.1 related to septation (sepH) gene [Fusarium proliferatum ET1]
PNS18105.1/70-315        -            246 Pkinase_Tyr          PF07714.17   254   3.6e-78  271.7   0.0   1   1   6.5e-80     4e-78  271.5   0.0     4   251     2   245     1   246 0.95 [subseq from] hypothetical protein CAC42_4064 [Sphaceloma murrayae]
ROV92760.1/72-319        -            248 Pkinase_Tyr          PF07714.17   254   3.6e-78  271.7   0.0   1   1   6.5e-80     4e-78  271.5   0.0     3   251     2   247     1   248 0.96 [subseq from] hypothetical protein VMCG_09073 [Valsa malicola]
KHJ35464.1/54-301        -            248 Pkinase_Tyr          PF07714.17   254   3.6e-78  271.6   0.0   1   1   6.5e-80     4e-78  271.5   0.0     3   251     2   247     1   248 0.97 [subseq from] putative ste ste11 cdc15 protein kinase [Erysiphe necator]
XP_007873333.1/12-257    -            246 Pkinase_Tyr          PF07714.17   254   3.7e-78  271.6   0.0   1   1   6.7e-80   4.1e-78  271.5   0.0     3   251     2   245     1   246 0.96 [subseq from] hypothetical protein PNEG_01398 [Pneumocystis murina B123] >EMR10119.1 hypothetical protein PNEG_01398 [Pneumocystis murina B123]
XP_025348075.1/806-1054  -            249 Pkinase_Tyr          PF07714.17   254   3.7e-78  271.6   0.0   1   1   6.7e-80   4.1e-78  271.5   0.0     2   251     1   248     1   249 0.96 [subseq from] hypothetical protein BCV69DRAFT_178505 [Pseudomicrostroma glucosiphilum] >PWN20915.1 hypothetical protein BCV69DRAFT_178505 [Pseudomicrostroma glucosiphilum]
KND88430.1/26-275        -            250 Pkinase_Tyr          PF07714.17   254   3.8e-78  271.6   0.0   1   1   6.8e-80   4.2e-78  271.5   0.0     3   251     2   249     1   250 0.97 [subseq from] Cytokinesis protein sepH [Tolypocladium ophioglossoides CBS 100239]
KZT71958.1/647-895       -            249 Pkinase_Tyr          PF07714.17   254     4e-78  271.5   0.0   1   1   7.2e-80   4.4e-78  271.4   0.0     3   251     2   248     1   249 0.97 [subseq from] hypothetical protein DAEQUDRAFT_80217 [Daedalea quercina L-15889]
TEB36563.1/1090-1338     -            249 Pkinase_Tyr          PF07714.17   254     4e-78  271.5   0.0   1   1   7.2e-80   4.4e-78  271.4   0.0     3   251     2   248     1   249 0.96 [subseq from] hypothetical protein FA13DRAFT_1726930 [Coprinellus micaceus]
RMJ19243.1/47-295        -            249 Pkinase_Tyr          PF07714.17   254   4.1e-78  271.5   0.0   1   1   7.5e-80   4.6e-78  271.3   0.0     3   251     2   248     1   249 0.96 [subseq from] hypothetical protein CDV36_001050 [Fusarium sp. AF-12]
RSL48100.1/47-295        -            249 Pkinase_Tyr          PF07714.17   254   4.1e-78  271.5   0.0   1   1   7.5e-80   4.6e-78  271.3   0.0     3   251     2   248     1   249 0.96 [subseq from] hypothetical protein CEP53_009666 [Fusarium sp. AF-6]
RSL61749.1/47-295        -            249 Pkinase_Tyr          PF07714.17   254   4.1e-78  271.5   0.0   1   1   7.5e-80   4.6e-78  271.3   0.0     3   251     2   248     1   249 0.96 [subseq from] hypothetical protein CEP54_006053 [Fusarium sp. AF-8]
RSL82071.1/47-295        -            249 Pkinase_Tyr          PF07714.17   254   4.1e-78  271.5   0.0   1   1   7.5e-80   4.6e-78  271.3   0.0     3   251     2   248     1   249 0.96 [subseq from] hypothetical protein CEP51_005423 [Fusarium sp. AF-3]
RSL82399.1/47-295        -            249 Pkinase_Tyr          PF07714.17   254   4.1e-78  271.5   0.0   1   1   7.5e-80   4.6e-78  271.3   0.0     3   251     2   248     1   249 0.96 [subseq from] hypothetical protein CEP52_016980 [Fusarium sp. AF-4]
RSM20757.1/47-295        -            249 Pkinase_Tyr          PF07714.17   254   4.1e-78  271.5   0.0   1   1   7.5e-80   4.6e-78  271.3   0.0     3   251     2   248     1   249 0.96 [subseq from] hypothetical protein CDV31_000447 [Fusarium ambrosium] >RTE82143.1 hypothetical protein BHE90_003272 [Fusarium euwallaceae]
CDH10360.1/36-279        -            244 Pkinase_Tyr          PF07714.17   254   4.2e-78  271.4   0.1   1   1   7.6e-80   4.7e-78  271.3   0.1     3   251     2   243     1   244 0.97 [subseq from] related to Cell division control protein 15 [Zygosaccharomyces bailii ISA1307] >AQZ17618.1 CDC15 (YAR019C) [Zygosaccharomyces parabailii]
KJK76511.1/56-304        -            249 Pkinase_Tyr          PF07714.17   254   4.3e-78  271.4   0.0   1   1   7.7e-80   4.7e-78  271.3   0.0     3   251     2   248     1   249 0.96 [subseq from] hypothetical protein H634G_08099 [Metarhizium anisopliae BRIP 53293]
KJK86210.1/56-304        -            249 Pkinase_Tyr          PF07714.17   254   4.3e-78  271.4   0.0   1   1   7.7e-80   4.7e-78  271.3   0.0     3   251     2   248     1   249 0.96 [subseq from] Cytokinesis protein sepH, partial [Metarhizium anisopliae BRIP 53284]
CEG70002.1/322-567       -            246 Pkinase_Tyr          PF07714.17   254   4.4e-78  271.4   0.0   1   1   7.9e-80   4.8e-78  271.2   0.0     3   251     2   245     1   246 0.97 [subseq from] Putative STE/STE11/CDC15 protein kinase [Rhizopus microsporus]
EIE78497.1/124-368       -            245 Pkinase_Tyr          PF07714.17   254   4.4e-78  271.4   0.0   1   1   7.9e-80   4.8e-78  271.2   0.0     3   250     2   244     1   245 0.97 [subseq from] hypothetical protein RO3G_03201 [Rhizopus delemar RA 99-880]
KTA96098.1/23-264        -            242 Pkinase_Tyr          PF07714.17   254   4.4e-78  271.4   0.1   1   1   7.9e-80   4.8e-78  271.2   0.1     3   252     2   242     1   242 0.96 [subseq from] Cell division control protein 15 [[Candida] glabrata] >KTA99346.1 Cell division control protein 15 [[Candida] glabrata] >KTB01771.1 Cell division control protein 15 [[Candida] glabrata] >KTB17946.1 Cell division control protein 15 [[Candida] glabrata]
KTB15494.1/23-264        -            242 Pkinase_Tyr          PF07714.17   254   4.4e-78  271.4   0.1   1   1   7.9e-80   4.8e-78  271.2   0.1     3   252     2   242     1   242 0.96 [subseq from] Cell division control protein 15 [[Candida] glabrata] >KTB16900.1 Cell division control protein 15 [[Candida] glabrata]
OXB45024.1/23-264        -            242 Pkinase_Tyr          PF07714.17   254   4.4e-78  271.4   0.1   1   1   7.9e-80   4.8e-78  271.2   0.1     3   252     2   242     1   242 0.96 [subseq from] hypothetical protein B1J91_C05005g [[Candida] glabrata] >OXB50321.1 hypothetical protein B1J92_C05005g [[Candida] glabrata]
XP_030992484.1/50-296    -            247 Pkinase_Tyr          PF07714.17   254   4.4e-78  271.4   0.0   1   1   7.9e-80   4.9e-78  271.2   0.0     3   250     2   246     1   247 0.96 [subseq from] uncharacterized protein E0L32_008342 [Phialemoniopsis curvata] >TPX10773.1 hypothetical protein E0L32_008342 [Phialemoniopsis curvata]
TKX20726.1/67-312        -            246 Pkinase_Tyr          PF07714.17   254   4.4e-78  271.4   0.0   1   1     8e-80   4.9e-78  271.2   0.0     4   251     2   245     1   246 0.95 [subseq from] protein kinase domain-containing protein 38 [Elsinoe australis]
OAK96023.1/71-316        -            246 Pkinase_Tyr          PF07714.17   254   4.4e-78  271.4   0.0   1   1     8e-80   4.9e-78  271.2   0.0     3   251     2   245     1   246 0.96 [subseq from] hypothetical protein IQ06DRAFT_352271 [Stagonospora sp. SRC1lsM3a]
TKA59226.1/55-300        -            246 Pkinase_Tyr          PF07714.17   254   4.6e-78  271.3   0.0   1   1   8.3e-80   5.1e-78  271.2   0.0     3   251     2   245     1   246 0.97 [subseq from] Cytokinesis protein sepH [Cryomyces minteri]
OCH87395.1/1167-1415     -            249 Pkinase_Tyr          PF07714.17   254   4.6e-78  271.3   0.0   1   1   8.3e-80   5.1e-78  271.2   0.0     3   251     2   248     1   249 0.97 [subseq from] hypothetical protein OBBRIDRAFT_160313 [Obba rivulosa]
PHH65589.1/53-301        -            249 Pkinase_Tyr          PF07714.17   254   4.8e-78  271.3   0.0   1   1   8.6e-80   5.3e-78  271.1   0.0     3   251     2   248     1   249 0.96 [subseq from] hypothetical protein CDD81_2024 [Ophiocordyceps australis]
EME44598.1/107-352       -            246 Pkinase_Tyr          PF07714.17   254   4.8e-78  271.3   0.0   1   1   8.6e-80   5.3e-78  271.1   0.0     2   251     1   245     1   246 0.97 [subseq from] hypothetical protein DOTSEDRAFT_72151 [Dothistroma septosporum NZE10]
XP_007777982.1/77-322    -            246 Pkinase_Tyr          PF07714.17   254   4.9e-78  271.2   0.0   1   1   8.8e-80   5.4e-78  271.1   0.0     3   251     2   245     1   246 0.96 [subseq from] STE/STE11/CDC15 protein kinase [Coniosporium apollinis CBS 100218] >EON62665.1 STE/STE11/CDC15 protein kinase [Coniosporium apollinis CBS 100218]
KUI58456.1/67-314        -            248 Pkinase_Tyr          PF07714.17   254   4.9e-78  271.2   0.0   1   1   8.8e-80   5.4e-78  271.1   0.0     3   251     2   247     1   248 0.96 [subseq from] Cytokinesis protein sepH [Valsa mali var. pyri]
KUI74190.1/67-314        -            248 Pkinase_Tyr          PF07714.17   254   4.9e-78  271.2   0.0   1   1   8.8e-80   5.4e-78  271.1   0.0     3   251     2   247     1   248 0.96 [subseq from] Cytokinesis protein sepH [Valsa mali]
CEG77168.1/320-565       -            246 Pkinase_Tyr          PF07714.17   254   4.9e-78  271.2   0.0   1   1   8.9e-80   5.4e-78  271.1   0.0     3   251     2   245     1   246 0.97 [subseq from] Putative STE/STE11/CDC15 protein kinase [Rhizopus microsporus]
XP_018139246.1/19-266    -            248 Pkinase_Tyr          PF07714.17   254     5e-78  271.2   0.0   1   1   9.1e-80   5.6e-78  271.0   0.0     4   251     2   247     1   248 0.96 [subseq from] cell division control protein 15, cdc15 [Pochonia chlamydosporia 170] >OAQ61542.1 cell division control protein 15, cdc15 [Pochonia chlamydosporia 170]
RGP80549.1/62-309        -            248 Pkinase_Tyr          PF07714.17   254   5.3e-78  271.1   0.0   1   1   9.6e-80   5.9e-78  271.0   0.0     4   251     2   247     1   248 0.96 [subseq from] ste ste11 cdc15 kinase [Fusarium longipes]
OQD85285.1/63-308        -            246 Pkinase_Tyr          PF07714.17   254   5.4e-78  271.1   0.0   1   1   9.7e-80   5.9e-78  270.9   0.0     3   251     2   245     1   246 0.96 [subseq from] hypothetical protein PENANT_c010G08384 [Penicillium antarcticum]
OQE28193.1/65-310        -            246 Pkinase_Tyr          PF07714.17   254   5.4e-78  271.1   0.0   1   1   9.7e-80   5.9e-78  270.9   0.0     3   251     2   245     1   246 0.96 [subseq from] hypothetical protein PENFLA_c005G04705 [Penicillium flavigenum]
OQE92075.1/65-310        -            246 Pkinase_Tyr          PF07714.17   254   5.4e-78  271.1   0.0   1   1   9.7e-80   5.9e-78  270.9   0.0     3   251     2   245     1   246 0.96 [subseq from] hypothetical protein PENNAL_c0008G02796 [Penicillium nalgiovense]
XP_002565687.1/65-310    -            246 Pkinase_Tyr          PF07714.17   254   5.4e-78  271.1   0.0   1   1   9.7e-80   5.9e-78  270.9   0.0     3   251     2   245     1   246 0.96 [subseq from] Pc22g17780 [Penicillium rubens Wisconsin 54-1255] >CAP99066.1 Pc22g17780 [Penicillium rubens Wisconsin 54-1255] >KZN90852.1 Cytokinesis protein [Penicillium chrysogenum]
XP_022485743.1/64-309    -            246 Pkinase_Tyr          PF07714.17   254   5.4e-78  271.1   0.0   1   1   9.7e-80   5.9e-78  270.9   0.0     3   251     2   245     1   246 0.96 [subseq from] hypothetical protein PENARI_c017G00460 [Penicillium arizonense] >OGE50295.1 hypothetical protein PENARI_c017G00460 [Penicillium arizonense]
OIW23703.1/53-300        -            248 Pkinase_Tyr          PF07714.17   254   5.4e-78  271.1   0.0   1   1   9.7e-80   5.9e-78  270.9   0.0     3   251     2   247     1   248 0.96 [subseq from] hypothetical protein CONLIGDRAFT_140671 [Coniochaeta ligniaria NRRL 30616]
KIJ65581.1/1218-1466     -            249 Pkinase_Tyr          PF07714.17   254   5.5e-78  271.1   0.0   1   1   9.9e-80   6.1e-78  270.9   0.0     3   251     2   248     1   249 0.96 [subseq from] hypothetical protein HYDPIDRAFT_167232 [Hydnomerulius pinastri MD-312]
TPX57449.1/15-260        -            246 Pkinase_Tyr          PF07714.17   254   5.6e-78  271.0   0.0   1   1     1e-79   6.2e-78  270.9   0.0     2   251     1   245     1   246 0.98 [subseq from] hypothetical protein PhCBS80983_g03835 [Powellomyces hirtus]
POS87394.1/54-301        -            248 Pkinase_Tyr          PF07714.17   254   5.8e-78  271.0   0.0   1   1     1e-79   6.4e-78  270.8   0.0     3   251     2   247     1   248 0.96 [subseq from] cell division control protein-like protein 15 [Erysiphe pulchra]
XP_009226065.1/55-302    -            248 Pkinase_Tyr          PF07714.17   254   5.8e-78  271.0   0.0   1   1   1.1e-79   6.5e-78  270.8   0.0     3   251     2   247     1   248 0.97 [subseq from] STE/STE11/CDC15 protein kinase [Gaeumannomyces tritici R3-111a-1] >EJT73091.1 STE/STE11/CDC15 protein kinase [Gaeumannomyces tritici R3-111a-1]
ETS60762.1/968-1217      -            250 Pkinase_Tyr          PF07714.17   254   5.9e-78  271.0   0.0   1   1   1.1e-79   6.5e-78  270.8   0.0     3   251     2   249     1   250 0.97 [subseq from] hypothetical protein PaG_04670 [Moesziomyces aphidis DSM 70725]
GAC72363.1/968-1217      -            250 Pkinase_Tyr          PF07714.17   254   5.9e-78  271.0   0.0   1   1   1.1e-79   6.5e-78  270.8   0.0     3   251     2   249     1   250 0.97 [subseq from] MEKK and related serine/threonine protein kinases [Moesziomyces antarcticus T-34]
CEJ62020.1/63-308        -            246 Pkinase_Tyr          PF07714.17   254   5.9e-78  271.0   0.0   1   1   1.1e-79   6.5e-78  270.8   0.0     3   251     2   245     1   246 0.96 [subseq from] Putative Serine-threonine kinase SepH [Penicillium brasilianum]
OOQ86267.1/63-308        -            246 Pkinase_Tyr          PF07714.17   254   5.9e-78  271.0   0.0   1   1   1.1e-79   6.5e-78  270.8   0.0     3   251     2   245     1   246 0.96 [subseq from] Cytokinesis protein sepH [Penicillium brasilianum]
CDO56023.1/46-291        -            246 Pkinase_Tyr          PF07714.17   254   5.9e-78  271.0   0.0   1   1   1.1e-79   6.6e-78  270.8   0.0     4   251     2   245     1   246 0.96 [subseq from] conserved hypothetical protein. Putative cell cycle protein kinase [Geotrichum candidum]
PGH29254.1/65-310        -            246 Pkinase_Tyr          PF07714.17   254     6e-78  270.9   0.0   1   1   1.1e-79   6.6e-78  270.8   0.0     3   251     2   245     1   246 0.96 [subseq from] STE/STE11/CDC15 protein kinase [Emmonsia crescens]
CCA73095.1/982-1232      -            251 Pkinase_Tyr          PF07714.17   254     6e-78  270.9   0.0   1   1   1.1e-79   6.7e-78  270.8   0.0     3   251     2   250     1   251 0.97 [subseq from] related to ser/thr protein kinase [Serendipita indica DSM 11827]
ORY09155.1/81-326        -            246 Pkinase_Tyr          PF07714.17   254   6.1e-78  270.9   0.0   1   1   1.1e-79   6.7e-78  270.8   0.0     3   251     2   245     1   246 0.96 [subseq from] hypothetical protein BCR34DRAFT_487734 [Clohesyomyces aquaticus]
KPA44560.1/73-318        -            246 Pkinase_Tyr          PF07714.17   254   6.1e-78  270.9   0.0   1   1   1.1e-79   6.8e-78  270.8   0.0     6   251     2   245     1   246 0.96 [subseq from] ste ste11 cdc15 protein kinase [Fusarium langsethiae]
RGP64814.1/73-318        -            246 Pkinase_Tyr          PF07714.17   254   6.1e-78  270.9   0.0   1   1   1.1e-79   6.8e-78  270.8   0.0     6   251     2   245     1   246 0.96 [subseq from] ste ste11 cdc15 kinase [Fusarium sporotrichioides]
TQN68437.1/59-307        -            249 Pkinase_Tyr          PF07714.17   254   6.2e-78  270.9   0.0   1   1   1.1e-79   6.8e-78  270.7   0.0     3   251     2   248     1   249 0.96 [subseq from] Cytokinesis protein sepH [Colletotrichum shisoi]
XP_013018019.1/11-256    -            246 Pkinase_Tyr          PF07714.17   254   6.3e-78  270.9   0.0   1   1   1.1e-79     7e-78  270.7   0.0     3   251     2   245     1   246 0.96 [subseq from] STE/STE11/CDC15 protein kinase Cdc7 [Schizosaccharomyces octosporus yFS286] >EPX72381.1 STE/STE11/CDC15 protein kinase Cdc7 [Schizosaccharomyces octosporus yFS286]
PHH87294.1/49-297        -            249 Pkinase_Tyr          PF07714.17   254   6.5e-78  270.8   0.0   1   1   1.2e-79   7.1e-78  270.7   0.0     3   251     2   248     1   249 0.96 [subseq from] hypothetical protein CDD83_9062 [Cordyceps sp. RAO-2017]
KIO06957.1/56-300        -            245 Pkinase_Tyr          PF07714.17   254   6.7e-78  270.8   0.0   1   1   1.2e-79   7.5e-78  270.6   0.0     5   251     2   244     1   245 0.98 [subseq from] hypothetical protein M404DRAFT_14918 [Pisolithus tinctorius Marx 270]
NP_596340.1/10-255       -            246 Pkinase_Tyr          PF07714.17   254     7e-78  270.7   0.0   1   1   1.3e-79   7.7e-78  270.6   0.0     3   251     2   245     1   246 0.96 [subseq from] serine/threonine protein kinase Cdc7 [Schizosaccharomyces pombe] >P41892.1 RecName: Full=Cell division control protein 7 >CAA55382.1 cdc7 [Schizosaccharomyces pombe] >CAB36886.1 serine/threonine protein kinase Cdc7 [Schizosaccharomyces pombe]
KDQ19402.1/26-272        -            247 Pkinase_Tyr          PF07714.17   254     7e-78  270.7   0.0   1   1   1.3e-79   7.8e-78  270.6   0.0     2   248     1   245     1   247 0.96 [subseq from] hypothetical protein BOTBODRAFT_102864 [Botryobasidium botryosum FD-172 SS1]
KKP01704.1/50-298        -            249 Pkinase_Tyr          PF07714.17   254   7.1e-78  270.7   0.0   1   1   1.3e-79   7.9e-78  270.5   0.0     3   251     2   248     1   249 0.96 [subseq from] STE/STE11/CDC15 protein kinase [Trichoderma harzianum]
OPB43907.1/50-298        -            249 Pkinase_Tyr          PF07714.17   254   7.1e-78  270.7   0.0   1   1   1.3e-79   7.9e-78  270.5   0.0     3   251     2   248     1   249 0.96 [subseq from] protein kinase [Trichoderma guizhouense]
PKK51007.1/10-258        -            249 Pkinase_Tyr          PF07714.17   254   7.1e-78  270.7   0.0   1   1   1.3e-79   7.9e-78  270.5   0.0     3   251     2   248     1   249 0.96 [subseq from] hypothetical protein CI102_3656 [Trichoderma harzianum]
PNP57591.1/49-297        -            249 Pkinase_Tyr          PF07714.17   254   7.1e-78  270.7   0.0   1   1   1.3e-79   7.9e-78  270.5   0.0     3   251     2   248     1   249 0.96 [subseq from] hypothetical protein THARTR1_02589 [Trichoderma harzianum]
XP_024774249.1/50-298    -            249 Pkinase_Tyr          PF07714.17   254   7.1e-78  270.7   0.0   1   1   1.3e-79   7.9e-78  270.5   0.0     3   251     2   248     1   249 0.96 [subseq from] hypothetical protein M431DRAFT_85729 [Trichoderma harzianum CBS 226.95] >PTB54572.1 hypothetical protein M431DRAFT_85729 [Trichoderma harzianum CBS 226.95]
ROV90537.1/35-281        -            247 Pkinase_Tyr          PF07714.17   254   7.5e-78  270.6   0.0   1   1   1.3e-79   8.3e-78  270.5   0.0     4   251     2   246     1   247 0.96 [subseq from] hypothetical protein VPNG_10049 [Cytospora leucostoma]
PFH49681.1/17-261        -            245 Pkinase_Tyr          PF07714.17   254   7.7e-78  270.6   0.0   1   1   1.4e-79   8.5e-78  270.4   0.0     5   251     2   244     1   245 0.98 [subseq from] hypothetical protein AMATHDRAFT_147153 [Amanita thiersii Skay4041]
XP_007386467.1/1171-1420 -            250 Pkinase_Tyr          PF07714.17   254   7.7e-78  270.6   0.0   1   1   1.4e-79   8.5e-78  270.4   0.0     3   251     2   249     1   250 0.96 [subseq from] hypothetical protein PUNSTDRAFT_136796 [Punctularia strigosozonata HHB-11173 SS5] >EIN05999.1 hypothetical protein PUNSTDRAFT_136796 [Punctularia strigosozonata HHB-11173 SS5]
XP_002494597.1/36-279    -            244 Pkinase_Tyr          PF07714.17   254   7.7e-78  270.6   0.1   1   1   1.4e-79   8.5e-78  270.4   0.1     3   251     2   243     1   244 0.97 [subseq from] uncharacterized protein ZYRO0A05214g [Zygosaccharomyces rouxii] >CAR25664.1 ZYRO0A05214p [Zygosaccharomyces rouxii] >GAV46636.1 hypothetical protein ZYGR_0A02290 [Zygosaccharomyces rouxii]
ORY01721.1/42-287        -            246 Pkinase_Tyr          PF07714.17   254   7.7e-78  270.6   0.0   1   1   1.4e-79   8.5e-78  270.4   0.0     3   252     2   246     1   246 0.98 [subseq from] sterile 20-like kinase 3 [Basidiobolus meristosporus CBS 931.73]
KIJ20894.1/723-971       -            249 Pkinase_Tyr          PF07714.17   254   7.9e-78  270.5   0.0   1   1   1.4e-79   8.7e-78  270.4   0.0     3   251     2   248     1   249 0.97 [subseq from] hypothetical protein PAXINDRAFT_165722 [Paxillus involutus ATCC 200175]
XP_029739723.1/939-1188  -            250 Pkinase_Tyr          PF07714.17   254     8e-78  270.5   0.0   1   1   1.4e-79   8.9e-78  270.4   0.0     3   251     2   249     1   250 0.97 [subseq from] hypothetical protein EX895_003319 [Sporisorium graminicola] >TKY87738.1 hypothetical protein EX895_003319 [Sporisorium graminicola]
XP_002341062.1/56-301    -            246 Pkinase_Tyr          PF07714.17   254     8e-78  270.5   0.0   1   1   1.5e-79   8.9e-78  270.4   0.0     3   251     2   245     1   246 0.97 [subseq from] serine-threonine kinase SepH [Talaromyces stipitatus ATCC 10500] >EED23675.1 serine-threonine kinase SepH [Talaromyces stipitatus ATCC 10500]
XP_018226871.1/12-257    -            246 Pkinase_Tyr          PF07714.17   254   8.1e-78  270.5   0.0   1   1   1.5e-79     9e-78  270.4   0.0     3   251     2   245     1   246 0.96 [subseq from] hypothetical protein T552_01088 [Pneumocystis carinii B80] >KTW29884.1 hypothetical protein T552_01088 [Pneumocystis carinii B80]
KIM66021.1/1177-1425     -            249 Pkinase_Tyr          PF07714.17   254   8.2e-78  270.5   0.0   1   1   1.5e-79     9e-78  270.3   0.0     3   251     2   248     1   249 0.97 [subseq from] hypothetical protein SCLCIDRAFT_1155202 [Scleroderma citrinum Foug A]
XP_003835366.1/173-418   -            246 Pkinase_Tyr          PF07714.17   254   8.6e-78  270.4   0.0   1   1   1.5e-79   9.5e-78  270.3   0.0     3   251     2   245     1   246 0.96 [subseq from] hypothetical protein LEMA_P047070.1 [Leptosphaeria maculans JN3] >CBX92001.1 hypothetical protein LEMA_P047070.1 [Leptosphaeria maculans JN3]
CDF89128.1/36-279        -            244 Pkinase_Tyr          PF07714.17   254   8.9e-78  270.4   0.1   1   1   1.6e-79   9.9e-78  270.2   0.1     3   251     2   243     1   244 0.97 [subseq from] ZYBA0S03-09824g1_1 [Zygosaccharomyces bailii CLIB 213] >CDH16214.1 related to CDC15-Protein kinase of the MAP kinase kinase kinase family [Zygosaccharomyces bailii ISA1307]
SJM88548.1/36-279        -            244 Pkinase_Tyr          PF07714.17   254   8.9e-78  270.4   0.1   1   1   1.6e-79   9.9e-78  270.2   0.1     3   251     2   243     1   244 0.97 [subseq from] related to Cell division control protein 15 [Zygosaccharomyces bailii]
EMD38930.1/714-962       -            249 Pkinase_Tyr          PF07714.17   254   9.1e-78  270.3   0.0   1   1   1.6e-79     1e-77  270.2   0.0     3   251     2   248     1   249 0.97 [subseq from] hypothetical protein CERSUDRAFT_112640 [Gelatoporia subvermispora B]
PGG95832.1/71-316        -            246 Pkinase_Tyr          PF07714.17   254   9.1e-78  270.3   0.0   1   1   1.7e-79     1e-77  270.2   0.0     3   251     2   245     1   246 0.97 [subseq from] STE/STE11/CDC15 protein kinase [Blastomyces parvus]
TFK53421.1/1160-1408     -            249 Pkinase_Tyr          PF07714.17   254   9.2e-78  270.3   0.0   1   1   1.7e-79     1e-77  270.2   0.0     3   251     2   248     1   249 0.97 [subseq from] hypothetical protein OE88DRAFT_1655548 [Heliocybe sulcata]
PMD27316.1/54-301        -            248 Pkinase_Tyr          PF07714.17   254   9.6e-78  270.3   0.0   1   1   1.7e-79   1.1e-77  270.1   0.0     3   251     2   247     1   248 0.96 [subseq from] cell division control protein-like protein 15 [Pezoloma ericae]
XP_002489696.1/10-255    -            246 Pkinase_Tyr          PF07714.17   254   9.7e-78  270.3   0.0   1   1   1.7e-79   1.1e-77  270.1   0.0     4   251     3   245     1   246 0.98 [subseq from] Putative protein serine/threonine kinase expressed at the end of meiosis [Komagataella phaffii GS115] >CAY67415.1 Putative protein serine/threonine kinase expressed at the end of meiosis [Komagataella phaffii GS115] >CCA36515.1 Putative protein serine/threonine kinase [Komagataella phaffii CBS 7435] >AOA61767.1 GQ67_02620T0 [Komagataella phaffii] >AOA66035.1 GQ68_02628T0 [Komagataella phaffii GS115] >SOP79040.1 Protein kinase-like (PK-like) [Komagataella phaffii CBS 7435]
KZT60691.1/11-257        -            247 Pkinase_Tyr          PF07714.17   254   9.7e-78  270.3   0.0   1   1   1.7e-79   1.1e-77  270.1   0.0     3   251     2   246     1   247 0.96 [subseq from] Pkinase-domain-containing protein [Calocera cornea HHB12733]
SPO25169.1/965-1214      -            250 Pkinase_Tyr          PF07714.17   254   9.9e-78  270.2   0.0   1   1   1.8e-79   1.1e-77  270.1   0.0     3   251     2   249     1   250 0.97 [subseq from] related to ser/thr protein kinase [Ustilago trichophora]
CDI56354.1/968-1217      -            250 Pkinase_Tyr          PF07714.17   254     1e-77  270.2   0.0   1   1   1.8e-79   1.1e-77  270.1   0.0     3   251     2   249     1   250 0.97 [subseq from] related to ser/thr protein kinase [Melanopsichium pennsylvanicum 4]
KKK13913.1/61-306        -            246 Pkinase_Tyr          PF07714.17   254     1e-77  270.2   0.0   1   1   1.8e-79   1.1e-77  270.0   0.0     3   251     2   245     1   246 0.97 [subseq from] cytokinesis protein [Aspergillus ochraceoroseus] >PTU17354.1 hypothetical protein P175DRAFT_0467267 [Aspergillus ochraceoroseus IBT 24754]
KKK24105.1/61-306        -            246 Pkinase_Tyr          PF07714.17   254     1e-77  270.2   0.0   1   1   1.8e-79   1.1e-77  270.0   0.0     3   251     2   245     1   246 0.97 [subseq from] cytokinesis protein [Aspergillus rambellii]
XP_007261646.1/193-441   -            249 Pkinase_Tyr          PF07714.17   254     1e-77  270.2   0.0   1   1   1.8e-79   1.1e-77  270.0   0.0     3   249     2   247     1   249 0.96 [subseq from] Pkinase-domain-containing protein, partial [Fomitiporia mediterranea MF3/22] >EJD07694.1 Pkinase-domain-containing protein, partial [Fomitiporia mediterranea MF3/22]
XP_022579272.1/61-306    -            246 Pkinase_Tyr          PF07714.17   254     1e-77  270.2   0.0   1   1   1.8e-79   1.1e-77  270.0   0.0     3   251     2   245     1   246 0.96 [subseq from] hypothetical protein ASPZODRAFT_2111795 [Penicilliopsis zonata CBS 506.65] >OJJ44762.1 hypothetical protein ASPZODRAFT_2111795 [Penicilliopsis zonata CBS 506.65]
ESK95643.1/25-272        -            248 Pkinase_Tyr          PF07714.17   254     1e-77  270.1   0.0   1   1   1.9e-79   1.2e-77  270.0   0.0     3   251     2   247     1   248 0.97 [subseq from] ste ste11 cdc15 protein kinase [Moniliophthora roreri MCA 2997] >KTB45560.1 hypothetical protein WG66_1907 [Moniliophthora roreri]
EFQ85932.1/51-296        -            246 Pkinase_Tyr          PF07714.17   254   1.1e-77  270.1   0.0   1   1   1.9e-79   1.2e-77  270.0   0.0     3   251     2   245     1   246 0.96 [subseq from] hypothetical protein PTT_18955 [Pyrenophora teres f. teres 0-1]
OAL48577.1/69-314        -            246 Pkinase_Tyr          PF07714.17   254   1.1e-77  270.1   0.0   1   1   1.9e-79   1.2e-77  270.0   0.0     3   251     2   245     1   246 0.96 [subseq from] hypothetical protein IQ07DRAFT_80628 [Pyrenochaeta sp. DS3sAY3a]
PWO12197.1/51-296        -            246 Pkinase_Tyr          PF07714.17   254   1.1e-77  270.1   0.0   1   1   1.9e-79   1.2e-77  270.0   0.0     3   251     2   245     1   246 0.96 [subseq from] SPS1, Serine/threonine protein kinase [Pyrenophora tritici-repentis] >PWO21915.1 hypothetical protein PtrARCrB10_09573 [Pyrenophora tritici-repentis] >PZC89212.1 SPS1, Serine threonine protein kinase [Pyrenophora tritici-repentis] >PZC94930.1 hypothetical protein Ptr86124_10534 [Pyrenophora tritici-repentis] >PZD17871.1 SPS1, serine threonine protein kinase [Pyrenophora tritici-repentis] >PZD30405.1 SPS1, serine threonine protein kinase [Pyrenophora tritici-repentis] >PZD41059.1 SPS1, serine threonine protein kinase [Pyrenophora tritici-repentis] >PZD45730.1 SPS1, serine threonine protein kinase [Pyrenophora tritici-repentis] >KAA8619845.1 SPS1 Serine/threonine protein kinase [Pyrenophora tritici-repentis]
XP_001934401.1/51-296    -            246 Pkinase_Tyr          PF07714.17   254   1.1e-77  270.1   0.0   1   1   1.9e-79   1.2e-77  270.0   0.0     3   251     2   245     1   246 0.96 [subseq from] serine/threonine-protein kinase 3 [Pyrenophora tritici-repentis Pt-1C-BFP] >EDU46906.1 serine/threonine-protein kinase 3 [Pyrenophora tritici-repentis Pt-1C-BFP]
CDO73430.1/27-271        -            245 Pkinase_Tyr          PF07714.17   254   1.1e-77  270.1   0.0   1   1   1.9e-79   1.2e-77  270.0   0.0     5   251     2   244     1   245 0.98 [subseq from] hypothetical protein BN946_scf185013.g64 [Trametes cinnabarina]
RKF62358.1/54-301        -            248 Pkinase_Tyr          PF07714.17   254   1.1e-77  270.1   0.0   1   1   1.9e-79   1.2e-77  269.9   0.0     3   251     2   247     1   248 0.96 [subseq from] Cytokinesis protein sepH [Oidium neolycopersici]
AFN02123.1/49-297        -            249 Pkinase_Tyr          PF07714.17   254   1.1e-77  270.1   0.0   1   1     2e-79   1.2e-77  269.9   0.0     3   251     2   248     1   249 0.96 [subseq from] septation protein H [Acremonium chrysogenum]
XP_013937654.1/50-298    -            249 Pkinase_Tyr          PF07714.17   254   1.1e-77  270.1   0.0   1   1     2e-79   1.2e-77  269.9   0.0     3   251     2   248     1   249 0.96 [subseq from] hypothetical protein TRIATDRAFT_231437 [Trichoderma atroviride IMI 206040] >EHK39492.1 hypothetical protein TRIATDRAFT_231437 [Trichoderma atroviride IMI 206040]
PMD44099.1/54-301        -            248 Pkinase_Tyr          PF07714.17   254   1.1e-77  270.1   0.0   1   1     2e-79   1.2e-77  269.9   0.0     3   251     2   247     1   248 0.96 [subseq from] cell division control protein-like protein 15 [Hyaloscypha variabilis F]
XP_007860173.1/11-255    -            245 Pkinase_Tyr          PF07714.17   254   1.1e-77  270.0   0.0   1   1     2e-79   1.2e-77  269.9   0.0     5   251     2   244     1   245 0.98 [subseq from] hypothetical protein GLOTRDRAFT_30066, partial [Gloeophyllum trabeum ATCC 11539] >EPQ61399.1 hypothetical protein GLOTRDRAFT_30066, partial [Gloeophyllum trabeum ATCC 11539]
KLO94580.1/6-251         -            246 Pkinase_Tyr          PF07714.17   254   1.1e-77  270.0   0.0   1   1     2e-79   1.2e-77  269.9   0.0     6   251     2   245     1   246 0.96 [subseq from] septation (sepH) protein [Fusarium fujikuroi]
GAV51661.1/36-279        -            244 Pkinase_Tyr          PF07714.17   254   1.1e-77  270.0   0.1   1   1   2.1e-79   1.3e-77  269.9   0.1     3   251     2   243     1   244 0.97 [subseq from] hypothetical protein ZYGR_0AF01320 [Zygosaccharomyces rouxii]
KDB12403.1/136-383       -            248 Pkinase_Tyr          PF07714.17   254   1.2e-77  270.0   0.0   1   1   2.1e-79   1.3e-77  269.9   0.0     4   251     2   247     1   248 0.96 [subseq from] septation [Ustilaginoidea virens]
AOP03960.1/393-647       -            255 Pkinase_Tyr          PF07714.17   254   1.2e-77  270.0   0.0   1   1   2.1e-79   1.3e-77  269.8   0.0     6   251     2   254     1   255 0.93 [subseq from] Ste11 [Rhizophagus irregularis]
GBC12728.1/404-658       -            255 Pkinase_Tyr          PF07714.17   254   1.2e-77  270.0   0.0   1   1   2.1e-79   1.3e-77  269.8   0.0     6   251     2   254     1   255 0.93 [subseq from] MAP kinase kinase kinase Ste11 [Rhizophagus irregularis DAOM 181602=DAOM 197198] >PKC10822.1 Pkinase-domain-containing protein [Rhizophagus irregularis] >PKC66499.1 Pkinase-domain-containing protein [Rhizophagus irregularis] >PKY21606.1 Pkinase-domain-containing protein [Rhizophagus irregularis]
PKK78604.1/401-655       -            255 Pkinase_Tyr          PF07714.17   254   1.2e-77  270.0   0.0   1   1   2.1e-79   1.3e-77  269.8   0.0     6   251     2   254     1   255 0.93 [subseq from] Pkinase-domain-containing protein [Rhizophagus irregularis]
RGB34169.1/401-655       -            255 Pkinase_Tyr          PF07714.17   254   1.2e-77  270.0   0.0   1   1   2.1e-79   1.3e-77  269.8   0.0     6   251     2   254     1   255 0.93 [subseq from] kinase-like domain-containing protein [Rhizophagus diaphanus]
XP_025186107.1/393-647   -            255 Pkinase_Tyr          PF07714.17   254   1.2e-77  270.0   0.0   1   1   2.1e-79   1.3e-77  269.8   0.0     6   251     2   254     1   255 0.93 [subseq from] kinase-like domain-containing protein [Rhizophagus irregularis DAOM 181602=DAOM 197198] >EXX61119.1 Ste11p [Rhizophagus irregularis DAOM 197198w] >AOP03956.1 Ste11 [Rhizophagus irregularis] >AOP03958.1 Ste11 [Rhizophagus irregularis] >AOP03959.1 Ste11 [Rhizophagus irregularis] >POG79241.1 kinase-like domain-containing protein [Rhizophagus irregularis DAOM 181602=DAOM 197198]
RKP02459.1/34-279        -            246 Pkinase_Tyr          PF07714.17   254   1.2e-77  270.0   0.0   1   1   2.1e-79   1.3e-77  269.8   0.0     7   251     2   246     1   246 0.97 [subseq from] hypothetical protein CXG81DRAFT_10781, partial [Caulochytrium protostelioides]
KIK71428.1/15-259        -            245 Pkinase_Tyr          PF07714.17   254   1.2e-77  270.0   0.0   1   1   2.1e-79   1.3e-77  269.8   0.0     5   251     2   244     1   245 0.98 [subseq from] hypothetical protein GYMLUDRAFT_33589 [Gymnopus luxurians FD-317 M1]
TRM62142.1/24-270        -            247 Pkinase_Tyr          PF07714.17   254   1.2e-77  269.9   0.0   1   1   2.2e-79   1.3e-77  269.8   0.0     3   251     2   246     1   247 0.97 [subseq from] hypothetical protein BD626DRAFT_459166 [Auriculariopsis ampla]
SPO44641.1/959-1208      -            250 Pkinase_Tyr          PF07714.17   254   1.3e-77  269.9   0.0   1   1   2.3e-79   1.4e-77  269.7   0.0     3   251     2   249     1   250 0.97 [subseq from] related to ser/thr protein kinase [Moesziomyces antarcticus]
XP_014657779.1/1438-1687 -            250 Pkinase_Tyr          PF07714.17   254   1.3e-77  269.9   0.0   1   1   2.3e-79   1.4e-77  269.7   0.0     3   251     2   249     1   250 0.97 [subseq from] protein kinase [Moesziomyces antarcticus] >GAK64139.1 protein kinase [Moesziomyces antarcticus]
KIJ66445.1/15-259        -            245 Pkinase_Tyr          PF07714.17   254   1.3e-77  269.9   0.0   1   1   2.3e-79   1.4e-77  269.7   0.0     5   251     2   244     1   245 0.98 [subseq from] hypothetical protein HYDPIDRAFT_174534 [Hydnomerulius pinastri MD-312]
QGI81487.1/34-280        -            247 Pkinase_Tyr          PF07714.17   254   1.3e-77  269.9   0.0   1   1   2.3e-79   1.4e-77  269.7   0.0     5   251     2   246     1   247 0.96 [subseq from] hypothetical protein CEK25_008216 [Fusarium fujikuroi]
RDX42972.1/28-272        -            245 Pkinase_Tyr          PF07714.17   254   1.3e-77  269.8   0.0   1   1   2.3e-79   1.4e-77  269.7   0.0     5   251     2   244     1   245 0.98 [subseq from] Pkinase-domain-containing protein [Polyporus brumalis]
TFK86935.1/15-259        -            245 Pkinase_Tyr          PF07714.17   254   1.3e-77  269.8   0.0   1   1   2.3e-79   1.4e-77  269.7   0.0     5   251     2   244     1   245 0.98 [subseq from] Pkinase-domain-containing protein [Polyporus arcularius HHB13444]
PAV16916.1/24-271        -            248 Pkinase_Tyr          PF07714.17   254   1.3e-77  269.8   0.0   1   1   2.3e-79   1.4e-77  269.7   0.0     3   251     2   247     1   248 0.96 [subseq from] ste ste11 cdc15 kinase [Pyrrhoderma noxium]
RKP24836.1/13-259        -            247 Pkinase_Tyr          PF07714.17   254   1.3e-77  269.8   0.0   1   1   2.3e-79   1.4e-77  269.7   0.0     3   251     2   246     1   247 0.95 [subseq from] kinase-like domain-containing protein [Syncephalis pseudoplumigaleata]
KIM44724.1/1226-1474     -            249 Pkinase_Tyr          PF07714.17   254   1.3e-77  269.8   0.0   1   1   2.3e-79   1.4e-77  269.7   0.0     3   251     2   248     1   249 0.96 [subseq from] hypothetical protein M413DRAFT_25159 [Hebeloma cylindrosporum h7]
XP_012181099.1/1214-1462 -            249 Pkinase_Tyr          PF07714.17   254   1.3e-77  269.8   0.0   1   1   2.3e-79   1.4e-77  269.7   0.0     3   251     2   248     1   249 0.97 [subseq from] predicted protein [Fibroporia radiculosa] >CCM01816.1 predicted protein [Fibroporia radiculosa]
OQO03029.1/99-344        -            246 Pkinase_Tyr          PF07714.17   254   1.3e-77  269.8   0.0   1   1   2.4e-79   1.4e-77  269.7   0.0     3   251     2   245     1   246 0.97 [subseq from] hypothetical protein B0A48_11313 [Rachicladosporium antarcticum]
OQO05249.1/99-344        -            246 Pkinase_Tyr          PF07714.17   254   1.3e-77  269.8   0.0   1   1   2.4e-79   1.4e-77  269.7   0.0     3   251     2   245     1   246 0.97 [subseq from] hypothetical protein B0A48_09016 [Rachicladosporium antarcticum]
XP_003033713.1/26-272    -            247 Pkinase_Tyr          PF07714.17   254   1.3e-77  269.8   0.0   1   1   2.4e-79   1.5e-77  269.7   0.0     3   251     2   246     1   247 0.96 [subseq from] hypothetical protein SCHCODRAFT_66461 [Schizophyllum commune H4-8] >EFI98810.1 hypothetical protein SCHCODRAFT_66461 [Schizophyllum commune H4-8]
ORE16520.1/322-567       -            246 Pkinase_Tyr          PF07714.17   254   1.3e-77  269.8   0.0   1   1   2.4e-79   1.5e-77  269.7   0.0     3   251     2   245     1   246 0.97 [subseq from] Pkinase-domain-containing protein [Rhizopus microsporus] >RCH82797.1 hypothetical protein CU097_002186 [Rhizopus azygosporus]
RKU43553.1/641-902       -            262 Pkinase_Tyr          PF07714.17   254   1.3e-77  269.8   0.0   1   1   2.4e-79   1.5e-77  269.6   0.0     6   251     2   262     1   262 0.93 [subseq from] Serine/threonine-protein kinase STE11 [Coniochaeta pulveracea]
PSK33607.1/85-330        -            246 Pkinase_Tyr          PF07714.17   254   1.3e-77  269.8   0.0   1   1   2.4e-79   1.5e-77  269.6   0.0     3   251     2   245     1   246 0.96 [subseq from] hypothetical protein B9Z65_7494 [Elsinoe australis]
TKX21380.1/85-330        -            246 Pkinase_Tyr          PF07714.17   254   1.3e-77  269.8   0.0   1   1   2.4e-79   1.5e-77  269.6   0.0     3   251     2   245     1   246 0.96 [subseq from] cytokinesis protein sepH [Elsinoe australis]
XP_001645268.1/64-308    -            245 Pkinase_Tyr          PF07714.17   254   1.3e-77  269.8   0.1   1   1   2.4e-79   1.5e-77  269.6   0.1     3   252     2   245     1   245 0.98 [subseq from] hypothetical protein Kpol_1037p6 [Vanderwaltozyma polyspora DSM 70294] >EDO17410.1 hypothetical protein Kpol_1037p6 [Vanderwaltozyma polyspora DSM 70294]
CEL02606.1/61-306        -            246 Pkinase_Tyr          PF07714.17   254   1.4e-77  269.8   0.0   1   1   2.4e-79   1.5e-77  269.6   0.0     3   251     2   245     1   246 0.96 [subseq from] Putative Cell division control protein 15, cdc15 [Aspergillus calidoustus]
PSN64100.1/70-315        -            246 Pkinase_Tyr          PF07714.17   254   1.4e-77  269.7   0.0   1   1   2.5e-79   1.5e-77  269.6   0.0     3   251     2   245     1   246 0.96 [subseq from] hypothetical protein BS50DRAFT_500201 [Corynespora cassiicola Philippines]
TBU46162.1/15-259        -            245 Pkinase_Tyr          PF07714.17   254   1.4e-77  269.7   0.0   1   1   2.5e-79   1.5e-77  269.6   0.0     5   251     2   244     1   245 0.98 [subseq from] Pkinase-domain-containing protein [Dichomitus squalens]
TBU62536.1/15-259        -            245 Pkinase_Tyr          PF07714.17   254   1.4e-77  269.7   0.0   1   1   2.5e-79   1.5e-77  269.6   0.0     5   251     2   244     1   245 0.98 [subseq from] Pkinase-domain-containing protein [Dichomitus squalens]
XP_007360698.1/15-259    -            245 Pkinase_Tyr          PF07714.17   254   1.4e-77  269.7   0.0   1   1   2.5e-79   1.5e-77  269.6   0.0     5   251     2   244     1   245 0.98 [subseq from] Pkinase-domain-containing protein [Dichomitus squalens LYAD-421 SS1] >EJF67294.1 Pkinase-domain-containing protein [Dichomitus squalens LYAD-421 SS1] >TBU29794.1 Pkinase-domain-containing protein [Dichomitus squalens]
RCH88334.1/259-508       -            250 Pkinase_Tyr          PF07714.17   254   1.4e-77  269.7   0.0   1   1   2.5e-79   1.5e-77  269.6   0.0     3   251     2   249     1   250 0.96 [subseq from] hypothetical protein CU097_009917 [Rhizopus azygosporus]
CCE32379.1/56-303        -            248 Pkinase_Tyr          PF07714.17   254   1.4e-77  269.7   0.0   1   1   2.5e-79   1.5e-77  269.6   0.0     4   251     2   247     1   248 0.96 [subseq from] related to septation (sepH) gene [Claviceps purpurea 20.1]
KNZ73080.1/25-271        -            247 Pkinase_Tyr          PF07714.17   254   1.4e-77  269.7   0.0   1   1   2.5e-79   1.6e-77  269.6   0.0     3   251     2   246     1   247 0.97 [subseq from] Cytokinesis protein sepH [Termitomyces sp. J132]
EXX57374.1/427-674       -            248 Pkinase_Tyr          PF07714.17   254   1.4e-77  269.7   0.0   1   1   2.6e-79   1.6e-77  269.6   0.0     3   251     2   247     1   248 0.96 [subseq from] Cdc15p [Rhizophagus irregularis DAOM 197198w] >GBC19433.1 calponin h2-like calcium-binding protein [Rhizophagus irregularis DAOM 181602=DAOM 197198]
PKC11574.1/422-669       -            248 Pkinase_Tyr          PF07714.17   254   1.4e-77  269.7   0.0   1   1   2.6e-79   1.6e-77  269.6   0.0     3   251     2   247     1   248 0.96 [subseq from] kinase-like protein [Rhizophagus irregularis]
PKC69737.1/423-670       -            248 Pkinase_Tyr          PF07714.17   254   1.4e-77  269.7   0.0   1   1   2.6e-79   1.6e-77  269.6   0.0     3   251     2   247     1   248 0.96 [subseq from] kinase-like protein [Rhizophagus irregularis]
PKK76013.1/422-669       -            248 Pkinase_Tyr          PF07714.17   254   1.4e-77  269.7   0.0   1   1   2.6e-79   1.6e-77  269.6   0.0     3   251     2   247     1   248 0.96 [subseq from] kinase-like protein [Rhizophagus irregularis]
PKY17531.1/423-670       -            248 Pkinase_Tyr          PF07714.17   254   1.4e-77  269.7   0.0   1   1   2.6e-79   1.6e-77  269.6   0.0     3   251     2   247     1   248 0.96 [subseq from] kinase-like protein [Rhizophagus irregularis]
PKY38236.1/424-671       -            248 Pkinase_Tyr          PF07714.17   254   1.4e-77  269.7   0.0   1   1   2.6e-79   1.6e-77  269.6   0.0     3   251     2   247     1   248 0.96 [subseq from] kinase-like protein [Rhizophagus irregularis]
RGB37344.1/107-354       -            248 Pkinase_Tyr          PF07714.17   254   1.4e-77  269.7   0.0   1   1   2.6e-79   1.6e-77  269.6   0.0     3   251     2   247     1   248 0.96 [subseq from] kinase-like domain-containing protein [Rhizophagus diaphanus]
XP_025183216.1/108-355   -            248 Pkinase_Tyr          PF07714.17   254   1.4e-77  269.7   0.0   1   1   2.6e-79   1.6e-77  269.6   0.0     3   251     2   247     1   248 0.96 [subseq from] kinase-like domain-containing protein [Rhizophagus irregularis DAOM 181602=DAOM 197198] >POG76350.1 kinase-like domain-containing protein [Rhizophagus irregularis DAOM 181602=DAOM 197198]
GAO83877.1/61-306        -            246 Pkinase_Tyr          PF07714.17   254   1.4e-77  269.7   0.0   1   1   2.6e-79   1.6e-77  269.6   0.0     3   251     2   245     1   246 0.96 [subseq from] cytokinesis protein sepH [Aspergillus udagawae]
GAQ07840.1/61-306        -            246 Pkinase_Tyr          PF07714.17   254   1.4e-77  269.7   0.0   1   1   2.6e-79   1.6e-77  269.6   0.0     3   251     2   245     1   246 0.96 [subseq from] cytokinesis protein sepH [Aspergillus lentulus]
KMK54403.1/61-306        -            246 Pkinase_Tyr          PF07714.17   254   1.4e-77  269.7   0.0   1   1   2.6e-79   1.6e-77  269.6   0.0     3   251     2   245     1   246 0.96 [subseq from] cell division control protein 15, cdc15 [Aspergillus fumigatus Z5] >OXN29364.1 hypothetical protein CDV57_01094 [Aspergillus fumigatus]
RHZ73480.1/61-306        -            246 Pkinase_Tyr          PF07714.17   254   1.4e-77  269.7   0.0   1   1   2.6e-79   1.6e-77  269.6   0.0     3   251     2   245     1   246 0.96 [subseq from] hypothetical protein CDV55_108555 [Aspergillus turcosus]
RLM01225.1/61-306        -            246 Pkinase_Tyr          PF07714.17   254   1.4e-77  269.7   0.0   1   1   2.6e-79   1.6e-77  269.6   0.0     3   251     2   245     1   246 0.96 [subseq from] hypothetical protein CFD26_108464 [Aspergillus turcosus]
XP_001267351.1/61-306    -            246 Pkinase_Tyr          PF07714.17   254   1.4e-77  269.7   0.0   1   1   2.6e-79   1.6e-77  269.6   0.0     3   251     2   245     1   246 0.96 [subseq from] cell division control protein 15, cdc15 [Aspergillus fischeri NRRL 181] >EAW25454.1 cell division control protein 15, cdc15 [Aspergillus fischeri NRRL 181]
XP_024681731.1/61-306    -            246 Pkinase_Tyr          PF07714.17   254   1.4e-77  269.7   0.0   1   1   2.6e-79   1.6e-77  269.6   0.0     3   251     2   245     1   246 0.96 [subseq from] cell division control protein 15, cdc15 [Aspergillus novofumigatus IBT 16806] >PKX93136.1 cell division control protein 15, cdc15 [Aspergillus novofumigatus IBT 16806]
XP_026613856.1/61-306    -            246 Pkinase_Tyr          PF07714.17   254   1.4e-77  269.7   0.0   1   1   2.6e-79   1.6e-77  269.6   0.0     3   251     2   245     1   246 0.96 [subseq from] hypothetical protein CDV56_105079 [Aspergillus thermomutatus] >RHZ54096.1 hypothetical protein CDV56_105079 [Aspergillus thermomutatus]
XP_009850686.1/642-903   -            262 Pkinase_Tyr          PF07714.17   254   1.4e-77  269.7   0.0   1   1   2.6e-79   1.6e-77  269.5   0.0     6   251     2   262     1   262 0.92 [subseq from] hypothetical protein NEUTE1DRAFT_121976 [Neurospora tetrasperma FGSC 2508] >EGO57584.1 hypothetical protein NEUTE1DRAFT_121976 [Neurospora tetrasperma FGSC 2508] >EGZ72151.1 Pkinase-domain-containing protein [Neurospora tetrasperma FGSC 2509]
XP_962994.2/642-903      -            262 Pkinase_Tyr          PF07714.17   254   1.4e-77  269.7   0.0   1   1   2.6e-79   1.6e-77  269.5   0.0     6   251     2   262     1   262 0.92 [subseq from] MAPKK kinase [Neurospora crassa OR74A] >EAA33758.2 MAPKK kinase [Neurospora crassa OR74A] >KHE87001.1 hypothetical protein GE21DRAFT_4155 [Neurospora crassa]
OXN10542.1/61-306        -            246 Pkinase_Tyr          PF07714.17   254   1.5e-77  269.7   0.0   1   1   2.6e-79   1.6e-77  269.5   0.0     3   251     2   245     1   246 0.96 [subseq from] hypothetical protein CDV58_00762 [Aspergillus fumigatus]
ORX87431.1/18-261        -            244 Pkinase_Tyr          PF07714.17   254   1.5e-77  269.6   0.0   1   1   2.7e-79   1.6e-77  269.5   0.0     5   251     2   243     1   244 0.98 [subseq from] Pkinase-domain-containing protein [Basidiobolus meristosporus CBS 931.73]
XP_024733716.1/54-301    -            248 Pkinase_Tyr          PF07714.17   254   1.5e-77  269.6   0.0   1   1   2.7e-79   1.7e-77  269.5   0.0     3   251     2   247     1   248 0.96 [subseq from] cell division control protein-like protein 15 [Hyaloscypha bicolor E] >PMD56812.1 cell division control protein-like protein 15 [Hyaloscypha bicolor E]
XP_004178525.1/81-324    -            244 Pkinase_Tyr          PF07714.17   254   1.5e-77  269.6   0.1   1   1   2.7e-79   1.7e-77  269.5   0.1     4   251     2   243     1   244 0.98 [subseq from] hypothetical protein TBLA_0B01630 [Tetrapisispora blattae CBS 6284] >CCH59006.1 hypothetical protein TBLA_0B01630 [Tetrapisispora blattae CBS 6284]
XP_018296653.1/2-247     -            246 Pkinase_Tyr          PF07714.17   254   1.5e-77  269.6   0.0   1   1   2.7e-79   1.7e-77  269.5   0.0     6   252     2   245     1   246 0.96 [subseq from] hypothetical protein PHYBLDRAFT_101025, partial [Phycomyces blakesleeanus NRRL 1555(-)] >OAD78613.1 hypothetical protein PHYBLDRAFT_101025, partial [Phycomyces blakesleeanus NRRL 1555(-)]
TFL03462.1/14-258        -            245 Pkinase_Tyr          PF07714.17   254   1.5e-77  269.6   0.0   1   1   2.7e-79   1.7e-77  269.5   0.0     5   251     2   244     1   245 0.98 [subseq from] kinase-like domain-containing protein [Pterula gracilis]
AOP03957.1/393-647       -            255 Pkinase_Tyr          PF07714.17   254   1.5e-77  269.6   0.0   1   1   2.7e-79   1.7e-77  269.5   0.0     6   251     2   254     1   255 0.93 [subseq from] Ste11 [Rhizophagus irregularis]
PKY41566.1/404-658       -            255 Pkinase_Tyr          PF07714.17   254   1.5e-77  269.6   0.0   1   1   2.7e-79   1.7e-77  269.5   0.0     6   251     2   254     1   255 0.93 [subseq from] Pkinase-domain-containing protein [Rhizophagus irregularis]
XP_003663318.1/643-904   -            262 Pkinase_Tyr          PF07714.17   254   1.5e-77  269.6   0.0   1   1   2.8e-79   1.7e-77  269.4   0.0     6   251     2   262     1   262 0.92 [subseq from] hypothetical protein MYCTH_2305107 [Thermothelomyces thermophilus ATCC 42464] >AEO58073.1 hypothetical protein MYCTH_2305107 [Thermothelomyces thermophilus ATCC 42464]
AQZ15992.1/36-279        -            244 Pkinase_Tyr          PF07714.17   254   1.5e-77  269.6   0.1   1   1   2.8e-79   1.7e-77  269.4   0.1     3   251     2   243     1   244 0.97 [subseq from] CDC15 (YAR019C) [Zygosaccharomyces parabailii]
CDM27933.1/66-311        -            246 Pkinase_Tyr          PF07714.17   254   1.5e-77  269.6   0.0   1   1   2.8e-79   1.7e-77  269.4   0.0     3   251     2   245     1   246 0.96 [subseq from] Cytokinesis protein sepH [Penicillium roqueforti FM164]
CRL18844.1/65-310        -            246 Pkinase_Tyr          PF07714.17   254   1.5e-77  269.6   0.0   1   1   2.8e-79   1.7e-77  269.4   0.0     3   251     2   245     1   246 0.96 [subseq from] Armadillo-type fold [Penicillium camemberti]
KGO68448.1/65-310        -            246 Pkinase_Tyr          PF07714.17   254   1.5e-77  269.6   0.0   1   1   2.8e-79   1.7e-77  269.4   0.0     3   251     2   245     1   246 0.96 [subseq from] Armadillo-like helical [Penicillium italicum]
KUM66744.1/65-310        -            246 Pkinase_Tyr          PF07714.17   254   1.5e-77  269.6   0.0   1   1   2.8e-79   1.7e-77  269.4   0.0     3   251     2   245     1   246 0.96 [subseq from] hypothetical protein ACN42_g329 [Penicillium freii]
OQD67549.1/65-310        -            246 Pkinase_Tyr          PF07714.17   254   1.5e-77  269.6   0.0   1   1   2.8e-79   1.7e-77  269.4   0.0     3   251     2   245     1   246 0.96 [subseq from] hypothetical protein PENPOL_c003G06669 [Penicillium polonicum]
OQD88507.1/65-310        -            246 Pkinase_Tyr          PF07714.17   254   1.5e-77  269.6   0.0   1   1   2.8e-79   1.7e-77  269.4   0.0     3   251     2   245     1   246 0.96 [subseq from] hypothetical protein PENSOL_c071G02335 [Penicillium solitum]
OQE00050.1/65-310        -            246 Pkinase_Tyr          PF07714.17   254   1.5e-77  269.6   0.0   1   1   2.8e-79   1.7e-77  269.4   0.0     3   251     2   245     1   246 0.96 [subseq from] hypothetical protein PENVUL_c059G07644 [Penicillium vulpinum]
OQE36031.1/65-310        -            246 Pkinase_Tyr          PF07714.17   254   1.5e-77  269.6   0.0   1   1   2.8e-79   1.7e-77  269.4   0.0     3   251     2   245     1   246 0.96 [subseq from] hypothetical protein PENCOP_c012G08117 [Penicillium coprophilum]
XP_014537951.1/65-310    -            246 Pkinase_Tyr          PF07714.17   254   1.5e-77  269.6   0.0   1   1   2.8e-79   1.7e-77  269.4   0.0     3   251     2   245     1   246 0.96 [subseq from] Serine-threonine kinase SepH [Penicillium digitatum Pd1] >EKV19604.1 Serine-threonine kinase SepH [Penicillium digitatum PHI26] >EKV20760.1 Serine-threonine kinase SepH [Penicillium digitatum Pd1]
XP_016595811.1/65-310    -            246 Pkinase_Tyr          PF07714.17   254   1.5e-77  269.6   0.0   1   1   2.8e-79   1.7e-77  269.4   0.0     3   251     2   245     1   246 0.96 [subseq from] Armadillo-like helical [Penicillium expansum] >KGO40064.1 Armadillo-like helical [Penicillium expansum] >KGO50035.1 Armadillo-like helical [Penicillium expansum] >KGO53172.1 Armadillo-like helical [Penicillium expansum]
ORZ23644.1/546-793       -            248 Pkinase_Tyr          PF07714.17   254   1.5e-77  269.6   0.0   1   1   2.8e-79   1.7e-77  269.4   0.0     3   251     2   247     1   248 0.96 [subseq from] kinase-like domain-containing protein [Absidia repens]
ESK96168.1/20-264        -            245 Pkinase_Tyr          PF07714.17   254   1.5e-77  269.6   0.0   1   1   2.8e-79   1.7e-77  269.4   0.0     5   251     2   244     1   245 0.98 [subseq from] ste20-like serine threonine protein [Moniliophthora roreri MCA 2997]
KTB44790.1/20-264        -            245 Pkinase_Tyr          PF07714.17   254   1.5e-77  269.6   0.0   1   1   2.8e-79   1.7e-77  269.4   0.0     5   251     2   244     1   245 0.98 [subseq from] hypothetical protein WG66_2633 [Moniliophthora roreri]
CRG85508.1/51-296        -            246 Pkinase_Tyr          PF07714.17   254   1.5e-77  269.6   0.0   1   1   2.8e-79   1.7e-77  269.4   0.0     3   251     2   245     1   246 0.97 [subseq from] hypothetical protein PISL3812_02561 [Talaromyces islandicus]
RVD80274.1/35-277        -            243 Pkinase_Tyr          PF07714.17   254   1.5e-77  269.6   0.0   1   1   2.8e-79   1.7e-77  269.4   0.0     3   251     2   242     1   243 0.97 [subseq from] hypothetical protein DFL_008175 [Arthrobotrys flagrans]
TGJ65246.1/35-277        -            243 Pkinase_Tyr          PF07714.17   254   1.5e-77  269.6   0.0   1   1   2.8e-79   1.7e-77  269.4   0.0     3   251     2   242     1   243 0.97 [subseq from] hypothetical protein EYR41_009234 [Arthrobotrys oligospora]
XP_011126560.1/35-277    -            243 Pkinase_Tyr          PF07714.17   254   1.5e-77  269.6   0.0   1   1   2.8e-79   1.7e-77  269.4   0.0     3   251     2   242     1   243 0.97 [subseq from] hypothetical protein AOL_s00188g9 [Arthrobotrys oligospora ATCC 24927] >EGX44671.1 hypothetical protein AOL_s00188g9 [Arthrobotrys oligospora ATCC 24927]
ORX78991.1/779-1033      -            255 Pkinase_Tyr          PF07714.17   254   1.6e-77  269.6   0.1   1   1   2.8e-79   1.7e-77  269.4   0.1     6   251     3   254     1   255 0.95 [subseq from] Pkinase-domain-containing protein [Anaeromyces robustus]
RYO74113.1/109-355       -            247 Pkinase_Tyr          PF07714.17   254   1.6e-77  269.5   0.0   1   1   2.9e-79   1.8e-77  269.4   0.0     3   251     2   246     1   247 0.95 [subseq from] hypothetical protein DL764_010969 [Monosporascus ibericus]
RYO77828.1/90-336        -            247 Pkinase_Tyr          PF07714.17   254   1.6e-77  269.5   0.0   1   1   2.9e-79   1.8e-77  269.4   0.0     3   251     2   246     1   247 0.95 [subseq from] hypothetical protein DL762_009011 [Monosporascus cannonballus]
RYO83325.1/91-337        -            247 Pkinase_Tyr          PF07714.17   254   1.6e-77  269.5   0.0   1   1   2.9e-79   1.8e-77  269.4   0.0     3   251     2   246     1   247 0.95 [subseq from] hypothetical protein DL763_007922 [Monosporascus cannonballus]
RYP14690.1/81-327        -            247 Pkinase_Tyr          PF07714.17   254   1.6e-77  269.5   0.0   1   1   2.9e-79   1.8e-77  269.4   0.0     3   251     2   246     1   247 0.95 [subseq from] hypothetical protein DL765_006217 [Monosporascus sp. GIB2]
RYP37442.1/109-355       -            247 Pkinase_Tyr          PF07714.17   254   1.6e-77  269.5   0.0   1   1   2.9e-79   1.8e-77  269.4   0.0     3   251     2   246     1   247 0.95 [subseq from] hypothetical protein DL767_002915 [Monosporascus sp. MG133]
RYP40040.1/94-340        -            247 Pkinase_Tyr          PF07714.17   254   1.6e-77  269.5   0.0   1   1   2.9e-79   1.8e-77  269.4   0.0     3   251     2   246     1   247 0.95 [subseq from] hypothetical protein DL766_000064 [Monosporascus sp. MC13-8B]
RYP43029.1/83-329        -            247 Pkinase_Tyr          PF07714.17   254   1.6e-77  269.5   0.0   1   1   2.9e-79   1.8e-77  269.4   0.0     3   251     2   246     1   247 0.95 [subseq from] hypothetical protein DL768_010114 [Monosporascus sp. mg162]
RYP61310.1/80-326        -            247 Pkinase_Tyr          PF07714.17   254   1.6e-77  269.5   0.0   1   1   2.9e-79   1.8e-77  269.4   0.0     3   251     2   246     1   247 0.95 [subseq from] hypothetical protein DL770_009819 [Monosporascus sp. CRB-9-2]
RYP71083.1/81-327        -            247 Pkinase_Tyr          PF07714.17   254   1.6e-77  269.5   0.0   1   1   2.9e-79   1.8e-77  269.4   0.0     3   251     2   246     1   247 0.95 [subseq from] hypothetical protein DL771_005017 [Monosporascus sp. 5C6A]
RYP75254.1/83-329        -            247 Pkinase_Tyr          PF07714.17   254   1.6e-77  269.5   0.0   1   1   2.9e-79   1.8e-77  269.4   0.0     3   251     2   246     1   247 0.95 [subseq from] hypothetical protein DL769_003865 [Monosporascus sp. CRB-8-3]
OTA70518.1/72-318        -            247 Pkinase_Tyr          PF07714.17   254   1.6e-77  269.5   0.0   1   1   2.9e-79   1.8e-77  269.4   0.0     3   251     2   246     1   247 0.95 [subseq from] Pkinase-domain-containing protein [Hypoxylon sp. EC38]
OTA90506.1/75-321        -            247 Pkinase_Tyr          PF07714.17   254   1.6e-77  269.5   0.0   1   1   2.9e-79   1.8e-77  269.4   0.0     3   251     2   246     1   247 0.95 [subseq from] hypothetical protein M434DRAFT_22912 [Hypoxylon sp. CO27-5]
CDH54376.1/240-486       -            247 Pkinase_Tyr          PF07714.17   254   1.6e-77  269.5   0.0   1   1   2.9e-79   1.8e-77  269.4   0.0     3   252     2   246     1   247 0.97 [subseq from] pkinase-domain-containing protein [Lichtheimia corymbifera JMRC:FSU:9682]
CCF51697.1/971-1220      -            250 Pkinase_Tyr          PF07714.17   254   1.6e-77  269.5   0.0   1   1     3e-79   1.8e-77  269.3   0.0     3   251     2   249     1   250 0.97 [subseq from] related to ser/thr protein kinase [Ustilago hordei]
SAM63749.1/973-1222      -            250 Pkinase_Tyr          PF07714.17   254   1.6e-77  269.5   0.0   1   1     3e-79   1.8e-77  269.3   0.0     3   251     2   249     1   250 0.97 [subseq from] related to ser/thr protein kinase [Ustilago bromivora]
KIY52431.1/10-256        -            247 Pkinase_Tyr          PF07714.17   254   1.7e-77  269.5   0.0   1   1     3e-79   1.8e-77  269.3   0.0     3   251     2   246     1   247 0.97 [subseq from] Pkinase-domain-containing protein [Fistulina hepatica ATCC 64428]
ERS99389.1/155-400       -            246 Pkinase_Tyr          PF07714.17   254   1.7e-77  269.5   0.0   1   1     3e-79   1.9e-77  269.3   0.0     3   250     2   246     1   246 0.96 [subseq from] STE/STE11/CDC15 protein kinase [Sporothrix schenckii ATCC 58251]
XP_016585568.1/155-400   -            246 Pkinase_Tyr          PF07714.17   254   1.7e-77  269.5   0.0   1   1     3e-79   1.9e-77  269.3   0.0     3   250     2   246     1   246 0.96 [subseq from] SEPH-like protein [Sporothrix schenckii 1099-18] >KJR82892.1 SEPH-like protein [Sporothrix schenckii 1099-18]
PNP39633.1/10-258        -            249 Pkinase_Tyr          PF07714.17   254   1.7e-77  269.5   0.0   1   1     3e-79   1.9e-77  269.3   0.0     3   251     2   248     1   249 0.96 [subseq from] hypothetical protein TGAMA5MH_08451 [Trichoderma gamsii]
XP_018662390.2/50-298    -            249 Pkinase_Tyr          PF07714.17   254   1.7e-77  269.5   0.0   1   1     3e-79   1.9e-77  269.3   0.0     3   251     2   248     1   249 0.96 [subseq from] STE/STE11/CDC15 protein kinase [Trichoderma gamsii] >PON24279.1 STE/STE11/CDC15 protein kinase [Trichoderma gamsii]
XP_024760762.1/50-298    -            249 Pkinase_Tyr          PF07714.17   254   1.7e-77  269.5   0.0   1   1     3e-79   1.9e-77  269.3   0.0     3   251     2   248     1   249 0.96 [subseq from] hypothetical protein M441DRAFT_58522 [Trichoderma asperellum CBS 433.97] >PTB41085.1 hypothetical protein M441DRAFT_58522 [Trichoderma asperellum CBS 433.97]
OKO95963.1/64-309        -            246 Pkinase_Tyr          PF07714.17   254   1.7e-77  269.5   0.0   1   1     3e-79   1.9e-77  269.3   0.0     3   251     2   245     1   246 0.96 [subseq from] Cytokinesis protein sepH [Penicillium subrubescens]
KDQ31387.1/12-256        -            245 Pkinase_Tyr          PF07714.17   254   1.7e-77  269.4   0.0   1   1   3.1e-79   1.9e-77  269.3   0.0     5   251     2   244     1   245 0.98 [subseq from] hypothetical protein PLEOSDRAFT_24024, partial [Pleurotus ostreatus PC15]
CVK92284.1/73-318        -            246 Pkinase_Tyr          PF07714.17   254   1.7e-77  269.4   0.0   1   1   3.1e-79   1.9e-77  269.3   0.0     6   251     2   245     1   246 0.96 [subseq from] related to septation (sepH) gene [Fusarium mangiferae]
EMT63204.1/73-318        -            246 Pkinase_Tyr          PF07714.17   254   1.7e-77  269.4   0.0   1   1   3.1e-79   1.9e-77  269.3   0.0     6   251     2   245     1   246 0.96 [subseq from] Cytokinesis protein sepH [Fusarium oxysporum f. sp. cubense race 4]
ENH67576.1/73-318        -            246 Pkinase_Tyr          PF07714.17   254   1.7e-77  269.4   0.0   1   1   3.1e-79   1.9e-77  269.3   0.0     6   251     2   245     1   246 0.96 [subseq from] Cytokinesis protein sepH [Fusarium oxysporum f. sp. cubense race 1]
KLO88980.1/73-318        -            246 Pkinase_Tyr          PF07714.17   254   1.7e-77  269.4   0.0   1   1   3.1e-79   1.9e-77  269.3   0.0     6   251     2   245     1   246 0.96 [subseq from] septation (sepH) protein [Fusarium fujikuroi]
SCO78052.1/73-318        -            246 Pkinase_Tyr          PF07714.17   254   1.7e-77  269.4   0.0   1   1   3.1e-79   1.9e-77  269.3   0.0     6   251     2   245     1   246 0.96 [subseq from] related to septation (sepH) gene [Fusarium oxysporum]
TXC00822.1/73-318        -            246 Pkinase_Tyr          PF07714.17   254   1.7e-77  269.4   0.0   1   1   3.1e-79   1.9e-77  269.3   0.0     6   251     2   245     1   246 0.96 [subseq from] hypothetical protein FocTR4_00008222 [Fusarium oxysporum f. sp. cubense]
XP_023430373.1/73-318    -            246 Pkinase_Tyr          PF07714.17   254   1.7e-77  269.4   0.0   1   1   3.1e-79   1.9e-77  269.3   0.0     6   251     2   245     1   246 0.96 [subseq from] sepH-like protein [Fusarium fujikuroi IMI 58289] >CCT68293.1 related to septation (sepH) gene [Fusarium fujikuroi IMI 58289] >KLP16612.1 septation (sepH) protein [Fusarium fujikuroi]
KXT17655.1/131-376       -            246 Pkinase_Tyr          PF07714.17   254   1.8e-77  269.4   0.0   1   1   3.2e-79     2e-77  269.3   0.0     2   251     1   245     1   246 0.96 [subseq from] hypothetical protein AC579_10118 [Pseudocercospora musae]
KDQ63012.1/15-259        -            245 Pkinase_Tyr          PF07714.17   254   1.8e-77  269.4   0.0   1   1   3.2e-79     2e-77  269.2   0.0     5   251     2   244     1   245 0.98 [subseq from] hypothetical protein JAAARDRAFT_44062 [Jaapia argillacea MUCL 33604]
GAD95588.1/55-300        -            246 Pkinase_Tyr          PF07714.17   254   1.8e-77  269.4   0.0   1   1   3.3e-79     2e-77  269.2   0.0     3   251     2   245     1   246 0.96 [subseq from] cell division control protein 15, cdc15 [Byssochlamys spectabilis No. 5]
XP_028487022.1/55-300    -            246 Pkinase_Tyr          PF07714.17   254   1.8e-77  269.4   0.0   1   1   3.3e-79     2e-77  269.2   0.0     3   251     2   245     1   246 0.96 [subseq from] cell division control protein 15, cdc15 [Byssochlamys spectabilis] >RWQ97377.1 cell division control protein 15, cdc15 [Byssochlamys spectabilis]
KIK01495.1/1124-1372     -            249 Pkinase_Tyr          PF07714.17   254   1.8e-77  269.3   0.0   1   1   3.3e-79     2e-77  269.2   0.0     3   251     2   248     1   249 0.96 [subseq from] hypothetical protein K443DRAFT_678365 [Laccaria amethystina LaAM-08-1]
ORY03867.1/15-260        -            246 Pkinase_Tyr          PF07714.17   254   1.9e-77  269.3   0.0   1   1   3.4e-79   2.1e-77  269.2   0.0     3   252     2   246     1   246 0.98 [subseq from] Pkinase-domain-containing protein [Basidiobolus meristosporus CBS 931.73]
KEY72143.1/53-301        -            249 Pkinase_Tyr          PF07714.17   254   1.9e-77  269.3   0.0   1   1   3.4e-79   2.1e-77  269.2   0.0     3   251     2   248     1   249 0.96 [subseq from] hypothetical protein S7711_00154 [Stachybotrys chartarum IBT 7711] >KFA52182.1 hypothetical protein S40293_00551 [Stachybotrys chartarum IBT 40293]
KFA63861.1/85-333        -            249 Pkinase_Tyr          PF07714.17   254   1.9e-77  269.3   0.0   1   1   3.4e-79   2.1e-77  269.2   0.0     3   251     2   248     1   249 0.96 [subseq from] hypothetical protein S40285_04447, partial [Stachybotrys chlorohalonata IBT 40285]
KFA77236.1/74-322        -            249 Pkinase_Tyr          PF07714.17   254   1.9e-77  269.3   0.0   1   1   3.4e-79   2.1e-77  269.2   0.0     3   251     2   248     1   249 0.96 [subseq from] hypothetical protein S40288_01292, partial [Stachybotrys chartarum IBT 40288]
KXT06934.1/120-365       -            246 Pkinase_Tyr          PF07714.17   254   1.9e-77  269.3   0.0   1   1   3.4e-79   2.1e-77  269.1   0.0     2   251     1   245     1   246 0.96 [subseq from] hypothetical protein AC578_7332 [Pseudocercospora eumusae]
XP_016610923.1/246-495   -            250 Pkinase_Tyr          PF07714.17   254   1.9e-77  269.3   0.0   1   1   3.4e-79   2.1e-77  269.1   0.0     3   251     2   249     1   250 0.96 [subseq from] STE/STE11/CDC15 protein kinase [Spizellomyces punctatus DAOM BR117] >KND02884.1 STE/STE11/CDC15 protein kinase [Spizellomyces punctatus DAOM BR117]
PIL31330.1/13-257        -            245 Pkinase_Tyr          PF07714.17   254   1.9e-77  269.3   0.0   1   1   3.5e-79   2.2e-77  269.1   0.0     5   251     2   244     1   245 0.98 [subseq from] transporter [Ganoderma sinense ZZ0214-1]
XP_007763743.1/15-259    -            245 Pkinase_Tyr          PF07714.17   254     2e-77  269.2   0.0   1   1   3.6e-79   2.2e-77  269.1   0.0     5   251     2   244     1   245 0.98 [subseq from] Pkinase-domain-containing protein [Coniophora puteana RWD-64-598 SS2] >EIW87161.1 Pkinase-domain-containing protein [Coniophora puteana RWD-64-598 SS2]
XP_013024381.1/11-256    -            246 Pkinase_Tyr          PF07714.17   254     2e-77  269.2   0.0   1   1   3.5e-79   2.2e-77  269.1   0.0     3   251     2   245     1   246 0.96 [subseq from] STE/STE11/CDC15 protein kinase Cdc7 [Schizosaccharomyces cryophilus OY26] >EPY50708.1 STE/STE11/CDC15 protein kinase Cdc7 [Schizosaccharomyces cryophilus OY26]
TFY59959.1/980-1228      -            249 Pkinase_Tyr          PF07714.17   254     2e-77  269.2   0.0   1   1   3.6e-79   2.2e-77  269.1   0.0     3   251     2   248     1   249 0.97 [subseq from] hypothetical protein EVJ58_g5448 [Fomitopsis rosea]
XP_026597892.1/16-261    -            246 Pkinase_Tyr          PF07714.17   254     2e-77  269.2   0.0   1   1   3.6e-79   2.2e-77  269.1   0.0     3   251     2   245     1   246 0.96 [subseq from] Cytokinesis protein sepH [Aspergillus mulundensis] >RDW57158.1 Cytokinesis protein sepH [Aspergillus mulundensis]
KIM31817.1/13-257        -            245 Pkinase_Tyr          PF07714.17   254     2e-77  269.2   0.0   1   1   3.7e-79   2.3e-77  269.0   0.0     5   252     2   245     1   245 0.98 [subseq from] hypothetical protein M408DRAFT_327237 [Serendipita vermifera MAFF 305830]
GES62644.1/62-307        -            246 Pkinase_Tyr          PF07714.17   254   2.1e-77  269.2   0.0   1   1   3.7e-79   2.3e-77  269.0   0.0     3   251     2   245     1   246 0.96 [subseq from] hypothetical protein ATETN484_0007062600 [Aspergillus terreus]
OSD00826.1/15-259        -            245 Pkinase_Tyr          PF07714.17   254   2.1e-77  269.2   0.0   1   1   3.8e-79   2.3e-77  269.0   0.0     5   251     2   244     1   245 0.98 [subseq from] Pkinase-domain-containing protein [Trametes coccinea BRFM310]
CEG71461.1/367-616       -            250 Pkinase_Tyr          PF07714.17   254   2.1e-77  269.2   0.0   1   1   3.8e-79   2.3e-77  269.0   0.0     3   251     2   249     1   250 0.96 [subseq from] hypothetical protein RMATCC62417_07191 [Rhizopus microsporus]
CEG71462.1/259-508       -            250 Pkinase_Tyr          PF07714.17   254   2.1e-77  269.2   0.0   1   1   3.8e-79   2.3e-77  269.0   0.0     3   251     2   249     1   250 0.96 [subseq from] hypothetical protein RMATCC62417_07191 [Rhizopus microsporus]
RPD64687.1/15-259        -            245 Pkinase_Tyr          PF07714.17   254   2.1e-77  269.1   0.0   1   1   3.8e-79   2.3e-77  269.0   0.0     5   251     2   244     1   245 0.98 [subseq from] Pkinase-domain-containing protein [Lentinus tigrinus ALCF2SS1-6] >RPD82812.1 Pkinase-domain-containing protein [Lentinus tigrinus ALCF2SS1-7]
KOS23083.1/51-300        -            250 Pkinase_Tyr          PF07714.17   254   2.1e-77  269.1   0.0   1   1   3.8e-79   2.3e-77  269.0   0.0     3   251     2   249     1   250 0.97 [subseq from] Cytokinesis protein sepH [Escovopsis weberi]
EUC53730.1/19-262        -            244 Pkinase_Tyr          PF07714.17   254   2.2e-77  269.1   0.0   1   1   3.9e-79   2.4e-77  269.0   0.0     6   252     2   244     1   244 0.98 [subseq from] Ste20-like Serine/Threonine kinase, putative [Rhizoctonia solani AG-3 Rhs1AP]
ORY48758.1/503-757       -            255 Pkinase_Tyr          PF07714.17   254   2.2e-77  269.1   0.0   1   1   3.9e-79   2.4e-77  269.0   0.0     6   251     3   254     1   255 0.95 [subseq from] Pkinase-domain-containing protein [Neocallimastix californiae]
PCH44333.1/1190-1438     -            249 Pkinase_Tyr          PF07714.17   254   2.2e-77  269.1   0.0   1   1   3.9e-79   2.4e-77  269.0   0.0     3   251     2   248     1   249 0.96 [subseq from] Pkinase-domain-containing protein [Wolfiporia cocos MD-104 SS10]
TQB75696.1/30-275        -            246 Pkinase_Tyr          PF07714.17   254   2.2e-77  269.1   0.0   1   1   3.9e-79   2.4e-77  269.0   0.0     3   251     2   245     1   246 0.96 [subseq from] hypothetical protein MPDQ_001996 [Monascus purpureus]
TFK56534.1/15-259        -            245 Pkinase_Tyr          PF07714.17   254   2.2e-77  269.1   0.0   1   1   3.9e-79   2.4e-77  268.9   0.0     5   251     2   244     1   245 0.98 [subseq from] Pkinase-domain-containing protein [Heliocybe sulcata]
EPT05440.1/1182-1430     -            249 Pkinase_Tyr          PF07714.17   254   2.2e-77  269.1   0.0   1   1   3.9e-79   2.4e-77  268.9   0.0     3   251     2   248     1   249 0.97 [subseq from] hypothetical protein FOMPIDRAFT_1044777 [Fomitopsis pinicola FP-58527 SS1]
CDS13964.1/45-291        -            247 Pkinase_Tyr          PF07714.17   254   2.3e-77  269.0   0.0   1   1   4.1e-79   2.5e-77  268.9   0.0     3   252     2   246     1   247 0.97 [subseq from] hypothetical protein LRAMOSA06137 [Lichtheimia ramosa]
XP_023451785.1/107-352   -            246 Pkinase_Tyr          PF07714.17   254   2.3e-77  269.0   0.0   1   1   4.1e-79   2.5e-77  268.9   0.0     2   251     1   245     1   246 0.96 [subseq from] Cytokinesis protein sepH [Cercospora beticola] >PIA92658.1 Cytokinesis protein sepH [Cercospora beticola]
EMR66038.1/58-304        -            247 Pkinase_Tyr          PF07714.17   254   2.3e-77  269.0   0.0   1   1   4.2e-79   2.6e-77  268.9   0.0     3   251     2   246     1   247 0.95 [subseq from] putative camk camkl ampk protein kinase protein [Eutypa lata UCREL1]
XP_023468644.1/323-572   -            250 Pkinase_Tyr          PF07714.17   254   2.3e-77  269.0   0.0   1   1   4.2e-79   2.6e-77  268.8   0.0     3   251     2   249     1   250 0.96 [subseq from] kinase-like protein [Rhizopus microsporus ATCC 52813] >PHZ14936.1 kinase-like protein [Rhizopus microsporus ATCC 52813]
PKS02297.1/107-352       -            246 Pkinase_Tyr          PF07714.17   254   2.3e-77  269.0   0.0   1   1   4.2e-79   2.6e-77  268.8   0.0     2   251     1   245     1   246 0.96 [subseq from] Cytokinesis protein sepH [Cercospora zeina]
PPJ60558.1/107-352       -            246 Pkinase_Tyr          PF07714.17   254   2.3e-77  269.0   0.0   1   1   4.2e-79   2.6e-77  268.8   0.0     2   251     1   245     1   246 0.96 [subseq from] hypothetical protein CBER1_08135 [Cercospora berteroae]
KIL69267.1/982-1229      -            248 Pkinase_Tyr          PF07714.17   254   2.4e-77  269.0   0.0   1   1   4.3e-79   2.6e-77  268.8   0.0     2   248     1   245     1   248 0.96 [subseq from] hypothetical protein M378DRAFT_98632 [Amanita muscaria Koide BX008]
ORX63111.1/36-281        -            246 Pkinase_Tyr          PF07714.17   254   2.4e-77  269.0   0.0   1   1   4.3e-79   2.6e-77  268.8   0.0     3   250     2   245     1   246 0.97 [subseq from] Pkinase-domain-containing protein [Hesseltinella vesiculosa]
XP_007675481.1/18-263    -            246 Pkinase_Tyr          PF07714.17   254   2.5e-77  268.9   0.0   1   1   4.4e-79   2.7e-77  268.8   0.0     3   251     2   245     1   246 0.96 [subseq from] hypothetical protein BAUCODRAFT_69016, partial [Baudoinia panamericana UAMH 10762] >EMC97528.1 hypothetical protein BAUCODRAFT_69016, partial [Baudoinia panamericana UAMH 10762]
CEI88279.1/367-616       -            250 Pkinase_Tyr          PF07714.17   254   2.5e-77  268.9   0.0   1   1   4.5e-79   2.8e-77  268.8   0.0     3   251     2   249     1   250 0.96 [subseq from] hypothetical protein RMCBS344292_02671 [Rhizopus microsporus]
CRK30879.1/127-375       -            249 Pkinase_Tyr          PF07714.17   254   2.5e-77  268.9   0.0   1   1   4.5e-79   2.8e-77  268.8   0.0     3   251     2   248     1   249 0.96 [subseq from] hypothetical protein BN1708_005309 [Verticillium longisporum]
CRK38453.1/65-313        -            249 Pkinase_Tyr          PF07714.17   254   2.5e-77  268.9   0.0   1   1   4.5e-79   2.8e-77  268.8   0.0     3   251     2   248     1   249 0.96 [subseq from] hypothetical protein BN1708_007776, partial [Verticillium longisporum]
PNH34162.1/55-303        -            249 Pkinase_Tyr          PF07714.17   254   2.5e-77  268.9   0.0   1   1   4.5e-79   2.8e-77  268.8   0.0     3   251     2   248     1   249 0.96 [subseq from] hypothetical protein BJF96_g2616 [Verticillium dahliae] >PNH55008.1 hypothetical protein VD0003_g2562 [Verticillium dahliae] >PNH69708.1 hypothetical protein VD0002_g703 [Verticillium dahliae]
PNH46995.1/55-303        -            249 Pkinase_Tyr          PF07714.17   254   2.5e-77  268.9   0.0   1   1   4.5e-79   2.8e-77  268.8   0.0     3   251     2   248     1   249 0.96 [subseq from] hypothetical protein VD0004_g1153 [Verticillium dahliae]
PNH76588.1/55-303        -            249 Pkinase_Tyr          PF07714.17   254   2.5e-77  268.9   0.0   1   1   4.5e-79   2.8e-77  268.8   0.0     3   251     2   248     1   249 0.96 [subseq from] hypothetical protein VD0001_g1024 [Verticillium dahliae]
RBQ84799.1/55-303        -            249 Pkinase_Tyr          PF07714.17   254   2.5e-77  268.9   0.0   1   1   4.5e-79   2.8e-77  268.8   0.0     3   251     2   248     1   249 0.96 [subseq from] hypothetical protein VDGD_00243 [Verticillium dahliae]
RXG45670.1/55-303        -            249 Pkinase_Tyr          PF07714.17   254   2.5e-77  268.9   0.0   1   1   4.5e-79   2.8e-77  268.8   0.0     3   251     2   248     1   249 0.96 [subseq from] hypothetical protein VDGE_00243 [Verticillium dahliae]
XP_009649915.1/55-303    -            249 Pkinase_Tyr          PF07714.17   254   2.5e-77  268.9   0.0   1   1   4.5e-79   2.8e-77  268.8   0.0     3   251     2   248     1   249 0.96 [subseq from] cell division control protein [Verticillium dahliae VdLs.17] >EGY13561.1 cell division control protein [Verticillium dahliae VdLs.17]
XP_028496359.1/55-303    -            249 Pkinase_Tyr          PF07714.17   254   2.5e-77  268.9   0.0   1   1   4.5e-79   2.8e-77  268.8   0.0     3   251     2   248     1   249 0.96 [subseq from] hypothetical protein D7B24_005158 [Verticillium nonalfalfae] >RNJ58201.1 hypothetical protein D7B24_005158 [Verticillium nonalfalfae]
XP_016756576.1/119-364   -            246 Pkinase_Tyr          PF07714.17   254   2.5e-77  268.9   0.0   1   1   4.6e-79   2.8e-77  268.7   0.0     2   251     1   245     1   246 0.96 [subseq from] hypothetical protein SEPMUDRAFT_152107 [Sphaerulina musiva SO2202] >EMF08455.1 hypothetical protein SEPMUDRAFT_152107 [Sphaerulina musiva SO2202]
XP_020070198.1/20-266    -            247 Pkinase_Tyr          PF07714.17   254   2.6e-77  268.9   0.0   1   1   4.6e-79   2.8e-77  268.7   0.0     2   252     1   247     1   247 0.95 [subseq from] Pkinase-domain-containing protein [Cyberlindnera jadinii NRRL Y-1542] >ODV73159.1 Pkinase-domain-containing protein [Cyberlindnera jadinii NRRL Y-1542]
GAC77170.1/167-408       -            242 Pkinase_Tyr          PF07714.17   254   2.6e-77  268.8   0.0   1   1   4.7e-79   2.9e-77  268.7   0.0     3   252     2   242     1   242 0.97 [subseq from] Fe2+/Zn2+ regulated transporter [Moesziomyces antarcticus T-34]
XP_024666200.1/411-667   -            257 Pkinase_Tyr          PF07714.17   254   2.6e-77  268.8   0.0   1   1   4.7e-79   2.9e-77  268.7   0.0     5   252     2   257     1   257 0.94 [subseq from] Protein kinase byr2 [Wickerhamiella sorbophila] >PRT56255.1 Protein kinase byr2 [Wickerhamiella sorbophila]
XP_002175565.2/11-256    -            246 Pkinase_Tyr          PF07714.17   254   2.6e-77  268.8   0.0   1   1   4.8e-79   2.9e-77  268.7   0.0     3   251     2   245     1   246 0.96 [subseq from] STE/STE11/CDC15 protein kinase Cdc7 [Schizosaccharomyces japonicus yFS275] >EEB09272.2 STE/STE11/CDC15 protein kinase Cdc7 [Schizosaccharomyces japonicus yFS275]
XP_019018256.1/38-284    -            247 Pkinase_Tyr          PF07714.17   254   2.7e-77  268.8   0.0   1   1   4.8e-79   2.9e-77  268.7   0.0     2   252     1   247     1   247 0.95 [subseq from] hypothetical protein PICMEDRAFT_15135 [Pichia membranifaciens NRRL Y-2026] >ODQ47143.1 hypothetical protein PICMEDRAFT_15135 [Pichia membranifaciens NRRL Y-2026]
KMM73438.1/52-297        -            246 Pkinase_Tyr          PF07714.17   254   2.7e-77  268.8   0.0   1   1   4.8e-79   2.9e-77  268.7   0.0     3   251     2   245     1   246 0.97 [subseq from] serine/threonine-protein kinase 3 [Coccidioides posadasii RMSCC 3488]
KMU72375.1/52-297        -            246 Pkinase_Tyr          PF07714.17   254   2.7e-77  268.8   0.0   1   1   4.8e-79   2.9e-77  268.7   0.0     3   251     2   245     1   246 0.97 [subseq from] serine/threonine-protein kinase 3 [Coccidioides immitis RMSCC 3703]
TPX20004.1/14-259        -            246 Pkinase_Tyr          PF07714.17   254   2.7e-77  268.8   0.0   1   1   4.8e-79   2.9e-77  268.7   0.0     3   251     2   245     1   246 0.97 [subseq from] hypothetical protein DIZ76_017799 [Coccidioides immitis]
XP_001244662.2/52-297    -            246 Pkinase_Tyr          PF07714.17   254   2.7e-77  268.8   0.0   1   1   4.8e-79   2.9e-77  268.7   0.0     3   251     2   245     1   246 0.97 [subseq from] STE/STE11/CDC15 protein kinase [Coccidioides immitis RS] >EAS33079.3 STE/STE11/CDC15 protein kinase [Coccidioides immitis RS] >KMP08366.1 serine/threonine-protein kinase 3 [Coccidioides immitis RMSCC 2394] >KMU88691.1 serine/threonine-protein kinase 3 [Coccidioides immitis H538.4]
XP_003068278.1/52-297    -            246 Pkinase_Tyr          PF07714.17   254   2.7e-77  268.8   0.0   1   1   4.8e-79   2.9e-77  268.7   0.0     3   251     2   245     1   246 0.97 [subseq from] cell division control protein, putative [Coccidioides posadasii C735 delta SOWgp] >EER26133.1 cell division control protein, putative [Coccidioides posadasii C735 delta SOWgp] >EFW19991.1 cell division control protein 15 [Coccidioides posadasii str. Silveira]
KKA26617.1/2-249         -            248 Pkinase_Tyr          PF07714.17   254   2.7e-77  268.8   0.0   1   1   4.8e-79     3e-77  268.7   0.0     4   251     2   247     1   248 0.96 [subseq from] hypothetical protein TD95_002922, partial [Thielaviopsis punctulata]
KAA8898939.1/645-899     -            255 Pkinase_Tyr          PF07714.17   254   2.7e-77  268.8   0.0   1   1   4.9e-79     3e-77  268.6   0.0     5   252     2   255     1   255 0.95 [subseq from] hypothetical protein TRICI_006433 [Trichomonascus ciferrii]
CDR45375.1/153-398       -            246 Pkinase_Tyr          PF07714.17   254   2.7e-77  268.8   0.0   1   1   4.9e-79     3e-77  268.6   0.0     3   252     2   246     1   246 0.97 [subseq from] CYFA0S18e00430g1_1 [Cyberlindnera fabianii]
CAR48265.1/561-815       -            255 Pkinase_Tyr          PF07714.17   254   2.8e-77  268.8   0.0   1   1     5e-79   3.1e-77  268.6   0.0     5   251     2   254     1   255 0.95 [subseq from] serine/threonine-protein kinase Aste11p [Blastobotrys adeninivorans]
XP_007924970.1/5-250     -            246 Pkinase_Tyr          PF07714.17   254   2.8e-77  268.7   0.0   1   1   5.1e-79   3.2e-77  268.6   0.0     2   251     1   245     1   246 0.96 [subseq from] hypothetical protein MYCFIDRAFT_114131, partial [Pseudocercospora fijiensis CIRAD86] >EME84346.1 hypothetical protein MYCFIDRAFT_114131, partial [Pseudocercospora fijiensis CIRAD86]
RIB11799.1/442-698       -            257 Pkinase_Tyr          PF07714.17   254   2.8e-77  268.7   0.0   1   1   5.1e-79   3.2e-77  268.6   0.0     5   248     2   255     1   257 0.93 [subseq from] kinase-like domain-containing protein [Gigaspora rosea]
KIK37604.1/16-260        -            245 Pkinase_Tyr          PF07714.17   254   2.9e-77  268.7   0.0   1   1   5.1e-79   3.2e-77  268.6   0.0     5   251     2   244     1   245 0.98 [subseq from] hypothetical protein CY34DRAFT_810141 [Suillus luteus UH-Slu-Lm8-n1]
KLO12719.1/265-514       -            250 Pkinase_Tyr          PF07714.17   254   2.9e-77  268.7   0.0   1   1   5.2e-79   3.2e-77  268.6   0.0     3   251     2   249     1   250 0.96 [subseq from] kinase-like protein [Schizopora paradoxa]
KJZ77023.1/624-885       -            262 Pkinase_Tyr          PF07714.17   254   2.9e-77  268.7   0.0   1   1   5.3e-79   3.2e-77  268.5   0.0     6   251     2   262     1   262 0.92 [subseq from] hypothetical protein HIM_03344 [Hirsutella minnesotensis 3608]
XP_571969.1/24-266       -            243 Pkinase_Tyr          PF07714.17   254   2.9e-77  268.7   0.0   1   1   5.2e-79   3.2e-77  268.5   0.0     6   252     2   243     1   243 0.99 [subseq from] serine/threonine protein kinase MST4, putative [Cryptococcus neoformans var. neoformans JEC21] >XP_774209.1 hypothetical protein CNBG1910 [Cryptococcus neoformans var. neoformans B-3501A] >EAL19562.1 hypothetical protein CNBG1910 [Cryptococcus neoformans var. neoformans B-3501A] >AAW44662.1 serine/threonine protein kinase MST4, putative [Cryptococcus neoformans var. neoformans JEC21]
XP_007865068.1/1176-1424 -            249 Pkinase_Tyr          PF07714.17   254   2.9e-77  268.7   0.0   1   1   5.2e-79   3.2e-77  268.5   0.0     3   251     2   248     1   249 0.97 [subseq from] hypothetical protein GLOTRDRAFT_120867 [Gloeophyllum trabeum ATCC 11539] >EPQ56313.1 hypothetical protein GLOTRDRAFT_120867 [Gloeophyllum trabeum ATCC 11539]
KAA8649165.1/61-306      -            246 Pkinase_Tyr          PF07714.17   254   2.9e-77  268.7   0.0   1   1   5.3e-79   3.2e-77  268.5   0.0     3   251     2   245     1   246 0.96 [subseq from] hypothetical protein ATNIH1004_005060 [Aspergillus tanneri]
TFK73191.1/25-272        -            248 Pkinase_Tyr          PF07714.17   254     3e-77  268.7   0.0   1   1   5.3e-79   3.3e-77  268.5   0.0     3   251     2   247     1   248 0.96 [subseq from] Pkinase-domain-containing protein, partial [Pluteus cervinus]
XP_007401770.1/18-265    -            248 Pkinase_Tyr          PF07714.17   254     3e-77  268.6   0.0   1   1   5.4e-79   3.3e-77  268.5   0.0     3   251     2   247     1   248 0.97 [subseq from] hypothetical protein PHACADRAFT_214230 [Phanerochaete carnosa HHB-10118-sp] >EKM49713.1 hypothetical protein PHACADRAFT_214230 [Phanerochaete carnosa HHB-10118-sp]
CDS12462.1/21-264        -            244 Pkinase_Tyr          PF07714.17   254   3.1e-77  268.6   0.0   1   1   5.5e-79   3.4e-77  268.5   0.0     5   252     2   244     1   244 0.98 [subseq from] hypothetical protein LRAMOSA04656 [Lichtheimia ramosa]
TFK68253.1/16-260        -            245 Pkinase_Tyr          PF07714.17   254   3.1e-77  268.6   0.0   1   1   5.7e-79   3.5e-77  268.4   0.0     5   251     2   244     1   245 0.98 [subseq from] Pkinase-domain-containing protein [Pluteus cervinus]
KDQ61734.1/1142-1390     -            249 Pkinase_Tyr          PF07714.17   254   3.2e-77  268.6   0.0   1   1   5.7e-79   3.5e-77  268.4   0.0     3   251     2   248     1   249 0.97 [subseq from] hypothetical protein JAAARDRAFT_520067 [Jaapia argillacea MUCL 33604]
EPE05649.1/147-392       -            246 Pkinase_Tyr          PF07714.17   254   3.2e-77  268.5   0.0   1   1   5.8e-79   3.5e-77  268.4   0.0     3   250     2   246     1   246 0.96 [subseq from] cell division control protein [Ophiostoma piceae UAMH 11346]
SPO32165.1/965-1214      -            250 Pkinase_Tyr          PF07714.17   254   3.2e-77  268.5   0.0   1   1   5.8e-79   3.5e-77  268.4   0.0     3   251     2   249     1   250 0.97 [subseq from] related to ser/thr protein kinase [Ustilago trichophora]
THH19011.1/15-259        -            245 Pkinase_Tyr          PF07714.17   254   3.2e-77  268.5   0.0   1   1   5.9e-79   3.6e-77  268.4   0.0     5   251     2   244     1   245 0.98 [subseq from] hypothetical protein EW146_g2090 [Bondarzewia mesenterica]
OJT09579.1/27-271        -            245 Pkinase_Tyr          PF07714.17   254   3.3e-77  268.5   0.0   1   1   5.9e-79   3.6e-77  268.4   0.0     5   251     2   244     1   245 0.98 [subseq from] Serine/threonine-protein kinase svkA [Trametes pubescens]
XP_008032933.1/15-259    -            245 Pkinase_Tyr          PF07714.17   254   3.3e-77  268.5   0.0   1   1   5.9e-79   3.6e-77  268.4   0.0     5   251     2   244     1   245 0.98 [subseq from] Pkinase-domain-containing protein [Trametes versicolor FP-101664 SS1] >EIW64490.1 Pkinase-domain-containing protein [Trametes versicolor FP-101664 SS1]
CEJ04434.1/238-483       -            246 Pkinase_Tyr          PF07714.17   254   3.3e-77  268.5   0.0   1   1     6e-79   3.7e-77  268.4   0.0     3   251     2   245     1   246 0.97 [subseq from] Putative MEKK and related serine/threonine protein kinases [Rhizopus microsporus]
ORE19786.1/147-392       -            246 Pkinase_Tyr          PF07714.17   254   3.3e-77  268.5   0.0   1   1     6e-79   3.7e-77  268.4   0.0     3   251     2   245     1   246 0.97 [subseq from] Pkinase-domain-containing protein [Rhizopus microsporus]
RCH81682.1/76-321        -            246 Pkinase_Tyr          PF07714.17   254   3.3e-77  268.5   0.0   1   1     6e-79   3.7e-77  268.4   0.0     3   251     2   245     1   246 0.97 [subseq from] hypothetical protein CU097_001091, partial [Rhizopus azygosporus]
PNS14898.1/86-331        -            246 Pkinase_Tyr          PF07714.17   254   3.4e-77  268.5   0.0   1   1     6e-79   3.7e-77  268.3   0.0     3   251     2   245     1   246 0.96 [subseq from] hypothetical protein CAC42_2127 [Sphaceloma murrayae]
RIA90157.1/395-642       -            248 Pkinase_Tyr          PF07714.17   254   3.4e-77  268.5   0.0   1   1     6e-79   3.7e-77  268.3   0.0     3   251     2   247     1   248 0.96 [subseq from] kinase-like domain-containing protein [Glomus cerebriforme]
XP_003673747.1/47-293    -            247 Pkinase_Tyr          PF07714.17   254   3.4e-77  268.5   0.1   1   1   6.1e-79   3.8e-77  268.3   0.1     2   252     1   247     1   247 0.95 [subseq from] hypothetical protein NCAS_0A08080 [Naumovozyma castellii CBS 4309] >CCC67366.1 hypothetical protein NCAS_0A08080 [Naumovozyma castellii CBS 4309]
KIR49207.1/24-266        -            243 Pkinase_Tyr          PF07714.17   254   3.4e-77  268.5   0.0   1   1   6.1e-79   3.8e-77  268.3   0.0     6   252     2   243     1   243 0.99 [subseq from] STE/STE20/YSK protein kinase [Cryptococcus gattii CA1280]
ORX82794.1/27-272        -            246 Pkinase_Tyr          PF07714.17   254   3.4e-77  268.5   0.0   1   1   6.2e-79   3.8e-77  268.3   0.0     3   251     2   245     1   246 0.98 [subseq from] serine/threonine-protein kinase 24-like protein [Basidiobolus meristosporus CBS 931.73]
POS79559.1/644-905       -            262 Pkinase_Tyr          PF07714.17   254   3.5e-77  268.4   0.0   1   1   6.3e-79   3.9e-77  268.3   0.0     6   251     2   262     1   262 0.92 [subseq from] hypothetical protein DHEL01_v202058 [Diaporthe helianthi]
EPS31176.1/63-308        -            246 Pkinase_Tyr          PF07714.17   254   3.5e-77  268.4   0.0   1   1   6.3e-79   3.9e-77  268.3   0.0     3   251     2   245     1   246 0.96 [subseq from] hypothetical protein PDE_06131 [Penicillium oxalicum 114-2]
KAB8199352.1/62-307      -            246 Pkinase_Tyr          PF07714.17   254   3.5e-77  268.4   0.0   1   1   6.4e-79   3.9e-77  268.3   0.0     3   251     2   245     1   246 0.96 [subseq from] hypothetical protein BDV34DRAFT_206956 [Aspergillus parasiticus]
KAE8310904.1/61-306      -            246 Pkinase_Tyr          PF07714.17   254   3.5e-77  268.4   0.0   1   1   6.4e-79   3.9e-77  268.3   0.0     3   251     2   245     1   246 0.96 [subseq from] hypothetical protein BDV41DRAFT_579081 [Aspergillus transmontanensis]
KAE8323328.1/62-307      -            246 Pkinase_Tyr          PF07714.17   254   3.5e-77  268.4   0.0   1   1   6.4e-79   3.9e-77  268.3   0.0     3   251     2   245     1   246 0.96 [subseq from] hypothetical protein BDV39DRAFT_182302 [Aspergillus sergii]
KAE8340265.1/62-307      -            246 Pkinase_Tyr          PF07714.17   254   3.5e-77  268.4   0.0   1   1   6.4e-79   3.9e-77  268.3   0.0     3   251     2   245     1   246 0.96 [subseq from] hypothetical protein BDV24DRAFT_134011 [Aspergillus arachidicola]
PIG84903.1/443-688       -            246 Pkinase_Tyr          PF07714.17   254   3.5e-77  268.4   0.0   1   1   6.4e-79   3.9e-77  268.3   0.0     3   251     2   245     1   246 0.96 [subseq from] cytokinesis protein sepH [Aspergillus arachidicola]
KIJ62679.1/25-272        -            248 Pkinase_Tyr          PF07714.17   254   3.5e-77  268.4   0.0   1   1   6.4e-79   3.9e-77  268.3   0.0     3   251     2   247     1   248 0.97 [subseq from] hypothetical protein HYDPIDRAFT_30272 [Hydnomerulius pinastri MD-312]
XP_001795581.1/72-317    -            246 Pkinase_Tyr          PF07714.17   254   3.6e-77  268.4   0.0   1   1   6.4e-79   3.9e-77  268.3   0.0     3   251     2   245     1   246 0.96 [subseq from] hypothetical protein SNOG_05171 [Parastagonospora nodorum SN15] >EAT87562.1 hypothetical protein SNOG_05171 [Parastagonospora nodorum SN15]
SPO37311.1/1072-1322     -            251 Pkinase_Tyr          PF07714.17   254   3.6e-77  268.4   0.0   1   1   6.4e-79   3.9e-77  268.2   0.0     3   251     2   250     1   251 0.95 [subseq from] related to ser/thr protein kinase [Anthracocystis flocculosa]
XP_007878372.1/1039-1289 -            251 Pkinase_Tyr          PF07714.17   254   3.6e-77  268.4   0.0   1   1   6.4e-79   3.9e-77  268.2   0.0     3   251     2   250     1   251 0.95 [subseq from] hypothetical protein PFL1_02667 [Anthracocystis flocculosa PF-1] >EPQ29994.1 hypothetical protein PFL1_02667 [Anthracocystis flocculosa PF-1]
ORY99992.1/194-439       -            246 Pkinase_Tyr          PF07714.17   254   3.6e-77  268.4   0.0   1   1   6.5e-79     4e-77  268.2   0.0     3   251     2   245     1   246 0.97 [subseq from] kinase-like domain-containing protein [Syncephalastrum racemosum]
KAA6410247.1/63-308      -            246 Pkinase_Tyr          PF07714.17   254   3.7e-77  268.3   0.0   1   1   6.7e-79   4.1e-77  268.2   0.0     2   251     1   245     1   246 0.96 [subseq from] cytokinesis sepH [Umbilicaria pustulata]
SLM40936.1/63-308        -            246 Pkinase_Tyr          PF07714.17   254   3.7e-77  268.3   0.0   1   1   6.7e-79   4.1e-77  268.2   0.0     2   251     1   245     1   246 0.96 [subseq from] cell division control protein 15 cdc15 [Umbilicaria pustulata]
CEL53156.1/80-323        -            244 Pkinase_Tyr          PF07714.17   254   3.7e-77  268.3   0.0   1   1   6.7e-79   4.1e-77  268.2   0.0     6   252     2   244     1   244 0.98 [subseq from] Serine/threonine-protein kinase svkA OS=Dictyostelium discoideum GN=svkA PE=1 SV=1 [Rhizoctonia solani AG-1 IB]
PWZ01635.1/913-1162      -            250 Pkinase_Tyr          PF07714.17   254   3.8e-77  268.3   0.0   1   1   6.8e-79   4.2e-77  268.2   0.0     3   251     2   249     1   250 0.97 [subseq from] hypothetical protein BCV70DRAFT_145927, partial [Testicularia cyperi]
RKP23794.1/2-257         -            256 Pkinase_Tyr          PF07714.17   254   3.8e-77  268.3   0.0   1   1   6.9e-79   4.2e-77  268.2   0.0     7   252     1   255     1   256 0.93 [subseq from] MEK kinase [Syncephalis pseudoplumigaleata]
PHH69933.1/39-287        -            249 Pkinase_Tyr          PF07714.17   254   3.8e-77  268.3   0.0   1   1   6.9e-79   4.2e-77  268.1   0.0     3   251     2   248     1   249 0.96 [subseq from] hypothetical protein CDD80_6349 [Ophiocordyceps camponoti-rufipedis]
SMQ55524.1/109-354       -            246 Pkinase_Tyr          PF07714.17   254   3.9e-77  268.3   0.0   1   1   7.1e-79   4.4e-77  268.1   0.0     3   251     2   245     1   246 0.96 [subseq from] unnamed protein product [Zymoseptoria tritici ST99CH_3D7]
SMR60717.1/109-354       -            246 Pkinase_Tyr          PF07714.17   254   3.9e-77  268.3   0.0   1   1   7.1e-79   4.4e-77  268.1   0.0     3   251     2   245     1   246 0.96 [subseq from] unnamed protein product [Zymoseptoria tritici ST99CH_1E4]
SMR63855.1/109-354       -            246 Pkinase_Tyr          PF07714.17   254   3.9e-77  268.3   0.0   1   1   7.1e-79   4.4e-77  268.1   0.0     3   251     2   245     1   246 0.96 [subseq from] unnamed protein product [Zymoseptoria tritici ST99CH_3D1]
SMY29206.1/109-354       -            246 Pkinase_Tyr          PF07714.17   254   3.9e-77  268.3   0.0   1   1   7.1e-79   4.4e-77  268.1   0.0     3   251     2   245     1   246 0.96 [subseq from] unnamed protein product [Zymoseptoria tritici ST99CH_1A5]
XP_003848250.1/109-354   -            246 Pkinase_Tyr          PF07714.17   254   3.9e-77  268.3   0.0   1   1   7.1e-79   4.4e-77  268.1   0.0     3   251     2   245     1   246 0.96 [subseq from] hypothetical protein MYCGRDRAFT_50200, partial [Zymoseptoria tritici IPO323] >EGP83226.1 hypothetical protein MYCGRDRAFT_50200, partial [Zymoseptoria tritici IPO323]
OAQ30992.1/6-252         -            247 Pkinase_Tyr          PF07714.17   254     4e-77  268.2   0.0   1   1   7.2e-79   4.4e-77  268.1   0.0     4   250     2   246     1   247 0.95 [subseq from] Pkinase-domain-containing protein, partial [Mortierella elongata AG-77]
OSS52138.1/85-330        -            246 Pkinase_Tyr          PF07714.17   254     4e-77  268.2   0.0   1   1   7.3e-79   4.5e-77  268.1   0.0     3   251     2   245     1   246 0.96 [subseq from] hypothetical protein B5807_03758 [Epicoccum nigrum]
EIT78263.1/62-307        -            246 Pkinase_Tyr          PF07714.17   254     4e-77  268.2   0.0   1   1   7.3e-79   4.5e-77  268.1   0.0     3   251     2   245     1   246 0.96 [subseq from] serine/threonine protein kinase [Aspergillus oryzae 3.042] >KDE82544.1 MEKK kinase [Aspergillus oryzae 100-8] >OOO14432.1 protein kinase [Aspergillus oryzae] >KAB8241982.1 hypothetical protein BDV35DRAFT_44900 [Aspergillus parvisclerotigenus]
KAB8269970.1/62-307      -            246 Pkinase_Tyr          PF07714.17   254     4e-77  268.2   0.0   1   1   7.3e-79   4.5e-77  268.1   0.0     3   251     2   245     1   246 0.96 [subseq from] hypothetical protein BDV30DRAFT_215874 [Aspergillus minisclerotigenes]
KAE8157145.1/61-306      -            246 Pkinase_Tyr          PF07714.17   254     4e-77  268.2   0.0   1   1   7.3e-79   4.5e-77  268.1   0.0     3   251     2   245     1   246 0.96 [subseq from] hypothetical protein BDV40DRAFT_305415 [Aspergillus tamarii]
KAE8362137.1/62-307      -            246 Pkinase_Tyr          PF07714.17   254     4e-77  268.2   0.0   1   1   7.3e-79   4.5e-77  268.1   0.0     3   251     2   245     1   246 0.96 [subseq from] hypothetical protein BDV27DRAFT_22035 [Aspergillus caelatus]
KOC18321.1/62-307        -            246 Pkinase_Tyr          PF07714.17   254     4e-77  268.2   0.0   1   1   7.3e-79   4.5e-77  268.1   0.0     3   251     2   245     1   246 0.96 [subseq from] cytokinesis protein [Aspergillus flavus AF70]
RAQ49990.1/61-306        -            246 Pkinase_Tyr          PF07714.17   254     4e-77  268.2   0.0   1   1   7.3e-79   4.5e-77  268.1   0.0     3   251     2   245     1   246 0.96 [subseq from] cytokinesis protein sepH [Aspergillus flavus] >RAQ58348.1 cytokinesis protein sepH [Aspergillus flavus] >RAQ70785.1 cytokinesis protein sepH [Aspergillus flavus]
RMZ36506.1/62-307        -            246 Pkinase_Tyr          PF07714.17   254     4e-77  268.2   0.0   1   1   7.3e-79   4.5e-77  268.1   0.0     3   251     2   245     1   246 0.96 [subseq from] cytokinesis protein sepH [Aspergillus flavus]
XP_022388061.1/72-317    -            246 Pkinase_Tyr          PF07714.17   254     4e-77  268.2   0.0   1   1   7.3e-79   4.5e-77  268.1   0.0     3   251     2   245     1   246 0.96 [subseq from] cytokinesis protein sepH [Aspergillus bombycis] >OGM44344.1 cytokinesis protein sepH [Aspergillus bombycis]
ODM17198.1/14-258        -            245 Pkinase_Tyr          PF07714.17   254   4.1e-77  268.2   0.0   1   1   7.3e-79   4.5e-77  268.1   0.0     5   252     2   245     1   245 0.96 [subseq from] hypothetical protein SI65_07597 [Aspergillus cristatus]
GAW04768.1/15-259        -            245 Pkinase_Tyr          PF07714.17   254   4.1e-77  268.2   0.0   1   1   7.3e-79   4.5e-77  268.1   0.0     5   251     2   244     1   245 0.98 [subseq from] Pkinase-domain-containing protein [Lentinula edodes]
ORY93481.1/55-302        -            248 Pkinase_Tyr          PF07714.17   254   4.1e-77  268.2   0.0   1   1   7.4e-79   4.5e-77  268.1   0.0     3   251     2   247     1   248 0.98 [subseq from] kinase-like domain-containing protein [Syncephalastrum racemosum]
OAR01596.1/71-313        -            243 Pkinase_Tyr          PF07714.17   254   4.1e-77  268.2   0.0   1   1   7.5e-79   4.6e-77  268.0   0.0     8   251     1   242     1   243 0.96 [subseq from] hypothetical protein LLEC1_06827, partial [Cordyceps confragosa]
KIK69987.1/28-276        -            249 Pkinase_Tyr          PF07714.17   254   4.1e-77  268.2   0.0   1   1   7.4e-79   4.6e-77  268.0   0.0     3   251     2   248     1   249 0.96 [subseq from] hypothetical protein GYMLUDRAFT_187488 [Gymnopus luxurians FD-317 M1]
XP_003346461.1/642-903   -            262 Pkinase_Tyr          PF07714.17   254   4.1e-77  268.2   0.0   1   1   7.5e-79   4.6e-77  268.0   0.0     6   251     2   262     1   262 0.92 [subseq from] putative MIK2 protein [Sordaria macrospora k-hell] >CCC12284.1 putative MIK2 protein [Sordaria macrospora k-hell] >KAA8623918.1 hypothetical protein SMACR_05356 [Sordaria macrospora]
OQO20479.1/99-344        -            246 Pkinase_Tyr          PF07714.17   254   4.2e-77  268.2   0.0   1   1   7.5e-79   4.6e-77  268.0   0.0     3   251     2   245     1   246 0.97 [subseq from] hypothetical protein B0A51_10601 [Rachicladosporium sp. CCFEE 5018]
XP_025554778.1/14-257    -            244 Pkinase_Tyr          PF07714.17   254   4.3e-77  268.1   0.0   1   1   7.7e-79   4.7e-77  268.0   0.0     5   252     2   244     1   244 0.98 [subseq from] ste20-like serine/threonine protein kinase [Aspergillus homomorphus CBS 101889] >RAL15624.1 ste20-like serine/threonine protein kinase [Aspergillus homomorphus CBS 101889]
XP_006454289.1/15-260    -            246 Pkinase_Tyr          PF07714.17   254   4.3e-77  268.1   0.0   1   1   7.7e-79   4.7e-77  268.0   0.0     5   251     2   245     1   246 0.96 [subseq from] hypothetical protein AGABI2DRAFT_214138 [Agaricus bisporus var. bisporus H97] >EKV51307.1 hypothetical protein AGABI2DRAFT_214138 [Agaricus bisporus var. bisporus H97]
XP_007325695.1/35-280    -            246 Pkinase_Tyr          PF07714.17   254   4.3e-77  268.1   0.0   1   1   7.7e-79   4.7e-77  268.0   0.0     5   251     2   245     1   246 0.96 [subseq from] hypothetical protein AGABI1DRAFT_124260 [Agaricus bisporus var. burnettii JB137-S8] >EKM83934.1 hypothetical protein AGABI1DRAFT_124260 [Agaricus bisporus var. burnettii JB137-S8]
KJX94490.1/109-354       -            246 Pkinase_Tyr          PF07714.17   254   4.3e-77  268.1   0.0   1   1   7.7e-79   4.8e-77  268.0   0.0     3   251     2   245     1   246 0.96 [subseq from] hypothetical protein TI39_contig4188g00005 [Zymoseptoria brevis]
ETS61341.1/167-408       -            242 Pkinase_Tyr          PF07714.17   254   4.4e-77  268.1   0.0   1   1   7.9e-79   4.8e-77  268.0   0.0     3   252     2   242     1   242 0.97 [subseq from] hypothetical protein PaG_04363 [Moesziomyces aphidis DSM 70725]
KDR85548.1/15-259        -            245 Pkinase_Tyr          PF07714.17   254   4.5e-77  268.1   0.0   1   1   8.1e-79     5e-77  267.9   0.0     5   251     2   244     1   245 0.98 [subseq from] hypothetical protein GALMADRAFT_234476 [Galerina marginata CBS 339.88]
PPQ99525.1/15-259        -            245 Pkinase_Tyr          PF07714.17   254   4.5e-77  268.1   0.0   1   1   8.1e-79     5e-77  267.9   0.0     5   251     2   244     1   245 0.98 [subseq from] hypothetical protein CVT24_005315 [Panaeolus cyanescens]
KIY65960.1/15-259        -            245 Pkinase_Tyr          PF07714.17   254   4.5e-77  268.1   0.0   1   1   8.1e-79     5e-77  267.9   0.0     5   251     2   244     1   245 0.98 [subseq from] Pkinase-domain-containing protein [Cylindrobasidium torrendii FP15055 ss-10]
XP_006687003.1/235-481   -            247 Pkinase_Tyr          PF07714.17   254   4.5e-77  268.1   0.0   1   1   8.2e-79     5e-77  267.9   0.0     2   252     1   247     1   247 0.95 [subseq from] hypothetical protein CANTEDRAFT_135045 [Yamadazyma tenuis ATCC 10573] >EGV63210.1 hypothetical protein CANTEDRAFT_135045 [Yamadazyma tenuis ATCC 10573]
OWZ37834.1/24-266        -            243 Pkinase_Tyr          PF07714.17   254   4.5e-77  268.1   0.0   1   1   8.2e-79     5e-77  267.9   0.0     6   251     2   242     1   243 0.99 [subseq from] STE/STE20/YSK protein kinase [Cryptococcus neoformans var. grubii c45] >OXB35927.1 STE/STE20/YSK protein kinase [Cryptococcus neoformans var. grubii] >OXC60080.1 STE/STE20/YSK protein kinase [Cryptococcus neoformans var. grubii MW-RSA852]
OWZ65450.1/24-266        -            243 Pkinase_Tyr          PF07714.17   254   4.5e-77  268.1   0.0   1   1   8.2e-79     5e-77  267.9   0.0     6   251     2   242     1   243 0.99 [subseq from] hypothetical protein AYX15_03050 [Cryptococcus neoformans var. grubii]
OWZ73827.1/24-266        -            243 Pkinase_Tyr          PF07714.17   254   4.5e-77  268.1   0.0   1   1   8.2e-79     5e-77  267.9   0.0     6   251     2   242     1   243 0.99 [subseq from] hypothetical protein AYX14_00777 [Cryptococcus neoformans var. grubii]
OWZ76984.1/24-266        -            243 Pkinase_Tyr          PF07714.17   254   4.5e-77  268.1   0.0   1   1   8.2e-79     5e-77  267.9   0.0     6   251     2   242     1   243 0.99 [subseq from] STE/STE20/YSK protein kinase [Cryptococcus neoformans var. grubii Bt85]
OXC67400.1/24-266        -            243 Pkinase_Tyr          PF07714.17   254   4.5e-77  268.1   0.0   1   1   8.2e-79     5e-77  267.9   0.0     6   251     2   242     1   243 0.99 [subseq from] hypothetical protein AYX13_04121 [Cryptococcus neoformans var. grubii]
OXG14487.1/24-266        -            243 Pkinase_Tyr          PF07714.17   254   4.5e-77  268.1   0.0   1   1   8.2e-79     5e-77  267.9   0.0     6   251     2   242     1   243 0.99 [subseq from] STE/STE20/YSK protein kinase [Cryptococcus neoformans var. grubii Tu401-1] >OXM77574.1 STE/STE20/YSK protein kinase [Cryptococcus neoformans var. grubii Bt63]
XP_012051151.1/24-266    -            243 Pkinase_Tyr          PF07714.17   254   4.5e-77  268.1   0.0   1   1   8.2e-79     5e-77  267.9   0.0     6   251     2   242     1   243 0.99 [subseq from] STE/STE20/YSK protein kinase [Cryptococcus neoformans var. grubii H99] >AFR96510.1 STE/STE20/YSK protein kinase [Cryptococcus neoformans var. grubii H99] >OWT38081.1 STE/STE20/YSK protein kinase [Cryptococcus neoformans var. grubii Bt1] >OWZ29604.1 STE/STE20/YSK protein kinase [Cryptococcus neoformans var. grubii AD2-60a] >OWZ37554.1 STE/STE20/YSK protein kinase [Cryptococcus neoformans var. grubii AD1-83a] >OWZ41475.1 STE/STE20/YSK protein kinase [Cryptococcus neoformans var. grubii C23] >OWZ52481.1 STE/STE20/YSK protein kinase [Cryptococcus neoformans var. grubii 125.91] >OXC83218.1 STE/STE20/YSK protein kinase [Cryptococcus neoformans var. grubii AD1-7a] >OXG16481.1 STE/STE20/YSK protein kinase [Cryptococcus neoformans var. grubii Tu259-1] >OXG20209.1 STE/STE20/YSK protein kinase [Cryptococcus neoformans var. grubii Ze90-1] >OXG35800.1 STE/STE20/YSK protein kinase [Cryptococcus neoformans var. grubii Bt15] >OXG38287.1 STE/STE20/YSK protein kinase [Cryptococcus neoformans var. grubii Bt120] >OXG47937.1 STE/STE20/YSK protein kinase [Cryptococcus neoformans var. grubii Th84] >OXG55241.1 STE/STE20/YSK protein kinase [Cryptococcus neoformans var. grubii MW-RSA1955] >OXG58477.1 STE/STE20/YSK protein kinase [Cryptococcus neoformans var. grubii CHC193] >OXG60888.1 STE/STE20/YSK protein kinase [Cryptococcus neoformans var. grubii c8] >OXG76983.1 STE/STE20/YSK protein kinase [Cryptococcus neoformans var. grubii MW-RSA36] >OXG78806.1 STE/STE20/YSK protein kinase [Cryptococcus neoformans var. grubii Br795] >OXG82761.1 STE/STE20/YSK protein kinase [Cryptococcus neoformans var. grubii D17-1] >OXG94107.1 STE/STE20/YSK protein kinase [Cryptococcus neoformans var. grubii A2-102-5] >OXH06563.1 STE/STE20/YSK protein kinase [Cryptococcus neoformans var. grubii] >OXH07060.1 STE/STE20/YSK protein kinase [Cryptococcus neoformans var. grubii A5-35-17] >OXH08634.1 STE/STE20/YSK protein kinase [Cryptococcus neoformans var. grubii A1-35-8] >OXH28249.1 STE/STE20/YSK protein kinase [Cryptococcus neoformans var. grubii] >OXH28427.1 STE/STE20/YSK protein kinase [Cryptococcus neoformans var. grubii] >OXH28945.1 STE/STE20/YSK protein kinase [Cryptococcus neoformans var. grubii] >OXH47907.1 STE/STE20/YSK protein kinase [Cryptococcus neoformans var. grubii] >OXH48763.1 STE/STE20/YSK protein kinase [Cryptococcus neoformans var. grubii] >OXH51405.1 STE/STE20/YSK protein kinase [Cryptococcus neoformans var. grubii] >OXH67475.1 STE/STE20/YSK protein kinase [Cryptococcus neoformans var. grubii] >OXH67862.1 STE/STE20/YSK protein kinase [Cryptococcus neoformans var. grubii] >OXL06871.1 STE/STE20/YSK protein kinase [Cryptococcus neoformans var. grubii Gb118] >AUB26440.1 STE/STE20/YSK protein kinase [Cryptococcus neoformans var. grubii]
KJA28570.1/79-323        -            245 Pkinase_Tyr          PF07714.17   254   4.6e-77  268.0   0.0   1   1   8.3e-79   5.1e-77  267.9   0.0     5   251     2   244     1   245 0.98 [subseq from] hypothetical protein HYPSUDRAFT_62211 [Hypholoma sublateritium FD-334 SS-4]
EHA20399.1/60-305        -            246 Pkinase_Tyr          PF07714.17   254   4.6e-77  268.0   0.0   1   1   8.3e-79   5.1e-77  267.9   0.0     3   251     2   245     1   246 0.97 [subseq from] sepH, kinase required for septation [Aspergillus niger ATCC 1015]
OJI81501.1/60-305        -            246 Pkinase_Tyr          PF07714.17   254   4.6e-77  268.0   0.0   1   1   8.3e-79   5.1e-77  267.9   0.0     3   251     2   245     1   246 0.97 [subseq from] hypothetical protein ASPTUDRAFT_193389 [Aspergillus tubingensis CBS 134.48]
RDK36837.1/60-305        -            246 Pkinase_Tyr          PF07714.17   254   4.6e-77  268.0   0.0   1   1   8.3e-79   5.1e-77  267.9   0.0     3   251     2   245     1   246 0.97 [subseq from] hypothetical protein M752DRAFT_280179 [Aspergillus phoenicis ATCC 13157]
SPB50105.1/60-305        -            246 Pkinase_Tyr          PF07714.17   254   4.6e-77  268.0   0.0   1   1   8.3e-79   5.1e-77  267.9   0.0     3   251     2   245     1   246 0.97 [subseq from] unnamed protein product [Aspergillus niger] >TPR03507.1 hypothetical protein CAN33_000480 [Aspergillus niger]
XP_001401478.1/60-305    -            246 Pkinase_Tyr          PF07714.17   254   4.6e-77  268.0   0.0   1   1   8.3e-79   5.1e-77  267.9   0.0     3   251     2   245     1   246 0.97 [subseq from] cytokinesis protein sepH [Aspergillus niger CBS 513.88] >XP_025451124.1 hypothetical protein BO96DRAFT_415009 [Aspergillus lacticoffeatus CBS 101883] >XP_026627228.1 cytokinesis protein sepH [Aspergillus welwitschiae] >A2QHV0.1 RecName: Full=Cytokinesis protein sepH; AltName: Full=Serine/threonine-protein kinase sepH >CAK38570.1 unnamed protein product [Aspergillus niger] >PYH53069.1 hypothetical protein BO96DRAFT_415009 [Aspergillus lacticoffeatus CBS 101883] >RDH21057.1 hypothetical protein M747DRAFT_235814 [Aspergillus niger ATCC 13496] >RDH34206.1 cytokinesis protein sepH [Aspergillus welwitschiae] >GCB23967.1 cytokinesis protein sepH [Aspergillus awamori]
XP_025383140.1/60-305    -            246 Pkinase_Tyr          PF07714.17   254   4.6e-77  268.0   0.0   1   1   8.3e-79   5.1e-77  267.9   0.0     3   251     2   245     1   246 0.97 [subseq from] cell division control protein Cdc15 [Aspergillus eucalypticola CBS 122712] >PWY63443.1 cell division control protein Cdc15 [Aspergillus eucalypticola CBS 122712]
XP_025481986.1/60-305    -            246 Pkinase_Tyr          PF07714.17   254   4.6e-77  268.0   0.0   1   1   8.3e-79   5.1e-77  267.9   0.0     3   251     2   245     1   246 0.97 [subseq from] cell division control protein Cdc15 [Aspergillus neoniger CBS 115656] >GAQ37345.1 cell division control protein Cdc15 [Aspergillus niger] >PYH36508.1 cell division control protein Cdc15 [Aspergillus neoniger CBS 115656]
XP_025519801.1/60-305    -            246 Pkinase_Tyr          PF07714.17   254   4.6e-77  268.0   0.0   1   1   8.3e-79   5.1e-77  267.9   0.0     3   251     2   245     1   246 0.97 [subseq from] cell division control protein Cdc15 [Aspergillus piperis CBS 112811] >GAA82596.1 cell division control protein Cdc15 [Aspergillus kawachii IFO 4308] >OJZ87141.1 hypothetical protein ASPFODRAFT_206007 [Aspergillus luchuensis CBS 106.47] >RAH61879.1 cell division control protein Cdc15 [Aspergillus piperis CBS 112811]
XP_025537431.1/60-305    -            246 Pkinase_Tyr          PF07714.17   254   4.6e-77  268.0   0.0   1   1   8.3e-79   5.1e-77  267.9   0.0     3   251     2   245     1   246 0.97 [subseq from] cell division control protein Cdc15 [Aspergillus costaricaensis CBS 115574] >RAK86596.1 cell division control protein Cdc15 [Aspergillus costaricaensis CBS 115574]
XP_025567729.1/60-305    -            246 Pkinase_Tyr          PF07714.17   254   4.6e-77  268.0   0.0   1   1   8.3e-79   5.1e-77  267.9   0.0     3   251     2   245     1   246 0.97 [subseq from] cell division control protein Cdc15 [Aspergillus vadensis CBS 113365] >PYH73935.1 cell division control protein Cdc15 [Aspergillus vadensis CBS 113365]
RDB18907.1/578-825       -            248 Pkinase_Tyr          PF07714.17   254   4.7e-77  268.0   0.0   1   1   8.5e-79   5.2e-77  267.9   0.0     3   251     2   247     1   248 0.96 [subseq from] Cytokinesis protein sepH [Hypsizygus marmoreus]
RIB01303.1/417-675       -            259 Pkinase_Tyr          PF07714.17   254   4.7e-77  268.0   0.0   1   1   8.5e-79   5.2e-77  267.8   0.0     5   251     2   258     1   259 0.92 [subseq from] kinase-like domain-containing protein [Gigaspora rosea]
XP_020047705.1/7-255     -            249 Pkinase_Tyr          PF07714.17   254   4.7e-77  268.0   0.0   1   1   8.5e-79   5.2e-77  267.8   0.0     3   251     2   248     1   249 0.96 [subseq from] Pkinase-domain-containing protein, partial [Ascoidea rubescens DSM 1968] >ODV61398.1 Pkinase-domain-containing protein, partial [Ascoidea rubescens DSM 1968]
ONH68677.1/153-398       -            246 Pkinase_Tyr          PF07714.17   254   4.7e-77  268.0   0.0   1   1   8.6e-79   5.3e-77  267.8   0.0     3   252     2   246     1   246 0.97 [subseq from] Cytokinesis protein sepH [Cyberlindnera fabianii]
CDS08559.1/329-574       -            246 Pkinase_Tyr          PF07714.17   254   4.8e-77  268.0   0.0   1   1   8.6e-79   5.3e-77  267.8   0.0     3   252     2   246     1   246 0.97 [subseq from] hypothetical protein LRAMOSA09920 [Lichtheimia ramosa]
KFH70673.1/160-406       -            247 Pkinase_Tyr          PF07714.17   254   4.8e-77  268.0   0.0   1   1   8.6e-79   5.3e-77  267.8   0.0     4   250     2   246     1   247 0.95 [subseq from] CAMK/CAMKL/BRSK protein kinase [Mortierella verticillata NRRL 6337]
XP_029322626.1/46-292    -            247 Pkinase_Tyr          PF07714.17   254   4.9e-77  267.9   0.1   1   1   8.8e-79   5.4e-77  267.8   0.1     2   252     1   247     1   247 0.95 [subseq from] uncharacterized protein C5L36_0C10540 [Pichia kudriavzevii] >ONH76451.1 Carbon catabolite-derepressing protein kinase [Pichia kudriavzevii] >OUT24685.1 hypothetical protein CAS74_001075 [Pichia kudriavzevii] >AWT08566.1 SNF1 [Pichia kudriavzevii] >AWU77149.1 hypothetical protein C5L36_0C10540 [Pichia kudriavzevii]
TPX37860.1/279-526       -            248 Pkinase_Tyr          PF07714.17   254     5e-77  267.9   0.0   1   1     9e-79   5.5e-77  267.8   0.0     3   252     2   248     1   248 0.96 [subseq from] hypothetical protein SeMB42_g06841 [Synchytrium endobioticum]
TPX40518.1/293-540       -            248 Pkinase_Tyr          PF07714.17   254     5e-77  267.9   0.0   1   1     9e-79   5.5e-77  267.8   0.0     3   252     2   248     1   248 0.96 [subseq from] hypothetical protein SeLEV6574_g06579 [Synchytrium endobioticum]
XP_007725464.1/53-298    -            246 Pkinase_Tyr          PF07714.17   254     5e-77  267.9   0.0   1   1     9e-79   5.5e-77  267.8   0.0     3   251     2   245     1   246 0.96 [subseq from] STE/STE11/CDC15 protein kinase [Capronia coronata CBS 617.96] >EXJ86026.1 STE/STE11/CDC15 protein kinase [Capronia coronata CBS 617.96]
GCE98088.1/40-283        -            244 Pkinase_Tyr          PF07714.17   254     5e-77  267.9   0.1   1   1     9e-79   5.5e-77  267.8   0.1     3   251     2   243     1   244 0.96 [subseq from] hypothetical protein ZYGM_000311 [Zygosaccharomyces mellis]
KAB8075561.1/62-307      -            246 Pkinase_Tyr          PF07714.17   254     5e-77  267.9   0.0   1   1     9e-79   5.6e-77  267.8   0.0     3   251     2   245     1   246 0.96 [subseq from] hypothetical protein BDV29DRAFT_105391 [Aspergillus leporis]
OAQ87153.1/621-882       -            262 Pkinase_Tyr          PF07714.17   254   5.1e-77  267.9   0.0   1   1   9.2e-79   5.6e-77  267.7   0.0     6   251     2   262     1   262 0.92 [subseq from] STE/STE11 protein kinase [Purpureocillium lilacinum]
PWI67160.1/776-1037      -            262 Pkinase_Tyr          PF07714.17   254   5.1e-77  267.9   0.0   1   1   9.2e-79   5.6e-77  267.7   0.0     6   251     2   262     1   262 0.92 [subseq from] hypothetical protein PCL_04322 [Purpureocillium lilacinum]
XP_018183826.1/621-882   -            262 Pkinase_Tyr          PF07714.17   254   5.1e-77  267.9   0.0   1   1   9.2e-79   5.6e-77  267.7   0.0     6   251     2   262     1   262 0.92 [subseq from] STE/STE11 protein kinase [Purpureocillium lilacinum] >OAQ95107.1 STE/STE11 protein kinase [Purpureocillium lilacinum]
TPX68051.1/29-274        -            246 Pkinase_Tyr          PF07714.17   254   5.1e-77  267.9   0.0   1   1   9.2e-79   5.7e-77  267.7   0.0     4   251     2   245     1   246 0.96 [subseq from] hypothetical protein SpCBS45565_g03378 [Spizellomyces sp. 'palustris']
XP_016608230.1/29-274    -            246 Pkinase_Tyr          PF07714.17   254   5.1e-77  267.9   0.0   1   1   9.2e-79   5.7e-77  267.7   0.0     4   251     2   245     1   246 0.96 [subseq from] CAMK/CAMKL protein kinase [Spizellomyces punctatus DAOM BR117] >KND00191.1 CAMK/CAMKL protein kinase [Spizellomyces punctatus DAOM BR117]
OJJ53125.1/61-306        -            246 Pkinase_Tyr          PF07714.17   254   5.1e-77  267.9   0.0   1   1   9.2e-79   5.7e-77  267.7   0.0     3   251     2   245     1   246 0.97 [subseq from] hypothetical protein ASPSYDRAFT_163267 [Aspergillus sydowii CBS 593.65]
XP_013313536.1/53-298    -            246 Pkinase_Tyr          PF07714.17   254   5.2e-77  267.9   0.0   1   1   9.3e-79   5.7e-77  267.7   0.0     3   251     2   245     1   246 0.96 [subseq from] hypothetical protein PV05_08559 [Exophiala xenobiotica] >KIW52952.1 hypothetical protein PV05_08559 [Exophiala xenobiotica]
KAB8239864.1/61-306      -            246 Pkinase_Tyr          PF07714.17   254   5.3e-77  267.8   0.0   1   1   9.5e-79   5.8e-77  267.7   0.0     3   251     2   245     1   246 0.96 [subseq from] hypothetical protein BDW43DRAFT_305619 [Aspergillus alliaceus]
KAE8351428.1/61-306      -            246 Pkinase_Tyr          PF07714.17   254   5.3e-77  267.8   0.0   1   1   9.5e-79   5.8e-77  267.7   0.0     3   251     2   245     1   246 0.96 [subseq from] hypothetical protein BDV28DRAFT_19939 [Aspergillus coremiiformis]
KAE8390604.1/62-307      -            246 Pkinase_Tyr          PF07714.17   254   5.3e-77  267.8   0.0   1   1   9.5e-79   5.8e-77  267.7   0.0     3   251     2   245     1   246 0.96 [subseq from] hypothetical protein BDV23DRAFT_154909 [Aspergillus albertensis]
XP_006462410.1/27-273    -            247 Pkinase_Tyr          PF07714.17   254   5.3e-77  267.8   0.0   1   1   9.6e-79   5.9e-77  267.7   0.0     3   251     2   246     1   247 0.96 [subseq from] hypothetical protein AGABI2DRAFT_186330 [Agaricus bisporus var. bisporus H97] >EKV45590.1 hypothetical protein AGABI2DRAFT_186330 [Agaricus bisporus var. bisporus H97]
XP_007329874.1/27-273    -            247 Pkinase_Tyr          PF07714.17   254   5.3e-77  267.8   0.0   1   1   9.6e-79   5.9e-77  267.7   0.0     3   251     2   246     1   247 0.96 [subseq from] hypothetical protein AGABI1DRAFT_120578 [Agaricus bisporus var. burnettii JB137-S8] >EKM79117.1 hypothetical protein AGABI1DRAFT_120578 [Agaricus bisporus var. burnettii JB137-S8]
CDH49057.1/786-1044      -            259 Pkinase_Tyr          PF07714.17   254   5.4e-77  267.8   0.0   1   1   9.8e-79     6e-77  267.6   0.0     5   250     2   258     1   259 0.93 [subseq from] pkinase-domain-containing protein [Lichtheimia corymbifera JMRC:FSU:9682]
PVV04694.1/267-517       -            251 Pkinase_Tyr          PF07714.17   254   5.4e-77  267.8   0.0   1   1   9.8e-79     6e-77  267.7   0.0     4   251     2   250     1   251 0.95 [subseq from] hypothetical protein BB560_000797 [Smittium megazygosporum]
AAF15541.1/16-261        -            246 Pkinase_Tyr          PF07714.17   254   5.4e-77  267.8   0.0   1   1   9.8e-79     6e-77  267.6   0.0     3   251     2   245     1   246 0.96 [subseq from] septation [Aspergillus nidulans]
Q5B4Z3.2/61-306          -            246 Pkinase_Tyr          PF07714.17   254   5.4e-77  267.8   0.0   1   1   9.8e-79     6e-77  267.6   0.0     3   251     2   245     1   246 0.96 [subseq from] RecName: Full=Cytokinesis protein sepH; AltName: Full=Serine/threonine-protein kinase sepH
XP_007758197.1/56-301    -            246 Pkinase_Tyr          PF07714.17   254   5.5e-77  267.8   0.0   1   1   9.9e-79   6.1e-77  267.6   0.0     3   251     2   245     1   246 0.96 [subseq from] STE/STE11/CDC15 protein kinase [Cladophialophora yegresii CBS 114405] >EXJ58574.1 STE/STE11/CDC15 protein kinase [Cladophialophora yegresii CBS 114405]
KAE8136908.1/62-307      -            246 Pkinase_Tyr          PF07714.17   254   5.5e-77  267.8   0.0   1   1   9.9e-79   6.1e-77  267.6   0.0     3   251     2   245     1   246 0.97 [subseq from] cytokinesis protein sepH [Aspergillus pseudotamarii]
XP_001271559.1/61-306    -            246 Pkinase_Tyr          PF07714.17   254   5.5e-77  267.8   0.0   1   1     1e-78   6.1e-77  267.6   0.0     3   251     2   245     1   246 0.96 [subseq from] cell division control protein 15 , cdc15 [Aspergillus clavatus NRRL 1] >EAW10133.1 cell division control protein 15, cdc15 [Aspergillus clavatus NRRL 1]
XP_012192414.1/944-1193  -            250 Pkinase_Tyr          PF07714.17   254   5.5e-77  267.8   0.0   1   1   9.9e-79   6.1e-77  267.6   0.0     3   251     2   249     1   250 0.97 [subseq from] likely protein kinase [Pseudozyma hubeiensis SY62] >GAC98827.1 likely protein kinase [Pseudozyma hubeiensis SY62]
OJJ41186.1/62-307        -            246 Pkinase_Tyr          PF07714.17   254   5.5e-77  267.8   0.0   1   1     1e-78   6.1e-77  267.6   0.0     3   251     2   245     1   246 0.96 [subseq from] hypothetical protein ASPWEDRAFT_34685 [Aspergillus wentii DTO 134E9]
XP_016290765.1/582-830   -            249 Pkinase_Tyr          PF07714.17   254   5.8e-77  267.7   0.0   1   1     1e-78   6.4e-77  267.6   0.0     3   251     2   248     1   249 0.96 [subseq from] Protein kinase [Kalmanozyma brasiliensis GHG001] >EST05776.1 Protein kinase [Kalmanozyma brasiliensis GHG001]
OQU96640.1/56-301        -            246 Pkinase_Tyr          PF07714.17   254   5.8e-77  267.7   0.0   1   1     1e-78   6.4e-77  267.6   0.0     3   251     2   245     1   246 0.96 [subseq from] Protein kinase domain-containing protein [Cladophialophora immunda]
XP_016252165.1/56-301    -            246 Pkinase_Tyr          PF07714.17   254   5.8e-77  267.7   0.0   1   1     1e-78   6.4e-77  267.6   0.0     3   251     2   245     1   246 0.96 [subseq from] hypothetical protein PV07_03535 [Cladophialophora immunda] >KIW31949.1 hypothetical protein PV07_03535 [Cladophialophora immunda]
KAB8075294.1/14-257      -            244 Pkinase_Tyr          PF07714.17   254   5.8e-77  267.7   0.0   1   1     1e-78   6.4e-77  267.6   0.0     5   252     2   244     1   244 0.98 [subseq from] Pkinase-domain-containing protein [Aspergillus leporis]
OJJ03729.1/61-306        -            246 Pkinase_Tyr          PF07714.17   254   5.9e-77  267.7   0.0   1   1   1.1e-78   6.6e-77  267.5   0.0     3   251     2   245     1   246 0.97 [subseq from] hypothetical protein ASPVEDRAFT_63347 [Aspergillus versicolor CBS 583.65]
XP_009156234.1/53-298    -            246 Pkinase_Tyr          PF07714.17   254   5.9e-77  267.7   0.0   1   1   1.1e-78   6.6e-77  267.5   0.0     3   251     2   245     1   246 0.96 [subseq from] serine-threonine kinase SepH [Exophiala dermatitidis NIH/UT8656] >EHY55773.1 serine-threonine kinase SepH [Exophiala dermatitidis NIH/UT8656]
VDC05753.1/15-259        -            245 Pkinase_Tyr          PF07714.17   254   5.9e-77  267.7   0.0   1   1   1.1e-78   6.6e-77  267.5   0.0     5   251     2   244     1   245 0.98 [subseq from] unnamed protein product [Peniophora sp. CBMAI 1063]
XP_025431174.1/61-306    -            246 Pkinase_Tyr          PF07714.17   254   5.9e-77  267.7   0.0   1   1   1.1e-78   6.6e-77  267.5   0.0     3   251     2   245     1   246 0.96 [subseq from] cell division control protein 15, cdc15 [Aspergillus saccharolyticus JOP 1030-1] >PYH45192.1 cell division control protein 15, cdc15 [Aspergillus saccharolyticus JOP 1030-1]
XP_025555641.1/61-306    -            246 Pkinase_Tyr          PF07714.17   254   5.9e-77  267.7   0.0   1   1   1.1e-78   6.6e-77  267.5   0.0     3   251     2   245     1   246 0.96 [subseq from] cytokinesis protein sepH [Aspergillus homomorphus CBS 101889] >RAL16487.1 cytokinesis protein sepH [Aspergillus homomorphus CBS 101889]
KIK98193.1/2-247         -            246 Pkinase_Tyr          PF07714.17   254   5.9e-77  267.7   0.0   1   1   1.1e-78   6.6e-77  267.5   0.0     6   251     2   245     1   246 0.97 [subseq from] hypothetical protein PAXRUDRAFT_134734, partial [Paxillus rubicundulus Ve08.2h10]
DAA73736.1/70-315        -            246 Pkinase_Tyr          PF07714.17   254     6e-77  267.7   0.0   1   1   1.1e-78   6.6e-77  267.5   0.0     3   251     2   245     1   246 0.97 [subseq from] TPA_exp: Uncharacterized protein A8136_4170 [Trichophyton benhamiae CBS 112371]
EGD93983.1/70-315        -            246 Pkinase_Tyr          PF07714.17   254     6e-77  267.7   0.0   1   1   1.1e-78   6.6e-77  267.5   0.0     3   251     2   245     1   246 0.97 [subseq from] STE/STE11/CDC15 protein kinase [Trichophyton tonsurans CBS 112818]
EGE08130.1/70-315        -            246 Pkinase_Tyr          PF07714.17   254     6e-77  267.7   0.0   1   1   1.1e-78   6.6e-77  267.5   0.0     3   251     2   245     1   246 0.97 [subseq from] STE/STE11/CDC15 protein kinase [Trichophyton equinum CBS 127.97]
EZF33782.1/70-315        -            246 Pkinase_Tyr          PF07714.17   254     6e-77  267.7   0.0   1   1   1.1e-78   6.6e-77  267.5   0.0     3   251     2   245     1   246 0.97 [subseq from] STE/STE11/CDC15 protein kinase [Trichophyton interdigitale H6] >KDB24723.1 STE/STE11/CDC15 protein kinase [Trichophyton interdigitale MR816]
OAL66931.1/664-909       -            246 Pkinase_Tyr          PF07714.17   254     6e-77  267.7   0.0   1   1   1.1e-78   6.6e-77  267.5   0.0     3   251     2   245     1   246 0.97 [subseq from] STE/STE11/CDC15 protein kinase [Trichophyton rubrum]
OAL70774.1/76-321        -            246 Pkinase_Tyr          PF07714.17   254     6e-77  267.7   0.0   1   1   1.1e-78   6.6e-77  267.5   0.0     3   251     2   245     1   246 0.97 [subseq from] STE/STE11/CDC15 protein kinase [Trichophyton violaceum]
XP_003177795.1/73-318    -            246 Pkinase_Tyr          PF07714.17   254     6e-77  267.7   0.0   1   1   1.1e-78   6.6e-77  267.5   0.0     3   251     2   245     1   246 0.97 [subseq from] STE/STE11/CDC15 protein kinase [Nannizzia gypsea CBS 118893] >EFQ98843.1 STE/STE11/CDC15 protein kinase [Nannizzia gypsea CBS 118893]
XP_003235537.1/76-321    -            246 Pkinase_Tyr          PF07714.17   254     6e-77  267.7   0.0   1   1   1.1e-78   6.6e-77  267.5   0.0     3   251     2   245     1   246 0.97 [subseq from] STE/STE11/CDC15 protein kinase [Trichophyton rubrum CBS 118892] >KMQ41978.1 Serine/threonine-protein kinase, active site [Trichophyton rubrum]
KZV61605.1/15-259        -            245 Pkinase_Tyr          PF07714.17   254     6e-77  267.6   0.0   1   1   1.1e-78   6.7e-77  267.5   0.0     5   251     2   244     1   245 0.98 [subseq from] Pkinase-domain-containing protein [Peniophora sp. CONT]
EJU02827.1/15-259        -            245 Pkinase_Tyr          PF07714.17   254   6.2e-77  267.6   0.0   1   1   1.1e-78   6.8e-77  267.5   0.0     5   251     2   244     1   245 0.98 [subseq from] Pkinase-domain-containing protein [Dacryopinax primogenitus]
OAA59134.1/153-396       -            244 Pkinase_Tyr          PF07714.17   254   6.2e-77  267.6   0.0   1   1   1.1e-78   6.9e-77  267.5   0.0     5   250     2   244     1   244 0.96 [subseq from] serine-threonine kinase [Sporothrix insectorum RCEF 264]
KAB8255059.1/62-307      -            246 Pkinase_Tyr          PF07714.17   254   6.2e-77  267.6   0.0   1   1   1.1e-78   6.9e-77  267.5   0.0     3   251     2   245     1   246 0.96 [subseq from] hypothetical protein BDV32DRAFT_7205 [Aspergillus nomius] >KAE8399234.1 hypothetical protein BDV37DRAFT_261270 [Aspergillus pseudonomius]
XP_015408140.1/62-307    -            246 Pkinase_Tyr          PF07714.17   254   6.2e-77  267.6   0.0   1   1   1.1e-78   6.9e-77  267.5   0.0     3   251     2   245     1   246 0.96 [subseq from] cytokinesis protein sepH [Aspergillus nomius NRRL 13137] >KNG87217.1 cytokinesis protein sepH [Aspergillus nomius NRRL 13137]
KIR68141.1/24-266        -            243 Pkinase_Tyr          PF07714.17   254   6.3e-77  267.6   0.0   1   1   1.1e-78   6.9e-77  267.4   0.0     6   252     2   243     1   243 0.99 [subseq from] STE/STE20/YSK protein kinase [Cryptococcus gattii CA1873]
ORX57908.1/694-948       -            255 Pkinase_Tyr          PF07714.17   254   6.3e-77  267.6   0.0   1   1   1.1e-78     7e-77  267.4   0.0     6   251     3   254     1   255 0.95 [subseq from] Pkinase-domain-containing protein [Piromyces finnis]
XP_020072997.1/150-394   -            245 Pkinase_Tyr          PF07714.17   254   6.4e-77  267.6   0.0   1   1   1.1e-78   7.1e-77  267.4   0.0     3   250     2   244     1   245 0.97 [subseq from] hypothetical protein CYBJADRAFT_165335 [Cyberlindnera jadinii NRRL Y-1542] >ODV75958.1 hypothetical protein CYBJADRAFT_165335 [Cyberlindnera jadinii NRRL Y-1542]
SPQ22775.1/610-871       -            262 Pkinase_Tyr          PF07714.17   254   6.4e-77  267.6   0.0   1   1   1.2e-78   7.2e-77  267.4   0.0     6   251     2   262     1   262 0.92 [subseq from] 7da36181-aebf-4c87-9977-ef83ce8e5168 [Thermothielavioides terrestris]
XP_003655289.1/649-910   -            262 Pkinase_Tyr          PF07714.17   254   6.4e-77  267.6   0.0   1   1   1.2e-78   7.2e-77  267.4   0.0     6   251     2   262     1   262 0.92 [subseq from] hypothetical protein THITE_2118833 [Thermothielavioides terrestris NRRL 8126] >AEO68953.1 hypothetical protein THITE_2118833 [Thermothielavioides terrestris NRRL 8126]
XP_025365691.1/953-1201  -            249 Pkinase_Tyr          PF07714.17   254   6.5e-77  267.5   0.0   1   1   1.2e-78   7.2e-77  267.4   0.0     2   251     1   248     1   249 0.96 [subseq from] hypothetical protein BDZ90DRAFT_33366 [Jaminaea rosea] >PWN31079.1 hypothetical protein BDZ90DRAFT_33366 [Jaminaea rosea]
XP_007838907.1/651-912   -            262 Pkinase_Tyr          PF07714.17   254   6.6e-77  267.5   0.0   1   1   1.2e-78   7.3e-77  267.4   0.0     6   250     2   261     1   262 0.92 [subseq from] hypothetical protein PFICI_12135 [Pestalotiopsis fici W106-1] >ETS76748.1 hypothetical protein PFICI_12135 [Pestalotiopsis fici W106-1]
KAA8642108.1/14-257      -            244 Pkinase_Tyr          PF07714.17   254   6.6e-77  267.5   0.0   1   1   1.2e-78   7.3e-77  267.4   0.0     5   252     2   244     1   244 0.98 [subseq from] Serine/threonine-protein kinase 25 [Aspergillus tanneri]
KZT27606.1/15-259        -            245 Pkinase_Tyr          PF07714.17   254   6.6e-77  267.5   0.0   1   1   1.2e-78   7.3e-77  267.4   0.0     5   251     2   244     1   245 0.98 [subseq from] Pkinase-domain-containing protein [Neolentinus lepideus HHB14362 ss-1]
OCT51556.1/56-301        -            246 Pkinase_Tyr          PF07714.17   254   6.6e-77  267.5   0.0   1   1   1.2e-78   7.3e-77  267.4   0.0     3   251     2   245     1   246 0.96 [subseq from] Cytokinesis protein sepH [Cladophialophora carrionii]
XP_008729079.1/56-301    -            246 Pkinase_Tyr          PF07714.17   254   6.6e-77  267.5   0.0   1   1   1.2e-78   7.3e-77  267.4   0.0     3   251     2   245     1   246 0.96 [subseq from] hypothetical protein G647_06537 [Cladophialophora carrionii CBS 160.54] >ETI22462.1 hypothetical protein G647_06537 [Cladophialophora carrionii CBS 160.54]
CED84355.1/197-444       -            248 Pkinase_Tyr          PF07714.17   254   6.6e-77  267.5   0.0   1   1   1.2e-78   7.3e-77  267.4   0.0     4   248     2   245     1   248 0.96 [subseq from] pkinase-domain-containing protein [Xanthophyllomyces dendrorhous]
KLO12067.1/29-272        -            244 Pkinase_Tyr          PF07714.17   254   6.6e-77  267.5   0.0   1   1   1.2e-78   7.4e-77  267.4   0.0     6   251     2   243     1   244 0.98 [subseq from] Pkinase-domain-containing protein [Schizopora paradoxa]
XP_025400792.1/72-317    -            246 Pkinase_Tyr          PF07714.17   254   6.7e-77  267.5   0.0   1   1   1.2e-78   7.4e-77  267.4   0.0     3   251     2   245     1   246 0.96 [subseq from] cell division control protein 15, cdc15 [Aspergillus heteromorphus CBS 117.55] >PWY86240.1 cell division control protein 15, cdc15 [Aspergillus heteromorphus CBS 117.55]
XP_024709539.1/14-257    -            244 Pkinase_Tyr          PF07714.17   254   6.8e-77  267.5   0.0   1   1   1.2e-78   7.5e-77  267.3   0.0     5   252     2   244     1   244 0.98 [subseq from] ste20-like serine/threonine protein kinase [Aspergillus steynii IBT 23096] >PLB54237.1 ste20-like serine/threonine protein kinase [Aspergillus steynii IBT 23096]
GAP89511.2/71-317        -            247 Pkinase_Tyr          PF07714.17   254   6.9e-77  267.5   0.0   1   1   1.2e-78   7.6e-77  267.3   0.0     3   251     2   246     1   247 0.95 [subseq from] putative CAMK CAMKL AMPK protein kinase [Rosellinia necatrix]
KKY33369.1/520-781       -            262 Pkinase_Tyr          PF07714.17   254   6.9e-77  267.5   0.0   1   1   1.2e-78   7.7e-77  267.3   0.0     6   251     2   262     1   262 0.92 [subseq from] putative ste ste11 protein kinase [Diaporthe ampelina]
KIK48314.1/627-873       -            247 Pkinase_Tyr          PF07714.17   254     7e-77  267.4   0.0   1   1   1.3e-78   7.7e-77  267.3   0.0     3   251     2   246     1   247 0.96 [subseq from] hypothetical protein CY34DRAFT_798423 [Suillus luteus UH-Slu-Lm8-n1]
KZV90232.1/905-1158      -            254 Pkinase_Tyr          PF07714.17   254   7.1e-77  267.4   0.0   1   1   1.3e-78   7.9e-77  267.3   0.0     7   251     2   253     1   254 0.93 [subseq from] Pkinase-domain-containing protein [Exidia glandulosa HHB12029]
KAA1471449.1/15-259      -            245 Pkinase_Tyr          PF07714.17   254   7.2e-77  267.4   0.0   1   1   1.3e-78     8e-77  267.2   0.0     5   251     2   244     1   245 0.98 [subseq from] Pkinase-domain-containing protein [Dentipellis sp. KUC8613]
TFY71812.1/20-264        -            245 Pkinase_Tyr          PF07714.17   254   7.2e-77  267.4   0.0   1   1   1.3e-78     8e-77  267.2   0.0     5   251     2   244     1   245 0.98 [subseq from] hypothetical protein EVG20_g1193 [Dentipellis fragilis]
PYI17751.1/61-306        -            246 Pkinase_Tyr          PF07714.17   254   7.4e-77  267.4   0.0   1   1   1.3e-78   8.2e-77  267.2   0.0     3   251     2   245     1   246 0.96 [subseq from] sepH, kinase required for septation [Aspergillus violaceofuscus CBS 115571]
PYI29300.1/61-306        -            246 Pkinase_Tyr          PF07714.17   254   7.4e-77  267.4   0.0   1   1   1.3e-78   8.2e-77  267.2   0.0     3   251     2   245     1   246 0.96 [subseq from] sepH, kinase required for septation [Aspergillus indologenus CBS 114.80]
RAK72384.1/61-306        -            246 Pkinase_Tyr          PF07714.17   254   7.4e-77  267.4   0.0   1   1   1.3e-78   8.2e-77  267.2   0.0     3   251     2   245     1   246 0.96 [subseq from] cytokinesis protein sepH [Aspergillus fijiensis CBS 313.89]
XP_020058862.1/61-306    -            246 Pkinase_Tyr          PF07714.17   254   7.4e-77  267.4   0.0   1   1   1.3e-78   8.2e-77  267.2   0.0     3   251     2   245     1   246 0.96 [subseq from] hypothetical protein ASPACDRAFT_24836 [Aspergillus aculeatus ATCC 16872] >OJK02523.1 hypothetical protein ASPACDRAFT_24836 [Aspergillus aculeatus ATCC 16872]
XP_025443332.1/61-306    -            246 Pkinase_Tyr          PF07714.17   254   7.4e-77  267.4   0.0   1   1   1.3e-78   8.2e-77  267.2   0.0     3   251     2   245     1   246 0.96 [subseq from] cytokinesis protein sepH [Aspergillus brunneoviolaceus CBS 621.78] >RAH46811.1 cytokinesis protein sepH [Aspergillus brunneoviolaceus CBS 621.78]
XP_025493648.1/61-306    -            246 Pkinase_Tyr          PF07714.17   254   7.4e-77  267.4   0.0   1   1   1.3e-78   8.2e-77  267.2   0.0     3   251     2   245     1   246 0.96 [subseq from] cytokinesis protein sepH [Aspergillus uvarum CBS 121591] >PYH83448.1 cytokinesis protein sepH [Aspergillus uvarum CBS 121591]
XP_025508419.1/64-309    -            246 Pkinase_Tyr          PF07714.17   254   7.4e-77  267.4   0.0   1   1   1.3e-78   8.2e-77  267.2   0.0     3   251     2   245     1   246 0.96 [subseq from] hypothetical protein BO66DRAFT_388069 [Aspergillus aculeatinus CBS 121060] >RAH74596.1 hypothetical protein BO66DRAFT_388069 [Aspergillus aculeatinus CBS 121060]
XP_025530013.1/61-306    -            246 Pkinase_Tyr          PF07714.17   254   7.4e-77  267.4   0.0   1   1   1.3e-78   8.2e-77  267.2   0.0     3   251     2   245     1   246 0.96 [subseq from] sepH, kinase required for septation [Aspergillus japonicus CBS 114.51] >RAH84119.1 sepH, kinase required for septation [Aspergillus japonicus CBS 114.51]
EJD53011.1/863-1117      -            255 Pkinase_Tyr          PF07714.17   254   7.4e-77  267.4   0.0   1   1   1.3e-78   8.2e-77  267.2   0.0     7   251     2   255     1   255 0.92 [subseq from] Pkinase-domain-containing protein [Auricularia subglabra TFB-10046 SS5]
PWN49191.1/16-259        -            244 Pkinase_Tyr          PF07714.17   254   7.4e-77  267.4   0.0   1   1   1.3e-78   8.2e-77  267.2   0.0     5   251     2   243     1   244 0.98 [subseq from] Pkinase-domain-containing protein [Violaceomyces palustris]
CDH53137.1/37-278        -            242 Pkinase_Tyr          PF07714.17   254   7.4e-77  267.4   0.0   1   1   1.3e-78   8.2e-77  267.2   0.0     3   251     2   241     1   242 0.97 [subseq from] pkinase-domain-containing protein [Lichtheimia corymbifera JMRC:FSU:9682]
CDH53138.1/37-278        -            242 Pkinase_Tyr          PF07714.17   254   7.4e-77  267.4   0.0   1   1   1.3e-78   8.2e-77  267.2   0.0     3   251     2   241     1   242 0.97 [subseq from] pkinase-domain-containing protein [Lichtheimia corymbifera JMRC:FSU:9682]
CDH58643.1/39-280        -            242 Pkinase_Tyr          PF07714.17   254   7.4e-77  267.4   0.1   1   1   1.3e-78   8.2e-77  267.2   0.1     3   251     2   241     1   242 0.96 [subseq from] pkinase-domain-containing protein [Lichtheimia corymbifera JMRC:FSU:9682]
KIO10773.1/2-247         -            246 Pkinase_Tyr          PF07714.17   254   7.4e-77  267.3   0.0   1   1   1.3e-78   8.3e-77  267.2   0.0     6   251     2   245     1   246 0.97 [subseq from] hypothetical protein M404DRAFT_128429, partial [Pisolithus tinctorius Marx 270]
XP_020076137.1/46-292    -            247 Pkinase_Tyr          PF07714.17   254   7.5e-77  267.3   0.0   1   1   1.4e-78   8.3e-77  267.2   0.0     2   252     1   247     1   247 0.95 [subseq from] carbon catabolite derepressing ser/thr protein kinase [Hyphopichia burtonii NRRL Y-1933] >ODV67070.1 carbon catabolite derepressing ser/thr protein kinase [Hyphopichia burtonii NRRL Y-1933]
PVF92803.1/983-1233      -            251 Pkinase_Tyr          PF07714.17   254   7.5e-77  267.3   0.0   1   1   1.4e-78   8.3e-77  267.2   0.0     3   251     2   250     1   251 0.97 [subseq from] hypothetical protein CPB86DRAFT_877616 [Serendipita vermifera 'subsp. bescii']
XP_012177428.1/49-293    -            245 Pkinase_Tyr          PF07714.17   254   7.5e-77  267.3   0.0   1   1   1.4e-78   8.4e-77  267.2   0.0     5   251     2   244     1   245 0.98 [subseq from] predicted protein [Fibroporia radiculosa] >CCL98145.1 predicted protein [Fibroporia radiculosa]
KZT56130.1/15-259        -            245 Pkinase_Tyr          PF07714.17   254   7.6e-77  267.3   0.0   1   1   1.4e-78   8.4e-77  267.2   0.0     5   251     2   244     1   245 0.98 [subseq from] Pkinase-domain-containing protein [Calocera cornea HHB12733]
KII93310.1/17-261        -            245 Pkinase_Tyr          PF07714.17   254   7.7e-77  267.3   0.0   1   1   1.4e-78   8.5e-77  267.2   0.0     5   251     2   244     1   245 0.98 [subseq from] hypothetical protein PLICRDRAFT_49368 [Plicaturopsis crispa FD-325 SS-3]
XP_007738292.1/53-298    -            246 Pkinase_Tyr          PF07714.17   254   7.7e-77  267.3   0.0   1   1   1.4e-78   8.5e-77  267.1   0.0     3   251     2   245     1   246 0.96 [subseq from] STE/STE11/CDC15 protein kinase [Capronia epimyces CBS 606.96] >EXJ77782.1 STE/STE11/CDC15 protein kinase [Capronia epimyces CBS 606.96]
OUM53254.1/62-308        -            247 Pkinase_Tyr          PF07714.17   254   7.7e-77  267.3   0.0   1   1   1.4e-78   8.6e-77  267.1   0.0     2   252     1   247     1   247 0.95 [subseq from] hypothetical protein BVG19_g2521 [[Candida] boidinii] >OWB50472.1 hypothetical protein B5S27_g2022 [[Candida] boidinii]
OWB66506.1/62-308        -            247 Pkinase_Tyr          PF07714.17   254   7.7e-77  267.3   0.0   1   1   1.4e-78   8.6e-77  267.1   0.0     2   252     1   247     1   247 0.95 [subseq from] hypothetical protein B5S30_g1847 [[Candida] boidinii]
OWB81768.1/59-305        -            247 Pkinase_Tyr          PF07714.17   254   7.7e-77  267.3   0.0   1   1   1.4e-78   8.6e-77  267.1   0.0     2   252     1   247     1   247 0.95 [subseq from] hypothetical protein B5S33_g387 [[Candida] boidinii]
CDS06067.1/39-280        -            242 Pkinase_Tyr          PF07714.17   254   7.8e-77  267.3   0.1   1   1   1.4e-78   8.6e-77  267.1   0.1     3   251     2   241     1   242 0.96 [subseq from] hypothetical protein LRAMOSA08595 [Lichtheimia ramosa]
XP_006461886.1/1278-1526 -            249 Pkinase_Tyr          PF07714.17   254   7.8e-77  267.3   0.0   1   1   1.4e-78   8.7e-77  267.1   0.0     3   251     2   248     1   249 0.95 [subseq from] hypothetical protein AGABI2DRAFT_178864 [Agaricus bisporus var. bisporus H97] >EKV46562.1 hypothetical protein AGABI2DRAFT_178864 [Agaricus bisporus var. bisporus H97]
XP_007327595.1/1278-1526 -            249 Pkinase_Tyr          PF07714.17   254   7.8e-77  267.3   0.0   1   1   1.4e-78   8.7e-77  267.1   0.0     3   251     2   248     1   249 0.95 [subseq from] hypothetical protein AGABI1DRAFT_105233 [Agaricus bisporus var. burnettii JB137-S8] >EKM81753.1 hypothetical protein AGABI1DRAFT_105233 [Agaricus bisporus var. burnettii JB137-S8]
GAW17104.1/74-320        -            247 Pkinase_Tyr          PF07714.17   254   7.9e-77  267.3   0.0   1   1   1.4e-78   8.7e-77  267.1   0.0     3   251     2   246     1   247 0.95 [subseq from] hypothetical protein ANO14919_065540 [fungal sp. No.14919]
RWA08263.1/74-320        -            247 Pkinase_Tyr          PF07714.17   254   7.9e-77  267.3   0.0   1   1   1.4e-78   8.7e-77  267.1   0.0     3   251     2   246     1   247 0.95 [subseq from] hypothetical protein EKO27_g6827 [Xylaria grammica]
AFQ32089.1/634-895       -            262 Pkinase_Tyr          PF07714.17   254   7.9e-77  267.3   0.0   1   1   1.4e-78   8.8e-77  267.1   0.0     6   251     2   262     1   262 0.92 [subseq from] mitogen-activated protein kinase kinase kinase [Trichoderma asperellum]
XP_024756123.1/620-881   -            262 Pkinase_Tyr          PF07714.17   254   7.9e-77  267.3   0.0   1   1   1.4e-78   8.8e-77  267.1   0.0     6   251     2   262     1   262 0.92 [subseq from] hypothetical protein M441DRAFT_151292 [Trichoderma asperellum CBS 433.97] >PTB36446.1 hypothetical protein M441DRAFT_151292 [Trichoderma asperellum CBS 433.97]
EED79782.1/130-378       -            249 Pkinase_Tyr          PF07714.17   254   7.9e-77  267.3   0.0   1   1   1.4e-78   8.7e-77  267.1   0.0     3   251     2   248     1   249 0.96 [subseq from] protein kinase, partial [Postia placenta Mad-698-R]
XP_024340744.1/130-378   -            249 Pkinase_Tyr          PF07714.17   254   7.9e-77  267.3   0.0   1   1   1.4e-78   8.7e-77  267.1   0.0     3   251     2   248     1   249 0.96 [subseq from] hypothetical protein POSPLADRAFT_1136889 [Postia placenta MAD-698-R-SB12] >OSX63950.1 hypothetical protein POSPLADRAFT_1136889 [Postia placenta MAD-698-R-SB12]
RJE20153.1/61-306        -            246 Pkinase_Tyr          PF07714.17   254   7.9e-77  267.3   0.0   1   1   1.4e-78   8.8e-77  267.1   0.0     3   251     2   245     1   246 0.97 [subseq from] Cell division control protein [Aspergillus sclerotialis]
EYE93244.1/14-258        -            245 Pkinase_Tyr          PF07714.17   254     8e-77  267.2   0.0   1   1   1.4e-78   8.8e-77  267.1   0.0     5   252     2   245     1   245 0.97 [subseq from] Pkinase-domain-containing protein [Aspergillus ruber CBS 135680]
XP_022459489.1/47-294    -            248 Pkinase_Tyr          PF07714.17   254   8.1e-77  267.2   0.0   1   1   1.5e-78   8.9e-77  267.1   0.0     2   252     1   248     1   248 0.96 [subseq from] uncharacterized protein KUCA_T00003473001 [Kuraishia capsulata CBS 1993] >CDK27495.1 unnamed protein product [Kuraishia capsulata CBS 1993]
KZT08744.1/15-259        -            245 Pkinase_Tyr          PF07714.17   254   8.2e-77  267.2   0.0   1   1   1.5e-78   9.1e-77  267.1   0.0     5   251     2   244     1   245 0.98 [subseq from] Pkinase-domain-containing protein [Laetiporus sulphureus 93-53]
XP_011273520.1/20-266    -            247 Pkinase_Tyr          PF07714.17   254   8.3e-77  267.2   0.0   1   1   1.5e-78   9.2e-77  267.0   0.0     2   252     1   247     1   247 0.95 [subseq from] carbon catabolite-derepressing protein kinase [Wickerhamomyces ciferrii] >CCH44631.1 carbon catabolite-derepressing protein kinase [Wickerhamomyces ciferrii]
OJJ71401.1/60-305        -            246 Pkinase_Tyr          PF07714.17   254   8.3e-77  267.2   0.0   1   1   1.5e-78   9.2e-77  267.0   0.0     3   251     2   245     1   246 0.97 [subseq from] hypothetical protein ASPBRDRAFT_196904 [Aspergillus brasiliensis CBS 101740]
TFY81022.1/15-259        -            245 Pkinase_Tyr          PF07714.17   254   8.4e-77  267.2   0.0   1   1   1.5e-78   9.3e-77  267.0   0.0     5   251     2   244     1   245 0.98 [subseq from] hypothetical protein EWM64_g2989 [Hericium alpestre]
KZT73272.1/15-259        -            245 Pkinase_Tyr          PF07714.17   254   8.5e-77  267.2   0.0   1   1   1.5e-78   9.5e-77  267.0   0.0     5   251     2   244     1   245 0.98 [subseq from] Pkinase-domain-containing protein [Daedalea quercina L-15889]
Q0CL79.2/62-304          -            243 Pkinase_Tyr          PF07714.17   254   8.5e-77  267.1   0.0   1   1   1.5e-78   9.5e-77  267.0   0.0     3   251     2   242     1   243 0.97 [subseq from] RecName: Full=Cytokinesis protein sepH; AltName: Full=Serine/threonine-protein kinase sepH
XP_001214733.1/81-323    -            243 Pkinase_Tyr          PF07714.17   254   8.5e-77  267.1   0.0   1   1   1.5e-78   9.5e-77  267.0   0.0     3   251     2   242     1   243 0.97 [subseq from] hypothetical protein ATEG_05555 [Aspergillus terreus NIH2624] >EAU34624.1 hypothetical protein ATEG_05555 [Aspergillus terreus NIH2624]
PVF96088.1/13-257        -            245 Pkinase_Tyr          PF07714.17   254   8.6e-77  267.1   0.0   1   1   1.6e-78   9.5e-77  267.0   0.0     5   252     2   245     1   245 0.98 [subseq from] Pkinase-domain-containing protein [Serendipita vermifera 'subsp. bescii']
XP_016209125.1/60-304    -            245 Pkinase_Tyr          PF07714.17   254   8.6e-77  267.1   0.0   1   1   1.6e-78   9.6e-77  267.0   0.0     3   251     2   244     1   245 0.97 [subseq from] hypothetical protein PV09_09026 [Verruconis gallopava] >KIV99255.1 hypothetical protein PV09_09026 [Verruconis gallopava]
KIK61777.1/1156-1403     -            248 Pkinase_Tyr          PF07714.17   254   8.7e-77  267.1   0.0   1   1   1.6e-78   9.6e-77  267.0   0.0     3   251     2   247     1   248 0.96 [subseq from] hypothetical protein GYMLUDRAFT_42823 [Gymnopus luxurians FD-317 M1]
ROW17442.1/390-652       -            263 Pkinase_Tyr          PF07714.17   254   8.7e-77  267.1   0.0   1   1   1.6e-78   9.7e-77  267.0   0.0     6   251     2   262     1   263 0.93 [subseq from] hypothetical protein VPNG_00945 [Cytospora leucostoma]
KIM47678.1/15-259        -            245 Pkinase_Tyr          PF07714.17   254   8.7e-77  267.1   0.0   1   1   1.6e-78   9.7e-77  267.0   0.0     5   251     2   244     1   245 0.98 [subseq from] hypothetical protein M413DRAFT_439343 [Hebeloma cylindrosporum h7]
XP_022501996.1/56-301    -            246 Pkinase_Tyr          PF07714.17   254   8.7e-77  267.1   0.0   1   1   1.6e-78   9.7e-77  267.0   0.0     3   251     2   245     1   246 0.96 [subseq from] hypothetical protein AYO20_03753 [Fonsecaea nubica] >OAL36984.1 hypothetical protein AYO20_03753 [Fonsecaea nubica]
AAC21676.1/394-655       -            262 Pkinase_Tyr          PF07714.17   254   8.8e-77  267.1   0.0   1   1   1.6e-78   9.8e-77  267.0   0.0     6   251     2   262     1   262 0.92 [subseq from] MAPKK kinase [Neurospora crassa]
ORY31435.1/10-259        -            250 Pkinase_Tyr          PF07714.17   254   8.8e-77  267.1   0.0   1   1   1.6e-78   9.8e-77  267.0   0.0     3   251     2   249     1   250 0.97 [subseq from] hypothetical protein BCR39DRAFT_571401 [Naematelia encephala]
RDB29295.1/15-259        -            245 Pkinase_Tyr          PF07714.17   254   8.9e-77  267.1   0.0   1   1   1.6e-78   9.8e-77  266.9   0.0     5   251     2   244     1   245 0.98 [subseq from] Serine/threonine-protein kinase svkA [Hypsizygus marmoreus]
PYH95131.1/61-306        -            246 Pkinase_Tyr          PF07714.17   254     9e-77  267.1   0.0   1   1   1.6e-78   9.9e-77  266.9   0.0     3   251     2   245     1   246 0.96 [subseq from] cell division control protein Cdc15 [Aspergillus ellipticus CBS 707.79]
OQD77208.1/63-308        -            246 Pkinase_Tyr          PF07714.17   254     9e-77  267.1   0.0   1   1   1.6e-78     1e-76  266.9   0.0     3   251     2   245     1   246 0.96 [subseq from] hypothetical protein PENDEC_c003G01810 [Penicillium decumbens]
EME46702.1/60-306        -            247 Pkinase_Tyr          PF07714.17   254     9e-77  267.1   0.0   1   1   1.6e-78     1e-76  266.9   0.0     3   251     2   246     1   247 0.95 [subseq from] hypothetical protein DOTSEDRAFT_70641 [Dothistroma septosporum NZE10]
OAA37219.1/177-423       -            247 Pkinase_Tyr          PF07714.17   254     9e-77  267.1   0.0   1   1   1.6e-78     1e-76  266.9   0.0     2   251     1   246     1   247 0.95 [subseq from] protein kinase SNF1 [Metarhizium rileyi RCEF 4871]
TWU71132.1/76-322        -            247 Pkinase_Tyr          PF07714.17   254     9e-77  267.1   0.0   1   1   1.6e-78     1e-76  266.9   0.0     2   251     1   246     1   247 0.95 [subseq from] ATP binding [Metarhizium rileyi]
KIJ07921.1/12-256        -            245 Pkinase_Tyr          PF07714.17   254   9.1e-77  267.1   0.0   1   1   1.6e-78     1e-76  266.9   0.0     5   251     2   244     1   245 0.98 [subseq from] hypothetical protein PAXINDRAFT_89625, partial [Paxillus involutus ATCC 200175]
CDH52536.1/414-659       -            246 Pkinase_Tyr          PF07714.17   254   9.1e-77  267.1   0.0   1   1   1.6e-78     1e-76  266.9   0.0     3   252     2   246     1   246 0.97 [subseq from] pkinase-domain-containing protein [Lichtheimia corymbifera JMRC:FSU:9682]
OWB58196.1/66-312        -            247 Pkinase_Tyr          PF07714.17   254   9.2e-77  267.1   0.0   1   1   1.7e-78     1e-76  266.9   0.0     2   252     1   247     1   247 0.95 [subseq from] hypothetical protein B5S28_g4198 [[Candida] boidinii]
OWB60733.1/54-300        -            247 Pkinase_Tyr          PF07714.17   254   9.2e-77  267.1   0.0   1   1   1.7e-78     1e-76  266.9   0.0     2   252     1   247     1   247 0.95 [subseq from] hypothetical protein B5S29_g1614 [[Candida] boidinii]
OWB70878.1/50-296        -            247 Pkinase_Tyr          PF07714.17   254   9.2e-77  267.1   0.0   1   1   1.7e-78     1e-76  266.9   0.0     2   252     1   247     1   247 0.95 [subseq from] hypothetical protein B5S31_g559 [[Candida] boidinii]
OWB80943.1/61-307        -            247 Pkinase_Tyr          PF07714.17   254   9.2e-77  267.1   0.0   1   1   1.7e-78     1e-76  266.9   0.0     2   252     1   247     1   247 0.95 [subseq from] hypothetical protein B5S32_g5273 [[Candida] boidinii]
RFU31876.1/60-306        -            247 Pkinase_Tyr          PF07714.17   254   9.2e-77  267.1   0.0   1   1   1.7e-78     1e-76  266.9   0.0     2   251     1   246     1   247 0.95 [subseq from] hypothetical protein B7463_g4477, partial [Scytalidium lignicola]
KIK02035.1/14-258        -            245 Pkinase_Tyr          PF07714.17   254   9.3e-77  267.0   0.0   1   1   1.7e-78     1e-76  266.9   0.0     5   251     2   244     1   245 0.98 [subseq from] hypothetical protein K443DRAFT_677923 [Laccaria amethystina LaAM-08-1]
XP_001873498.1/15-259    -            245 Pkinase_Tyr          PF07714.17   254   9.3e-77  267.0   0.0   1   1   1.7e-78     1e-76  266.9   0.0     5   251     2   244     1   245 0.98 [subseq from] predicted protein [Laccaria bicolor S238N-H82] >EDR15290.1 predicted protein, partial [Laccaria bicolor S238N-H82]
XP_024672985.1/60-305    -            246 Pkinase_Tyr          PF07714.17   254   9.3e-77  267.0   0.0   1   1   1.7e-78     1e-76  266.9   0.0     3   251     2   245     1   246 0.97 [subseq from] cytokinesis protein sepH [Aspergillus candidus] >PLB38973.1 cytokinesis protein sepH [Aspergillus candidus]
XP_021876112.1/21-268    -            248 Pkinase_Tyr          PF07714.17   254   9.4e-77  267.0   0.0   1   1   1.7e-78     1e-76  266.9   0.0     5   251     2   247     1   248 0.97 [subseq from] Pkinase-domain-containing protein [Lobosporangium transversale] >ORZ01815.1 Pkinase-domain-containing protein [Lobosporangium transversale]
XP_022397873.1/14-258    -            245 Pkinase_Tyr          PF07714.17   254   9.5e-77  267.0   0.0   1   1   1.7e-78   1.1e-76  266.9   0.0     5   252     2   245     1   245 0.97 [subseq from] hypothetical protein ASPGLDRAFT_783324 [Aspergillus glaucus CBS 516.65] >OJJ81175.1 hypothetical protein ASPGLDRAFT_783324 [Aspergillus glaucus CBS 516.65]
THV06464.1/15-259        -            245 Pkinase_Tyr          PF07714.17   254   9.6e-77  267.0   0.0   1   1   1.7e-78   1.1e-76  266.8   0.0     5   251     2   244     1   245 0.98 [subseq from] Pkinase-domain-containing protein [Dendrothele bispora CBS 962.96]
TID17632.1/72-318        -            247 Pkinase_Tyr          PF07714.17   254   9.6e-77  267.0   0.1   1   1   1.7e-78   1.1e-76  266.8   0.1     2   252     1   247     1   247 0.95 [subseq from] hypothetical protein CANINC_003998 [[Candida] inconspicua]
PNY23451.1/856-1117      -            262 Pkinase_Tyr          PF07714.17   254   9.7e-77  267.0   0.0   1   1   1.8e-78   1.1e-76  266.8   0.0     6   251     2   262     1   262 0.91 [subseq from] Protein kinase byr2 [Tolypocladium capitatum]
TPX31275.1/91-337        -            247 Pkinase_Tyr          PF07714.17   254   9.7e-77  267.0   0.1   1   1   1.8e-78   1.1e-76  266.8   0.1     4   251     2   246     1   247 0.96 [subseq from] hypothetical protein SeMB42_g07784 [Synchytrium endobioticum] >TPX38436.1 hypothetical protein SeLEV6574_g07784 [Synchytrium endobioticum]
OOF97769.1/60-305        -            246 Pkinase_Tyr          PF07714.17   254   9.8e-77  267.0   0.0   1   1   1.8e-78   1.1e-76  266.8   0.0     3   251     2   245     1   246 0.96 [subseq from] hypothetical protein ASPCADRAFT_43643 [Aspergillus carbonarius ITEM 5010]
OQE21034.1/62-307        -            246 Pkinase_Tyr          PF07714.17   254   9.8e-77  267.0   0.0   1   1   1.8e-78   1.1e-76  266.8   0.0     3   251     2   245     1   246 0.97 [subseq from] hypothetical protein PENSTE_c012G08514 [Penicillium steckii]
CDS14175.1/40-281        -            242 Pkinase_Tyr          PF07714.17   254   9.8e-77  266.9   0.0   1   1   1.8e-78   1.1e-76  266.8   0.0     3   251     2   241     1   242 0.97 [subseq from] hypothetical protein LRAMOSA06345 [Lichtheimia ramosa]
KIM34116.1/3-249         -            247 Pkinase_Tyr          PF07714.17   254   9.9e-77  266.9   0.0   1   1   1.8e-78   1.1e-76  266.8   0.0     7   251     2   246     1   247 0.97 [subseq from] hypothetical protein M408DRAFT_59422, partial [Serendipita vermifera MAFF 305830]
OCH95739.1/15-259        -            245 Pkinase_Tyr          PF07714.17   254     1e-76  266.9   0.0   1   1   1.8e-78   1.1e-76  266.8   0.0     5   251     2   244     1   245 0.98 [subseq from] Pkinase-domain-containing protein [Obba rivulosa]
KAB8248571.1/14-257      -            244 Pkinase_Tyr          PF07714.17   254     1e-76  266.9   0.0   1   1   1.8e-78   1.1e-76  266.8   0.0     5   252     2   244     1   244 0.98 [subseq from] kinase-like domain-containing protein [Aspergillus parvisclerotigenus]
KAB8270844.1/14-257      -            244 Pkinase_Tyr          PF07714.17   254     1e-76  266.9   0.0   1   1   1.8e-78   1.1e-76  266.8   0.0     5   252     2   244     1   244 0.98 [subseq from] kinase-like domain-containing protein [Aspergillus minisclerotigenes]
KAE8138779.1/14-257      -            244 Pkinase_Tyr          PF07714.17   254     1e-76  266.9   0.0   1   1   1.8e-78   1.1e-76  266.8   0.0     5   252     2   244     1   244 0.98 [subseq from] kinase-like domain-containing protein [Aspergillus pseudotamarii]
KAE8164360.1/14-257      -            244 Pkinase_Tyr          PF07714.17   254     1e-76  266.9   0.0   1   1   1.8e-78   1.1e-76  266.8   0.0     5   252     2   244     1   244 0.98 [subseq from] kinase-like domain-containing protein [Aspergillus tamarii]
KAE8308424.1/14-257      -            244 Pkinase_Tyr          PF07714.17   254     1e-76  266.9   0.0   1   1   1.8e-78   1.1e-76  266.8   0.0     5   252     2   244     1   244 0.98 [subseq from] kinase-like domain-containing protein [Aspergillus transmontanensis]
KAE8331574.1/14-257      -            244 Pkinase_Tyr          PF07714.17   254     1e-76  266.9   0.0   1   1   1.8e-78   1.1e-76  266.8   0.0     5   252     2   244     1   244 0.98 [subseq from] kinase-like domain-containing protein [Aspergillus sergii]
KAE8347422.1/14-257      -            244 Pkinase_Tyr          PF07714.17   254     1e-76  266.9   0.0   1   1   1.8e-78   1.1e-76  266.8   0.0     5   252     2   244     1   244 0.98 [subseq from] hypothetical protein BDV24DRAFT_36133 [Aspergillus arachidicola]
KAE8361438.1/14-257      -            244 Pkinase_Tyr          PF07714.17   254     1e-76  266.9   0.0   1   1   1.8e-78   1.1e-76  266.8   0.0     5   252     2   244     1   244 0.98 [subseq from] kinase-like domain-containing protein [Aspergillus caelatus]
KAE8421513.1/14-257      -            244 Pkinase_Tyr          PF07714.17   254     1e-76  266.9   0.0   1   1   1.8e-78   1.1e-76  266.8   0.0     5   252     2   244     1   244 0.98 [subseq from] kinase-like domain-containing protein [Aspergillus pseudocaelatus]
KJK61614.1/14-257        -            244 Pkinase_Tyr          PF07714.17   254     1e-76  266.9   0.0   1   1   1.8e-78   1.1e-76  266.8   0.0     5   252     2   244     1   244 0.98 [subseq from] Protein kinase domain protein [Aspergillus parasiticus SU-1] >KAB8210231.1 kinase-like domain-containing protein [Aspergillus parasiticus] >KAB8223061.1 kinase-like domain-containing protein [Aspergillus novoparasiticus]
PIG84825.1/14-257        -            244 Pkinase_Tyr          PF07714.17   254     1e-76  266.9   0.0   1   1   1.8e-78   1.1e-76  266.8   0.0     5   252     2   244     1   244 0.98 [subseq from] Ste20-like serine/threonine protein kinase [Aspergillus arachidicola]
RAQ55330.1/14-257        -            244 Pkinase_Tyr          PF07714.17   254     1e-76  266.9   0.0   1   1   1.8e-78   1.1e-76  266.8   0.0     5   252     2   244     1   244 0.98 [subseq from] Ste20-like serine/threonine protein kinase [Aspergillus flavus]
RAQ68707.1/14-257        -            244 Pkinase_Tyr          PF07714.17   254     1e-76  266.9   0.0   1   1   1.8e-78   1.1e-76  266.8   0.0     5   252     2   244     1   244 0.98 [subseq from] Ste20-like serine/threonine protein kinase [Aspergillus flavus] >RAQ68894.1 Ste20-like serine/threonine protein kinase [Aspergillus flavus]
XP_002372281.1/14-257    -            244 Pkinase_Tyr          PF07714.17   254     1e-76  266.9   0.0   1   1   1.8e-78   1.1e-76  266.8   0.0     5   252     2   244     1   244 0.98 [subseq from] Ste20-like serine/threonine protein kinase, putative [Aspergillus flavus NRRL3357] >XP_023088814.1 unnamed protein product [Aspergillus oryzae RIB40] >BAE55232.1 unnamed protein product [Aspergillus oryzae RIB40] >EED56669.1 Ste20-like serine/threonine protein kinase, putative [Aspergillus flavus NRRL3357] >EIT79631.1 serine/threonine protein kinase [Aspergillus oryzae 3.042] >KDE78456.1 serine/threonine protein [Aspergillus oryzae 100-8] >KOC15197.1 Ste20-like serine/threonine protein [Aspergillus flavus AF70] >OOO13525.1 protein kinase [Aspergillus oryzae] >RMZ37505.1 Ste20-like serine/threonine protein kinase [Aspergillus flavus]
TFK26652.1/15-260        -            246 Pkinase_Tyr          PF07714.17   254     1e-76  266.9   0.0   1   1   1.8e-78   1.1e-76  266.8   0.0     5   251     2   245     1   246 0.96 [subseq from] STE/STE20/YSK protein kinase [Coprinopsis marcescibilis]
PLN75812.1/61-306        -            246 Pkinase_Tyr          PF07714.17   254     1e-76  266.9   0.0   1   1   1.8e-78   1.1e-76  266.8   0.0     3   251     2   245     1   246 0.97 [subseq from] cytokinesis protein sepH [Aspergillus taichungensis]
XP_024690837.1/61-306    -            246 Pkinase_Tyr          PF07714.17   254     1e-76  266.9   0.0   1   1   1.8e-78   1.1e-76  266.8   0.0     3   251     2   245     1   246 0.97 [subseq from] cytokinesis protein sepH [Aspergillus campestris IBT 28561] >PKY02243.1 cytokinesis protein sepH [Aspergillus campestris IBT 28561]
SPO47871.1/59-300        -            242 Pkinase_Tyr          PF07714.17   254     1e-76  266.9   0.0   1   1   1.9e-78   1.1e-76  266.7   0.0     3   252     2   242     1   242 0.97 [subseq from] related to ser/thr protein kinases [Moesziomyces antarcticus]
XP_014654839.1/186-427   -            242 Pkinase_Tyr          PF07714.17   254     1e-76  266.9   0.0   1   1   1.9e-78   1.1e-76  266.7   0.0     3   252     2   242     1   242 0.97 [subseq from] pkinase-domain-containing protein [Moesziomyces antarcticus] >GAK66819.1 pkinase-domain-containing protein [Moesziomyces antarcticus]
PWN46866.1/974-1223      -            250 Pkinase_Tyr          PF07714.17   254     1e-76  266.9   0.0   1   1   1.9e-78   1.1e-76  266.7   0.0     3   251     2   249     1   250 0.97 [subseq from] Pkinase-domain-containing protein [Violaceomyces palustris]
XP_007771022.1/1259-1506 -            248 Pkinase_Tyr          PF07714.17   254     1e-76  266.9   0.0   1   1   1.9e-78   1.1e-76  266.7   0.0     3   251     2   247     1   248 0.96 [subseq from] hypothetical protein CONPUDRAFT_127468 [Coniophora puteana RWD-64-598 SS2] >EIW79378.1 hypothetical protein CONPUDRAFT_127468 [Coniophora puteana RWD-64-598 SS2]
OVF04479.1/40-286        -            247 Pkinase_Tyr          PF07714.17   254     1e-76  266.9   0.0   1   1   1.9e-78   1.1e-76  266.7   0.0     2   252     1   247     1   247 0.95 [subseq from] putative AMP-activated serine/threonine-protein kinase catalytic subunit [Clavispora lusitaniae]
XP_002615915.1/40-286    -            247 Pkinase_Tyr          PF07714.17   254     1e-76  266.9   0.0   1   1   1.9e-78   1.1e-76  266.7   0.0     2   252     1   247     1   247 0.95 [subseq from] carbon catabolite derepressing protein kinase [Clavispora lusitaniae ATCC 42720] >EEQ40669.1 carbon catabolite derepressing protein kinase [Clavispora lusitaniae ATCC 42720] >QFZ28828.1 putative carbon catabolite-derepressing kinase [Clavispora lusitaniae] >QFZ34491.1 putative carbon catabolite-derepressing kinase [Clavispora lusitaniae] >QFZ40176.1 putative carbon catabolite-derepressing kinase [Clavispora lusitaniae] >QFZ45856.1 putative carbon catabolite-derepressing kinase [Clavispora lusitaniae] >QFZ51518.1 putative carbon catabolite-derepressing kinase [Clavispora lusitaniae]
XP_459965.2/56-302       -            247 Pkinase_Tyr          PF07714.17   254     1e-76  266.9   0.0   1   1   1.9e-78   1.1e-76  266.7   0.0     3   251     2   246     1   247 0.95 [subseq from] DEHA2E15180p [Debaryomyces hansenii CBS767] >CAG88211.2 DEHA2E15180p [Debaryomyces hansenii CBS767]
XP_024709693.1/61-306    -            246 Pkinase_Tyr          PF07714.17   254     1e-76  266.9   0.0   1   1   1.9e-78   1.2e-76  266.7   0.0     3   251     2   245     1   246 0.97 [subseq from] cytokinesis protein sepH [Aspergillus steynii IBT 23096] >PLB54391.1 cytokinesis protein sepH [Aspergillus steynii IBT 23096]
RDB20820.1/1171-1419     -            249 Pkinase_Tyr          PF07714.17   254     1e-76  266.9   0.0   1   1   1.9e-78   1.2e-76  266.7   0.0     3   251     2   248     1   249 0.96 [subseq from] hypothetical protein Hypma_012023 [Hypsizygus marmoreus]
KIR88708.1/24-266        -            243 Pkinase_Tyr          PF07714.17   254     1e-76  266.9   0.0   1   1   1.9e-78   1.2e-76  266.7   0.0     6   252     2   243     1   243 0.99 [subseq from] STE/STE20/YSK protein kinase [Cryptococcus gattii VGIV IND107]
CDS07989.1/766-1024      -            259 Pkinase_Tyr          PF07714.17   254     1e-76  266.9   0.0   1   1   1.9e-78   1.2e-76  266.7   0.0     5   250     2   258     1   259 0.93 [subseq from] hypothetical protein LRAMOSA01938 [Lichtheimia ramosa]
XP_011388582.1/961-1210  -            250 Pkinase_Tyr          PF07714.17   254   1.1e-76  266.9   0.0   1   1   1.9e-78   1.2e-76  266.7   0.0     3   251     2   249     1   250 0.97 [subseq from] hypothetical protein UMAG_02244 [Ustilago maydis 521] >KIS69719.1 hypothetical protein UMAG_02244 [Ustilago maydis 521]
OAX40716.1/25-272        -            248 Pkinase_Tyr          PF07714.17   254   1.1e-76  266.8   0.0   1   1   1.9e-78   1.2e-76  266.7   0.0     3   251     2   247     1   248 0.96 [subseq from] kinase-like protein [Rhizopogon vinicolor AM-OR11-026]
OJA21021.1/25-272        -            248 Pkinase_Tyr          PF07714.17   254   1.1e-76  266.8   0.0   1   1   1.9e-78   1.2e-76  266.7   0.0     3   251     2   247     1   248 0.96 [subseq from] hypothetical protein AZE42_02338 [Rhizopogon vesiculosus]
XP_003681241.1/37-280    -            244 Pkinase_Tyr          PF07714.17   254   1.1e-76  266.8   0.1   1   1   1.9e-78   1.2e-76  266.7   0.1     3   251     2   243     1   244 0.97 [subseq from] hypothetical protein TDEL_0D04460 [Torulaspora delbrueckii] >CCE92030.1 hypothetical protein TDEL_0D04460 [Torulaspora delbrueckii]
KII87368.1/1162-1410     -            249 Pkinase_Tyr          PF07714.17   254   1.1e-76  266.8   0.0   1   1   1.9e-78   1.2e-76  266.7   0.0     3   251     2   248     1   249 0.96 [subseq from] hypothetical protein PLICRDRAFT_177128 [Plicaturopsis crispa FD-325 SS-3]
XP_018277346.1/10-264    -            255 Pkinase_Tyr          PF07714.17   254   1.1e-76  266.8   0.0   1   1   1.9e-78   1.2e-76  266.7   0.0     4   251     2   254     1   255 0.95 [subseq from] kinase-like protein [Cutaneotrichosporon oleaginosum] >KLT40855.1 kinase-like protein [Cutaneotrichosporon oleaginosum] >TXT09285.1 hypothetical protein COLE_03219 [Cutaneotrichosporon oleaginosum]
EJD54242.1/15-259        -            245 Pkinase_Tyr          PF07714.17   254   1.1e-76  266.8   0.0   1   1   1.9e-78   1.2e-76  266.7   0.0     5   251     2   244     1   245 0.98 [subseq from] Pkinase-domain-containing protein [Auricularia subglabra TFB-10046 SS5]
XP_027608164.1/15-259    -            245 Pkinase_Tyr          PF07714.17   254   1.1e-76  266.8   0.0   1   1     2e-78   1.2e-76  266.7   0.0     5   251     2   244     1   245 0.98 [subseq from] Serine/threonine-protein kinase ppk11 [Sparassis crispa] >GBE77251.1 Serine/threonine-protein kinase ppk11 [Sparassis crispa]
XP_025429372.1/14-257    -            244 Pkinase_Tyr          PF07714.17   254   1.1e-76  266.8   0.0   1   1     2e-78   1.2e-76  266.7   0.0     5   252     2   244     1   244 0.98 [subseq from] Pkinase-domain-containing protein [Aspergillus saccharolyticus JOP 1030-1] >PYH43390.1 Pkinase-domain-containing protein [Aspergillus saccharolyticus JOP 1030-1]
PCH34263.1/15-259        -            245 Pkinase_Tyr          PF07714.17   254   1.1e-76  266.8   0.0   1   1     2e-78   1.2e-76  266.6   0.0     5   251     2   244     1   245 0.98 [subseq from] Pkinase-domain-containing protein [Wolfiporia cocos MD-104 SS10]
KNE67550.1/49-294        -            246 Pkinase_Tyr          PF07714.17   254   1.1e-76  266.8   0.0   1   1     2e-78   1.2e-76  266.6   0.0     4   251     2   245     1   246 0.96 [subseq from] CAMK/CAMKL protein kinase [Allomyces macrogynus ATCC 38327]
RXW22671.1/333-574       -            242 Pkinase_Tyr          PF07714.17   254   1.1e-76  266.8   0.0   1   1     2e-78   1.2e-76  266.6   0.0     8   251     2   241     1   242 0.98 [subseq from] hypothetical protein EST38_g3184 [Psathyrella aberdarensis]
QDS67596.1/19-262        -            244 Pkinase_Tyr          PF07714.17   254   1.1e-76  266.8   0.0   1   1     2e-78   1.2e-76  266.6   0.0     5   252     2   244     1   244 0.98 [subseq from] hypothetical protein FKW77_003788 [Venturia effusa]
XP_019040777.1/24-270    -            247 Pkinase_Tyr          PF07714.17   254   1.1e-76  266.8   0.0   1   1     2e-78   1.2e-76  266.6   0.0     2   252     1   247     1   247 0.95 [subseq from] hypothetical protein WICANDRAFT_25501 [Wickerhamomyces anomalus NRRL Y-366-8] >ODQ61570.1 hypothetical protein WICANDRAFT_25501 [Wickerhamomyces anomalus NRRL Y-366-8]
EPB89419.1/382-627       -            246 Pkinase_Tyr          PF07714.17   254   1.1e-76  266.8   0.0   1   1     2e-78   1.2e-76  266.6   0.0     3   251     2   245     1   246 0.97 [subseq from] STE/STE11/CDC15 protein kinase [Mucor circinelloides f. circinelloides 1006PhL]
KAE8379267.1/14-257      -            244 Pkinase_Tyr          PF07714.17   254   1.1e-76  266.8   0.0   1   1     2e-78   1.2e-76  266.6   0.0     5   252     2   244     1   244 0.98 [subseq from] kinase-like domain-containing protein [Aspergillus bertholletius]
KDQ61730.1/1023-1271     -            249 Pkinase_Tyr          PF07714.17   254   1.1e-76  266.7   0.0   1   1   2.1e-78   1.3e-76  266.6   0.0     3   251     2   248     1   249 0.97 [subseq from] hypothetical protein JAAARDRAFT_190455 [Jaapia argillacea MUCL 33604]
KDQ11479.1/14-260        -            247 Pkinase_Tyr          PF07714.17   254   1.1e-76  266.7   0.0   1   1   2.1e-78   1.3e-76  266.6   0.0     3   251     2   246     1   247 0.96 [subseq from] hypothetical protein BOTBODRAFT_177313 [Botryobasidium botryosum FD-172 SS1]
TGJ88654.1/74-320        -            247 Pkinase_Tyr          PF07714.17   254   1.1e-76  266.7   0.0   1   1   2.1e-78   1.3e-76  266.6   0.0     3   251     2   246     1   247 0.95 [subseq from] hypothetical protein E0Z10_g143 [Xylaria hypoxylon]
TDL20899.1/16-260        -            245 Pkinase_Tyr          PF07714.17   254   1.1e-76  266.7   0.0   1   1   2.1e-78   1.3e-76  266.6   0.0     5   251     2   244     1   245 0.98 [subseq from] Pkinase-domain-containing protein [Rickenella mellea]
KXN90088.1/411-655       -            245 Pkinase_Tyr          PF07714.17   254   1.2e-76  266.7   0.0   1   1   2.1e-78   1.3e-76  266.6   0.0     5   251     2   244     1   245 0.98 [subseq from] Serine/threonine-protein kinase svkA [Leucoagaricus sp. SymC.cos]
KAB8255311.1/14-257      -            244 Pkinase_Tyr          PF07714.17   254   1.2e-76  266.7   0.0   1   1   2.1e-78   1.3e-76  266.6   0.0     5   252     2   244     1   244 0.98 [subseq from] kinase-like domain-containing protein [Aspergillus nomius] >KAE8404114.1 kinase-like domain-containing protein [Aspergillus pseudonomius]
XP_015407028.1/14-257    -            244 Pkinase_Tyr          PF07714.17   254   1.2e-76  266.7   0.0   1   1   2.1e-78   1.3e-76  266.6   0.0     5   252     2   244     1   244 0.98 [subseq from] putative Ste20-like serine/threonine protein kinase [Aspergillus nomius NRRL 13137] >KNG86105.1 putative Ste20-like serine/threonine protein kinase [Aspergillus nomius NRRL 13137]
CDR45721.1/21-267        -            247 Pkinase_Tyr          PF07714.17   254   1.2e-76  266.7   0.0   1   1   2.1e-78   1.3e-76  266.6   0.0     2   252     1   247     1   247 0.95 [subseq from] CYFA0S19e02234g1_1 [Cyberlindnera fabianii] >ONH68616.1 Carbon catabolite-derepressing protein kinase [Cyberlindnera fabianii]
PVI06861.1/72-317        -            246 Pkinase_Tyr          PF07714.17   254   1.2e-76  266.7   0.0   1   1   2.1e-78   1.3e-76  266.6   0.0     3   251     2   245     1   246 0.96 [subseq from] Pkinase-domain-containing protein [Periconia macrospinosa]
EMD42245.1/70-314        -            245 Pkinase_Tyr          PF07714.17   254   1.2e-76  266.7   0.0   1   1   2.2e-78   1.3e-76  266.5   0.0     5   251     2   244     1   245 0.98 [subseq from] hypothetical protein CERSUDRAFT_62186 [Gelatoporia subvermispora B]
XP_025347568.1/22-265    -            244 Pkinase_Tyr          PF07714.17   254   1.2e-76  266.7   0.0   1   1   2.2e-78   1.3e-76  266.5   0.0     5   251     2   243     1   244 0.98 [subseq from] Pkinase-domain-containing protein, partial [Pseudomicrostroma glucosiphilum] >PWN20408.1 Pkinase-domain-containing protein, partial [Pseudomicrostroma glucosiphilum]
XP_015470233.1/56-302    -            247 Pkinase_Tyr          PF07714.17   254   1.2e-76  266.6   0.0   1   1   2.2e-78   1.4e-76  266.5   0.0     3   251     2   246     1   247 0.95 [subseq from] Carbon catabolite-derepressing protein kinase [Debaryomyces fabryi] >KSA04131.1 Carbon catabolite-derepressing protein kinase [Debaryomyces fabryi]
RKU45721.1/91-337        -            247 Pkinase_Tyr          PF07714.17   254   1.2e-76  266.6   0.0   1   1   2.2e-78   1.4e-76  266.5   0.0     3   251     2   246     1   247 0.95 [subseq from] Carbon catabolite-derepressing protein kinase [Coniochaeta pulveracea]
ODM22355.1/72-317        -            246 Pkinase_Tyr          PF07714.17   254   1.2e-76  266.6   0.0   1   1   2.2e-78   1.4e-76  266.5   0.0     3   251     2   245     1   246 0.97 [subseq from] Cytokinesis protein sepH [Aspergillus cristatus]
XP_021873986.1/12-261    -            250 Pkinase_Tyr          PF07714.17   254   1.2e-76  266.6   0.0   1   1   2.2e-78   1.4e-76  266.5   0.0     3   251     2   249     1   250 0.97 [subseq from] hypothetical protein BD324DRAFT_644621 [Kockovaella imperatae] >ORX40201.1 hypothetical protein BD324DRAFT_644621 [Kockovaella imperatae]
XP_013289574.1/56-301    -            246 Pkinase_Tyr          PF07714.17   254   1.3e-76  266.6   0.0   1   1   2.3e-78   1.4e-76  266.5   0.0     3   251     2   245     1   246 0.96 [subseq from] hypothetical protein Z517_01158 [Fonsecaea pedrosoi CBS 271.37] >KIW85766.1 hypothetical protein Z517_01158 [Fonsecaea pedrosoi CBS 271.37]
XP_016621854.1/56-301    -            246 Pkinase_Tyr          PF07714.17   254   1.3e-76  266.6   0.0   1   1   2.3e-78   1.4e-76  266.5   0.0     3   251     2   245     1   246 0.96 [subseq from] hypothetical protein Z519_03769 [Cladophialophora bantiana CBS 173.52] >KIW95185.1 hypothetical protein Z519_03769 [Cladophialophora bantiana CBS 173.52]
XP_016628521.1/56-301    -            246 Pkinase_Tyr          PF07714.17   254   1.3e-76  266.6   0.0   1   1   2.3e-78   1.4e-76  266.5   0.0     3   251     2   245     1   246 0.96 [subseq from] hypothetical protein Z520_09784 [Fonsecaea multimorphosa CBS 102226] >KIX94398.1 hypothetical protein Z520_09784 [Fonsecaea multimorphosa CBS 102226] >OAL20158.1 hypothetical protein AYO22_09130 [Fonsecaea multimorphosa]
XP_018694148.1/56-301    -            246 Pkinase_Tyr          PF07714.17   254   1.3e-76  266.6   0.0   1   1   2.3e-78   1.4e-76  266.5   0.0     3   251     2   245     1   246 0.96 [subseq from] hypothetical protein AYL99_05783 [Fonsecaea erecta] >OAP60781.1 hypothetical protein AYL99_05783 [Fonsecaea erecta]
XP_022515686.1/56-301    -            246 Pkinase_Tyr          PF07714.17   254   1.3e-76  266.6   0.0   1   1   2.3e-78   1.4e-76  266.5   0.0     3   251     2   245     1   246 0.96 [subseq from] hypothetical protein AYO21_01961 [Fonsecaea monophora] >OAG43734.1 hypothetical protein AYO21_01961 [Fonsecaea monophora]
TCD71147.1/111-355       -            245 Pkinase_Tyr          PF07714.17   254   1.3e-76  266.6   0.0   1   1   2.3e-78   1.4e-76  266.5   0.0     5   251     2   244     1   245 0.98 [subseq from] putative protein serine/threonine kinase [Steccherinum ochraceum]
XP_024666698.1/23-269    -            247 Pkinase_Tyr          PF07714.17   254   1.3e-76  266.6   0.0   1   1   2.3e-78   1.4e-76  266.5   0.0     2   251     1   246     1   247 0.95 [subseq from] Carbon catabolite-derepressing protein kinase [Wickerhamiella sorbophila] >PRT56753.1 Carbon catabolite-derepressing protein kinase [Wickerhamiella sorbophila]
KXX74949.1/641-902       -            262 Pkinase_Tyr          PF07714.17   254   1.3e-76  266.6   0.0   1   1   2.3e-78   1.4e-76  266.4   0.0     6   251     2   262     1   262 0.92 [subseq from] Protein kinase byr2 [Madurella mycetomatis] >KXX82247.1 Protein kinase byr2 [Madurella mycetomatis]
XP_023629105.1/74-320    -            247 Pkinase_Tyr          PF07714.17   254   1.3e-76  266.6   0.0   1   1   2.3e-78   1.4e-76  266.4   0.0     3   251     2   246     1   247 0.95 [subseq from] related to carbon catabolite derepressing protein kinase Snf1, putative [Ramularia collo-cygni] >CZT22216.1 related to carbon catabolite derepressing protein kinase Snf1, putative [Ramularia collo-cygni]
KXS22357.1/74-319        -            246 Pkinase_Tyr          PF07714.17   254   1.3e-76  266.6   0.0   1   1   2.3e-78   1.4e-76  266.4   0.0     5   251     2   245     1   246 0.96 [subseq from] Pkinase-domain-containing protein [Gonapodya prolifera JEL478]
CDO51056.1/31-277        -            247 Pkinase_Tyr          PF07714.17   254   1.3e-76  266.6   0.0   1   1   2.3e-78   1.4e-76  266.4   0.0     2   252     1   247     1   247 0.95 [subseq from] similar to Saccharomyces cerevisiae YCR008W SAT4 Ser/Thr protein kinase involved in salt tolerance [Geotrichum candidum]
ORX44915.1/106-353       -            248 Pkinase_Tyr          PF07714.17   254   1.3e-76  266.5   0.0   1   1   2.4e-78   1.5e-76  266.4   0.0     3   254     2   248     1   248 0.97 [subseq from] Pkinase-domain-containing protein [Hesseltinella vesiculosa]
PFH54052.1/25-271        -            247 Pkinase_Tyr          PF07714.17   254   1.3e-76  266.5   0.0   1   1   2.4e-78   1.5e-76  266.4   0.0     3   251     2   246     1   247 0.96 [subseq from] hypothetical protein AMATHDRAFT_53856 [Amanita thiersii Skay4041]
XP_022389370.1/14-257    -            244 Pkinase_Tyr          PF07714.17   254   1.3e-76  266.5   0.0   1   1   2.4e-78   1.5e-76  266.4   0.0     5   252     2   244     1   244 0.98 [subseq from] putative Ste20-like serine/threonine protein kinase [Aspergillus bombycis] >OGM45653.1 putative Ste20-like serine/threonine protein kinase [Aspergillus bombycis]
XP_024689849.1/14-257    -            244 Pkinase_Tyr          PF07714.17   254   1.4e-76  266.5   0.0   1   1   2.5e-78   1.5e-76  266.3   0.0     5   252     2   244     1   244 0.98 [subseq from] Pkinase-domain-containing protein [Aspergillus campestris IBT 28561] >PKY01255.1 Pkinase-domain-containing protein [Aspergillus campestris IBT 28561]
KIW67109.1/56-301        -            246 Pkinase_Tyr          PF07714.17   254   1.4e-76  266.5   0.0   1   1   2.5e-78   1.5e-76  266.3   0.0     3   251     2   245     1   246 0.96 [subseq from] hypothetical protein PV04_06382 [Phialophora americana]
THU82250.1/22-269        -            248 Pkinase_Tyr          PF07714.17   254   1.4e-76  266.5   0.0   1   1   2.5e-78   1.5e-76  266.3   0.0     3   251     2   247     1   248 0.97 [subseq from] Pkinase-domain-containing protein [Dendrothele bispora CBS 962.96]
OAX35649.1/15-259        -            245 Pkinase_Tyr          PF07714.17   254   1.4e-76  266.5   0.0   1   1   2.5e-78   1.5e-76  266.3   0.0     5   251     2   244     1   245 0.98 [subseq from] Pkinase-domain-containing protein [Rhizopogon vinicolor AM-OR11-026]
OJA12385.1/19-263        -            245 Pkinase_Tyr          PF07714.17   254   1.4e-76  266.5   0.0   1   1   2.5e-78   1.5e-76  266.3   0.0     5   251     2   244     1   245 0.98 [subseq from] hypothetical protein AZE42_07537 [Rhizopogon vesiculosus]
XP_007299169.1/21-267    -            247 Pkinase_Tyr          PF07714.17   254   1.4e-76  266.4   0.0   1   1   2.5e-78   1.6e-76  266.3   0.0     3   251     2   246     1   247 0.95 [subseq from] snf 1 [Stereum hirsutum FP-91666 SS1] >EIM92919.1 snf 1 [Stereum hirsutum FP-91666 SS1]
GAO86643.1/14-257        -            244 Pkinase_Tyr          PF07714.17   254   1.4e-76  266.4   0.0   1   1   2.5e-78   1.6e-76  266.3   0.0     5   252     2   244     1   244 0.98 [subseq from] serine/threonine-protein kinase svkA [Aspergillus udagawae]
XP_007390988.1/15-259    -            245 Pkinase_Tyr          PF07714.17   254   1.4e-76  266.4   0.0   1   1   2.6e-78   1.6e-76  266.3   0.0     5   251     2   244     1   245 0.98 [subseq from] hypothetical protein PHACADRAFT_248269 [Phanerochaete carnosa HHB-10118-sp] >EKM61581.1 hypothetical protein PHACADRAFT_248269 [Phanerochaete carnosa HHB-10118-sp]
POS76468.1/109-355       -            247 Pkinase_Tyr          PF07714.17   254   1.4e-76  266.4   0.0   1   1   2.6e-78   1.6e-76  266.3   0.0     3   251     2   246     1   247 0.95 [subseq from] protein kinase-10 [Diaporthe helianthi]
PPQ79892.1/15-259        -            245 Pkinase_Tyr          PF07714.17   254   1.5e-76  266.4   0.0   1   1   2.6e-78   1.6e-76  266.2   0.0     5   251     2   244     1   245 0.98 [subseq from] hypothetical protein CVT25_002948 [Psilocybe cyanescens]
OJA08655.1/1190-1436     -            247 Pkinase_Tyr          PF07714.17   254   1.5e-76  266.4   0.0   1   1   2.6e-78   1.6e-76  266.2   0.0     3   251     2   246     1   247 0.96 [subseq from] hypothetical protein AZE42_05281 [Rhizopogon vesiculosus]
PPQ64324.1/31-275        -            245 Pkinase_Tyr          PF07714.17   254   1.5e-76  266.3   0.0   1   1   2.7e-78   1.7e-76  266.2   0.0     5   251     2   244     1   245 0.98 [subseq from] hypothetical protein CVT26_002207 [Gymnopilus dilepis]
XP_007820590.1/75-321    -            247 Pkinase_Tyr          PF07714.17   254   1.5e-76  266.3   0.0   1   1   2.7e-78   1.7e-76  266.2   0.0     2   251     1   246     1   247 0.95 [subseq from] protein kinase SNF1 [Metarhizium robertsii ARSEF 23] >EFZ00624.1 protein kinase SNF1 [Metarhizium robertsii ARSEF 23] >EXV03135.1 serine/threonine protein kinase domain protein [Metarhizium robertsii] >KFG80927.1 protein kinase SNF1 [Metarhizium anisopliae] >KID66431.1 protein kinase SNF1, partial [Metarhizium anisopliae ARSEF 549] >KJK78847.1 Carbon catabolite-derepressing protein kinase [Metarhizium anisopliae BRIP 53293] >KJK86686.1 Carbon catabolite-derepressing protein kinase [Metarhizium anisopliae BRIP 53284]
XP_014545977.1/75-321    -            247 Pkinase_Tyr          PF07714.17   254   1.5e-76  266.3   0.0   1   1   2.7e-78   1.7e-76  266.2   0.0     2   251     1   246     1   247 0.95 [subseq from] protein kinase SNF1, partial [Metarhizium brunneum ARSEF 3297] >KID76811.1 protein kinase SNF1, partial [Metarhizium brunneum ARSEF 3297]
ESK96507.1/1206-1454     -            249 Pkinase_Tyr          PF07714.17   254   1.5e-76  266.3   0.0   1   1   2.7e-78   1.7e-76  266.2   0.0     3   250     2   247     1   249 0.96 [subseq from] cell division control protein [Moniliophthora roreri MCA 2997]
KTB41602.1/1206-1454     -            249 Pkinase_Tyr          PF07714.17   254   1.5e-76  266.3   0.0   1   1   2.7e-78   1.7e-76  266.2   0.0     3   250     2   247     1   249 0.96 [subseq from] putative STE/STE11/cdc15 protein kinase [Moniliophthora roreri]
KAE8541754.1/268-510     -            243 Pkinase_Tyr          PF07714.17   254   1.5e-76  266.3   0.0   1   1   2.7e-78   1.7e-76  266.2   0.0     6   251     2   242     1   243 0.99 [subseq from] hypothetical protein D1P53_001927 [Cryptococcus cf. gattii]
XP_027617365.1/1172-1420 -            249 Pkinase_Tyr          PF07714.17   254   1.5e-76  266.3   0.0   1   1   2.7e-78   1.7e-76  266.2   0.0     3   251     2   248     1   249 0.96 [subseq from] hypothetical protein SCP_0903310 [Sparassis crispa] >GBE86452.1 hypothetical protein SCP_0903310 [Sparassis crispa]
KID81415.1/75-321        -            247 Pkinase_Tyr          PF07714.17   254   1.5e-76  266.3   0.0   1   1   2.7e-78   1.7e-76  266.2   0.0     2   251     1   246     1   247 0.95 [subseq from] protein kinase SNF1 [Metarhizium guizhouense ARSEF 977]
KIE03464.1/75-321        -            247 Pkinase_Tyr          PF07714.17   254   1.5e-76  266.3   0.0   1   1   2.7e-78   1.7e-76  266.2   0.0     2   251     1   246     1   247 0.95 [subseq from] protein kinase SNF1, partial [Metarhizium majus ARSEF 297]
XP_007812531.1/78-324    -            247 Pkinase_Tyr          PF07714.17   254   1.5e-76  266.3   0.0   1   1   2.7e-78   1.7e-76  266.2   0.0     2   251     1   246     1   247 0.95 [subseq from] protein kinase SNF1 [Metarhizium acridum CQMa 102] >EFY87824.1 protein kinase SNF1 [Metarhizium acridum CQMa 102] >AFH88392.1 protein kinase SNF1 [Metarhizium acridum]
XP_007298843.1/188-432   -            245 Pkinase_Tyr          PF07714.17   254   1.5e-76  266.3   0.0   1   1   2.7e-78   1.7e-76  266.2   0.0     5   251     2   244     1   245 0.98 [subseq from] Pkinase-domain-containing protein [Stereum hirsutum FP-91666 SS1] >EIM92408.1 Pkinase-domain-containing protein [Stereum hirsutum FP-91666 SS1]
KNE63983.1/49-294        -            246 Pkinase_Tyr          PF07714.17   254   1.6e-76  266.3   0.0   1   1   2.8e-78   1.7e-76  266.2   0.0     4   251     2   245     1   246 0.96 [subseq from] CAMK/CAMKL protein kinase [Allomyces macrogynus ATCC 38327]
TID27520.1/19-262        -            244 Pkinase_Tyr          PF07714.17   254   1.6e-76  266.3   0.0   1   1   2.8e-78   1.7e-76  266.1   0.0     5   252     2   244     1   244 0.98 [subseq from] pkinase-domain-containing protein [Venturia nashicola]
TLD39289.1/14-257        -            244 Pkinase_Tyr          PF07714.17   254   1.6e-76  266.3   0.0   1   1   2.8e-78   1.7e-76  266.1   0.0     5   252     2   244     1   244 0.98 [subseq from] pkinase domain-containing protein [Venturia nashicola]
PHH84308.1/628-889       -            262 Pkinase_Tyr          PF07714.17   254   1.6e-76  266.3   0.0   1   1   2.9e-78   1.8e-76  266.1   0.0     6   251     2   262     1   262 0.92 [subseq from] hypothetical protein CDD83_2172 [Cordyceps sp. RAO-2017]
VEU24205.1/47-293        -            247 Pkinase_Tyr          PF07714.17   254   1.6e-76  266.3   0.0   1   1   2.9e-78   1.8e-76  266.1   0.0     2   251     1   246     1   247 0.95 [subseq from] DEKNAAC105384 [Brettanomyces naardenensis]
RZR66561.1/84-330        -            247 Pkinase_Tyr          PF07714.17   254   1.6e-76  266.3   0.0   1   1   2.9e-78   1.8e-76  266.1   0.0     2   251     1   246     1   247 0.95 [subseq from] protein kinase SNF1 [Pochonia chlamydosporia 123]
XP_018148225.1/84-330    -            247 Pkinase_Tyr          PF07714.17   254   1.6e-76  266.3   0.0   1   1   2.9e-78   1.8e-76  266.1   0.0     2   251     1   246     1   247 0.95 [subseq from] carbon catabolite derepressing protein kinase [Pochonia chlamydosporia 170] >OAQ72142.1 carbon catabolite derepressing protein kinase [Pochonia chlamydosporia 170]
RDI87219.1/19-262        -            244 Pkinase_Tyr          PF07714.17   254   1.6e-76  266.3   0.0   1   1   2.9e-78   1.8e-76  266.1   0.0     5   252     2   244     1   244 0.98 [subseq from] hypothetical protein Vi05172_g2677 [Venturia inaequalis]
KIP11663.1/15-259        -            245 Pkinase_Tyr          PF07714.17   254   1.6e-76  266.3   0.0   1   1   2.9e-78   1.8e-76  266.1   0.0     5   251     2   244     1   245 0.98 [subseq from] hypothetical protein PHLGIDRAFT_17872 [Phlebiopsis gigantea 11061_1 CR5-6]
ORX70074.1/47-295        -            249 Pkinase_Tyr          PF07714.17   254   1.6e-76  266.2   0.0   1   1   2.9e-78   1.8e-76  266.1   0.0     3   252     2   249     1   249 0.96 [subseq from] kinase-like protein, partial [Linderina pennispora]
EPT03381.1/15-259        -            245 Pkinase_Tyr          PF07714.17   254   1.6e-76  266.2   0.0   1   1   2.9e-78   1.8e-76  266.1   0.0     5   251     2   244     1   245 0.98 [subseq from] hypothetical protein FOMPIDRAFT_1022379 [Fomitopsis pinicola FP-58527 SS1]
XP_016238568.1/53-298    -            246 Pkinase_Tyr          PF07714.17   254   1.6e-76  266.2   0.0   1   1   2.9e-78   1.8e-76  266.1   0.0     3   251     2   245     1   246 0.96 [subseq from] hypothetical protein PV08_02640 [Exophiala spinifera] >KIW18352.1 hypothetical protein PV08_02640 [Exophiala spinifera]
XP_016267047.1/53-298    -            246 Pkinase_Tyr          PF07714.17   254   1.6e-76  266.2   0.0   1   1   2.9e-78   1.8e-76  266.1   0.0     3   251     2   245     1   246 0.96 [subseq from] hypothetical protein PV06_02463 [Exophiala oligosperma] >KIW46831.1 hypothetical protein PV06_02463 [Exophiala oligosperma]
KZO92675.1/11-257        -            247 Pkinase_Tyr          PF07714.17   254   1.6e-76  266.2   0.0   1   1   2.9e-78   1.8e-76  266.1   0.0     3   251     2   246     1   247 0.96 [subseq from] Pkinase-domain-containing protein [Calocera viscosa TUFC12733]
XP_025489109.1/14-257    -            244 Pkinase_Tyr          PF07714.17   254   1.7e-76  266.2   0.0   1   1     3e-78   1.9e-76  266.0   0.0     5   252     2   244     1   244 0.98 [subseq from] serine/threonine-protein kinase 24 [Aspergillus uvarum CBS 121591] >PYH78909.1 serine/threonine-protein kinase 24 [Aspergillus uvarum CBS 121591]
XP_025533015.1/14-257    -            244 Pkinase_Tyr          PF07714.17   254   1.7e-76  266.2   0.0   1   1     3e-78   1.9e-76  266.0   0.0     5   252     2   244     1   244 0.98 [subseq from] Pkinase-domain-containing protein [Aspergillus japonicus CBS 114.51] >PYI20620.1 Pkinase-domain-containing protein [Aspergillus violaceofuscus CBS 115571] >RAH87121.1 Pkinase-domain-containing protein [Aspergillus japonicus CBS 114.51]
KKY31063.1/112-358       -            247 Pkinase_Tyr          PF07714.17   254   1.7e-76  266.2   0.0   1   1     3e-78   1.9e-76  266.0   0.0     3   251     2   246     1   247 0.95 [subseq from] putative protein kinase snf1 [Diaporthe ampelina]
RPB28558.1/42-287        -            246 Pkinase_Tyr          PF07714.17   254   1.7e-76  266.2   0.0   1   1   3.1e-78   1.9e-76  266.0   0.0     3   251     2   245     1   246 0.96 [subseq from] hypothetical protein L211DRAFT_392986 [Terfezia boudieri ATCC MYA-4762]
KIV79884.1/53-298        -            246 Pkinase_Tyr          PF07714.17   254   1.7e-76  266.2   0.0   1   1   3.1e-78   1.9e-76  266.0   0.0     3   251     2   245     1   246 0.96 [subseq from] hypothetical protein PV11_07425 [Exophiala sideris]
ONH68340.1/390-650       -            261 Pkinase_Tyr          PF07714.17   254   1.7e-76  266.2   0.0   1   1   3.1e-78   1.9e-76  266.0   0.0     6   251     2   260     1   261 0.94 [subseq from] Serine/threonine-protein kinase STE11 [Cyberlindnera fabianii]
KAA5526674.1/11-262      -            252 Pkinase_Tyr          PF07714.17   254   1.7e-76  266.1   0.0   1   1   3.1e-78   1.9e-76  266.0   0.0     3   251     2   251     1   252 0.95 [subseq from] hypothetical protein CI109_004877 [Kwoniella shandongensis]
XP_020066789.1/40-286    -            247 Pkinase_Tyr          PF07714.17   254   1.7e-76  266.1   0.0   1   1   3.1e-78   1.9e-76  266.0   0.0     2   252     1   247     1   247 0.95 [subseq from] carbon catabolite derepressing ser/thr protein kinase [Suhomyces tanzawaensis NRRL Y-17324] >ODV81667.1 carbon catabolite derepressing ser/thr protein kinase [Suhomyces tanzawaensis NRRL Y-17324]
ORE07423.1/163-408       -            246 Pkinase_Tyr          PF07714.17   254   1.7e-76  266.1   0.0   1   1   3.1e-78   1.9e-76  266.0   0.0     3   251     2   245     1   246 0.96 [subseq from] Pkinase-domain-containing protein [Rhizopus microsporus var. microsporus]
XP_023467564.1/239-484   -            246 Pkinase_Tyr          PF07714.17   254   1.7e-76  266.1   0.0   1   1   3.1e-78   1.9e-76  266.0   0.0     3   251     2   245     1   246 0.96 [subseq from] Pkinase-domain-containing protein [Rhizopus microsporus ATCC 52813] >PHZ13856.1 Pkinase-domain-containing protein [Rhizopus microsporus ATCC 52813]
PYI00720.1/59-304        -            246 Pkinase_Tyr          PF07714.17   254   1.7e-76  266.1   0.0   1   1   3.2e-78   1.9e-76  266.0   0.0     3   251     2   245     1   246 0.96 [subseq from] hypothetical protein BO78DRAFT_434202 [Aspergillus sclerotiicarbonarius CBS 121057]
GAQ05684.1/14-257        -            244 Pkinase_Tyr          PF07714.17   254   1.8e-76  266.1   0.0   1   1   3.2e-78     2e-76  266.0   0.0     5   252     2   244     1   244 0.98 [subseq from] serine/threonine-protein kinase svkA [Aspergillus lentulus]
KEY77445.1/14-257        -            244 Pkinase_Tyr          PF07714.17   254   1.8e-76  266.1   0.0   1   1   3.2e-78     2e-76  266.0   0.0     5   252     2   244     1   244 0.98 [subseq from] Ste20 serine/threoninee protein kinase [Aspergillus fumigatus var. RP-2014]
OXN07325.1/14-257        -            244 Pkinase_Tyr          PF07714.17   254   1.8e-76  266.1   0.0   1   1   3.2e-78     2e-76  266.0   0.0     5   252     2   244     1   244 0.98 [subseq from] hypothetical protein CDV58_03991 [Aspergillus fumigatus]
XP_001261355.1/14-257    -            244 Pkinase_Tyr          PF07714.17   254   1.8e-76  266.1   0.0   1   1   3.2e-78     2e-76  266.0   0.0     5   252     2   244     1   244 0.98 [subseq from] Ste20-like serine/threonine protein kinase, putative [Aspergillus fischeri NRRL 181] >EAW19458.1 Ste20-like serine/threonine protein kinase, putative [Aspergillus fischeri NRRL 181]
XP_749076.1/14-257       -            244 Pkinase_Tyr          PF07714.17   254   1.8e-76  266.1   0.0   1   1   3.2e-78     2e-76  266.0   0.0     5   252     2   244     1   244 0.98 [subseq from] Ste20-like serine/threonine protein kinase, putative [Aspergillus fumigatus Af293] >EAL87038.1 Ste20-like serine/threonine protein kinase, putative [Aspergillus fumigatus Af293] >EDP48273.1 Ste20-like serine/threonine protein kinase, putative [Aspergillus fumigatus A1163] >KMK56033.1 Ste20-like serine/threonine protein kinase [Aspergillus fumigatus Z5] >OXN28134.1 hypothetical protein CDV57_02453 [Aspergillus fumigatus]
OLL22575.1/14-259        -            246 Pkinase_Tyr          PF07714.17   254   1.8e-76  266.1   0.0   1   1   3.2e-78     2e-76  266.0   0.0     3   251     2   245     1   246 0.97 [subseq from] Cytokinesis protein sepH [Neolecta irregularis DAH-3]
RIA87643.1/11-257        -            247 Pkinase_Tyr          PF07714.17   254   1.8e-76  266.1   0.0   1   1   3.2e-78     2e-76  266.0   0.0     2   251     1   246     1   247 0.97 [subseq from] hypothetical protein C1645_274831 [Glomus cerebriforme]
RDW82007.1/62-308        -            247 Pkinase_Tyr          PF07714.17   254   1.8e-76  266.1   0.0   1   1   3.2e-78     2e-76  266.0   0.0     3   251     2   246     1   247 0.95 [subseq from] non-specific serine protein kinase-2 [Coleophoma cylindrospora]
THH02638.1/18-265        -            248 Pkinase_Tyr          PF07714.17   254   1.8e-76  266.1   0.0   1   1   3.2e-78     2e-76  265.9   0.0     3   251     2   247     1   248 0.97 [subseq from] hypothetical protein EW026_g254 [Phlebia centrifuga]
OCF33272.1/1088-1334     -            247 Pkinase_Tyr          PF07714.17   254   1.8e-76  266.1   0.0   1   1   3.2e-78     2e-76  265.9   0.0     3   247     2   246     1   247 0.97 [subseq from] STE/STE11/CDC15 protein kinase [Kwoniella heveanensis BCC8398]
OCF41405.1/1088-1334     -            247 Pkinase_Tyr          PF07714.17   254   1.8e-76  266.1   0.0   1   1   3.2e-78     2e-76  265.9   0.0     3   247     2   246     1   247 0.97 [subseq from] STE/STE11/CDC15 protein kinase [Kwoniella heveanensis CBS 569]
XP_001874539.1/2-247     -            246 Pkinase_Tyr          PF07714.17   254   1.8e-76  266.1   0.0   1   1   3.3e-78     2e-76  265.9   0.0     6   251     2   245     1   246 0.96 [subseq from] predicted protein [Laccaria bicolor S238N-H82] >EDR13980.1 predicted protein, partial [Laccaria bicolor S238N-H82]
CCO28394.1/54-299        -            246 Pkinase_Tyr          PF07714.17   254   1.8e-76  266.1   0.0   1   1   3.2e-78     2e-76  265.9   0.0     4   248     2   243     1   246 0.96 [subseq from] Cytokinesis protein sepH [Rhizoctonia solani AG-1 IB]
GAN04190.1/471-716       -            246 Pkinase_Tyr          PF07714.17   254   1.9e-76  266.0   0.0   1   1   3.4e-78   2.1e-76  265.9   0.0     3   251     2   245     1   246 0.96 [subseq from] protein kinase [Mucor ambiguus]
OJJ66716.1/14-257        -            244 Pkinase_Tyr          PF07714.17   254   1.9e-76  266.0   0.0   1   1   3.4e-78   2.1e-76  265.9   0.0     5   252     2   244     1   244 0.98 [subseq from] hypothetical protein ASPBRDRAFT_34839 [Aspergillus brasiliensis CBS 101740]
CEG67138.1/162-407       -            246 Pkinase_Tyr          PF07714.17   254   1.9e-76  266.0   0.0   1   1   3.4e-78   2.1e-76  265.9   0.0     3   251     2   245     1   246 0.96 [subseq from] Putative MEKK and related serine/threonine protein kinases [Rhizopus microsporus]
EJU03326.1/11-256        -            246 Pkinase_Tyr          PF07714.17   254   1.9e-76  266.0   0.0   1   1   3.4e-78   2.1e-76  265.9   0.0     3   251     2   245     1   246 0.96 [subseq from] Pkinase-domain-containing protein [Dacryopinax primogenitus]
XP_025580091.1/59-304    -            246 Pkinase_Tyr          PF07714.17   254   1.9e-76  266.0   0.0   1   1   3.4e-78   2.1e-76  265.9   0.0     3   251     2   245     1   246 0.96 [subseq from] hypothetical protein BO80DRAFT_80545 [Aspergillus ibericus CBS 121593] >RAL05764.1 hypothetical protein BO80DRAFT_80545 [Aspergillus ibericus CBS 121593]
KZO94104.1/16-260        -            245 Pkinase_Tyr          PF07714.17   254   1.9e-76  266.0   0.0   1   1   3.5e-78   2.2e-76  265.8   0.0     5   251     2   244     1   245 0.98 [subseq from] Pkinase-domain-containing protein [Calocera viscosa TUFC12733]
SAM00997.1/447-691       -            245 Pkinase_Tyr          PF07714.17   254   1.9e-76  266.0   0.0   1   1   3.5e-78   2.2e-76  265.8   0.0     3   250     2   244     1   245 0.97 [subseq from] hypothetical protein [Absidia glauca]
XP_018030431.1/59-305    -            247 Pkinase_Tyr          PF07714.17   254     2e-76  266.0   0.0   1   1   3.5e-78   2.2e-76  265.8   0.0     3   251     2   246     1   247 0.95 [subseq from] serine threonine protein kinase SNF1p [Paraphaeosphaeria sporulosa] >OAG00066.1 serine threonine protein kinase SNF1p [Paraphaeosphaeria sporulosa]
XP_029744907.1/114-385   -            272 Pkinase_Tyr          PF07714.17   254     2e-76  265.9   0.0   1   1   4.1e-78   2.5e-76  265.6   0.0     2   251     1   271     1   272 0.90 [subseq from] uncharacterized protein PpBr36_09212 [Pyricularia pennisetigena] >TLS22057.1 hypothetical protein PpBr36_09212 [Pyricularia pennisetigena]
CCE29289.1/71-317        -            247 Pkinase_Tyr          PF07714.17   254     2e-76  265.9   0.0   1   1   3.7e-78   2.3e-76  265.8   0.0     2   251     1   246     1   247 0.95 [subseq from] probable serine/threonine protein kinase (SNF1) [Claviceps purpurea 20.1]
CEG82292.1/15-258        -            244 Pkinase_Tyr          PF07714.17   254     2e-76  265.9   0.0   1   1   3.7e-78   2.3e-76  265.8   0.0     5   252     2   244     1   244 0.98 [subseq from] Putative STE/STE20/YSK protein kinase [Rhizopus microsporus]
CEJ04556.1/15-258        -            244 Pkinase_Tyr          PF07714.17   254     2e-76  265.9   0.0   1   1   3.7e-78   2.3e-76  265.8   0.0     5   252     2   244     1   244 0.98 [subseq from] Putative STE/STE20/YSK protein kinase [Rhizopus microsporus]
XP_023470450.1/14-257    -            244 Pkinase_Tyr          PF07714.17   254     2e-76  265.9   0.0   1   1   3.7e-78   2.3e-76  265.8   0.0     5   252     2   244     1   244 0.98 [subseq from] Pkinase-domain-containing protein [Rhizopus microsporus ATCC 52813] >PHZ16742.1 Pkinase-domain-containing protein [Rhizopus microsporus ATCC 52813]
SGZ57066.1/466-723       -            258 Pkinase_Tyr          PF07714.17   254     2e-76  265.9   0.0   1   1   3.7e-78   2.3e-76  265.8   0.0     5   251     2   257     1   258 0.94 [subseq from] CIC11C00000005501 [[Candida] intermedia]
SGZ57336.1/938-1195      -            258 Pkinase_Tyr          PF07714.17   254     2e-76  265.9   0.0   1   1   3.7e-78   2.3e-76  265.8   0.0     5   251     2   257     1   258 0.94 [subseq from] CIC11C00000001074 [[Candida] intermedia]
ORY04226.1/32-281        -            250 Pkinase_Tyr          PF07714.17   254   2.1e-76  265.9   0.0   1   1   3.7e-78   2.3e-76  265.8   0.0     2   250     1   249     1   250 0.96 [subseq from] Pkinase-domain-containing protein [Basidiobolus meristosporus CBS 931.73]
ORY57280.1/75-321        -            247 Pkinase_Tyr          PF07714.17   254   2.1e-76  265.9   0.0   1   1   3.7e-78   2.3e-76  265.8   0.0     3   251     2   246     1   247 0.95 [subseq from] kinase-like domain-containing protein [Pseudomassariella vexata]
XP_013937005.1/24-270    -            247 Pkinase_Tyr          PF07714.17   254   2.1e-76  265.9   0.0   1   1   3.7e-78   2.3e-76  265.7   0.0     2   252     1   247     1   247 0.95 [subseq from] Carbon catabolite-derepressing protein kinase [Ogataea parapolymorpha DL-1] >ESX03589.1 Carbon catabolite-derepressing protein kinase [Ogataea parapolymorpha DL-1]
XP_018208932.1/24-270    -            247 Pkinase_Tyr          PF07714.17   254   2.1e-76  265.9   0.0   1   1   3.7e-78   2.3e-76  265.7   0.0     2   252     1   247     1   247 0.95 [subseq from] hypothetical protein OGAPODRAFT_51850 [Ogataea polymorpha] >OBA13952.1 hypothetical protein OGAPODRAFT_51850 [Ogataea polymorpha]
PBK76472.1/15-259        -            245 Pkinase_Tyr          PF07714.17   254   2.1e-76  265.9   0.0   1   1   3.7e-78   2.3e-76  265.7   0.0     5   251     2   244     1   245 0.98 [subseq from] Pkinase-domain-containing protein [Armillaria solidipes]
PBL00249.1/15-259        -            245 Pkinase_Tyr          PF07714.17   254   2.1e-76  265.9   0.0   1   1   3.7e-78   2.3e-76  265.7   0.0     5   251     2   244     1   245 0.98 [subseq from] Pkinase-domain-containing protein [Armillaria gallica]
VVT53245.1/35-281        -            247 Pkinase_Tyr          PF07714.17   254   2.1e-76  265.9   0.0   1   1   3.8e-78   2.3e-76  265.7   0.0     2   252     1   247     1   247 0.95 [subseq from] unnamed protein product [Saprochaete ingens]
OTB07007.1/72-318        -            247 Pkinase_Tyr          PF07714.17   254   2.1e-76  265.9   0.0   1   1   3.8e-78   2.3e-76  265.7   0.0     3   251     2   246     1   247 0.95 [subseq from] hypothetical protein M426DRAFT_54380 [Hypoxylon sp. CI-4A]
RLV84521.1/130-376       -            247 Pkinase_Tyr          PF07714.17   254   2.1e-76  265.9   0.0   1   1   3.8e-78   2.4e-76  265.7   0.0     3   252     2   247     1   247 0.95 [subseq from] Carbon catabolite-derepressing protein kinase [Meyerozyma sp. JA9]
RKU45033.1/11-256        -            246 Pkinase_Tyr          PF07714.17   254   2.1e-76  265.9   0.0   1   1   3.8e-78   2.4e-76  265.7   0.0     3   252     2   246     1   246 0.98 [subseq from] hypothetical protein DL546_005299 [Coniochaeta pulveracea]
CED83411.1/19-262        -            244 Pkinase_Tyr          PF07714.17   254   2.1e-76  265.9   0.0   1   1   3.8e-78   2.4e-76  265.7   0.0     5   251     2   243     1   244 0.99 [subseq from] pkinase-domain-containing protein [Xanthophyllomyces dendrorhous]
KIR54914.1/24-266        -            243 Pkinase_Tyr          PF07714.17   254   2.1e-76  265.8   0.0   1   1   3.9e-78   2.4e-76  265.7   0.0     6   252     2   243     1   243 0.99 [subseq from] STE/STE20/YSK protein kinase [Cryptococcus gattii Ru294]
KIY35810.1/24-266        -            243 Pkinase_Tyr          PF07714.17   254   2.1e-76  265.8   0.0   1   1   3.9e-78   2.4e-76  265.7   0.0     6   252     2   243     1   243 0.99 [subseq from] STE/STE20/YSK protein kinase [Cryptococcus gattii E566]
XP_003195187.1/24-266    -            243 Pkinase_Tyr          PF07714.17   254   2.1e-76  265.8   0.0   1   1   3.9e-78   2.4e-76  265.7   0.0     6   252     2   243     1   243 0.99 [subseq from] Serine/threonine protein kinase, putative; (SOK-1) (Ste20-like kinase) [Cryptococcus gattii WM276] >ADV23400.1 Serine/threonine protein kinase, putative; (SOK-1) (Ste20-like kinase) [Cryptococcus gattii WM276] >KIR77503.1 STE/STE20/YSK protein kinase [Cryptococcus gattii EJB2] >KJE01482.1 STE/STE20/YSK protein kinase [Cryptococcus gattii NT-10]
EPZ33309.1/163-409       -            247 Pkinase_Tyr          PF07714.17   254   2.1e-76  265.8   0.1   1   1   3.9e-78   2.4e-76  265.7   0.1     3   250     2   246     1   247 0.96 [subseq from] Protein kinase, catalytic domain-containing protein [Rozella allomycis CSF55]
KIJ55222.1/76-324        -            249 Pkinase_Tyr          PF07714.17   254   2.1e-76  265.8   0.0   1   1   3.8e-78   2.4e-76  265.7   0.0     3   250     2   247     1   249 0.96 [subseq from] hypothetical protein M422DRAFT_151666 [Sphaerobolus stellatus SS14]
PYI29101.1/14-257        -            244 Pkinase_Tyr          PF07714.17   254   2.2e-76  265.8   0.0   1   1   3.9e-78   2.4e-76  265.7   0.0     5   252     2   244     1   244 0.98 [subseq from] ste20-like serine/threonine protein kinase [Aspergillus indologenus CBS 114.80]
KXJ87662.1/70-315        -            246 Pkinase_Tyr          PF07714.17   254   2.2e-76  265.8   0.0   1   1   3.9e-78   2.4e-76  265.7   0.0     3   250     2   245     1   246 0.95 [subseq from] kinase-like domain-containing protein [Microdochium bolleyi]
XP_030980078.1/115-386   -            272 Pkinase_Tyr          PF07714.17   254   2.2e-76  265.8   0.0   1   1   4.5e-78   2.8e-76  265.5   0.0     2   251     1   271     1   272 0.90 [subseq from] hypothetical protein PgNI_10567 [Pyricularia grisea] >TLD07500.1 hypothetical protein PgNI_10567 [Pyricularia grisea]
RCI01969.1/277-524       -            248 Pkinase_Tyr          PF07714.17   254   2.2e-76  265.8   0.0   1   1     4e-78   2.4e-76  265.7   0.0     3   251     2   247     1   248 0.96 [subseq from] hypothetical protein CU098_009991, partial [Rhizopus stolonifer]
XP_003671511.1/62-308    -            247 Pkinase_Tyr          PF07714.17   254   2.2e-76  265.8   0.1   1   1     4e-78   2.4e-76  265.7   0.1     2   252     1   247     1   247 0.95 [subseq from] hypothetical protein NDAI_0H00940 [Naumovozyma dairenensis CBS 421] >CCD26268.1 hypothetical protein NDAI_0H00940 [Naumovozyma dairenensis CBS 421]
RCH90085.1/162-407       -            246 Pkinase_Tyr          PF07714.17   254   2.2e-76  265.8   0.0   1   1     4e-78   2.4e-76  265.7   0.0     3   251     2   245     1   246 0.96 [subseq from] hypothetical protein CU097_005677 [Rhizopus azygosporus]
KIJ54808.1/17-263        -            247 Pkinase_Tyr          PF07714.17   254   2.2e-76  265.8   0.0   1   1     4e-78   2.5e-76  265.7   0.0     3   251     2   246     1   247 0.97 [subseq from] hypothetical protein M422DRAFT_240892 [Sphaerobolus stellatus SS14]
KHN96401.1/73-319        -            247 Pkinase_Tyr          PF07714.17   254   2.2e-76  265.8   0.0   1   1     4e-78   2.5e-76  265.6   0.0     2   251     1   246     1   247 0.95 [subseq from] protein kinase SNF1 [Metarhizium album ARSEF 1941]
KIK97688.1/15-259        -            245 Pkinase_Tyr          PF07714.17   254   2.2e-76  265.8   0.0   1   1     4e-78   2.5e-76  265.6   0.0     5   251     2   244     1   245 0.98 [subseq from] hypothetical protein PAXRUDRAFT_824693 [Paxillus rubicundulus Ve08.2h10]
KLO16806.1/24-271        -            248 Pkinase_Tyr          PF07714.17   254   2.2e-76  265.8   0.0   1   1     4e-78   2.5e-76  265.6   0.0     3   251     2   247     1   248 0.96 [subseq from] kinase-like protein [Schizopora paradoxa]
RKF54879.1/21-264        -            244 Pkinase_Tyr          PF07714.17   254   2.2e-76  265.8   0.0   1   1     4e-78   2.5e-76  265.6   0.0     5   251     2   243     1   244 0.98 [subseq from] putative ste ste20 ysk protein kinase protein [Golovinomyces cichoracearum]
RKF71293.1/21-264        -            244 Pkinase_Tyr          PF07714.17   254   2.2e-76  265.8   0.0   1   1     4e-78   2.5e-76  265.6   0.0     5   251     2   243     1   244 0.98 [subseq from] putative ste ste20 ysk protein kinase protein [Golovinomyces cichoracearum]
RKF75389.1/21-264        -            244 Pkinase_Tyr          PF07714.17   254   2.2e-76  265.8   0.0   1   1     4e-78   2.5e-76  265.6   0.0     5   251     2   243     1   244 0.98 [subseq from] putative ste ste20 ysk protein kinase protein [Golovinomyces cichoracearum]
TQS35487.1/21-264        -            244 Pkinase_Tyr          PF07714.17   254   2.2e-76  265.8   0.0   1   1     4e-78   2.5e-76  265.6   0.0     5   251     2   243     1   244 0.98 [subseq from] hypothetical protein Golomagni_04090 [Golovinomyces magnicellulatus]
SSD59392.1/95-341        -            247 Pkinase_Tyr          PF07714.17   254   2.2e-76  265.8   0.1   1   1   4.1e-78   2.5e-76  265.6   0.1     2   251     1   246     1   247 0.95 [subseq from] probable Carbon catabolite-derepressing protein kinase [Saccharomycodes ludwigii]
XP_003048976.1/583-844   -            262 Pkinase_Tyr          PF07714.17   254   2.3e-76  265.8   0.0   1   1   4.1e-78   2.5e-76  265.6   0.0     6   250     2   261     1   262 0.92 [subseq from] predicted protein [[Nectria] haematococca mpVI 77-13-4] >EEU43263.1 predicted protein [[Nectria] haematococca mpVI 77-13-4]
CDR43881.1/379-639       -            261 Pkinase_Tyr          PF07714.17   254   2.3e-76  265.7   0.0   1   1   4.2e-78   2.6e-76  265.6   0.0     6   251     2   260     1   261 0.94 [subseq from] CYFA0S13e00254g1_1 [Cyberlindnera fabianii]
KIR27630.1/24-266        -            243 Pkinase_Tyr          PF07714.17   254   2.3e-76  265.7   0.0   1   1   4.1e-78   2.5e-76  265.6   0.0     6   252     2   243     1   243 0.99 [subseq from] STE/STE20/YSK protein kinase [Cryptococcus gattii VGII LA55] >KIR91538.1 STE/STE20/YSK protein kinase [Cryptococcus gattii VGII CBS 10090] >KIR98959.1 STE/STE20/YSK protein kinase [Cryptococcus gattii VGII 2001/935-1]
KIR33284.1/24-266        -            243 Pkinase_Tyr          PF07714.17   254   2.3e-76  265.7   0.0   1   1   4.1e-78   2.5e-76  265.6   0.0     6   252     2   243     1   243 0.99 [subseq from] STE/STE20/YSK protein kinase, partial [Cryptococcus gattii VGII MMRL2647]
KIR41972.1/24-266        -            243 Pkinase_Tyr          PF07714.17   254   2.3e-76  265.7   0.0   1   1   4.1e-78   2.5e-76  265.6   0.0     6   252     2   243     1   243 0.99 [subseq from] STE/STE20/YSK protein kinase, partial [Cryptococcus gattii VGII Ram5] >KIY59914.1 STE/STE20/YSK protein kinase, partial [Cryptococcus gattii VGII 99/473]
XP_006692750.1/631-892   -            262 Pkinase_Tyr          PF07714.17   254   2.3e-76  265.7   0.0   1   1   4.2e-78   2.6e-76  265.6   0.0     6   251     2   262     1   262 0.92 [subseq from] MAPKK kinase-like protein [Chaetomium thermophilum var. thermophilum DSM 1495] >EGS20454.1 MAPKK kinase-like protein [Chaetomium thermophilum var. thermophilum DSM 1495]
TKA77990.1/57-303        -            247 Pkinase_Tyr          PF07714.17   254   2.3e-76  265.7   0.0   1   1   4.2e-78   2.6e-76  265.6   0.0     2   251     1   246     1   247 0.95 [subseq from] hypothetical protein B0A49_02518 [Cryomyces minteri]
KAB5558577.1/638-899     -            262 Pkinase_Tyr          PF07714.17   254   2.3e-76  265.7   0.0   1   1   4.2e-78   2.6e-76  265.6   0.0     6   251     2   262     1   262 0.92 [subseq from] kinase-like domain-containing protein [Coniochaeta sp. 2T2.1]
ANZ74168.1/10-255        -            246 Pkinase_Tyr          PF07714.17   254   2.3e-76  265.7   0.0   1   1   4.2e-78   2.6e-76  265.6   0.0     4   251     3   245     1   246 0.98 [subseq from] BA75_01495T0 [Komagataella pastoris]
XP_024343966.1/15-259    -            245 Pkinase_Tyr          PF07714.17   254   2.3e-76  265.7   0.0   1   1   4.2e-78   2.6e-76  265.6   0.0     5   251     2   244     1   245 0.98 [subseq from] hypothetical protein POSPLADRAFT_1164453 [Postia placenta MAD-698-R-SB12] >OSX67172.1 hypothetical protein POSPLADRAFT_1164453 [Postia placenta MAD-698-R-SB12]
OXV06689.1/56-301        -            246 Pkinase_Tyr          PF07714.17   254   2.3e-76  265.7   0.0   1   1   4.2e-78   2.6e-76  265.6   0.0     3   251     2   245     1   246 0.96 [subseq from] hypothetical protein Egran_05543 [Elaphomyces granulatus]
XP_026598535.1/14-257    -            244 Pkinase_Tyr          PF07714.17   254   2.3e-76  265.7   0.0   1   1   4.2e-78   2.6e-76  265.6   0.0     5   252     2   244     1   244 0.98 [subseq from] hypothetical protein DSM5745_10881 [Aspergillus mulundensis] >RDW60423.1 hypothetical protein DSM5745_10881 [Aspergillus mulundensis]
CEL61904.1/1111-1356     -            246 Pkinase_Tyr          PF07714.17   254   2.3e-76  265.7   0.0   1   1   4.2e-78   2.6e-76  265.6   0.0     4   248     2   243     1   246 0.97 [subseq from] Cytokinesis protein sepH OS=Aspergillus niger (strain CBS 513,88 / FGSC A1513) GN=sepH PE=3 SV=1 [Rhizoctonia solani AG-1 IB]
XP_016211212.1/14-257    -            244 Pkinase_Tyr          PF07714.17   254   2.4e-76  265.7   0.0   1   1   4.3e-78   2.6e-76  265.5   0.0     5   252     2   244     1   244 0.98 [subseq from] hypothetical protein PV09_07115 [Verruconis gallopava] >KIW01343.1 hypothetical protein PV09_07115 [Verruconis gallopava]
CDS11134.1/995-1257      -            263 Pkinase_Tyr          PF07714.17   254   2.4e-76  265.7   0.0   1   1   4.3e-78   2.6e-76  265.5   0.0     4   251     2   262     1   263 0.90 [subseq from] hypothetical protein LRAMOSA03397 [Lichtheimia ramosa]
SGZ56390.1/43-289        -            247 Pkinase_Tyr          PF07714.17   254   2.4e-76  265.7   0.0   1   1   4.3e-78   2.7e-76  265.5   0.0     2   252     1   247     1   247 0.95 [subseq from] CIC11C00000000338 [[Candida] intermedia] >SGZ56389.1 CIC11C00000000159 [[Candida] intermedia]
XP_018706180.1/67-313    -            247 Pkinase_Tyr          PF07714.17   254   2.4e-76  265.7   0.0   1   1   4.3e-78   2.7e-76  265.5   0.0     2   251     1   246     1   247 0.95 [subseq from] carbon catabolite derepressing protein kinase Snf1 [Cordyceps fumosorosea ARSEF 2679] >OAA69576.1 carbon catabolite derepressing protein kinase Snf1 [Cordyceps fumosorosea ARSEF 2679]
EGZ74629.1/77-323        -            247 Pkinase_Tyr          PF07714.17   254   2.4e-76  265.7   0.0   1   1   4.4e-78   2.7e-76  265.5   0.0     3   251     2   246     1   247 0.95 [subseq from] Pkinase-domain-containing protein [Neurospora tetrasperma FGSC 2509]
XP_009848424.1/77-323    -            247 Pkinase_Tyr          PF07714.17   254   2.4e-76  265.7   0.0   1   1   4.4e-78   2.7e-76  265.5   0.0     3   251     2   246     1   247 0.95 [subseq from] hypothetical protein NEUTE1DRAFT_144560 [Neurospora tetrasperma FGSC 2508] >EGO61348.1 hypothetical protein NEUTE1DRAFT_144560 [Neurospora tetrasperma FGSC 2508]
PSR90578.1/1159-1407     -            249 Pkinase_Tyr          PF07714.17   254   2.5e-76  265.6   0.0   1   1   4.4e-78   2.7e-76  265.5   0.0     3   251     2   248     1   249 0.97 [subseq from] hypothetical protein PHLCEN_2v4871 [Phlebia centrifuga]
THH01041.1/356-604       -            249 Pkinase_Tyr          PF07714.17   254   2.5e-76  265.6   0.0   1   1   4.4e-78   2.7e-76  265.5   0.0     3   251     2   248     1   249 0.97 [subseq from] hypothetical protein EW026_g1570 [Phlebia centrifuga]
GAM85768.1/63-309        -            247 Pkinase_Tyr          PF07714.17   254   2.5e-76  265.6   0.0   1   1   4.4e-78   2.7e-76  265.5   0.0     3   251     2   246     1   247 0.95 [subseq from] hypothetical protein ANO11243_037760 [fungal sp. No.11243]
VBB75097.1/68-314        -            247 Pkinase_Tyr          PF07714.17   254   2.5e-76  265.6   0.0   1   1   4.4e-78   2.7e-76  265.5   0.0     3   251     2   246     1   247 0.95 [subseq from] Putative carbon catabolite-derepressing protein kinase [Podospora comata]
XP_001910821.1/68-314    -            247 Pkinase_Tyr          PF07714.17   254   2.5e-76  265.6   0.0   1   1   4.4e-78   2.7e-76  265.5   0.0     3   251     2   246     1   247 0.95 [subseq from] uncharacterized protein PODANS_2_770 [Podospora anserina S mat+] >CAP72646.1 unnamed protein product [Podospora anserina S mat+] >CDP25041.1 Putative carbon catabolite-derepressing protein kinase [Podospora anserina S mat+]
PLN76439.1/14-257        -            244 Pkinase_Tyr          PF07714.17   254   2.5e-76  265.6   0.0   1   1   4.5e-78   2.7e-76  265.5   0.0     5   252     2   244     1   244 0.98 [subseq from] Pkinase-domain-containing protein [Aspergillus taichungensis]
RMJ05102.1/618-879       -            262 Pkinase_Tyr          PF07714.17   254   2.5e-76  265.6   0.0   1   1   4.5e-78   2.8e-76  265.5   0.0     6   250     2   261     1   262 0.92 [subseq from] hypothetical protein CDV36_014228 [Fusarium sp. AF-12] >RSL68448.1 hypothetical protein CEP51_012500 [Fusarium sp. AF-3] >RSM17986.1 hypothetical protein CDV31_003235 [Fusarium ambrosium] >RTE70532.1 hypothetical protein BHE90_015072 [Fusarium euwallaceae]
RSL41686.1/618-879       -            262 Pkinase_Tyr          PF07714.17   254   2.5e-76  265.6   0.0   1   1   4.5e-78   2.8e-76  265.5   0.0     6   250     2   261     1   262 0.92 [subseq from] hypothetical protein CEP53_012614 [Fusarium sp. AF-6]
RSM04709.1/618-879       -            262 Pkinase_Tyr          PF07714.17   254   2.5e-76  265.6   0.0   1   1   4.5e-78   2.8e-76  265.5   0.0     6   250     2   261     1   262 0.92 [subseq from] hypothetical protein CEP52_006696 [Fusarium sp. AF-4]
NP_001018849.1/90-336    -            247 Pkinase_Tyr          PF07714.17   254   2.5e-76  265.6   0.0   1   1   4.5e-78   2.8e-76  265.5   0.0     2   251     1   246     1   247 0.94 [subseq from] aurora-B kinase Ark1 [Schizosaccharomyces pombe] >O59790.2 RecName: Full=Serine/threonine-protein kinase ark1; AltName: Full=Aurora-related kinase 1 >CAD88263.1 aurora-B kinase Ark1 [Schizosaccharomyces pombe]
XP_018291337.1/2-265     -            264 Pkinase_Tyr          PF07714.17   254   2.5e-76  265.6   0.0   1   1   4.6e-78   2.8e-76  265.5   0.0     7   251     1   263     1   264 0.94 [subseq from] hypothetical protein PHYBLDRAFT_155430 [Phycomyces blakesleeanus NRRL 1555(-)] >OAD73297.1 hypothetical protein PHYBLDRAFT_155430 [Phycomyces blakesleeanus NRRL 1555(-)]
OCH94960.1/928-1184      -            257 Pkinase_Tyr          PF07714.17   254   2.6e-76  265.6   0.0   1   1   4.6e-78   2.8e-76  265.4   0.0     6   251     2   256     1   257 0.93 [subseq from] Pkinase-domain-containing protein [Obba rivulosa]
RCI04086.1/480-733       -            254 Pkinase_Tyr          PF07714.17   254   2.6e-76  265.6   0.1   1   1   4.7e-78   2.9e-76  265.4   0.1     6   252     2   254     1   254 0.93 [subseq from] hypothetical protein CU098_012163 [Rhizopus stolonifer]
RVX67934.1/53-298        -            246 Pkinase_Tyr          PF07714.17   254   2.6e-76  265.6   0.0   1   1   4.7e-78   2.9e-76  265.4   0.0     3   251     2   245     1   246 0.96 [subseq from] Cytokinesis protein sepH [Exophiala mesophila]
XP_016220057.1/53-298    -            246 Pkinase_Tyr          PF07714.17   254   2.6e-76  265.6   0.0   1   1   4.7e-78   2.9e-76  265.4   0.0     3   251     2   245     1   246 0.96 [subseq from] hypothetical protein PV10_08166 [Exophiala mesophila] >KIV88483.1 hypothetical protein PV10_08166 [Exophiala mesophila]
KIK48054.1/25-272        -            248 Pkinase_Tyr          PF07714.17   254   2.6e-76  265.6   0.0   1   1   4.7e-78   2.9e-76  265.4   0.0     3   251     2   247     1   248 0.96 [subseq from] hypothetical protein CY34DRAFT_798679 [Suillus luteus UH-Slu-Lm8-n1]
KNE02483.2/43-289        -            247 Pkinase_Tyr          PF07714.17   254   2.6e-76  265.6   0.0   1   1   4.7e-78   2.9e-76  265.4   0.0     2   252     1   247     1   247 0.95 [subseq from] carbon catabolite derepressing protein kinase [[Candida] auris] >PIS54911.1 carbon catabolite-derepressing protein kinase [[Candida] auris] >GBL51710.1 putative TOMM system kinase/cyclase fusion protein [[Candida] auris] >QEO21878.1 carbon_catabolite-derepressing_protein_kinase [[Candida] auris]
PSK79812.1/43-289        -            247 Pkinase_Tyr          PF07714.17   254   2.6e-76  265.6   0.0   1   1   4.7e-78   2.9e-76  265.4   0.0     2   252     1   247     1   247 0.95 [subseq from] carbon catabolite-derepressing protein kinase [[Candida] auris] >QEL61012.1 carbon catabolite-derepressing protein kinase [[Candida] auris]
XP_028889517.1/43-289    -            247 Pkinase_Tyr          PF07714.17   254   2.6e-76  265.6   0.0   1   1   4.7e-78   2.9e-76  265.4   0.0     2   252     1   247     1   247 0.95 [subseq from] carbon catabolite-derepressing protein kinase [[Candida] auris] >PIS52601.1 carbon catabolite-derepressing protein kinase [[Candida] auris]
PKK65134.1/11-256        -            246 Pkinase_Tyr          PF07714.17   254   2.6e-76  265.6   0.0   1   1   4.7e-78   2.9e-76  265.4   0.0     3   251     2   245     1   246 0.97 [subseq from] hypothetical protein RhiirC2_684897 [Rhizophagus irregularis]
PKY55085.1/11-256        -            246 Pkinase_Tyr          PF07714.17   254   2.6e-76  265.6   0.0   1   1   4.7e-78   2.9e-76  265.4   0.0     3   251     2   245     1   246 0.97 [subseq from] hypothetical protein RhiirA4_503277 [Rhizophagus irregularis]
OCL06662.1/19-262        -            244 Pkinase_Tyr          PF07714.17   254   2.6e-76  265.5   0.0   1   1   4.8e-78   2.9e-76  265.4   0.0     5   252     2   244     1   244 0.98 [subseq from] Pkinase-domain-containing protein, partial [Glonium stellatum]
KDQ12339.1/1018-1274     -            257 Pkinase_Tyr          PF07714.17   254   2.7e-76  265.5   0.0   1   1   4.8e-78     3e-76  265.4   0.0     6   252     2   257     1   257 0.93 [subseq from] hypothetical protein BOTBODRAFT_161905 [Botryobasidium botryosum FD-172 SS1]
XP_024670656.1/14-257    -            244 Pkinase_Tyr          PF07714.17   254   2.7e-76  265.5   0.0   1   1   4.8e-78   2.9e-76  265.4   0.0     5   252     2   244     1   244 0.98 [subseq from] Pkinase-domain-containing protein [Aspergillus candidus] >PLB36644.1 Pkinase-domain-containing protein [Aspergillus candidus]
KZV96927.1/15-259        -            245 Pkinase_Tyr          PF07714.17   254   2.7e-76  265.5   0.0   1   1   4.8e-78     3e-76  265.4   0.0     5   251     2   244     1   245 0.98 [subseq from] Pkinase-domain-containing protein [Exidia glandulosa HHB12029]
TPX56609.1/25-273        -            249 Pkinase_Tyr          PF07714.17   254   2.7e-76  265.5   0.1   1   1   4.9e-78     3e-76  265.4   0.1     2   251     1   248     1   249 0.96 [subseq from] hypothetical protein PhCBS80983_g04411 [Powellomyces hirtus]
XP_018733391.1/603-857   -            255 Pkinase_Tyr          PF07714.17   254   2.7e-76  265.5   0.0   1   1   4.9e-78     3e-76  265.4   0.0     5   251     2   254     1   255 0.95 [subseq from] mitogen-activated protein kinase kinase kinase STE11 [Sugiyamaella lignohabitans] >ANB10914.1 mitogen-activated protein kinase kinase kinase STE11 [Sugiyamaella lignohabitans]
GBB96001.1/11-256        -            246 Pkinase_Tyr          PF07714.17   254   2.7e-76  265.5   0.0   1   1   4.9e-78     3e-76  265.4   0.0     3   251     2   245     1   246 0.98 [subseq from] hypothetical protein RclHR1_02660022 [Rhizophagus clarus]
RAK76057.1/14-257        -            244 Pkinase_Tyr          PF07714.17   254   2.7e-76  265.5   0.0   1   1   4.9e-78     3e-76  265.4   0.0     5   252     2   244     1   244 0.98 [subseq from] kinase-like protein [Aspergillus fijiensis CBS 313.89]
XP_020061661.1/14-257    -            244 Pkinase_Tyr          PF07714.17   254   2.7e-76  265.5   0.0   1   1   4.9e-78     3e-76  265.4   0.0     5   252     2   244     1   244 0.98 [subseq from] hypothetical protein ASPACDRAFT_74822 [Aspergillus aculeatus ATCC 16872] >OJK05322.1 hypothetical protein ASPACDRAFT_74822 [Aspergillus aculeatus ATCC 16872]
XP_025437251.1/14-257    -            244 Pkinase_Tyr          PF07714.17   254   2.7e-76  265.5   0.0   1   1   4.9e-78     3e-76  265.4   0.0     5   252     2   244     1   244 0.98 [subseq from] kinase-like protein [Aspergillus brunneoviolaceus CBS 621.78] >RAH40730.1 kinase-like protein [Aspergillus brunneoviolaceus CBS 621.78]
XP_025502788.1/14-257    -            244 Pkinase_Tyr          PF07714.17   254   2.7e-76  265.5   0.0   1   1   4.9e-78     3e-76  265.4   0.0     5   252     2   244     1   244 0.98 [subseq from] kinase-like protein [Aspergillus aculeatinus CBS 121060] >RAH68965.1 kinase-like protein [Aspergillus aculeatinus CBS 121060]
PIA13229.1/614-857       -            244 Pkinase_Tyr          PF07714.17   254   2.7e-76  265.5   0.0   1   1   4.9e-78     3e-76  265.4   0.0     5   251     2   243     1   244 0.98 [subseq from] Pkinase-domain-containing protein [Coemansia reversa NRRL 1564]
EFQ95842.1/66-312        -            247 Pkinase_Tyr          PF07714.17   254   2.7e-76  265.5   0.0   1   1   4.9e-78     3e-76  265.4   0.0     3   251     2   246     1   247 0.95 [subseq from] hypothetical protein PTT_04681 [Pyrenophora teres f. teres 0-1]
KGQ12712.1/62-308        -            247 Pkinase_Tyr          PF07714.17   254   2.7e-76  265.5   0.0   1   1   4.9e-78     3e-76  265.4   0.0     2   251     1   246     1   247 0.95 [subseq from] Carbon catabolite-derepressing protein kinase [Beauveria bassiana D1-5]
PMB69789.1/62-308        -            247 Pkinase_Tyr          PF07714.17   254   2.7e-76  265.5   0.0   1   1   4.9e-78     3e-76  265.4   0.0     2   251     1   246     1   247 0.95 [subseq from] Carbon catabolite-derepressing protein kinase [Beauveria bassiana]
PQK12642.1/62-308        -            247 Pkinase_Tyr          PF07714.17   254   2.7e-76  265.5   0.0   1   1   4.9e-78     3e-76  265.4   0.0     2   251     1   246     1   247 0.95 [subseq from] hypothetical protein BB8028_0003g12580 [Beauveria bassiana]
XP_008597580.1/62-308    -            247 Pkinase_Tyr          PF07714.17   254   2.7e-76  265.5   0.0   1   1   4.9e-78     3e-76  265.4   0.0     2   251     1   246     1   247 0.95 [subseq from] protein kinase SNF1 [Beauveria bassiana ARSEF 2860] >EJP66968.1 protein kinase SNF1 [Beauveria bassiana ARSEF 2860]
XP_001229825.1/595-856   -            262 Pkinase_Tyr          PF07714.17   254   2.7e-76  265.5   0.0   1   1     5e-78   3.1e-76  265.3   0.0     6   251     2   262     1   262 0.92 [subseq from] hypothetical protein CHGG_03309 [Chaetomium globosum CBS 148.51] >EAQ91374.1 hypothetical protein CHGG_03309 [Chaetomium globosum CBS 148.51]
TQV99385.1/282-528       -            247 Pkinase_Tyr          PF07714.17   254   2.7e-76  265.5   0.0   1   1   4.9e-78     3e-76  265.3   0.0     2   251     1   246     1   247 0.95 [subseq from] carbon catabolite derepressing protein kinase [Cordyceps javanica]
TQW10936.1/66-312        -            247 Pkinase_Tyr          PF07714.17   254   2.7e-76  265.5   0.0   1   1   4.9e-78     3e-76  265.3   0.0     2   251     1   246     1   247 0.95 [subseq from] carbon catabolite derepressing protein kinase [Cordyceps javanica]
XP_025470510.1/60-305    -            246 Pkinase_Tyr          PF07714.17   254   2.8e-76  265.5   0.0   1   1     5e-78   3.1e-76  265.3   0.0     3   251     2   245     1   246 0.96 [subseq from] hypothetical protein BO94DRAFT_622106 [Aspergillus sclerotioniger CBS 115572] >PWY93749.1 hypothetical protein BO94DRAFT_622106 [Aspergillus sclerotioniger CBS 115572]
ORY73795.1/16-258        -            243 Pkinase_Tyr          PF07714.17   254   2.8e-76  265.5   0.0   1   1     5e-78   3.1e-76  265.3   0.0     6   251     2   242     1   243 0.98 [subseq from] Pkinase-domain-containing protein [Neocallimastix californiae]
KAA8634391.1/77-323      -            247 Pkinase_Tyr          PF07714.17   254   2.8e-76  265.5   0.0   1   1     5e-78   3.1e-76  265.3   0.0     3   251     2   246     1   247 0.95 [subseq from] hypothetical protein SMACR_03134 [Sordaria macrospora]
XP_003349546.1/77-323    -            247 Pkinase_Tyr          PF07714.17   254   2.8e-76  265.5   0.0   1   1     5e-78   3.1e-76  265.3   0.0     3   251     2   246     1   247 0.95 [subseq from] uncharacterized protein SMAC_03134 [Sordaria macrospora k-hell] >CCC09037.1 unnamed protein product [Sordaria macrospora k-hell]
OCK74658.1/19-262        -            244 Pkinase_Tyr          PF07714.17   254   2.8e-76  265.5   0.0   1   1     5e-78   3.1e-76  265.3   0.0     5   251     2   243     1   244 0.98 [subseq from] Pkinase-domain-containing protein [Lepidopterella palustris CBS 459.81]
RSL45217.1/639-900       -            262 Pkinase_Tyr          PF07714.17   254   2.8e-76  265.4   0.0   1   1   5.1e-78   3.1e-76  265.3   0.0     6   250     2   261     1   262 0.92 [subseq from] hypothetical protein CEP54_014364 [Fusarium sp. AF-8]
OBZ71172.1/19-266        -            248 Pkinase_Tyr          PF07714.17   254   2.9e-76  265.4   0.0   1   1   5.1e-78   3.2e-76  265.3   0.0     3   251     2   247     1   248 0.96 [subseq from] Cytokinesis protein sepH [Grifola frondosa]
RIA90213.1/3-248         -            246 Pkinase_Tyr          PF07714.17   254   2.9e-76  265.4   0.0   1   1   5.2e-78   3.2e-76  265.3   0.0     3   251     2   245     1   246 0.98 [subseq from] serine/threonine-protein kinase 25-like protein [Glomus cerebriforme]
XP_001932670.1/65-311    -            247 Pkinase_Tyr          PF07714.17   254   2.9e-76  265.4   0.0   1   1   5.2e-78   3.2e-76  265.3   0.0     3   251     2   246     1   247 0.95 [subseq from] serine threonine protein kinase SNF1p [Pyrenophora tritici-repentis Pt-1C-BFP] >EDU44860.1 serine threonine protein kinase SNF1p [Pyrenophora tritici-repentis Pt-1C-BFP] >PWO17389.1 SPS1, Serine-threonine protein kinase [Pyrenophora tritici-repentis] >PWO27920.1 IkappaB kinase complex, IKAP component [Pyrenophora tritici-repentis] >PZC98725.1 SPS1, Serine threonine protein kinase [Pyrenophora tritici-repentis] >PZD10757.1 SPS1, serine threonine protein kinase [Pyrenophora tritici-repentis] >PZD10789.1 hypothetical protein Ptr86124_04026 [Pyrenophora tritici-repentis] >PZD26311.1 SPS1, serine threonine protein kinase [Pyrenophora tritici-repentis] >PZD40125.1 SPS1, serine threonine protein kinase [Pyrenophora tritici-repentis] >PZD51718.1 SPS1, serine threonine protein kinase [Pyrenophora tritici-repentis] >KAA8623631.1 Serine threonine protein kinase SNF1p [Pyrenophora tritici-repentis]
ORZ00575.1/14-260        -            247 Pkinase_Tyr          PF07714.17   254   2.9e-76  265.4   0.0   1   1   5.2e-78   3.2e-76  265.3   0.0     3   251     2   246     1   247 0.95 [subseq from] kinase-like domain-containing protein [Syncephalastrum racemosum]
XP_025375384.1/1123-1370 -            248 Pkinase_Tyr          PF07714.17   254   2.9e-76  265.4   0.0   1   1   5.2e-78   3.2e-76  265.3   0.0     2   251     1   247     1   248 0.96 [subseq from] hypothetical protein FA10DRAFT_261615 [Acaromyces ingoldii] >PWN88186.1 hypothetical protein FA10DRAFT_261615 [Acaromyces ingoldii]
XP_018230823.1/27-270    -            244 Pkinase_Tyr          PF07714.17   254   2.9e-76  265.4   0.0   1   1   5.3e-78   3.2e-76  265.3   0.0     5   252     2   244     1   244 0.98 [subseq from] hypothetical protein T551_00813 [Pneumocystis jirovecii RU7] >KTW32131.1 hypothetical protein T551_00813 [Pneumocystis jirovecii RU7]
XP_007747655.1/56-301    -            246 Pkinase_Tyr          PF07714.17   254   2.9e-76  265.4   0.0   1   1   5.3e-78   3.3e-76  265.2   0.0     3   251     2   245     1   246 0.96 [subseq from] STE/STE11/CDC15 protein kinase [Cladophialophora psammophila CBS 110553] >EXJ68269.1 STE/STE11/CDC15 protein kinase [Cladophialophora psammophila CBS 110553]
CEI93892.1/162-407       -            246 Pkinase_Tyr          PF07714.17   254   2.9e-76  265.4   0.0   1   1   5.3e-78   3.3e-76  265.2   0.0     3   251     2   245     1   246 0.96 [subseq from] Putative STE/STE11/CDC15 protein kinase [Rhizopus microsporus]
EDK36741.2/41-287        -            247 Pkinase_Tyr          PF07714.17   254     3e-76  265.4   0.0   1   1   5.3e-78   3.3e-76  265.2   0.0     3   252     2   247     1   247 0.95 [subseq from] conserved hypothetical protein [Meyerozyma guilliermondii ATCC 6260]
ORZ06841.1/406-652       -            247 Pkinase_Tyr          PF07714.17   254     3e-76  265.4   0.0   1   1   5.3e-78   3.3e-76  265.2   0.0     3   252     2   246     1   247 0.96 [subseq from] kinase-like domain-containing protein [Absidia repens]
XP_024721741.1/61-306    -            246 Pkinase_Tyr          PF07714.17   254     3e-76  265.4   0.0   1   1   5.4e-78   3.3e-76  265.2   0.0     3   250     2   245     1   246 0.95 [subseq from] hypothetical protein M430DRAFT_50130 [Amorphotheca resinae ATCC 22711] >PSS20471.1 hypothetical protein M430DRAFT_50130 [Amorphotheca resinae ATCC 22711]
VDC00618.1/1021-1281     -            261 Pkinase_Tyr          PF07714.17   254     3e-76  265.4   0.0   1   1   5.5e-78   3.4e-76  265.2   0.0     3   251     2   260     1   261 0.94 [subseq from] unnamed protein product, partial [Peniophora sp. CBMAI 1063]
OSD02370.1/18-265        -            248 Pkinase_Tyr          PF07714.17   254     3e-76  265.4   0.0   1   1   5.4e-78   3.3e-76  265.2   0.0     3   251     2   247     1   248 0.96 [subseq from] kinase-like protein [Trametes coccinea BRFM310]
XP_007912466.1/621-882   -            262 Pkinase_Tyr          PF07714.17   254     3e-76  265.4   0.0   1   1   5.5e-78   3.4e-76  265.2   0.0     6   251     2   262     1   262 0.92 [subseq from] putative ste ste11 protein kinase protein [Phaeoacremonium minimum UCRPA7] >EOO02789.1 putative ste ste11 protein kinase protein [Phaeoacremonium minimum UCRPA7]
CDH58356.1/17-260        -            244 Pkinase_Tyr          PF07714.17   254     3e-76  265.4   0.0   1   1   5.4e-78   3.3e-76  265.2   0.0     5   251     2   243     1   244 0.98 [subseq from] pkinase-domain-containing protein [Lichtheimia corymbifera JMRC:FSU:9682]
TXT13328.1/21-264        -            244 Pkinase_Tyr          PF07714.17   254     3e-76  265.3   0.0   1   1   5.5e-78   3.4e-76  265.2   0.0     5   251     2   243     1   244 0.98 [subseq from] hypothetical protein VHUM_00695 [Vanrija humicola]
KAB5570158.1/638-899     -            262 Pkinase_Tyr          PF07714.17   254     3e-76  265.3   0.0   1   1   5.5e-78   3.4e-76  265.2   0.0     6   251     2   262     1   262 0.92 [subseq from] kinase-like domain-containing protein [Coniochaeta sp. 2T2.1]
GBB84675.1/11-256        -            246 Pkinase_Tyr          PF07714.17   254     3e-76  265.3   0.0   1   1   5.5e-78   3.4e-76  265.2   0.0     3   251     2   245     1   246 0.97 [subseq from] hypothetical protein RclHR1_11250002 [Rhizophagus clarus]
TPX58201.1/15-258        -            244 Pkinase_Tyr          PF07714.17   254   3.1e-76  265.3   0.0   1   1   5.5e-78   3.4e-76  265.2   0.0     5   251     2   243     1   244 0.98 [subseq from] hypothetical protein PhCBS80983_g03297 [Powellomyces hirtus]
XP_006670759.1/65-311    -            247 Pkinase_Tyr          PF07714.17   254   3.1e-76  265.3   0.0   1   1   5.6e-78   3.4e-76  265.2   0.0     2   251     1   246     1   247 0.95 [subseq from] carbon catabolite derepressing protein kinase Snf1 [Cordyceps militaris CM01] >EGX91394.1 carbon catabolite derepressing protein kinase Snf1 [Cordyceps militaris CM01]
XP_007000505.1/2-251     -            250 Pkinase_Tyr          PF07714.17   254   3.1e-76  265.3   0.0   1   1   5.6e-78   3.4e-76  265.2   0.0     6   251     2   249     1   250 0.95 [subseq from] hypothetical protein TREMEDRAFT_24503, partial [Tremella mesenterica DSM 1558] >EIW72748.1 hypothetical protein TREMEDRAFT_24503, partial [Tremella mesenterica DSM 1558]
XP_008083462.1/60-305    -            246 Pkinase_Tyr          PF07714.17   254   3.1e-76  265.3   0.0   1   1   5.6e-78   3.4e-76  265.2   0.0     3   250     2   245     1   246 0.95 [subseq from] Protein kinase-like (PK-like) [Glarea lozoyensis ATCC 20868] >EPE29353.1 Protein kinase-like (PK-like) [Glarea lozoyensis ATCC 20868]
XP_013951277.1/577-838   -            262 Pkinase_Tyr          PF07714.17   254   3.1e-76  265.3   0.0   1   1   5.6e-78   3.4e-76  265.2   0.0     6   251     2   262     1   262 0.92 [subseq from] hypothetical protein TRIVIDRAFT_41605 [Trichoderma virens Gv29-8] >EHK17075.1 hypothetical protein TRIVIDRAFT_41605 [Trichoderma virens Gv29-8]
XP_019035347.1/24-266    -            243 Pkinase_Tyr          PF07714.17   254   3.1e-76  265.3   0.0   1   1   5.6e-78   3.4e-76  265.2   0.0     6   251     2   242     1   243 0.99 [subseq from] STE/STE20/YSK protein kinase [Cryptococcus wingfieldii CBS 7118] >ODO08490.1 STE/STE20/YSK protein kinase [Cryptococcus wingfieldii CBS 7118]
TFK42006.1/15-259        -            245 Pkinase_Tyr          PF07714.17   254   3.1e-76  265.3   0.0   1   1   5.6e-78   3.4e-76  265.2   0.0     5   251     2   244     1   245 0.98 [subseq from] STE/STE20/YSK protein kinase [Crucibulum laeve]
KIL71656.1/13-257        -            245 Pkinase_Tyr          PF07714.17   254   3.1e-76  265.3   0.0   1   1   5.6e-78   3.4e-76  265.2   0.0     5   251     2   244     1   245 0.98 [subseq from] hypothetical protein M378DRAFT_64657, partial [Amanita muscaria Koide BX008]
CDH58623.1/1013-1275     -            263 Pkinase_Tyr          PF07714.17   254   3.1e-76  265.3   0.0   1   1   5.6e-78   3.5e-76  265.2   0.0     4   251     2   262     1   263 0.90 [subseq from] map kinase kinase kinase wis4 [Lichtheimia corymbifera JMRC:FSU:9682]
CZR53139.1/60-306        -            247 Pkinase_Tyr          PF07714.17   254   3.1e-76  265.3   0.0   1   1   5.6e-78   3.5e-76  265.2   0.0     3   251     2   246     1   247 0.95 [subseq from] probable carbon catabolite-derepressing protein kinase [Phialocephala subalpina]
CEG63905.1/22-268        -            247 Pkinase_Tyr          PF07714.17   254   3.1e-76  265.3   0.0   1   1   5.6e-78   3.5e-76  265.2   0.0     3   251     2   246     1   247 0.95 [subseq from] Putative CAMK/CAMKL/AMPK protein kinase [Rhizopus microsporus]
ORE23321.1/21-267        -            247 Pkinase_Tyr          PF07714.17   254   3.1e-76  265.3   0.0   1   1   5.6e-78   3.5e-76  265.2   0.0     3   251     2   246     1   247 0.95 [subseq from] Pkinase-domain-containing protein [Rhizopus microsporus]
RCH90852.1/22-268        -            247 Pkinase_Tyr          PF07714.17   254   3.1e-76  265.3   0.0   1   1   5.6e-78   3.5e-76  265.2   0.0     3   251     2   246     1   247 0.95 [subseq from] ATP binding [Rhizopus azygosporus]
XP_023470510.1/22-268    -            247 Pkinase_Tyr          PF07714.17   254   3.1e-76  265.3   0.0   1   1   5.6e-78   3.5e-76  265.2   0.0     3   251     2   246     1   247 0.95 [subseq from] Pkinase-domain-containing protein [Rhizopus microsporus ATCC 52813] >PHZ16802.1 Pkinase-domain-containing protein [Rhizopus microsporus ATCC 52813]
ORY73714.1/9-252         -            244 Pkinase_Tyr          PF07714.17   254   3.1e-76  265.3   0.0   1   1   5.7e-78   3.5e-76  265.1   0.0     5   252     2   244     1   244 0.98 [subseq from] Pkinase-domain-containing protein, partial [Neocallimastix californiae]
RDW62663.1/62-308        -            247 Pkinase_Tyr          PF07714.17   254   3.2e-76  265.3   0.0   1   1   5.7e-78   3.5e-76  265.1   0.0     3   251     2   246     1   247 0.95 [subseq from] putative carbon catabolite-derepressing protein kinase [Coleophoma crateriformis]
OQO07201.1/63-309        -            247 Pkinase_Tyr          PF07714.17   254   3.2e-76  265.3   0.0   1   1   5.7e-78   3.5e-76  265.1   0.0     3   251     2   246     1   247 0.95 [subseq from] hypothetical protein B0A48_07771 [Rachicladosporium antarcticum]
XP_031027988.1/101-347   -            247 Pkinase_Tyr          PF07714.17   254   3.2e-76  265.3   0.2   1   1   5.7e-78   3.5e-76  265.1   0.2     4   252     2   247     1   247 0.96 [subseq from] uncharacterized protein SmJEL517_g00287 [Synchytrium microbalum] >TPX38274.1 hypothetical protein SmJEL517_g00287 [Synchytrium microbalum]
XP_001273273.1/14-257    -            244 Pkinase_Tyr          PF07714.17   254   3.2e-76  265.3   0.0   1   1   5.7e-78   3.5e-76  265.1   0.0     5   252     2   244     1   244 0.98 [subseq from] Ste20-like serine/threonine protein kinase, putative [Aspergillus clavatus NRRL 1] >EAW11847.1 Ste20-like serine/threonine protein kinase, putative [Aspergillus clavatus NRRL 1]
TYJ54611.1/24-266        -            243 Pkinase_Tyr          PF07714.17   254   3.2e-76  265.3   0.0   1   1   5.7e-78   3.5e-76  265.1   0.0     6   251     2   242     1   243 0.99 [subseq from] hypothetical protein B9479_004741 [Cryptococcus wingfieldii]
RPA83404.1/39-282        -            244 Pkinase_Tyr          PF07714.17   254   3.2e-76  265.3   0.0   1   1   5.8e-78   3.6e-76  265.1   0.0     5   251     2   243     1   244 0.98 [subseq from] Pkinase-domain-containing protein [Ascobolus immersus RN42]
KIJ53613.1/15-259        -            245 Pkinase_Tyr          PF07714.17   254   3.2e-76  265.3   0.0   1   1   5.8e-78   3.6e-76  265.1   0.0     5   251     2   244     1   245 0.98 [subseq from] hypothetical protein M422DRAFT_25448 [Sphaerobolus stellatus SS14]
CCE87122.1/51-297        -            247 Pkinase_Tyr          PF07714.17   254   3.2e-76  265.3   0.0   1   1   5.8e-78   3.6e-76  265.1   0.0     2   251     1   246     1   247 0.95 [subseq from] Piso0_005661 [Millerozyma farinosa CBS 7064]
OBS21027.1/615-876       -            262 Pkinase_Tyr          PF07714.17   254   3.2e-76  265.3   0.0   1   1   5.9e-78   3.6e-76  265.1   0.0     6   250     2   261     1   262 0.91 [subseq from] hypothetical protein FPOA_07367 [Fusarium poae]
XP_025592374.1/636-897   -            262 Pkinase_Tyr          PF07714.17   254   3.2e-76  265.3   0.0   1   1   5.9e-78   3.6e-76  265.1   0.0     6   250     2   261     1   262 0.91 [subseq from] uncharacterized protein FVRRES_08736 [Fusarium venenatum] >CEI68659.1 unnamed protein product [Fusarium venenatum]
XP_019036365.1/2-247     -            246 Pkinase_Tyr          PF07714.17   254   3.3e-76  265.2   0.0   1   1   5.9e-78   3.6e-76  265.1   0.0     3   251     2   245     1   246 0.97 [subseq from] hypothetical protein WICANDRAFT_23453, partial [Wickerhamomyces anomalus NRRL Y-366-8] >ODQ57158.1 hypothetical protein WICANDRAFT_23453, partial [Wickerhamomyces anomalus NRRL Y-366-8]
EMD39665.1/22-269        -            248 Pkinase_Tyr          PF07714.17   254   3.3e-76  265.2   0.0   1   1   5.9e-78   3.6e-76  265.1   0.0     3   251     2   247     1   248 0.96 [subseq from] hypothetical protein CERSUDRAFT_111976 [Gelatoporia subvermispora B]
KIP02523.1/18-264        -            247 Pkinase_Tyr          PF07714.17   254   3.3e-76  265.2   0.0   1   1     6e-78   3.7e-76  265.1   0.0     3   251     2   246     1   247 0.96 [subseq from] hypothetical protein PHLGIDRAFT_130695 [Phlebiopsis gigantea 11061_1 CR5-6]
OAA77863.1/65-311        -            247 Pkinase_Tyr          PF07714.17   254   3.3e-76  265.2   0.0   1   1     6e-78   3.7e-76  265.1   0.0     2   251     1   246     1   247 0.95 [subseq from] carbon catabolite derepressing protein kinase Snf1 [Cordyceps confragosa RCEF 1005]
XP_027615985.1/21-268    -            248 Pkinase_Tyr          PF07714.17   254   3.4e-76  265.2   0.0   1   1   6.1e-78   3.7e-76  265.1   0.0     3   251     2   247     1   248 0.97 [subseq from] predicted protein [Sparassis crispa] >GBE85072.1 predicted protein [Sparassis crispa]
TKA67345.1/19-262        -            244 Pkinase_Tyr          PF07714.17   254   3.4e-76  265.2   0.0   1   1   6.1e-78   3.7e-76  265.0   0.0     5   251     2   243     1   244 0.98 [subseq from] hypothetical protein B0A55_10080 [Friedmanniomyces simplex]
EGN91709.1/25-272        -            248 Pkinase_Tyr          PF07714.17   254   3.4e-76  265.2   0.0   1   1   6.1e-78   3.8e-76  265.0   0.0     3   251     2   247     1   248 0.96 [subseq from] hypothetical protein SERLA73DRAFT_173393 [Serpula lacrymans var. lacrymans S7.3]
GBB91729.1/405-657       -            253 Pkinase_Tyr          PF07714.17   254   3.4e-76  265.2   0.0   1   1   6.1e-78   3.8e-76  265.0   0.0     6   248     2   251     1   253 0.93 [subseq from] hypothetical protein RclHR1_01910013 [Rhizophagus clarus]
TFK39801.1/1196-1443     -            248 Pkinase_Tyr          PF07714.17   254   3.4e-76  265.2   0.0   1   1   6.1e-78   3.8e-76  265.0   0.0     3   249     2   246     1   248 0.96 [subseq from] hypothetical protein BDQ12DRAFT_511749 [Crucibulum laeve]
RFU77052.1/637-898       -            262 Pkinase_Tyr          PF07714.17   254   3.5e-76  265.2   0.0   1   1   6.3e-78   3.9e-76  265.0   0.0     6   251     2   262     1   262 0.92 [subseq from] ste ste11 kinase [Trichoderma arundinaceum]
XP_025355115.1/32-280    -            249 Pkinase_Tyr          PF07714.17   254   3.5e-76  265.2   0.0   1   1   6.3e-78   3.9e-76  265.0   0.0     3   251     2   248     1   249 0.96 [subseq from] kinase-like protein, partial [Meira miltonrushii] >PWN34813.1 kinase-like protein, partial [Meira miltonrushii]
XP_001836015.2/25-270    -            246 Pkinase_Tyr          PF07714.17   254   3.5e-76  265.1   0.0   1   1   6.3e-78   3.9e-76  265.0   0.0     3   251     2   245     1   246 0.97 [subseq from] STE/STE11/cdc15 protein kinase [Coprinopsis cinerea okayama7#130] >EAU85791.2 STE/STE11/cdc15 protein kinase [Coprinopsis cinerea okayama7#130]
TGZ80414.1/58-303        -            246 Pkinase_Tyr          PF07714.17   254   3.5e-76  265.1   0.0   1   1   6.3e-78   3.9e-76  265.0   0.0     3   251     2   245     1   246 0.96 [subseq from] hypothetical protein EX30DRAFT_379392 [Ascodesmis nigricans]
ORY11008.1/24-270        -            247 Pkinase_Tyr          PF07714.17   254   3.6e-76  265.1   0.0   1   1   6.4e-78   3.9e-76  265.0   0.0     3   251     2   246     1   247 0.96 [subseq from] Pkinase-domain-containing protein [Neocallimastix californiae]
XP_009540747.1/12-256    -            245 Pkinase_Tyr          PF07714.17   254   3.6e-76  265.1   0.0   1   1   6.4e-78     4e-76  265.0   0.0     5   251     2   244     1   245 0.98 [subseq from] hypothetical protein HETIRDRAFT_307611, partial [Heterobasidion irregulare TC 32-1] >ETW86758.1 hypothetical protein HETIRDRAFT_307611, partial [Heterobasidion irregulare TC 32-1]
XP_003685354.1/69-315    -            247 Pkinase_Tyr          PF07714.17   254   3.6e-76  265.1   0.2   1   1   6.5e-78     4e-76  265.0   0.2     2   251     1   246     1   247 0.95 [subseq from] hypothetical protein TPHA_0D02840 [Tetrapisispora phaffii CBS 4417] >CCE62920.1 hypothetical protein TPHA_0D02840 [Tetrapisispora phaffii CBS 4417]
XP_007736352.1/658-919   -            262 Pkinase_Tyr          PF07714.17   254   3.6e-76  265.1   0.0   1   1   6.5e-78     4e-76  265.0   0.0     5   252     2   261     1   262 0.93 [subseq from] STE/STE11 protein kinase [Capronia epimyces CBS 606.96] >EXJ79778.1 STE/STE11 protein kinase [Capronia epimyces CBS 606.96]
XP_013275307.1/53-298    -            246 Pkinase_Tyr          PF07714.17   254   3.6e-76  265.1   0.0   1   1   6.5e-78     4e-76  264.9   0.0     3   251     2   245     1   246 0.96 [subseq from] hypothetical protein Z518_02827 [Rhinocladiella mackenziei CBS 650.93] >KIX08171.1 hypothetical protein Z518_02827 [Rhinocladiella mackenziei CBS 650.93]
XP_003037030.1/15-259    -            245 Pkinase_Tyr          PF07714.17   254   3.6e-76  265.1   0.0   1   1   6.6e-78     4e-76  264.9   0.0     5   252     2   245     1   245 0.98 [subseq from] hypothetical protein SCHCODRAFT_84021 [Schizophyllum commune H4-8] >EFJ02128.1 hypothetical protein SCHCODRAFT_84021 [Schizophyllum commune H4-8]
CCE41342.1/77-323        -            247 Pkinase_Tyr          PF07714.17   254   3.7e-76  265.1   0.0   1   1   6.6e-78   4.1e-76  264.9   0.0     3   252     2   247     1   247 0.95 [subseq from] hypothetical protein CPAR2_303310 [Candida parapsilosis]
XP_003870260.1/77-323    -            247 Pkinase_Tyr          PF07714.17   254   3.7e-76  265.1   0.0   1   1   6.6e-78   4.1e-76  264.9   0.0     3   252     2   247     1   247 0.95 [subseq from] Snf1 protein [Candida orthopsilosis Co 90-125] >CCG24130.1 Snf1 protein [Candida orthopsilosis Co 90-125]
OEJ85009.1/124-370       -            247 Pkinase_Tyr          PF07714.17   254   3.7e-76  265.1   0.2   1   1   6.6e-78   4.1e-76  264.9   0.2     2   250     1   245     1   247 0.95 [subseq from] Spindle assembly checkpoint kinase [Hanseniaspora osmophila]
XP_014570020.1/623-881   -            259 Pkinase_Tyr          PF07714.17   254   3.7e-76  265.1   0.0   1   1   6.7e-78   4.1e-76  264.9   0.0     2   251     1   259     1   259 0.94 [subseq from] hypothetical protein L969DRAFT_92640 [Mixia osmundae IAM 14324] >GAA95508.1 hypothetical protein E5Q_02163 [Mixia osmundae IAM 14324] >KEI41410.1 hypothetical protein L969DRAFT_92640 [Mixia osmundae IAM 14324]
RDL39044.1/62-307        -            246 Pkinase_Tyr          PF07714.17   254   3.7e-76  265.1   0.0   1   1   6.7e-78   4.1e-76  264.9   0.0     2   250     1   245     1   246 0.95 [subseq from] Non-specific serine protein kinase [Venustampulla echinocandica]
ORY59236.1/650-911       -            262 Pkinase_Tyr          PF07714.17   254   3.7e-76  265.1   0.0   1   1   6.7e-78   4.1e-76  264.9   0.0     6   251     2   262     1   262 0.91 [subseq from] hypothetical protein BCR38DRAFT_412939 [Pseudomassariella vexata]
RKP20326.1/163-409       -            247 Pkinase_Tyr          PF07714.17   254   3.8e-76  265.0   0.1   1   1   6.8e-78   4.2e-76  264.9   0.1     3   250     2   246     1   247 0.96 [subseq from] Pkinase-domain-containing protein, partial [Rozella allomycis CSF55]
ORY11388.1/19-262        -            244 Pkinase_Tyr          PF07714.17   254   3.8e-76  265.0   0.0   1   1   6.9e-78   4.2e-76  264.9   0.0     5   251     2   243     1   244 0.98 [subseq from] kinase-like domain-containing protein [Clohesyomyces aquaticus]
RXK42452.1/940-1192      -            253 Pkinase_Tyr          PF07714.17   254   3.8e-76  265.0   0.0   1   1   6.9e-78   4.3e-76  264.9   0.0     3   251     2   252     1   253 0.95 [subseq from] STE/STE11/CDC15 protein kinase [Tremella mesenterica]
KNG51774.1/737-983       -            247 Pkinase_Tyr          PF07714.17   254   3.9e-76  265.0   0.0   1   1     7e-78   4.3e-76  264.9   0.0     3   251     2   246     1   247 0.95 [subseq from] serine threonine protein kinase snf1p [Stemphylium lycopersici]
RAQ99257.1/737-983       -            247 Pkinase_Tyr          PF07714.17   254   3.9e-76  265.0   0.0   1   1     7e-78   4.3e-76  264.9   0.0     3   251     2   246     1   247 0.95 [subseq from] serine threonine protein kinase snf1p [Stemphylium lycopersici]
RAR06058.1/737-983       -            247 Pkinase_Tyr          PF07714.17   254   3.9e-76  265.0   0.0   1   1     7e-78   4.3e-76  264.9   0.0     3   251     2   246     1   247 0.95 [subseq from] serine threonine protein kinase snf1p [Stemphylium lycopersici]
XP_007690450.1/65-311    -            247 Pkinase_Tyr          PF07714.17   254   3.9e-76  265.0   0.0   1   1     7e-78   4.3e-76  264.9   0.0     3   251     2   246     1   247 0.95 [subseq from] hypothetical protein COCMIDRAFT_7487 [Bipolaris oryzae ATCC 44560] >EUC43014.1 hypothetical protein COCMIDRAFT_7487 [Bipolaris oryzae ATCC 44560]
XP_007695328.1/65-311    -            247 Pkinase_Tyr          PF07714.17   254   3.9e-76  265.0   0.0   1   1     7e-78   4.3e-76  264.9   0.0     3   251     2   246     1   247 0.95 [subseq from] hypothetical protein COCSADRAFT_77410 [Bipolaris sorokiniana ND90Pr] >EMD70224.1 hypothetical protein COCSADRAFT_77410 [Bipolaris sorokiniana ND90Pr]
XP_007714424.1/65-311    -            247 Pkinase_Tyr          PF07714.17   254   3.9e-76  265.0   0.0   1   1     7e-78   4.3e-76  264.9   0.0     3   251     2   246     1   247 0.95 [subseq from] hypothetical protein COCCADRAFT_6817 [Bipolaris zeicola 26-R-13] >XP_014562203.1 hypothetical protein COCVIDRAFT_85111 [Bipolaris victoriae FI3] >AAD43341.1 serine threonine protein kinase SNF1p [Bipolaris zeicola] >EUC31250.1 hypothetical protein COCCADRAFT_6817 [Bipolaris zeicola 26-R-13] >EUN32615.1 hypothetical protein COCVIDRAFT_85111 [Bipolaris victoriae FI3]
XP_014080377.1/65-311    -            247 Pkinase_Tyr          PF07714.17   254   3.9e-76  265.0   0.0   1   1     7e-78   4.3e-76  264.9   0.0     3   251     2   246     1   247 0.95 [subseq from] hypothetical protein COCC4DRAFT_193971 [Bipolaris maydis ATCC 48331] >EMD86520.1 hypothetical protein COCHEDRAFT_1186780 [Bipolaris maydis C5] >ENI06468.1 hypothetical protein COCC4DRAFT_193971 [Bipolaris maydis ATCC 48331]
XP_009546678.1/21-267    -            247 Pkinase_Tyr          PF07714.17   254   3.9e-76  265.0   0.0   1   1     7e-78   4.3e-76  264.8   0.0     3   251     2   246     1   247 0.96 [subseq from] hypothetical protein HETIRDRAFT_459123 [Heterobasidion irregulare TC 32-1] >ETW82119.1 hypothetical protein HETIRDRAFT_459123 [Heterobasidion irregulare TC 32-1]
ORZ20725.1/430-674       -            245 Pkinase_Tyr          PF07714.17   254   3.9e-76  265.0   0.0   1   1   7.1e-78   4.4e-76  264.8   0.0     3   250     2   244     1   245 0.97 [subseq from] kinase-like domain-containing protein [Absidia repens]
XP_025343770.1/49-295    -            247 Pkinase_Tyr          PF07714.17   254     4e-76  264.9   0.0   1   1   7.3e-78   4.5e-76  264.8   0.0     2   252     1   247     1   247 0.95 [subseq from] carbon catabolite-derepressing protein kinase [[Candida] haemulonis] >PVH22830.1 carbon catabolite-derepressing protein kinase [[Candida] haemulonis]
PSR77524.1/38-281        -            244 Pkinase_Tyr          PF07714.17   254   4.1e-76  264.9   0.0   1   1   7.3e-78   4.5e-76  264.8   0.0     6   252     2   244     1   244 0.96 [subseq from] kinase-like domain-containing protein [Coniella lustricola]
KAB5594919.1/1066-1311   -            246 Pkinase_Tyr          PF07714.17   254   4.1e-76  264.9   0.0   1   1   7.4e-78   4.6e-76  264.8   0.0     4   248     2   243     1   246 0.97 [subseq from] Protein kinase [Ceratobasidium theobromae]
KGB76471.1/24-266        -            243 Pkinase_Tyr          PF07714.17   254   4.2e-76  264.9   0.0   1   1   7.5e-78   4.6e-76  264.7   0.0     6   252     2   243     1   243 0.99 [subseq from] STE/STE20/YSK protein kinase [Cryptococcus gattii VGII R265] >KIR73203.1 STE/STE20/YSK protein kinase [Cryptococcus gattii VGII CA1014]
CDO72167.1/18-265        -            248 Pkinase_Tyr          PF07714.17   254   4.2e-76  264.9   0.0   1   1   7.6e-78   4.7e-76  264.7   0.0     3   251     2   247     1   248 0.96 [subseq from] hypothetical protein BN946_scf184970.g19 [Trametes cinnabarina]
EUC59621.1/1102-1347     -            246 Pkinase_Tyr          PF07714.17   254   4.3e-76  264.9   0.0   1   1   7.6e-78   4.7e-76  264.7   0.0     4   248     2   243     1   246 0.97 [subseq from] Serine/Threonine kinase catalytic domain protein [Rhizoctonia solani AG-3 Rhs1AP] >KEP51308.1 Serine/Threonine kinase catalytic domain protein [Rhizoctonia solani 123E]
EHN03825.1/27-269        -            243 Pkinase_Tyr          PF07714.17   254   4.3e-76  264.9   0.0   1   1   7.7e-78   4.8e-76  264.7   0.0     3   252     2   243     1   243 0.96 [subseq from] Cdc15p [Saccharomyces cerevisiae x Saccharomyces kudriavzevii VIN7]
EJT41598.1/27-269        -            243 Pkinase_Tyr          PF07714.17   254   4.3e-76  264.9   0.0   1   1   7.7e-78   4.8e-76  264.7   0.0     3   252     2   243     1   243 0.96 [subseq from] CDC15-like protein [Saccharomyces kudriavzevii IFO 1802]
XP_018988858.1/24-266    -            243 Pkinase_Tyr          PF07714.17   254   4.3e-76  264.9   0.0   1   1   7.7e-78   4.8e-76  264.7   0.0     6   251     2   242     1   243 0.99 [subseq from] hypothetical protein L202_08333 [Cryptococcus amylolentus CBS 6039] >ODN72917.1 hypothetical protein L202_08333 [Cryptococcus amylolentus CBS 6039] >ODN98095.1 hypothetical protein I350_07737 [Cryptococcus amylolentus CBS 6273]
EGN96786.1/2-247         -            246 Pkinase_Tyr          PF07714.17   254   4.3e-76  264.9   0.0   1   1   7.7e-78   4.7e-76  264.7   0.0     6   251     2   245     1   246 0.96 [subseq from] hypothetical protein SERLA73DRAFT_58366, partial [Serpula lacrymans var. lacrymans S7.3]
KDQ25499.1/29-274        -            246 Pkinase_Tyr          PF07714.17   254   4.3e-76  264.9   0.0   1   1   7.7e-78   4.8e-76  264.7   0.0     3   251     2   245     1   246 0.96 [subseq from] hypothetical protein PLEOSDRAFT_1066586 [Pleurotus ostreatus PC15]
KZV64677.1/1029-1287     -            259 Pkinase_Tyr          PF07714.17   254   4.3e-76  264.8   0.0   1   1   7.8e-78   4.8e-76  264.7   0.0     3   251     2   258     1   259 0.94 [subseq from] hypothetical protein PENSPDRAFT_656389, partial [Peniophora sp. CONT]
RYP09538.1/628-889       -            262 Pkinase_Tyr          PF07714.17   254   4.4e-76  264.8   0.0   1   1   7.9e-78   4.9e-76  264.7   0.0     6   251     2   262     1   262 0.91 [subseq from] hypothetical protein DL764_001223 [Monosporascus ibericus]
EAQ71159.1/114-385       -            272 Pkinase_Tyr          PF07714.17   254   4.4e-76  264.8   0.0   1   1   9.3e-78   5.7e-76  264.4   0.0     2   251     1   271     1   272 0.90 [subseq from] hypothetical protein MGCH7_ch7g566 [Pyricularia oryzae 70-15]
ELQ41120.1/114-385       -            272 Pkinase_Tyr          PF07714.17   254   4.4e-76  264.8   0.0   1   1   9.3e-78   5.7e-76  264.4   0.0     2   251     1   271     1   272 0.90 [subseq from] BR serine/threonine-protein kinase 1 [Pyricularia oryzae Y34] >ELQ62721.1 BR serine/threonine-protein kinase 1 [Pyricularia oryzae P131]
QBZ65932.1/114-385       -            272 Pkinase_Tyr          PF07714.17   254   4.4e-76  264.8   0.0   1   1   9.3e-78   5.7e-76  264.4   0.0     2   251     1   271     1   272 0.90 [subseq from] hypothetical protein PoMZ_12899 [Pyricularia oryzae]
XP_003720929.1/114-385   -            272 Pkinase_Tyr          PF07714.17   254   4.4e-76  264.8   0.0   1   1   9.3e-78   5.7e-76  264.4   0.0     2   251     1   271     1   272 0.90 [subseq from] CAMK/CAMKL/GIN4 protein kinase [Pyricularia oryzae 70-15] >EHA46186.1 CAMK/CAMKL/GIN4 protein kinase [Pyricularia oryzae 70-15]
OAQ32363.1/131-373       -            243 Pkinase_Tyr          PF07714.17   254   4.5e-76  264.8   0.0   1   1   8.1e-78     5e-76  264.6   0.0     4   247     2   243     1   243 0.96 [subseq from] Pkinase-domain-containing protein [Mortierella elongata AG-77]
KUI59825.1/639-900       -            262 Pkinase_Tyr          PF07714.17   254   4.5e-76  264.8   0.0   1   1   8.2e-78     5e-76  264.6   0.0     6   251     2   262     1   262 0.92 [subseq from] Serine/threonine-protein kinase STE11 [Valsa mali var. pyri]
KUI64885.1/639-900       -            262 Pkinase_Tyr          PF07714.17   254   4.5e-76  264.8   0.0   1   1   8.2e-78     5e-76  264.6   0.0     6   251     2   262     1   262 0.92 [subseq from] Protein kinase byr2 [Valsa mali]
XP_001386133.2/39-285    -            247 Pkinase_Tyr          PF07714.17   254   4.5e-76  264.8   0.0   1   1   8.2e-78     5e-76  264.6   0.0     2   252     1   247     1   247 0.95 [subseq from] carbon catabolite derepressing ser/thr protein kinase [Scheffersomyces stipitis CBS 6054] >ABN68104.2 carbon catabolite derepressing ser/thr protein kinase [Scheffersomyces stipitis CBS 6054]
SPQ22257.1/81-326        -            246 Pkinase_Tyr          PF07714.17   254   4.6e-76  264.8   0.0   1   1   8.2e-78     5e-76  264.6   0.0     3   250     2   245     1   246 0.95 [subseq from] 0a0154c1-d448-46dc-93f5-c7a7e537e610 [Thermothielavioides terrestris]
XP_003648608.1/25-270    -            246 Pkinase_Tyr          PF07714.17   254   4.6e-76  264.8   0.0   1   1   8.2e-78     5e-76  264.6   0.0     3   250     2   245     1   246 0.95 [subseq from] hypothetical protein THITE_2106261 [Thermothielavioides terrestris NRRL 8126] >AEO62272.1 hypothetical protein THITE_2106261 [Thermothielavioides terrestris NRRL 8126]
KAE8351603.1/14-257      -            244 Pkinase_Tyr          PF07714.17   254   4.6e-76  264.8   0.0   1   1   8.3e-78   5.1e-76  264.6   0.0     5   252     2   244     1   244 0.98 [subseq from] kinase-like domain-containing protein [Aspergillus coremiiformis]
KPM36243.1/605-866       -            262 Pkinase_Tyr          PF07714.17   254   4.6e-76  264.7   0.0   1   1   8.4e-78   5.2e-76  264.6   0.0     6   251     2   262     1   262 0.91 [subseq from] hypothetical protein AK830_g10322 [Neonectria ditissima]
XP_502312.1/32-278       -            247 Pkinase_Tyr          PF07714.17   254   4.7e-76  264.7   0.0   1   1   8.4e-78   5.2e-76  264.6   0.0     2   251     1   246     1   247 0.95 [subseq from] YALI0D02101p [Yarrowia lipolytica CLIB122] >CAG80498.1 YALI0D02101p [Yarrowia lipolytica CLIB122] >AOW03457.1 hypothetical protein YALI1_D02362g [Yarrowia lipolytica] >SEI35574.1 YALIA101S07e04500g1_1 [Yarrowia lipolytica] >RDW24819.1 kinase-like domain-containing protein [Yarrowia lipolytica] >RDW32352.1 kinase-like domain-containing protein [Yarrowia lipolytica] >RDW38234.1 kinase-like domain-containing protein [Yarrowia lipolytica] >RDW46115.1 kinase-like domain-containing protein [Yarrowia lipolytica] >RDW54116.1 kinase-like domain-containing protein [Yarrowia lipolytica] >RMI96759.1 kinase-like domain-containing protein [Yarrowia lipolytica] >VBB87573.1 Regulator of lipid accumulation [Yarrowia lipolytica] >KAB8282517.1 kinase-like domain-containing protein [Yarrowia lipolytica] >KAE8173168.1 kinase-like domain-containing protein [Yarrowia lipolytica]
KIL67721.1/24-271        -            248 Pkinase_Tyr          PF07714.17   254   4.7e-76  264.7   0.0   1   1   8.5e-78   5.2e-76  264.6   0.0     3   251     2   247     1   248 0.96 [subseq from] hypothetical protein M378DRAFT_121760 [Amanita muscaria Koide BX008]
CDO54804.1/27-273        -            247 Pkinase_Tyr          PF07714.17   254   4.7e-76  264.7   0.0   1   1   8.5e-78   5.3e-76  264.6   0.0     2   252     1   247     1   247 0.95 [subseq from] similar to Saccharomyces cerevisiae YDR477W SNF1 AMP-activated serine/threonine protein kinase found in a complex containing Snf4p and members of the Sip1p/Sip2p/Gal83p family [Geotrichum candidum]
EPZ32745.1/99-344        -            246 Pkinase_Tyr          PF07714.17   254   4.7e-76  264.7   0.1   1   1   8.5e-78   5.2e-76  264.6   0.1     4   250     2   245     1   246 0.95 [subseq from] Protein kinase, catalytic domain-containing protein [Rozella allomycis CSF55]
RKP18933.1/99-344        -            246 Pkinase_Tyr          PF07714.17   254   4.7e-76  264.7   0.1   1   1   8.5e-78   5.2e-76  264.6   0.1     4   250     2   245     1   246 0.95 [subseq from] Pkinase-domain-containing protein [Rozella allomycis CSF55]
OCK81401.1/58-304        -            247 Pkinase_Tyr          PF07714.17   254   4.8e-76  264.7   0.0   1   1   8.6e-78   5.3e-76  264.6   0.0     3   251     2   246     1   247 0.95 [subseq from] Pkinase-domain-containing protein [Lepidopterella palustris CBS 459.81]
PHH62942.1/601-862       -            262 Pkinase_Tyr          PF07714.17   254   4.8e-76  264.7   0.0   1   1   8.6e-78   5.3e-76  264.6   0.0     6   251     2   262     1   262 0.92 [subseq from] hypothetical protein CDD81_6575 [Ophiocordyceps australis]
PHH67886.1/563-824       -            262 Pkinase_Tyr          PF07714.17   254   4.8e-76  264.7   0.0   1   1   8.6e-78   5.3e-76  264.6   0.0     6   251     2   262     1   262 0.92 [subseq from] hypothetical protein CDD82_1031 [Ophiocordyceps australis]
KZT11789.1/22-269        -            248 Pkinase_Tyr          PF07714.17   254   4.8e-76  264.7   0.0   1   1   8.6e-78   5.3e-76  264.6   0.0     3   251     2   247     1   248 0.96 [subseq from] kinase-like protein [Laetiporus sulphureus 93-53]
ORX91524.1/71-324        -            254 Pkinase_Tyr          PF07714.17   254   4.8e-76  264.7   0.1   1   1   8.8e-78   5.4e-76  264.5   0.1     2   251     1   253     1   254 0.94 [subseq from] Pkinase-domain-containing protein [Basidiobolus meristosporus CBS 931.73]
KTB26072.1/40-286        -            247 Pkinase_Tyr          PF07714.17   254   4.8e-76  264.7   0.1   1   1   8.8e-78   5.4e-76  264.5   0.1     2   252     1   247     1   247 0.95 [subseq from] Carbon catabolite-derepressing protein kinase [[Candida] glabrata]
XP_449733.1/40-286       -            247 Pkinase_Tyr          PF07714.17   254   4.8e-76  264.7   0.1   1   1   8.8e-78   5.4e-76  264.5   0.1     2   252     1   247     1   247 0.95 [subseq from] uncharacterized protein CAGL0M08910g [[Candida] glabrata] >Q00372.2 RecName: Full=Carbon catabolite-derepressing protein kinase >CAG62709.1 unnamed protein product [[Candida] glabrata] >KTA95780.1 Carbon catabolite-derepressing protein kinase [[Candida] glabrata] >KTA99651.1 Carbon catabolite-derepressing protein kinase [[Candida] glabrata] >KTB04220.1 Carbon catabolite-derepressing protein kinase [[Candida] glabrata] >KTB13845.1 Carbon catabolite-derepressing protein kinase [[Candida] glabrata] >OXB40586.1 hypothetical protein B1J91_M08910g [[Candida] glabrata] >OXB45887.1 hypothetical protein B1J92_M08910g [[Candida] glabrata] >SLM10921.1 Carbon catabolite-derepressing protein kinase [[Candida] glabrata] >SCV13073.1 Carbon catabolite-derepressing protein kinase [[Candida] glabrata]
KYK60694.1/77-323        -            247 Pkinase_Tyr          PF07714.17   254   4.8e-76  264.7   0.0   1   1   8.7e-78   5.4e-76  264.5   0.0     2   251     1   246     1   247 0.95 [subseq from] protein kinase SNF1 [Drechmeria coniospora]
KOS19617.1/608-869       -            262 Pkinase_Tyr          PF07714.17   254   4.9e-76  264.7   0.0   1   1   8.8e-78   5.4e-76  264.5   0.0     6   250     2   261     1   262 0.91 [subseq from] Protein kinase byr2 [Escovopsis weberi]
EQL03675.1/95-341        -            247 Pkinase_Tyr          PF07714.17   254   4.9e-76  264.7   0.0   1   1   8.9e-78   5.5e-76  264.5   0.0     2   251     1   246     1   247 0.95 [subseq from] protein kinase SNF1 [Ophiocordyceps sinensis CO18]
OTA06535.1/644-905       -            262 Pkinase_Tyr          PF07714.17   254   4.9e-76  264.7   0.0   1   1   8.9e-78   5.5e-76  264.5   0.0     6   251     2   262     1   262 0.92 [subseq from] MAPKKK mitogen activated protein kinase kinase kinase Ste11 [Trichoderma parareesei]
XP_018287290.1/2-246     -            245 Pkinase_Tyr          PF07714.17   254     5e-76  264.6   0.0   1   1   8.9e-78   5.5e-76  264.5   0.0     6   252     2   244     1   245 0.98 [subseq from] hypothetical protein PHYBLDRAFT_116613, partial [Phycomyces blakesleeanus NRRL 1555(-)] >OAD69250.1 hypothetical protein PHYBLDRAFT_116613, partial [Phycomyces blakesleeanus NRRL 1555(-)]
KIV82887.1/61-306        -            246 Pkinase_Tyr          PF07714.17   254     5e-76  264.6   0.0   1   1     9e-78   5.5e-76  264.5   0.0     4   251     2   245     1   246 0.95 [subseq from] hypothetical protein PV11_04954 [Exophiala sideris]
KIV82888.1/61-306        -            246 Pkinase_Tyr          PF07714.17   254     5e-76  264.6   0.0   1   1     9e-78   5.5e-76  264.5   0.0     4   251     2   245     1   246 0.95 [subseq from] hypothetical protein, variant [Exophiala sideris]
XP_007722309.1/63-308    -            246 Pkinase_Tyr          PF07714.17   254     5e-76  264.6   0.0   1   1     9e-78   5.5e-76  264.5   0.0     4   251     2   245     1   246 0.95 [subseq from] CAMK/CAMKL/AMPK protein kinase [Capronia coronata CBS 617.96] >EXJ94815.1 CAMK/CAMKL/AMPK protein kinase [Capronia coronata CBS 617.96]
XP_007730215.1/61-306    -            246 Pkinase_Tyr          PF07714.17   254     5e-76  264.6   0.0   1   1     9e-78   5.5e-76  264.5   0.0     4   251     2   245     1   246 0.95 [subseq from] CAMK/CAMKL/AMPK protein kinase [Capronia epimyces CBS 606.96] >EXJ88818.1 CAMK/CAMKL/AMPK protein kinase [Capronia epimyces CBS 606.96]
XP_009159230.1/64-309    -            246 Pkinase_Tyr          PF07714.17   254     5e-76  264.6   0.0   1   1     9e-78   5.5e-76  264.5   0.0     4   251     2   245     1   246 0.95 [subseq from] carbon catabolite derepressing protein kinase Snf1 [Exophiala dermatitidis NIH/UT8656] >EHY58769.1 carbon catabolite derepressing protein kinase Snf1 [Exophiala dermatitidis NIH/UT8656]
XP_013322197.1/61-306    -            246 Pkinase_Tyr          PF07714.17   254     5e-76  264.6   0.0   1   1     9e-78   5.5e-76  264.5   0.0     4   251     2   245     1   246 0.95 [subseq from] hypothetical protein PV05_01714 [Exophiala xenobiotica] >KIW61613.1 hypothetical protein PV05_01714 [Exophiala xenobiotica]
XP_016231701.1/61-306    -            246 Pkinase_Tyr          PF07714.17   254     5e-76  264.6   0.0   1   1     9e-78   5.5e-76  264.5   0.0     4   251     2   245     1   246 0.95 [subseq from] hypothetical protein PV08_10785 [Exophiala spinifera] >KIW11485.1 hypothetical protein PV08_10785 [Exophiala spinifera]
OAA48130.1/63-309        -            247 Pkinase_Tyr          PF07714.17   254     5e-76  264.6   0.0   1   1     9e-78   5.5e-76  264.5   0.0     2   251     1   246     1   247 0.95 [subseq from] carbon catabolite derepressing protein kinase Snf1 [Beauveria brongniartii RCEF 3172]
KIY62610.1/1085-1331     -            247 Pkinase_Tyr          PF07714.17   254     5e-76  264.6   0.0   1   1     9e-78   5.6e-76  264.5   0.0     3   251     2   246     1   247 0.96 [subseq from] hypothetical protein CYLTODRAFT_169858 [Cylindrobasidium torrendii FP15055 ss-10]
KII90830.1/24-271        -            248 Pkinase_Tyr          PF07714.17   254     5e-76  264.6   0.0   1   1   9.1e-78   5.6e-76  264.5   0.0     3   251     2   247     1   248 0.96 [subseq from] hypothetical protein PLICRDRAFT_107006 [Plicaturopsis crispa FD-325 SS-3]
RXK35442.1/54-298        -            245 Pkinase_Tyr          PF07714.17   254     5e-76  264.6   0.0   1   1   9.1e-78   5.6e-76  264.5   0.0     5   252     2   245     1   245 0.97 [subseq from] STE/STE20/YSK protein kinase [Tremella mesenterica]
XP_007002401.1/11-255    -            245 Pkinase_Tyr          PF07714.17   254     5e-76  264.6   0.0   1   1   9.1e-78   5.6e-76  264.5   0.0     5   252     2   245     1   245 0.97 [subseq from] hypothetical protein TREMEDRAFT_27892, partial [Tremella mesenterica DSM 1558] >EIW71556.1 hypothetical protein TREMEDRAFT_27892, partial [Tremella mesenterica DSM 1558]
XP_009225677.1/607-868   -            262 Pkinase_Tyr          PF07714.17   254     5e-76  264.6   0.0   1   1   9.1e-78   5.6e-76  264.5   0.0     6   250     2   261     1   262 0.92 [subseq from] STE/STE11 protein kinase [Gaeumannomyces tritici R3-111a-1] >EJT72703.1 STE/STE11 protein kinase [Gaeumannomyces tritici R3-111a-1]
PBK67302.1/18-264        -            247 Pkinase_Tyr          PF07714.17   254     5e-76  264.6   0.0   1   1   9.1e-78   5.6e-76  264.5   0.0     3   251     2   246     1   247 0.96 [subseq from] Pkinase-domain-containing protein [Armillaria solidipes]
PBK97982.1/18-264        -            247 Pkinase_Tyr          PF07714.17   254     5e-76  264.6   0.0   1   1   9.1e-78   5.6e-76  264.5   0.0     3   251     2   246     1   247 0.96 [subseq from] Pkinase-domain-containing protein [Armillaria gallica]
SJL07206.1/18-264        -            247 Pkinase_Tyr          PF07714.17   254     5e-76  264.6   0.0   1   1   9.1e-78   5.6e-76  264.5   0.0     3   251     2   246     1   247 0.96 [subseq from] related to MEKK and related serine/threonine protein kinases [Armillaria ostoyae]
OAR03122.1/65-311        -            247 Pkinase_Tyr          PF07714.17   254   5.1e-76  264.6   0.0   1   1   9.2e-78   5.6e-76  264.5   0.0     2   251     1   246     1   247 0.95 [subseq from] hypothetical protein LLEC1_05522 [Cordyceps confragosa]
TGJ87760.1/639-899       -            261 Pkinase_Tyr          PF07714.17   254   5.1e-76  264.6   0.0   1   1   9.2e-78   5.7e-76  264.5   0.0     6   250     2   261     1   261 0.91 [subseq from] hypothetical protein E0Z10_g1006 [Xylaria hypoxylon]
XP_018072515.1/62-307    -            246 Pkinase_Tyr          PF07714.17   254   5.1e-76  264.6   0.0   1   1   9.2e-78   5.7e-76  264.5   0.0     3   250     2   245     1   246 0.95 [subseq from] serine threonine protein kinase [Phialocephala scopiformis] >KUJ18160.1 serine threonine protein kinase [Phialocephala scopiformis]
XP_017997590.1/44-289    -            246 Pkinase_Tyr          PF07714.17   254   5.1e-76  264.6   0.0   1   1   9.3e-78   5.7e-76  264.5   0.0     3   251     2   245     1   246 0.96 [subseq from] Cytokinesis protein sepH [Phialophora attae] >KPI37627.1 Cytokinesis protein sepH [Phialophora attae]
KIM78450.1/21-267        -            247 Pkinase_Tyr          PF07714.17   254   5.2e-76  264.6   0.0   1   1   9.3e-78   5.7e-76  264.4   0.0     3   251     2   246     1   247 0.96 [subseq from] hypothetical protein PILCRDRAFT_75420 [Piloderma croceum F 1598]
KPA40382.1/635-896       -            262 Pkinase_Tyr          PF07714.17   254   5.2e-76  264.6   0.0   1   1   9.4e-78   5.8e-76  264.4   0.0     6   250     2   261     1   262 0.91 [subseq from] ste ste11 protein kinase [Fusarium langsethiae]
RGP70745.1/635-896       -            262 Pkinase_Tyr          PF07714.17   254   5.2e-76  264.6   0.0   1   1   9.4e-78   5.8e-76  264.4   0.0     6   250     2   261     1   262 0.91 [subseq from] ste ste11 kinase [Fusarium sporotrichioides]
XP_025574020.1/14-257    -            244 Pkinase_Tyr          PF07714.17   254   5.2e-76  264.6   0.0   1   1   9.4e-78   5.8e-76  264.4   0.0     5   252     2   244     1   244 0.98 [subseq from] putative Ste20-like serine/threonine protein kinase [Aspergillus ibericus CBS 121593] >RAK99692.1 putative Ste20-like serine/threonine protein kinase [Aspergillus ibericus CBS 121593]
RIB01269.1/207-466       -            260 Pkinase_Tyr          PF07714.17   254   5.2e-76  264.6   0.0   1   1   9.4e-78   5.8e-76  264.4   0.0     5   251     2   259     1   260 0.90 [subseq from] kinase-like domain-containing protein [Gigaspora rosea]
ORX91461.1/10-254        -            245 Pkinase_Tyr          PF07714.17   254   5.3e-76  264.6   0.0   1   1   9.5e-78   5.8e-76  264.4   0.0     3   251     2   244     1   245 0.96 [subseq from] hypothetical protein K493DRAFT_50780 [Basidiobolus meristosporus CBS 931.73]
KAE8452213.1/21-264      -            244 Pkinase_Tyr          PF07714.17   254   5.3e-76  264.6   0.0   1   1   9.5e-78   5.8e-76  264.4   0.0     5   252     2   244     1   244 0.98 [subseq from] hypothetical protein EG329_001680 [Venturia inaequalis]
CAD70761.1/77-323        -            247 Pkinase_Tyr          PF07714.17   254   5.3e-76  264.6   0.0   1   1   9.5e-78   5.9e-76  264.4   0.0     3   251     2   246     1   247 0.95 [subseq from] probable serine/threonine protein kinase (SNF1) [Neurospora crassa]
XP_958665.3/77-323       -            247 Pkinase_Tyr          PF07714.17   254   5.3e-76  264.6   0.0   1   1   9.5e-78   5.9e-76  264.4   0.0     3   251     2   246     1   247 0.95 [subseq from] protein kinase SNF1 [Neurospora crassa OR74A] >EAA29429.3 protein kinase SNF1 [Neurospora crassa OR74A] >KHE83907.1 hypothetical protein GE21DRAFT_7150 [Neurospora crassa]
TKA44398.1/15-258        -            244 Pkinase_Tyr          PF07714.17   254   5.3e-76  264.6   0.0   1   1   9.5e-78   5.9e-76  264.4   0.0     5   251     2   243     1   244 0.98 [subseq from] hypothetical protein B0A54_05142 [Friedmanniomyces endolithicus]
ORY31751.1/19-265        -            247 Pkinase_Tyr          PF07714.17   254   5.3e-76  264.6   0.0   1   1   9.5e-78   5.9e-76  264.4   0.0     4   249     2   245     1   247 0.95 [subseq from] Pkinase-domain-containing protein [Rhizoclosmatium globosum]
SCV67531.1/58-311        -            254 Pkinase_Tyr          PF07714.17   254   5.3e-76  264.5   0.0   1   1   9.6e-78   5.9e-76  264.4   0.0     3   251     2   253     1   254 0.94 [subseq from] BQ2448_5142 [Microbotryum intermedium]
RMZ85458.1/168-413       -            246 Pkinase_Tyr          PF07714.17   254   5.3e-76  264.5   0.0   1   1   9.6e-78   5.9e-76  264.4   0.0     4   251     2   245     1   246 0.95 [subseq from] hypothetical protein DV737_g836, partial [Chaetothyriales sp. CBS 132003]
XP_006695462.1/492-738   -            247 Pkinase_Tyr          PF07714.17   254   5.4e-76  264.5   0.0   1   1   9.7e-78     6e-76  264.4   0.0     2   251     1   246     1   247 0.95 [subseq from] hypothetical protein CTHT_0051200 [Chaetomium thermophilum var. thermophilum DSM 1495] >EGS18517.1 hypothetical protein CTHT_0051200 [Chaetomium thermophilum var. thermophilum DSM 1495]
CEG67501.1/41-290        -            250 Pkinase_Tyr          PF07714.17   254   5.4e-76  264.5   0.0   1   1   9.8e-78     6e-76  264.4   0.0     4   251     2   249     1   250 0.95 [subseq from] Putative CAMK/CAMKL/BRSK protein kinase [Rhizopus microsporus]
CEG67502.1/41-290        -            250 Pkinase_Tyr          PF07714.17   254   5.4e-76  264.5   0.0   1   1   9.8e-78     6e-76  264.4   0.0     4   251     2   249     1   250 0.95 [subseq from] Putative CAMK/CAMKL protein kinase [Rhizopus microsporus]
CEG67503.1/41-290        -            250 Pkinase_Tyr          PF07714.17   254   5.4e-76  264.5   0.0   1   1   9.8e-78     6e-76  264.4   0.0     4   251     2   249     1   250 0.95 [subseq from] Putative CAMK/CAMKL protein kinase [Rhizopus microsporus]
CEG67504.1/41-290        -            250 Pkinase_Tyr          PF07714.17   254   5.4e-76  264.5   0.0   1   1   9.8e-78     6e-76  264.4   0.0     4   251     2   249     1   250 0.95 [subseq from] Putative CAMK/CAMKL protein kinase [Rhizopus microsporus]
CEG67506.1/41-290        -            250 Pkinase_Tyr          PF07714.17   254   5.4e-76  264.5   0.0   1   1   9.8e-78     6e-76  264.4   0.0     4   251     2   249     1   250 0.95 [subseq from] Putative CAMK/CAMKL protein kinase [Rhizopus microsporus]
CEI95811.1/41-290        -            250 Pkinase_Tyr          PF07714.17   254   5.4e-76  264.5   0.0   1   1   9.8e-78     6e-76  264.4   0.0     4   251     2   249     1   250 0.95 [subseq from] Putative CAMK/CAMKL/BRSK protein kinase [Rhizopus microsporus]
ORE12141.1/41-290        -            250 Pkinase_Tyr          PF07714.17   254   5.4e-76  264.5   0.0   1   1   9.8e-78     6e-76  264.4   0.0     4   251     2   249     1   250 0.95 [subseq from] Pkinase-domain-containing protein [Rhizopus microsporus var. microsporus]
RCH95955.1/41-290        -            250 Pkinase_Tyr          PF07714.17   254   5.4e-76  264.5   0.0   1   1   9.8e-78     6e-76  264.4   0.0     4   251     2   249     1   250 0.95 [subseq from] hypothetical protein CU097_012813 [Rhizopus azygosporus]
OOF93718.1/14-257        -            244 Pkinase_Tyr          PF07714.17   254   5.4e-76  264.5   0.0   1   1   9.8e-78     6e-76  264.4   0.0     5   252     2   244     1   244 0.98 [subseq from] hypothetical protein ASPCADRAFT_209002 [Aspergillus carbonarius ITEM 5010] >OOF93805.1 hypothetical protein ASPCADRAFT_52822 [Aspergillus carbonarius ITEM 5010]
PAV19665.1/1028-1277     -            250 Pkinase_Tyr          PF07714.17   254   5.4e-76  264.5   0.0   1   1   9.8e-78     6e-76  264.4   0.0     3   251     2   249     1   250 0.96 [subseq from] Pkinase-domain-containing [Pyrrhoderma noxium]
RMZ91372.1/60-305        -            246 Pkinase_Tyr          PF07714.17   254   5.5e-76  264.5   0.0   1   1   9.8e-78     6e-76  264.4   0.0     4   251     2   245     1   246 0.95 [subseq from] hypothetical protein DV736_g1400, partial [Chaetothyriales sp. CBS 134916]
ODV82869.1/62-308        -            247 Pkinase_Tyr          PF07714.17   254   5.5e-76  264.5   0.0   1   1     1e-77   6.1e-76  264.3   0.0     2   252     1   247     1   247 0.95 [subseq from] hypothetical protein CANARDRAFT_204334 [[Candida] arabinofermentans NRRL YB-2248]
CEP15038.1/183-427       -            245 Pkinase_Tyr          PF07714.17   254   5.5e-76  264.5   0.0   1   1   9.9e-78   6.1e-76  264.4   0.0     3   251     2   244     1   245 0.97 [subseq from] hypothetical protein [Parasitella parasitica]
ODA83381.1/77-323        -            247 Pkinase_Tyr          PF07714.17   254   5.5e-76  264.5   0.0   1   1     1e-77   6.1e-76  264.3   0.0     2   251     1   246     1   247 0.95 [subseq from] hypothetical protein RJ55_01895 [Drechmeria coniospora]
GAO49805.1/42-287        -            246 Pkinase_Tyr          PF07714.17   254   5.5e-76  264.5   0.0   1   1     1e-77   6.2e-76  264.3   0.0     4   251     2   245     1   246 0.95 [subseq from] hypothetical protein G7K_3945-t1 [Saitoella complicata NRRL Y-17804]
XP_019026016.1/42-287    -            246 Pkinase_Tyr          PF07714.17   254   5.5e-76  264.5   0.0   1   1     1e-77   6.2e-76  264.3   0.0     4   251     2   245     1   246 0.95 [subseq from] Pkinase-domain-containing protein [Saitoella complicata NRRL Y-17804] >ODQ54903.1 Pkinase-domain-containing protein [Saitoella complicata NRRL Y-17804]
EPS25907.1/14-257        -            244 Pkinase_Tyr          PF07714.17   254   5.6e-76  264.5   0.0   1   1     1e-77   6.2e-76  264.3   0.0     5   252     2   244     1   244 0.98 [subseq from] hypothetical protein PDE_00843 [Penicillium oxalicum 114-2]
GAO49373.1/451-697       -            247 Pkinase_Tyr          PF07714.17   254   5.6e-76  264.5   0.0   1   1     1e-77   6.2e-76  264.3   0.0     2   250     1   246     1   247 0.96 [subseq from] hypothetical protein G7K_3524-t1 [Saitoella complicata NRRL Y-17804]
XP_019027140.1/438-684   -            247 Pkinase_Tyr          PF07714.17   254   5.6e-76  264.5   0.0   1   1     1e-77   6.2e-76  264.3   0.0     2   250     1   246     1   247 0.96 [subseq from] kinase-like protein [Saitoella complicata NRRL Y-17804] >ODQ56027.1 kinase-like protein [Saitoella complicata NRRL Y-17804]
XP_018984273.1/50-296    -            247 Pkinase_Tyr          PF07714.17   254   5.6e-76  264.5   0.0   1   1     1e-77   6.2e-76  264.3   0.0     2   252     1   247     1   247 0.95 [subseq from] hypothetical protein BABINDRAFT_171804 [Babjeviella inositovora NRRL Y-12698] >ODQ78945.1 hypothetical protein BABINDRAFT_171804 [Babjeviella inositovora NRRL Y-12698]
PMD45232.1/61-306        -            246 Pkinase_Tyr          PF07714.17   254   5.6e-76  264.5   0.0   1   1     1e-77   6.3e-76  264.3   0.0     3   250     2   245     1   246 0.95 [subseq from] BcSNF1, Snf1-like protein kinase [Hyaloscypha variabilis F]
XP_024742931.1/60-305    -            246 Pkinase_Tyr          PF07714.17   254   5.6e-76  264.5   0.0   1   1     1e-77   6.3e-76  264.3   0.0     3   250     2   245     1   246 0.95 [subseq from] serine threonine protein kinase [Hyaloscypha bicolor E] >PMD66027.1 serine threonine protein kinase [Hyaloscypha bicolor E]
OQO19729.1/63-309        -            247 Pkinase_Tyr          PF07714.17   254   5.7e-76  264.5   0.0   1   1     1e-77   6.3e-76  264.3   0.0     3   251     2   246     1   247 0.95 [subseq from] hypothetical protein B0A51_13495, partial [Rachicladosporium sp. CCFEE 5018]
ODV95272.1/65-311        -            247 Pkinase_Tyr          PF07714.17   254   5.8e-76  264.4   0.0   1   1     1e-77   6.4e-76  264.3   0.0     2   251     1   246     1   247 0.95 [subseq from] hypothetical protein PACTADRAFT_50017 [Pachysolen tannophilus NRRL Y-2460]
PYI10581.1/14-257        -            244 Pkinase_Tyr          PF07714.17   254   5.8e-76  264.4   0.0   1   1     1e-77   6.4e-76  264.3   0.0     5   252     2   244     1   244 0.98 [subseq from] putative Ste20-like serine/threonine protein kinase [Aspergillus sclerotiicarbonarius CBS 121057]
OLN85914.1/80-326        -            247 Pkinase_Tyr          PF07714.17   254   5.8e-76  264.4   0.0   1   1   1.1e-77   6.5e-76  264.3   0.0     2   251     1   246     1   247 0.95 [subseq from] Carbon catabolite-derepressing protein kinase [Colletotrichum chlorophyti]
GAW00438.1/56-303        -            248 Pkinase_Tyr          PF07714.17   254   5.8e-76  264.4   0.0   1   1     1e-77   6.5e-76  264.3   0.0     3   251     2   247     1   248 0.96 [subseq from] Pkinase-domain-containing protein [Lentinula edodes]
KDQ26670.1/2-247         -            246 Pkinase_Tyr          PF07714.17   254   5.8e-76  264.4   0.0   1   1   1.1e-77   6.5e-76  264.3   0.0     6   251     2   245     1   246 0.96 [subseq from] hypothetical protein PLEOSDRAFT_30777, partial [Pleurotus ostreatus PC15]
KZZ86980.1/217-463       -            247 Pkinase_Tyr          PF07714.17   254   5.9e-76  264.4   0.0   1   1   1.1e-77   6.5e-76  264.3   0.0     3   251     2   246     1   247 0.96 [subseq from] cell division control protein [Ascosphaera apis ARSEF 7405]
CEG03204.1/635-896       -            262 Pkinase_Tyr          PF07714.17   254   5.9e-76  264.4   0.0   1   1   1.1e-77   6.6e-76  264.2   0.0     6   250     2   261     1   262 0.92 [subseq from] unnamed protein product [Fusarium acuminatum CS5907]
KIL84802.1/622-883       -            262 Pkinase_Tyr          PF07714.17   254   5.9e-76  264.4   0.0   1   1   1.1e-77   6.6e-76  264.2   0.0     6   250     2   261     1   262 0.92 [subseq from] ste ste11 protein kinase [Fusarium avenaceum]
XP_025599586.1/667-924   -            258 Pkinase_Tyr          PF07714.17   254   5.9e-76  264.4   0.0   1   1   1.1e-77   6.6e-76  264.2   0.0     6   252     2   257     1   258 0.94 [subseq from] Pkinase-domain-containing protein [Tilletiopsis washingtonensis] >PWN99307.1 Pkinase-domain-containing protein [Tilletiopsis washingtonensis]
KIM90439.1/1206-1454     -            249 Pkinase_Tyr          PF07714.17   254   5.9e-76  264.4   0.0   1   1   1.1e-77   6.6e-76  264.2   0.0     3   251     2   248     1   249 0.96 [subseq from] hypothetical protein PILCRDRAFT_1738 [Piloderma croceum F 1598]
KIM52300.1/24-271        -            248 Pkinase_Tyr          PF07714.17   254     6e-76  264.4   0.0   1   1   1.1e-77   6.6e-76  264.2   0.0     3   251     2   247     1   248 0.96 [subseq from] hypothetical protein SCLCIDRAFT_1223881 [Scleroderma citrinum Foug A]
KIP01136.1/7-255         -            249 Pkinase_Tyr          PF07714.17   254     6e-76  264.4   0.0   1   1   1.1e-77   6.7e-76  264.2   0.0     3   251     2   248     1   249 0.97 [subseq from] hypothetical protein PHLGIDRAFT_80955 [Phlebiopsis gigantea 11061_1 CR5-6]
RMZ87937.1/55-300        -            246 Pkinase_Tyr          PF07714.17   254   6.1e-76  264.4   0.0   1   1   1.1e-77   6.8e-76  264.2   0.0     3   251     2   245     1   246 0.96 [subseq from] hypothetical protein DV736_g4835, partial [Chaetothyriales sp. CBS 134916]
KUI58490.1/76-322        -            247 Pkinase_Tyr          PF07714.17   254   6.1e-76  264.4   0.0   1   1   1.1e-77   6.8e-76  264.2   0.0     3   251     2   246     1   247 0.95 [subseq from] Carbon catabolite-derepressing protein kinase [Valsa mali var. pyri]
EMG46378.1/62-308        -            247 Pkinase_Tyr          PF07714.17   254   6.1e-76  264.3   0.0   1   1   1.1e-77   6.8e-76  264.2   0.0     2   252     1   247     1   247 0.95 [subseq from] Carbon catabolite-derepressing protein kinase [Candida maltosa Xu316]
KZP28904.1/15-259        -            245 Pkinase_Tyr          PF07714.17   254   6.1e-76  264.3   0.0   1   1   1.1e-77   6.8e-76  264.2   0.0     5   251     2   244     1   245 0.98 [subseq from] Pkinase-domain-containing protein [Fibularhizoctonia sp. CBS 109695]
PRQ71552.1/7-263         -            257 Pkinase_Tyr          PF07714.17   254   6.2e-76  264.3   0.0   1   1   1.1e-77   6.9e-76  264.2   0.0     6   252     2   257     1   257 0.93 [subseq from] Protein kinase-like domain-containing protein [Rhodotorula toruloides]
XP_016274796.1/1138-1394 -            257 Pkinase_Tyr          PF07714.17   254   6.2e-76  264.3   0.0   1   1   1.1e-77   6.9e-76  264.2   0.0     6   252     2   257     1   257 0.93 [subseq from] mitogen-activated protein kinase kinase kinase [Rhodotorula toruloides NP11] >EMS23677.1 mitogen-activated protein kinase kinase kinase [Rhodotorula toruloides NP11] >CDR41003.1 RHTO0S05e10726g1_1 [Rhodotorula toruloides]
KHJ34996.1/21-264        -            244 Pkinase_Tyr          PF07714.17   254   6.2e-76  264.3   0.0   1   1   1.1e-77   6.9e-76  264.2   0.0     5   251     2   243     1   244 0.98 [subseq from] putative ste ste20 ysk protein kinase protein [Erysiphe necator]
XP_004180909.1/45-291    -            247 Pkinase_Tyr          PF07714.17   254   6.2e-76  264.3   0.1   1   1   1.1e-77   6.9e-76  264.2   0.1     2   252     1   247     1   247 0.95 [subseq from] hypothetical protein TBLA_0E03360 [Tetrapisispora blattae CBS 6284] >CCH61390.1 hypothetical protein TBLA_0E03360 [Tetrapisispora blattae CBS 6284]
CAQ86903.1/40-301        -            262 Pkinase_Tyr          PF07714.17   254   6.2e-76  264.3   0.0   1   1   1.1e-77   6.9e-76  264.2   0.0     6   251     2   262     1   262 0.92 [subseq from] MEK kinase, partial [Acremonium chrysogenum]
KFH41783.1/633-894       -            262 Pkinase_Tyr          PF07714.17   254   6.2e-76  264.3   0.0   1   1   1.1e-77   6.9e-76  264.2   0.0     6   251     2   262     1   262 0.92 [subseq from] Serine/threonine-protein kinase-like protein [Acremonium chrysogenum ATCC 11550]
PBK72348.1/618-865       -            248 Pkinase_Tyr          PF07714.17   254   6.3e-76  264.3   0.0   1   1   1.1e-77   6.9e-76  264.2   0.0     3   248     2   245     1   248 0.96 [subseq from] hypothetical protein ARMSODRAFT_753658 [Armillaria solidipes]
XP_013259018.1/54-299    -            246 Pkinase_Tyr          PF07714.17   254   6.3e-76  264.3   0.0   1   1   1.1e-77   6.9e-76  264.2   0.0     3   251     2   245     1   246 0.96 [subseq from] STE/STE11/CDC15 protein kinase [Exophiala aquamarina CBS 119918] >KEF56428.1 STE/STE11/CDC15 protein kinase [Exophiala aquamarina CBS 119918]
ODQ68917.1/30-276        -            247 Pkinase_Tyr          PF07714.17   254   6.3e-76  264.3   0.0   1   1   1.1e-77     7e-76  264.2   0.0     2   252     1   247     1   247 0.95 [subseq from] hypothetical protein LIPSTDRAFT_76551, partial [Lipomyces starkeyi NRRL Y-11557]
RIA92833.1/16-259        -            244 Pkinase_Tyr          PF07714.17   254   6.3e-76  264.3   0.0   1   1   1.1e-77     7e-76  264.2   0.0     5   252     2   244     1   244 0.98 [subseq from] kinase-like domain-containing protein [Glomus cerebriforme]
KZS90479.1/17-264        -            248 Pkinase_Tyr          PF07714.17   254   6.4e-76  264.3   0.0   1   1   1.2e-77   7.1e-76  264.1   0.0     3   251     2   247     1   248 0.96 [subseq from] hypothetical protein SISNIDRAFT_475331 [Sistotremastrum niveocremeum HHB9708]
KZT40603.1/17-264        -            248 Pkinase_Tyr          PF07714.17   254   6.4e-76  264.3   0.0   1   1   1.2e-77   7.1e-76  264.1   0.0     3   251     2   247     1   248 0.96 [subseq from] hypothetical protein SISSUDRAFT_446396 [Sistotremastrum suecicum HHB10207 ss-3]
XP_007372541.1/27-286    -            260 Pkinase_Tyr          PF07714.17   254   6.4e-76  264.3   0.0   1   1   1.2e-77   7.1e-76  264.1   0.0     2   251     1   259     1   260 0.92 [subseq from] hypothetical protein SPAPADRAFT_53469 [Spathaspora passalidarum NRRL Y-27907] >EGW35129.1 hypothetical protein SPAPADRAFT_53469 [Spathaspora passalidarum NRRL Y-27907]
GAA89658.1/14-257        -            244 Pkinase_Tyr          PF07714.17   254   6.4e-76  264.3   0.0   1   1   1.2e-77   7.1e-76  264.1   0.0     5   252     2   244     1   244 0.98 [subseq from] serine/threonine-protein kinase 24 [Aspergillus kawachii IFO 4308]
OJZ80731.1/14-257        -            244 Pkinase_Tyr          PF07714.17   254   6.4e-76  264.3   0.0   1   1   1.2e-77   7.1e-76  264.1   0.0     5   252     2   244     1   244 0.98 [subseq from] hypothetical protein ASPFODRAFT_405769 [Aspergillus luchuensis CBS 106.47]
XP_001396230.2/14-257    -            244 Pkinase_Tyr          PF07714.17   254   6.4e-76  264.3   0.0   1   1   1.2e-77   7.1e-76  264.1   0.0     5   252     2   244     1   244 0.98 [subseq from] ste20-like serine/threonine protein kinase [Aspergillus niger CBS 513.88]
XP_025385681.1/14-257    -            244 Pkinase_Tyr          PF07714.17   254   6.4e-76  264.3   0.0   1   1   1.2e-77   7.1e-76  264.1   0.0     5   252     2   244     1   244 0.98 [subseq from] serine/threonine-protein kinase 24 [Aspergillus eucalypticola CBS 122712] >PWY67743.1 serine/threonine-protein kinase 24 [Aspergillus eucalypticola CBS 122712]
XP_025458213.1/14-257    -            244 Pkinase_Tyr          PF07714.17   254   6.4e-76  264.3   0.0   1   1   1.2e-77   7.1e-76  264.1   0.0     5   252     2   244     1   244 0.98 [subseq from] Pkinase-domain-containing protein [Aspergillus lacticoffeatus CBS 101883] >CAK41491.1 unnamed protein product [Aspergillus niger] >PYH60158.1 Pkinase-domain-containing protein [Aspergillus lacticoffeatus CBS 101883] >RDH24197.1 Pkinase-domain-containing protein [Aspergillus niger ATCC 13496] >RDK40423.1 Pkinase-domain-containing protein [Aspergillus phoenicis ATCC 13157] >TPR05596.1 hypothetical protein CAN33_0010250 [Aspergillus niger]
XP_025474935.1/14-257    -            244 Pkinase_Tyr          PF07714.17   254   6.4e-76  264.3   0.0   1   1   1.2e-77   7.1e-76  264.1   0.0     5   252     2   244     1   244 0.98 [subseq from] serine/threonine-protein kinase 24 [Aspergillus neoniger CBS 115656] >PYH29457.1 serine/threonine-protein kinase 24 [Aspergillus neoniger CBS 115656]
XP_025520290.1/14-257    -            244 Pkinase_Tyr          PF07714.17   254   6.4e-76  264.3   0.0   1   1   1.2e-77   7.1e-76  264.1   0.0     5   252     2   244     1   244 0.98 [subseq from] serine/threonine-protein kinase 24 [Aspergillus piperis CBS 112811] >RAH62368.1 serine/threonine-protein kinase 24 [Aspergillus piperis CBS 112811]
XP_025538688.1/14-257    -            244 Pkinase_Tyr          PF07714.17   254   6.4e-76  264.3   0.0   1   1   1.2e-77   7.1e-76  264.1   0.0     5   252     2   244     1   244 0.98 [subseq from] serine/threonine-protein kinase 24 [Aspergillus costaricaensis CBS 115574] >RAK87853.1 serine/threonine-protein kinase 24 [Aspergillus costaricaensis CBS 115574]
XP_025565786.1/14-257    -            244 Pkinase_Tyr          PF07714.17   254   6.4e-76  264.3   0.0   1   1   1.2e-77   7.1e-76  264.1   0.0     5   252     2   244     1   244 0.98 [subseq from] serine/threonine-protein kinase 24 [Aspergillus vadensis CBS 113365] >PYH71992.1 serine/threonine-protein kinase 24 [Aspergillus vadensis CBS 113365]
XP_026621510.1/14-257    -            244 Pkinase_Tyr          PF07714.17   254   6.4e-76  264.3   0.0   1   1   1.2e-77   7.1e-76  264.1   0.0     5   252     2   244     1   244 0.98 [subseq from] kinase-like domain-containing protein [Aspergillus welwitschiae] >RDH28488.1 kinase-like domain-containing protein [Aspergillus welwitschiae]
EMD38387.1/937-1193      -            257 Pkinase_Tyr          PF07714.17   254   6.4e-76  264.3   0.0   1   1   1.2e-77   7.1e-76  264.1   0.0     6   251     2   256     1   257 0.93 [subseq from] hypothetical protein CERSUDRAFT_113546 [Gelatoporia subvermispora B]
RJE27337.1/15-257        -            243 Pkinase_Tyr          PF07714.17   254   6.5e-76  264.3   0.0   1   1   1.2e-77   7.1e-76  264.1   0.0     6   251     2   242     1   243 0.98 [subseq from] serine threonine protein kinase [Aspergillus sclerotialis]
CDS06330.1/210-455       -            246 Pkinase_Tyr          PF07714.17   254   6.5e-76  264.3   0.0   1   1   1.2e-77   7.2e-76  264.1   0.0     3   251     2   245     1   246 0.97 [subseq from] hypothetical protein LRAMOSA08858 [Lichtheimia ramosa]
XP_024333970.1/21-268    -            248 Pkinase_Tyr          PF07714.17   254   6.5e-76  264.3   0.0   1   1   1.2e-77   7.2e-76  264.1   0.0     3   251     2   247     1   248 0.97 [subseq from] hypothetical protein POSPLADRAFT_1050231 [Postia placenta MAD-698-R-SB12] >OSX57176.1 hypothetical protein POSPLADRAFT_1050231 [Postia placenta MAD-698-R-SB12]
KGQ87182.1/53-299        -            247 Pkinase_Tyr          PF07714.17   254   6.5e-76  264.3   0.0   1   1   1.2e-77   7.2e-76  264.1   0.0     2   252     1   247     1   247 0.95 [subseq from] carbon catabolite-derepressing protein kinase [Candida albicans P37005] >KGT67371.1 carbon catabolite-derepressing protein kinase [Candida albicans 12C] >KGU08282.1 carbon catabolite-derepressing protein kinase [Candida albicans L26] >KHC75037.1 carbon catabolite-derepressing protein kinase [Candida albicans SC5314] >KHC86189.1 carbon catabolite-derepressing protein kinase [Candida albicans SC5314]
KGU23874.1/54-300        -            247 Pkinase_Tyr          PF07714.17   254   6.5e-76  264.3   0.0   1   1   1.2e-77   7.2e-76  264.1   0.0     2   252     1   247     1   247 0.95 [subseq from] carbon catabolite-derepressing protein kinase [Candida albicans P34048]
KGU28021.1/54-300        -            247 Pkinase_Tyr          PF07714.17   254   6.5e-76  264.3   0.0   1   1   1.2e-77   7.2e-76  264.1   0.0     2   252     1   247     1   247 0.95 [subseq from] carbon catabolite-derepressing protein kinase [Candida albicans P57055]
KHC33954.1/54-300        -            247 Pkinase_Tyr          PF07714.17   254   6.5e-76  264.3   0.0   1   1   1.2e-77   7.2e-76  264.1   0.0     2   252     1   247     1   247 0.95 [subseq from] carbon catabolite-derepressing protein kinase [Candida albicans P76067]
KHC49382.1/54-300        -            247 Pkinase_Tyr          PF07714.17   254   6.5e-76  264.3   0.0   1   1   1.2e-77   7.2e-76  264.1   0.0     2   252     1   247     1   247 0.95 [subseq from] carbon catabolite-derepressing protein kinase [Candida albicans P60002]
KHC74002.1/54-300        -            247 Pkinase_Tyr          PF07714.17   254   6.5e-76  264.3   0.0   1   1   1.2e-77   7.2e-76  264.1   0.0     2   252     1   247     1   247 0.95 [subseq from] carbon catabolite-derepressing protein kinase [Candida albicans P78042]
XP_715699.1/54-300       -            247 Pkinase_Tyr          PF07714.17   254   6.5e-76  264.3   0.0   1   1   1.2e-77   7.2e-76  264.1   0.0     2   252     1   247     1   247 0.95 [subseq from] AMP-activated serine/threonine-protein kinase catalytic subunit [Candida albicans SC5314] >EEQ46175.1 carbon catabolite derepressing protein kinase [Candida albicans WO-1] >KGQ85097.1 carbon catabolite-derepressing protein kinase [Candida albicans P94015] >KGQ91465.1 carbon catabolite-derepressing protein kinase [Candida albicans GC75] >KGR06290.1 carbon catabolite-derepressing protein kinase [Candida albicans P57072] >KGR08549.1 carbon catabolite-derepressing protein kinase [Candida albicans P78048] >KGR13043.1 carbon catabolite-derepressing protein kinase [Candida albicans P37037] >KGU06682.1 carbon catabolite-derepressing protein kinase [Candida albicans P87] >KGU07302.1 carbon catabolite-derepressing protein kinase [Candida albicans 19F] >KGU26323.1 carbon catabolite-derepressing protein kinase [Candida albicans P75063] >KHC33352.1 carbon catabolite-derepressing protein kinase [Candida albicans P76055] >KHC36161.1 carbon catabolite-derepressing protein kinase [Candida albicans Ca6] >KHC51852.1 carbon catabolite-derepressing protein kinase [Candida albicans P37039] >KHC59736.1 carbon catabolite-derepressing protein kinase [Candida albicans P75010] >KHC66293.1 carbon catabolite-derepressing protein kinase [Candida albicans P75016] >AOW29567.1 AMP-activated serine/threonine-protein kinase catalytic subunit [Candida albicans SC5314] >RLP65266.1 carbon catabolite-derepressing protein kinase [Candida albicans Ca529L]
RMD42323.1/60-305        -            246 Pkinase_Tyr          PF07714.17   254   6.5e-76  264.3   0.0   1   1   1.2e-77   7.2e-76  264.1   0.0     4   251     2   245     1   246 0.95 [subseq from] hypothetical protein DV735_g2773, partial [Chaetothyriales sp. CBS 134920]
ORX43232.1/16-259        -            244 Pkinase_Tyr          PF07714.17   254   6.5e-76  264.3   0.0   1   1   1.2e-77   7.2e-76  264.1   0.0     5   251     2   243     1   244 0.98 [subseq from] hypothetical protein BCR36DRAFT_586725 [Piromyces finnis]
TDZ26411.1/75-321        -            247 Pkinase_Tyr          PF07714.17   254   6.6e-76  264.2   0.0   1   1   1.2e-77   7.3e-76  264.1   0.0     2   251     1   246     1   247 0.95 [subseq from] Sucrose non-fermenting protein kinase 1 [Colletotrichum orbiculare MAFF 240422]
TDZ39882.1/76-322        -            247 Pkinase_Tyr          PF07714.17   254   6.6e-76  264.2   0.0   1   1   1.2e-77   7.3e-76  264.1   0.0     2   251     1   246     1   247 0.95 [subseq from] Sucrose non-fermenting protein kinase 1 [Colletotrichum spinosum]
TDZ67267.1/75-321        -            247 Pkinase_Tyr          PF07714.17   254   6.6e-76  264.2   0.0   1   1   1.2e-77   7.3e-76  264.1   0.0     2   251     1   246     1   247 0.95 [subseq from] Sucrose non-fermenting protein kinase 1 [Colletotrichum trifolii]
TEA21944.1/74-320        -            247 Pkinase_Tyr          PF07714.17   254   6.6e-76  264.2   0.0   1   1   1.2e-77   7.3e-76  264.1   0.0     2   251     1   246     1   247 0.95 [subseq from] Sucrose non-fermenting protein kinase 1 [Colletotrichum sidae]
KAB2103453.1/65-311      -            247 Pkinase_Tyr          PF07714.17   254   6.6e-76  264.2   0.0   1   1   1.2e-77   7.3e-76  264.1   0.0     3   251     2   246     1   247 0.95 [subseq from] Sucrose non-fermenting protein kinase 1 [Alternaria gaisen]
OWY44875.1/635-881       -            247 Pkinase_Tyr          PF07714.17   254   6.6e-76  264.2   0.0   1   1   1.2e-77   7.3e-76  264.1   0.0     3   251     2   246     1   247 0.95 [subseq from] MFS general substrate transporter [Alternaria alternata]
RII11651.1/65-311        -            247 Pkinase_Tyr          PF07714.17   254   6.6e-76  264.2   0.0   1   1   1.2e-77   7.3e-76  264.1   0.0     3   251     2   246     1   247 0.95 [subseq from] serine threonine protein kinase SNF1p [Alternaria sp. MG1]
RYO54221.1/65-311        -            247 Pkinase_Tyr          PF07714.17   254   6.6e-76  264.2   0.0   1   1   1.2e-77   7.3e-76  264.1   0.0     3   251     2   246     1   247 0.95 [subseq from] Carbon catabolite-derepressing protein kinase [Alternaria arborescens]
XP_018390765.1/65-311    -            247 Pkinase_Tyr          PF07714.17   254   6.6e-76  264.2   0.0   1   1   1.2e-77   7.3e-76  264.1   0.0     3   251     2   246     1   247 0.95 [subseq from] serine threonine protein kinase SNF1p [Alternaria alternata] >OAG25344.1 serine threonine protein kinase SNF1p [Alternaria alternata] >RYN30168.1 Carbon catabolite-derepressing protein kinase [Alternaria tenuissima] >RYN62164.1 Carbon catabolite-derepressing protein kinase [Alternaria tenuissima] >RYN66611.1 Carbon catabolite-derepressing protein kinase [Alternaria tenuissima] >RYN72272.1 Carbon catabolite-derepressing protein kinase [Alternaria alternata] >RYN86107.1 Carbon catabolite-derepressing protein kinase [Alternaria tenuissima] >RYO07442.1 Carbon catabolite-derepressing protein kinase [Alternaria tenuissima] >RYO20072.1 Carbon catabolite-derepressing protein kinase [Alternaria tenuissima] >RYO55232.1 Sucrose non-fermenting protein kinase 1 [Alternaria tenuissima]
XP_028508775.1/65-311    -            247 Pkinase_Tyr          PF07714.17   254   6.6e-76  264.2   0.0   1   1   1.2e-77   7.3e-76  264.1   0.0     3   251     2   246     1   247 0.95 [subseq from] Carbon catabolite-derepressing protein kinase [Alternaria arborescens] >RYN34706.1 Carbon catabolite-derepressing protein kinase [Alternaria arborescens] >RYO34722.1 Carbon catabolite-derepressing protein kinase [Alternaria arborescens]
ETS00218.1/586-847       -            262 Pkinase_Tyr          PF07714.17   254   6.6e-76  264.2   0.0   1   1   1.2e-77   7.4e-76  264.1   0.0     6   251     2   262     1   262 0.92 [subseq from] Pkinase-domain-containing protein [Trichoderma reesei RUT C-30]
[truncated: 58,534,465 more chars]
