# Supplementary material for: Exploring a diverse world of effector domains and amyloid signaling motifs in fungal NLR proteins
Source: PLoS Comput Biol. 2022 Dec 21;18(12):e1010787. doi: 10.1371/journal.pcbi.1010787 (PMC9815663; doi:10.1371/journal.pcbi.1010787)
Supplement: S10 Data — The lists were obtained through iterative searches in NCBI “nr” starting from Pfam profiles of known NLR effector domains. (GZ) [file pcbi.1010787.s017.tar.gz › PF07819/conv_alignment.tbl]

#                                                                                --- full sequence --- -------------- this domain -------------   hmm coord   ali coord   env coord
# target name            accession   tlen query name           accession   qlen   E-value  score  bias   #  of  c-Evalue  i-Evalue  score  bias  from    to  from    to  from    to  acc description of target
#    ------------------- ---------- ----- -------------------- ---------- ----- --------- ------ ----- --- --- --------- --------- ------ ----- ----- ----- ----- ----- ----- ----- ---- ---------------------
PYI10136.1/25-264        -            240 PGAP1                PF07819.13   242   1.4e-61  217.7   0.2   1   1   2.7e-64   1.6e-61  217.5   0.2     5   228     1   239     1   240 0.94 [subseq from] catalytic protein [Aspergillus sclerotiicarbonarius CBS 121057]
XP_022586078.1/20-259    -            240 PGAP1                PF07819.13   242   2.5e-61  216.9   0.0   1   1   4.8e-64   2.8e-61  216.7   0.0     5   228     1   239     1   240 0.94 [subseq from] hypothetical protein ASPZODRAFT_55113 [Penicilliopsis zonata CBS 506.65] >OJJ51568.1 hypothetical protein ASPZODRAFT_55113 [Penicilliopsis zonata CBS 506.65]
OOF99830.1/25-265        -            241 PGAP1                PF07819.13   242   3.3e-61  216.5   0.2   1   1   6.3e-64   3.7e-61  216.3   0.2     5   229     1   240     1   241 0.94 [subseq from] hypothetical protein ASPCADRAFT_203655 [Aspergillus carbonarius ITEM 5010]
XP_025466449.1/25-264    -            240 PGAP1                PF07819.13   242   3.9e-61  216.3   0.2   1   1   7.4e-64   4.4e-61  216.1   0.2     5   228     1   239     1   240 0.94 [subseq from] catalytic protein [Aspergillus sclerotioniger CBS 115572] >PWY84524.1 catalytic protein [Aspergillus sclerotioniger CBS 115572]
GAO85186.1/25-264        -            240 PGAP1                PF07819.13   242   7.5e-61  215.3   0.0   1   1   1.4e-63   8.4e-61  215.1   0.0     5   228     1   239     1   240 0.93 [subseq from] protein SERAC1 [Aspergillus udagawae]
XP_025404136.1/34-273    -            240 PGAP1                PF07819.13   242     9e-61  215.0   0.0   1   1   1.7e-63     1e-60  214.9   0.0     5   228     1   239     1   240 0.94 [subseq from] catalytic protein [Aspergillus heteromorphus CBS 117.55] >PWY92397.1 catalytic protein [Aspergillus heteromorphus CBS 117.55]
GAQ04322.1/25-264        -            240 PGAP1                PF07819.13   242   9.3e-61  215.0   0.0   1   1   1.8e-63     1e-60  214.8   0.0     5   228     1   239     1   240 0.93 [subseq from] hypothetical protein ALT_1643 [Aspergillus lentulus]
EDP52601.1/25-264        -            240 PGAP1                PF07819.13   242     1e-60  214.9   0.0   1   1   1.9e-63   1.1e-60  214.7   0.0     5   228     1   239     1   240 0.93 [subseq from] LipA and NB-ARC domain protein [Aspergillus fumigatus A1163]
KEY77620.1/25-264        -            240 PGAP1                PF07819.13   242     1e-60  214.9   0.0   1   1   1.9e-63   1.1e-60  214.7   0.0     5   228     1   239     1   240 0.93 [subseq from] hypothetical protein LipA and NB ARC [Aspergillus fumigatus var. RP-2014]
KMK60204.1/25-264        -            240 PGAP1                PF07819.13   242     1e-60  214.9   0.0   1   1   1.9e-63   1.1e-60  214.7   0.0     5   228     1   239     1   240 0.93 [subseq from] LipA and NB-ARC domain-containing protein [Aspergillus fumigatus Z5]
OXN05317.1/25-264        -            240 PGAP1                PF07819.13   242     1e-60  214.9   0.0   1   1   1.9e-63   1.1e-60  214.7   0.0     5   228     1   239     1   240 0.93 [subseq from] hypothetical protein CDV58_06439 [Aspergillus fumigatus]
OXN24104.1/25-264        -            240 PGAP1                PF07819.13   242     1e-60  214.9   0.0   1   1   1.9e-63   1.1e-60  214.7   0.0     5   228     1   239     1   240 0.93 [subseq from] hypothetical protein CDV57_07006 [Aspergillus fumigatus]
XP_754469.1/25-264       -            240 PGAP1                PF07819.13   242     1e-60  214.9   0.0   1   1   1.9e-63   1.1e-60  214.7   0.0     5   228     1   239     1   240 0.93 [subseq from] LipA and NB-ARC domain protein [Aspergillus fumigatus Af293] >EAL92431.1 LipA and NB-ARC domain protein [Aspergillus fumigatus Af293]
RHZ63118.1/25-266        -            242 PGAP1                PF07819.13   242   1.1e-60  214.8   0.0   1   1   2.1e-63   1.2e-60  214.6   0.0     5   228     1   241     1   242 0.93 [subseq from] hypothetical protein CDV55_106225 [Aspergillus turcosus] >RLL99829.1 hypothetical protein CFD26_106442 [Aspergillus turcosus]
XP_025441534.1/25-264    -            240 PGAP1                PF07819.13   242   1.2e-60  214.7   0.1   1   1   2.2e-63   1.3e-60  214.5   0.1     5   228     1   239     1   240 0.94 [subseq from] catalytic protein [Aspergillus brunneoviolaceus CBS 621.78] >RAH45013.1 catalytic protein [Aspergillus brunneoviolaceus CBS 621.78]
KAE8371208.1/25-265      -            241 PGAP1                PF07819.13   242   1.2e-60  214.7   0.0   1   1   2.3e-63   1.3e-60  214.5   0.0     5   228     1   240     1   241 0.94 [subseq from] lipa and NB-ARC domain protein [Aspergillus bertholletius]
PYH92748.1/25-265        -            241 PGAP1                PF07819.13   242   1.2e-60  214.6   0.1   1   1   2.3e-63   1.4e-60  214.5   0.1     5   229     1   240     1   241 0.94 [subseq from] catalytic protein [Aspergillus ellipticus CBS 707.79]
KAE8161064.1/25-265      -            241 PGAP1                PF07819.13   242   1.2e-60  214.6   0.1   1   1   2.4e-63   1.4e-60  214.4   0.1     5   228     1   240     1   241 0.93 [subseq from] Alpha/Beta hydrolase protein [Aspergillus tamarii]
KAE8366805.1/25-265      -            241 PGAP1                PF07819.13   242   1.2e-60  214.6   0.1   1   1   2.4e-63   1.4e-60  214.4   0.1     5   228     1   240     1   241 0.93 [subseq from] catalytic protein [Aspergillus caelatus]
KAE8421858.1/25-265      -            241 PGAP1                PF07819.13   242   1.2e-60  214.6   0.1   1   1   2.4e-63   1.4e-60  214.4   0.1     5   228     1   240     1   241 0.93 [subseq from] catalytic protein [Aspergillus pseudocaelatus]
RAK72742.1/25-264        -            240 PGAP1                PF07819.13   242   1.4e-60  214.4   0.1   1   1   2.7e-63   1.6e-60  214.2   0.1     5   228     1   239     1   240 0.94 [subseq from] catalytic protein [Aspergillus fijiensis CBS 313.89]
XP_015406999.1/25-265    -            241 PGAP1                PF07819.13   242   1.4e-60  214.4   0.1   1   1   2.8e-63   1.6e-60  214.2   0.1     5   228     1   240     1   241 0.94 [subseq from] LipA and NB-ARC domain protein [Aspergillus nomius NRRL 13137] >KNG86076.1 LipA and NB-ARC domain protein [Aspergillus nomius NRRL 13137]
XP_001263313.1/25-264    -            240 PGAP1                PF07819.13   242   1.5e-60  214.3   0.0   1   1   2.9e-63   1.7e-60  214.2   0.0     5   228     1   239     1   240 0.93 [subseq from] conserved hypothetical protein [Aspergillus fischeri NRRL 181] >EAW21416.1 conserved hypothetical protein [Aspergillus fischeri NRRL 181]
KAB8257786.1/25-265      -            241 PGAP1                PF07819.13   242   1.8e-60  214.1   0.1   1   1   3.4e-63     2e-60  213.9   0.1     5   228     1   240     1   241 0.94 [subseq from] lipa and NB-ARC domain protein [Aspergillus nomius]
KAE8401699.1/25-265      -            241 PGAP1                PF07819.13   242   1.8e-60  214.1   0.1   1   1   3.4e-63     2e-60  213.9   0.1     5   228     1   240     1   241 0.94 [subseq from] Alpha/Beta hydrolase protein [Aspergillus pseudonomius]
PYI33066.1/24-263        -            240 PGAP1                PF07819.13   242   1.8e-60  214.1   0.2   1   1   3.4e-63     2e-60  213.9   0.2     5   228     1   239     1   240 0.94 [subseq from] ribonuclease p/mrp subunit [Aspergillus indologenus CBS 114.80]
KAB8070740.1/25-265      -            241 PGAP1                PF07819.13   242   1.8e-60  214.0   0.0   1   1   3.5e-63     2e-60  213.9   0.0     5   228     1   240     1   241 0.94 [subseq from] catalytic protein [Aspergillus leporis]
XP_025487480.1/24-263    -            240 PGAP1                PF07819.13   242     2e-60  213.9   0.2   1   1   3.8e-63   2.2e-60  213.8   0.2     5   228     1   239     1   240 0.94 [subseq from] catalytic protein [Aspergillus uvarum CBS 121591] >PYH77280.1 catalytic protein [Aspergillus uvarum CBS 121591]
GAA88872.1/25-263        -            239 PGAP1                PF07819.13   242     2e-60  213.9   0.1   1   1   3.9e-63   2.3e-60  213.7   0.1     5   228     1   238     1   239 0.94 [subseq from] LipA and NB-ARC domain protein [Aspergillus kawachii IFO 4308] >GAT23470.1 LipA and NB-ARC domain protein [Aspergillus luchuensis]
XP_025384074.1/25-263    -            239 PGAP1                PF07819.13   242     2e-60  213.9   0.1   1   1   3.9e-63   2.3e-60  213.7   0.1     5   228     1   238     1   239 0.94 [subseq from] catalytic protein [Aspergillus eucalypticola CBS 122712] >PWY64673.1 catalytic protein [Aspergillus eucalypticola CBS 122712]
XP_025568738.1/25-263    -            239 PGAP1                PF07819.13   242     2e-60  213.9   0.1   1   1   3.9e-63   2.3e-60  213.7   0.1     5   228     1   238     1   239 0.94 [subseq from] catalytic protein [Aspergillus vadensis CBS 113365] >PYH74944.1 catalytic protein [Aspergillus vadensis CBS 113365]
XP_024680765.1/25-264    -            240 PGAP1                PF07819.13   242   2.1e-60  213.8   0.0   1   1   4.1e-63   2.4e-60  213.7   0.0     5   228     1   239     1   240 0.93 [subseq from] hypothetical protein P174DRAFT_444208 [Aspergillus novofumigatus IBT 16806] >PKX92170.1 hypothetical protein P174DRAFT_444208 [Aspergillus novofumigatus IBT 16806]
XP_025531072.1/24-263    -            240 PGAP1                PF07819.13   242   2.2e-60  213.8   0.1   1   1   4.3e-63   2.5e-60  213.6   0.1     5   228     1   239     1   240 0.94 [subseq from] catalytic protein [Aspergillus japonicus CBS 114.51] >RAH85178.1 catalytic protein [Aspergillus japonicus CBS 114.51]
XP_025576018.1/25-264    -            240 PGAP1                PF07819.13   242   2.3e-60  213.7   0.1   1   1   4.4e-63   2.6e-60  213.6   0.1     5   228     1   239     1   240 0.94 [subseq from] catalytic protein [Aspergillus ibericus CBS 121593] >RAL01691.1 catalytic protein [Aspergillus ibericus CBS 121593]
XP_001213863.1/23-263    -            241 PGAP1                PF07819.13   242   2.3e-60  213.7   0.3   1   1   4.5e-63   2.6e-60  213.5   0.3     4   228     1   240     1   241 0.92 [subseq from] conserved hypothetical protein [Aspergillus terreus NIH2624] >EAU35132.1 conserved hypothetical protein [Aspergillus terreus NIH2624]
OJJ76094.1/25-263        -            239 PGAP1                PF07819.13   242   2.5e-60  213.6   0.1   1   1   4.8e-63   2.8e-60  213.4   0.1     5   228     1   238     1   239 0.93 [subseq from] hypothetical protein ASPBRDRAFT_117311 [Aspergillus brasiliensis CBS 101740]
RDL41952.1/21-245        -            225 PGAP1                PF07819.13   242   2.6e-60  213.6   0.1   1   1   4.9e-63   2.9e-60  213.4   0.1     4   228     1   224     1   225 0.89 [subseq from] Uncharacterized protein BP5553_01931 [Venustampulla echinocandica]
KAB8202865.1/25-265      -            241 PGAP1                PF07819.13   242     3e-60  213.4   0.1   1   1   5.6e-63   3.3e-60  213.2   0.1     5   228     1   240     1   241 0.94 [subseq from] lipa and NB-ARC domain protein [Aspergillus parasiticus]
KAB8221341.1/25-265      -            241 PGAP1                PF07819.13   242     3e-60  213.4   0.1   1   1   5.6e-63   3.3e-60  213.2   0.1     5   228     1   240     1   241 0.94 [subseq from] catalytic protein [Aspergillus novoparasiticus]
KAB8241877.1/25-265      -            241 PGAP1                PF07819.13   242     3e-60  213.4   0.1   1   1   5.6e-63   3.3e-60  213.2   0.1     5   228     1   240     1   241 0.94 [subseq from] Alpha/Beta hydrolase protein [Aspergillus parvisclerotigenus] >KAE8345201.1 hypothetical protein BDV24DRAFT_125529 [Aspergillus arachidicola]
KAB8268772.1/25-265      -            241 PGAP1                PF07819.13   242     3e-60  213.4   0.1   1   1   5.6e-63   3.3e-60  213.2   0.1     5   228     1   240     1   241 0.94 [subseq from] catalytic protein [Aspergillus minisclerotigenes]
KAE8310053.1/25-265      -            241 PGAP1                PF07819.13   242     3e-60  213.4   0.1   1   1   5.6e-63   3.3e-60  213.2   0.1     5   228     1   240     1   241 0.94 [subseq from] catalytic protein [Aspergillus transmontanensis]
KAE8328857.1/25-265      -            241 PGAP1                PF07819.13   242     3e-60  213.4   0.1   1   1   5.6e-63   3.3e-60  213.2   0.1     5   228     1   240     1   241 0.94 [subseq from] catalytic protein [Aspergillus sergii]
KJK65030.1/25-265        -            241 PGAP1                PF07819.13   242     3e-60  213.4   0.1   1   1   5.6e-63   3.3e-60  213.2   0.1     5   228     1   240     1   241 0.94 [subseq from] hypothetical protein P875_00010725 [Aspergillus parasiticus SU-1]
KOC10714.1/25-265        -            241 PGAP1                PF07819.13   242     3e-60  213.4   0.1   1   1   5.6e-63   3.3e-60  213.2   0.1     5   228     1   240     1   241 0.94 [subseq from] LipA and NB-ARC domain protein [Aspergillus flavus AF70]
OOO10249.1/25-265        -            241 PGAP1                PF07819.13   242     3e-60  213.4   0.1   1   1   5.6e-63   3.3e-60  213.2   0.1     5   228     1   240     1   241 0.94 [subseq from] NB-ARC domain protein [Aspergillus oryzae]
PIG81211.1/25-265        -            241 PGAP1                PF07819.13   242     3e-60  213.4   0.1   1   1   5.6e-63   3.3e-60  213.2   0.1     5   228     1   240     1   241 0.94 [subseq from] LipA and NB-ARC domain protein [Aspergillus arachidicola]
RAQ55240.1/25-265        -            241 PGAP1                PF07819.13   242     3e-60  213.4   0.1   1   1   5.6e-63   3.3e-60  213.2   0.1     5   228     1   240     1   241 0.94 [subseq from] LipA and NB-ARC domain protein [Aspergillus flavus]
RAQ63460.1/25-265        -            241 PGAP1                PF07819.13   242     3e-60  213.4   0.1   1   1   5.6e-63   3.3e-60  213.2   0.1     5   228     1   240     1   241 0.94 [subseq from] LipA and NB-ARC domain protein [Aspergillus flavus] >RAQ80870.1 LipA and NB-ARC domain protein [Aspergillus flavus]
XP_002374624.1/25-265    -            241 PGAP1                PF07819.13   242     3e-60  213.4   0.1   1   1   5.6e-63   3.3e-60  213.2   0.1     5   228     1   240     1   241 0.94 [subseq from] LipA and NB-ARC domain protein [Aspergillus flavus NRRL3357] >EED55842.1 LipA and NB-ARC domain protein [Aspergillus flavus NRRL3357] >RMZ40585.1 LipA and NB-ARC domain protein [Aspergillus flavus]
GES58518.1/23-263        -            241 PGAP1                PF07819.13   242     3e-60  213.3   0.2   1   1   5.8e-63   3.4e-60  213.2   0.2     4   228     1   240     1   241 0.92 [subseq from] hypothetical protein ATETN484_0002069400 [Aspergillus terreus]
XP_025554571.1/25-264    -            240 PGAP1                PF07819.13   242   3.8e-60  213.0   0.1   1   1   7.2e-63   4.2e-60  212.8   0.1     5   228     1   239     1   240 0.93 [subseq from] catalytic protein [Aspergillus homomorphus CBS 101889] >RAL15417.1 catalytic protein [Aspergillus homomorphus CBS 101889]
GAQ36452.1/25-263        -            239 PGAP1                PF07819.13   242   4.3e-60  212.8   0.1   1   1   8.2e-63   4.8e-60  212.7   0.1     5   228     1   238     1   239 0.94 [subseq from] LipA and NB-ARC domain protein [Aspergillus niger]
OJI85255.1/25-263        -            239 PGAP1                PF07819.13   242   4.3e-60  212.8   0.1   1   1   8.2e-63   4.8e-60  212.7   0.1     5   228     1   238     1   239 0.94 [subseq from] hypothetical protein ASPTUDRAFT_28933 [Aspergillus tubingensis CBS 134.48]
XP_025535517.1/25-263    -            239 PGAP1                PF07819.13   242   4.3e-60  212.8   0.1   1   1   8.2e-63   4.8e-60  212.7   0.1     5   228     1   238     1   239 0.94 [subseq from] catalytic protein [Aspergillus costaricaensis CBS 115574] >RAK84682.1 catalytic protein [Aspergillus costaricaensis CBS 115574]
RDK44008.1/24-263        -            240 PGAP1                PF07819.13   242   4.9e-60  212.6   0.1   1   1   9.4e-63   5.5e-60  212.5   0.1     4   228     1   239     1   240 0.92 [subseq from] catalytic protein [Aspergillus phoenicis ATCC 13157]
OJZ89550.1/25-263        -            239 PGAP1                PF07819.13   242   5.1e-60  212.6   0.1   1   1   9.8e-63   5.8e-60  212.4   0.1     5   228     1   238     1   239 0.94 [subseq from] hypothetical protein ASPFODRAFT_58253 [Aspergillus luchuensis CBS 106.47]
XP_025479022.1/25-263    -            239 PGAP1                PF07819.13   242   5.1e-60  212.6   0.1   1   1   9.8e-63   5.8e-60  212.4   0.1     5   228     1   238     1   239 0.94 [subseq from] catalytic protein [Aspergillus neoniger CBS 115656] >PYH33544.1 catalytic protein [Aspergillus neoniger CBS 115656]
XP_025518251.1/25-263    -            239 PGAP1                PF07819.13   242   5.1e-60  212.6   0.1   1   1   9.8e-63   5.8e-60  212.4   0.1     5   228     1   238     1   239 0.94 [subseq from] catalytic protein [Aspergillus piperis CBS 112811] >RAH60329.1 catalytic protein [Aspergillus piperis CBS 112811]
XP_022385859.1/25-265    -            241 PGAP1                PF07819.13   242   5.4e-60  212.5   0.1   1   1     1e-62     6e-60  212.4   0.1     5   228     1   240     1   241 0.94 [subseq from] LipA and NB-ARC domain protein [Aspergillus bombycis] >OGM42142.1 LipA and NB-ARC domain protein [Aspergillus bombycis]
KAB8232800.1/25-264      -            240 PGAP1                PF07819.13   242   6.1e-60  212.3   0.1   1   1   1.2e-62   6.8e-60  212.2   0.1     5   228     1   239     1   240 0.92 [subseq from] catalytic protein [Aspergillus alliaceus]
KAE8387744.1/25-264      -            240 PGAP1                PF07819.13   242   6.1e-60  212.3   0.1   1   1   1.2e-62   6.8e-60  212.2   0.1     5   228     1   239     1   240 0.92 [subseq from] catalytic protein [Aspergillus albertensis]
XP_025431415.1/72-316    -            245 PGAP1                PF07819.13   242   6.1e-60  212.3   0.1   1   1   1.2e-62   6.9e-60  212.2   0.1     5   229     1   244     1   245 0.93 [subseq from] hypothetical protein BP01DRAFT_382458 [Aspergillus saccharolyticus JOP 1030-1] >PYH45433.1 hypothetical protein BP01DRAFT_382458 [Aspergillus saccharolyticus JOP 1030-1]
XP_026618440.1/25-264    -            240 PGAP1                PF07819.13   242   8.2e-60  211.9   0.1   1   1   1.6e-62   9.2e-60  211.7   0.1     5   228     1   239     1   240 0.94 [subseq from] hypothetical protein CDV56_108804 [Aspergillus thermomutatus] >RHZ66898.1 hypothetical protein CDV56_108804 [Aspergillus thermomutatus]
KAE8141181.1/25-265      -            241 PGAP1                PF07819.13   242   9.3e-60  211.7   0.1   1   1   1.8e-62     1e-59  211.6   0.1     5   228     1   240     1   241 0.93 [subseq from] lipa and NB-ARC domain protein [Aspergillus pseudotamarii]
KAE8152680.1/25-264      -            240 PGAP1                PF07819.13   242   9.8e-60  211.7   0.1   1   1   1.9e-62   1.1e-59  211.5   0.1     5   227     1   239     1   240 0.94 [subseq from] Alpha/Beta hydrolase protein [Aspergillus avenaceus]
CAK37697.1/25-263        -            239 PGAP1                PF07819.13   242     1e-59  211.6   0.1   1   1   1.9e-62   1.1e-59  211.5   0.1     5   228     1   238     1   239 0.93 [subseq from] unnamed protein product [Aspergillus niger] >SPB48058.1 unnamed protein product [Aspergillus niger] >TPR09005.1 Spc97 / Spc98 family protein [Aspergillus niger]
EHA23056.1/25-263        -            239 PGAP1                PF07819.13   242     1e-59  211.6   0.1   1   1   1.9e-62   1.1e-59  211.5   0.1     5   228     1   238     1   239 0.93 [subseq from] catalytic protein, partial [Aspergillus niger ATCC 1015]
GCB18440.1/25-263        -            239 PGAP1                PF07819.13   242     1e-59  211.6   0.1   1   1   1.9e-62   1.1e-59  211.5   0.1     5   228     1   238     1   239 0.93 [subseq from] protein SERAC1 [Aspergillus awamori]
XP_001399867.2/25-263    -            239 PGAP1                PF07819.13   242     1e-59  211.6   0.1   1   1   1.9e-62   1.1e-59  211.5   0.1     5   228     1   238     1   239 0.93 [subseq from] ribonuclease p/mrp subunit [Aspergillus niger CBS 513.88]
XP_025461179.1/25-263    -            239 PGAP1                PF07819.13   242     1e-59  211.6   0.1   1   1   1.9e-62   1.1e-59  211.5   0.1     5   228     1   238     1   239 0.93 [subseq from] catalytic protein [Aspergillus lacticoffeatus CBS 101883] >PYH63124.1 catalytic protein [Aspergillus lacticoffeatus CBS 101883] >RDH20105.1 catalytic protein [Aspergillus niger ATCC 13496]
XP_026626779.1/25-263    -            239 PGAP1                PF07819.13   242     1e-59  211.6   0.1   1   1   1.9e-62   1.1e-59  211.5   0.1     5   228     1   238     1   239 0.93 [subseq from] catalytic protein [Aspergillus welwitschiae] >RDH33757.1 catalytic protein [Aspergillus welwitschiae]
XP_020061482.1/25-264    -            240 PGAP1                PF07819.13   242     1e-59  211.6   0.1   1   1     2e-62   1.2e-59  211.4   0.1     5   228     1   239     1   240 0.94 [subseq from] hypothetical protein ASPACDRAFT_20752 [Aspergillus aculeatus ATCC 16872] >OJK05143.1 hypothetical protein ASPACDRAFT_20752 [Aspergillus aculeatus ATCC 16872]
XP_001271151.1/26-263    -            238 PGAP1                PF07819.13   242   1.7e-59  210.9   0.2   1   1   3.2e-62   1.9e-59  210.7   0.2     5   228     1   237     1   238 0.94 [subseq from] LipA and NB-ARC domain protein [Aspergillus clavatus NRRL 1] >EAW09725.1 LipA and NB-ARC domain protein [Aspergillus clavatus NRRL 1]
CEL07304.1/24-263        -            240 PGAP1                PF07819.13   242   1.8e-59  210.8   0.2   1   1   3.4e-62     2e-59  210.6   0.2     5   228     1   239     1   240 0.93 [subseq from] hypothetical protein ASPCAL10466 [Aspergillus calidoustus]
KKK12065.1/23-262        -            240 PGAP1                PF07819.13   242   2.5e-59  210.3   0.2   1   1   4.7e-62   2.8e-59  210.2   0.2     5   229     1   239     1   240 0.92 [subseq from] ribonuclease p/mrp subunit [Aspergillus ochraceoroseus] >KKK26287.1 ribonuclease p/mrp subunit [Aspergillus rambellii]
PTU21403.1/23-262        -            240 PGAP1                PF07819.13   242   2.5e-59  210.3   0.2   1   1   4.7e-62   2.8e-59  210.2   0.2     5   229     1   239     1   240 0.92 [subseq from] hypothetical protein P175DRAFT_0530899 [Aspergillus ochraceoroseus IBT 24754]
OJJ39286.1/27-269        -            243 PGAP1                PF07819.13   242   2.9e-59  210.1   0.1   1   1   5.4e-62   3.2e-59  210.0   0.1     5   229     1   242     1   243 0.93 [subseq from] hypothetical protein ASPWEDRAFT_37044 [Aspergillus wentii DTO 134E9]
RSL38019.1/69-306        -            238 PGAP1                PF07819.13   242   3.5e-59  209.8   0.0   1   1   6.6e-62   3.9e-59  209.7   0.0     4   232     2   236     1   238 0.79 [subseq from] hypothetical protein CEP53_015258 [Fusarium sp. AF-6]
XP_013278365.1/25-265    -            241 PGAP1                PF07819.13   242   6.6e-59  208.9   0.1   1   1   1.3e-61   7.4e-59  208.8   0.1     5   228     1   240     1   241 0.93 [subseq from] hypothetical protein Z517_11327 [Fonsecaea pedrosoi CBS 271.37] >KIW74557.1 hypothetical protein Z517_11327 [Fonsecaea pedrosoi CBS 271.37]
OCK79674.1/19-254        -            236 PGAP1                PF07819.13   242   7.8e-59  208.7   0.0   1   1   1.5e-61   8.7e-59  208.6   0.0     4   238     1   234     1   236 0.85 [subseq from] hypothetical protein K432DRAFT_354452 [Lepidopterella palustris CBS 459.81]
RKK95805.1/64-301        -            238 PGAP1                PF07819.13   242     8e-59  208.7   0.1   1   1   1.5e-61   8.9e-59  208.5   0.1     4   232     2   236     1   238 0.80 [subseq from] hypothetical protein BFJ71_g8271 [Fusarium oxysporum]
XP_026606095.1/23-262    -            240 PGAP1                PF07819.13   242   8.6e-59  208.6   0.1   1   1   1.6e-61   9.7e-59  208.4   0.1     5   228     1   239     1   240 0.95 [subseq from] hypothetical protein DSM5745_03213 [Aspergillus mulundensis] >RDW86571.1 hypothetical protein DSM5745_03213 [Aspergillus mulundensis]
PMD31121.1/32-262        -            231 PGAP1                PF07819.13   242   9.2e-59  208.5   0.0   1   1   1.7e-61     1e-58  208.3   0.0     4   230     1   228     1   231 0.87 [subseq from] ankyrin [Hyaloscypha variabilis F]
RKL08732.1/64-301        -            238 PGAP1                PF07819.13   242   9.4e-59  208.4   0.1   1   1   1.8e-61     1e-58  208.3   0.1     4   232     2   236     1   238 0.80 [subseq from] hypothetical protein BFJ70_g16745 [Fusarium oxysporum]
XP_022503661.1/25-265    -            241 PGAP1                PF07819.13   242   1.2e-58  208.0   0.1   1   1   2.4e-61   1.4e-58  207.9   0.1     5   228     1   240     1   241 0.92 [subseq from] hypothetical protein AYO20_01855 [Fonsecaea nubica] >OAL38649.1 hypothetical protein AYO20_01855 [Fonsecaea nubica]
EGU86796.1/64-300        -            237 PGAP1                PF07819.13   242   1.3e-58  208.0   0.0   1   1   2.5e-61   1.4e-58  207.8   0.0     4   231     2   235     1   237 0.84 [subseq from] hypothetical protein FOXB_02686 [Fusarium oxysporum Fo5176]
EXL66407.1/71-307        -            237 PGAP1                PF07819.13   242   1.3e-58  208.0   0.0   1   1   2.5e-61   1.4e-58  207.8   0.0     4   231     2   235     1   237 0.84 [subseq from] hypothetical protein FOPG_17416 [Fusarium oxysporum f. sp. conglutinans race 2 54008]
KIW69781.1/25-265        -            241 PGAP1                PF07819.13   242   1.3e-58  208.0   0.1   1   1   2.5e-61   1.5e-58  207.8   0.1     5   228     1   240     1   241 0.95 [subseq from] hypothetical protein PV04_05639 [Phialophora americana]
OQV04396.1/25-265        -            241 PGAP1                PF07819.13   242   1.4e-58  207.8   0.2   1   1   2.7e-61   1.6e-58  207.7   0.2     5   228     1   240     1   241 0.92 [subseq from] hypothetical protein CLAIMM_09286 [Cladophialophora immunda]
XP_016248946.1/25-265    -            241 PGAP1                PF07819.13   242   1.4e-58  207.8   0.2   1   1   2.7e-61   1.6e-58  207.7   0.2     5   228     1   240     1   241 0.92 [subseq from] hypothetical protein PV07_08368 [Cladophialophora immunda] >KIW28730.1 hypothetical protein PV07_08368 [Cladophialophora immunda]
XP_017997343.1/23-263    -            241 PGAP1                PF07819.13   242   1.6e-58  207.7   0.2   1   1     3e-61   1.7e-58  207.6   0.2     5   228     1   240     1   241 0.94 [subseq from] Protein SERAC1 [Phialophora attae] >KPI37380.1 Protein SERAC1 [Phialophora attae]
KAA6408905.1/27-268      -            242 PGAP1                PF07819.13   242   1.6e-58  207.6   0.1   1   1   3.1e-61   1.8e-58  207.5   0.1     4   228     2   241     1   242 0.96 [subseq from] hypothetical protein FRX48_07249 [Umbilicaria pustulata]
SLM36321.1/27-268        -            242 PGAP1                PF07819.13   242   1.6e-58  207.6   0.1   1   1   3.1e-61   1.8e-58  207.5   0.1     4   228     2   241     1   242 0.96 [subseq from] P-loop containing nucleoside triphosphate hydrolase [Umbilicaria pustulata]
CBF83794.1/23-262        -            240 PGAP1                PF07819.13   242     2e-58  207.4   0.1   1   1   3.8e-61   2.3e-58  207.2   0.1     5   228     1   239     1   240 0.94 [subseq from] TPA: LipA and NB-ARC domain protein (AFU_orthologue; AFUA_3G11500) [Aspergillus nidulans FGSC A4]
XP_018692142.1/25-265    -            241 PGAP1                PF07819.13   242   2.2e-58  207.3   0.2   1   1   4.1e-61   2.4e-58  207.1   0.2     5   228     1   240     1   241 0.92 [subseq from] hypothetical protein AYL99_06072 [Fonsecaea erecta] >OAP58775.1 hypothetical protein AYL99_06072 [Fonsecaea erecta]
RYP79040.1/74-309        -            236 PGAP1                PF07819.13   242   2.4e-58  207.1   0.0   1   1   4.5e-61   2.7e-58  207.0   0.0     4   229     2   233     1   236 0.86 [subseq from] hypothetical protein DL771_000018 [Monosporascus sp. 5C6A]
XP_016615760.1/25-266    -            242 PGAP1                PF07819.13   242   3.2e-58  206.7   0.2   1   1   6.2e-61   3.6e-58  206.5   0.2     5   229     1   241     1   242 0.94 [subseq from] hypothetical protein Z519_10576 [Cladophialophora bantiana CBS 173.52] >KIW89091.1 hypothetical protein Z519_10576 [Cladophialophora bantiana CBS 173.52]
OJJ00209.1/22-262        -            241 PGAP1                PF07819.13   242   3.9e-58  206.4   0.1   1   1   7.5e-61   4.4e-58  206.3   0.1     5   228     2   240     1   241 0.92 [subseq from] hypothetical protein ASPVEDRAFT_51446 [Aspergillus versicolor CBS 583.65]
OCK91665.1/63-294        -            232 PGAP1                PF07819.13   242     4e-58  206.4   0.1   1   1   7.5e-61   4.4e-58  206.2   0.1     5   231     3   229     1   232 0.87 [subseq from] hypothetical protein K441DRAFT_640956, partial [Cenococcum geophilum 1.58]
EGU75421.1/87-323        -            237 PGAP1                PF07819.13   242   4.3e-58  206.3   0.1   1   1   8.2e-61   4.8e-58  206.1   0.1     4   231     2   235     1   237 0.79 [subseq from] hypothetical protein FOXB_14070 [Fusarium oxysporum Fo5176]
XP_024708158.1/25-263    -            239 PGAP1                PF07819.13   242   4.4e-58  206.2   0.1   1   1   8.4e-61     5e-58  206.1   0.1     5   228     1   238     1   239 0.92 [subseq from] lipa and NB-ARC domain protein [Aspergillus steynii IBT 23096] >PLB52856.1 lipa and NB-ARC domain protein [Aspergillus steynii IBT 23096]
PCD34351.1/57-289        -            233 PGAP1                PF07819.13   242   4.5e-58  206.2   0.1   1   1   8.5e-61     5e-58  206.1   0.1     5   229     2   232     1   233 0.82 [subseq from] hypothetical protein FGRA07_08669 [Fusarium graminearum]
EXA30994.1/87-323        -            237 PGAP1                PF07819.13   242   4.5e-58  206.2   0.0   1   1   8.6e-61   5.1e-58  206.0   0.0     4   231     2   235     1   237 0.79 [subseq from] hypothetical protein FOVG_17679 [Fusarium oxysporum f. sp. pisi HDV247]
OAL17626.1/25-265        -            241 PGAP1                PF07819.13   242   4.7e-58  206.2   0.1   1   1   8.9e-61   5.3e-58  206.0   0.1     5   228     1   240     1   241 0.94 [subseq from] hypothetical protein AYO22_11416 [Fonsecaea multimorphosa]
XP_016626374.1/25-265    -            241 PGAP1                PF07819.13   242   4.7e-58  206.2   0.1   1   1   8.9e-61   5.3e-58  206.0   0.1     5   228     1   240     1   241 0.94 [subseq from] hypothetical protein Z520_11997 [Fonsecaea multimorphosa CBS 102226] >KIX92251.1 hypothetical protein Z520_11997 [Fonsecaea multimorphosa CBS 102226]
SCO87658.1/69-305        -            237 PGAP1                PF07819.13   242   4.9e-58  206.1   0.0   1   1   9.2e-61   5.4e-58  205.9   0.0     4   231     2   235     1   237 0.79 [subseq from] uncharacterized protein FRV6_11785 [Fusarium oxysporum]
RYP06025.1/73-308        -            236 PGAP1                PF07819.13   242   4.9e-58  206.1   0.0   1   1   9.3e-61   5.4e-58  205.9   0.0     4   229     2   233     1   236 0.85 [subseq from] hypothetical protein DL765_009639 [Monosporascus sp. GIB2]
EYB21338.1/75-307        -            233 PGAP1                PF07819.13   242   6.1e-58  205.8   0.1   1   1   1.2e-60   6.8e-58  205.6   0.1     5   229     2   232     1   233 0.81 [subseq from] hypothetical protein FG05_03078 [Fusarium graminearum]
XP_011322699.1/75-307    -            233 PGAP1                PF07819.13   242   6.1e-58  205.8   0.1   1   1   1.2e-60   6.8e-58  205.6   0.1     5   229     2   232     1   233 0.81 [subseq from] hypothetical protein FGSG_03078 [Fusarium graminearum PH-1] >ESU10200.1 hypothetical protein FGSG_03078 [Fusarium graminearum PH-1] >CEF77805.1 unnamed protein product [Fusarium graminearum]
RKK67492.1/88-323        -            236 PGAP1                PF07819.13   242   6.1e-58  205.8   0.0   1   1   1.1e-60   6.7e-58  205.6   0.0     5   231     2   234     1   236 0.81 [subseq from] hypothetical protein BFJ69_g14460 [Fusarium oxysporum]
XP_007748398.1/25-266    -            242 PGAP1                PF07819.13   242   6.4e-58  205.7   0.2   1   1   1.2e-60   7.2e-58  205.6   0.2     5   229     1   241     1   242 0.94 [subseq from] hypothetical protein A1O5_09629 [Cladophialophora psammophila CBS 110553] >EXJ66983.1 hypothetical protein A1O5_09629 [Cladophialophora psammophila CBS 110553]
RYC80570.1/69-306        -            238 PGAP1                PF07819.13   242   6.5e-58  205.7   0.0   1   1   1.2e-60   7.3e-58  205.5   0.0     4   232     2   236     1   238 0.78 [subseq from] hypothetical protein BFJ63_vAg16544 [Fusarium oxysporum f. sp. narcissi]
XP_008723680.1/25-265    -            241 PGAP1                PF07819.13   242   6.6e-58  205.7   0.1   1   1   1.3e-60   7.4e-58  205.5   0.1     5   228     1   240     1   241 0.95 [subseq from] hypothetical protein G647_02059 [Cladophialophora carrionii CBS 160.54] >ETI29606.1 hypothetical protein G647_02059 [Cladophialophora carrionii CBS 160.54]
RJE21896.1/23-265        -            243 PGAP1                PF07819.13   242   6.7e-58  205.7   0.1   1   1   1.3e-60   7.5e-58  205.5   0.1     4   229     1   242     1   243 0.93 [subseq from] LipA and NB-ARC [Aspergillus sclerotialis]
XP_008714169.1/26-266    -            241 PGAP1                PF07819.13   242   7.7e-58  205.4   0.2   1   1   1.5e-60   8.7e-58  205.3   0.2     5   229     1   240     1   241 0.90 [subseq from] hypothetical protein HMPREF1541_01588 [Cyphellophora europaea CBS 101466] >ETN42433.1 hypothetical protein HMPREF1541_01588 [Cyphellophora europaea CBS 101466]
XP_007731014.1/17-245    -            229 PGAP1                PF07819.13   242   7.9e-58  205.4   0.0   1   1   1.6e-60   9.6e-58  205.1   0.0     5   229     2   225     1   228 0.88 [subseq from] hypothetical protein A1O3_02684 [Capronia epimyces CBS 606.96] >EXJ89617.1 hypothetical protein A1O3_02684 [Capronia epimyces CBS 606.96]
KAA8646259.1/24-264      -            241 PGAP1                PF07819.13   242     1e-57  205.1   0.0   1   1   1.9e-60   1.1e-57  204.9   0.0     4   229     1   240     1   241 0.92 [subseq from] hypothetical protein ATNIH1004_007686 [Aspergillus tanneri]
THC99933.1/24-264        -            241 PGAP1                PF07819.13   242     1e-57  205.1   0.0   1   1   1.9e-60   1.1e-57  204.9   0.0     4   229     1   240     1   241 0.92 [subseq from] hypothetical protein EYZ11_000631 [Aspergillus tanneri]
KXH63433.1/88-325        -            238 PGAP1                PF07819.13   242     1e-57  205.0   0.0   1   1     2e-60   1.2e-57  204.9   0.0     4   232     2   236     1   238 0.81 [subseq from] hypothetical protein CSAL01_04547 [Colletotrichum salicis]
KAE8351720.1/25-264      -            240 PGAP1                PF07819.13   242   1.1e-57  204.9   0.1   1   1   2.1e-60   1.2e-57  204.8   0.1     5   228     1   239     1   240 0.88 [subseq from] catalytic protein [Aspergillus coremiiformis]
XP_003045897.1/24-259    -            236 PGAP1                PF07819.13   242   1.1e-57  204.9   0.0   1   1   2.1e-60   1.3e-57  204.7   0.0     4   230     2   234     1   236 0.80 [subseq from] hypothetical protein NECHADRAFT_25838, partial [[Nectria] haematococca mpVI 77-13-4] >EEU40184.1 hypothetical protein NECHADRAFT_25838, partial [[Nectria] haematococca mpVI 77-13-4]
GAM39714.1/23-263        -            241 PGAP1                PF07819.13   242   1.3e-57  204.7   0.1   1   1   2.4e-60   1.4e-57  204.6   0.1     4   228     2   240     1   241 0.95 [subseq from] hypothetical protein TCE0_034r11482 [Talaromyces cellulolyticus]
EGU75423.1/56-292        -            237 PGAP1                PF07819.13   242   1.4e-57  204.7   0.0   1   1   2.6e-60   1.5e-57  204.5   0.0     4   231     2   235     1   237 0.81 [subseq from] hypothetical protein FOXB_14066 [Fusarium oxysporum Fo5176]
AAS80314.1/71-308        -            238 PGAP1                PF07819.13   242   1.5e-57  204.5   0.0   1   1   2.8e-60   1.7e-57  204.4   0.0     4   232     2   236     1   238 0.80 [subseq from] SesB [[Nectria] haematococca]
RBA12823.1/89-325        -            237 PGAP1                PF07819.13   242   1.5e-57  204.5   0.1   1   1   2.9e-60   1.7e-57  204.3   0.1     4   231     2   235     1   237 0.80 [subseq from] hypothetical protein FPRO05_14099 [Fusarium proliferatum]
XP_031090197.1/144-380   -            237 PGAP1                PF07819.13   242   1.5e-57  204.5   0.1   1   1   2.9e-60   1.7e-57  204.3   0.1     4   231     2   235     1   237 0.80 [subseq from] uncharacterized protein FPRO_14823 [Fusarium proliferatum ET1] >CZR49699.1 uncharacterized protein FPRO_14823 [Fusarium proliferatum ET1]
EPS29829.1/24-266        -            243 PGAP1                PF07819.13   242   1.6e-57  204.4   0.0   1   1   3.1e-60   1.8e-57  204.2   0.0     4   229     2   242     1   243 0.95 [subseq from] hypothetical protein PDE_04779 [Penicillium oxalicum 114-2]
PCH08954.1/23-263        -            241 PGAP1                PF07819.13   242   1.7e-57  204.3   0.1   1   1   3.3e-60   1.9e-57  204.1   0.1     4   228     2   240     1   241 0.95 [subseq from] Hypothetical protein PENO1_004410 [Penicillium sp. 'occitanis'] >PCH10383.1 hypothetical protein PENOC_002060 [Penicillium sp. 'occitanis']
PVH92190.1/28-253        -            226 PGAP1                PF07819.13   242   1.9e-57  204.2   0.0   1   1   3.6e-60   2.1e-57  204.0   0.0     5   228     2   224     1   226 0.88 [subseq from] hypothetical protein DM02DRAFT_576133 [Periconia macrospinosa]
CZR69357.1/19-243        -            225 PGAP1                PF07819.13   242   1.9e-57  204.2   0.0   1   1   3.7e-60   2.2e-57  204.0   0.0     4   228     1   224     1   225 0.83 [subseq from] uncharacterized protein PAC_19257 [Phialocephala subalpina]
XP_007755913.1/25-265    -            241 PGAP1                PF07819.13   242     2e-57  204.1   0.1   1   1   3.8e-60   2.2e-57  203.9   0.1     5   228     1   240     1   241 0.95 [subseq from] hypothetical protein A1O7_03706 [Cladophialophora yegresii CBS 114405] >EXJ59560.1 hypothetical protein A1O7_03706 [Cladophialophora yegresii CBS 114405]
XP_018136333.1/66-303    -            238 PGAP1                PF07819.13   242     2e-57  204.1   0.0   1   1   3.8e-60   2.3e-57  203.9   0.0     4   230     2   235     1   238 0.84 [subseq from] SesB protein [Pochonia chlamydosporia 170] >OAQ58120.1 SesB protein [Pochonia chlamydosporia 170]
RYO91812.1/48-284        -            237 PGAP1                PF07819.13   242   2.1e-57  204.0   0.0   1   1     4e-60   2.3e-57  203.9   0.0     4   230     2   234     1   237 0.89 [subseq from] hypothetical protein DL764_008237 [Monosporascus ibericus]
XP_013265012.1/25-265    -            241 PGAP1                PF07819.13   242   2.2e-57  204.0   0.1   1   1   4.1e-60   2.4e-57  203.8   0.1     5   228     1   240     1   241 0.90 [subseq from] hypothetical protein A1O9_00394 [Exophiala aquamarina CBS 119918] >KEF62422.1 hypothetical protein A1O9_00394 [Exophiala aquamarina CBS 119918]
EYE94675.1/23-259        -            237 PGAP1                PF07819.13   242   2.2e-57  204.0   0.4   1   1   4.2e-60   2.5e-57  203.8   0.4     5   228     1   236     1   237 0.90 [subseq from] hypothetical protein EURHEDRAFT_378129 [Aspergillus ruber CBS 135680]
KUL91985.1/23-263        -            241 PGAP1                PF07819.13   242   2.2e-57  203.9   0.1   1   1   4.3e-60   2.5e-57  203.8   0.1     4   228     2   240     1   241 0.95 [subseq from] hypothetical protein ZTR_01190 [Talaromyces verruculosus]
ODM19309.1/23-259        -            237 PGAP1                PF07819.13   242   2.6e-57  203.7   0.4   1   1     5e-60   2.9e-57  203.5   0.4     5   228     1   236     1   237 0.90 [subseq from] hypothetical protein SI65_05926 [Aspergillus cristatus]
OQD89690.1/22-264        -            243 PGAP1                PF07819.13   242   3.1e-57  203.5   0.2   1   1   5.9e-60   3.5e-57  203.3   0.2     4   229     2   242     1   243 0.93 [subseq from] hypothetical protein PENANT_c002G11140 [Penicillium antarcticum]
XP_007731122.1/16-241    -            226 PGAP1                PF07819.13   242   3.1e-57  203.5   0.0   1   1     6e-60   3.5e-57  203.3   0.0     4   228     2   225     1   226 0.87 [subseq from] hypothetical protein A1O3_02792 [Capronia epimyces CBS 606.96] >EXJ89725.1 hypothetical protein A1O3_02792 [Capronia epimyces CBS 606.96]
SCV61161.1/144-380       -            237 PGAP1                PF07819.13   242   3.1e-57  203.5   0.1   1   1   5.9e-60   3.5e-57  203.3   0.1     4   231     2   235     1   237 0.80 [subseq from] uncharacterized protein FFFS_15730 [Fusarium fujikuroi]
KAB8253535.1/54-290      -            237 PGAP1                PF07819.13   242   3.4e-57  203.4   0.0   1   1   6.4e-60   3.7e-57  203.2   0.0     4   231     2   235     1   237 0.82 [subseq from] Alpha/Beta hydrolase protein [Aspergillus nomius]
PMD15879.1/32-260        -            229 PGAP1                PF07819.13   242   3.5e-57  203.3   0.0   1   1   6.7e-60     4e-57  203.1   0.0     4   227     1   228     1   229 0.87 [subseq from] ankyrin [Pezoloma ericae]
XP_013283672.1/16-242    -            227 PGAP1                PF07819.13   242     4e-57  203.1   0.0   1   1   7.6e-60   4.5e-57  202.9   0.0     4   229     2   226     1   227 0.86 [subseq from] hypothetical protein Z517_06479 [Fonsecaea pedrosoi CBS 271.37] >KIW79864.1 hypothetical protein Z517_06479 [Fonsecaea pedrosoi CBS 271.37]
XP_022515618.1/49-284    -            236 PGAP1                PF07819.13   242   5.4e-57  202.7   0.0   1   1     1e-59     6e-57  202.5   0.0     4   229     2   233     1   236 0.83 [subseq from] hypothetical protein AYO21_02252 [Fonsecaea monophora] >OAG43666.1 hypothetical protein AYO21_02252 [Fonsecaea monophora]
XP_007739472.1/17-251    -            235 PGAP1                PF07819.13   242   5.6e-57  202.6   0.0   1   1   1.1e-59   6.2e-57  202.5   0.0     5   235     2   231     1   235 0.86 [subseq from] hypothetical protein A1O5_00663 [Cladophialophora psammophila CBS 110553] >EXJ76155.1 hypothetical protein A1O5_00663 [Cladophialophora psammophila CBS 110553]
XP_007725130.1/24-264    -            241 PGAP1                PF07819.13   242     6e-57  202.5   0.0   1   1   1.2e-59   6.8e-57  202.3   0.0     5   228     1   240     1   241 0.87 [subseq from] hypothetical protein A1O1_06060 [Capronia coronata CBS 617.96] >EXJ85692.1 hypothetical protein A1O1_06060 [Capronia coronata CBS 617.96]
TQB70424.1/22-260        -            239 PGAP1                PF07819.13   242   6.2e-57  202.5   0.1   1   1   1.2e-59   6.9e-57  202.3   0.1     5   229     1   238     1   239 0.94 [subseq from] hypothetical protein MPDQ_000452 [Monascus purpureus]
XP_024742530.1/36-266    -            231 PGAP1                PF07819.13   242   6.3e-57  202.5   0.0   1   1   1.2e-59     7e-57  202.3   0.0     4   228     1   229     1   231 0.91 [subseq from] ankyrin [Hyaloscypha bicolor E] >PMD65626.1 ankyrin [Hyaloscypha bicolor E]
KFX49230.1/23-264        -            242 PGAP1                PF07819.13   242   7.4e-57  202.2   0.0   1   1   1.4e-59   8.3e-57  202.1   0.0     4   228     2   241     1   242 0.95 [subseq from] Protein SERAC1 [Talaromyces marneffei PM1] >KFX49231.1 Protein SERAC1 [Talaromyces marneffei PM1] >QGA12743.1 hypothetical protein EYB26_000388 [Talaromyces marneffei]
XP_002143553.1/23-264    -            242 PGAP1                PF07819.13   242   7.4e-57  202.2   0.0   1   1   1.4e-59   8.3e-57  202.1   0.0     4   228     2   241     1   242 0.95 [subseq from] ribonuclease p/mrp subunit, putative [Talaromyces marneffei ATCC 18224] >EEA27038.1 ribonuclease p/mrp subunit, putative [Talaromyces marneffei ATCC 18224]
KJK84769.1/310-546       -            237 PGAP1                PF07819.13   242   7.5e-57  202.2   0.1   1   1   1.4e-59   8.4e-57  202.1   0.1     4   231     2   235     1   237 0.80 [subseq from] hypothetical protein H633G_11454 [Metarhizium anisopliae BRIP 53284]
RAO64893.1/23-263        -            241 PGAP1                PF07819.13   242   8.3e-57  202.1   0.0   1   1   1.6e-59   9.2e-57  201.9   0.0     4   228     2   240     1   241 0.95 [subseq from] hypothetical protein BHQ10_000905 [Talaromyces amestolkiae]
RMJ26096.1/25-264        -            240 PGAP1                PF07819.13   242   8.5e-57  202.0   0.1   1   1   1.6e-59   9.5e-57  201.9   0.1     5   229     2   239     1   240 0.92 [subseq from] LipA and NB-ARC [Phialosimplex sp. HF37]
XP_013327912.1/24-265    -            242 PGAP1                PF07819.13   242   8.6e-57  202.0   0.0   1   1   1.6e-59   9.6e-57  201.9   0.0     4   229     2   241     1   242 0.95 [subseq from] Catalytic protein [Rasamsonia emersonii CBS 393.64] >KKA21300.1 Catalytic protein [Rasamsonia emersonii CBS 393.64]
XP_007733902.1/24-264    -            241 PGAP1                PF07819.13   242   8.8e-57  202.0   0.0   1   1   1.7e-59   9.9e-57  201.8   0.0     5   228     1   240     1   241 0.89 [subseq from] hypothetical protein A1O3_05592 [Capronia epimyces CBS 606.96] >EXJ84917.1 hypothetical protein A1O3_05592 [Capronia epimyces CBS 606.96]
XP_022402244.1/23-259    -            237 PGAP1                PF07819.13   242   9.6e-57  201.9   0.2   1   1   1.8e-59   1.1e-56  201.7   0.2     5   228     1   236     1   237 0.90 [subseq from] hypothetical protein ASPGLDRAFT_65531 [Aspergillus glaucus CBS 516.65] >OJJ85546.1 hypothetical protein ASPGLDRAFT_65531 [Aspergillus glaucus CBS 516.65]
RYP33540.1/138-373       -            236 PGAP1                PF07819.13   242   9.6e-57  201.9   0.0   1   1   1.8e-59   1.1e-56  201.7   0.0     4   229     2   233     1   236 0.87 [subseq from] hypothetical protein DL767_004715 [Monosporascus sp. MG133]
KXG48904.1/28-269        -            242 PGAP1                PF07819.13   242   9.9e-57  201.8   0.4   1   1   1.9e-59   1.1e-56  201.7   0.4     4   229     1   241     1   242 0.95 [subseq from] hypothetical protein PGRI_027740 [Penicillium griseofulvum]
XP_002479876.1/25-265    -            241 PGAP1                PF07819.13   242   1.2e-56  201.5   0.0   1   1   2.3e-59   1.4e-56  201.4   0.0     4   228     1   240     1   241 0.95 [subseq from] LipA and NB-ARC domain protein [Talaromyces stipitatus ATCC 10500] >XP_002479877.1 LipA and NB-ARC domain protein [Talaromyces stipitatus ATCC 10500] >EED19442.1 LipA and NB-ARC domain protein [Talaromyces stipitatus ATCC 10500] >EED19443.1 LipA and NB-ARC domain protein [Talaromyces stipitatus ATCC 10500]
CEL09201.1/94-330        -            237 PGAP1                PF07819.13   242   1.2e-56  201.5   0.1   1   1   2.3e-59   1.4e-56  201.4   0.1     4   231     2   235     1   237 0.85 [subseq from] hypothetical protein ASPCAL12341 [Aspergillus calidoustus]
CEL09202.1/94-330        -            237 PGAP1                PF07819.13   242   1.2e-56  201.5   0.1   1   1   2.3e-59   1.4e-56  201.4   0.1     4   231     2   235     1   237 0.85 [subseq from] hypothetical protein ASPCAL12341 [Aspergillus calidoustus]
XP_009156033.1/24-264    -            241 PGAP1                PF07819.13   242   1.4e-56  201.3   0.1   1   1   2.7e-59   1.6e-56  201.2   0.1     5   228     1   240     1   241 0.87 [subseq from] hypothetical protein HMPREF1120_03704 [Exophiala dermatitidis NIH/UT8656] >EHY55572.1 hypothetical protein HMPREF1120_03704 [Exophiala dermatitidis NIH/UT8656]
EXU94777.1/6-239         -            234 PGAP1                PF07819.13   242   1.5e-56  201.3   0.0   1   1   2.8e-59   1.6e-56  201.1   0.0     7   239     2   233     1   234 0.86 [subseq from] tetratricopeptide and DUF676 domain protein [Metarhizium robertsii]
XP_007826690.2/32-265    -            234 PGAP1                PF07819.13   242   1.5e-56  201.3   0.0   1   1   2.8e-59   1.6e-56  201.1   0.0     7   239     2   233     1   234 0.86 [subseq from] hypothetical protein MAA_10501 [Metarhizium robertsii ARSEF 23] >EFY94038.2 hypothetical protein MAA_10501 [Metarhizium robertsii ARSEF 23]
XP_028486136.1/28-267    -            240 PGAP1                PF07819.13   242     2e-56  200.8   0.0   1   1   3.8e-59   2.2e-56  200.7   0.0     5   228     1   239     1   240 0.86 [subseq from] lipa and NB-ARC domain protein [Byssochlamys spectabilis] >RWQ96491.1 lipa and NB-ARC domain protein [Byssochlamys spectabilis]
XP_018147981.1/40-273    -            234 PGAP1                PF07819.13   242   2.3e-56  200.6   0.0   1   1   4.3e-59   2.5e-56  200.5   0.0     4   228     2   232     1   234 0.85 [subseq from] SesB [Pochonia chlamydosporia 170] >OAQ71444.1 SesB [Pochonia chlamydosporia 170]
XP_016255574.1/16-245    -            230 PGAP1                PF07819.13   242   2.3e-56  200.6   0.0   1   1   4.8e-59   2.8e-56  200.3   0.0     4   229     2   226     1   229 0.89 [subseq from] hypothetical protein PV07_02057 [Cladophialophora immunda] >KIW35358.1 hypothetical protein PV07_02057 [Cladophialophora immunda]
PMD14402.1/19-244        -            226 PGAP1                PF07819.13   242   2.4e-56  200.6   0.0   1   1   4.5e-59   2.7e-56  200.4   0.0     5   228     2   224     1   226 0.86 [subseq from] TPR-like protein [Pezoloma ericae]
KAE8557239.1/23-264      -            242 PGAP1                PF07819.13   242   2.5e-56  200.5   0.0   1   1   4.7e-59   2.8e-56  200.3   0.0     4   228     2   241     1   242 0.95 [subseq from] hypothetical protein EYB25_001945 [Talaromyces marneffei]
XP_024673689.1/57-291    -            235 PGAP1                PF07819.13   242   2.6e-56  200.4   0.0   1   1     5e-59     3e-56  200.3   0.0     4   231     1   233     1   235 0.82 [subseq from] Alpha/Beta hydrolase protein, partial [Aspergillus candidus] >PLB39677.1 Alpha/Beta hydrolase protein, partial [Aspergillus candidus]
RSL55600.1/58-296        -            239 PGAP1                PF07819.13   242   2.9e-56  200.3   0.0   1   1   5.4e-59   3.2e-56  200.2   0.0     4   232     2   237     1   239 0.78 [subseq from] hypothetical protein CEP54_009301 [Fusarium sp. AF-8]
XP_660499.1/23-280       -            258 PGAP1                PF07819.13   242     3e-56  200.3   0.1   1   1   5.8e-59   3.4e-56  200.1   0.1     5   228     1   257     1   258 0.94 [subseq from] hypothetical protein AN2895.2 [Aspergillus nidulans FGSC A4] >EAA63466.1 hypothetical protein AN2895.2 [Aspergillus nidulans FGSC A4]
KIN00790.1/60-295        -            236 PGAP1                PF07819.13   242   3.2e-56  200.2   0.0   1   1     6e-59   3.5e-56  200.0   0.0     5   232     1   234     1   236 0.84 [subseq from] hypothetical protein OIDMADRAFT_29865 [Oidiodendron maius Zn]
RKL19647.1/144-373       -            230 PGAP1                PF07819.13   242   3.3e-56  200.1   0.0   1   1   6.4e-59   3.8e-56  199.9   0.0     4   226     2   230     1   230 0.80 [subseq from] hypothetical protein BFJ72_g15143 [Fusarium proliferatum]
KND86275.1/50-286        -            237 PGAP1                PF07819.13   242   3.4e-56  200.1   0.0   1   1   6.4e-59   3.8e-56  199.9   0.0     4   231     2   235     1   237 0.88 [subseq from] Protein SERAC1 [Tolypocladium ophioglossoides CBS 100239]
RYP32079.1/68-303        -            236 PGAP1                PF07819.13   242   3.6e-56  200.0   0.1   1   1   6.7e-59     4e-56  199.9   0.1     4   229     2   233     1   236 0.84 [subseq from] hypothetical protein DL768_011150 [Monosporascus sp. mg162]
OKO98862.1/24-266        -            243 PGAP1                PF07819.13   242   3.6e-56  200.0   0.1   1   1   6.9e-59     4e-56  199.8   0.1     4   229     2   242     1   243 0.95 [subseq from] hypothetical protein PENSUB_8779 [Penicillium subrubescens]
CDM28873.1/27-269        -            243 PGAP1                PF07819.13   242   4.3e-56  199.7   0.3   1   1   8.1e-59   4.8e-56  199.6   0.3     4   229     2   242     1   243 0.94 [subseq from] NB-ARC [Penicillium roqueforti FM164]
OQE05898.1/27-269        -            243 PGAP1                PF07819.13   242   4.4e-56  199.7   0.1   1   1   8.4e-59   4.9e-56  199.5   0.1     4   229     2   242     1   243 0.94 [subseq from] hypothetical protein PENVUL_c021G02885 [Penicillium vulpinum]
CEJ56419.1/24-266        -            243 PGAP1                PF07819.13   242   4.4e-56  199.7   0.1   1   1   8.4e-59     5e-56  199.5   0.1     4   229     2   242     1   243 0.95 [subseq from] Putative LipA and NB-ARC domain protein [Penicillium brasilianum]
OOQ91859.1/24-266        -            243 PGAP1                PF07819.13   242   4.4e-56  199.7   0.1   1   1   8.4e-59     5e-56  199.5   0.1     4   229     2   242     1   243 0.95 [subseq from] LipA and NB-ARC domain protein [Penicillium brasilianum]
RPA89570.1/60-289        -            230 PGAP1                PF07819.13   242   5.1e-56  199.5   0.1   1   1   9.6e-59   5.7e-56  199.3   0.1     5   231     1   228     1   230 0.84 [subseq from] hypothetical protein L873DRAFT_1754902 [Choiromyces venosus 120613-1]
KZZ99531.1/62-300        -            239 PGAP1                PF07819.13   242   5.1e-56  199.5   0.1   1   1   9.6e-59   5.7e-56  199.3   0.1     4   232     2   237     1   239 0.83 [subseq from] GPI inositol-deacylase PGAP1-like protein [Moelleriella libera RCEF 2490]
XP_022483550.1/22-264    -            243 PGAP1                PF07819.13   242   6.2e-56  199.2   0.1   1   1   1.2e-58     7e-56  199.0   0.1     4   229     2   242     1   243 0.92 [subseq from] hypothetical protein PENARI_c032G06240 [Penicillium arizonense] >OGE48094.1 hypothetical protein PENARI_c032G06240 [Penicillium arizonense]
XP_016594305.1/28-269    -            242 PGAP1                PF07819.13   242     7e-56  199.0   0.4   1   1   1.3e-58   7.8e-56  198.9   0.4     4   229     1   241     1   242 0.93 [subseq from] hypothetical protein PEX2_009190 [Penicillium expansum] >KGO36596.1 hypothetical protein PEX1_044210 [Penicillium expansum] >KGO36983.1 hypothetical protein PEXP_007830 [Penicillium expansum] >KGO51352.1 hypothetical protein PEX2_009190 [Penicillium expansum]
GAA93219.1/56-293        -            238 PGAP1                PF07819.13   242   7.3e-56  199.0   0.1   1   1   1.4e-58   8.2e-56  198.8   0.1     4   232     2   236     1   238 0.83 [subseq from] hypothetical protein AKAW_11331 [Aspergillus kawachii IFO 4308]
GAD95256.1/31-270        -            240 PGAP1                PF07819.13   242   7.4e-56  199.0   0.0   1   1   1.4e-58   8.3e-56  198.8   0.0     5   228     1   239     1   240 0.87 [subseq from] LipA and NB-ARC domain protein [Byssochlamys spectabilis No. 5]
PWI65467.1/66-300        -            235 PGAP1                PF07819.13   242   9.3e-56  198.6   0.1   1   1   1.8e-58   1.1e-55  198.4   0.1     4   230     1   233     1   235 0.85 [subseq from] hypothetical protein PCL_07068 [Purpureocillium lilacinum]
RYP16755.1/74-310        -            237 PGAP1                PF07819.13   242   9.4e-56  198.6   0.0   1   1   1.8e-58     1e-55  198.5   0.0     4   230     2   234     1   237 0.89 [subseq from] hypothetical protein DL765_004932 [Monosporascus sp. GIB2]
PLN78940.1/23-262        -            240 PGAP1                PF07819.13   242   9.4e-56  198.6   0.1   1   1   1.8e-58   1.1e-55  198.4   0.1     4   228     1   239     1   240 0.94 [subseq from] catalytic protein [Aspergillus taichungensis]
KJZ70321.1/67-302        -            236 PGAP1                PF07819.13   242   9.5e-56  198.6   0.0   1   1   1.8e-58   1.1e-55  198.5   0.0     4   229     2   233     1   236 0.87 [subseq from] hypothetical protein HIM_10289 [Hirsutella minnesotensis 3608]
XP_024696967.1/23-262    -            240 PGAP1                PF07819.13   242   9.6e-56  198.6   0.1   1   1   1.8e-58   1.1e-55  198.4   0.1     4   228     1   239     1   240 0.94 [subseq from] catalytic protein [Aspergillus campestris IBT 28561] >PKY08373.1 catalytic protein [Aspergillus campestris IBT 28561]
XP_025384154.1/43-279    -            237 PGAP1                PF07819.13   242     1e-55  198.5   0.1   1   1   1.9e-58   1.1e-55  198.3   0.1     4   229     2   233     1   237 0.83 [subseq from] alpha/beta-hydrolase [Aspergillus eucalypticola CBS 122712] >PWY64836.1 alpha/beta-hydrolase [Aspergillus eucalypticola CBS 122712]
CRG85975.1/23-264        -            242 PGAP1                PF07819.13   242   1.1e-55  198.4   0.0   1   1   2.1e-58   1.2e-55  198.3   0.0     4   228     2   241     1   242 0.94 [subseq from] ATPase family AAA domain-containing protein 2B [Talaromyces islandicus]
OJJ60885.1/23-282        -            260 PGAP1                PF07819.13   242   1.2e-55  198.3   0.0   1   1   2.3e-58   1.4e-55  198.1   0.0     5   228     1   259     1   260 0.93 [subseq from] hypothetical protein ASPSYDRAFT_146263 [Aspergillus sydowii CBS 593.65]
XP_024674748.1/23-262    -            240 PGAP1                PF07819.13   242   1.2e-55  198.3   0.0   1   1   2.3e-58   1.3e-55  198.1   0.0     4   228     1   239     1   240 0.94 [subseq from] catalytic protein [Aspergillus candidus] >PLB40736.1 catalytic protein [Aspergillus candidus]
KAE8132434.1/54-290      -            237 PGAP1                PF07819.13   242   1.4e-55  198.0   0.1   1   1   2.7e-58   1.6e-55  197.9   0.1     4   231     2   235     1   237 0.82 [subseq from] Alpha/Beta hydrolase protein [Aspergillus pseudotamarii]
KXX77967.1/63-299        -            237 PGAP1                PF07819.13   242   1.4e-55  198.0   0.0   1   1   2.7e-58   1.6e-55  197.9   0.0     5   232     2   235     1   237 0.86 [subseq from] Vegetative incompatibility protein HET-E-1 [Madurella mycetomatis]
RFU33775.1/71-304        -            234 PGAP1                PF07819.13   242   1.5e-55  198.0   0.0   1   1   2.9e-58   1.7e-55  197.8   0.0     4   228     2   232     1   234 0.85 [subseq from] hypothetical protein B7463_g2523, partial [Scytalidium lignicola]
EER42715.1/92-328        -            237 PGAP1                PF07819.13   242   1.6e-55  197.9   0.0   1   1   2.9e-58   1.7e-55  197.7   0.0     4   231     2   235     1   237 0.82 [subseq from] conserved hypothetical protein [Histoplasma capsulatum H143]
PMD20633.1/39-283        -            245 PGAP1                PF07819.13   242   1.6e-55  197.9   0.0   1   1     3e-58   1.8e-55  197.7   0.0     4   229     2   244     1   245 0.92 [subseq from] hypothetical protein NA56DRAFT_170939 [Pezoloma ericae]
KGO77811.1/28-269        -            242 PGAP1                PF07819.13   242   1.6e-55  197.8   0.3   1   1   3.1e-58   1.8e-55  197.7   0.3     4   229     1   241     1   242 0.93 [subseq from] hypothetical protein PITC_061180 [Penicillium italicum]
OQE30679.1/28-269        -            242 PGAP1                PF07819.13   242   1.8e-55  197.7   0.4   1   1   3.4e-58     2e-55  197.5   0.4     4   229     1   241     1   242 0.94 [subseq from] hypothetical protein PENFLA_c002G06298 [Penicillium flavigenum]
XP_003175097.1/27-268    -            242 PGAP1                PF07819.13   242   1.8e-55  197.7   0.5   1   1   3.4e-58     2e-55  197.5   0.5     5   228     2   241     1   242 0.89 [subseq from] LipA and NB-ARC domain-containing protein [Nannizzia gypsea CBS 118893] >EFQ99614.1 LipA and NB-ARC domain-containing protein [Nannizzia gypsea CBS 118893]
OXV08493.1/26-264        -            239 PGAP1                PF07819.13   242   1.8e-55  197.7   0.0   1   1   3.5e-58     2e-55  197.5   0.0     5   228     1   238     1   239 0.89 [subseq from] hypothetical protein Egran_03744 [Elaphomyces granulatus]
EXM13351.1/60-296        -            237 PGAP1                PF07819.13   242     2e-55  197.5   0.0   1   1   3.8e-58   2.2e-55  197.4   0.0     4   231     2   235     1   237 0.86 [subseq from] hypothetical protein FOTG_18199 [Fusarium oxysporum f. sp. vasinfectum 25433]
RPA92950.1/96-325        -            230 PGAP1                PF07819.13   242   2.1e-55  197.4   0.0   1   1   4.1e-58   2.4e-55  197.3   0.0     5   232     1   228     1   230 0.87 [subseq from] hypothetical protein L873DRAFT_1857733 [Choiromyces venosus 120613-1]
PGH35194.1/27-272        -            246 PGAP1                PF07819.13   242   2.4e-55  197.3   0.0   1   1   4.6e-58   2.7e-55  197.1   0.0     4   232     3   245     1   246 0.87 [subseq from] hypothetical protein GX50_02006 [Emmonsia crescens]
KKZ62538.1/27-272        -            246 PGAP1                PF07819.13   242   2.5e-55  197.2   0.0   1   1   4.8e-58   2.8e-55  197.1   0.0     4   232     3   245     1   246 0.87 [subseq from] hypothetical protein EMCG_02944 [Emmonsia crescens UAMH 3008]
CZR69726.1/69-302        -            234 PGAP1                PF07819.13   242   2.6e-55  197.2   0.0   1   1     5e-58   2.9e-55  197.0   0.0     4   228     2   232     1   234 0.89 [subseq from] uncharacterized protein PAC_19626 [Phialocephala subalpina]
RGP81157.1/38-274        -            237 PGAP1                PF07819.13   242   2.7e-55  197.1   0.0   1   1   5.1e-58     3e-55  197.0   0.0     4   230     2   234     1   237 0.87 [subseq from] kinesin light [Fusarium longipes]
CRK12129.1/37-269        -            233 PGAP1                PF07819.13   242   2.8e-55  197.1   0.5   1   1   5.2e-58   3.1e-55  196.9   0.5     5   227     1   231     1   233 0.93 [subseq from] hypothetical protein BN1723_009615 [Verticillium longisporum]
OQD86383.1/28-269        -            242 PGAP1                PF07819.13   242   3.3e-55  196.8   0.3   1   1   6.4e-58   3.7e-55  196.7   0.3     4   229     1   241     1   242 0.93 [subseq from] hypothetical protein PENSOL_c090G05793 [Penicillium solitum]
KZN93176.1/28-269        -            242 PGAP1                PF07819.13   242   3.5e-55  196.8   0.3   1   1   6.6e-58   3.9e-55  196.6   0.3     4   229     1   241     1   242 0.93 [subseq from] Protein SERAC1 [Penicillium chrysogenum]
XP_002559405.1/28-269    -            242 PGAP1                PF07819.13   242   3.5e-55  196.8   0.3   1   1   6.6e-58   3.9e-55  196.6   0.3     4   229     1   241     1   242 0.93 [subseq from] Pc13g09820 [Penicillium rubens Wisconsin 54-1255] >CAP92051.1 Pc13g09820 [Penicillium rubens Wisconsin 54-1255]
KPA37124.1/61-297        -            237 PGAP1                PF07819.13   242   3.5e-55  196.7   0.0   1   1   6.6e-58   3.9e-55  196.6   0.0     4   231     2   235     1   237 0.85 [subseq from] phosphatase [Fusarium langsethiae]
CEL04195.1/26-261        -            236 PGAP1                PF07819.13   242   3.6e-55  196.7   0.1   1   1   6.9e-58     4e-55  196.5   0.1     5   230     1   234     1   236 0.88 [subseq from] hypothetical protein ASPCAL05326 [Aspergillus calidoustus]
RYO87921.1/68-303        -            236 PGAP1                PF07819.13   242   3.7e-55  196.7   0.1   1   1   7.1e-58   4.2e-55  196.5   0.1     4   229     2   233     1   236 0.85 [subseq from] hypothetical protein DL764_008800 [Monosporascus ibericus]
XP_014536412.1/28-269    -            242 PGAP1                PF07819.13   242   3.8e-55  196.6   0.3   1   1   7.2e-58   4.2e-55  196.5   0.3     4   229     1   241     1   242 0.94 [subseq from] hypothetical protein PDIP_29510 [Penicillium digitatum Pd1] >EKV05919.1 hypothetical protein PDIG_81160 [Penicillium digitatum PHI26] >EKV17819.1 hypothetical protein PDIP_29510 [Penicillium digitatum Pd1]
CEJ58923.1/68-298        -            231 PGAP1                PF07819.13   242     4e-55  196.6   0.1   1   1   7.5e-58   4.4e-55  196.4   0.1     3   228     1   227     1   231 0.83 [subseq from] hypothetical protein PMG11_07564 [Penicillium brasilianum]
OQE94646.1/28-269        -            242 PGAP1                PF07819.13   242   4.1e-55  196.5   0.4   1   1   7.7e-58   4.5e-55  196.4   0.4     4   229     1   241     1   242 0.94 [subseq from] hypothetical protein PENNAL_c0003G02894 [Penicillium nalgiovense]
KOS41970.1/28-269        -            242 PGAP1                PF07819.13   242   4.3e-55  196.5   0.4   1   1   8.1e-58   4.8e-55  196.3   0.4     4   229     1   241     1   242 0.93 [subseq from] hypothetical protein ACN38_g7129 [Penicillium nordicum]
XP_022503101.1/48-280    -            233 PGAP1                PF07819.13   242   4.3e-55  196.5   0.0   1   1   8.3e-58   4.9e-55  196.3   0.0     4   227     2   231     1   233 0.80 [subseq from] hypothetical protein AYO20_02541 [Fonsecaea nubica] >OAL38089.1 hypothetical protein AYO20_02541 [Fonsecaea nubica]
EZF76775.1/27-268        -            242 PGAP1                PF07819.13   242   4.4e-55  196.4   0.4   1   1   8.4e-58   4.9e-55  196.3   0.4     5   228     2   241     1   242 0.80 [subseq from] hypothetical protein H105_01955 [Trichophyton soudanense CBS 452.61]
EZG09134.1/27-268        -            242 PGAP1                PF07819.13   242   4.4e-55  196.4   0.4   1   1   8.4e-58   4.9e-55  196.3   0.4     5   228     2   241     1   242 0.80 [subseq from] hypothetical protein H106_01806 [Trichophyton rubrum CBS 735.88]
OAL65114.1/237-478       -            242 PGAP1                PF07819.13   242   4.4e-55  196.4   0.4   1   1   8.4e-58   4.9e-55  196.3   0.4     5   228     2   241     1   242 0.80 [subseq from] hypothetical protein A7C99_3596 [Trichophyton rubrum]
OAL74223.1/27-268        -            242 PGAP1                PF07819.13   242   4.4e-55  196.4   0.4   1   1   8.4e-58   4.9e-55  196.3   0.4     5   228     2   241     1   242 0.80 [subseq from] hypothetical protein A7D00_2255 [Trichophyton violaceum]
XP_003232722.1/27-268    -            242 PGAP1                PF07819.13   242   4.4e-55  196.4   0.4   1   1   8.4e-58   4.9e-55  196.3   0.4     5   228     2   241     1   242 0.80 [subseq from] hypothetical protein TERG_06713 [Trichophyton rubrum CBS 118892] >EGD90486.1 hypothetical protein TERG_06713 [Trichophyton rubrum CBS 118892] >EZF25750.1 hypothetical protein H100_01941 [Trichophyton rubrum MR850] >EZF44922.1 hypothetical protein H102_01940 [Trichophyton rubrum CBS 100081] >EZF55575.1 hypothetical protein H103_01951 [Trichophyton rubrum CBS 288.86] >EZF66155.1 hypothetical protein H104_01926 [Trichophyton rubrum CBS 289.86] >EZF87432.1 hypothetical protein H110_01949 [Trichophyton rubrum MR1448] >EZF98261.1 hypothetical protein H113_01948 [Trichophyton rubrum MR1459] >EZG19688.1 hypothetical protein H107_02009 [Trichophyton rubrum CBS 202.88] >KDB36546.1 hypothetical protein H112_01945 [Trichophyton rubrum D6] >KMQ42088.1 Alpha/Beta hydrolase fold [Trichophyton rubrum]
KXX73079.1/63-299        -            237 PGAP1                PF07819.13   242   4.6e-55  196.4   0.1   1   1   8.5e-58     5e-55  196.2   0.1     4   230     2   234     1   237 0.90 [subseq from] Protein SERAC1 [Madurella mycetomatis]
KXX78801.1/63-299        -            237 PGAP1                PF07819.13   242   4.6e-55  196.4   0.1   1   1   8.5e-58     5e-55  196.2   0.1     4   230     2   234     1   237 0.90 [subseq from] Ankyrin repeat domain-containing protein 17 [Madurella mycetomatis]
OAX78989.1/29-270        -            242 PGAP1                PF07819.13   242   4.8e-55  196.3   0.1   1   1     1e-57   5.9e-55  196.0   0.1     4   229     1   240     1   241 0.91 [subseq from] hypothetical protein ACJ72_06697 [Emmonsia sp. CAC-2015a]
XP_008085460.1/54-289    -            236 PGAP1                PF07819.13   242   5.1e-55  196.2   0.1   1   1   9.6e-58   5.7e-55  196.1   0.1     4   232     2   234     1   236 0.88 [subseq from] alpha/beta-Hydrolase [Glarea lozoyensis ATCC 20868] >EPE28101.1 alpha/beta-Hydrolase [Glarea lozoyensis ATCC 20868]
RYP74285.1/71-307        -            237 PGAP1                PF07819.13   242   5.2e-55  196.2   0.0   1   1   9.8e-58   5.8e-55  196.0   0.0     4   231     2   235     1   237 0.80 [subseq from] hypothetical protein DL771_003106 [Monosporascus sp. 5C6A]
EXM16492.1/61-297        -            237 PGAP1                PF07819.13   242   5.3e-55  196.2   0.0   1   1   9.9e-58   5.8e-55  196.0   0.0     4   230     2   234     1   237 0.84 [subseq from] hypothetical protein FOTG_15238 [Fusarium oxysporum f. sp. vasinfectum 25433]
XP_025511635.1/54-291    -            238 PGAP1                PF07819.13   242   5.8e-55  196.0   0.2   1   1   1.1e-57   6.6e-55  195.8   0.2     4   233     2   237     1   238 0.80 [subseq from] hypothetical protein BO85DRAFT_491837 [Aspergillus piperis CBS 112811] >RAH53713.1 hypothetical protein BO85DRAFT_491837 [Aspergillus piperis CBS 112811]
CRL19332.1/28-269        -            242 PGAP1                PF07819.13   242   6.1e-55  196.0   0.3   1   1   1.2e-57   6.9e-55  195.8   0.3     4   229     1   241     1   242 0.93 [subseq from] unnamed protein product [Penicillium camemberti]
EWZ85365.1/63-298        -            236 PGAP1                PF07819.13   242   7.3e-55  195.7   0.0   1   1   1.4e-57   8.1e-55  195.6   0.0     5   230     2   233     1   236 0.87 [subseq from] hypothetical protein FOWG_11863 [Fusarium oxysporum f. sp. lycopersici MN25]
KXX76361.1/51-287        -            237 PGAP1                PF07819.13   242   7.4e-55  195.7   0.0   1   1   1.4e-57   8.3e-55  195.5   0.0     5   232     2   235     1   237 0.81 [subseq from] Kinesin light chain [Madurella mycetomatis]
DAA73454.1/27-268        -            242 PGAP1                PF07819.13   242   8.4e-55  195.5   0.3   1   1   1.6e-57   9.4e-55  195.3   0.3     5   228     2   241     1   242 0.80 [subseq from] TPA_exp: LipA and NB-ARC domain protein [Trichophyton benhamiae CBS 112371]
XP_003010869.1/248-489   -            242 PGAP1                PF07819.13   242   8.4e-55  195.5   0.3   1   1   1.6e-57   9.4e-55  195.3   0.3     5   228     2   241     1   242 0.80 [subseq from] LipA and NB-ARC domain protein [Trichophyton benhamiae CBS 112371] >EFE30229.1 LipA and NB-ARC domain protein [Trichophyton benhamiae CBS 112371]
KAE8443477.1/112-341     -            230 PGAP1                PF07819.13   242   8.5e-55  195.5   0.0   1   1   1.6e-57   9.4e-55  195.3   0.0     4   224     2   228     1   230 0.87 [subseq from] hypothetical protein EG329_001874 [Venturia inaequalis]
XP_008095800.1/74-319    -            246 PGAP1                PF07819.13   242   8.5e-55  195.5   0.2   1   1   1.6e-57   9.5e-55  195.3   0.2     5   230     1   245     1   246 0.93 [subseq from] LipA and NB-ARC domain-containing protein [Colletotrichum graminicola M1.001] >EFQ31780.1 LipA and NB-ARC domain-containing protein [Colletotrichum graminicola M1.001]
SCV58795.1/62-298        -            237 PGAP1                PF07819.13   242   8.5e-55  195.5   0.0   1   1   1.6e-57   9.5e-55  195.3   0.0     5   232     2   235     1   237 0.84 [subseq from] uncharacterized protein FFB14_15833 [Fusarium fujikuroi]
PKS08786.1/146-383       -            238 PGAP1                PF07819.13   242   9.2e-55  195.4   0.0   1   1   1.7e-57     1e-54  195.2   0.0     4   231     2   236     1   238 0.87 [subseq from] hypothetical protein jhhlp_003395 [Lomentospora prolificans]
CEG03958.1/61-297        -            237 PGAP1                PF07819.13   242     1e-54  195.2   0.0   1   1   1.9e-57   1.1e-54  195.1   0.0     4   231     2   235     1   237 0.84 [subseq from] unnamed protein product [Fusarium acuminatum CS5907]
EZF33582.1/27-268        -            242 PGAP1                PF07819.13   242     1e-54  195.2   0.3   1   1   1.9e-57   1.1e-54  195.1   0.3     5   228     2   241     1   242 0.80 [subseq from] hypothetical protein H101_02842 [Trichophyton interdigitale H6] >KDB26818.1 hypothetical protein H109_01386 [Trichophyton interdigitale MR816]
GBF62120.1/27-268        -            242 PGAP1                PF07819.13   242     1e-54  195.2   0.3   1   1   1.9e-57   1.1e-54  195.1   0.3     5   228     2   241     1   242 0.80 [subseq from] hypothetical protein TMEN_4653 [Trichophyton mentagrophytes]
KAB5581148.1/39-275      -            237 PGAP1                PF07819.13   242   1.1e-54  195.2   0.0   1   1     2e-57   1.2e-54  195.0   0.0     4   230     2   234     1   237 0.86 [subseq from] hypothetical protein GE09DRAFT_1085225, partial [Coniochaeta sp. 2T2.1]
KAA6407469.1/50-282      -            233 PGAP1                PF07819.13   242   1.1e-54  195.1   0.2   1   1   2.1e-57   1.2e-54  194.9   0.2     6   228     2   231     1   233 0.94 [subseq from] hypothetical protein FRX48_08712 [Umbilicaria pustulata]
OBT86412.1/21-251        -            231 PGAP1                PF07819.13   242   1.2e-54  195.0   0.0   1   1   2.2e-57   1.3e-54  194.9   0.0     4   228     2   229     1   231 0.87 [subseq from] hypothetical protein VE02_05291 [Pseudogymnoascus sp. 03VT05]
KLO84641.1/62-298        -            237 PGAP1                PF07819.13   242   1.2e-54  195.0   0.0   1   1   2.2e-57   1.3e-54  194.9   0.0     5   232     2   235     1   237 0.84 [subseq from] uncharacterized protein LW93_4919 [Fusarium fujikuroi]
OJD15600.1/29-270        -            242 PGAP1                PF07819.13   242   1.2e-54  195.0   0.1   1   1   2.6e-57   1.5e-54  194.7   0.1     4   229     1   240     1   241 0.90 [subseq from] hypothetical protein AJ78_04153 [Emergomyces pasteurianus Ep9510]
OQD63535.1/28-269        -            242 PGAP1                PF07819.13   242   1.2e-54  195.0   0.2   1   1   2.3e-57   1.4e-54  194.8   0.2     4   229     1   241     1   242 0.93 [subseq from] hypothetical protein PENPOL_c009G03698 [Penicillium polonicum]
KUM64398.1/28-269        -            242 PGAP1                PF07819.13   242   1.3e-54  194.9   0.2   1   1   2.4e-57   1.4e-54  194.8   0.2     4   229     1   241     1   242 0.93 [subseq from] hypothetical protein ACN42_g2670 [Penicillium freii]
RMZ86858.1/25-265        -            241 PGAP1                PF07819.13   242   1.3e-54  194.9   0.0   1   1   2.5e-57   1.5e-54  194.7   0.0     4   228     1   240     1   241 0.83 [subseq from] hypothetical protein DV736_g5913, partial [Chaetothyriales sp. CBS 134916]
EXL39109.1/61-298        -            238 PGAP1                PF07819.13   242   1.5e-54  194.7   0.0   1   1   2.8e-57   1.6e-54  194.6   0.0     4   232     2   236     1   238 0.83 [subseq from] hypothetical protein FOCG_18272 [Fusarium oxysporum f. sp. radicis-lycopersici 26381]
EGE01505.1/27-268        -            242 PGAP1                PF07819.13   242   1.6e-54  194.6   0.3   1   1     3e-57   1.7e-54  194.5   0.3     5   228     2   241     1   242 0.84 [subseq from] LipA and NB-ARC domain-containing protein [Trichophyton equinum CBS 127.97]
KAE8395642.1/22-264      -            243 PGAP1                PF07819.13   242   1.6e-54  194.6   0.0   1   1   3.2e-57   1.9e-54  194.4   0.0     4   230     1   241     1   243 0.79 [subseq from] Alpha/Beta hydrolase protein [Aspergillus albertensis]
XP_014539457.1/68-304    -            237 PGAP1                PF07819.13   242     2e-54  194.3   0.1   1   1   3.8e-57   2.2e-54  194.1   0.1     5   231     1   234     1   237 0.82 [subseq from] SesB, P-loop containing Nucleoside Triphosphate Hydrolase, partial [Metarhizium brunneum ARSEF 3297] >KID60044.1 SesB, P-loop containing Nucleoside Triphosphate Hydrolase, partial [Metarhizium brunneum ARSEF 3297]
XP_007824494.1/65-301    -            237 PGAP1                PF07819.13   242   2.1e-54  194.2   0.1   1   1     4e-57   2.4e-54  194.0   0.1     5   231     1   234     1   237 0.82 [subseq from] SesB [Metarhizium robertsii ARSEF 23] >EFY96194.1 SesB [Metarhizium robertsii ARSEF 23] >EXU98450.1 hypothetical protein X797_008397 [Metarhizium robertsii]
RMJ18373.1/51-280        -            230 PGAP1                PF07819.13   242   2.1e-54  194.2   0.1   1   1     4e-57   2.4e-54  194.0   0.1     3   227     1   229     1   230 0.79 [subseq from] hypothetical protein CDV36_001987 [Fusarium sp. AF-12]
XP_001542982.1/29-270    -            242 PGAP1                PF07819.13   242   2.1e-54  194.2   0.0   1   1   4.5e-57   2.7e-54  193.9   0.0     4   229     1   240     1   241 0.89 [subseq from] predicted protein [Histoplasma capsulatum NAm1] >EDN02164.1 predicted protein [Histoplasma capsulatum NAm1]
KDN65752.1/48-280        -            233 PGAP1                PF07819.13   242   2.2e-54  194.2   0.5   1   1   4.1e-57   2.4e-54  194.0   0.5     5   228     1   231     1   233 0.93 [subseq from] hypothetical protein CSUB01_07533 [Colletotrichum sublineola]
XP_003018250.1/27-268    -            242 PGAP1                PF07819.13   242   2.2e-54  194.1   0.3   1   1   4.2e-57   2.5e-54  194.0   0.3     5   228     2   241     1   242 0.80 [subseq from] LipA and NB-ARC domain protein [Trichophyton verrucosum HKI 0517] >EFE37605.1 LipA and NB-ARC domain protein [Trichophyton verrucosum HKI 0517]
EEH19981.2/27-272        -            246 PGAP1                PF07819.13   242   2.3e-54  194.1   0.0   1   1   4.4e-57   2.6e-54  193.9   0.0     4   232     3   245     1   246 0.90 [subseq from] hypothetical protein PABG_02240 [Paracoccidioides brasiliensis Pb03]
ODH39374.1/27-272        -            246 PGAP1                PF07819.13   242   2.3e-54  194.1   0.0   1   1   4.4e-57   2.6e-54  193.9   0.0     4   232     3   245     1   246 0.90 [subseq from] hypothetical protein ACO22_01942 [Paracoccidioides brasiliensis] >ODH53526.1 hypothetical protein GX48_00359 [Paracoccidioides brasiliensis]
XP_010756438.1/27-272    -            246 PGAP1                PF07819.13   242   2.3e-54  194.1   0.0   1   1   4.4e-57   2.6e-54  193.9   0.0     4   232     3   245     1   246 0.90 [subseq from] hypothetical protein PADG_00645 [Paracoccidioides brasiliensis Pb18] >EEH44356.1 hypothetical protein PADG_00645 [Paracoccidioides brasiliensis Pb18]
XP_015701511.1/27-272    -            246 PGAP1                PF07819.13   242   2.3e-54  194.1   0.0   1   1   4.4e-57   2.6e-54  193.9   0.0     4   232     3   245     1   246 0.90 [subseq from] LipA and NB-ARC domain-containing protein [Paracoccidioides lutzii Pb01] >EEH39786.2 LipA and NB-ARC domain-containing protein [Paracoccidioides lutzii Pb01]
KAE8141492.1/44-279      -            236 PGAP1                PF07819.13   242   2.4e-54  194.0   0.1   1   1   4.5e-57   2.6e-54  193.9   0.1     5   229     2   232     1   236 0.85 [subseq from] alpha/beta-hydrolase [Aspergillus pseudotamarii]
EEH04816.1/29-270        -            242 PGAP1                PF07819.13   242   2.4e-54  194.0   0.0   1   1   5.1e-57     3e-54  193.7   0.0     4   229     1   240     1   241 0.90 [subseq from] LipA and NB-ARC domain-containing protein [Histoplasma capsulatum G186AR]
PUU81284.1/78-308        -            231 PGAP1                PF07819.13   242   2.4e-54  194.0   0.0   1   1   4.5e-57   2.7e-54  193.9   0.0     5   232     2   229     1   231 0.86 [subseq from] ankyrin repeat-containing domain protein, partial [Tuber borchii]
PCD21524.1/61-297        -            237 PGAP1                PF07819.13   242   2.6e-54  193.9   0.0   1   1   4.9e-57   2.9e-54  193.8   0.0     4   231     2   235     1   237 0.84 [subseq from] hypothetical protein AU210_016485 [Fusarium oxysporum f. sp. radicis-cucumerinum]
PCD21525.1/61-297        -            237 PGAP1                PF07819.13   242   2.6e-54  193.9   0.0   1   1   4.9e-57   2.9e-54  193.8   0.0     4   231     2   235     1   237 0.84 [subseq from] hypothetical protein AU210_016485 [Fusarium oxysporum f. sp. radicis-cucumerinum]
KDN71371.1/46-277        -            232 PGAP1                PF07819.13   242   2.6e-54  193.9   0.5   1   1     5e-57   2.9e-54  193.7   0.5     5   228     1   231     1   232 0.92 [subseq from] putative phosphorylase superfamily protein [Colletotrichum sublineola]
XP_009229698.1/72-250    -            179 PGAP1                PF07819.13   242   2.6e-54  193.9   0.0   1   1   4.9e-57   2.9e-54  193.8   0.0     4   186     2   177     1   179 0.90 [subseq from] hypothetical protein GGTG_13524 [Gaeumannomyces tritici R3-111a-1] >EJT68935.1 hypothetical protein GGTG_13524 [Gaeumannomyces tritici R3-111a-1]
RDW57291.1/58-295        -            238 PGAP1                PF07819.13   242     3e-54  193.7   0.0   1   1   5.6e-57   3.3e-54  193.6   0.0     4   232     2   236     1   238 0.85 [subseq from] hypothetical protein BP5796_12741 [Coleophoma crateriformis]
OBT65046.1/21-254        -            234 PGAP1                PF07819.13   242     3e-54  193.7   0.0   1   1   5.8e-57   3.4e-54  193.5   0.0     4   228     2   232     1   234 0.87 [subseq from] hypothetical protein VE03_05181, partial [Pseudogymnoascus sp. 23342-1-I1]
XP_003048523.1/64-293    -            230 PGAP1                PF07819.13   242   3.1e-54  193.6   0.1   1   1   5.9e-57   3.5e-54  193.5   0.1     4   227     2   229     1   230 0.84 [subseq from] hypothetical protein NECHADRAFT_47331 [[Nectria] haematococca mpVI 77-13-4] >EEU42810.1 hypothetical protein NECHADRAFT_47331 [[Nectria] haematococca mpVI 77-13-4]
KAB8236530.1/22-264      -            243 PGAP1                PF07819.13   242   3.2e-54  193.6   0.0   1   1   6.1e-57   3.6e-54  193.4   0.0     5   230     2   241     1   243 0.79 [subseq from] Alpha/Beta hydrolase protein [Aspergillus alliaceus]
KAB5581124.1/21-255      -            235 PGAP1                PF07819.13   242   3.7e-54  193.4   0.0   1   1   7.6e-57   4.4e-54  193.1   0.0     4   228     2   232     1   234 0.89 [subseq from] Alpha/Beta hydrolase protein, partial [Coniochaeta sp. 2T2.1]
RSM17674.1/57-286        -            230 PGAP1                PF07819.13   242   3.7e-54  193.4   0.1   1   1     7e-57   4.1e-54  193.2   0.1     4   227     2   229     1   230 0.84 [subseq from] hypothetical protein CDV31_003444 [Fusarium ambrosium]
XP_013341886.1/51-290    -            240 PGAP1                PF07819.13   242   3.7e-54  193.4   0.3   1   1   7.1e-57   4.1e-54  193.2   0.3     4   232     2   238     1   240 0.83 [subseq from] hypothetical protein AUEXF2481DRAFT_333511 [Aureobasidium subglaciale EXF-2481] >KEQ93246.1 hypothetical protein AUEXF2481DRAFT_333511 [Aureobasidium subglaciale EXF-2481]
XP_022481537.1/255-504   -            250 PGAP1                PF07819.13   242   3.9e-54  193.3   0.5   1   1   7.3e-57   4.3e-54  193.2   0.5     4   229     2   249     1   250 0.91 [subseq from] LipA and NB-ARC domain-containing protein [Colletotrichum orchidophilum] >OHF04402.1 LipA and NB-ARC domain-containing protein [Colletotrichum orchidophilum]
RSL78614.1/57-286        -            230 PGAP1                PF07819.13   242     4e-54  193.3   0.1   1   1   7.6e-57   4.5e-54  193.1   0.1     4   227     2   229     1   230 0.81 [subseq from] hypothetical protein CEP51_008052 [Fusarium sp. AF-3]
KFG86103.1/68-304        -            237 PGAP1                PF07819.13   242   4.3e-54  193.2   0.1   1   1   8.2e-57   4.8e-54  193.0   0.1     5   231     1   234     1   237 0.81 [subseq from] SesB [Metarhizium anisopliae] >KID61160.1 SesB, P-loop containing Nucleoside Triphosphate Hydrolase, partial [Metarhizium anisopliae ARSEF 549]
RLL95648.1/21-263        -            243 PGAP1                PF07819.13   242   4.3e-54  193.2   0.0   1   1   8.2e-57   4.8e-54  193.0   0.0     4   229     2   242     1   243 0.83 [subseq from] hypothetical protein CFD26_101358 [Aspergillus turcosus]
KID84907.1/68-301        -            234 PGAP1                PF07819.13   242   4.4e-54  193.2   0.1   1   1   8.5e-57     5e-54  193.0   0.1     5   231     1   232     1   234 0.83 [subseq from] SesB, P-loop containing Nucleoside Triphosphate Hydrolase [Metarhizium guizhouense ARSEF 977]
KAA6410089.1/49-281      -            233 PGAP1                PF07819.13   242   4.5e-54  193.1   0.2   1   1   8.4e-57   4.9e-54  193.0   0.2     6   228     2   231     1   233 0.93 [subseq from] nb-arc and tpr domain [Umbilicaria pustulata]
EER37160.1/29-270        -            242 PGAP1                PF07819.13   242   4.7e-54  193.1   0.0   1   1   9.9e-57   5.8e-54  192.8   0.0     4   229     1   240     1   241 0.90 [subseq from] LipA and NB-ARC domain-containing protein [Histoplasma capsulatum H143]
EGC40848.1/29-270        -            242 PGAP1                PF07819.13   242   4.7e-54  193.1   0.0   1   1   9.9e-57   5.8e-54  192.8   0.0     4   229     1   240     1   241 0.90 [subseq from] LipA and NB-ARC domain-containing protein [Histoplasma capsulatum H88]
SLM35870.1/178-413       -            236 PGAP1                PF07819.13   242   4.9e-54  193.0   0.3   1   1   9.3e-57   5.5e-54  192.8   0.3     6   230     2   233     1   236 0.92 [subseq from] Ribosomal protein S5 domain 2-type fold, partial [Umbilicaria pustulata]
KAA6414598.1/42-277      -            236 PGAP1                PF07819.13   242   5.4e-54  192.8   0.4   1   1     1e-56     6e-54  192.7   0.4     6   230     2   233     1   236 0.93 [subseq from] hypothetical protein FRX48_01348 [Umbilicaria pustulata]
KIN01084.1/27-270        -            244 PGAP1                PF07819.13   242   5.4e-54  192.8   0.0   1   1     1e-56   6.1e-54  192.7   0.0     4   229     2   243     1   244 0.93 [subseq from] hypothetical protein OIDMADRAFT_54224 [Oidiodendron maius Zn]
KJK74926.1/68-304        -            237 PGAP1                PF07819.13   242   5.8e-54  192.8   0.1   1   1   1.1e-56   6.4e-54  192.6   0.1     5   231     1   234     1   237 0.80 [subseq from] hypothetical protein H634G_09760 [Metarhizium anisopliae BRIP 53293] >KJK92411.1 hypothetical protein H633G_03704 [Metarhizium anisopliae BRIP 53284]
OTA55070.1/22-265        -            244 PGAP1                PF07819.13   242   5.8e-54  192.7   0.4   1   1   1.1e-56   6.5e-54  192.6   0.4     4   229     2   243     1   244 0.91 [subseq from] hypothetical protein K449DRAFT_388358 [Hypoxylon sp. EC38]
OTA95206.1/71-314        -            244 PGAP1                PF07819.13   242   5.8e-54  192.7   0.4   1   1   1.1e-56   6.5e-54  192.6   0.4     4   229     2   243     1   244 0.91 [subseq from] hypothetical protein M434DRAFT_393947 [Hypoxylon sp. CO27-5]
EXL39028.1/61-297        -            237 PGAP1                PF07819.13   242     6e-54  192.7   0.0   1   1   1.1e-56   6.6e-54  192.6   0.0     4   231     2   235     1   237 0.85 [subseq from] hypothetical protein FOCG_18351 [Fusarium oxysporum f. sp. radicis-lycopersici 26381]
OQE92903.1/65-304        -            240 PGAP1                PF07819.13   242   6.1e-54  192.7   0.0   1   1   1.3e-56   7.7e-54  192.3   0.0     6   230     2   236     1   240 0.83 [subseq from] hypothetical protein PENNAL_c0006G03776 [Penicillium nalgiovense]
OCT43985.1/25-270        -            246 PGAP1                PF07819.13   242   6.2e-54  192.7   0.1   1   1   1.2e-56   6.9e-54  192.5   0.1     5   223     1   246     1   246 0.95 [subseq from] ribonuclease p/mrp subunit [Cladophialophora carrionii]
PGH18031.1/29-272        -            244 PGAP1                PF07819.13   242   6.6e-54  192.6   0.0   1   1   1.4e-56   8.1e-54  192.3   0.0     4   229     1   242     1   243 0.85 [subseq from] hypothetical protein AJ79_00657 [Helicocarpus griseus UAMH5409]
RDW56997.1/66-302        -            237 PGAP1                PF07819.13   242   6.6e-54  192.6   0.1   1   1   1.3e-56   7.4e-54  192.4   0.1     5   232     2   235     1   237 0.85 [subseq from] hypothetical protein BP6252_13950 [Coleophoma cylindrospora]
PGH04037.1/29-270        -            242 PGAP1                PF07819.13   242   7.1e-54  192.5   0.0   1   1   1.5e-56   8.9e-54  192.2   0.0     4   229     1   240     1   241 0.87 [subseq from] hypothetical protein GX51_03707 [Blastomyces parvus]
KXH60464.1/58-307        -            250 PGAP1                PF07819.13   242   7.2e-54  192.4   0.8   1   1   1.4e-56   8.1e-54  192.3   0.8     5   229     2   249     1   250 0.90 [subseq from] LipA and NB-ARC domain-containing protein [Colletotrichum nymphaeae SA-01]
RTE83294.1/51-280        -            230 PGAP1                PF07819.13   242   7.4e-54  192.4   0.1   1   1   1.4e-56   8.2e-54  192.3   0.1     4   227     2   229     1   230 0.78 [subseq from] hypothetical protein BHE90_002151 [Fusarium euwallaceae]
OTA99720.1/31-274        -            244 PGAP1                PF07819.13   242   7.4e-54  192.4   1.0   1   1   1.4e-56   8.3e-54  192.2   1.0     4   229     2   243     1   244 0.92 [subseq from] hypothetical protein M426DRAFT_16183 [Hypoxylon sp. CI-4A]
EXF86232.1/50-282        -            233 PGAP1                PF07819.13   242   7.8e-54  192.3   0.1   1   1   1.5e-56   8.6e-54  192.2   0.1     5   228     1   231     1   233 0.91 [subseq from] hypothetical protein CFIO01_02291 [Colletotrichum fioriniae PJ7]
EXF74913.1/23-272        -            250 PGAP1                PF07819.13   242   7.8e-54  192.3   0.5   1   1   1.5e-56   8.7e-54  192.2   0.5     5   229     2   249     1   250 0.91 [subseq from] LipA and NB-ARC domain-containing protein [Colletotrichum fioriniae PJ7]
CCE29436.1/16-258        -            243 PGAP1                PF07819.13   242   8.1e-54  192.3   0.2   1   1   1.5e-56   9.1e-54  192.1   0.2     4   228     2   242     1   243 0.94 [subseq from] uncharacterized protein CPUR_03129 [Claviceps purpurea 20.1]
KAA6414503.1/35-267      -            233 PGAP1                PF07819.13   242   8.1e-54  192.3   0.2   1   1   1.5e-56     9e-54  192.1   0.2     6   228     2   231     1   233 0.93 [subseq from] Kinesin light chain [Umbilicaria pustulata]
KAA6413946.1/781-1013    -            233 PGAP1                PF07819.13   242   8.5e-54  192.2   0.1   1   1   1.6e-56   9.4e-54  192.1   0.1     6   228     2   231     1   233 0.93 [subseq from] hypothetical protein FRX48_02308 [Umbilicaria pustulata]
KAA6406902.1/49-281      -            233 PGAP1                PF07819.13   242   8.5e-54  192.2   0.3   1   1   1.6e-56   9.4e-54  192.1   0.3     6   228     2   231     1   233 0.93 [subseq from] Kinesin light chain [Umbilicaria pustulata]
OAT07993.1/9-241         -            233 PGAP1                PF07819.13   242   9.3e-54  192.1   0.0   1   1   1.8e-56   1.1e-53  191.9   0.0     5   231     1   231     1   233 0.84 [subseq from] SesB protein [Blastomyces gilchristii SLH14081]
XP_002625933.1/53-285    -            233 PGAP1                PF07819.13   242   9.3e-54  192.1   0.0   1   1   1.8e-56   1.1e-53  191.9   0.0     5   231     1   231     1   233 0.84 [subseq from] SesB [Blastomyces gilchristii SLH14081]
XP_014169332.1/107-340   -            234 PGAP1                PF07819.13   242   9.6e-54  192.0   0.0   1   1   1.9e-56   1.1e-53  191.9   0.0     4   228     2   233     1   234 0.83 [subseq from] ankyrin repeat-containing protein [Grosmannia clavigera kw1407] >EFW99917.1 ankyrin repeat-containing protein [Grosmannia clavigera kw1407]
RBA10322.1/61-297        -            237 PGAP1                PF07819.13   242   9.7e-54  192.0   0.0   1   1   1.8e-56   1.1e-53  191.9   0.0     4   230     2   234     1   237 0.84 [subseq from] hypothetical protein FPRO05_14334 [Fusarium proliferatum]
KFY32215.1/56-288        -            233 PGAP1                PF07819.13   242     1e-53  192.0   0.0   1   1   1.9e-56   1.1e-53  191.8   0.0     4   228     2   232     1   233 0.87 [subseq from] hypothetical protein V493_00408, partial [Pseudogymnoascus sp. VKM F-4281 (FW-2241)]
XP_020123505.1/26-265    -            240 PGAP1                PF07819.13   242   1.1e-53  191.8   0.0   1   1   2.1e-56   1.2e-53  191.7   0.0     5   228     1   239     1   240 0.95 [subseq from] hypothetical protein UA08_01515 [Talaromyces atroroseus] >OKL63384.1 hypothetical protein UA08_01515 [Talaromyces atroroseus]
PGH16231.1/27-273        -            247 PGAP1                PF07819.13   242   1.1e-53  191.8   0.0   1   1   2.2e-56   1.3e-53  191.6   0.0     4   228     1   245     1   247 0.88 [subseq from] hypothetical protein AJ80_05254 [Polytolypa hystricis UAMH7299]
RSL65295.1/58-296        -            239 PGAP1                PF07819.13   242   1.1e-53  191.8   0.1   1   1   2.2e-56   1.3e-53  191.6   0.1     4   232     2   237     1   239 0.79 [subseq from] hypothetical protein CEP53_003735 [Fusarium sp. AF-6]
RSM07956.1/58-296        -            239 PGAP1                PF07819.13   242   1.1e-53  191.8   0.1   1   1   2.2e-56   1.3e-53  191.6   0.1     4   232     2   237     1   239 0.79 [subseq from] hypothetical protein CEP52_004934 [Fusarium sp. AF-4]
RMZ78821.1/25-266        -            242 PGAP1                PF07819.13   242   1.1e-53  191.8   0.1   1   1   2.2e-56   1.3e-53  191.6   0.1     4   229     1   241     1   242 0.87 [subseq from] hypothetical protein DV738_g3687, partial [Chaetothyriales sp. CBS 135597]
OJD28157.1/29-270        -            242 PGAP1                PF07819.13   242   1.2e-53  191.8   0.0   1   1   2.4e-56   1.4e-53  191.5   0.0     4   229     1   240     1   241 0.87 [subseq from] hypothetical protein ACJ73_00442 [Blastomyces percursus]
KAA6414181.1/49-284      -            236 PGAP1                PF07819.13   242   1.2e-53  191.8   0.3   1   1   2.2e-56   1.3e-53  191.6   0.3     6   230     2   233     1   236 0.92 [subseq from] hypothetical protein FRX48_02543 [Umbilicaria pustulata]
RMJ14661.1/58-296        -            239 PGAP1                PF07819.13   242   1.2e-53  191.7   0.1   1   1   2.3e-56   1.4e-53  191.6   0.1     4   232     2   237     1   239 0.79 [subseq from] hypothetical protein CDV36_005663 [Fusarium sp. AF-12] >RSL84752.1 hypothetical protein CEP51_003721 [Fusarium sp. AF-3] >RTE76549.1 hypothetical protein BHE90_008976 [Fusarium euwallaceae]
RSM07150.1/58-296        -            239 PGAP1                PF07819.13   242   1.2e-53  191.7   0.1   1   1   2.3e-56   1.4e-53  191.6   0.1     4   232     2   237     1   239 0.79 [subseq from] hypothetical protein CDV31_008799 [Fusarium ambrosium]
KAA6411995.1/48-280      -            233 PGAP1                PF07819.13   242   1.2e-53  191.7   0.3   1   1   2.4e-56   1.4e-53  191.5   0.3     6   228     2   231     1   233 0.92 [subseq from] hypothetical protein FRX48_04145 [Umbilicaria pustulata]
EGE83411.1/29-271        -            243 PGAP1                PF07819.13   242   1.3e-53  191.7   0.0   1   1   2.4e-56   1.4e-53  191.5   0.0     4   229     1   240     1   243 0.87 [subseq from] LipA and NB-ARC domain-containing protein [Blastomyces dermatitidis ATCC 18188] >KMW68102.1 LipA and NB-ARC domain-containing protein, variant 1 [Blastomyces dermatitidis ATCC 18188]
EQL36262.1/29-271        -            243 PGAP1                PF07819.13   242   1.3e-53  191.7   0.0   1   1   2.4e-56   1.4e-53  191.5   0.0     4   229     1   240     1   243 0.87 [subseq from] hypothetical protein BDFG_02229 [Blastomyces dermatitidis ATCC 26199] >EQL36263.1 hypothetical protein, variant 1 [Blastomyces dermatitidis ATCC 26199]
OAS99571.1/29-271        -            243 PGAP1                PF07819.13   242   1.3e-53  191.7   0.0   1   1   2.4e-56   1.4e-53  191.5   0.0     4   229     1   240     1   243 0.87 [subseq from] LipA and NB-ARC domain-containing protein [Blastomyces dermatitidis ER-3] >OAS99572.1 LipA and NB-ARC domain-containing protein, variant 1 [Blastomyces dermatitidis ER-3] >OAT10447.1 LipA and NB-ARC domain-containing protein [Blastomyces gilchristii SLH14081] >OAT10448.1 LipA and NB-ARC domain-containing protein, variant 1 [Blastomyces gilchristii SLH14081]
XP_002623439.1/29-271    -            243 PGAP1                PF07819.13   242   1.3e-53  191.7   0.0   1   1   2.4e-56   1.4e-53  191.5   0.0     4   229     1   240     1   243 0.87 [subseq from] LipA and NB-ARC domain-containing protein [Blastomyces gilchristii SLH14081]
KAA6406627.1/49-281      -            233 PGAP1                PF07819.13   242   1.3e-53  191.6   0.2   1   1   2.4e-56   1.4e-53  191.5   0.2     6   228     2   231     1   233 0.93 [subseq from] TPR repeat protein [Umbilicaria pustulata]
OBS16485.1/61-297        -            237 PGAP1                PF07819.13   242   1.3e-53  191.6   0.0   1   1   2.5e-56   1.4e-53  191.5   0.0     4   231     2   235     1   237 0.81 [subseq from] hypothetical protein FPOA_12887 [Fusarium poae]
KAA6409071.1/42-275      -            234 PGAP1                PF07819.13   242   1.4e-53  191.5   0.3   1   1   2.6e-56   1.6e-53  191.4   0.3     4   228     1   232     1   234 0.91 [subseq from] hypothetical protein FRX48_07415 [Umbilicaria pustulata]
TVY67461.1/22-261        -            240 PGAP1                PF07819.13   242   1.4e-53  191.5   0.0   1   1   2.8e-56   1.6e-53  191.3   0.0     6   235     2   237     1   240 0.76 [subseq from] Protein SERAC1, partial [Lachnellula suecica]
XP_003044632.1/28-266    -            239 PGAP1                PF07819.13   242   1.5e-53  191.4   0.0   1   1   2.8e-56   1.6e-53  191.3   0.0     4   232     2   237     1   239 0.85 [subseq from] hypothetical protein NECHADRAFT_94229 [[Nectria] haematococca mpVI 77-13-4] >EEU38919.1 hypothetical protein NECHADRAFT_94229 [[Nectria] haematococca mpVI 77-13-4]
XP_002563852.1/65-303    -            239 PGAP1                PF07819.13   242   1.5e-53  191.4   0.0   1   1   3.3e-56     2e-53  191.0   0.0     6   229     2   235     1   239 0.83 [subseq from] Pc20g13740 [Penicillium rubens Wisconsin 54-1255] >CAP86703.1 Pc20g13740 [Penicillium rubens Wisconsin 54-1255] >KZN86429.1 Protein SERAC1 [Penicillium chrysogenum]
PVH83321.1/59-295        -            237 PGAP1                PF07819.13   242   1.5e-53  191.4   0.0   1   1   2.9e-56   1.7e-53  191.2   0.0     5   229     2   233     1   237 0.82 [subseq from] hypothetical protein DL98DRAFT_569779 [Cadophora sp. DSE1049]
KAA6413103.1/22-257      -            236 PGAP1                PF07819.13   242   1.6e-53  191.4   0.1   1   1   2.9e-56   1.7e-53  191.2   0.1     6   232     1   234     1   236 0.92 [subseq from] hypothetical protein FRX48_02847 [Umbilicaria pustulata]
ORY14148.1/18-258        -            241 PGAP1                PF07819.13   242   1.6e-53  191.3   0.1   1   1     3e-56   1.8e-53  191.2   0.1     5   229     1   240     1   241 0.91 [subseq from] ribonuclease-like protein p/mrp subunit [Clohesyomyces aquaticus]
SLM35632.1/242-474       -            233 PGAP1                PF07819.13   242   1.6e-53  191.3   0.1   1   1     3e-56   1.8e-53  191.2   0.1     6   228     2   231     1   233 0.91 [subseq from] P-loop containing nucleoside triphosphate hydrolase [Umbilicaria pustulata]
TKW60180.1/22-269        -            248 PGAP1                PF07819.13   242   1.7e-53  191.2   0.3   1   1   3.3e-56   1.9e-53  191.1   0.3     4   229     2   246     1   248 0.88 [subseq from] Protein SERAC1 [Colletotrichum tanaceti]
KPA35809.1/61-297        -            237 PGAP1                PF07819.13   242   1.7e-53  191.2   0.0   1   1   3.3e-56   1.9e-53  191.0   0.0     4   231     2   235     1   237 0.81 [subseq from] kinesin light chain, partial [Fusarium langsethiae]
KAA6408006.1/23-255      -            233 PGAP1                PF07819.13   242   1.8e-53  191.1   0.1   1   1   3.4e-56     2e-53  191.0   0.1     6   228     2   231     1   233 0.92 [subseq from] hypothetical protein FRX48_08357 [Umbilicaria pustulata]
KAA6410372.1/23-255      -            233 PGAP1                PF07819.13   242   1.8e-53  191.1   0.1   1   1   3.4e-56     2e-53  191.0   0.1     6   228     2   231     1   233 0.92 [subseq from] hypothetical protein FRX48_05793 [Umbilicaria pustulata]
KAA6411862.1/48-280      -            233 PGAP1                PF07819.13   242   1.9e-53  191.1   0.1   1   1   3.6e-56   2.1e-53  190.9   0.1     6   228     2   231     1   233 0.92 [subseq from] hypothetical protein FRX48_04012 [Umbilicaria pustulata]
PWW73473.1/1-228         -            228 PGAP1                PF07819.13   242   1.9e-53  191.1   0.0   1   1   3.6e-56   2.1e-53  190.9   0.0     7   232     1   226     1   228 0.87 [subseq from] hypothetical protein C7212DRAFT_220039, partial [Tuber magnatum]
CRL22456.1/17-259        -            243 PGAP1                PF07819.13   242     2e-53  191.0   0.1   1   1   3.8e-56   2.2e-53  190.8   0.1     3   227     2   242     1   243 0.87 [subseq from] Tetratricopeptide-like helical [Penicillium camemberti]
PSN64914.1/48-280        -            233 PGAP1                PF07819.13   242   2.1e-53  191.0   0.1   1   1   3.9e-56   2.3e-53  190.8   0.1     5   229     1   232     1   233 0.78 [subseq from] hypothetical protein BS50DRAFT_677808 [Corynespora cassiicola Philippines]
OIW33004.1/1-220         -            220 PGAP1                PF07819.13   242   2.1e-53  190.9   0.0   1   1     4e-56   2.3e-53  190.8   0.0     7   226     1   218     1   220 0.91 [subseq from] hypothetical protein CONLIGDRAFT_570241, partial [Coniochaeta ligniaria NRRL 30616]
XP_016240707.1/23-251    -            229 PGAP1                PF07819.13   242   2.1e-53  190.9   0.0   1   1     4e-56   2.4e-53  190.8   0.0     4   230     1   227     1   229 0.85 [subseq from] hypothetical protein PV08_01066 [Exophiala spinifera] >KIW20491.1 hypothetical protein PV08_01066 [Exophiala spinifera]
THC94020.1/59-295        -            237 PGAP1                PF07819.13   242   2.1e-53  190.9   0.0   1   1   4.2e-56   2.5e-53  190.7   0.0     5   232     2   235     1   237 0.78 [subseq from] hypothetical protein EYZ11_006492 [Aspergillus tanneri]
XP_002845668.1/27-269    -            243 PGAP1                PF07819.13   242   2.2e-53  190.9   0.3   1   1   4.2e-56   2.5e-53  190.7   0.3     5   227     2   240     1   243 0.86 [subseq from] LipA and NB-ARC domain-containing protein [Microsporum canis CBS 113480] >EEQ32718.1 LipA and NB-ARC domain-containing protein [Microsporum canis CBS 113480]
KIM98521.1/37-276        -            240 PGAP1                PF07819.13   242   2.2e-53  190.8   0.0   1   1   4.2e-56   2.5e-53  190.7   0.0     4   229     2   239     1   240 0.92 [subseq from] hypothetical protein OIDMADRAFT_105095 [Oidiodendron maius Zn]
KAA6413934.1/83-317      -            235 PGAP1                PF07819.13   242   2.3e-53  190.8   0.2   1   1   4.2e-56   2.5e-53  190.7   0.2     6   230     2   233     1   235 0.93 [subseq from] hypothetical protein FRX48_02296 [Umbilicaria pustulata]
KAA6412799.1/48-281      -            234 PGAP1                PF07819.13   242   2.3e-53  190.8   0.3   1   1   4.3e-56   2.5e-53  190.7   0.3     4   228     1   232     1   234 0.91 [subseq from] hypothetical protein FRX48_03791 [Umbilicaria pustulata]
KAA6407497.1/20-252      -            233 PGAP1                PF07819.13   242   2.3e-53  190.8   0.1   1   1   4.4e-56   2.6e-53  190.6   0.1     6   228     2   231     1   233 0.92 [subseq from] hypothetical protein FRX48_08740 [Umbilicaria pustulata]
RSL64198.1/51-280        -            230 PGAP1                PF07819.13   242   2.4e-53  190.7   0.1   1   1   4.6e-56   2.7e-53  190.6   0.1     4   227     2   229     1   230 0.80 [subseq from] hypothetical protein CEP53_004146 [Fusarium sp. AF-6]
EXA32953.1/60-288        -            229 PGAP1                PF07819.13   242   2.5e-53  190.7   0.0   1   1   4.7e-56   2.8e-53  190.5   0.0     4   228     1   227     1   229 0.87 [subseq from] hypothetical protein FOVG_15926 [Fusarium oxysporum f. sp. pisi HDV247]
CUS14801.1/95-324        -            230 PGAP1                PF07819.13   242   2.6e-53  190.6   0.0   1   1   4.9e-56   2.9e-53  190.5   0.0     5   232     1   228     1   230 0.86 [subseq from] unnamed protein product [Tuber aestivum]
KZN84385.1/20-262        -            243 PGAP1                PF07819.13   242   2.7e-53  190.5   0.1   1   1   5.2e-56   3.1e-53  190.4   0.1     3   227     2   242     1   243 0.87 [subseq from] Protein SERAC1 [Penicillium chrysogenum]
RAO70150.1/78-312        -            235 PGAP1                PF07819.13   242   2.8e-53  190.5   0.0   1   1   5.3e-56   3.1e-53  190.4   0.0     4   229     2   233     1   235 0.82 [subseq from] hypothetical protein BHQ10_006162 [Talaromyces amestolkiae]
KZL72156.1/24-269        -            246 PGAP1                PF07819.13   242   2.8e-53  190.5   0.2   1   1   5.3e-56   3.1e-53  190.4   0.2     5   230     1   245     1   246 0.91 [subseq from] and nb-arc domain-containing protein [Colletotrichum incanum]
OHW99541.1/23-268        -            246 PGAP1                PF07819.13   242   2.8e-53  190.5   0.2   1   1   5.3e-56   3.1e-53  190.4   0.2     5   230     1   245     1   246 0.91 [subseq from] LipA and NB-ARC domain-containing protein, partial [Colletotrichum incanum]
XP_009225675.1/60-293    -            234 PGAP1                PF07819.13   242     3e-53  190.4   0.0   1   1   5.7e-56   3.4e-53  190.3   0.0     5   232     1   232     1   234 0.85 [subseq from] hypothetical protein GGTG_09560 [Gaeumannomyces tritici R3-111a-1] >EJT72701.1 hypothetical protein GGTG_09560 [Gaeumannomyces tritici R3-111a-1]
XP_016599870.1/346-588   -            243 PGAP1                PF07819.13   242     3e-53  190.4   0.3   1   1   5.7e-56   3.3e-53  190.3   0.3     3   227     2   242     1   243 0.88 [subseq from] Tetratricopeptide-like helical [Penicillium expansum] >KGO42462.1 Tetratricopeptide-like helical [Penicillium expansum] >KGO58376.1 Tetratricopeptide-like helical [Penicillium expansum] >KGO66886.1 Tetratricopeptide-like helical [Penicillium expansum]
OQE16298.1/65-303        -            239 PGAP1                PF07819.13   242   3.4e-53  190.2   0.0   1   1   7.5e-56   4.4e-53  189.9   0.0     6   229     2   235     1   239 0.80 [subseq from] hypothetical protein PENFLA_c028G10065 [Penicillium flavigenum]
XP_016599422.1/59-298    -            240 PGAP1                PF07819.13   242   3.5e-53  190.2   0.0   1   1   8.2e-56   4.9e-53  189.7   0.0     6   230     2   236     1   240 0.83 [subseq from] hypothetical protein PEX2_022370 [Penicillium expansum] >KGO57794.1 hypothetical protein PEX2_022370 [Penicillium expansum] >KGO72373.1 hypothetical protein PEX1_059730 [Penicillium expansum]
OJJ56739.1/61-292        -            232 PGAP1                PF07819.13   242   3.5e-53  190.2   0.1   1   1     7e-56   4.1e-53  190.0   0.1     5   231     1   231     1   232 0.76 [subseq from] hypothetical protein ASPSYDRAFT_48013 [Aspergillus sydowii CBS 593.65]
XP_016258602.1/23-251    -            229 PGAP1                PF07819.13   242   3.6e-53  190.2   0.0   1   1   6.8e-56     4e-53  190.0   0.0     4   230     1   227     1   229 0.87 [subseq from] hypothetical protein PV06_09357 [Exophiala oligosperma] >KIW38386.1 hypothetical protein PV06_09357 [Exophiala oligosperma]
EPS27161.1/20-262        -            243 PGAP1                PF07819.13   242   3.8e-53  190.1   0.1   1   1   7.2e-56   4.2e-53  189.9   0.1     3   227     2   242     1   243 0.87 [subseq from] hypothetical protein PDE_02104 [Penicillium oxalicum 114-2]
KXX79794.1/67-303        -            237 PGAP1                PF07819.13   242   3.9e-53  190.1   0.0   1   1   7.3e-56   4.3e-53  189.9   0.0     5   232     2   235     1   237 0.88 [subseq from] Vegetative incompatibility protein HET-E-1 [Madurella mycetomatis]
XP_024670265.1/19-270    -            252 PGAP1                PF07819.13   242     4e-53  190.0   0.1   1   1   7.6e-56   4.5e-53  189.9   0.1     3   237     2   250     1   252 0.93 [subseq from] Alpha/Beta hydrolase protein [Aspergillus candidus] >PLB36253.1 Alpha/Beta hydrolase protein [Aspergillus candidus]
KAA6407176.1/49-281      -            233 PGAP1                PF07819.13   242   4.1e-53  190.0   0.1   1   1   7.7e-56   4.5e-53  189.8   0.1     6   228     2   231     1   233 0.93 [subseq from] hypothetical protein FRX48_08977 [Umbilicaria pustulata]
KXX73750.1/45-279        -            235 PGAP1                PF07819.13   242   4.1e-53  190.0   0.1   1   1   7.8e-56   4.6e-53  189.8   0.1     5   231     1   234     1   235 0.89 [subseq from] Nephrocystin-3 [Madurella mycetomatis]
KGO73696.1/18-260        -            243 PGAP1                PF07819.13   242   4.2e-53  189.9   0.2   1   1   8.1e-56   4.8e-53  189.8   0.2     3   227     2   242     1   243 0.88 [subseq from] Tetratricopeptide-like helical [Penicillium italicum]
OTB12263.1/29-272        -            244 PGAP1                PF07819.13   242   4.3e-53  189.9   0.7   1   1   8.3e-56   4.9e-53  189.7   0.7     4   229     2   243     1   244 0.85 [subseq from] hypothetical protein K445DRAFT_66830, partial [Daldinia sp. EC12]
SCN82485.1/60-286        -            227 PGAP1                PF07819.13   242   4.4e-53  189.9   0.0   1   1   8.1e-56   4.8e-53  189.8   0.0     4   225     1   224     1   227 0.87 [subseq from] uncharacterized protein FFC1_03908 [Fusarium fujikuroi]
SCO50241.1/60-286        -            227 PGAP1                PF07819.13   242   4.4e-53  189.9   0.0   1   1   8.1e-56   4.8e-53  189.8   0.0     4   225     1   224     1   227 0.87 [subseq from] uncharacterized protein FFMR_10204 [Fusarium fujikuroi]
SCO53315.1/60-286        -            227 PGAP1                PF07819.13   242   4.4e-53  189.9   0.0   1   1   8.1e-56   4.8e-53  189.8   0.0     4   225     1   224     1   227 0.87 [subseq from] uncharacterized protein FFNC_14757 [Fusarium fujikuroi] >SCO18353.1 uncharacterized protein FFE2_14081 [Fusarium fujikuroi]
SCV59439.1/60-286        -            227 PGAP1                PF07819.13   242   4.4e-53  189.9   0.0   1   1   8.1e-56   4.8e-53  189.8   0.0     4   225     1   224     1   227 0.87 [subseq from] uncharacterized protein FFFS_14008 [Fusarium fujikuroi]
KDN71644.1/24-269        -            246 PGAP1                PF07819.13   242   4.4e-53  189.9   0.1   1   1   8.3e-56   4.9e-53  189.7   0.1     5   229     1   244     1   246 0.93 [subseq from] putative LipA and NB-ARC domain-containing protein [Colletotrichum sublineola]
KLJ09139.1/29-270        -            242 PGAP1                PF07819.13   242   4.5e-53  189.8   0.0   1   1   9.5e-56   5.6e-53  189.5   0.0     4   229     1   240     1   241 0.86 [subseq from] hypothetical protein EMPG_15437 [Blastomyces silverae]
PGH29677.1/21-266        -            246 PGAP1                PF07819.13   242   4.6e-53  189.8   0.0   1   1   8.6e-56   5.1e-53  189.7   0.0     4   230     2   243     1   246 0.86 [subseq from] hypothetical protein GX50_07562 [Emmonsia crescens]
KMU79738.1/26-267        -            242 PGAP1                PF07819.13   242   4.6e-53  189.8   0.1   1   1   8.7e-56   5.1e-53  189.7   0.1     4   228     1   240     1   242 0.85 [subseq from] LipA and NB-ARC domain containing protein [Coccidioides immitis RMSCC 3703]
KMU85086.1/26-267        -            242 PGAP1                PF07819.13   242   4.6e-53  189.8   0.1   1   1   8.7e-56   5.1e-53  189.7   0.1     4   228     1   240     1   242 0.85 [subseq from] SERAC1 [Coccidioides immitis H538.4]
TPX19685.1/26-267        -            242 PGAP1                PF07819.13   242   4.6e-53  189.8   0.1   1   1   8.7e-56   5.1e-53  189.7   0.1     4   228     1   240     1   242 0.85 [subseq from] hypothetical protein DIZ76_017477 [Coccidioides immitis]
XP_001244234.1/26-267    -            242 PGAP1                PF07819.13   242   4.6e-53  189.8   0.1   1   1   8.7e-56   5.1e-53  189.7   0.1     4   228     1   240     1   242 0.85 [subseq from] LipA and NB-ARC domain-containing protein [Coccidioides immitis RS] >EAS32651.3 LipA and NB-ARC domain-containing protein [Coccidioides immitis RS] >KMP07900.1 hypothetical protein CIRG_07580 [Coccidioides immitis RMSCC 2394]
XP_014174205.1/33-268    -            236 PGAP1                PF07819.13   242   4.9e-53  189.7   0.0   1   1   9.3e-56   5.5e-53  189.6   0.0     5   231     2   234     1   236 0.80 [subseq from] nb-arc and ankyrin domain containing protein [Grosmannia clavigera kw1407] >EFX04723.1 nb-arc and ankyrin domain containing protein [Grosmannia clavigera kw1407]
XP_016590097.1/33-275    -            243 PGAP1                PF07819.13   242   5.4e-53  189.6   0.1   1   1     1e-55     6e-53  189.4   0.1     4   229     1   241     1   243 0.95 [subseq from] and nb-arc domain containing protein [Sporothrix schenckii 1099-18] >KJR87421.1 and nb-arc domain containing protein [Sporothrix schenckii 1099-18]
TVY56502.1/21-262        -            242 PGAP1                PF07819.13   242   5.5e-53  189.5   0.0   1   1   1.1e-55   6.3e-53  189.4   0.0     5   234     2   238     1   242 0.77 [subseq from] Protein SERAC1 [Lachnellula cervina]
EFW20428.1/26-267        -            242 PGAP1                PF07819.13   242   5.6e-53  189.5   0.1   1   1   1.1e-55   6.3e-53  189.4   0.1     4   228     1   240     1   242 0.85 [subseq from] hypothetical protein CPSG_02272 [Coccidioides posadasii str. Silveira]
KMM73006.1/26-267        -            242 PGAP1                PF07819.13   242   5.6e-53  189.5   0.1   1   1   1.1e-55   6.3e-53  189.4   0.1     4   228     1   240     1   242 0.85 [subseq from] LipA and NB-ARC domain-containing protein [Coccidioides posadasii RMSCC 3488]
XP_003068577.1/26-267    -            242 PGAP1                PF07819.13   242   5.6e-53  189.5   0.1   1   1   1.1e-55   6.3e-53  189.4   0.1     4   228     1   240     1   242 0.85 [subseq from] hypothetical protein CPC735_006040 [Coccidioides posadasii C735 delta SOWgp] >EER26432.1 hypothetical protein CPC735_006040 [Coccidioides posadasii C735 delta SOWgp]
CCA67403.1/63-285        -            223 PGAP1                PF07819.13   242   5.7e-53  189.5   0.0   1   1   1.1e-55   6.3e-53  189.4   0.0     4   229     1   220     1   223 0.94 [subseq from] related to kinesin light chain [Serendipita indica DSM 11827]
PVH83178.1/60-301        -            242 PGAP1                PF07819.13   242     6e-53  189.4   0.0   1   1   1.1e-55   6.7e-53  189.3   0.0     5   231     1   237     1   242 0.82 [subseq from] hypothetical protein DL98DRAFT_585890 [Cadophora sp. DSE1049]
KAA6407428.1/41-273      -            233 PGAP1                PF07819.13   242   6.1e-53  189.4   0.2   1   1   1.1e-55   6.7e-53  189.3   0.2     6   228     2   231     1   233 0.89 [subseq from] hypothetical protein FRX48_08671 [Umbilicaria pustulata]
EXK25027.1/52-280        -            229 PGAP1                PF07819.13   242   6.3e-53  189.4   0.0   1   1   1.2e-55   6.9e-53  189.2   0.0     4   228     1   227     1   229 0.88 [subseq from] hypothetical protein FOMG_18285 [Fusarium oxysporum f. sp. melonis 26406]
PGH16890.1/51-287        -            237 PGAP1                PF07819.13   242   6.4e-53  189.3   0.6   1   1   1.2e-55   7.1e-53  189.2   0.6     5   230     1   233     1   237 0.89 [subseq from] hypothetical protein AJ80_05034 [Polytolypa hystricis UAMH7299]
PCG94741.1/54-287        -            234 PGAP1                PF07819.13   242   6.6e-53  189.3   0.0   1   1   1.3e-55   7.6e-53  189.1   0.0     4   228     2   232     1   234 0.81 [subseq from] Hypothetical protein PENO1_077000 [Penicillium sp. 'occitanis'] >PCH06846.1 hypothetical protein PENOC_022220 [Penicillium sp. 'occitanis']
RDW89219.1/46-281        -            236 PGAP1                PF07819.13   242     7e-53  189.2   0.1   1   1   1.3e-55   7.8e-53  189.1   0.1     5   231     2   234     1   236 0.88 [subseq from] hypothetical protein BP6252_01251 [Coleophoma cylindrospora]
KAA6412791.1/49-281      -            233 PGAP1                PF07819.13   242   7.1e-53  189.2   0.2   1   1   1.3e-55   7.9e-53  189.1   0.2     6   228     2   231     1   233 0.91 [subseq from] hypothetical protein FRX48_03783 [Umbilicaria pustulata]
KAA6410773.1/49-281      -            233 PGAP1                PF07819.13   242   7.4e-53  189.1   0.2   1   1   1.4e-55   8.2e-53  189.0   0.2     6   228     2   231     1   233 0.92 [subseq from] hypothetical protein FRX48_05083 [Umbilicaria pustulata]
OQD61142.1/155-397       -            243 PGAP1                PF07819.13   242   7.9e-53  189.0   0.1   1   1   1.5e-55   8.9e-53  188.9   0.1     3   227     2   242     1   243 0.88 [subseq from] hypothetical protein PENPOL_c018G05586 [Penicillium polonicum]
XP_031061701.1/65-294    -            230 PGAP1                PF07819.13   242   8.6e-53  188.9   0.0   1   1   1.7e-55     1e-52  188.7   0.0     3   227     1   224     1   228 0.89 [subseq from] uncharacterized protein FOIG_08634 [Fusarium oxysporum f. sp. cubense tropical race 4 54006] >EXL99611.1 hypothetical protein FOIG_08634 [Fusarium oxysporum f. sp. cubense tropical race 4 54006]
RFU35449.1/197-427       -            231 PGAP1                PF07819.13   242   8.7e-53  188.9   0.0   1   1   1.6e-55   9.7e-53  188.8   0.0     5   229     1   228     1   231 0.88 [subseq from] hypothetical protein B7463_g869, partial [Scytalidium lignicola]
CEJ59131.1/55-291        -            237 PGAP1                PF07819.13   242   9.7e-53  188.8   0.0   1   1   1.9e-55   1.1e-52  188.6   0.0     4   229     2   234     1   237 0.83 [subseq from] hypothetical protein PMG11_07766 [Penicillium brasilianum]
KIV77352.1/33-261        -            229 PGAP1                PF07819.13   242     1e-52  188.7   0.0   1   1   1.9e-55   1.1e-52  188.5   0.0     4   229     1   226     1   229 0.89 [subseq from] hypothetical protein PV11_09152 [Exophiala sideris]
KAA6416359.1/49-281      -            233 PGAP1                PF07819.13   242     1e-52  188.7   0.1   1   1   1.9e-55   1.1e-52  188.5   0.1     6   228     2   231     1   233 0.92 [subseq from] Kinesin light chain [Umbilicaria pustulata]
KFY32553.1/52-284        -            233 PGAP1                PF07819.13   242   1.1e-52  188.6   0.1   1   1     2e-55   1.2e-52  188.5   0.1     5   227     1   232     1   233 0.90 [subseq from] hypothetical protein V493_00104 [Pseudogymnoascus sp. VKM F-4281 (FW-2241)]
XP_031084447.1/61-297    -            237 PGAP1                PF07819.13   242   1.1e-52  188.6   0.0   1   1     2e-55   1.2e-52  188.5   0.0     4   230     2   234     1   237 0.85 [subseq from] uncharacterized protein FPRO_13663 [Fusarium proliferatum ET1] >CZR43856.1 uncharacterized protein FPRO_13663 [Fusarium proliferatum ET1]
CDM28247.1/20-263        -            244 PGAP1                PF07819.13   242   1.1e-52  188.6   0.1   1   1   2.1e-55   1.2e-52  188.4   0.1     3   228     2   243     1   244 0.87 [subseq from] Tetratricopeptide-like helical [Penicillium roqueforti FM164]
EQL29136.1/53-285        -            233 PGAP1                PF07819.13   242   1.1e-52  188.6   0.0   1   1   2.1e-55   1.2e-52  188.4   0.0     5   231     1   231     1   233 0.86 [subseq from] hypothetical protein BDFG_08202 [Blastomyces dermatitidis ATCC 26199]
EQL29137.1/53-285        -            233 PGAP1                PF07819.13   242   1.1e-52  188.6   0.0   1   1   2.1e-55   1.2e-52  188.4   0.0     5   231     1   231     1   233 0.86 [subseq from] hypothetical protein, variant [Blastomyces dermatitidis ATCC 26199]
KAE8447983.1/24-270      -            247 PGAP1                PF07819.13   242   1.2e-52  188.5   0.3   1   1   2.2e-55   1.3e-52  188.3   0.3     4   229     2   246     1   247 0.90 [subseq from] hypothetical protein EG329_009906 [Venturia inaequalis]
KXH48881.1/23-275        -            253 PGAP1                PF07819.13   242   1.2e-52  188.5   0.9   1   1   2.2e-55   1.3e-52  188.3   0.9     5   229     2   252     1   253 0.91 [subseq from] LipA and NB-ARC domain-containing protein [Colletotrichum salicis]
XP_018190263.1/28-276    -            249 PGAP1                PF07819.13   242   1.3e-52  188.4   0.1   1   1   2.5e-55   1.5e-52  188.2   0.1     5   228     1   247     1   249 0.83 [subseq from] hypothetical protein L228DRAFT_245695 [Xylona heveae TC161] >KZF24708.1 hypothetical protein L228DRAFT_245695 [Xylona heveae TC161]
TVY88975.1/20-261        -            242 PGAP1                PF07819.13   242   1.3e-52  188.3   0.0   1   1   2.6e-55   1.5e-52  188.1   0.0     5   234     2   238     1   242 0.77 [subseq from] Protein SERAC1 [Lachnellula willkommii]
RDL38237.1/24-264        -            241 PGAP1                PF07819.13   242   1.4e-52  188.3   0.0   1   1   2.6e-55   1.5e-52  188.1   0.0     6   236     2   238     1   241 0.84 [subseq from] hypothetical protein BP5553_02577 [Venustampulla echinocandica]
CVK89251.1/22-265        -            244 PGAP1                PF07819.13   242   1.4e-52  188.2   0.3   1   1   2.7e-55   1.6e-52  188.0   0.3     4   228     2   242     1   244 0.90 [subseq from] uncharacterized protein FMAN_04428 [Fusarium mangiferae]
RYO99261.1/22-265        -            244 PGAP1                PF07819.13   242   1.4e-52  188.2   0.3   1   1   2.7e-55   1.6e-52  188.0   0.3     4   229     2   243     1   244 0.91 [subseq from] hypothetical protein DL763_001625 [Monosporascus cannonballus]
XP_024716615.1/24-267    -            244 PGAP1                PF07819.13   242   1.5e-52  188.1   0.0   1   1   2.9e-55   1.7e-52  188.0   0.0     4   229     2   243     1   244 0.92 [subseq from] hypothetical protein M430DRAFT_190957 [Amorphotheca resinae ATCC 22711] >PSS06959.1 hypothetical protein M430DRAFT_190957 [Amorphotheca resinae ATCC 22711]
KFZ18654.1/69-302        -            234 PGAP1                PF07819.13   242   1.5e-52  188.1   0.0   1   1   2.9e-55   1.7e-52  187.9   0.0     4   228     2   232     1   234 0.84 [subseq from] hypothetical protein V501_01092 [Pseudogymnoascus sp. VKM F-4519 (FW-2642)]
KFY71684.1/51-283        -            233 PGAP1                PF07819.13   242   1.5e-52  188.1   0.2   1   1   2.9e-55   1.7e-52  187.9   0.2     5   227     1   232     1   233 0.89 [subseq from] hypothetical protein V499_08131 [Pseudogymnoascus sp. VKM F-103]
OBT58429.1/51-283        -            233 PGAP1                PF07819.13   242   1.5e-52  188.1   0.2   1   1   2.9e-55   1.7e-52  187.9   0.2     5   227     1   232     1   233 0.89 [subseq from] hypothetical protein VE04_01312, partial [Pseudogymnoascus sp. 24MN13]
RMZ83337.1/25-273        -            249 PGAP1                PF07819.13   242   1.6e-52  188.1   0.1   1   1     3e-55   1.7e-52  187.9   0.1     4   228     1   248     1   249 0.84 [subseq from] hypothetical protein DV737_g1743, partial [Chaetothyriales sp. CBS 132003]
ROV90784.1/337-584       -            248 PGAP1                PF07819.13   242   1.6e-52  188.1   0.1   1   1     3e-55   1.7e-52  187.9   0.1     4   230     2   247     1   248 0.82 [subseq from] hypothetical protein VMCG_09400 [Valsa malicola]
KKY33766.1/22-269        -            248 PGAP1                PF07819.13   242   1.6e-52  188.0   0.4   1   1   3.1e-55   1.8e-52  187.9   0.4     4   228     2   247     1   248 0.83 [subseq from] putative and nb-arc domain protein [Diaporthe ampelina]
KID88380.1/21-264        -            244 PGAP1                PF07819.13   242   1.6e-52  188.0   0.3   1   1   3.1e-55   1.8e-52  187.9   0.3     4   228     2   242     1   244 0.93 [subseq from] LipA and NB-ARC domain protein [Metarhizium guizhouense ARSEF 977]
XP_003170983.1/58-294    -            237 PGAP1                PF07819.13   242   1.7e-52  188.0   0.0   1   1   3.1e-55   1.8e-52  187.8   0.0     5   232     2   235     1   237 0.84 [subseq from] SesB protein [Nannizzia gypsea CBS 118893] >EFR03975.1 SesB protein [Nannizzia gypsea CBS 118893]
XP_022507867.1/25-270    -            246 PGAP1                PF07819.13   242   1.7e-52  188.0   0.0   1   1   3.2e-55   1.9e-52  187.8   0.0     4   227     1   245     1   246 0.83 [subseq from] hypothetical protein AYO21_09917 [Fonsecaea monophora] >OAG35915.1 hypothetical protein AYO21_09917 [Fonsecaea monophora]
KFY84990.1/58-295        -            238 PGAP1                PF07819.13   242   1.8e-52  187.9   0.0   1   1   3.7e-55   2.1e-52  187.6   0.0     4   233     2   235     1   237 0.82 [subseq from] hypothetical protein V500_08810 [Pseudogymnoascus sp. VKM F-4518 (FW-2643)]
RYC80462.1/44-276        -            233 PGAP1                PF07819.13   242   1.8e-52  187.9   0.2   1   1   3.4e-55     2e-52  187.7   0.2     5   228     1   232     1   233 0.89 [subseq from] hypothetical protein BFJ63_vAg16652 [Fusarium oxysporum f. sp. narcissi]
TVY68075.1/65-294        -            230 PGAP1                PF07819.13   242   1.8e-52  187.9   0.0   1   1   3.7e-55   2.2e-52  187.6   0.0     3   227     1   224     1   228 0.89 [subseq from] Ankyrin repeat, PH and SEC7 domain containing protein secG [Fusarium oxysporum f. sp. cubense]
KUI72438.1/48-296        -            249 PGAP1                PF07819.13   242   1.9e-52  187.8   0.1   1   1   3.6e-55   2.1e-52  187.6   0.1     4   231     2   248     1   249 0.82 [subseq from] Protein SERAC1 [Valsa mali]
KIL86208.1/68-306        -            239 PGAP1                PF07819.13   242   1.9e-52  187.8   0.0   1   1   3.7e-55   2.2e-52  187.6   0.0     3   240     2   238     1   239 0.84 [subseq from] tol protein [Fusarium avenaceum]
PGH16457.1/22-265        -            244 PGAP1                PF07819.13   242   1.9e-52  187.8   0.0   1   1   3.7e-55   2.2e-52  187.6   0.0     4   231     1   242     1   244 0.80 [subseq from] hypothetical protein AJ79_01788 [Helicocarpus griseus UAMH5409]
KAA6413191.1/20-252      -            233 PGAP1                PF07819.13   242     2e-52  187.8   0.2   1   1   3.7e-55   2.2e-52  187.6   0.2     6   228     2   231     1   233 0.92 [subseq from] hypothetical protein FRX48_02935 [Umbilicaria pustulata]
KUI58227.1/48-296        -            249 PGAP1                PF07819.13   242     2e-52  187.8   0.1   1   1   3.7e-55   2.2e-52  187.6   0.1     4   231     2   248     1   249 0.82 [subseq from] Protein SERAC1 [Valsa mali var. pyri]
RDW70414.1/46-278        -            233 PGAP1                PF07819.13   242     2e-52  187.7   0.1   1   1   3.7e-55   2.2e-52  187.6   0.1     5   230     2   231     1   233 0.83 [subseq from] hypothetical protein BP5796_08811 [Coleophoma crateriformis]
ROV94770.1/57-293        -            237 PGAP1                PF07819.13   242     2e-52  187.7   0.0   1   1   3.8e-55   2.2e-52  187.6   0.0     4   231     2   235     1   237 0.84 [subseq from] hypothetical protein VMCG_08871 [Valsa malicola]
CVK92833.1/22-266        -            245 PGAP1                PF07819.13   242     2e-52  187.7   0.3   1   1   3.9e-55   2.3e-52  187.5   0.3     4   229     2   243     1   245 0.90 [subseq from] uncharacterized protein FPRN_04494 [Fusarium proliferatum]
RDW56930.1/66-300        -            235 PGAP1                PF07819.13   242     2e-52  187.7   0.1   1   1   3.9e-55   2.3e-52  187.5   0.1     5   228     2   231     1   235 0.82 [subseq from] hypothetical protein BP5796_12997 [Coleophoma crateriformis]
KFY74755.1/24-267        -            244 PGAP1                PF07819.13   242   2.1e-52  187.6   0.1   1   1     4e-55   2.4e-52  187.5   0.1     4   229     2   243     1   244 0.94 [subseq from] hypothetical protein V499_05241 [Pseudogymnoascus sp. VKM F-103]
XP_018127261.1/117-360   -            244 PGAP1                PF07819.13   242   2.1e-52  187.6   0.1   1   1     4e-55   2.4e-52  187.5   0.1     4   229     2   243     1   244 0.94 [subseq from] hypothetical protein VE01_08343 [Pseudogymnoascus verrucosus] >OBT93528.1 hypothetical protein VE01_08343 [Pseudogymnoascus verrucosus]
SCV34409.1/67-303        -            237 PGAP1                PF07819.13   242   2.2e-52  187.6   0.0   1   1   4.1e-55   2.4e-52  187.4   0.0     3   234     2   232     1   237 0.81 [subseq from] related to tol protein [Fusarium fujikuroi]
XP_031008595.1/21-263    -            243 PGAP1                PF07819.13   242   2.2e-52  187.6   0.0   1   1   4.2e-55   2.5e-52  187.4   0.0     5   236     2   240     1   243 0.78 [subseq from] Protein SERAC1 [Lachnellula hyalina] >TVY29808.1 Protein SERAC1 [Lachnellula hyalina]
EXM13252.1/44-276        -            233 PGAP1                PF07819.13   242   2.2e-52  187.6   0.2   1   1   4.2e-55   2.5e-52  187.4   0.2     5   228     1   232     1   233 0.85 [subseq from] hypothetical protein FOTG_18293 [Fusarium oxysporum f. sp. vasinfectum 25433]
OAR01082.1/74-319        -            246 PGAP1                PF07819.13   242   2.3e-52  187.5   0.4   1   1   4.3e-55   2.5e-52  187.4   0.4     4   230     2   245     1   246 0.91 [subseq from] hypothetical protein LLEC1_04610 [Cordyceps confragosa]
KGO49096.1/59-298        -            240 PGAP1                PF07819.13   242   2.3e-52  187.5   0.0   1   1   5.3e-55   3.1e-52  187.1   0.0     6   230     2   236     1   240 0.83 [subseq from] hypothetical protein PEXP_011450 [Penicillium expansum]
RKL34646.1/22-266        -            245 PGAP1                PF07819.13   242   2.3e-52  187.5   0.3   1   1   4.3e-55   2.5e-52  187.4   0.3     4   229     2   243     1   245 0.90 [subseq from] hypothetical protein BFJ72_g9100 [Fusarium proliferatum]
XP_031080327.1/22-266    -            245 PGAP1                PF07819.13   242   2.3e-52  187.5   0.3   1   1   4.3e-55   2.5e-52  187.4   0.3     4   229     2   243     1   245 0.90 [subseq from] uncharacterized protein FPRO_04631 [Fusarium proliferatum ET1] >CZR39734.1 uncharacterized protein FPRO_04631 [Fusarium proliferatum ET1] >RBA09168.1 hypothetical protein FPRO05_06305 [Fusarium proliferatum]
RHZ52691.1/46-287        -            242 PGAP1                PF07819.13   242   2.3e-52  187.5   0.0   1   1   4.5e-55   2.6e-52  187.3   0.0     4   227     2   241     1   242 0.87 [subseq from] hypothetical protein CDV55_101938 [Aspergillus turcosus] >RLL95966.1 hypothetical protein CFD26_105343 [Aspergillus turcosus]
KFY99428.1/136-379       -            244 PGAP1                PF07819.13   242   2.4e-52  187.5   0.1   1   1   4.5e-55   2.7e-52  187.3   0.1     4   229     2   243     1   244 0.94 [subseq from] hypothetical protein V500_01376 [Pseudogymnoascus sp. VKM F-4518 (FW-2643)]
KFZ13299.1/133-376       -            244 PGAP1                PF07819.13   242   2.4e-52  187.5   0.1   1   1   4.5e-55   2.7e-52  187.3   0.1     4   229     2   243     1   244 0.94 [subseq from] hypothetical protein V501_03760 [Pseudogymnoascus sp. VKM F-4519 (FW-2642)]
OBT42932.1/24-267        -            244 PGAP1                PF07819.13   242   2.4e-52  187.5   0.1   1   1   4.5e-55   2.7e-52  187.3   0.1     4   229     2   243     1   244 0.94 [subseq from] hypothetical protein VE00_07304 [Pseudogymnoascus sp. WSF 3629]
OBT75694.1/24-267        -            244 PGAP1                PF07819.13   242   2.4e-52  187.5   0.1   1   1   4.5e-55   2.7e-52  187.3   0.1     4   229     2   243     1   244 0.94 [subseq from] hypothetical protein VF21_05921 [Pseudogymnoascus sp. 05NY08]
OAA77354.1/48-290        -            243 PGAP1                PF07819.13   242   2.4e-52  187.5   0.4   1   1   4.6e-55   2.7e-52  187.3   0.4     4   228     2   242     1   243 0.91 [subseq from] LipA and NB-ARC domain protein [Cordyceps confragosa RCEF 1005]
ROV90962.1/59-294        -            236 PGAP1                PF07819.13   242   2.4e-52  187.4   0.0   1   1   4.6e-55   2.7e-52  187.3   0.0     5   231     2   234     1   236 0.82 [subseq from] hypothetical protein VSDG_07735 [Valsa sordida]
KXX76417.1/45-277        -            233 PGAP1                PF07819.13   242   2.5e-52  187.4   0.3   1   1   4.6e-55   2.7e-52  187.3   0.3     5   227     1   231     1   233 0.89 [subseq from] Kinesin light chain [Madurella mycetomatis]
RYP09080.1/22-265        -            244 PGAP1                PF07819.13   242   2.5e-52  187.4   0.5   1   1   4.8e-55   2.8e-52  187.2   0.5     4   229     2   243     1   244 0.91 [subseq from] hypothetical protein DL764_001501 [Monosporascus ibericus]
KPM42214.1/60-293        -            234 PGAP1                PF07819.13   242   2.6e-52  187.4   0.1   1   1     5e-55   2.9e-52  187.2   0.1     4   229     2   233     1   234 0.79 [subseq from] hypothetical protein AK830_g4366 [Neonectria ditissima]
TLD28894.1/22-265        -            244 PGAP1                PF07819.13   242   2.6e-52  187.3   1.5   1   1     5e-55   2.9e-52  187.2   1.5     4   228     2   243     1   244 0.91 [subseq from] hypothetical protein PspLS_03434 [Pyricularia sp. CBS 133598]
KFY14684.1/24-267        -            244 PGAP1                PF07819.13   242   2.7e-52  187.3   0.1   1   1   5.2e-55     3e-52  187.1   0.1     4   229     2   243     1   244 0.94 [subseq from] hypothetical protein V491_05951 [Pseudogymnoascus sp. VKM F-3775]
PMD22586.1/69-300        -            232 PGAP1                PF07819.13   242   2.7e-52  187.3   0.0   1   1   5.2e-55     3e-52  187.1   0.0     4   228     2   230     1   232 0.86 [subseq from] hypothetical protein NA56DRAFT_91291 [Pezoloma ericae]
KLO80120.1/22-265        -            244 PGAP1                PF07819.13   242   2.8e-52  187.2   0.3   1   1   5.3e-55   3.1e-52  187.1   0.3     4   228     2   242     1   244 0.90 [subseq from] uncharacterized protein LW93_7566 [Fusarium fujikuroi]
KLP10704.1/22-265        -            244 PGAP1                PF07819.13   242   2.8e-52  187.2   0.3   1   1   5.3e-55   3.1e-52  187.1   0.3     4   228     2   242     1   244 0.90 [subseq from] uncharacterized protein Y057_14124 [Fusarium fujikuroi] >SCN85823.1 uncharacterized protein FFB20_07511 [Fusarium fujikuroi]
QGI62067.1/26-269        -            244 PGAP1                PF07819.13   242   2.8e-52  187.2   0.3   1   1   5.3e-55   3.1e-52  187.1   0.3     4   228     2   242     1   244 0.90 [subseq from] hypothetical protein CEK27_006038 [Fusarium fujikuroi] >QGI92962.1 hypothetical protein CEK26_006031 [Fusarium fujikuroi]
SCN95307.1/26-269        -            244 PGAP1                PF07819.13   242   2.8e-52  187.2   0.3   1   1   5.3e-55   3.1e-52  187.1   0.3     4   228     2   242     1   244 0.90 [subseq from] uncharacterized protein FFC1_07278 [Fusarium fujikuroi] >SCN76987.1 uncharacterized protein FFE2_03696 [Fusarium fujikuroi]
SCO38781.1/26-269        -            244 PGAP1                PF07819.13   242   2.8e-52  187.2   0.3   1   1   5.3e-55   3.1e-52  187.1   0.3     4   228     2   242     1   244 0.90 [subseq from] uncharacterized protein FFNC_06282 [Fusarium fujikuroi]
SCV26046.1/22-265        -            244 PGAP1                PF07819.13   242   2.8e-52  187.2   0.3   1   1   5.3e-55   3.1e-52  187.1   0.3     4   228     2   242     1   244 0.90 [subseq from] uncharacterized protein FFB14_00871 [Fusarium fujikuroi]
SCV30882.1/22-265        -            244 PGAP1                PF07819.13   242   2.8e-52  187.2   0.3   1   1   5.3e-55   3.1e-52  187.1   0.3     4   228     2   242     1   244 0.90 [subseq from] uncharacterized protein FFFS_02548 [Fusarium fujikuroi]
CCA76673.1/38-271        -            234 PGAP1                PF07819.13   242   2.9e-52  187.2   0.4   1   1   5.4e-55   3.2e-52  187.1   0.4     4   229     1   232     1   234 0.93 [subseq from] hypothetical protein PIIN_10662 [Serendipita indica DSM 11827]
KDB17516.1/24-268        -            245 PGAP1                PF07819.13   242   2.9e-52  187.2   0.4   1   1   5.5e-55   3.2e-52  187.0   0.4     4   229     2   243     1   245 0.93 [subseq from] LipA and NB-ARC domain protein [Ustilaginoidea virens]
KFZ13482.1/51-283        -            233 PGAP1                PF07819.13   242   3.1e-52  187.1   0.2   1   1   5.9e-55   3.5e-52  186.9   0.2     5   227     1   232     1   233 0.89 [subseq from] hypothetical protein V501_03683 [Pseudogymnoascus sp. VKM F-4519 (FW-2642)]
OBT45210.1/51-283        -            233 PGAP1                PF07819.13   242   3.1e-52  187.1   0.2   1   1   5.9e-55   3.5e-52  186.9   0.2     5   227     1   232     1   233 0.89 [subseq from] hypothetical protein VE00_04341 [Pseudogymnoascus sp. WSF 3629]
XP_024689330.1/21-264    -            244 PGAP1                PF07819.13   242   3.1e-52  187.1   0.0   1   1   5.9e-55   3.5e-52  186.9   0.0     3   228     2   243     1   244 0.87 [subseq from] lipa and NB-ARC domain protein [Aspergillus campestris IBT 28561] >PKY00736.1 lipa and NB-ARC domain protein [Aspergillus campestris IBT 28561]
XP_018143550.1/22-266    -            245 PGAP1                PF07819.13   242   3.2e-52  187.0   0.3   1   1   6.1e-55   3.6e-52  186.9   0.3     4   228     2   242     1   245 0.93 [subseq from] LipA and NB-ARC domain-containing protein [Pochonia chlamydosporia 170] >OAQ66463.1 LipA and NB-ARC domain-containing protein [Pochonia chlamydosporia 170]
XP_016602831.1/23-265    -            243 PGAP1                PF07819.13   242   3.3e-52  187.0   0.1   1   1   6.4e-55   3.7e-52  186.8   0.1     5   231     2   242     1   243 0.91 [subseq from] Cytochrome P450 [Penicillium expansum] >KGO62212.1 Cytochrome P450 [Penicillium expansum]
XP_025491527.1/24-265    -            242 PGAP1                PF07819.13   242   3.4e-52  187.0   0.0   1   1   6.5e-55   3.8e-52  186.8   0.0     4   228     1   241     1   242 0.87 [subseq from] lipa and NB-ARC domain protein [Aspergillus uvarum CBS 121591] >PYH81327.1 lipa and NB-ARC domain protein [Aspergillus uvarum CBS 121591]
OQE41937.1/23-265        -            243 PGAP1                PF07819.13   242   3.5e-52  186.9   0.1   1   1   6.7e-55   3.9e-52  186.8   0.1     5   231     2   242     1   243 0.91 [subseq from] hypothetical protein PENCOP_c004G05925 [Penicillium coprophilum]
XP_007800049.1/63-298    -            236 PGAP1                PF07819.13   242   3.5e-52  186.9   0.2   1   1   6.7e-55   3.9e-52  186.8   0.2     5   231     1   234     1   236 0.84 [subseq from] hypothetical protein EPUS_02026 [Endocarpon pusillum Z07020] >ERF74339.1 hypothetical protein EPUS_02026 [Endocarpon pusillum Z07020]
XP_007802378.1/28-255    -            228 PGAP1                PF07819.13   242   3.5e-52  186.9   0.0   1   1   6.7e-55   3.9e-52  186.8   0.0     4   229     2   227     1   228 0.90 [subseq from] hypothetical protein EPUS_07463 [Endocarpon pusillum Z07020] >ERF71993.1 hypothetical protein EPUS_07463 [Endocarpon pusillum Z07020]
RMJ04898.1/38-258        -            221 PGAP1                PF07819.13   242   3.6e-52  186.9   0.1   1   1   8.1e-55   4.8e-52  186.5   0.1     4   229     2   218     1   221 0.90 [subseq from] hypothetical protein CDV36_014435 [Fusarium sp. AF-12]
TWU78230.1/22-265        -            244 PGAP1                PF07819.13   242   3.6e-52  186.9   0.3   1   1   6.9e-55     4e-52  186.7   0.3     4   228     2   242     1   244 0.93 [subseq from] hypothetical protein ED733_008038 [Metarhizium rileyi]
RFU35420.1/52-293        -            242 PGAP1                PF07819.13   242   3.7e-52  186.9   0.0   1   1     7e-55   4.1e-52  186.7   0.0     4   228     2   241     1   242 0.90 [subseq from] hypothetical protein B7463_g898, partial [Scytalidium lignicola]
KAA6415049.1/23-256      -            234 PGAP1                PF07819.13   242   3.7e-52  186.9   0.2   1   1   6.9e-55   4.1e-52  186.7   0.2     6   229     2   232     1   234 0.92 [subseq from] hypothetical protein FRX48_01800 [Umbilicaria pustulata]
EXK84453.1/65-294        -            230 PGAP1                PF07819.13   242   3.7e-52  186.9   0.0   1   1   7.5e-55   4.4e-52  186.6   0.0     3   227     1   224     1   228 0.89 [subseq from] hypothetical protein FOQG_11489 [Fusarium oxysporum f. sp. raphani 54005]
EXL75787.1/49-278        -            230 PGAP1                PF07819.13   242   3.7e-52  186.9   0.0   1   1   7.5e-55   4.4e-52  186.6   0.0     3   227     1   224     1   228 0.89 [subseq from] hypothetical protein FOPG_09306 [Fusarium oxysporum f. sp. conglutinans race 2 54008]
EXM16774.1/65-294        -            230 PGAP1                PF07819.13   242   3.7e-52  186.9   0.0   1   1   7.5e-55   4.4e-52  186.6   0.0     3   227     1   224     1   228 0.89 [subseq from] hypothetical protein FOTG_14998 [Fusarium oxysporum f. sp. vasinfectum 25433]
OBT89239.1/24-267        -            244 PGAP1                PF07819.13   242   3.7e-52  186.8   0.1   1   1     7e-55   4.1e-52  186.7   0.1     4   229     2   243     1   244 0.94 [subseq from] hypothetical protein VE02_04264 [Pseudogymnoascus sp. 03VT05]
OBS25933.1/105-333       -            229 PGAP1                PF07819.13   242   3.9e-52  186.8   0.1   1   1   7.4e-55   4.3e-52  186.6   0.1     5   228     1   228     1   229 0.89 [subseq from] hypothetical protein FPOA_06466 [Fusarium poae]
RYP49449.1/22-265        -            244 PGAP1                PF07819.13   242   3.9e-52  186.8   0.4   1   1   7.4e-55   4.3e-52  186.6   0.4     4   229     2   243     1   244 0.91 [subseq from] hypothetical protein DL768_004859 [Monosporascus sp. mg162]
XP_030999832.1/23-268    -            246 PGAP1                PF07819.13   242   3.9e-52  186.8   0.5   1   1   7.5e-55   4.4e-52  186.6   0.5     4   231     2   245     1   246 0.92 [subseq from] uncharacterized protein E0L32_002630 [Phialemoniopsis curvata] >TPX18121.1 hypothetical protein E0L32_002630 [Phialemoniopsis curvata]
KXH30114.1/99-329        -            231 PGAP1                PF07819.13   242     4e-52  186.8   0.0   1   1   8.2e-55   4.8e-52  186.5   0.0     5   228     1   228     1   230 0.85 [subseq from] ankyrin repeat protein [Colletotrichum simmondsii]
EXM36440.1/22-264        -            243 PGAP1                PF07819.13   242     4e-52  186.8   0.4   1   1   7.6e-55   4.4e-52  186.6   0.4     4   228     2   242     1   243 0.89 [subseq from] hypothetical protein FOTG_00603 [Fusarium oxysporum f. sp. vasinfectum 25433]
XP_022501824.1/25-271    -            247 PGAP1                PF07819.13   242     4e-52  186.7   0.0   1   1   7.7e-55   4.5e-52  186.6   0.0     4   227     1   245     1   247 0.83 [subseq from] hypothetical protein AYO20_03867 [Fonsecaea nubica] >OAL36812.1 hypothetical protein AYO20_03867 [Fonsecaea nubica]
EQL36264.1/13-254        -            242 PGAP1                PF07819.13   242   4.1e-52  186.7   0.0   1   1   7.8e-55   4.6e-52  186.5   0.0     6   229     2   239     1   242 0.87 [subseq from] hypothetical protein, variant 2 [Blastomyces dermatitidis ATCC 26199]
KMW68103.1/13-254        -            242 PGAP1                PF07819.13   242   4.1e-52  186.7   0.0   1   1   7.8e-55   4.6e-52  186.5   0.0     6   229     2   239     1   242 0.87 [subseq from] LipA and NB-ARC domain-containing protein, variant 2 [Blastomyces dermatitidis ATCC 18188]
OAS99573.1/13-254        -            242 PGAP1                PF07819.13   242   4.1e-52  186.7   0.0   1   1   7.8e-55   4.6e-52  186.5   0.0     6   229     2   239     1   242 0.87 [subseq from] LipA and NB-ARC domain-containing protein, variant 2 [Blastomyces dermatitidis ER-3] >OAT10449.1 LipA and NB-ARC domain-containing protein, variant 2 [Blastomyces gilchristii SLH14081]
KJZ77161.1/23-266        -            244 PGAP1                PF07819.13   242   4.2e-52  186.7   0.3   1   1   7.9e-55   4.6e-52  186.5   0.3     4   229     1   242     1   244 0.92 [subseq from] hypothetical protein HIM_03482 [Hirsutella minnesotensis 3608]
RYO88312.1/22-265        -            244 PGAP1                PF07819.13   242   4.2e-52  186.7   0.3   1   1   7.9e-55   4.7e-52  186.5   0.3     4   229     2   243     1   244 0.91 [subseq from] hypothetical protein DL762_003809 [Monosporascus cannonballus]
RYP33441.1/22-265        -            244 PGAP1                PF07819.13   242   4.2e-52  186.7   0.3   1   1   7.9e-55   4.7e-52  186.5   0.3     4   229     2   243     1   244 0.91 [subseq from] hypothetical protein DL766_003472 [Monosporascus sp. MC13-8B]
OQD89520.1/299-541       -            243 PGAP1                PF07819.13   242   4.2e-52  186.7   0.1   1   1     8e-55   4.7e-52  186.5   0.1     3   227     2   242     1   243 0.88 [subseq from] hypothetical protein PENANT_c002G03865 [Penicillium antarcticum]
PNP82941.1/98-341        -            244 PGAP1                PF07819.13   242   4.2e-52  186.7   0.3   1   1     8e-55   4.7e-52  186.5   0.3     4   228     2   242     1   244 0.90 [subseq from] hypothetical protein FNYG_03263 [Fusarium nygamai]
KIH93448.1/327-570       -            244 PGAP1                PF07819.13   242   4.3e-52  186.6   0.1   1   1   8.2e-55   4.8e-52  186.5   0.1     4   229     1   241     1   244 0.95 [subseq from] hypothetical protein SPBR_04027 [Sporothrix brasiliensis 5110]
XP_007820918.1/21-263    -            243 PGAP1                PF07819.13   242   4.3e-52  186.6   0.2   1   1   8.2e-55   4.8e-52  186.5   0.2     4   228     2   242     1   243 0.93 [subseq from] LipA and NB-ARC domain protein [Metarhizium robertsii ARSEF 23] >EFY99702.1 LipA and NB-ARC domain protein [Metarhizium robertsii ARSEF 23] >EXV06385.1 hypothetical protein X797_001103 [Metarhizium robertsii]
RKK82091.1/22-264        -            243 PGAP1                PF07819.13   242   4.3e-52  186.6   0.3   1   1   8.2e-55   4.9e-52  186.5   0.3     4   228     2   242     1   243 0.90 [subseq from] hypothetical protein BFJ69_g3376 [Fusarium oxysporum]
OJJ40933.1/34-277        -            244 PGAP1                PF07819.13   242   4.3e-52  186.6   0.4   1   1   8.3e-55   4.9e-52  186.5   0.4     4   229     2   243     1   244 0.87 [subseq from] hypothetical protein ASPWEDRAFT_34396 [Aspergillus wentii DTO 134E9]
KAA6408178.1/49-284      -            236 PGAP1                PF07819.13   242   4.5e-52  186.6   0.4   1   1   8.4e-55   4.9e-52  186.4   0.4     6   230     2   233     1   236 0.91 [subseq from] Kinesin light chain [Umbilicaria pustulata]
CVL11946.1/67-303        -            237 PGAP1                PF07819.13   242   4.5e-52  186.6   0.0   1   1   8.7e-55   5.1e-52  186.4   0.0     3   234     2   232     1   237 0.81 [subseq from] related to tol protein [Fusarium proliferatum]
RBA17624.1/25-261        -            237 PGAP1                PF07819.13   242   4.5e-52  186.6   0.0   1   1   8.7e-55   5.1e-52  186.4   0.0     3   234     2   232     1   237 0.81 [subseq from] hypothetical protein FPRO05_11339 [Fusarium proliferatum]
CEJ57503.1/20-263        -            244 PGAP1                PF07819.13   242   4.6e-52  186.6   0.1   1   1   8.7e-55   5.1e-52  186.4   0.1     3   228     2   243     1   244 0.87 [subseq from] hypothetical protein PMG11_06194 [Penicillium brasilianum]
XP_018129333.1/44-280    -            237 PGAP1                PF07819.13   242   4.6e-52  186.5   0.1   1   1   8.7e-55   5.1e-52  186.4   0.1     4   229     2   235     1   237 0.89 [subseq from] hypothetical protein VE01_05937 [Pseudogymnoascus verrucosus] >OBT95600.1 hypothetical protein VE01_05937 [Pseudogymnoascus verrucosus]
KJK84297.1/51-293        -            243 PGAP1                PF07819.13   242   4.6e-52  186.5   0.2   1   1   8.7e-55   5.1e-52  186.4   0.2     4   228     2   242     1   243 0.93 [subseq from] hypothetical protein H634G_00661 [Metarhizium anisopliae BRIP 53293] >KJK94501.1 hypothetical protein H633G_01584 [Metarhizium anisopliae BRIP 53284]
XP_014547746.1/21-263    -            243 PGAP1                PF07819.13   242   4.6e-52  186.5   0.2   1   1   8.7e-55   5.1e-52  186.4   0.2     4   228     2   242     1   243 0.93 [subseq from] LipA and NB-ARC domain protein, partial [Metarhizium brunneum ARSEF 3297] >KID78591.1 LipA and NB-ARC domain protein, partial [Metarhizium brunneum ARSEF 3297]
RYP71368.1/22-265        -            244 PGAP1                PF07819.13   242   4.6e-52  186.5   0.3   1   1   8.8e-55   5.2e-52  186.4   0.3     4   229     2   243     1   244 0.91 [subseq from] hypothetical protein DL771_004856 [Monosporascus sp. 5C6A]
SCO83551.1/22-264        -            243 PGAP1                PF07819.13   242   4.7e-52  186.5   0.4   1   1   8.9e-55   5.2e-52  186.4   0.4     4   228     2   242     1   243 0.90 [subseq from] uncharacterized protein FRV6_07728 [Fusarium oxysporum]
OBT59155.1/43-279        -            237 PGAP1                PF07819.13   242   4.7e-52  186.5   0.1   1   1     9e-55   5.3e-52  186.3   0.1     4   229     2   235     1   237 0.89 [subseq from] hypothetical protein VE04_00905 [Pseudogymnoascus sp. 24MN13]
XP_016643364.1/23-266    -            244 PGAP1                PF07819.13   242   4.7e-52  186.5   0.1   1   1     9e-55   5.3e-52  186.3   0.1     4   230     2   243     1   244 0.93 [subseq from] hypothetical protein SAPIO_CDS4487 [Scedosporium apiospermum] >KEZ43565.1 hypothetical protein SAPIO_CDS4487 [Scedosporium apiospermum]
OCL11199.1/68-302        -            235 PGAP1                PF07819.13   242   4.9e-52  186.5   0.0   1   1     1e-54   5.9e-52  186.2   0.0     4   230     2   228     1   234 0.82 [subseq from] hypothetical protein AOQ84DRAFT_437835 [Glonium stellatum]
KFY77352.1/44-280        -            237 PGAP1                PF07819.13   242   4.9e-52  186.4   0.1   1   1   9.3e-55   5.5e-52  186.3   0.1     4   229     2   235     1   237 0.89 [subseq from] hypothetical protein V499_03210 [Pseudogymnoascus sp. VKM F-103]
XP_024319868.1/24-267    -            244 PGAP1                PF07819.13   242   4.9e-52  186.4   0.1   1   1   9.3e-55   5.5e-52  186.3   0.1     4   229     2   243     1   244 0.94 [subseq from] hypothetical protein VC83_09194 [Pseudogymnoascus destructans] >OAF54564.1 hypothetical protein VC83_09194 [Pseudogymnoascus destructans]
SLM36116.1/538-771       -            234 PGAP1                PF07819.13   242   4.9e-52  186.4   0.2   1   1   9.3e-55   5.5e-52  186.3   0.2     6   229     2   232     1   234 0.91 [subseq from] Protein of unknown function DUF3435 [Umbilicaria pustulata]
RYP41910.1/22-265        -            244 PGAP1                PF07819.13   242     5e-52  186.4   0.5   1   1   9.6e-55   5.6e-52  186.3   0.5     4   229     2   243     1   244 0.91 [subseq from] hypothetical protein DL767_000647 [Monosporascus sp. MG133]
KFG87404.1/21-264        -            244 PGAP1                PF07819.13   242   5.1e-52  186.4   0.3   1   1   9.7e-55   5.7e-52  186.2   0.3     4   228     2   242     1   244 0.93 [subseq from] LipA and NB-ARC domain protein [Metarhizium anisopliae]
RFU29445.1/33-276        -            244 PGAP1                PF07819.13   242   5.3e-52  186.3   0.2   1   1     1e-54   5.9e-52  186.2   0.2     5   231     2   241     1   244 0.81 [subseq from] hypothetical protein B7463_g6896, partial [Scytalidium lignicola]
EWZ44849.1/22-264        -            243 PGAP1                PF07819.13   242   5.3e-52  186.3   0.3   1   1     1e-54     6e-52  186.2   0.3     4   228     2   242     1   243 0.90 [subseq from] hypothetical protein FOZG_05430 [Fusarium oxysporum Fo47] >EWZ98270.1 hypothetical protein FOWG_02454 [Fusarium oxysporum f. sp. lycopersici MN25]
PCD37785.1/22-264        -            243 PGAP1                PF07819.13   242   5.3e-52  186.3   0.3   1   1     1e-54     6e-52  186.2   0.3     4   228     2   242     1   243 0.90 [subseq from] hypothetical protein AU210_006281 [Fusarium oxysporum f. sp. radicis-cucumerinum] >RKK64302.1 hypothetical protein BFJ66_g194 [Fusarium oxysporum f. sp. cepae]
RKK23193.1/22-264        -            243 PGAP1                PF07819.13   242   5.3e-52  186.3   0.3   1   1     1e-54     6e-52  186.2   0.3     4   228     2   242     1   243 0.90 [subseq from] hypothetical protein BFJ65_g5769 [Fusarium oxysporum f. sp. cepae] >RKK53498.1 hypothetical protein BFJ67_g5133 [Fusarium oxysporum f. sp. cepae]
RKK90606.1/22-264        -            243 PGAP1                PF07819.13   242   5.3e-52  186.3   0.3   1   1     1e-54     6e-52  186.2   0.3     4   228     2   242     1   243 0.90 [subseq from] hypothetical protein BFJ71_g11496 [Fusarium oxysporum] >RKL03793.1 hypothetical protein BFJ68_g11343 [Fusarium oxysporum]
RYC87922.1/22-264        -            243 PGAP1                PF07819.13   242   5.3e-52  186.3   0.3   1   1     1e-54     6e-52  186.2   0.3     4   228     2   242     1   243 0.90 [subseq from] hypothetical protein BFJ63_vAg9206 [Fusarium oxysporum f. sp. narcissi]
RBQ80242.1/98-341        -            244 PGAP1                PF07819.13   242   5.4e-52  186.3   0.3   1   1     1e-54     6e-52  186.2   0.3     4   228     2   242     1   244 0.91 [subseq from] hypothetical protein FVER14953_08199 [Fusarium verticillioides]
RBQ84880.1/22-265        -            244 PGAP1                PF07819.13   242   5.4e-52  186.3   0.3   1   1     1e-54     6e-52  186.2   0.3     4   228     2   242     1   244 0.91 [subseq from] hypothetical protein FVER53263_08199 [Fusarium verticillioides]
RBR18775.1/22-265        -            244 PGAP1                PF07819.13   242   5.4e-52  186.3   0.3   1   1     1e-54     6e-52  186.2   0.3     4   228     2   242     1   244 0.91 [subseq from] hypothetical protein FVER53590_08199 [Fusarium verticillioides]
XP_018754607.1/102-345   -            244 PGAP1                PF07819.13   242   5.4e-52  186.3   0.3   1   1     1e-54     6e-52  186.2   0.3     4   228     2   242     1   244 0.91 [subseq from] hypothetical protein FVEG_08199 [Fusarium verticillioides 7600] >EWG48416.1 hypothetical protein FVEG_08199 [Fusarium verticillioides 7600]
EXL62175.1/22-264        -            243 PGAP1                PF07819.13   242   5.4e-52  186.3   0.3   1   1     1e-54     6e-52  186.2   0.3     4   228     2   242     1   243 0.90 [subseq from] hypothetical protein FOCG_00930 [Fusarium oxysporum f. sp. radicis-lycopersici 26381]
RSL45261.1/38-273        -            236 PGAP1                PF07819.13   242   5.5e-52  186.3   0.0   1   1     1e-54   6.1e-52  186.1   0.0     4   229     2   233     1   236 0.88 [subseq from] hypothetical protein CEP51_016108, partial [Fusarium sp. AF-3]
KUL84027.1/54-287        -            234 PGAP1                PF07819.13   242   5.5e-52  186.3   0.0   1   1   1.1e-54   6.4e-52  186.1   0.0     4   228     2   232     1   234 0.79 [subseq from] hypothetical protein ZTR_07121 [Talaromyces verruculosus]
RYP79022.1/22-265        -            244 PGAP1                PF07819.13   242   5.6e-52  186.3   0.4   1   1   1.1e-54   6.2e-52  186.1   0.4     4   229     2   243     1   244 0.91 [subseq from] hypothetical protein DL770_006767 [Monosporascus sp. CRB-9-2]
KXH36278.1/959-1186      -            228 PGAP1                PF07819.13   242   5.7e-52  186.2   0.0   1   1   1.1e-54   6.3e-52  186.1   0.0     5   227     1   227     1   228 0.86 [subseq from] hypothetical protein CNYM01_09566 [Colletotrichum nymphaeae SA-01]
OBT97412.2/51-283        -            233 PGAP1                PF07819.13   242   5.7e-52  186.2   0.2   1   1   1.1e-54   6.4e-52  186.1   0.2     5   227     1   232     1   233 0.90 [subseq from] hypothetical protein VE01_04328 [Pseudogymnoascus verrucosus]
XP_018131145.1/51-283    -            233 PGAP1                PF07819.13   242   5.7e-52  186.2   0.2   1   1   1.1e-54   6.4e-52  186.1   0.2     5   227     1   232     1   233 0.90 [subseq from] hypothetical protein VE01_04328 [Pseudogymnoascus verrucosus]
RZR64459.1/22-266        -            245 PGAP1                PF07819.13   242   5.7e-52  186.2   0.2   1   1   1.1e-54   6.3e-52  186.1   0.2     4   228     2   242     1   245 0.93 [subseq from] hypothetical protein I1G_00000167 [Pochonia chlamydosporia 123]
KKK16847.1/22-263        -            242 PGAP1                PF07819.13   242   5.8e-52  186.2   0.1   1   1   1.1e-54   6.5e-52  186.0   0.1     4   228     1   241     1   242 0.87 [subseq from] hypothetical protein AOCH_000227 [Aspergillus ochraceoroseus] >PTU24663.1 hypothetical protein P175DRAFT_0497772 [Aspergillus ochraceoroseus IBT 24754]
POS72798.1/22-269        -            248 PGAP1                PF07819.13   242     6e-52  186.2   0.5   1   1   1.1e-54   6.7e-52  186.0   0.5     4   228     2   247     1   248 0.82 [subseq from] LipA and NB-ARC domain-containing protein [Diaporthe helianthi]
RYP23166.1/22-265        -            244 PGAP1                PF07819.13   242   6.1e-52  186.1   0.4   1   1   1.2e-54   6.8e-52  186.0   0.4     4   229     2   243     1   244 0.91 [subseq from] hypothetical protein DL765_001251 [Monosporascus sp. GIB2]
EGU81831.1/22-264        -            243 PGAP1                PF07819.13   242   6.2e-52  186.1   0.3   1   1   1.2e-54     7e-52  185.9   0.3     4   228     2   242     1   243 0.90 [subseq from] hypothetical protein FOXB_07626 [Fusarium oxysporum Fo5176]
ENH64671.1/22-264        -            243 PGAP1                PF07819.13   242   6.2e-52  186.1   0.3   1   1   1.2e-54     7e-52  185.9   0.3     4   228     2   242     1   243 0.90 [subseq from] Protein SERAC1 [Fusarium oxysporum f. sp. cubense race 1]
EXA50117.1/22-264        -            243 PGAP1                PF07819.13   242   6.2e-52  186.1   0.3   1   1   1.2e-54     7e-52  185.9   0.3     4   228     2   242     1   243 0.90 [subseq from] hypothetical protein FOVG_02957 [Fusarium oxysporum f. sp. pisi HDV247] >EXL00439.1 hypothetical protein FOQG_00620 [Fusarium oxysporum f. sp. raphani 54005]
EXL85960.1/22-264        -            243 PGAP1                PF07819.13   242   6.2e-52  186.1   0.3   1   1   1.2e-54     7e-52  185.9   0.3     4   228     2   242     1   243 0.90 [subseq from] hypothetical protein FOPG_02221 [Fusarium oxysporum f. sp. conglutinans race 2 54008]
TVY80177.1/22-264        -            243 PGAP1                PF07819.13   242   6.2e-52  186.1   0.3   1   1   1.2e-54     7e-52  185.9   0.3     4   228     2   242     1   243 0.90 [subseq from] Protein SERAC1 [Fusarium oxysporum f. sp. cubense]
XP_018234838.1/22-264    -            243 PGAP1                PF07819.13   242   6.2e-52  186.1   0.3   1   1   1.2e-54     7e-52  185.9   0.3     4   228     2   242     1   243 0.90 [subseq from] hypothetical protein FOXG_01824 [Fusarium oxysporum f. sp. lycopersici 4287] >EXK42223.1 hypothetical protein FOMG_05263 [Fusarium oxysporum f. sp. melonis 26406] >KNA96792.1 hypothetical protein FOXG_01824 [Fusarium oxysporum f. sp. lycopersici 4287]
XP_031070542.1/22-264    -            243 PGAP1                PF07819.13   242   6.2e-52  186.1   0.3   1   1   1.2e-54     7e-52  185.9   0.3     4   228     2   242     1   243 0.90 [subseq from] uncharacterized protein FOIG_03111 [Fusarium oxysporum f. sp. cubense tropical race 4 54006] >EMT65391.1 Protein SERAC1 [Fusarium oxysporum f. sp. cubense race 4] >EXM08453.1 hypothetical protein FOIG_03111 [Fusarium oxysporum f. sp. cubense tropical race 4 54006] >TXC09782.1 hypothetical protein FocTR4_00005202 [Fusarium oxysporum f. sp. cubense]
PQE19853.1/40-283        -            244 PGAP1                PF07819.13   242   6.3e-52  186.1   0.1   1   1   1.2e-54     7e-52  185.9   0.1     4   229     2   243     1   244 0.87 [subseq from] ribonuclease p mrp subunit protein [Rutstroemia sp. NJR-2017a BVV2]
KFX98111.1/50-293        -            244 PGAP1                PF07819.13   242   6.3e-52  186.1   0.1   1   1   1.2e-54     7e-52  185.9   0.1     4   229     2   243     1   244 0.94 [subseq from] hypothetical protein V490_02456, partial [Pseudogymnoascus sp. VKM F-3557]
KFY65873.1/24-267        -            244 PGAP1                PF07819.13   242   6.3e-52  186.1   0.1   1   1   1.2e-54     7e-52  185.9   0.1     4   229     2   243     1   244 0.94 [subseq from] hypothetical protein V497_01249, partial [Pseudogymnoascus sp. VKM F-4516 (FW-969)]
XP_031047687.1/22-264    -            243 PGAP1                PF07819.13   242   6.3e-52  186.1   0.2   1   1   1.2e-54   7.1e-52  185.9   0.2     4   228     2   242     1   243 0.90 [subseq from] uncharacterized protein FOYG_03089 [Fusarium oxysporum NRRL 32931] >EWY98769.1 hypothetical protein FOYG_03089 [Fusarium oxysporum NRRL 32931]
RDW78214.1/24-266        -            243 PGAP1                PF07819.13   242   6.5e-52  186.0   0.0   1   1   1.2e-54   7.3e-52  185.9   0.0     4   229     2   242     1   243 0.87 [subseq from] hypothetical protein BP5796_06066 [Coleophoma crateriformis]
EXA30507.1/38-271        -            234 PGAP1                PF07819.13   242   6.5e-52  186.0   0.0   1   1   1.2e-54   7.3e-52  185.9   0.0     4   229     2   233     1   234 0.86 [subseq from] hypothetical protein FOVG_18111 [Fusarium oxysporum f. sp. pisi HDV247]
KID60787.1/21-263        -            243 PGAP1                PF07819.13   242   6.6e-52  186.0   0.2   1   1   1.3e-54   7.4e-52  185.9   0.2     4   228     2   242     1   243 0.93 [subseq from] LipA and NB-ARC domain protein, partial [Metarhizium anisopliae ARSEF 549]
ELQ43822.1/22-265        -            244 PGAP1                PF07819.13   242   6.7e-52  186.0   1.4   1   1   1.3e-54   7.4e-52  185.9   1.4     4   228     2   243     1   244 0.91 [subseq from] hypothetical protein OOU_Y34scaffold00126g25 [Pyricularia oryzae Y34] >ELQ69750.1 hypothetical protein OOW_P131scaffold00123g7 [Pyricularia oryzae P131]
QBZ62364.1/22-265        -            244 PGAP1                PF07819.13   242   6.7e-52  186.0   1.4   1   1   1.3e-54   7.4e-52  185.9   1.4     4   228     2   243     1   244 0.91 [subseq from] hypothetical protein PoMZ_11244 [Pyricularia oryzae]
XP_003718128.1/22-265    -            244 PGAP1                PF07819.13   242   6.7e-52  186.0   1.4   1   1   1.3e-54   7.4e-52  185.9   1.4     4   228     2   243     1   244 0.91 [subseq from] hypothetical protein MGG_00850 [Pyricularia oryzae 70-15] >EHA48544.1 hypothetical protein MGG_00850 [Pyricularia oryzae 70-15]
VBB86231.1/23-279        -            257 PGAP1                PF07819.13   242   6.7e-52  186.0   0.8   1   1     2e-54   1.2e-51  185.2   0.8     5   232     2   254     1   257 0.85 [subseq from] Putative protein of unknown function [Podospora comata]
RSL50958.1/38-273        -            236 PGAP1                PF07819.13   242     7e-52  185.9   0.0   1   1   1.3e-54   7.8e-52  185.8   0.0     4   229     2   233     1   236 0.88 [subseq from] hypothetical protein CEP53_008623 [Fusarium sp. AF-6]
CRL31094.1/34-268        -            235 PGAP1                PF07819.13   242   7.4e-52  185.9   0.0   1   1   1.4e-54   8.2e-52  185.7   0.0     4   228     1   233     1   235 0.91 [subseq from] N-terminal acetyltransferase A, auxiliary subunit [Penicillium camemberti]
RKL17833.1/22-264        -            243 PGAP1                PF07819.13   242   7.4e-52  185.9   0.3   1   1   1.4e-54   8.3e-52  185.7   0.3     4   228     2   242     1   243 0.90 [subseq from] hypothetical protein BFJ70_g14496 [Fusarium oxysporum]
RKL43727.1/65-294        -            230 PGAP1                PF07819.13   242   7.5e-52  185.8   0.0   1   1   1.5e-54   8.9e-52  185.6   0.0     3   227     1   224     1   228 0.89 [subseq from] hypothetical protein BFJ70_g4042 [Fusarium oxysporum]
XP_031089825.1/67-303    -            237 PGAP1                PF07819.13   242   7.7e-52  185.8   0.0   1   1   1.5e-54   8.6e-52  185.6   0.0     3   234     2   232     1   237 0.82 [subseq from] related to tol protein [Fusarium proliferatum ET1] >CZR49323.1 related to tol protein [Fusarium proliferatum ET1]
PMD42190.1/24-266        -            243 PGAP1                PF07819.13   242   7.8e-52  185.8   0.1   1   1   1.5e-54   8.7e-52  185.6   0.1     4   227     2   241     1   243 0.89 [subseq from] hypothetical protein L207DRAFT_306854 [Hyaloscypha variabilis F]
KFH43834.1/56-294        -            239 PGAP1                PF07819.13   242   7.8e-52  185.8   0.0   1   1   1.5e-54   8.7e-52  185.6   0.0     4   231     2   237     1   239 0.78 [subseq from] Protein SERAC1-like protein [Acremonium chrysogenum ATCC 11550]
XP_002582662.1/28-268    -            241 PGAP1                PF07819.13   242   7.8e-52  185.8   0.0   1   1   1.5e-54   8.7e-52  185.6   0.0     5   228     2   240     1   241 0.85 [subseq from] predicted protein [Uncinocarpus reesii 1704] >EEP82570.1 predicted protein [Uncinocarpus reesii 1704]
KAA6414949.1/42-277      -            236 PGAP1                PF07819.13   242   7.9e-52  185.8   0.2   1   1   1.5e-54   8.8e-52  185.6   0.2     6   230     2   233     1   236 0.92 [subseq from] hypothetical protein FRX48_01700 [Umbilicaria pustulata]
RYP63662.1/22-265        -            244 PGAP1                PF07819.13   242   8.1e-52  185.7   0.4   1   1   1.5e-54     9e-52  185.6   0.4     4   229     2   243     1   244 0.91 [subseq from] hypothetical protein DL769_006917 [Monosporascus sp. CRB-8-3]
KOS38740.1/34-266        -            233 PGAP1                PF07819.13   242   8.5e-52  185.7   0.0   1   1   1.6e-54   9.5e-52  185.5   0.0     5   227     2   232     1   233 0.91 [subseq from] hypothetical protein ACN38_g10432, partial [Penicillium nordicum]
XP_025548043.1/23-264    -            242 PGAP1                PF07819.13   242   9.1e-52  185.6   0.0   1   1   1.7e-54     1e-51  185.4   0.0     4   228     1   241     1   242 0.87 [subseq from] lipa and NB-ARC domain protein [Aspergillus homomorphus CBS 101889] >RAL08889.1 lipa and NB-ARC domain protein [Aspergillus homomorphus CBS 101889]
EQB48725.1/43-279        -            237 PGAP1                PF07819.13   242   9.1e-52  185.6   0.0   1   1   1.7e-54     1e-51  185.4   0.0     6   232     2   236     1   237 0.85 [subseq from] hypothetical protein CGLO_12025 [Colletotrichum gloeosporioides Cg-14]
KXG46730.1/416-660       -            245 PGAP1                PF07819.13   242   9.2e-52  185.6   0.1   1   1   1.7e-54     1e-51  185.4   0.1     3   231     2   244     1   245 0.90 [subseq from] Cytochrome P450, E-class, CYP52 [Penicillium griseofulvum]
QGI82641.1/67-303        -            237 PGAP1                PF07819.13   242   9.4e-52  185.5   0.0   1   1   1.8e-54   1.1e-51  185.4   0.0     3   234     2   232     1   237 0.81 [subseq from] hypothetical protein CEK25_009370 [Fusarium fujikuroi]
SCO18222.1/67-303        -            237 PGAP1                PF07819.13   242   9.4e-52  185.5   0.0   1   1   1.8e-54   1.1e-51  185.4   0.0     3   234     2   232     1   237 0.81 [subseq from] related to tol protein [Fusarium fujikuroi]
SCO53272.1/67-303        -            237 PGAP1                PF07819.13   242   9.4e-52  185.5   0.0   1   1   1.8e-54   1.1e-51  185.4   0.0     3   234     2   232     1   237 0.81 [subseq from] related to tol protein [Fusarium fujikuroi]
KGO38972.1/329-572       -            244 PGAP1                PF07819.13   242   9.5e-52  185.5   0.1   1   1   1.8e-54   1.1e-51  185.4   0.1     4   231     2   243     1   244 0.90 [subseq from] Cytochrome P450 [Penicillium expansum]
XP_022486015.1/220-462   -            243 PGAP1                PF07819.13   242   9.5e-52  185.5   0.1   1   1   1.8e-54   1.1e-51  185.3   0.1     3   227     2   242     1   243 0.88 [subseq from] hypothetical protein PENARI_c016G06716 [Penicillium arizonense] >OGE50568.1 hypothetical protein PENARI_c016G06716 [Penicillium arizonense]
EXL39973.1/44-276        -            233 PGAP1                PF07819.13   242   9.5e-52  185.5   0.3   1   1   1.8e-54   1.1e-51  185.3   0.3     5   227     1   231     1   233 0.86 [subseq from] hypothetical protein FOCG_17423 [Fusarium oxysporum f. sp. radicis-lycopersici 26381]
EWZ32733.1/65-294        -            230 PGAP1                PF07819.13   242   9.5e-52  185.5   0.0   1   1   1.9e-54   1.1e-51  185.3   0.0     3   227     1   224     1   228 0.89 [subseq from] hypothetical protein FOZG_14267 [Fusarium oxysporum Fo47] >EWZ85865.1 hypothetical protein FOWG_10942 [Fusarium oxysporum f. sp. lycopersici MN25] >EXL45435.1 hypothetical protein FOCG_12820 [Fusarium oxysporum f. sp. radicis-lycopersici 26381] >RYC84321.1 hypothetical protein BFJ63_vAg12774 [Fusarium oxysporum f. sp. narcissi]
RKK12020.1/65-294        -            230 PGAP1                PF07819.13   242   9.5e-52  185.5   0.0   1   1   1.9e-54   1.1e-51  185.3   0.0     3   227     1   224     1   228 0.89 [subseq from] hypothetical protein BFJ65_g13897 [Fusarium oxysporum f. sp. cepae] >RKK34540.1 hypothetical protein BFJ67_g13739 [Fusarium oxysporum f. sp. cepae] >RKK37387.1 hypothetical protein BFJ66_g13011 [Fusarium oxysporum f. sp. cepae]
KAB8240508.1/53-289      -            237 PGAP1                PF07819.13   242   9.8e-52  185.5   0.0   1   1   1.8e-54   1.1e-51  185.3   0.0     4   231     2   235     1   237 0.84 [subseq from] hypothetical protein BDV35DRAFT_118770 [Aspergillus parvisclerotigenus]
OOO03926.1/53-289        -            237 PGAP1                PF07819.13   242   9.8e-52  185.5   0.0   1   1   1.8e-54   1.1e-51  185.3   0.0     4   231     2   235     1   237 0.84 [subseq from] protein kinase [Aspergillus oryzae]
ROW15757.1/68-317        -            250 PGAP1                PF07819.13   242     1e-51  185.4   0.1   1   1   1.9e-54   1.1e-51  185.3   0.1     4   231     2   249     1   250 0.83 [subseq from] hypothetical protein VPNG_02069 [Cytospora leucostoma]
XP_007813781.1/21-263    -            243 PGAP1                PF07819.13   242     1e-51  185.4   0.3   1   1   1.9e-54   1.1e-51  185.2   0.3     4   228     2   242     1   243 0.93 [subseq from] LipA and NB-ARC domain protein [Metarhizium acridum CQMa 102] >EFY86498.1 LipA and NB-ARC domain protein [Metarhizium acridum CQMa 102]
XP_001271416.1/20-261    -            242 PGAP1                PF07819.13   242     1e-51  185.4   0.0   1   1   1.9e-54   1.1e-51  185.2   0.0     4   227     2   241     1   242 0.87 [subseq from] F-box domain protein [Aspergillus clavatus NRRL 1] >EAW09990.1 F-box domain protein [Aspergillus clavatus NRRL 1]
GAO84889.1/20-261        -            242 PGAP1                PF07819.13   242   1.1e-51  185.3   0.0   1   1     2e-54   1.2e-51  185.2   0.0     4   227     2   241     1   242 0.87 [subseq from] isoform 2 of protein SERAC1 [Aspergillus udagawae]
GAQ04026.1/485-726       -            242 PGAP1                PF07819.13   242   1.1e-51  185.3   0.0   1   1     2e-54   1.2e-51  185.2   0.0     4   227     2   241     1   242 0.87 [subseq from] hypothetical protein ALT_1347 [Aspergillus lentulus]
KXH67436.1/100-330       -            231 PGAP1                PF07819.13   242   1.1e-51  185.3   0.1   1   1   2.1e-54   1.2e-51  185.2   0.1     5   228     1   230     1   231 0.86 [subseq from] ankyrin repeat protein [Colletotrichum salicis]
RPB15172.1/20-266        -            247 PGAP1                PF07819.13   242   1.1e-51  185.3   0.0   1   1   2.1e-54   1.3e-51  185.1   0.0     5   228     1   244     1   247 0.83 [subseq from] hypothetical protein P167DRAFT_518810 [Morchella conica CCBAS932]
OAL44043.1/18-258        -            241 PGAP1                PF07819.13   242   1.2e-51  185.2   0.0   1   1   2.2e-54   1.3e-51  185.1   0.0     5   229     1   240     1   241 0.92 [subseq from] ribonuclease-like protein p/mrp subunit [Pyrenochaeta sp. DS3sAY3a]
EXK76722.1/44-276        -            233 PGAP1                PF07819.13   242   1.3e-51  185.1   0.1   1   1   2.4e-54   1.4e-51  185.0   0.1     5   228     1   232     1   233 0.85 [subseq from] hypothetical protein FOQG_18545 [Fusarium oxysporum f. sp. raphani 54005]
RYC78824.1/44-276        -            233 PGAP1                PF07819.13   242   1.3e-51  185.1   0.1   1   1   2.4e-54   1.4e-51  185.0   0.1     5   228     1   232     1   233 0.85 [subseq from] hypothetical protein BFJ63_vAg18303 [Fusarium oxysporum f. sp. narcissi]
OQE77481.1/23-266        -            244 PGAP1                PF07819.13   242   1.3e-51  185.1   0.1   1   1   2.5e-54   1.4e-51  184.9   0.1     5   231     2   242     1   244 0.90 [subseq from] hypothetical protein PENNAL_c0061G10055 [Penicillium nalgiovense]
GAW13573.1/22-265        -            244 PGAP1                PF07819.13   242   1.3e-51  185.0   0.6   1   1   2.5e-54   1.5e-51  184.9   0.6     4   229     2   243     1   244 0.91 [subseq from] hypothetical protein ANO14919_029600 [fungal sp. No.14919]
RWA14470.1/41-284        -            244 PGAP1                PF07819.13   242   1.3e-51  185.0   0.6   1   1   2.5e-54   1.5e-51  184.9   0.6     4   229     2   243     1   244 0.91 [subseq from] hypothetical protein EKO27_g671 [Xylaria grammica]
OQD60567.1/23-265        -            243 PGAP1                PF07819.13   242   1.3e-51  185.0   0.1   1   1   2.5e-54   1.5e-51  184.9   0.1     5   231     2   242     1   243 0.90 [subseq from] hypothetical protein PENPOL_c022G05421 [Penicillium polonicum]
TID04145.1/24-269        -            246 PGAP1                PF07819.13   242   1.4e-51  185.0   0.1   1   1   2.6e-54   1.5e-51  184.8   0.1     5   229     1   244     1   246 0.88 [subseq from] Protein SERAC1 [Colletotrichum higginsianum]
XP_018164525.1/24-269    -            246 PGAP1                PF07819.13   242   1.4e-51  185.0   0.1   1   1   2.6e-54   1.5e-51  184.8   0.1     5   229     1   244     1   246 0.88 [subseq from] LipA and NB-ARC domain-containing protein [Colletotrichum higginsianum IMI 349063] >OBR16008.1 LipA and NB-ARC domain-containing protein [Colletotrichum higginsianum IMI 349063]
KAE8153121.1/23-265      -            243 PGAP1                PF07819.13   242   1.4e-51  184.9   0.0   1   1   2.7e-54   1.6e-51  184.8   0.0     4   227     2   241     1   243 0.88 [subseq from] lipa and NB-ARC domain protein [Aspergillus avenaceus]
KEY81930.1/68-309        -            242 PGAP1                PF07819.13   242   1.4e-51  184.9   0.0   1   1   2.7e-54   1.6e-51  184.8   0.0     4   227     2   241     1   242 0.89 [subseq from] tetratricopeptide repeat protein [Aspergillus fumigatus var. RP-2014]
KMK54253.1/68-309        -            242 PGAP1                PF07819.13   242   1.4e-51  184.9   0.0   1   1   2.7e-54   1.6e-51  184.8   0.0     4   227     2   241     1   242 0.89 [subseq from] tetratricopeptide repeat domain-containing protein [Aspergillus fumigatus Z5] >OXN10473.1 hypothetical protein CDV58_00529 [Aspergillus fumigatus] >OXN29585.1 hypothetical protein CDV57_00732 [Aspergillus fumigatus]
OQE19289.1/23-265        -            243 PGAP1                PF07819.13   242   1.5e-51  184.9   0.0   1   1   2.8e-54   1.6e-51  184.7   0.0     4   231     1   242     1   243 0.89 [subseq from] hypothetical protein PENFLA_c019G03190 [Penicillium flavigenum]
XP_030982584.1/51-287    -            237 PGAP1                PF07819.13   242   1.5e-51  184.9   0.0   1   1   2.8e-54   1.7e-51  184.7   0.0     4   232     2   235     1   237 0.82 [subseq from] hypothetical protein PgNI_05313 [Pyricularia grisea] >TLD10694.1 hypothetical protein PgNI_05313 [Pyricularia grisea]
OJZ83123.1/21-262        -            242 PGAP1                PF07819.13   242   1.5e-51  184.8   0.0   1   1   2.9e-54   1.7e-51  184.7   0.0     4   227     2   241     1   242 0.88 [subseq from] hypothetical protein ASPFODRAFT_49788 [Aspergillus luchuensis CBS 106.47]
XP_018061740.1/26-260    -            235 PGAP1                PF07819.13   242   1.6e-51  184.8   0.0   1   1   2.9e-54   1.7e-51  184.7   0.0     5   229     2   234     1   235 0.85 [subseq from] hypothetical protein LY89DRAFT_365096 [Phialocephala scopiformis] >KUJ07385.1 hypothetical protein LY89DRAFT_365096 [Phialocephala scopiformis]
TVY49381.1/21-262        -            242 PGAP1                PF07819.13   242   1.6e-51  184.8   0.0   1   1   3.1e-54   1.8e-51  184.6   0.0     5   234     2   238     1   242 0.76 [subseq from] Protein SERAC1 [Lachnellula occidentalis]
ORY03567.1/22-258        -            237 PGAP1                PF07819.13   242   1.7e-51  184.7   0.2   1   1   3.3e-54   1.9e-51  184.5   0.2     5   228     1   236     1   237 0.85 [subseq from] hypothetical protein BCR34DRAFT_573448 [Clohesyomyces aquaticus]
RPA98708.1/21-268        -            248 PGAP1                PF07819.13   242   1.8e-51  184.6   0.0   1   1   3.4e-54     2e-51  184.4   0.0     4   229     1   246     1   248 0.83 [subseq from] hypothetical protein L873DRAFT_1006442 [Choiromyces venosus 120613-1]
CRK14677.1/37-230        -            194 PGAP1                PF07819.13   242   1.8e-51  184.6   0.2   1   1   3.4e-54     2e-51  184.5   0.2     5   197     1   192     1   194 0.93 [subseq from] hypothetical protein BN1708_011202 [Verticillium longisporum]
PCD28274.1/53-287        -            235 PGAP1                PF07819.13   242   1.8e-51  184.6   0.0   1   1   3.4e-54     2e-51  184.4   0.0     4   228     2   234     1   235 0.86 [subseq from] hypothetical protein FGRA07_03413 [Fusarium graminearum]
KFY52472.1/24-267        -            244 PGAP1                PF07819.13   242   1.8e-51  184.6   0.2   1   1   3.5e-54     2e-51  184.4   0.2     4   229     2   243     1   244 0.94 [subseq from] hypothetical protein V496_08418, partial [Pseudogymnoascus sp. VKM F-4515 (FW-2607)]
XP_025435321.1/23-264    -            242 PGAP1                PF07819.13   242   1.9e-51  184.5   0.0   1   1   3.6e-54   2.1e-51  184.4   0.0     4   228     1   241     1   242 0.89 [subseq from] lipa and NB-ARC domain protein [Aspergillus saccharolyticus JOP 1030-1] >PYH49339.1 lipa and NB-ARC domain protein [Aspergillus saccharolyticus JOP 1030-1]
CVK97835.1/47-284        -            238 PGAP1                PF07819.13   242   1.9e-51  184.5   0.0   1   1   3.7e-54   2.2e-51  184.3   0.0     4   232     2   236     1   238 0.80 [subseq from] uncharacterized protein FPRN_10765 [Fusarium proliferatum]
OAA49670.1/92-335        -            244 PGAP1                PF07819.13   242   1.9e-51  184.5   0.3   1   1   3.6e-54   2.1e-51  184.3   0.3     4   228     2   242     1   244 0.93 [subseq from] LipA and NB-ARC domain protein [Metarhizium rileyi RCEF 4871]
XP_001220020.1/59-285    -            227 PGAP1                PF07819.13   242   1.9e-51  184.5   0.0   1   1   3.7e-54   2.2e-51  184.3   0.0     4   223     2   227     1   227 0.85 [subseq from] hypothetical protein CHGG_00799 [Chaetomium globosum CBS 148.51] >EAQ92564.1 hypothetical protein CHGG_00799 [Chaetomium globosum CBS 148.51]
PVF91312.1/69-298        -            230 PGAP1                PF07819.13   242     2e-51  184.5   0.0   1   1   3.7e-54   2.2e-51  184.3   0.0     5   228     1   228     1   230 0.89 [subseq from] hypothetical protein CPB86DRAFT_820593, partial [Serendipita vermifera 'subsp. bescii']
SLM38087.1/49-281        -            233 PGAP1                PF07819.13   242     2e-51  184.5   0.1   1   1   3.7e-54   2.2e-51  184.3   0.1     6   228     2   231     1   233 0.92 [subseq from] P-loop containing nucleoside triphosphate hydrolase [Umbilicaria pustulata]
XP_001907604.1/89-345    -            257 PGAP1                PF07819.13   242     2e-51  184.4   0.9   1   1   5.7e-54   3.4e-51  183.7   0.9     4   232     1   254     1   257 0.87 [subseq from] uncharacterized protein PODANS_7_4060 [Podospora anserina S mat+] >CAP68276.1 unnamed protein product [Podospora anserina S mat+] >CDP31748.1 Putative protein of unknown function [Podospora anserina S mat+]
XP_016244570.1/24-269    -            246 PGAP1                PF07819.13   242     2e-51  184.4   0.0   1   1   3.8e-54   2.2e-51  184.3   0.0     5   227     2   245     1   246 0.87 [subseq from] hypothetical protein PV07_10073 [Cladophialophora immunda] >KIW24354.1 hypothetical protein PV07_10073 [Cladophialophora immunda]
XP_030978758.1/22-265    -            244 PGAP1                PF07819.13   242     2e-51  184.4   1.7   1   1   3.9e-54   2.3e-51  184.3   1.7     4   228     2   243     1   244 0.91 [subseq from] uncharacterized protein PgNI_08434 [Pyricularia grisea] >TLD06063.1 hypothetical protein PgNI_08434 [Pyricularia grisea]
KLP17164.1/22-265        -            244 PGAP1                PF07819.13   242   2.1e-51  184.4   0.3   1   1   3.9e-54   2.3e-51  184.3   0.3     4   228     2   242     1   244 0.90 [subseq from] uncharacterized protein LW94_14135 [Fusarium fujikuroi]
SCN79100.1/26-269        -            244 PGAP1                PF07819.13   242   2.1e-51  184.4   0.3   1   1   3.9e-54   2.3e-51  184.3   0.3     4   228     2   242     1   244 0.90 [subseq from] uncharacterized protein FFM5_02030 [Fusarium fujikuroi]
XP_023428854.1/22-265    -            244 PGAP1                PF07819.13   242   2.1e-51  184.4   0.3   1   1   3.9e-54   2.3e-51  184.3   0.3     4   228     2   242     1   244 0.90 [subseq from] uncharacterized protein FFUJ_02869 [Fusarium fujikuroi IMI 58289] >CCT66773.1 uncharacterized protein FFUJ_02869 [Fusarium fujikuroi IMI 58289] >SCO33415.1 uncharacterized protein FFMR_03059 [Fusarium fujikuroi]
XP_024744439.1/24-266    -            243 PGAP1                PF07819.13   242   2.1e-51  184.4   0.1   1   1     4e-54   2.3e-51  184.2   0.1     4   227     2   241     1   243 0.89 [subseq from] hypothetical protein K444DRAFT_17529 [Hyaloscypha bicolor E] >PMD67535.1 hypothetical protein K444DRAFT_17529 [Hyaloscypha bicolor E]
QGI65391.1/67-303        -            237 PGAP1                PF07819.13   242   2.1e-51  184.3   0.0   1   1   4.1e-54   2.4e-51  184.2   0.0     3   234     2   232     1   237 0.81 [subseq from] hypothetical protein CEK27_009362 [Fusarium fujikuroi]
QGI96274.1/67-303        -            237 PGAP1                PF07819.13   242   2.1e-51  184.3   0.0   1   1   4.1e-54   2.4e-51  184.2   0.0     3   234     2   232     1   237 0.81 [subseq from] hypothetical protein CEK26_009343 [Fusarium fujikuroi]
SCV59477.1/67-303        -            237 PGAP1                PF07819.13   242   2.1e-51  184.3   0.0   1   1   4.1e-54   2.4e-51  184.2   0.0     3   234     2   232     1   237 0.81 [subseq from] related to tol protein [Fusarium fujikuroi]
PLN84772.1/22-264        -            243 PGAP1                PF07819.13   242   2.2e-51  184.3   0.0   1   1   4.1e-54   2.4e-51  184.2   0.0     4   228     2   242     1   243 0.87 [subseq from] lipa and NB-ARC domain protein [Aspergillus taichungensis]
PVF91099.1/54-284        -            231 PGAP1                PF07819.13   242   2.2e-51  184.3   0.0   1   1   4.2e-54   2.4e-51  184.2   0.0     5   229     1   229     1   231 0.88 [subseq from] hypothetical protein CPB86DRAFT_720080, partial [Serendipita vermifera 'subsp. bescii']
RPB25563.1/18-264        -            247 PGAP1                PF07819.13   242   2.2e-51  184.3   0.5   1   1   4.3e-54   2.5e-51  184.1   0.5     6   229     2   246     1   247 0.81 [subseq from] hypothetical protein L211DRAFT_847916 [Terfezia boudieri ATCC MYA-4762]
RYC61305.1/42-285        -            244 PGAP1                PF07819.13   242   2.3e-51  184.3   0.3   1   1   4.4e-54   2.6e-51  184.1   0.3     4   229     2   243     1   244 0.89 [subseq from] hypothetical protein CHU98_g4899 [Xylaria longipes]
KID98200.1/21-286        -            266 PGAP1                PF07819.13   242   2.3e-51  184.3   0.2   1   1     5e-54     3e-51  183.9   0.2     4   228     2   265     1   266 0.94 [subseq from] LipA and NB-ARC domain protein, partial [Metarhizium majus ARSEF 297]
KIN09052.1/53-286        -            234 PGAP1                PF07819.13   242   2.3e-51  184.2   0.0   1   1   4.4e-54   2.6e-51  184.1   0.0     4   228     2   232     1   234 0.86 [subseq from] hypothetical protein OIDMADRAFT_110440 [Oidiodendron maius Zn]
KIL90835.1/22-266        -            245 PGAP1                PF07819.13   242   2.4e-51  184.2   0.1   1   1   4.5e-54   2.6e-51  184.1   0.1     4   229     2   243     1   245 0.91 [subseq from] hypothetical protein FAVG1_05530 [Fusarium avenaceum]
PMD28034.1/23-269        -            247 PGAP1                PF07819.13   242   2.4e-51  184.2   0.1   1   1   4.5e-54   2.7e-51  184.0   0.1     4   229     2   245     1   247 0.79 [subseq from] hypothetical protein NA56DRAFT_590059 [Pezoloma ericae]
RDW63617.1/41-284        -            244 PGAP1                PF07819.13   242   2.4e-51  184.2   0.1   1   1   4.5e-54   2.6e-51  184.1   0.1     4   228     2   242     1   244 0.91 [subseq from] hypothetical protein BP6252_11162 [Coleophoma cylindrospora]
CDP29941.1/40-285        -            246 PGAP1                PF07819.13   242   2.4e-51  184.2   0.4   1   1   4.5e-54   2.7e-51  184.0   0.4     4   228     2   245     1   246 0.89 [subseq from] Putative protein of unknown function [Podospora anserina S mat+]
XP_001904638.1/25-270    -            246 PGAP1                PF07819.13   242   2.4e-51  184.2   0.4   1   1   4.5e-54   2.7e-51  184.0   0.4     4   228     2   245     1   246 0.89 [subseq from] uncharacterized protein PODANS_5_8200, partial [Podospora anserina S mat+] >CAP64545.1 unnamed protein product, partial [Podospora anserina S mat+]
KUL83945.1/21-266        -            246 PGAP1                PF07819.13   242   2.4e-51  184.2   0.1   1   1   4.7e-54   2.7e-51  184.0   0.1     4   229     1   245     1   246 0.85 [subseq from] hypothetical protein ZTR_06844 [Talaromyces verruculosus]
RDW84938.1/25-267        -            243 PGAP1                PF07819.13   242   2.4e-51  184.2   0.0   1   1   4.6e-54   2.7e-51  184.0   0.0     4   229     2   242     1   243 0.87 [subseq from] hypothetical protein BP6252_02528 [Coleophoma cylindrospora]
RMZ45123.1/48-280        -            233 PGAP1                PF07819.13   242   2.5e-51  184.1   0.0   1   1   4.8e-54   2.8e-51  184.0   0.0     4   229     1   231     1   233 0.84 [subseq from] sesB-related regulatory protein [Aspergillus flavus]
ORY55944.1/22-265        -            244 PGAP1                PF07819.13   242   2.5e-51  184.1   0.1   1   1   4.8e-54   2.8e-51  184.0   0.1     4   229     2   243     1   244 0.90 [subseq from] hypothetical protein BCR38DRAFT_317636, partial [Pseudomassariella vexata]
KAE8327038.1/48-281      -            234 PGAP1                PF07819.13   242   2.5e-51  184.1   0.0   1   1   4.8e-54   2.8e-51  183.9   0.0     4   230     1   232     1   234 0.83 [subseq from] Alpha/Beta hydrolase protein [Aspergillus sergii]
OCK97786.1/48-273        -            226 PGAP1                PF07819.13   242   2.5e-51  184.1   0.0   1   1   4.8e-54   2.8e-51  184.0   0.0     4   227     2   225     1   226 0.82 [subseq from] hypothetical protein K441DRAFT_685421 [Cenococcum geophilum 1.58]
OTB13627.1/45-273        -            229 PGAP1                PF07819.13   242   2.5e-51  184.1   0.2   1   1   4.8e-54   2.8e-51  184.0   0.2     5   227     2   226     1   229 0.88 [subseq from] hypothetical protein K445DRAFT_24472 [Daldinia sp. EC12]
KAE8370624.1/23-265      -            243 PGAP1                PF07819.13   242   2.5e-51  184.1   0.0   1   1   4.8e-54   2.8e-51  184.0   0.0     4   228     2   242     1   243 0.88 [subseq from] lipa and NB-ARC domain protein [Aspergillus caelatus]
XP_025462752.1/21-262    -            242 PGAP1                PF07819.13   242   2.7e-51  184.0   0.0   1   1   5.1e-54     3e-51  183.9   0.0     4   227     2   241     1   242 0.87 [subseq from] lipa and NB-ARC domain protein [Aspergillus sclerotioniger CBS 115572] >PWY70858.1 lipa and NB-ARC domain protein [Aspergillus sclerotioniger CBS 115572]
XP_008716962.1/32-264    -            233 PGAP1                PF07819.13   242   2.7e-51  184.0   0.1   1   1     5e-54     3e-51  183.9   0.1     5   229     1   232     1   233 0.90 [subseq from] hypothetical protein HMPREF1541_04394 [Cyphellophora europaea CBS 101466] >ETN40119.1 hypothetical protein HMPREF1541_04394 [Cyphellophora europaea CBS 101466]
GAA90218.1/21-262        -            242 PGAP1                PF07819.13   242   2.7e-51  184.0   0.0   1   1   5.1e-54     3e-51  183.9   0.0     4   227     2   241     1   242 0.88 [subseq from] LipA and NB-ARC domain protein [Aspergillus kawachii IFO 4308]
XP_025386169.1/21-262    -            242 PGAP1                PF07819.13   242   2.7e-51  184.0   0.0   1   1   5.1e-54     3e-51  183.9   0.0     4   227     2   241     1   242 0.88 [subseq from] lipa and NB-ARC domain protein [Aspergillus eucalypticola CBS 122712] >PWY68796.1 lipa and NB-ARC domain protein [Aspergillus eucalypticola CBS 122712]
XP_025474270.1/21-262    -            242 PGAP1                PF07819.13   242   2.7e-51  184.0   0.0   1   1   5.1e-54     3e-51  183.9   0.0     4   227     2   241     1   242 0.88 [subseq from] lipa and NB-ARC domain protein [Aspergillus neoniger CBS 115656] >PYH28792.1 lipa and NB-ARC domain protein [Aspergillus neoniger CBS 115656]
XP_025512343.1/21-262    -            242 PGAP1                PF07819.13   242   2.7e-51  184.0   0.0   1   1   5.1e-54     3e-51  183.9   0.0     4   227     2   241     1   242 0.88 [subseq from] lipa and NB-ARC domain protein [Aspergillus piperis CBS 112811] >RAH54421.1 lipa and NB-ARC domain protein [Aspergillus piperis CBS 112811]
XP_025559695.1/21-262    -            242 PGAP1                PF07819.13   242   2.7e-51  184.0   0.0   1   1   5.1e-54     3e-51  183.9   0.0     4   227     2   241     1   242 0.88 [subseq from] lipa and NB-ARC domain protein [Aspergillus vadensis CBS 113365] >PYH65901.1 lipa and NB-ARC domain protein [Aspergillus vadensis CBS 113365]
RPA77438.1/32-276        -            245 PGAP1                PF07819.13   242   2.7e-51  184.0   0.0   1   1   5.2e-54   3.1e-51  183.8   0.0     5   227     1   244     1   245 0.86 [subseq from] hypothetical protein BJ508DRAFT_228758 [Ascobolus immersus RN42]
OAA45344.1/41-285        -            245 PGAP1                PF07819.13   242   2.8e-51  184.0   0.2   1   1   5.4e-54   3.2e-51  183.8   0.2     4   229     2   243     1   245 0.90 [subseq from] LipA and NB-ARC domain protein [Beauveria brongniartii RCEF 3172]
OQE09059.1/54-289        -            236 PGAP1                PF07819.13   242   2.8e-51  184.0   0.0   1   1   5.4e-54   3.2e-51  183.8   0.0     4   231     2   235     1   236 0.78 [subseq from] hypothetical protein PENVUL_c007G02956 [Penicillium vulpinum]
KFZ17907.1/52-296        -            245 PGAP1                PF07819.13   242   2.9e-51  183.9   1.1   1   1   5.4e-54   3.2e-51  183.8   1.1     5   235     1   242     1   245 0.88 [subseq from] hypothetical protein V502_04371 [Pseudogymnoascus sp. VKM F-4520 (FW-2644)]
XP_031082179.1/34-270    -            237 PGAP1                PF07819.13   242   2.9e-51  183.9   0.0   1   1   5.6e-54   3.3e-51  183.7   0.0     4   230     2   234     1   237 0.81 [subseq from] uncharacterized protein FPRO_11176 [Fusarium proliferatum ET1] >CZR41587.1 uncharacterized protein FPRO_11176 [Fusarium proliferatum ET1]
EWZ31681.1/39-275        -            237 PGAP1                PF07819.13   242   2.9e-51  183.9   0.1   1   1   5.5e-54   3.2e-51  183.8   0.1     4   231     2   235     1   237 0.83 [subseq from] hypothetical protein FOZG_14797 [Fusarium oxysporum Fo47] >EWZ94265.1 hypothetical protein FOWG_04621 [Fusarium oxysporum f. sp. lycopersici MN25] >RKL19105.1 hypothetical protein BFJ70_g14041 [Fusarium oxysporum]
VBB81790.1/26-271        -            246 PGAP1                PF07819.13   242     3e-51  183.9   0.3   1   1   5.8e-54   3.4e-51  183.7   0.3     4   228     2   245     1   246 0.89 [subseq from] Putative protein of unknown function [Podospora comata]
RAK80191.1/20-261        -            242 PGAP1                PF07819.13   242   3.1e-51  183.8   0.0   1   1   5.8e-54   3.4e-51  183.7   0.0     4   228     1   241     1   242 0.87 [subseq from] lipa and NB-ARC domain protein [Aspergillus fijiensis CBS 313.89]
XP_025577479.1/21-262    -            242 PGAP1                PF07819.13   242   3.1e-51  183.8   0.0   1   1   5.8e-54   3.4e-51  183.7   0.0     4   227     2   241     1   242 0.87 [subseq from] lipa and NB-ARC domain protein [Aspergillus ibericus CBS 121593] >RAL03152.1 lipa and NB-ARC domain protein [Aspergillus ibericus CBS 121593]
XP_018687063.1/17-236    -            220 PGAP1                PF07819.13   242   3.2e-51  183.8   0.0   1   1   7.2e-54   4.2e-51  183.4   0.0     5   229     2   214     1   219 0.85 [subseq from] hypothetical protein AYL99_12136 [Fonsecaea erecta] >OAP53696.1 hypothetical protein AYL99_12136 [Fonsecaea erecta]
OQE13599.1/39-271        -            233 PGAP1                PF07819.13   242   3.3e-51  183.7   0.0   1   1   6.3e-54   3.7e-51  183.6   0.0     4   227     1   232     1   233 0.87 [subseq from] hypothetical protein PENFLA_c045G00723 [Penicillium flavigenum]
OBT62385.1/53-296        -            244 PGAP1                PF07819.13   242   3.3e-51  183.7   0.1   1   1   6.3e-54   3.7e-51  183.6   0.1     4   229     2   243     1   244 0.94 [subseq from] hypothetical protein VE03_08516 [Pseudogymnoascus sp. 23342-1-I1]
XP_018065117.1/34-280    -            247 PGAP1                PF07819.13   242   3.5e-51  183.7   0.1   1   1   6.6e-54   3.9e-51  183.5   0.1     4   229     2   246     1   247 0.85 [subseq from] hypothetical protein LY89DRAFT_787149 [Phialocephala scopiformis] >KUJ10762.1 hypothetical protein LY89DRAFT_787149 [Phialocephala scopiformis]
XP_024669243.1/22-264    -            243 PGAP1                PF07819.13   242   3.5e-51  183.6   0.0   1   1   6.7e-54   3.9e-51  183.5   0.0     4   228     2   242     1   243 0.87 [subseq from] lipa and NB-ARC domain protein [Aspergillus candidus] >PLB35231.1 lipa and NB-ARC domain protein [Aspergillus candidus]
XP_009221822.1/22-267    -            246 PGAP1                PF07819.13   242   3.5e-51  183.6   0.1   1   1   6.7e-54   3.9e-51  183.5   0.1     4   229     2   244     1   246 0.92 [subseq from] hypothetical protein GGTG_05751 [Gaeumannomyces tritici R3-111a-1] >EJT75822.1 hypothetical protein GGTG_05751 [Gaeumannomyces tritici R3-111a-1]
XP_013264959.1/59-290    -            232 PGAP1                PF07819.13   242   3.6e-51  183.6   0.1   1   1   6.8e-54     4e-51  183.5   0.1     5   227     1   230     1   232 0.82 [subseq from] hypothetical protein A1O9_00341 [Exophiala aquamarina CBS 119918] >KEF62369.1 hypothetical protein A1O9_00341 [Exophiala aquamarina CBS 119918]
TGJ79626.1/30-273        -            244 PGAP1                PF07819.13   242   3.8e-51  183.6   0.4   1   1   7.1e-54   4.2e-51  183.4   0.4     4   229     2   243     1   244 0.91 [subseq from] hypothetical protein E0Z10_g9127 [Xylaria hypoxylon]
XP_016645330.1/51-285    -            235 PGAP1                PF07819.13   242   3.8e-51  183.5   0.0   1   1   7.3e-54   4.3e-51  183.4   0.0     4   229     2   233     1   235 0.83 [subseq from] hypothetical protein SAPIO_CDS1862 [Scedosporium apiospermum] >KEZ45531.1 hypothetical protein SAPIO_CDS1862 [Scedosporium apiospermum]
XP_002487737.1/19-262    -            244 PGAP1                PF07819.13   242   3.9e-51  183.5   0.1   1   1   7.3e-54   4.3e-51  183.4   0.1     4   228     2   240     1   244 0.86 [subseq from] ribonuclease p/mrp subunit, putative [Talaromyces stipitatus ATCC 10500] >EED12083.1 ribonuclease p/mrp subunit, putative [Talaromyces stipitatus ATCC 10500]
RKL12042.1/39-275        -            237 PGAP1                PF07819.13   242   3.9e-51  183.5   0.2   1   1   7.3e-54   4.3e-51  183.4   0.2     4   231     2   235     1   237 0.82 [subseq from] hypothetical protein BFJ68_g8162 [Fusarium oxysporum]
GAP85160.2/27-270        -            244 PGAP1                PF07819.13   242   3.9e-51  183.5   0.3   1   1   7.4e-54   4.4e-51  183.3   0.3     4   229     2   243     1   244 0.89 [subseq from] putative and NB-ARC domain-containing protein [Rosellinia necatrix]
KAB8231200.1/19-261      -            243 PGAP1                PF07819.13   242     4e-51  183.5   0.0   1   1   7.5e-54   4.4e-51  183.3   0.0     4   228     2   242     1   243 0.87 [subseq from] lipa and NB-ARC domain protein [Aspergillus alliaceus] >KAE8393783.1 lipa and NB-ARC domain protein [Aspergillus albertensis]
CVK98727.1/67-303        -            237 PGAP1                PF07819.13   242   4.1e-51  183.4   0.0   1   1   7.9e-54   4.6e-51  183.3   0.0     3   234     2   232     1   237 0.80 [subseq from] related to tol protein [Fusarium mangiferae]
KFY68643.1/69-305        -            237 PGAP1                PF07819.13   242   4.1e-51  183.4   0.3   1   1   7.6e-54   4.5e-51  183.3   0.3     5   226     1   226     1   237 0.90 [subseq from] hypothetical protein V496_00909 [Pseudogymnoascus sp. VKM F-4515 (FW-2607)]
RKL12882.1/61-297        -            237 PGAP1                PF07819.13   242   4.1e-51  183.4   0.0   1   1   7.8e-54   4.6e-51  183.3   0.0     4   230     2   234     1   237 0.85 [subseq from] hypothetical protein BFJ70_g16102 [Fusarium oxysporum]
XP_026603533.1/23-263    -            241 PGAP1                PF07819.13   242   4.2e-51  183.4   0.1   1   1     8e-54   4.7e-51  183.2   0.1     5   228     1   240     1   241 0.88 [subseq from] hypothetical protein DSM5745_05685 [Aspergillus mulundensis] >RDW78833.1 hypothetical protein DSM5745_05685 [Aspergillus mulundensis]
PCD31294.1/39-275        -            237 PGAP1                PF07819.13   242   4.2e-51  183.4   0.1   1   1     8e-54   4.7e-51  183.2   0.1     4   231     2   235     1   237 0.83 [subseq from] hypothetical protein AU210_010949 [Fusarium oxysporum f. sp. radicis-cucumerinum]
RKK15194.1/39-275        -            237 PGAP1                PF07819.13   242   4.2e-51  183.4   0.1   1   1     8e-54   4.7e-51  183.2   0.1     4   231     2   235     1   237 0.83 [subseq from] hypothetical protein BFJ65_g11734 [Fusarium oxysporum f. sp. cepae] >RKK21466.1 hypothetical protein BFJ67_g17259 [Fusarium oxysporum f. sp. cepae] >RKK23749.1 hypothetical protein BFJ66_g17381 [Fusarium oxysporum f. sp. cepae]
RKK81331.1/39-275        -            237 PGAP1                PF07819.13   242   4.2e-51  183.4   0.1   1   1     8e-54   4.7e-51  183.2   0.1     4   231     2   235     1   237 0.83 [subseq from] hypothetical protein BFJ71_g15656 [Fusarium oxysporum]
EIT80601.1/21-263        -            243 PGAP1                PF07819.13   242   4.3e-51  183.3   0.0   1   1   8.2e-54   4.8e-51  183.2   0.0     4   228     2   242     1   243 0.87 [subseq from] hypothetical protein Ao3042_03068 [Aspergillus oryzae 3.042] >KDE81019.1 hypothetical protein AO1008_07083 [Aspergillus oryzae 100-8]
KAB8269498.1/21-263      -            243 PGAP1                PF07819.13   242   4.3e-51  183.3   0.0   1   1   8.2e-54   4.8e-51  183.2   0.0     4   228     2   242     1   243 0.87 [subseq from] lipa and NB-ARC domain protein [Aspergillus minisclerotigenes]
KAE8138634.1/23-265      -            243 PGAP1                PF07819.13   242   4.3e-51  183.3   0.0   1   1   8.2e-54   4.8e-51  183.2   0.0     4   228     2   242     1   243 0.87 [subseq from] lipa and NB-ARC domain protein [Aspergillus pseudotamarii]
KAE8326009.1/21-263      -            243 PGAP1                PF07819.13   242   4.3e-51  183.3   0.0   1   1   8.2e-54   4.8e-51  183.2   0.0     4   228     2   242     1   243 0.87 [subseq from] lipa and NB-ARC domain protein [Aspergillus sergii]
KAE8422365.1/21-263      -            243 PGAP1                PF07819.13   242   4.3e-51  183.3   0.0   1   1   8.2e-54   4.8e-51  183.2   0.0     4   228     2   242     1   243 0.87 [subseq from] lipa and NB-ARC domain protein [Aspergillus pseudocaelatus]
KOC11591.1/21-263        -            243 PGAP1                PF07819.13   242   4.3e-51  183.3   0.0   1   1   8.2e-54   4.8e-51  183.2   0.0     4   228     2   242     1   243 0.87 [subseq from] LipA and NB-ARC domain protein [Aspergillus flavus AF70]
RAQ42637.1/21-263        -            243 PGAP1                PF07819.13   242   4.3e-51  183.3   0.0   1   1   8.2e-54   4.8e-51  183.2   0.0     4   228     2   242     1   243 0.87 [subseq from] LipA and NB-ARC domain protein [Aspergillus flavus]
RAQ61459.1/21-263        -            243 PGAP1                PF07819.13   242   4.3e-51  183.3   0.0   1   1   8.2e-54   4.8e-51  183.2   0.0     4   228     2   242     1   243 0.87 [subseq from] LipA and NB-ARC domain protein [Aspergillus flavus] >RAQ75290.1 LipA and NB-ARC domain protein [Aspergillus flavus]
RMZ40826.1/21-263        -            243 PGAP1                PF07819.13   242   4.3e-51  183.3   0.0   1   1   8.2e-54   4.8e-51  183.2   0.0     4   228     2   242     1   243 0.87 [subseq from] LipA and NB-ARC domain protein [Aspergillus flavus]
KFY32349.1/52-295        -            244 PGAP1                PF07819.13   242   4.4e-51  183.3   1.5   1   1   8.2e-54   4.8e-51  183.2   1.5     5   236     1   242     1   244 0.89 [subseq from] hypothetical protein V493_00276 [Pseudogymnoascus sp. VKM F-4281 (FW-2241)]
KAE8366417.1/45-279      -            235 PGAP1                PF07819.13   242   4.5e-51  183.3   0.0   1   1   8.5e-54     5e-51  183.1   0.0     4   229     1   233     1   235 0.82 [subseq from] Alpha/Beta hydrolase protein [Aspergillus caelatus]
XP_959231.2/24-267       -            244 PGAP1                PF07819.13   242   4.5e-51  183.3   0.9   1   1   8.6e-54   5.1e-51  183.1   0.9     4   228     2   243     1   244 0.90 [subseq from] hypothetical protein NCU06884 [Neurospora crassa OR74A] >EAA29995.2 hypothetical protein NCU06884 [Neurospora crassa OR74A] >KHE82557.1 hypothetical protein GE21DRAFT_9786 [Neurospora crassa]
XP_024721944.1/61-299    -            239 PGAP1                PF07819.13   242   4.6e-51  183.3   0.0   1   1   8.7e-54   5.1e-51  183.1   0.0     4   231     2   235     1   239 0.82 [subseq from] hypothetical protein M430DRAFT_41958 [Amorphotheca resinae ATCC 22711] >PSS20674.1 hypothetical protein M430DRAFT_41958 [Amorphotheca resinae ATCC 22711]
KGO72741.1/33-264        -            232 PGAP1                PF07819.13   242   4.6e-51  183.3   0.0   1   1   8.8e-54   5.2e-51  183.1   0.0     4   227     2   231     1   232 0.88 [subseq from] hypothetical protein PITC_057170 [Penicillium italicum]
CVK98440.1/55-290        -            236 PGAP1                PF07819.13   242   4.7e-51  183.2   0.2   1   1   8.8e-54   5.2e-51  183.1   0.2     4   228     2   234     1   236 0.78 [subseq from] uncharacterized protein FMAN_12412 [Fusarium mangiferae]
TVY66633.1/48-281        -            234 PGAP1                PF07819.13   242   4.7e-51  183.2   0.0   1   1   8.8e-54   5.2e-51  183.1   0.0     5   229     1   232     1   234 0.83 [subseq from] Ankyrin-2 [Fusarium oxysporum f. sp. cubense]
OOF94093.1/21-262        -            242 PGAP1                PF07819.13   242   4.9e-51  183.2   0.0   1   1   9.4e-54   5.5e-51  183.0   0.0     4   227     2   241     1   242 0.87 [subseq from] hypothetical protein ASPCADRAFT_516398 [Aspergillus carbonarius ITEM 5010] >OOF94163.1 hypothetical protein ASPCADRAFT_507969 [Aspergillus carbonarius ITEM 5010]
XP_026612502.1/20-261    -            242 PGAP1                PF07819.13   242     5e-51  183.1   0.0   1   1   9.5e-54   5.6e-51  183.0   0.0     4   227     2   241     1   242 0.87 [subseq from] hypothetical protein CDV56_100409 [Aspergillus thermomutatus] >RHZ49822.1 hypothetical protein CDV56_100409 [Aspergillus thermomutatus]
XP_022391193.1/23-265    -            243 PGAP1                PF07819.13   242     5e-51  183.1   0.0   1   1   9.6e-54   5.6e-51  183.0   0.0     4   227     2   241     1   243 0.87 [subseq from] LipA and NB-ARC domain protein [Aspergillus bombycis] >OGM47476.1 LipA and NB-ARC domain protein [Aspergillus bombycis]
XP_031011641.1/46-289    -            244 PGAP1                PF07819.13   242   5.1e-51  183.1   0.2   1   1   9.7e-54   5.7e-51  183.0   0.2     4   229     2   242     1   244 0.90 [subseq from] uncharacterized protein FIESC28_10129 [Fusarium coffeatum] >RBR08675.1 hypothetical protein FIESC28_10129 [Fusarium coffeatum]
XP_018181506.1/33-278    -            246 PGAP1                PF07819.13   242   5.1e-51  183.1   0.4   1   1   9.7e-54   5.7e-51  183.0   0.4     4   230     2   244     1   246 0.92 [subseq from] LipA and NB-ARC domain-containingprotein [Purpureocillium lilacinum] >OAQ92787.1 LipA and NB-ARC domain-containingprotein [Purpureocillium lilacinum]
GAM36997.1/21-266        -            246 PGAP1                PF07819.13   242   5.3e-51  183.1   0.1   1   1     1e-53     6e-51  182.9   0.1     4   229     1   245     1   246 0.80 [subseq from] hypothetical protein TCE0_022r06532 [Talaromyces cellulolyticus]
PCG91242.1/21-266        -            246 PGAP1                PF07819.13   242   5.3e-51  183.1   0.1   1   1     1e-53     6e-51  182.9   0.1     4   229     1   245     1   246 0.80 [subseq from] Hypothetical protein PENO1_094890 [Penicillium sp. 'occitanis'] >PCG99170.1 hypothetical protein PENOC_059330 [Penicillium sp. 'occitanis']
PYH98097.1/21-263        -            243 PGAP1                PF07819.13   242   5.4e-51  183.0   0.0   1   1     1e-53     6e-51  182.9   0.0     4   228     2   242     1   243 0.87 [subseq from] lipa and NB-ARC domain protein [Aspergillus ellipticus CBS 707.79]
PIG85266.1/48-281        -            234 PGAP1                PF07819.13   242   5.4e-51  183.0   0.0   1   1     1e-53   6.1e-51  182.9   0.0     4   230     1   232     1   234 0.83 [subseq from] GA4 desaturase family protein [Aspergillus arachidicola]
CZR56278.1/22-267        -            246 PGAP1                PF07819.13   242   5.4e-51  183.0   0.1   1   1     1e-53   6.1e-51  182.9   0.1     3   230     2   243     1   246 0.82 [subseq from] related to ankyrin [Phialocephala subalpina]
XP_025500181.1/20-261    -            242 PGAP1                PF07819.13   242   5.6e-51  183.0   0.0   1   1   1.1e-53   6.3e-51  182.8   0.0     4   228     1   241     1   242 0.87 [subseq from] lipa and NB-ARC domain protein [Aspergillus aculeatinus CBS 121060] >RAH66358.1 lipa and NB-ARC domain protein [Aspergillus aculeatinus CBS 121060]
XP_022474725.1/41-266    -            226 PGAP1                PF07819.13   242   5.7e-51  182.9   0.0   1   1   1.1e-53   6.4e-51  182.8   0.0     5   227     1   225     1   226 0.92 [subseq from] hypothetical protein CORC01_07187 [Colletotrichum orchidophilum] >OHE97572.1 hypothetical protein CORC01_07187 [Colletotrichum orchidophilum]
CCX11664.1/46-288        -            243 PGAP1                PF07819.13   242   5.8e-51  182.9   0.0   1   1   1.1e-53   6.5e-51  182.8   0.0     5   227     1   242     1   243 0.78 [subseq from] Similar to Protein SERAC1; acc. no. Q96JX3 [Pyronema omphalodes CBS 100304]
EQB47791.1/211-456       -            246 PGAP1                PF07819.13   242   5.8e-51  182.9   0.4   1   1   1.1e-53   6.5e-51  182.8   0.4     4   227     2   245     1   246 0.89 [subseq from] LipA and NB-ARC domain-containing protein [Colletotrichum gloeosporioides Cg-14]
XP_018253240.1/82-318    -            237 PGAP1                PF07819.13   242   5.9e-51  182.9   0.2   1   1   1.1e-53   6.5e-51  182.8   0.2     3   228     2   235     1   237 0.78 [subseq from] hypothetical protein FOXG_13853 [Fusarium oxysporum f. sp. lycopersici 4287] >KNB15195.1 hypothetical protein FOXG_13853 [Fusarium oxysporum f. sp. lycopersici 4287]
KAE8442699.1/91-321      -            231 PGAP1                PF07819.13   242     6e-51  182.9   0.0   1   1   1.1e-53   6.6e-51  182.7   0.0     5   231     2   229     1   231 0.83 [subseq from] hypothetical protein EG329_002944 [Venturia inaequalis]
KKZ64975.1/21-265        -            245 PGAP1                PF07819.13   242     6e-51  182.9   0.0   1   1   1.1e-53   6.7e-51  182.7   0.0     4   231     2   243     1   245 0.85 [subseq from] hypothetical protein EMCG_09120 [Emmonsia crescens UAMH 3008]
PQE12984.1/24-277        -            254 PGAP1                PF07819.13   242     6e-51  182.9   0.1   1   1   1.1e-53   6.7e-51  182.7   0.1     4   229     2   253     1   254 0.88 [subseq from] ribonuclease p mrp subunit protein [Rutstroemia sp. NJR-2017a BBW]
KLP13512.1/25-261        -            237 PGAP1                PF07819.13   242   6.1e-51  182.9   0.0   1   1   1.2e-53   6.9e-51  182.7   0.0     3   234     2   232     1   237 0.80 [subseq from] tol protein [Fusarium fujikuroi]
SCO26594.1/67-303        -            237 PGAP1                PF07819.13   242   6.1e-51  182.9   0.0   1   1   1.2e-53   6.9e-51  182.7   0.0     3   234     2   232     1   237 0.80 [subseq from] related to tol protein [Fusarium fujikuroi]
SCO50186.1/67-303        -            237 PGAP1                PF07819.13   242   6.1e-51  182.9   0.0   1   1   1.2e-53   6.9e-51  182.7   0.0     3   234     2   232     1   237 0.80 [subseq from] related to tol protein [Fusarium fujikuroi]
XP_023431645.1/67-303    -            237 PGAP1                PF07819.13   242   6.1e-51  182.9   0.0   1   1   1.2e-53   6.9e-51  182.7   0.0     3   234     2   232     1   237 0.80 [subseq from] related to tol protein [Fusarium fujikuroi IMI 58289] >CCT69565.1 related to tol protein [Fusarium fujikuroi IMI 58289]
RKU41104.1/22-267        -            246 PGAP1                PF07819.13   242   6.2e-51  182.8   2.3   1   1   1.2e-53   6.9e-51  182.7   2.3     4   231     2   245     1   246 0.92 [subseq from] hypothetical protein DL546_001548 [Coniochaeta pulveracea]
XP_007750805.1/23-270    -            248 PGAP1                PF07819.13   242   6.3e-51  182.8   0.2   1   1   1.2e-53   7.1e-51  182.7   0.2     4   231     2   247     1   248 0.84 [subseq from] hypothetical protein A1O5_12046 [Cladophialophora psammophila CBS 110553] >EXJ61254.1 hypothetical protein A1O5_12046 [Cladophialophora psammophila CBS 110553]
PWI72169.1/710-953       -            244 PGAP1                PF07819.13   242   6.5e-51  182.8   0.4   1   1   1.2e-53   7.2e-51  182.6   0.4     4   229     2   243     1   244 0.93 [subseq from] LipA and NB-ARC domain protein [Purpureocillium lilacinum]
PYI18941.1/24-265        -            242 PGAP1                PF07819.13   242   6.6e-51  182.7   0.0   1   1   1.3e-53   7.4e-51  182.6   0.0     4   228     1   241     1   242 0.87 [subseq from] lipa and NB-ARC domain protein [Aspergillus violaceofuscus CBS 115571]
PYI35018.1/24-265        -            242 PGAP1                PF07819.13   242   6.6e-51  182.7   0.0   1   1   1.3e-53   7.4e-51  182.6   0.0     4   228     1   241     1   242 0.87 [subseq from] lipa and NB-ARC domain protein [Aspergillus indologenus CBS 114.80]
XP_025523793.1/24-265    -            242 PGAP1                PF07819.13   242   6.6e-51  182.7   0.0   1   1   1.3e-53   7.4e-51  182.6   0.0     4   228     1   241     1   242 0.87 [subseq from] lipa and NB-ARC domain protein [Aspergillus japonicus CBS 114.51] >RAH77899.1 lipa and NB-ARC domain protein [Aspergillus japonicus CBS 114.51]
PMD13885.1/25-263        -            239 PGAP1                PF07819.13   242   6.7e-51  182.7   0.0   1   1   1.3e-53   7.5e-51  182.6   0.0     6   233     2   235     1   239 0.81 [subseq from] hypothetical protein NA56DRAFT_694423 [Pezoloma ericae]
EXL39953.1/64-292        -            229 PGAP1                PF07819.13   242   6.9e-51  182.7   0.0   1   1   1.3e-53   7.6e-51  182.6   0.0     4   225     1   226     1   229 0.88 [subseq from] hypothetical protein FOCG_17455 [Fusarium oxysporum f. sp. radicis-lycopersici 26381]
CCA68224.1/61-294        -            234 PGAP1                PF07819.13   242   6.9e-51  182.7   0.0   1   1   1.3e-53   7.7e-51  182.5   0.0     5   229     1   231     1   234 0.88 [subseq from] hypothetical protein PIIN_02090 [Serendipita indica DSM 11827]
OJJ66344.1/21-263        -            243 PGAP1                PF07819.13   242     7e-51  182.7   0.0   1   1   1.3e-53   7.8e-51  182.5   0.0     4   228     2   242     1   243 0.87 [subseq from] hypothetical protein ASPBRDRAFT_48979 [Aspergillus brasiliensis CBS 101740]
OOO09343.1/48-280        -            233 PGAP1                PF07819.13   242     7e-51  182.7   0.0   1   1   1.3e-53   7.9e-51  182.5   0.0     4   229     1   231     1   233 0.84 [subseq from] hypothetical protein OAory_01106390 [Aspergillus oryzae]
RAQ53647.1/48-280        -            233 PGAP1                PF07819.13   242     7e-51  182.7   0.0   1   1   1.3e-53   7.9e-51  182.5   0.0     4   229     1   231     1   233 0.84 [subseq from] sesB-related regulatory protein [Aspergillus flavus]
RAQ68181.1/48-280        -            233 PGAP1                PF07819.13   242     7e-51  182.7   0.0   1   1   1.3e-53   7.9e-51  182.5   0.0     4   229     1   231     1   233 0.84 [subseq from] sesB-related regulatory protein [Aspergillus flavus] >RAQ78800.1 sesB-related regulatory protein [Aspergillus flavus]
OAL01705.1/37-306        -            270 PGAP1                PF07819.13   242   7.1e-51  182.6   0.6   1   1   2.2e-53   1.3e-50  181.8   0.6     5   227     1   269     1   270 0.82 [subseq from] hypothetical protein IQ06DRAFT_375976 [Stagonospora sp. SRC1lsM3a]
GCB19973.1/21-262        -            242 PGAP1                PF07819.13   242   7.1e-51  182.6   0.0   1   1   1.4e-53     8e-51  182.5   0.0     4   227     2   241     1   242 0.87 [subseq from] protein SERAC1 [Aspergillus awamori]
RDK41614.1/21-262        -            242 PGAP1                PF07819.13   242   7.1e-51  182.6   0.0   1   1   1.4e-53     8e-51  182.5   0.0     4   227     2   241     1   242 0.87 [subseq from] lipa and NB-ARC domain protein [Aspergillus phoenicis ATCC 13157]
SPB43036.1/63-304        -            242 PGAP1                PF07819.13   242   7.1e-51  182.6   0.0   1   1   1.4e-53     8e-51  182.5   0.0     4   227     2   241     1   242 0.87 [subseq from] unnamed protein product [Aspergillus niger]
XP_001393440.2/21-262    -            242 PGAP1                PF07819.13   242   7.1e-51  182.6   0.0   1   1   1.4e-53     8e-51  182.5   0.0     4   227     2   241     1   242 0.87 [subseq from] LipA and NB-ARC domain protein [Aspergillus niger CBS 513.88] >XP_025451017.1 lipa and NB-ARC domain protein [Aspergillus lacticoffeatus CBS 101883] >PYH52962.1 lipa and NB-ARC domain protein [Aspergillus lacticoffeatus CBS 101883] >TPR06610.1 Histidine phosphatase (branch 2) family protein [Aspergillus niger]
PVF91289.1/69-300        -            232 PGAP1                PF07819.13   242   7.2e-51  182.6   0.0   1   1   1.4e-53   8.1e-51  182.5   0.0     5   229     1   229     1   232 0.86 [subseq from] hypothetical protein CPB86DRAFT_719725, partial [Serendipita vermifera 'subsp. bescii']
SCO49709.1/55-290        -            236 PGAP1                PF07819.13   242   7.3e-51  182.6   0.2   1   1   1.4e-53   8.1e-51  182.5   0.2     4   228     2   234     1   236 0.79 [subseq from] uncharacterized protein FFNC_12794 [Fusarium fujikuroi] >SCV56199.1 uncharacterized protein FFFS_12119 [Fusarium fujikuroi] >SCO10438.1 uncharacterized protein FFE2_12108 [Fusarium fujikuroi]
KFY69437.1/246-478       -            233 PGAP1                PF07819.13   242   7.4e-51  182.6   0.2   1   1   1.4e-53   8.3e-51  182.4   0.2     5   227     1   232     1   233 0.88 [subseq from] hypothetical protein V496_00238 [Pseudogymnoascus sp. VKM F-4515 (FW-2607)]
XP_007800404.1/87-329    -            243 PGAP1                PF07819.13   242   7.5e-51  182.6   0.0   1   1   1.4e-53   8.3e-51  182.4   0.0     4   230     1   236     1   243 0.81 [subseq from] hypothetical protein EPUS_05357 [Endocarpon pusillum Z07020] >ERF73934.1 hypothetical protein EPUS_05357 [Endocarpon pusillum Z07020]
ENH74085.1/54-290        -            237 PGAP1                PF07819.13   242   7.5e-51  182.6   0.2   1   1   1.4e-53   8.4e-51  182.4   0.2     3   228     2   235     1   237 0.78 [subseq from] Protein SERAC1 [Fusarium oxysporum f. sp. cubense race 1]
EXA37410.1/82-318        -            237 PGAP1                PF07819.13   242   7.5e-51  182.6   0.2   1   1   1.4e-53   8.4e-51  182.4   0.2     3   228     2   235     1   237 0.78 [subseq from] hypothetical protein FOVG_11636 [Fusarium oxysporum f. sp. pisi HDV247]
RKK78847.1/54-290        -            237 PGAP1                PF07819.13   242   7.5e-51  182.6   0.2   1   1   1.4e-53   8.4e-51  182.4   0.2     3   228     2   235     1   237 0.78 [subseq from] hypothetical protein BFJ69_g5320 [Fusarium oxysporum]
SCO89382.1/54-290        -            237 PGAP1                PF07819.13   242   7.5e-51  182.6   0.2   1   1   1.4e-53   8.4e-51  182.4   0.2     3   228     2   235     1   237 0.78 [subseq from] uncharacterized protein FRV6_13510 [Fusarium oxysporum]
PGH08456.1/24-259        -            236 PGAP1                PF07819.13   242   7.6e-51  182.6   0.0   1   1   1.4e-53   8.5e-51  182.4   0.0     5   226     2   234     1   236 0.83 [subseq from] hypothetical protein AJ80_07855 [Polytolypa hystricis UAMH7299]
PQK11633.1/41-285        -            245 PGAP1                PF07819.13   242   7.6e-51  182.6   0.3   1   1   1.4e-53   8.5e-51  182.4   0.3     4   229     2   243     1   245 0.90 [subseq from] hypothetical protein BB8028_0003g02570 [Beauveria bassiana]
XP_008600428.1/41-285    -            245 PGAP1                PF07819.13   242   7.6e-51  182.6   0.3   1   1   1.4e-53   8.5e-51  182.4   0.3     4   229     2   243     1   245 0.90 [subseq from] LipA and NB-ARC domain-containing protein [Beauveria bassiana ARSEF 2860] >EJP63785.1 LipA and NB-ARC domain-containing protein [Beauveria bassiana ARSEF 2860]
EGZ69684.1/22-265        -            244 PGAP1                PF07819.13   242   7.6e-51  182.5   0.8   1   1   1.4e-53   8.5e-51  182.4   0.8     4   228     2   243     1   244 0.90 [subseq from] hypothetical protein NEUTE2DRAFT_132077 [Neurospora tetrasperma FGSC 2509]
XP_009852980.1/22-265    -            244 PGAP1                PF07819.13   242   7.6e-51  182.5   0.8   1   1   1.4e-53   8.5e-51  182.4   0.8     4   228     2   243     1   244 0.90 [subseq from] hypothetical protein NEUTE1DRAFT_102565 [Neurospora tetrasperma FGSC 2508] >EGO55107.1 hypothetical protein NEUTE1DRAFT_102565 [Neurospora tetrasperma FGSC 2508]
XP_025541347.1/21-262    -            242 PGAP1                PF07819.13   242   7.7e-51  182.5   0.0   1   1   1.5e-53   8.6e-51  182.4   0.0     4   227     2   241     1   242 0.87 [subseq from] lipa and NB-ARC domain protein [Aspergillus costaricaensis CBS 115574] >RAK90512.1 lipa and NB-ARC domain protein [Aspergillus costaricaensis CBS 115574]
TVY62779.1/23-265        -            243 PGAP1                PF07819.13   242   7.9e-51  182.5   0.1   1   1   1.5e-53   8.8e-51  182.3   0.1     4   229     2   242     1   243 0.85 [subseq from] Protein SERAC1, partial [Lachnellula suecica]
RSL83110.1/43-275        -            233 PGAP1                PF07819.13   242     8e-51  182.5   0.0   1   1   1.5e-53   8.9e-51  182.3   0.0     5   227     1   231     1   233 0.91 [subseq from] hypothetical protein CEP52_016800, partial [Fusarium sp. AF-4]
RKL29898.1/47-283        -            237 PGAP1                PF07819.13   242   8.3e-51  182.4   0.0   1   1   1.6e-53   9.4e-51  182.3   0.0     4   230     2   234     1   237 0.79 [subseq from] hypothetical protein BFJ72_g11767 [Fusarium proliferatum]
RYC83546.1/54-290        -            237 PGAP1                PF07819.13   242   8.4e-51  182.4   0.2   1   1   1.6e-53   9.4e-51  182.2   0.2     3   228     2   235     1   237 0.79 [subseq from] hypothetical protein BFJ63_vAg13591 [Fusarium oxysporum f. sp. narcissi]
KAB8221602.1/21-263      -            243 PGAP1                PF07819.13   242   8.7e-51  182.4   0.0   1   1   1.7e-53   9.7e-51  182.2   0.0     4   228     2   242     1   243 0.87 [subseq from] lipa and NB-ARC domain protein [Aspergillus novoparasiticus]
KJK64106.1/21-263        -            243 PGAP1                PF07819.13   242   8.7e-51  182.4   0.0   1   1   1.7e-53   9.7e-51  182.2   0.0     4   228     2   242     1   243 0.87 [subseq from] Tetratricopeptide repeat [Aspergillus parasiticus SU-1]
RFU24235.1/51-285        -            235 PGAP1                PF07819.13   242   8.8e-51  182.3   0.0   1   1   1.6e-53   9.6e-51  182.2   0.0     5   229     2   234     1   235 0.83 [subseq from] hypothetical protein B7463_g12105, partial [Scytalidium lignicola]
KND93937.1/49-280        -            232 PGAP1                PF07819.13   242     9e-51  182.3   0.5   1   1   1.7e-53     1e-50  182.1   0.5     5   228     1   231     1   232 0.90 [subseq from] Kinesin light chain [Tolypocladium ophioglossoides CBS 100239]
ROW00280.1/306-553       -            248 PGAP1                PF07819.13   242   9.1e-51  182.3   0.1   1   1   1.7e-53     1e-50  182.1   0.1     4   228     2   247     1   248 0.83 [subseq from] hypothetical protein VSDG_03496 [Valsa sordida]
CEL11350.1/47-274        -            228 PGAP1                PF07819.13   242   9.1e-51  182.3   0.3   1   1   1.7e-53     1e-50  182.1   0.3     5   228     1   226     1   228 0.89 [subseq from] hypothetical protein ASPCAL14453 [Aspergillus calidoustus]
TVY13910.1/47-280        -            234 PGAP1                PF07819.13   242   9.2e-51  182.3   0.1   1   1   1.7e-53     1e-50  182.1   0.1     5   229     2   233     1   234 0.89 [subseq from] Protein SERAC1, partial [Lachnellula arida]
OAQ71716.1/33-276        -            244 PGAP1                PF07819.13   242   9.5e-51  182.2   0.4   1   1   1.8e-53   1.1e-50  182.1   0.4     4   229     2   243     1   244 0.93 [subseq from] LipA and NB-ARC domain-containingprotein [Purpureocillium lilacinum]
RYO29313.1/73-308        -            236 PGAP1                PF07819.13   242     1e-50  182.2   0.1   1   1   1.9e-53   1.1e-50  182.0   0.1     5   228     1   235     1   236 0.86 [subseq from] hypothetical protein AA0113_g12067 [Alternaria arborescens]
KAB8265214.1/47-279      -            233 PGAP1                PF07819.13   242     1e-50  182.2   0.0   1   1   1.9e-53   1.1e-50  182.0   0.0     4   228     2   231     1   233 0.81 [subseq from] Alpha/Beta hydrolase protein [Aspergillus nomius]
XP_018065348.1/23-267    -            245 PGAP1                PF07819.13   242     1e-50  182.2   0.2   1   1   1.9e-53   1.1e-50  182.0   0.2     4   230     2   242     1   245 0.82 [subseq from] hypothetical protein LY89DRAFT_654616 [Phialocephala scopiformis] >KUJ10993.1 hypothetical protein LY89DRAFT_654616 [Phialocephala scopiformis]
OIW34693.1/17-250        -            234 PGAP1                PF07819.13   242     1e-50  182.2   0.0   1   1   1.9e-53   1.1e-50  182.0   0.0     5   228     2   233     1   234 0.85 [subseq from] hypothetical protein CONLIGDRAFT_658495 [Coniochaeta ligniaria NRRL 30616]
XP_015410632.1/117-359   -            243 PGAP1                PF07819.13   242     1e-50  182.2   0.0   1   1   1.9e-53   1.1e-50  182.0   0.0     4   228     2   242     1   243 0.87 [subseq from] LipA and NB-ARC domain protein [Aspergillus nomius NRRL 13137] >KNG89709.1 LipA and NB-ARC domain protein [Aspergillus nomius NRRL 13137]
OJJ65462.1/22-268        -            247 PGAP1                PF07819.13   242     1e-50  182.1   0.1   1   1   1.9e-53   1.1e-50  182.0   0.1     5   240     1   246     1   247 0.88 [subseq from] hypothetical protein ASPBRDRAFT_201794 [Aspergillus brasiliensis CBS 101740]
RBA22837.1/34-271        -            238 PGAP1                PF07819.13   242     1e-50  182.1   0.0   1   1     2e-53   1.2e-50  182.0   0.0     4   232     2   236     1   238 0.80 [subseq from] hypothetical protein FPRO05_01184 [Fusarium proliferatum]
RDL32575.1/33-275        -            243 PGAP1                PF07819.13   242   1.1e-50  182.0   0.1   1   1   2.1e-53   1.2e-50  181.9   0.1     4   229     2   242     1   243 0.87 [subseq from] Uncharacterized protein BP5553_09031 [Venustampulla echinocandica]
KAB8264906.1/22-264      -            243 PGAP1                PF07819.13   242   1.1e-50  182.0   0.0   1   1   2.1e-53   1.2e-50  181.9   0.0     4   228     2   242     1   243 0.87 [subseq from] Alpha/Beta hydrolase protein [Aspergillus nomius] >KAE8407438.1 Alpha/Beta hydrolase protein [Aspergillus pseudonomius]
TQV91820.1/34-265        -            232 PGAP1                PF07819.13   242   1.1e-50  182.0   0.1   1   1   2.1e-53   1.2e-50  181.9   0.1     5   230     1   230     1   232 0.89 [subseq from] ankyrin repeat protein [Cordyceps javanica] >TQW03770.1 ankyrin repeat protein [Cordyceps javanica]
XP_030994572.1/81-317    -            237 PGAP1                PF07819.13   242   1.1e-50  182.0   0.0   1   1   2.2e-53   1.3e-50  181.8   0.0     6   232     2   235     1   237 0.81 [subseq from] uncharacterized protein E0L32_006741 [Phialemoniopsis curvata] >TPX12861.1 hypothetical protein E0L32_006741 [Phialemoniopsis curvata]
OBS18232.1/22-268        -            247 PGAP1                PF07819.13   242   1.1e-50  182.0   0.0   1   1   2.2e-53   1.3e-50  181.8   0.0     4   231     2   246     1   247 0.90 [subseq from] hypothetical protein FPOA_09959 [Fusarium poae]
KAE8402594.1/47-279      -            233 PGAP1                PF07819.13   242   1.1e-50  182.0   0.0   1   1   2.2e-53   1.3e-50  181.8   0.0     4   228     2   231     1   233 0.82 [subseq from] Alpha/Beta hydrolase protein [Aspergillus pseudonomius]
KPM37580.1/22-264        -            243 PGAP1                PF07819.13   242   1.2e-50  182.0   0.4   1   1   2.2e-53   1.3e-50  181.8   0.4     4   228     2   242     1   243 0.91 [subseq from] hypothetical protein AK830_g8999 [Neonectria ditissima]
XP_007781090.1/70-307    -            238 PGAP1                PF07819.13   242   1.2e-50  182.0   0.0   1   1   2.2e-53   1.3e-50  181.8   0.0     5   227     2   237     1   238 0.83 [subseq from] hypothetical protein W97_05012 [Coniosporium apollinis CBS 100218] >EON65773.1 hypothetical protein W97_05012 [Coniosporium apollinis CBS 100218]
OQE11291.1/292-529       -            238 PGAP1                PF07819.13   242   1.2e-50  181.9   0.1   1   1   2.2e-53   1.3e-50  181.8   0.1     8   227     2   237     1   238 0.87 [subseq from] hypothetical protein PENFLA_c073G09735 [Penicillium flavigenum]
CEG04690.1/30-274        -            245 PGAP1                PF07819.13   242   1.2e-50  181.9   0.2   1   1   2.3e-53   1.3e-50  181.8   0.2     4   229     2   243     1   245 0.90 [subseq from] unnamed protein product [Fusarium sp. FIESC_5 CS3069]
PNP78957.1/25-261        -            237 PGAP1                PF07819.13   242   1.2e-50  181.9   0.0   1   1   2.3e-53   1.4e-50  181.7   0.0     3   234     2   232     1   237 0.81 [subseq from] hypothetical protein FNYG_07822 [Fusarium nygamai]
EGU83003.1/25-262        -            238 PGAP1                PF07819.13   242   1.2e-50  181.9   0.1   1   1   2.3e-53   1.3e-50  181.7   0.1     4   231     2   235     1   238 0.80 [subseq from] hypothetical protein FOXB_06556 [Fusarium oxysporum Fo5176]
XP_007800100.1/47-317    -            271 PGAP1                PF07819.13   242   1.2e-50  181.9   0.7   1   1   8.6e-53   5.1e-50  179.8   0.7     6   228     2   270     1   271 0.84 [subseq from] hypothetical protein EPUS_08470 [Endocarpon pusillum Z07020] >ERF74249.1 hypothetical protein EPUS_08470 [Endocarpon pusillum Z07020]
KLP18885.1/34-270        -            237 PGAP1                PF07819.13   242   1.2e-50  181.9   0.0   1   1   2.3e-53   1.4e-50  181.7   0.0     4   230     2   234     1   237 0.80 [subseq from] uncharacterized protein LW94_6813 [Fusarium fujikuroi] >SCO51392.1 uncharacterized protein FFMR_10477 [Fusarium fujikuroi]
QGI84659.1/34-270        -            237 PGAP1                PF07819.13   242   1.2e-50  181.9   0.0   1   1   2.3e-53   1.4e-50  181.7   0.0     4   230     2   234     1   237 0.80 [subseq from] hypothetical protein CEK25_011388 [Fusarium fujikuroi] >QGI98315.1 hypothetical protein CEK26_011384 [Fusarium fujikuroi]
XP_023433753.1/34-270    -            237 PGAP1                PF07819.13   242   1.2e-50  181.9   0.0   1   1   2.3e-53   1.4e-50  181.7   0.0     4   230     2   234     1   237 0.80 [subseq from] uncharacterized protein FFUJ_08232 [Fusarium fujikuroi IMI 58289] >CCT71674.1 uncharacterized protein FFUJ_08232 [Fusarium fujikuroi IMI 58289] >KLP00637.1 uncharacterized protein Y057_11195 [Fusarium fujikuroi] >SCO20400.1 uncharacterized protein FFM5_12391 [Fusarium fujikuroi] >SCO50609.1 uncharacterized protein FFNC_13185 [Fusarium fujikuroi] >SCO22861.1 uncharacterized protein FFC1_14544 [Fusarium fujikuroi] >SCV56992.1 uncharacterized protein FFFS_12509 [Fusarium fujikuroi] >SCO12048.1 uncharacterized protein FFE2_12499 [Fusarium fujikuroi] >SCN69486.1 uncharacterized protein FFB20_03494 [Fusarium fujikuroi]
PSK36144.1/43-282        -            240 PGAP1                PF07819.13   242   1.2e-50  181.9   0.2   1   1   2.3e-53   1.4e-50  181.7   0.2     3   231     2   237     1   240 0.83 [subseq from] hypothetical protein B9Z65_5959 [Elsinoe australis]
KFY88927.1/69-305        -            237 PGAP1                PF07819.13   242   1.2e-50  181.9   0.3   1   1   2.3e-53   1.4e-50  181.7   0.3     5   226     1   226     1   237 0.90 [subseq from] hypothetical protein V498_06614 [Pseudogymnoascus sp. VKM F-4517 (FW-2822)]
OIW26464.1/26-269        -            244 PGAP1                PF07819.13   242   1.2e-50  181.8   1.0   1   1   2.4e-53   1.4e-50  181.7   1.0     4   229     2   243     1   244 0.91 [subseq from] hypothetical protein CONLIGDRAFT_600992 [Coniochaeta ligniaria NRRL 30616]
OCK86964.1/55-287        -            233 PGAP1                PF07819.13   242   1.3e-50  181.8   0.0   1   1   2.4e-53   1.4e-50  181.7   0.0     5   228     1   232     1   233 0.85 [subseq from] hypothetical protein K441DRAFT_596857 [Cenococcum geophilum 1.58]
RBR06940.1/55-290        -            236 PGAP1                PF07819.13   242   1.3e-50  181.8   0.1   1   1   2.4e-53   1.4e-50  181.7   0.1     4   228     2   234     1   236 0.81 [subseq from] hypothetical protein FVER53590_11283 [Fusarium verticillioides]
PTD07176.1/52-289        -            238 PGAP1                PF07819.13   242   1.3e-50  181.8   0.0   1   1   2.4e-53   1.4e-50  181.7   0.0     4   231     2   237     1   238 0.88 [subseq from] hypothetical protein FCULG_00006947 [Fusarium culmorum]
KAE8381533.1/21-263      -            243 PGAP1                PF07819.13   242   1.3e-50  181.8   0.0   1   1   2.5e-53   1.5e-50  181.6   0.0     4   228     2   242     1   243 0.87 [subseq from] lipa and NB-ARC domain protein [Aspergillus bertholletius]
EXK93330.1/64-300        -            237 PGAP1                PF07819.13   242   1.3e-50  181.8   0.0   1   1   2.5e-53   1.5e-50  181.6   0.0     4   230     2   234     1   237 0.81 [subseq from] hypothetical protein FOQG_05457 [Fusarium oxysporum f. sp. raphani 54005]
TVY63032.1/25-261        -            237 PGAP1                PF07819.13   242   1.3e-50  181.8   0.0   1   1   2.5e-53   1.5e-50  181.6   0.0     4   230     2   234     1   237 0.81 [subseq from] Protein SERAC1 [Fusarium oxysporum f. sp. cubense]
XP_018251428.1/46-282    -            237 PGAP1                PF07819.13   242   1.3e-50  181.8   0.0   1   1   2.5e-53   1.5e-50  181.6   0.0     4   230     2   234     1   237 0.81 [subseq from] hypothetical protein FOXG_12898 [Fusarium oxysporum f. sp. lycopersici 4287] >KNB13383.1 hypothetical protein FOXG_12898 [Fusarium oxysporum f. sp. lycopersici 4287]
KFY18040.1/64-293        -            230 PGAP1                PF07819.13   242   1.3e-50  181.7   0.0   1   1   2.8e-53   1.6e-50  181.5   0.0     4   228     2   226     1   229 0.84 [subseq from] hypothetical protein V492_00187 [Pseudogymnoascus sp. VKM F-4246]
EXK38296.1/25-261        -            237 PGAP1                PF07819.13   242   1.4e-50  181.7   0.0   1   1   2.6e-53   1.5e-50  181.6   0.0     4   230     2   234     1   237 0.81 [subseq from] hypothetical protein FOMG_08705 [Fusarium oxysporum f. sp. melonis 26406]
KHN97144.1/22-263        -            242 PGAP1                PF07819.13   242   1.4e-50  181.7   0.3   1   1   2.6e-53   1.6e-50  181.5   0.3     4   227     2   241     1   242 0.93 [subseq from] LipA and NB-ARC domain protein [Metarhizium album ARSEF 1941]
SLM36368.1/182-411       -            230 PGAP1                PF07819.13   242   1.4e-50  181.7   0.0   1   1   2.6e-53   1.5e-50  181.5   0.0     4   230     1   228     1   230 0.93 [subseq from] P-loop containing nucleoside triphosphate hydrolase [Umbilicaria pustulata]
EMT62469.1/55-290        -            236 PGAP1                PF07819.13   242   1.4e-50  181.7   0.1   1   1   2.7e-53   1.6e-50  181.5   0.1     4   228     2   234     1   236 0.78 [subseq from] Protein SERAC1 [Fusarium oxysporum f. sp. cubense race 4]
XP_031068157.1/55-290    -            236 PGAP1                PF07819.13   242   1.4e-50  181.7   0.1   1   1   2.7e-53   1.6e-50  181.5   0.1     4   228     2   234     1   236 0.78 [subseq from] uncharacterized protein FOIG_04461 [Fusarium oxysporum f. sp. cubense tropical race 4 54006] >EXM06068.1 hypothetical protein FOIG_04461 [Fusarium oxysporum f. sp. cubense tropical race 4 54006] >TXC00484.1 hypothetical protein FocTR4_00013977 [Fusarium oxysporum f. sp. cubense]
XP_009224122.1/33-264    -            232 PGAP1                PF07819.13   242   1.4e-50  181.7   0.0   1   1   2.7e-53   1.6e-50  181.5   0.0     5   229     2   231     1   232 0.91 [subseq from] hypothetical protein GGTG_08023 [Gaeumannomyces tritici R3-111a-1] >EJT74178.1 hypothetical protein GGTG_08023 [Gaeumannomyces tritici R3-111a-1]
EXA39601.1/25-261        -            237 PGAP1                PF07819.13   242   1.4e-50  181.7   0.1   1   1   2.7e-53   1.6e-50  181.5   0.1     4   230     2   234     1   237 0.80 [subseq from] hypothetical protein FOVG_11099 [Fusarium oxysporum f. sp. pisi HDV247]
EXL79976.1/25-261        -            237 PGAP1                PF07819.13   242   1.4e-50  181.7   0.1   1   1   2.7e-53   1.6e-50  181.5   0.1     4   230     2   234     1   237 0.80 [subseq from] hypothetical protein FOPG_06428 [Fusarium oxysporum f. sp. conglutinans race 2 54008]
OQD97683.1/23-265        -            243 PGAP1                PF07819.13   242   1.4e-50  181.6   0.1   1   1   2.7e-53   1.6e-50  181.5   0.1     5   231     2   242     1   243 0.90 [subseq from] hypothetical protein PENSOL_c011G06297 [Penicillium solitum]
RYC55179.1/44-243        -            200 PGAP1                PF07819.13   242   1.5e-50  181.6   0.0   1   1   2.8e-53   1.7e-50  181.4   0.0     4   196     2   199     1   200 0.89 [subseq from] hypothetical protein CHU98_g11031 [Xylaria longipes]
KAE8347603.1/23-265      -            243 PGAP1                PF07819.13   242   1.6e-50  181.5   0.0   1   1   2.9e-53   1.7e-50  181.4   0.0     4   228     2   242     1   243 0.87 [subseq from] hypothetical protein BDV24DRAFT_220 [Aspergillus arachidicola]
PIG85027.1/428-670       -            243 PGAP1                PF07819.13   242   1.6e-50  181.5   0.0   1   1   2.9e-53   1.7e-50  181.4   0.0     4   228     2   242     1   243 0.87 [subseq from] LipA and NB-ARC domain protein [Aspergillus arachidicola]
KAE8441038.1/75-313      -            239 PGAP1                PF07819.13   242   1.6e-50  181.5   0.2   1   1     3e-53   1.8e-50  181.3   0.2     5   231     2   237     1   239 0.89 [subseq from] hypothetical protein EG329_006075 [Venturia inaequalis]
XP_003665143.1/22-268    -            247 PGAP1                PF07819.13   242   1.6e-50  181.5   0.5   1   1   3.1e-53   1.8e-50  181.3   0.5     4   229     2   246     1   247 0.92 [subseq from] hypothetical protein MYCTH_2308541 [Thermothelomyces thermophilus ATCC 42464] >AEO59898.1 hypothetical protein MYCTH_2308541 [Thermothelomyces thermophilus ATCC 42464]
PCD28958.1/54-289        -            236 PGAP1                PF07819.13   242   1.6e-50  181.5   0.1   1   1   3.1e-53   1.8e-50  181.3   0.1     3   228     2   235     1   236 0.80 [subseq from] hypothetical protein AU210_011503 [Fusarium oxysporum f. sp. radicis-cucumerinum]
RKK12797.1/54-289        -            236 PGAP1                PF07819.13   242   1.6e-50  181.5   0.1   1   1   3.1e-53   1.8e-50  181.3   0.1     3   228     2   235     1   236 0.80 [subseq from] hypothetical protein BFJ65_g12057 [Fusarium oxysporum f. sp. cepae] >RKK58356.1 hypothetical protein BFJ67_g3052 [Fusarium oxysporum f. sp. cepae] >RKK58675.1 hypothetical protein BFJ66_g2646 [Fusarium oxysporum f. sp. cepae]
OBT50296.1/112-355       -            244 PGAP1                PF07819.13   242   1.7e-50  181.4   0.0   1   1   3.2e-53   1.9e-50  181.3   0.0     4   229     2   243     1   244 0.92 [subseq from] hypothetical protein VE04_09072 [Pseudogymnoascus sp. 24MN13]
EXF85060.1/100-328       -            229 PGAP1                PF07819.13   242   1.7e-50  181.4   0.0   1   1   3.2e-53   1.9e-50  181.3   0.0     5   228     1   228     1   229 0.86 [subseq from] ankyrin repeat protein [Colletotrichum fioriniae PJ7]
OCK94760.1/48-284        -            237 PGAP1                PF07819.13   242   1.7e-50  181.4   0.1   1   1   3.1e-53   1.9e-50  181.3   0.1     5   230     1   233     1   237 0.83 [subseq from] hypothetical protein K441DRAFT_636094 [Cenococcum geophilum 1.58]
XP_031033754.1/55-290    -            236 PGAP1                PF07819.13   242   1.7e-50  181.4   0.1   1   1   3.3e-53   1.9e-50  181.2   0.1     4   228     2   234     1   236 0.78 [subseq from] uncharacterized protein FOYG_12208 [Fusarium oxysporum NRRL 32931] >EWY84836.1 hypothetical protein FOYG_12208 [Fusarium oxysporum NRRL 32931]
POR35533.1/22-266        -            245 PGAP1                PF07819.13   242   1.7e-50  181.4   0.3   1   1   3.3e-53     2e-50  181.2   0.3     4   229     2   243     1   245 0.92 [subseq from] Lipase-like protein [Tolypocladium paradoxum]
RTE84133.1/43-291        -            249 PGAP1                PF07819.13   242   1.8e-50  181.3   0.0   1   1   3.6e-53   2.1e-50  181.1   0.0     4   229     2   246     1   249 0.82 [subseq from] hypothetical protein BHE90_001251 [Fusarium euwallaceae]
TXB98584.1/39-275        -            237 PGAP1                PF07819.13   242   1.8e-50  181.3   0.0   1   1   3.5e-53     2e-50  181.1   0.0     4   231     2   235     1   237 0.81 [subseq from] hypothetical protein FocTR4_00013353 [Fusarium oxysporum f. sp. cubense]
XP_031062697.1/39-275    -            237 PGAP1                PF07819.13   242   1.8e-50  181.3   0.0   1   1   3.5e-53     2e-50  181.1   0.0     4   231     2   235     1   237 0.81 [subseq from] uncharacterized protein FOIG_07585 [Fusarium oxysporum f. sp. cubense tropical race 4 54006] >EXM00608.1 hypothetical protein FOIG_07585 [Fusarium oxysporum f. sp. cubense tropical race 4 54006]
KLU84808.1/22-267        -            246 PGAP1                PF07819.13   242   1.8e-50  181.3   0.1   1   1   3.5e-53     2e-50  181.1   0.1     4   229     2   244     1   246 0.92 [subseq from] hypothetical protein MAPG_03844 [Magnaporthiopsis poae ATCC 64411]
PMB67855.1/50-294        -            245 PGAP1                PF07819.13   242   1.8e-50  181.3   0.2   1   1   3.5e-53     2e-50  181.1   0.2     4   229     2   243     1   245 0.90 [subseq from] Protein SERAC1 [Beauveria bassiana]
OQD96534.1/364-601       -            238 PGAP1                PF07819.13   242   1.8e-50  181.3   0.1   1   1   3.5e-53   2.1e-50  181.1   0.1     7   227     1   237     1   238 0.88 [subseq from] hypothetical protein PENSOL_c015G06770 [Penicillium solitum]
XP_001262754.1/21-263    -            243 PGAP1                PF07819.13   242   1.9e-50  181.2   0.0   1   1   3.6e-53   2.1e-50  181.1   0.0     4   229     2   242     1   243 0.80 [subseq from] hypothetical protein NFIA_113880 [Aspergillus fischeri NRRL 181] >EAW20857.1 hypothetical protein NFIA_113880 [Aspergillus fischeri NRRL 181]
RFU23642.1/53-296        -            244 PGAP1                PF07819.13   242     2e-50  181.2   2.9   1   1   3.7e-53   2.2e-50  181.0   2.9     6   236     2   242     1   244 0.87 [subseq from] hypothetical protein B7463_g12696, partial [Scytalidium lignicola]
OBT83587.1/69-300        -            232 PGAP1                PF07819.13   242     2e-50  181.2   0.1   1   1   3.9e-53   2.3e-50  181.0   0.1     5   230     1   230     1   232 0.89 [subseq from] hypothetical protein VE02_07994 [Pseudogymnoascus sp. 03VT05]
KKK26513.1/22-260        -            239 PGAP1                PF07819.13   242     2e-50  181.2   0.1   1   1   3.9e-53   2.3e-50  181.0   0.1     8   228     2   238     1   239 0.87 [subseq from] hypothetical protein ARAM_001005, partial [Aspergillus rambellii]
RDW67886.1/59-291        -            233 PGAP1                PF07819.13   242     2e-50  181.1   0.0   1   1   3.9e-53   2.3e-50  181.0   0.0     5   228     2   232     1   233 0.82 [subseq from] hypothetical protein BP6252_09282 [Coleophoma cylindrospora]
XP_007720045.1/4-240     -            237 PGAP1                PF07819.13   242   2.1e-50  181.1   0.0   1   1   3.9e-53   2.3e-50  181.0   0.0     6   231     2   235     1   237 0.84 [subseq from] hypothetical protein A1O1_00940 [Capronia coronata CBS 617.96] >EXJ95816.1 hypothetical protein A1O1_00940 [Capronia coronata CBS 617.96]
XP_024511554.1/27-270    -            244 PGAP1                PF07819.13   242   2.2e-50  181.1   0.6   1   1   4.1e-53   2.4e-50  180.9   0.6     4   228     2   243     1   244 0.89 [subseq from] uncharacterized protein SMAC_05907 [Sordaria macrospora k-hell] >CCC12169.1 unnamed protein product [Sordaria macrospora k-hell] >KAA8634306.1 hypothetical protein SMACR_05907 [Sordaria macrospora]
RSM06233.1/43-291        -            249 PGAP1                PF07819.13   242   2.2e-50  181.0   0.0   1   1   4.3e-53   2.5e-50  180.8   0.0     4   229     2   246     1   249 0.81 [subseq from] hypothetical protein CEP52_005883 [Fusarium sp. AF-4]
XP_001227665.1/22-268    -            247 PGAP1                PF07819.13   242   2.2e-50  181.0   0.2   1   1   4.2e-53   2.5e-50  180.9   0.2     4   229     2   246     1   247 0.91 [subseq from] hypothetical protein CHGG_09738 [Chaetomium globosum CBS 148.51] >EAQ83334.1 hypothetical protein CHGG_09738 [Chaetomium globosum CBS 148.51]
PVH71185.1/24-269        -            246 PGAP1                PF07819.13   242   2.2e-50  181.0   0.0   1   1   4.3e-53   2.5e-50  180.8   0.0     4   229     2   245     1   246 0.87 [subseq from] hypothetical protein DL98DRAFT_540272 [Cadophora sp. DSE1049]
CVK96463.1/55-289        -            235 PGAP1                PF07819.13   242   2.2e-50  181.0   0.2   1   1   4.2e-53   2.5e-50  180.9   0.2     4   228     2   234     1   235 0.78 [subseq from] uncharacterized protein FPRN_12416 [Fusarium proliferatum]
OBT57229.1/69-297        -            229 PGAP1                PF07819.13   242   2.3e-50  181.0   0.2   1   1   4.4e-53   2.6e-50  180.8   0.2     5   228     1   228     1   229 0.92 [subseq from] hypothetical protein VE04_03214 [Pseudogymnoascus sp. 24MN13]
OBT98520.2/69-297        -            229 PGAP1                PF07819.13   242   2.3e-50  181.0   0.2   1   1   4.4e-53   2.6e-50  180.8   0.2     5   228     1   228     1   229 0.92 [subseq from] hypothetical protein VE01_03614 [Pseudogymnoascus verrucosus]
PGH21490.1/78-303        -            226 PGAP1                PF07819.13   242   2.3e-50  181.0   0.0   1   1   4.3e-53   2.5e-50  180.8   0.0     5   228     2   225     1   226 0.94 [subseq from] hypothetical protein AJ80_03158 [Polytolypa hystricis UAMH7299]
KAB2101868.1/18-258      -            241 PGAP1                PF07819.13   242   2.3e-50  181.0   0.1   1   1   4.3e-53   2.6e-50  180.8   0.1     5   228     1   239     1   241 0.89 [subseq from] hypothetical protein AG0111_0g9720 [Alternaria gaisen]
EWZ35285.1/112-347       -            236 PGAP1                PF07819.13   242   2.3e-50  181.0   0.1   1   1   4.4e-53   2.6e-50  180.8   0.1     4   228     2   234     1   236 0.78 [subseq from] hypothetical protein FOZG_11284 [Fusarium oxysporum Fo47]
EWZ96722.1/112-347       -            236 PGAP1                PF07819.13   242   2.3e-50  181.0   0.1   1   1   4.4e-53   2.6e-50  180.8   0.1     4   228     2   234     1   236 0.78 [subseq from] hypothetical protein FOWG_04002 [Fusarium oxysporum f. sp. lycopersici MN25] >EXL54821.1 hypothetical protein FOCG_05619 [Fusarium oxysporum f. sp. radicis-lycopersici 26381]
EXK86173.1/112-347       -            236 PGAP1                PF07819.13   242   2.3e-50  181.0   0.1   1   1   4.4e-53   2.6e-50  180.8   0.1     4   228     2   234     1   236 0.78 [subseq from] hypothetical protein FOQG_09890 [Fusarium oxysporum f. sp. raphani 54005]
EXL78716.1/112-347       -            236 PGAP1                PF07819.13   242   2.3e-50  181.0   0.1   1   1   4.4e-53   2.6e-50  180.8   0.1     4   228     2   234     1   236 0.78 [subseq from] hypothetical protein FOPG_07166 [Fusarium oxysporum f. sp. conglutinans race 2 54008]
RKL49210.1/56-291        -            236 PGAP1                PF07819.13   242   2.3e-50  181.0   0.1   1   1   4.4e-53   2.6e-50  180.8   0.1     4   228     2   234     1   236 0.78 [subseq from] hypothetical protein BFJ70_g2137 [Fusarium oxysporum]
CEL10010.1/23-263        -            241 PGAP1                PF07819.13   242   2.3e-50  181.0   0.1   1   1   4.4e-53   2.6e-50  180.8   0.1     5   228     1   240     1   241 0.89 [subseq from] Putative LipA and NB-ARC domain protein (AFU_orthologue; AFUA_3G14650) [Aspergillus calidoustus]
XP_030995166.1/62-295    -            234 PGAP1                PF07819.13   242   2.3e-50  181.0   0.0   1   1   4.4e-53   2.6e-50  180.8   0.0     5   228     1   233     1   234 0.85 [subseq from] uncharacterized protein E0L32_006185 [Phialemoniopsis curvata] >TPX13455.1 hypothetical protein E0L32_006185 [Phialemoniopsis curvata]
OBT74634.1/69-300        -            232 PGAP1                PF07819.13   242   2.3e-50  181.0   0.1   1   1   4.4e-53   2.6e-50  180.8   0.1     5   230     1   230     1   232 0.90 [subseq from] hypothetical protein VF21_06396 [Pseudogymnoascus sp. 05NY08]
TVY40134.1/21-267        -            247 PGAP1                PF07819.13   242   2.4e-50  180.9   0.0   1   1   4.5e-53   2.6e-50  180.8   0.0     3   230     2   245     1   247 0.80 [subseq from] Protein SERAC1 [Lachnellula subtilissima]
CZS95227.1/39-283        -            245 PGAP1                PF07819.13   242   2.5e-50  180.9   0.0   1   1   4.8e-53   2.8e-50  180.7   0.0     4   228     2   244     1   245 0.88 [subseq from] uncharacterized protein RAG0_04965 [Rhynchosporium agropyri]
XP_030990833.1/99-331    -            233 PGAP1                PF07819.13   242   2.5e-50  180.8   0.0   1   1   4.8e-53   2.8e-50  180.7   0.0     5   232     1   232     1   233 0.85 [subseq from] uncharacterized protein E0L32_001582 [Phialemoniopsis curvata] >XP_030990866.1 uncharacterized protein E0L32_001615 [Phialemoniopsis curvata] >TPX09122.1 hypothetical protein E0L32_001582 [Phialemoniopsis curvata] >TPX09155.1 hypothetical protein E0L32_001615 [Phialemoniopsis curvata]
KLP08536.1/25-261        -            237 PGAP1                PF07819.13   242   2.5e-50  180.8   0.0   1   1   4.9e-53   2.9e-50  180.7   0.0     3   234     2   232     1   237 0.81 [subseq from] tol protein [Fusarium fujikuroi]
SCN82598.1/67-303        -            237 PGAP1                PF07819.13   242   2.5e-50  180.8   0.0   1   1   4.9e-53   2.9e-50  180.7   0.0     3   234     2   232     1   237 0.81 [subseq from] related to tol protein [Fusarium fujikuroi] >SCN79287.1 related to tol protein [Fusarium fujikuroi]
OBT60834.1/58-297        -            240 PGAP1                PF07819.13   242   2.6e-50  180.8   0.0   1   1   5.2e-53     3e-50  180.6   0.0     4   231     2   239     1   240 0.80 [subseq from] hypothetical protein VE03_09921 [Pseudogymnoascus sp. 23342-1-I1]
KAA6408876.1/136-369     -            234 PGAP1                PF07819.13   242   2.6e-50  180.8   0.0   1   1   4.8e-53   2.8e-50  180.7   0.0     3   231     2   232     1   234 0.85 [subseq from] kinesin light chain 1 [Umbilicaria pustulata]
XP_025594638.1/64-284    -            221 PGAP1                PF07819.13   242   2.6e-50  180.8   0.0   1   1   4.8e-53   2.8e-50  180.7   0.0     4   225     1   218     1   221 0.87 [subseq from] uncharacterized protein FVRRES_11001 [Fusarium venenatum] >CEI70924.1 unnamed protein product [Fusarium venenatum]
OBT40573.1/69-297        -            229 PGAP1                PF07819.13   242   2.6e-50  180.8   0.2   1   1     5e-53     3e-50  180.6   0.2     5   228     1   228     1   229 0.91 [subseq from] hypothetical protein VE00_08569 [Pseudogymnoascus sp. WSF 3629]
SLM39977.1/19-247        -            229 PGAP1                PF07819.13   242   2.7e-50  180.8   0.2   1   1   5.1e-53     3e-50  180.6   0.2     9   228     1   227     1   229 0.91 [subseq from] Tetratricopeptide-like helical domain [Umbilicaria pustulata]
KAB5526336.1/76-319      -            244 PGAP1                PF07819.13   242   2.8e-50  180.7   0.8   1   1   5.2e-53   3.1e-50  180.6   0.8     4   229     2   243     1   244 0.92 [subseq from] hypothetical protein GE09DRAFT_1042671 [Coniochaeta sp. 2T2.1]
ODM19012.1/21-264        -            244 PGAP1                PF07819.13   242   2.8e-50  180.7   0.0   1   1   5.4e-53   3.2e-50  180.5   0.0     4   230     2   243     1   244 0.85 [subseq from] hypothetical protein SI65_05629 [Aspergillus cristatus]
SLM33611.1/28-257        -            230 PGAP1                PF07819.13   242     3e-50  180.6   0.0   1   1   5.6e-53   3.3e-50  180.5   0.0     4   230     1   228     1   230 0.93 [subseq from] hypothetical protein LPUS_02135, partial [Umbilicaria pustulata]
CZT42514.1/26-270        -            245 PGAP1                PF07819.13   242     3e-50  180.6   0.0   1   1   5.8e-53   3.4e-50  180.4   0.0     4   228     2   244     1   245 0.88 [subseq from] uncharacterized protein RSE6_02431 [Rhynchosporium secalis]
OOO06189.1/606-848       -            243 PGAP1                PF07819.13   242     3e-50  180.6   0.0   1   1   5.7e-53   3.3e-50  180.4   0.0     4   228     2   242     1   243 0.87 [subseq from] C4-dicarboxylate transporter/malic acid transport protein [Aspergillus oryzae]
CCA76980.1/61-295        -            235 PGAP1                PF07819.13   242     3e-50  180.6   0.2   1   1   5.6e-53   3.3e-50  180.5   0.2     5   229     1   231     1   235 0.84 [subseq from] hypothetical protein PIIN_10963 [Serendipita indica DSM 11827]
TDZ39082.1/87-315        -            229 PGAP1                PF07819.13   242     3e-50  180.6   0.1   1   1   5.6e-53   3.3e-50  180.5   0.1     4   230     1   225     1   229 0.87 [subseq from] Protein SERAC1 [Colletotrichum spinosum]
PUU83511.1/21-265        -            245 PGAP1                PF07819.13   242     3e-50  180.6   0.1   1   1   5.7e-53   3.4e-50  180.4   0.1     4   228     1   244     1   245 0.84 [subseq from] hypothetical protein B9Z19DRAFT_1060983 [Tuber borchii]
XP_015410532.1/47-279    -            233 PGAP1                PF07819.13   242   3.2e-50  180.5   0.0   1   1   6.1e-53   3.6e-50  180.3   0.0     4   228     2   231     1   233 0.82 [subseq from] sesB-related regulatory protein [Aspergillus nomius NRRL 13137] >KNG89609.1 sesB-related regulatory protein [Aspergillus nomius NRRL 13137]
THV50833.1/58-306        -            249 PGAP1                PF07819.13   242   3.2e-50  180.5   0.3   1   1   6.2e-53   3.6e-50  180.3   0.3     4   228     2   247     1   249 0.89 [subseq from] hypothetical protein BGAL_0134g00150 [Botrytis galanthina]
RKL07018.1/56-291        -            236 PGAP1                PF07819.13   242   3.2e-50  180.5   0.1   1   1   6.1e-53   3.6e-50  180.3   0.1     4   228     2   234     1   236 0.78 [subseq from] hypothetical protein BFJ71_g2338 [Fusarium oxysporum]
XP_031006350.1/15-250    -            236 PGAP1                PF07819.13   242   3.4e-50  180.4   0.3   1   1   6.4e-53   3.8e-50  180.3   0.3     5   230     2   232     1   236 0.88 [subseq from] Subtilisin-like serine protease [Lachnellula hyalina] >TVY27562.1 Subtilisin-like serine protease [Lachnellula hyalina]
XP_009263500.1/52-289    -            238 PGAP1                PF07819.13   242   3.5e-50  180.4   0.0   1   1   6.5e-53   3.9e-50  180.2   0.0     4   231     2   237     1   238 0.88 [subseq from] hypothetical protein FPSE_12108 [Fusarium pseudograminearum CS3096] >EKJ67737.1 hypothetical protein FPSE_12108 [Fusarium pseudograminearum CS3096]
KAA6408334.1/34-263      -            230 PGAP1                PF07819.13   242   3.5e-50  180.4   0.0   1   1   6.6e-53   3.9e-50  180.2   0.0     4   229     2   228     1   230 0.93 [subseq from] hypothetical protein FRX48_08076 [Umbilicaria pustulata]
RYN49977.1/18-258        -            241 PGAP1                PF07819.13   242   3.5e-50  180.4   0.1   1   1   6.7e-53   3.9e-50  180.2   0.1     5   228     1   239     1   241 0.89 [subseq from] hypothetical protein AA0118_g11220 [Alternaria tenuissima]
XP_020127526.1/74-303    -            230 PGAP1                PF07819.13   242   3.7e-50  180.3   0.0   1   1   7.8e-53   4.6e-50  180.0   0.0     3   228     1   226     1   229 0.81 [subseq from] ankyrin repeat protein [Diplodia corticola] >OJD31266.1 ankyrin repeat protein [Diplodia corticola]
OAL46213.1/83-317        -            235 PGAP1                PF07819.13   242   3.8e-50  180.3   1.3   1   1   7.1e-53   4.2e-50  180.1   1.3     4   228     2   234     1   235 0.84 [subseq from] hypothetical protein IQ07DRAFT_603591 [Pyrenochaeta sp. DS3sAY3a]
RYC83395.1/39-275        -            237 PGAP1                PF07819.13   242   3.8e-50  180.3   0.1   1   1   7.1e-53   4.2e-50  180.1   0.1     4   231     2   235     1   237 0.83 [subseq from] hypothetical protein BFJ63_vAg13719 [Fusarium oxysporum f. sp. narcissi]
TRX91012.1/74-313        -            240 PGAP1                PF07819.13   242   3.8e-50  180.3   0.0   1   1   7.4e-53   4.3e-50  180.1   0.0     3   240     1   239     1   240 0.80 [subseq from] hypothetical protein FHL15_007994 [Xylaria flabelliformis]
SLM34907.1/46-278        -            233 PGAP1                PF07819.13   242   3.8e-50  180.3   0.0   1   1   7.2e-53   4.2e-50  180.1   0.0     6   227     2   231     1   233 0.81 [subseq from] Domain of unknown function DUF676, lipase-like [Umbilicaria pustulata]
KAA6412551.1/29-257      -            229 PGAP1                PF07819.13   242   3.8e-50  180.3   0.0   1   1   7.2e-53   4.2e-50  180.1   0.0     4   229     1   227     1   229 0.93 [subseq from] hypothetical protein FRX48_03542 [Umbilicaria pustulata]
CCA76425.1/40-271        -            232 PGAP1                PF07819.13   242   3.9e-50  180.2   0.0   1   1   7.4e-53   4.4e-50  180.1   0.0     5   228     1   230     1   232 0.85 [subseq from] related to tetratricopeptide repeat domain protein-Neosartorya fischeri [Serendipita indica DSM 11827]
CEJ91836.1/22-264        -            243 PGAP1                PF07819.13   242   3.9e-50  180.2   1.0   1   1   7.5e-53   4.4e-50  180.1   1.0     4   228     2   242     1   243 0.92 [subseq from] Putative LipA and NB-ARC domain protein [Torrubiella hemipterigena]
KAB8077285.1/21-263      -            243 PGAP1                PF07819.13   242   4.1e-50  180.2   0.0   1   1   7.7e-53   4.5e-50  180.0   0.0     4   228     2   242     1   243 0.87 [subseq from] lipa and NB-ARC domain protein [Aspergillus leporis]
XP_009263345.1/34-279    -            246 PGAP1                PF07819.13   242   4.1e-50  180.2   0.1   1   1   7.7e-53   4.5e-50  180.0   0.1     4   230     2   244     1   246 0.89 [subseq from] hypothetical protein FPSE_11953 [Fusarium pseudograminearum CS3096] >EKJ67871.1 hypothetical protein FPSE_11953 [Fusarium pseudograminearum CS3096]
XP_008087496.1/96-323    -            228 PGAP1                PF07819.13   242   4.1e-50  180.1   0.1   1   1   7.7e-53   4.5e-50  180.0   0.1     5   228     3   224     1   228 0.86 [subseq from] alpha/beta-Hydrolase [Glarea lozoyensis ATCC 20868] >EPE26177.1 alpha/beta-Hydrolase [Glarea lozoyensis ATCC 20868]
KND92397.1/51-285        -            235 PGAP1                PF07819.13   242   4.2e-50  180.1   0.0   1   1     8e-53   4.7e-50  180.0   0.0     4   228     2   234     1   235 0.83 [subseq from] Protein SERAC1, partial [Tolypocladium ophioglossoides CBS 100239]
RYP17693.1/49-283        -            235 PGAP1                PF07819.13   242   4.4e-50  180.1   0.0   1   1   8.6e-53   5.1e-50  179.8   0.0     6   230     2   231     1   235 0.81 [subseq from] hypothetical protein DL765_004371 [Monosporascus sp. GIB2]
XP_031088907.1/55-291    -            237 PGAP1                PF07819.13   242   4.4e-50  180.0   0.2   1   1   8.4e-53   4.9e-50  179.9   0.2     4   228     2   234     1   237 0.76 [subseq from] uncharacterized protein FPRO_12984 [Fusarium proliferatum ET1] >CZR48374.1 uncharacterized protein FPRO_12984 [Fusarium proliferatum ET1]
EQL30563.1/68-301        -            234 PGAP1                PF07819.13   242   4.5e-50  180.0   0.0   1   1   8.4e-53     5e-50  179.9   0.0     5   234     2   230     1   234 0.91 [subseq from] hypothetical protein BDFG_06957 [Blastomyces dermatitidis ATCC 26199]
KMW68444.1/68-301        -            234 PGAP1                PF07819.13   242   4.5e-50  180.0   0.0   1   1   8.4e-53     5e-50  179.9   0.0     5   234     2   230     1   234 0.91 [subseq from] hypothetical protein BDDG_12829 [Blastomyces dermatitidis ATCC 18188]
TVY65025.1/55-290        -            236 PGAP1                PF07819.13   242   4.5e-50  180.0   0.1   1   1   8.5e-53     5e-50  179.9   0.1     4   228     2   234     1   236 0.78 [subseq from] Protein SERAC1 [Fusarium oxysporum f. sp. cubense]
XP_009228041.1/36-268    -            233 PGAP1                PF07819.13   242   4.5e-50  180.0   0.0   1   1   8.5e-53     5e-50  179.9   0.0     3   234     2   230     1   233 0.88 [subseq from] hypothetical protein GGTG_11886 [Gaeumannomyces tritici R3-111a-1] >EJT70863.1 hypothetical protein GGTG_11886 [Gaeumannomyces tritici R3-111a-1]
KAA6408665.1/21-249      -            229 PGAP1                PF07819.13   242   4.6e-50  180.0   0.0   1   1   8.6e-53   5.1e-50  179.9   0.0     4   229     1   227     1   229 0.93 [subseq from] hypothetical protein FRX48_07747 [Umbilicaria pustulata]
SPQ24667.1/22-268        -            247 PGAP1                PF07819.13   242   4.7e-50  180.0   0.4   1   1   8.9e-53   5.2e-50  179.8   0.4     4   229     2   246     1   247 0.89 [subseq from] 1af3a6ee-40fd-4363-852d-8a8be1b037e7 [Thermothielavioides terrestris]
XP_003654422.1/22-268    -            247 PGAP1                PF07819.13   242   4.7e-50  180.0   0.4   1   1   8.9e-53   5.2e-50  179.8   0.4     4   229     2   246     1   247 0.89 [subseq from] hypothetical protein THITE_2078970 [Thermothielavioides terrestris NRRL 8126] >AEO68086.1 hypothetical protein THITE_2078970 [Thermothielavioides terrestris NRRL 8126]
RSL80481.1/43-291        -            249 PGAP1                PF07819.13   242   4.7e-50  180.0   0.0   1   1   9.3e-53   5.5e-50  179.7   0.0     4   229     2   246     1   249 0.81 [subseq from] hypothetical protein CEP51_006543 [Fusarium sp. AF-3]
KAA6415486.1/21-249      -            229 PGAP1                PF07819.13   242   4.9e-50  179.9   0.0   1   1   9.2e-53   5.4e-50  179.8   0.0     4   229     1   227     1   229 0.93 [subseq from] G- beta WD-40 repeats containing protein [Umbilicaria pustulata]
OCK97422.1/50-283        -            234 PGAP1                PF07819.13   242   4.9e-50  179.9   0.0   1   1   9.4e-53   5.5e-50  179.7   0.0     5   228     1   232     1   234 0.78 [subseq from] hypothetical protein K441DRAFT_630340, partial [Cenococcum geophilum 1.58]
CRL22016.1/23-262        -            240 PGAP1                PF07819.13   242   4.9e-50  179.9   0.0   1   1   9.4e-53   5.5e-50  179.7   0.0     4   228     1   239     1   240 0.91 [subseq from] NB-ARC [Penicillium camemberti]
XP_024708829.1/27-269    -            243 PGAP1                PF07819.13   242     5e-50  179.9   0.0   1   1   9.4e-53   5.5e-50  179.7   0.0     4   228     2   242     1   243 0.87 [subseq from] lipa and NB-ARC domain protein [Aspergillus steynii IBT 23096] >PLB53527.1 lipa and NB-ARC domain protein [Aspergillus steynii IBT 23096]
RYO22803.1/56-292        -            237 PGAP1                PF07819.13   242     5e-50  179.9   0.1   1   1   9.4e-53   5.5e-50  179.7   0.1     5   229     1   236     1   237 0.86 [subseq from] hypothetical protein AA0113_g12761 [Alternaria arborescens]
XP_007291906.1/46-291    -            246 PGAP1                PF07819.13   242     5e-50  179.9   0.1   1   1   9.7e-53   5.7e-50  179.7   0.1     4   229     2   245     1   246 0.87 [subseq from] LipA and NB-ARC domain-containing protein [Marssonina brunnea f. sp. 'multigermtubi' MB_m1] >EKD17648.1 LipA and NB-ARC domain-containing protein [Marssonina brunnea f. sp. 'multigermtubi' MB_m1]
CZR66344.1/46-270        -            225 PGAP1                PF07819.13   242   5.1e-50  179.8   0.0   1   1   9.6e-53   5.6e-50  179.7   0.0     7   228     2   223     1   225 0.83 [subseq from] uncharacterized protein PAC_16245 [Phialocephala subalpina]
PVF95828.1/22-255        -            234 PGAP1                PF07819.13   242   5.1e-50  179.8   0.1   1   1   9.7e-53   5.7e-50  179.7   0.1     5   229     1   231     1   234 0.84 [subseq from] TPR-like protein [Serendipita vermifera 'subsp. bescii']
XP_014174177.1/23-264    -            242 PGAP1                PF07819.13   242   5.2e-50  179.8   1.1   1   1   9.9e-53   5.8e-50  179.7   1.1     5   228     2   241     1   242 0.91 [subseq from] and nb-arc domain containing protein [Grosmannia clavigera kw1407] >EFX04695.1 and nb-arc domain containing protein [Grosmannia clavigera kw1407]
RSM16726.1/43-291        -            249 PGAP1                PF07819.13   242   5.3e-50  179.8   0.0   1   1     1e-52   6.1e-50  179.6   0.0     4   229     2   246     1   249 0.82 [subseq from] hypothetical protein CDV31_004498 [Fusarium ambrosium]
PVF91603.1/18-246        -            229 PGAP1                PF07819.13   242   5.5e-50  179.7   0.0   1   1     1e-52   6.1e-50  179.6   0.0     7   229     2   228     1   229 0.88 [subseq from] hypothetical protein CPB86DRAFT_303305, partial [Serendipita vermifera 'subsp. bescii']
EXM25090.1/112-347       -            236 PGAP1                PF07819.13   242   5.5e-50  179.7   0.1   1   1     1e-52   6.1e-50  179.6   0.1     4   228     2   234     1   236 0.80 [subseq from] hypothetical protein FOTG_08061 [Fusarium oxysporum f. sp. vasinfectum 25433]
SLM35642.1/21-250        -            230 PGAP1                PF07819.13   242   5.5e-50  179.7   0.0   1   1     1e-52   6.1e-50  179.6   0.0     4   230     1   228     1   230 0.93 [subseq from] P-loop containing nucleoside triphosphate hydrolase [Umbilicaria pustulata]
RFU80090.1/24-267        -            244 PGAP1                PF07819.13   242   5.7e-50  179.7   0.1   1   1   1.1e-52   6.4e-50  179.5   0.1     5   230     1   242     1   244 0.90 [subseq from] and nb-arc domain [Trichoderma arundinaceum]
KAE8349594.1/73-316      -            244 PGAP1                PF07819.13   242   5.8e-50  179.7   0.0   1   1   1.1e-52   6.4e-50  179.5   0.0     4   229     2   243     1   244 0.87 [subseq from] lipa and NB-ARC domain protein [Aspergillus coremiiformis]
RGP80658.1/22-267        -            246 PGAP1                PF07819.13   242   5.9e-50  179.6   0.2   1   1   1.1e-52   6.6e-50  179.5   0.2     4   231     2   245     1   246 0.90 [subseq from] hypothetical protein FLONG3_1262 [Fusarium longipes]
KLP12267.1/54-290        -            237 PGAP1                PF07819.13   242   6.1e-50  179.6   0.2   1   1   1.2e-52   6.8e-50  179.4   0.2     3   228     2   235     1   237 0.78 [subseq from] uncharacterized protein Y057_11978 [Fusarium fujikuroi] >SCO00334.1 uncharacterized protein FFC1_08521 [Fusarium fujikuroi] >SCN64907.1 uncharacterized protein FFB20_01124 [Fusarium fujikuroi]
SCV42853.1/54-290        -            237 PGAP1                PF07819.13   242   6.1e-50  179.6   0.2   1   1   1.2e-52   6.8e-50  179.4   0.2     3   228     2   235     1   237 0.78 [subseq from] uncharacterized protein FFB14_07826 [Fusarium fujikuroi]
XP_023436183.1/54-290    -            237 PGAP1                PF07819.13   242   6.1e-50  179.6   0.2   1   1   1.2e-52   6.8e-50  179.4   0.2     3   228     2   235     1   237 0.78 [subseq from] uncharacterized protein FFUJ_09848 [Fusarium fujikuroi IMI 58289] >CCT74105.1 uncharacterized protein FFUJ_09848 [Fusarium fujikuroi IMI 58289] >SCO17116.1 uncharacterized protein FFM5_11488 [Fusarium fujikuroi] >SCO56241.1 uncharacterized protein FFMR_13397 [Fusarium fujikuroi]
XP_024547403.1/25-274    -            250 PGAP1                PF07819.13   242   6.1e-50  179.6   0.3   1   1   1.2e-52   6.9e-50  179.4   0.3     4   229     2   248     1   250 0.89 [subseq from] hypothetical protein BCIN_02g09140 [Botrytis cinerea B05.10] >CCD50728.1 hypothetical protein BofuT4_P087910.1 [Botrytis cinerea T4] >ATZ47657.1 hypothetical protein BCIN_02g09140 [Botrytis cinerea B05.10]
PMD40433.1/18-246        -            229 PGAP1                PF07819.13   242   6.3e-50  179.5   0.0   1   1   1.2e-52     7e-50  179.4   0.0     6   228     2   228     1   229 0.86 [subseq from] hypothetical protein L207DRAFT_633459 [Hyaloscypha variabilis F]
CZT01681.1/39-283        -            245 PGAP1                PF07819.13   242   6.4e-50  179.5   0.0   1   1   1.2e-52   7.3e-50  179.3   0.0     4   228     2   244     1   245 0.88 [subseq from] uncharacterized protein RCO7_01901 [Rhynchosporium commune]
EWZ36204.1/48-271        -            224 PGAP1                PF07819.13   242   6.4e-50  179.5   0.2   1   1   1.2e-52     7e-50  179.4   0.2     5   225     2   221     1   224 0.80 [subseq from] hypothetical protein FOZG_11945 [Fusarium oxysporum Fo47]
KFX98351.1/42-280        -            239 PGAP1                PF07819.13   242   6.5e-50  179.5   0.0   1   1   1.2e-52   7.3e-50  179.3   0.0     4   229     2   238     1   239 0.79 [subseq from] hypothetical protein O988_04393 [Pseudogymnoascus sp. VKM F-3808]
XP_001262999.1/49-286    -            238 PGAP1                PF07819.13   242   6.5e-50  179.5   0.0   1   1   1.2e-52   7.3e-50  179.3   0.0     8   227     2   237     1   238 0.87 [subseq from] tetratricopeptide repeat domain protein [Aspergillus fischeri NRRL 181] >EAW21102.1 tetratricopeptide repeat domain protein [Aspergillus fischeri NRRL 181]
RGP76056.1/52-286        -            235 PGAP1                PF07819.13   242   6.5e-50  179.5   0.0   1   1   1.2e-52   7.1e-50  179.4   0.0     4   227     2   233     1   235 0.86 [subseq from] hypothetical protein FLONG3_5447 [Fusarium longipes]
KFX98553.1/42-280        -            239 PGAP1                PF07819.13   242   6.6e-50  179.5   0.0   1   1   1.3e-52   7.6e-50  179.3   0.0     4   229     2   238     1   239 0.82 [subseq from] hypothetical protein V490_02230 [Pseudogymnoascus sp. VKM F-3557]
XP_007801584.1/16-249    -            234 PGAP1                PF07819.13   242   6.8e-50  179.4   0.0   1   1   1.3e-52   7.5e-50  179.3   0.0     4   231     2   232     1   234 0.89 [subseq from] hypothetical protein EPUS_09197 [Endocarpon pusillum Z07020] >ERF72769.1 hypothetical protein EPUS_09197 [Endocarpon pusillum Z07020]
XP_025486208.1/22-254    -            233 PGAP1                PF07819.13   242   6.8e-50  179.4   0.0   1   1   1.3e-52   7.6e-50  179.3   0.0     4   233     1   231     1   233 0.87 [subseq from] hypothetical protein BO82DRAFT_427198 [Aspergillus uvarum CBS 121591] >PYH76008.1 hypothetical protein BO82DRAFT_427198 [Aspergillus uvarum CBS 121591] >PYI33107.1 hypothetical protein BP00DRAFT_367450 [Aspergillus indologenus CBS 114.80]
XP_014541470.1/54-288    -            235 PGAP1                PF07819.13   242   6.8e-50  179.4   0.1   1   1   1.3e-52   7.7e-50  179.3   0.1     4   226     2   233     1   235 0.78 [subseq from] Tetratricopeptide-like helical, partial [Metarhizium brunneum ARSEF 3297] >KID72264.1 Tetratricopeptide-like helical, partial [Metarhizium brunneum ARSEF 3297]
OWP04666.1/121-366       -            246 PGAP1                PF07819.13   242   6.9e-50  179.4   0.0   1   1   1.3e-52   7.9e-50  179.2   0.0     4   229     2   245     1   246 0.87 [subseq from] hypothetical protein B2J93_5685 [Marssonina coronariae]
EMR86648.1/58-306        -            249 PGAP1                PF07819.13   242     7e-50  179.4   0.3   1   1   1.3e-52   7.9e-50  179.2   0.3     4   228     2   247     1   249 0.89 [subseq from] putative and nb-arc domain protein [Botrytis cinerea BcDW1]
TGO09067.1/25-273        -            249 PGAP1                PF07819.13   242     7e-50  179.4   0.3   1   1   1.3e-52   7.9e-50  179.2   0.3     4   228     2   247     1   249 0.89 [subseq from] hypothetical protein BTUL_0181g00010 [Botrytis tulipae]
TGO19745.1/58-306        -            249 PGAP1                PF07819.13   242     7e-50  179.4   0.3   1   1   1.3e-52   7.9e-50  179.2   0.3     4   228     2   247     1   249 0.89 [subseq from] hypothetical protein BPAE_0333g00060 [Botrytis paeoniae]
TGO33036.1/25-273        -            249 PGAP1                PF07819.13   242     7e-50  179.4   0.3   1   1   1.3e-52   7.9e-50  179.2   0.3     4   228     2   247     1   249 0.89 [subseq from] hypothetical protein BHYA_0271g00060 [Botrytis hyacinthi]
TGO53904.1/40-288        -            249 PGAP1                PF07819.13   242     7e-50  179.4   0.3   1   1   1.3e-52   7.9e-50  179.2   0.3     4   228     2   247     1   249 0.89 [subseq from] hypothetical protein BOTNAR_0283g00150 [Botryotinia narcissicola]
TGO75439.1/25-273        -            249 PGAP1                PF07819.13   242     7e-50  179.4   0.3   1   1   1.3e-52   7.9e-50  179.2   0.3     4   228     2   247     1   249 0.89 [subseq from] hypothetical protein BELL_0213g00130 [Botrytis elliptica]
XP_024547404.1/25-273    -            249 PGAP1                PF07819.13   242     7e-50  179.4   0.3   1   1   1.3e-52   7.9e-50  179.2   0.3     4   228     2   247     1   249 0.89 [subseq from] hypothetical protein BCIN_02g09140 [Botrytis cinerea B05.10] >ATZ47658.1 hypothetical protein BCIN_02g09140 [Botrytis cinerea B05.10]
KFG80287.1/54-290        -            237 PGAP1                PF07819.13   242   7.1e-50  179.4   0.1   1   1   1.4e-52   8.3e-50  179.1   0.1     4   228     2   235     1   237 0.79 [subseq from] hypothetical protein MANI_027426 [Metarhizium anisopliae]
KID66335.1/54-290        -            237 PGAP1                PF07819.13   242   7.1e-50  179.4   0.1   1   1   1.4e-52   8.3e-50  179.1   0.1     4   228     2   235     1   237 0.79 [subseq from] Tetratricopeptide-like helical, partial [Metarhizium anisopliae ARSEF 549]
KFA62016.1/23-285        -            263 PGAP1                PF07819.13   242   7.1e-50  179.4   0.5   1   1   1.4e-52   8.4e-50  179.1   0.5     4   229     2   261     1   263 0.92 [subseq from] hypothetical protein S40285_02124 [Stachybotrys chlorohalonata IBT 40285]
KEY65428.1/26-270        -            245 PGAP1                PF07819.13   242   7.1e-50  179.4   0.2   1   1   1.4e-52     8e-50  179.2   0.2     4   229     2   243     1   245 0.91 [subseq from] hypothetical protein S7711_04322 [Stachybotrys chartarum IBT 7711]
KFA51145.1/26-270        -            245 PGAP1                PF07819.13   242   7.1e-50  179.4   0.2   1   1   1.4e-52     8e-50  179.2   0.2     4   229     2   243     1   245 0.91 [subseq from] hypothetical protein S40293_04787 [Stachybotrys chartarum IBT 40293]
XP_016223751.1/71-298    -            228 PGAP1                PF07819.13   242   7.2e-50  179.3   0.0   1   1   1.4e-52     8e-50  179.2   0.0     4   227     2   227     1   228 0.90 [subseq from] polyubiquitin [Exophiala mesophila] >KIV92177.1 polyubiquitin [Exophiala mesophila]
KAA8641295.1/27-268      -            242 PGAP1                PF07819.13   242   7.3e-50  179.3   0.0   1   1   1.4e-52   8.2e-50  179.2   0.0     4   227     2   241     1   242 0.87 [subseq from] hypothetical protein ATNIH1004_002035 [Aspergillus tanneri]
THC98094.1/27-268        -            242 PGAP1                PF07819.13   242   7.3e-50  179.3   0.0   1   1   1.4e-52   8.2e-50  179.2   0.0     4   227     2   241     1   242 0.87 [subseq from] hypothetical protein EYZ11_002446 [Aspergillus tanneri]
OBS25749.1/52-289        -            238 PGAP1                PF07819.13   242   7.8e-50  179.2   0.0   1   1   1.5e-52   8.7e-50  179.1   0.0     4   231     2   237     1   238 0.81 [subseq from] hypothetical protein FPOA_06284 [Fusarium poae]
KAA6410396.1/21-249      -            229 PGAP1                PF07819.13   242   7.9e-50  179.2   0.0   1   1   1.5e-52   8.8e-50  179.1   0.0     4   229     1   227     1   229 0.93 [subseq from] hypothetical protein FRX48_05817 [Umbilicaria pustulata]
RYN15694.1/51-282        -            232 PGAP1                PF07819.13   242   8.1e-50  179.2   0.5   1   1   1.5e-52     9e-50  179.0   0.5     5   227     1   231     1   232 0.84 [subseq from] hypothetical protein AA0115_g12872 [Alternaria tenuissima]
RYN22916.1/51-282        -            232 PGAP1                PF07819.13   242   8.1e-50  179.2   0.5   1   1   1.5e-52     9e-50  179.0   0.5     5   227     1   231     1   232 0.84 [subseq from] hypothetical protein AA0114_g12870 [Alternaria tenuissima]
RYN57525.1/51-282        -            232 PGAP1                PF07819.13   242   8.1e-50  179.2   0.5   1   1   1.5e-52     9e-50  179.0   0.5     5   227     1   231     1   232 0.84 [subseq from] hypothetical protein AA0117_g13215 [Alternaria alternata] >RYN82561.1 hypothetical protein AA0119_g13414 [Alternaria tenuissima]
RYO00079.1/51-282        -            232 PGAP1                PF07819.13   242   8.1e-50  179.2   0.5   1   1   1.5e-52     9e-50  179.0   0.5     5   227     1   231     1   232 0.84 [subseq from] hypothetical protein AA0121_g13434 [Alternaria tenuissima]
RYO48276.1/51-282        -            232 PGAP1                PF07819.13   242   8.1e-50  179.2   0.5   1   1   1.5e-52     9e-50  179.0   0.5     5   227     1   231     1   232 0.84 [subseq from] hypothetical protein AA0116_g12650 [Alternaria tenuissima]
KAA6411567.1/21-249      -            229 PGAP1                PF07819.13   242   8.1e-50  179.2   0.0   1   1   1.5e-52     9e-50  179.0   0.0     4   229     1   227     1   229 0.93 [subseq from] hypothetical protein FRX48_04847 [Umbilicaria pustulata]
SLM41226.1/28-256        -            229 PGAP1                PF07819.13   242   8.1e-50  179.2   0.0   1   1   1.5e-52     9e-50  179.0   0.0     4   229     1   227     1   229 0.93 [subseq from] WD40/YVTN repeat-like-containing domain [Umbilicaria pustulata]
RBQ98158.1/47-284        -            238 PGAP1                PF07819.13   242   8.2e-50  179.2   0.0   1   1   1.6e-52   9.1e-50  179.0   0.0     4   232     2   236     1   238 0.82 [subseq from] hypothetical protein FVER53263_11651 [Fusarium verticillioides]
PVH94680.1/22-261        -            240 PGAP1                PF07819.13   242   8.2e-50  179.2   0.1   1   1   1.6e-52   9.2e-50  179.0   0.1     5   229     1   239     1   240 0.90 [subseq from] ribonuclease-like protein p/mrp subunit [Periconia macrospinosa]
XP_025442744.1/321-560   -            240 PGAP1                PF07819.13   242   8.3e-50  179.1   0.0   1   1   1.6e-52   9.3e-50  179.0   0.0     7   228     2   239     1   240 0.87 [subseq from] hypothetical protein BO95DRAFT_481829 [Aspergillus brunneoviolaceus CBS 621.78] >RAH46223.1 hypothetical protein BO95DRAFT_481829 [Aspergillus brunneoviolaceus CBS 621.78]
GES61287.1/21-262        -            242 PGAP1                PF07819.13   242   8.3e-50  179.1   0.0   1   1   1.6e-52   9.3e-50  179.0   0.0     4   227     2   241     1   242 0.88 [subseq from] hypothetical protein ATETN484_0005074600 [Aspergillus terreus]
KFA75868.1/26-270        -            245 PGAP1                PF07819.13   242   8.3e-50  179.1   0.2   1   1   1.6e-52   9.3e-50  179.0   0.2     4   229     2   243     1   245 0.91 [subseq from] hypothetical protein S40288_01931 [Stachybotrys chartarum IBT 40288]
KAE8454517.1/56-288      -            233 PGAP1                PF07819.13   242   8.4e-50  179.1   0.2   1   1   1.6e-52   9.2e-50  179.0   0.2     4   230     2   229     1   233 0.86 [subseq from] hypothetical protein EG329_000140 [Venturia inaequalis]
XP_013282338.1/4-246     -            243 PGAP1                PF07819.13   242   8.4e-50  179.1   0.0   1   1   1.6e-52   9.4e-50  179.0   0.0     7   227     1   242     1   243 0.83 [subseq from] hypothetical protein Z517_08368 [Fonsecaea pedrosoi CBS 271.37] >KIW78530.1 hypothetical protein Z517_08368 [Fonsecaea pedrosoi CBS 271.37]
OBT62817.1/44-285        -            242 PGAP1                PF07819.13   242   8.4e-50  179.1   0.0   1   1   1.6e-52   9.6e-50  178.9   0.0     4   231     1   238     1   241 0.83 [subseq from] hypothetical protein VE03_07668 [Pseudogymnoascus sp. 23342-1-I1]
XP_024741490.1/48-285    -            238 PGAP1                PF07819.13   242   8.6e-50  179.1   0.0   1   1   1.6e-52   9.6e-50  178.9   0.0     5   233     1   237     1   238 0.87 [subseq from] hypothetical protein K444DRAFT_583031 [Hyaloscypha bicolor E] >PMD64586.1 hypothetical protein K444DRAFT_583031 [Hyaloscypha bicolor E]
KAE8440770.1/31-263      -            233 PGAP1                PF07819.13   242   8.7e-50  179.1   0.2   1   1   1.6e-52   9.6e-50  178.9   0.2     3   230     2   231     1   233 0.86 [subseq from] hypothetical protein EG329_006587 [Venturia inaequalis]
KFY44105.1/42-280        -            239 PGAP1                PF07819.13   242   8.8e-50  179.1   0.0   1   1   1.7e-52     1e-49  178.9   0.0     4   229     2   238     1   239 0.80 [subseq from] hypothetical protein V495_03626 [Pseudogymnoascus sp. VKM F-4514 (FW-929)] >KFY56750.1 hypothetical protein V497_06027 [Pseudogymnoascus sp. VKM F-4516 (FW-969)]
EXK34949.1/84-319        -            236 PGAP1                PF07819.13   242   8.9e-50  179.1   0.1   1   1   1.7e-52   9.9e-50  178.9   0.1     4   228     2   234     1   236 0.79 [subseq from] hypothetical protein FOMG_10259 [Fusarium oxysporum f. sp. melonis 26406]
KIV87767.1/45-277        -            233 PGAP1                PF07819.13   242   8.9e-50  179.0   0.2   1   1   1.7e-52     1e-49  178.9   0.2     4   228     2   232     1   233 0.78 [subseq from] hypothetical protein PV11_03289 [Exophiala sideris]
KAE8443095.1/53-278      -            226 PGAP1                PF07819.13   242     9e-50  179.0   0.4   1   1   1.7e-52     1e-49  178.9   0.4     5   229     2   225     1   226 0.93 [subseq from] hypothetical protein EG329_002339 [Venturia inaequalis]
XP_024693504.1/19-271    -            253 PGAP1                PF07819.13   242   9.1e-50  179.0   0.1   1   1   1.7e-52     1e-49  178.9   0.1     3   238     2   250     1   253 0.91 [subseq from] hypothetical protein P168DRAFT_310409 [Aspergillus campestris IBT 28561] >PKY04910.1 hypothetical protein P168DRAFT_310409 [Aspergillus campestris IBT 28561]
SLM36001.1/74-303        -            230 PGAP1                PF07819.13   242   9.2e-50  179.0   0.0   1   1   1.7e-52     1e-49  178.9   0.0     4   230     1   228     1   230 0.93 [subseq from] WD40/YVTN repeat-like-containing domain [Umbilicaria pustulata]
TVY91507.1/48-290        -            243 PGAP1                PF07819.13   242   9.3e-50  179.0   0.0   1   1   1.8e-52     1e-49  178.8   0.0     4   229     2   242     1   243 0.89 [subseq from] Protein SERAC1 [Lachnellula willkommii]
XP_025432368.1/22-254    -            233 PGAP1                PF07819.13   242   9.4e-50  179.0   0.0   1   1   1.8e-52     1e-49  178.8   0.0     4   233     1   231     1   233 0.88 [subseq from] hypothetical protein BP01DRAFT_414894 [Aspergillus saccharolyticus JOP 1030-1] >PYH46386.1 hypothetical protein BP01DRAFT_414894 [Aspergillus saccharolyticus JOP 1030-1]
OOQ84553.1/21-290        -            270 PGAP1                PF07819.13   242   9.5e-50  179.0   0.1   1   1     2e-52   1.2e-49  178.6   0.1     3   227     2   269     1   270 0.80 [subseq from] tetratricopeptide repeat domain protein [Penicillium brasilianum]
KAE8440749.1/24-262      -            239 PGAP1                PF07819.13   242     1e-49  178.8   0.0   1   1     2e-52   1.2e-49  178.7   0.0     4   228     1   237     1   239 0.91 [subseq from] hypothetical protein EG329_006608 [Venturia inaequalis]
PMD31444.1/57-287        -            231 PGAP1                PF07819.13   242     1e-49  178.8   0.2   1   1     2e-52   1.2e-49  178.7   0.2     6   227     1   229     1   231 0.86 [subseq from] putative SesB-related regulatory protein [Hyaloscypha variabilis F]
PVF91216.1/32-263        -            232 PGAP1                PF07819.13   242     1e-49  178.8   0.0   1   1     2e-52   1.2e-49  178.7   0.0     5   230     1   230     1   232 0.87 [subseq from] hypothetical protein CPB86DRAFT_719899, partial [Serendipita vermifera 'subsp. bescii']
XP_009226240.1/49-287    -            239 PGAP1                PF07819.13   242   1.1e-49  178.8   0.0   1   1   2.1e-52   1.2e-49  178.6   0.0     5   229     2   235     1   239 0.77 [subseq from] hypothetical protein GGTG_10113 [Gaeumannomyces tritici R3-111a-1] >EJT73266.1 hypothetical protein GGTG_10113 [Gaeumannomyces tritici R3-111a-1]
POR32464.1/86-307        -            222 PGAP1                PF07819.13   242   1.1e-49  178.8   0.1   1   1   2.1e-52   1.2e-49  178.6   0.1     6   227     1   221     1   222 0.89 [subseq from] NACHT and WD domain-containing protein [Tolypocladium paradoxum]
KAE8358436.1/48-280      -            233 PGAP1                PF07819.13   242   1.1e-49  178.8   0.0   1   1   2.1e-52   1.2e-49  178.6   0.0     4   229     1   231     1   233 0.80 [subseq from] Alpha/Beta hydrolase protein [Aspergillus caelatus] >KAE8423272.1 Alpha/Beta hydrolase protein [Aspergillus pseudocaelatus]
KZN89782.1/34-267        -            234 PGAP1                PF07819.13   242   1.1e-49  178.7   0.0   1   1   2.1e-52   1.3e-49  178.6   0.0     6   234     1   231     1   234 0.84 [subseq from] Protein SERAC1 [Penicillium chrysogenum]
XP_002569230.1/139-372   -            234 PGAP1                PF07819.13   242   1.1e-49  178.7   0.0   1   1   2.1e-52   1.3e-49  178.6   0.0     6   234     1   231     1   234 0.84 [subseq from] Pc21g22620 [Penicillium rubens Wisconsin 54-1255] >CAP97159.1 Pc21g22620 [Penicillium rubens Wisconsin 54-1255]
RBR18858.1/34-270        -            237 PGAP1                PF07819.13   242   1.1e-49  178.7   0.0   1   1   2.2e-52   1.3e-49  178.5   0.0     4   230     2   234     1   237 0.82 [subseq from] hypothetical protein FVER53590_11651 [Fusarium verticillioides]
XP_018759360.1/34-270    -            237 PGAP1                PF07819.13   242   1.1e-49  178.7   0.0   1   1   2.2e-52   1.3e-49  178.5   0.0     4   230     2   234     1   237 0.82 [subseq from] hypothetical protein FVEG_11652 [Fusarium verticillioides 7600] >EWG53169.1 hypothetical protein FVEG_11652 [Fusarium verticillioides 7600]
KAA6408308.1/68-295      -            228 PGAP1                PF07819.13   242   1.1e-49  178.7   0.0   1   1   2.2e-52   1.3e-49  178.5   0.0     4   228     1   226     1   228 0.94 [subseq from] hypothetical protein FRX48_08050 [Umbilicaria pustulata]
ELR06976.1/23-270        -            248 PGAP1                PF07819.13   242   1.2e-49  178.7   0.1   1   1   2.2e-52   1.3e-49  178.5   0.1     4   230     2   244     1   248 0.78 [subseq from] hypothetical protein GMDG_08210 [Pseudogymnoascus destructans 20631-21]
XP_024322841.1/21-268    -            248 PGAP1                PF07819.13   242   1.2e-49  178.7   0.1   1   1   2.2e-52   1.3e-49  178.5   0.1     4   230     2   244     1   248 0.78 [subseq from] hypothetical protein VC83_04681 [Pseudogymnoascus destructans] >OAF57553.1 hypothetical protein VC83_04681 [Pseudogymnoascus destructans]
XP_020122035.1/440-686   -            247 PGAP1                PF07819.13   242   1.2e-49  178.6   0.0   1   1   2.3e-52   1.3e-49  178.5   0.0     4   228     2   246     1   247 0.84 [subseq from] hypothetical protein UA08_02610 [Talaromyces atroroseus] >OKL61914.1 hypothetical protein UA08_02610 [Talaromyces atroroseus]
CCX10123.1/20-248        -            229 PGAP1                PF07819.13   242   1.2e-49  178.6   0.1   1   1   2.3e-52   1.3e-49  178.5   0.1     5   233     2   220     1   229 0.91 [subseq from] Similar to Protein SERAC1; acc. no. Q5SNQ7 [Pyronema omphalodes CBS 100304]
XP_007718820.1/19-253    -            235 PGAP1                PF07819.13   242   1.3e-49  178.6   0.0   1   1   2.4e-52   1.4e-49  178.4   0.0     5   229     1   233     1   235 0.82 [subseq from] hypothetical protein COCCADRAFT_65756, partial [Bipolaris zeicola 26-R-13] >EUC26874.1 hypothetical protein COCCADRAFT_65756, partial [Bipolaris zeicola 26-R-13]
KAA6413113.1/68-296      -            229 PGAP1                PF07819.13   242   1.3e-49  178.5   0.0   1   1   2.4e-52   1.4e-49  178.4   0.0     4   229     1   227     1   229 0.93 [subseq from] hypothetical protein FRX48_02857 [Umbilicaria pustulata]
KAE8382644.1/48-280      -            233 PGAP1                PF07819.13   242   1.3e-49  178.5   0.0   1   1   2.5e-52   1.4e-49  178.4   0.0     4   229     1   231     1   233 0.82 [subseq from] Alpha/Beta hydrolase protein [Aspergillus bertholletius]
OAT13529.1/68-301        -            234 PGAP1                PF07819.13   242   1.3e-49  178.5   0.0   1   1   2.4e-52   1.4e-49  178.4   0.0     5   234     2   230     1   234 0.90 [subseq from] NACHT and WD domain-containing protein [Blastomyces gilchristii SLH14081]
OAT13530.1/68-301        -            234 PGAP1                PF07819.13   242   1.3e-49  178.5   0.0   1   1   2.4e-52   1.4e-49  178.4   0.0     5   234     2   230     1   234 0.90 [subseq from] NACHT and WD domain-containing protein, variant 1 [Blastomyces gilchristii SLH14081]
XP_002620918.1/68-301    -            234 PGAP1                PF07819.13   242   1.3e-49  178.5   0.0   1   1   2.4e-52   1.4e-49  178.4   0.0     5   234     2   230     1   234 0.90 [subseq from] NACHT and WD domain-containing protein [Blastomyces gilchristii SLH14081]
PVF92961.1/85-319        -            235 PGAP1                PF07819.13   242   1.3e-49  178.5   0.1   1   1   2.6e-52   1.5e-49  178.3   0.1     5   232     1   232     1   234 0.83 [subseq from] hypothetical protein CPB86DRAFT_144260, partial [Serendipita vermifera 'subsp. bescii']
CZR53779.1/22-262        -            241 PGAP1                PF07819.13   242   1.3e-49  178.5   0.0   1   1   2.5e-52   1.5e-49  178.3   0.0     6   237     2   239     1   241 0.80 [subseq from] uncharacterized protein PAC_03660 [Phialocephala subalpina]
PBP15673.1/24-269        -            246 PGAP1                PF07819.13   242   1.4e-49  178.4   0.0   1   1   2.6e-52   1.5e-49  178.3   0.0     4   229     2   245     1   246 0.86 [subseq from] LipA and NB-ARC domain-containing protein [Diplocarpon rosae]
KID85820.1/46-304        -            259 PGAP1                PF07819.13   242   1.4e-49  178.4   0.2   1   1   2.8e-52   1.6e-49  178.2   0.2     6   231     3   258     1   259 0.83 [subseq from] sesB-related regulatory protein [Metarhizium guizhouense ARSEF 977]
KAA6410460.1/21-250      -            230 PGAP1                PF07819.13   242   1.4e-49  178.4   0.0   1   1   2.7e-52   1.6e-49  178.2   0.0     4   230     1   228     1   230 0.93 [subseq from] hypothetical protein FRX48_05882 [Umbilicaria pustulata]
KAB5515683.1/44-205      -            162 PGAP1                PF07819.13   242   1.4e-49  178.4   0.1   1   1   2.6e-52   1.5e-49  178.3   0.1     4   159     2   155     1   162 0.93 [subseq from] Alpha/Beta hydrolase protein, partial [Coniochaeta sp. 2T2.1]
OBT63788.1/82-322        -            241 PGAP1                PF07819.13   242   1.4e-49  178.4   0.0   1   1   2.8e-52   1.6e-49  178.2   0.0     6   230     2   232     1   241 0.82 [subseq from] hypothetical protein VE03_06953 [Pseudogymnoascus sp. 23342-1-I1]
OBT51228.1/77-291        -            215 PGAP1                PF07819.13   242   1.4e-49  178.4   0.0   1   1   2.7e-52   1.6e-49  178.2   0.0     4   226     2   213     1   215 0.87 [subseq from] hypothetical protein VE04_08899 [Pseudogymnoascus sp. 24MN13]
RSL47813.1/19-270        -            252 PGAP1                PF07819.13   242   1.5e-49  178.4   0.0   1   1   2.8e-52   1.6e-49  178.2   0.0     1   229     1   250     1   252 0.78 [subseq from] hypothetical protein CEP54_013216 [Fusarium sp. AF-8]
KFY67931.1/18-250        -            233 PGAP1                PF07819.13   242   1.5e-49  178.3   0.1   1   1   2.9e-52   1.7e-49  178.1   0.1     6   230     2   231     1   233 0.84 [subseq from] hypothetical protein V496_01339 [Pseudogymnoascus sp. VKM F-4515 (FW-2607)]
XP_013957741.1/24-267    -            244 PGAP1                PF07819.13   242   1.5e-49  178.3   0.3   1   1   2.8e-52   1.7e-49  178.2   0.3     5   231     1   243     1   244 0.91 [subseq from] hypothetical protein TRIVIDRAFT_199888 [Trichoderma virens Gv29-8] >EHK23523.1 hypothetical protein TRIVIDRAFT_199888 [Trichoderma virens Gv29-8]
RYP14236.1/30-252        -            223 PGAP1                PF07819.13   242   1.5e-49  178.3   0.0   1   1   2.9e-52   1.7e-49  178.1   0.0     6   227     1   222     1   223 0.77 [subseq from] hypothetical protein DL765_006516 [Monosporascus sp. GIB2]
PVF97307.1/50-279        -            230 PGAP1                PF07819.13   242   1.5e-49  178.3   0.1   1   1   2.9e-52   1.7e-49  178.1   0.1     5   229     1   229     1   230 0.85 [subseq from] hypothetical protein CPB86DRAFT_707172 [Serendipita vermifera 'subsp. bescii']
CRK16433.1/22-267        -            246 PGAP1                PF07819.13   242   1.6e-49  178.3   0.3   1   1     3e-52   1.7e-49  178.1   0.3     5   229     2   243     1   246 0.83 [subseq from] hypothetical protein BN1708_011771 [Verticillium longisporum]
XP_025587538.1/46-288    -            243 PGAP1                PF07819.13   242   1.6e-49  178.3   0.2   1   1   3.2e-52   1.9e-49  178.0   0.2     5   230     1   235     1   241 0.87 [subseq from] uncharacterized protein FVRRES_00330 [Fusarium venenatum] >CEI63818.1 unnamed protein product [Fusarium venenatum]
XP_002378691.1/49-288    -            240 PGAP1                PF07819.13   242   1.6e-49  178.2   0.0   1   1   3.1e-52   1.8e-49  178.1   0.0     7   228     2   239     1   240 0.87 [subseq from] LipA and NB-ARC domain protein [Aspergillus flavus NRRL3357] >EED51684.1 LipA and NB-ARC domain protein [Aspergillus flavus NRRL3357]
XP_022392215.1/48-278    -            231 PGAP1                PF07819.13   242   1.6e-49  178.2   0.0   1   1   3.2e-52   1.9e-49  178.0   0.0     4   228     1   230     1   231 0.83 [subseq from] sesB-related regulatory protein [Aspergillus bombycis] >OGM48498.1 sesB-related regulatory protein [Aspergillus bombycis]
PHH87081.1/23-266        -            244 PGAP1                PF07819.13   242   1.7e-49  178.2   0.3   1   1   3.2e-52   1.9e-49  178.0   0.3     4   228     1   241     1   244 0.90 [subseq from] hypothetical protein CDD83_9331 [Cordyceps sp. RAO-2017]
OKP07146.1/33-223        -            191 PGAP1                PF07819.13   242   1.7e-49  178.2   0.0   1   1   3.1e-52   1.8e-49  178.0   0.0     5   194     2   190     1   191 0.84 [subseq from] Protein SERAC1 [Penicillium subrubescens]
XP_024731224.1/83-315    -            233 PGAP1                PF07819.13   242   1.7e-49  178.1   0.0   1   1   3.2e-52   1.9e-49  178.0   0.0     5   228     2   231     1   233 0.87 [subseq from] hypothetical protein K444DRAFT_141772 [Hyaloscypha bicolor E] >PMD54320.1 hypothetical protein K444DRAFT_141772 [Hyaloscypha bicolor E]
TGO81571.1/58-307        -            250 PGAP1                PF07819.13   242   1.7e-49  178.1   0.2   1   1   3.3e-52   1.9e-49  178.0   0.2     4   229     2   248     1   250 0.89 [subseq from] hypothetical protein BPOR_1100g00020 [Botrytis porri]
PTD09568.1/27-272        -            246 PGAP1                PF07819.13   242   1.8e-49  178.1   0.1   1   1   3.4e-52     2e-49  177.9   0.1     4   230     2   244     1   246 0.89 [subseq from] hypothetical protein FCULG_00008364 [Fusarium culmorum]
SLM40155.1/28-257        -            230 PGAP1                PF07819.13   242   1.8e-49  178.0   0.0   1   1   3.4e-52     2e-49  177.9   0.0     4   230     1   228     1   230 0.93 [subseq from] P-loop containing nucleoside triphosphate hydrolase [Umbilicaria pustulata]
XP_007786352.1/49-286    -            238 PGAP1                PF07819.13   242   1.9e-49  178.0   1.3   1   1   3.5e-52   2.1e-49  177.8   1.3     4   230     1   235     1   238 0.87 [subseq from] hypothetical protein EPUS_04169 [Endocarpon pusillum Z07020] >ERF76311.1 hypothetical protein EPUS_04169 [Endocarpon pusillum Z07020]
SLM34852.1/602-831       -            230 PGAP1                PF07819.13   242   1.9e-49  178.0   0.0   1   1   3.6e-52   2.1e-49  177.8   0.0     3   227     2   228     1   230 0.85 [subseq from] P-loop containing nucleoside triphosphate hydrolase, partial [Umbilicaria pustulata]
GAP91029.2/22-265        -            244 PGAP1                PF07819.13   242   1.9e-49  177.9   0.2   1   1   3.7e-52   2.2e-49  177.8   0.2     4   229     2   243     1   244 0.83 [subseq from] putative cytochrome P450 [Rosellinia necatrix]
TEY40672.1/58-306        -            249 PGAP1                PF07819.13   242     2e-49  177.9   0.2   1   1   3.7e-52   2.2e-49  177.8   0.2     4   228     2   247     1   249 0.89 [subseq from] hypothetical protein BOTCAL_0428g00040 [Botryotinia calthae]
PQE09082.1/26-257        -            232 PGAP1                PF07819.13   242     2e-49  177.9   0.1   1   1   3.7e-52   2.2e-49  177.8   0.1     6   228     2   231     1   232 0.81 [subseq from] P-loop containing nucleoside triphosphate hydrolase protein [Rutstroemia sp. NJR-2017a BVV2]
TVY32425.1/53-295        -            243 PGAP1                PF07819.13   242     2e-49  177.9   0.0   1   1   3.8e-52   2.2e-49  177.8   0.0     4   229     2   242     1   243 0.88 [subseq from] Protein SERAC1, partial [Lachnellula subtilissima]
KFY87909.1/69-295        -            227 PGAP1                PF07819.13   242     2e-49  177.9   0.7   1   1   3.8e-52   2.2e-49  177.7   0.7     5   226     1   226     1   227 0.89 [subseq from] hypothetical protein V500_06695 [Pseudogymnoascus sp. VKM F-4518 (FW-2643)]
KAA6412022.1/32-264      -            233 PGAP1                PF07819.13   242     2e-49  177.9   0.0   1   1   3.8e-52   2.3e-49  177.7   0.0     5   232     2   231     1   233 0.82 [subseq from] hypothetical protein FRX48_04172 [Umbilicaria pustulata]
XP_007696781.1/48-274    -            227 PGAP1                PF07819.13   242     2e-49  177.9   0.0   1   1   3.8e-52   2.3e-49  177.7   0.0     4   229     1   225     1   227 0.91 [subseq from] hypothetical protein COCSADRAFT_187879 [Bipolaris sorokiniana ND90Pr] >EMD67015.1 hypothetical protein COCSADRAFT_187879 [Bipolaris sorokiniana ND90Pr]
KAA8913476.1/1-244       -            244 PGAP1                PF07819.13   242   2.1e-49  177.8   0.0   1   1     4e-52   2.3e-49  177.7   0.0     7   230     1   242     1   244 0.86 [subseq from] P-loop containing nucleoside triphosphate hydrolase protein, partial [Sphaerosporella brunnea]
RYP46151.1/22-250        -            229 PGAP1                PF07819.13   242   2.1e-49  177.8   0.5   1   1     4e-52   2.3e-49  177.7   0.5     7   227     1   228     1   229 0.85 [subseq from] hypothetical protein DL768_007626 [Monosporascus sp. mg162]
XP_007803507.1/51-288    -            238 PGAP1                PF07819.13   242   2.1e-49  177.8   0.1   1   1     4e-52   2.4e-49  177.7   0.1     4   230     2   236     1   238 0.86 [subseq from] hypothetical protein EPUS_02410 [Endocarpon pusillum Z07020] >ERF70888.1 hypothetical protein EPUS_02410 [Endocarpon pusillum Z07020]
TAQ89882.1/370-612       -            243 PGAP1                PF07819.13   242   2.1e-49  177.8   0.1   1   1     4e-52   2.4e-49  177.7   0.1     4   228     2   241     1   243 0.91 [subseq from] hypothetical protein B7494_g1819 [Chlorociboria aeruginascens]
XP_025581448.1/22-266    -            245 PGAP1                PF07819.13   242   2.2e-49  177.8   0.1   1   1   4.1e-52   2.4e-49  177.6   0.1     4   231     2   244     1   245 0.90 [subseq from] uncharacterized protein FVRRES_11747 [Fusarium venenatum] >CEI39056.1 unnamed protein product [Fusarium venenatum]
KAA6413822.1/68-296      -            229 PGAP1                PF07819.13   242   2.2e-49  177.8   0.0   1   1   4.1e-52   2.4e-49  177.6   0.0     4   229     1   227     1   229 0.93 [subseq from] hypothetical protein FRX48_02184 [Umbilicaria pustulata]
PNH38064.1/22-267        -            246 PGAP1                PF07819.13   242   2.2e-49  177.7   0.3   1   1   4.3e-52   2.5e-49  177.6   0.3     5   229     2   243     1   246 0.83 [subseq from] hypothetical protein VD0004_g8748 [Verticillium dahliae]
PNH71945.1/22-267        -            246 PGAP1                PF07819.13   242   2.2e-49  177.7   0.3   1   1   4.3e-52   2.5e-49  177.6   0.3     5   229     2   243     1   246 0.83 [subseq from] hypothetical protein VD0001_g5574 [Verticillium dahliae]
RBQ93416.1/22-267        -            246 PGAP1                PF07819.13   242   2.2e-49  177.7   0.3   1   1   4.3e-52   2.5e-49  177.6   0.3     5   229     2   243     1   246 0.83 [subseq from] hypothetical protein VDGD_09499 [Verticillium dahliae]
RXG41796.1/22-267        -            246 PGAP1                PF07819.13   242   2.2e-49  177.7   0.3   1   1   4.3e-52   2.5e-49  177.6   0.3     5   229     2   243     1   246 0.83 [subseq from] hypothetical protein VDGE_09499 [Verticillium dahliae]
XP_001225536.1/569-797   -            229 PGAP1                PF07819.13   242   2.2e-49  177.7   0.0   1   1   4.4e-52   2.6e-49  177.5   0.0     7   228     1   227     1   229 0.82 [subseq from] hypothetical protein CHGG_07880 [Chaetomium globosum CBS 148.51] >EAQ86627.1 hypothetical protein CHGG_07880 [Chaetomium globosum CBS 148.51]
SPQ23018.1/51-283        -            233 PGAP1                PF07819.13   242   2.2e-49  177.7   0.0   1   1   4.3e-52   2.5e-49  177.6   0.0     5   229     1   231     1   233 0.85 [subseq from] 6d325249-ec30-4746-b4b7-f02e825b07e9 [Thermothielavioides terrestris]
XP_016646572.1/21-251    -            231 PGAP1                PF07819.13   242   2.3e-49  177.7   0.0   1   1   4.3e-52   2.5e-49  177.6   0.0     4   228     2   230     1   231 0.87 [subseq from] hypothetical protein SAPIO_CDS0063 [Scedosporium apiospermum] >KEZ46773.1 hypothetical protein SAPIO_CDS0063 [Scedosporium apiospermum]
RDW58786.1/69-304        -            236 PGAP1                PF07819.13   242   2.3e-49  177.7   0.1   1   1   4.3e-52   2.5e-49  177.6   0.1     3   232     2   234     1   236 0.91 [subseq from] hypothetical protein BP6252_13262 [Coleophoma cylindrospora]
KAA6412078.1/21-249      -            229 PGAP1                PF07819.13   242   2.4e-49  177.7   0.0   1   1   4.4e-52   2.6e-49  177.5   0.0     4   229     1   227     1   229 0.93 [subseq from] NACHT and WD40 domain [Umbilicaria pustulata]
XP_018132253.1/69-293    -            225 PGAP1                PF07819.13   242   2.4e-49  177.6   0.3   1   1   4.6e-52   2.7e-49  177.5   0.3     5   224     1   224     1   225 0.92 [subseq from] hypothetical protein VE01_03614 [Pseudogymnoascus verrucosus]
GAQ45842.1/21-259        -            239 PGAP1                PF07819.13   242   2.5e-49  177.6   0.0   1   1   4.9e-52   2.9e-49  177.4   0.0     4   227     2   238     1   239 0.79 [subseq from] LipA and NB-ARC domain protein [Aspergillus niger]
PYI09145.1/21-279        -            259 PGAP1                PF07819.13   242   2.5e-49  177.6   0.0   1   1   4.8e-52   2.8e-49  177.4   0.0     4   227     2   258     1   259 0.83 [subseq from] lipa and NB-ARC domain protein [Aspergillus sclerotiicarbonarius CBS 121057]
SLM38551.1/28-256        -            229 PGAP1                PF07819.13   242   2.5e-49  177.6   0.0   1   1   4.7e-52   2.8e-49  177.4   0.0     4   229     1   227     1   229 0.93 [subseq from] P-loop containing nucleoside triphosphate hydrolase [Umbilicaria pustulata]
PNH28434.1/22-266        -            245 PGAP1                PF07819.13   242   2.5e-49  177.6   0.3   1   1   4.8e-52   2.8e-49  177.4   0.3     5   229     2   243     1   245 0.83 [subseq from] hypothetical protein BJF96_g8297 [Verticillium dahliae] >PNH57506.1 hypothetical protein VD0003_g330 [Verticillium dahliae] >PNH70684.1 hypothetical protein VD0002_g6 [Verticillium dahliae]
XP_009656755.1/22-266    -            245 PGAP1                PF07819.13   242   2.5e-49  177.6   0.3   1   1   4.8e-52   2.8e-49  177.4   0.3     5   229     2   243     1   245 0.83 [subseq from] LipA and NB-ARC domain-containing protein [Verticillium dahliae VdLs.17] >EGY19165.1 LipA and NB-ARC domain-containing protein [Verticillium dahliae VdLs.17]
KAA8566699.1/25-273      -            249 PGAP1                PF07819.13   242   2.5e-49  177.6   0.3   1   1   4.9e-52   2.9e-49  177.4   0.3     4   228     2   247     1   249 0.88 [subseq from] hypothetical protein EYC84_009232 [Monilinia fructicola]
CCA71494.1/49-280        -            232 PGAP1                PF07819.13   242   2.5e-49  177.6   0.5   1   1   4.8e-52   2.8e-49  177.4   0.5     5   228     1   230     1   232 0.90 [subseq from] hypothetical protein PIIN_05431 [Serendipita indica DSM 11827]
XP_001229940.1/25-253    -            229 PGAP1                PF07819.13   242   2.6e-49  177.5   0.1   1   1   4.9e-52   2.9e-49  177.4   0.1     4   228     2   228     1   229 0.86 [subseq from] hypothetical protein CHGG_03424 [Chaetomium globosum CBS 148.51] >EAQ91489.1 hypothetical protein CHGG_03424 [Chaetomium globosum CBS 148.51]
XP_018071757.1/53-278    -            226 PGAP1                PF07819.13   242   2.6e-49  177.5   0.1   1   1   4.9e-52   2.9e-49  177.4   0.1     5   229     2   225     1   226 0.93 [subseq from] WD40 repeat-like protein [Phialocephala scopiformis] >KUJ17402.1 WD40 repeat-like protein [Phialocephala scopiformis]
TGZ78640.1/30-259        -            230 PGAP1                PF07819.13   242   2.6e-49  177.5   0.0   1   1   4.9e-52   2.9e-49  177.4   0.0     6   230     1   227     1   230 0.86 [subseq from] TPR repeat-contain NB-ARC [Ascodesmis nigricans]
KPA36732.1/61-299        -            239 PGAP1                PF07819.13   242   2.7e-49  177.5   0.0   1   1   5.3e-52   3.1e-49  177.3   0.0     3   226     1   239     1   239 0.88 [subseq from] hypothetical protein FLAG1_10477, partial [Fusarium langsethiae]
PMD21095.1/51-287        -            237 PGAP1                PF07819.13   242   2.8e-49  177.4   0.4   1   1   5.3e-52   3.1e-49  177.3   0.4     4   229     1   236     1   237 0.89 [subseq from] hypothetical protein NA56DRAFT_130938 [Pezoloma ericae]
EXL42957.1/39-275        -            237 PGAP1                PF07819.13   242   2.8e-49  177.4   0.1   1   1   5.2e-52   3.1e-49  177.3   0.1     4   231     2   235     1   237 0.82 [subseq from] hypothetical protein FOCG_14515 [Fusarium oxysporum f. sp. radicis-lycopersici 26381]
TGO26179.1/18-257        -            240 PGAP1                PF07819.13   242   2.8e-49  177.4   0.2   1   1   5.3e-52   3.1e-49  177.3   0.2     5   228     1   239     1   240 0.90 [subseq from] hypothetical protein BPAE_0065g00570 [Botrytis paeoniae]
OCL01786.1/70-304        -            235 PGAP1                PF07819.13   242   2.8e-49  177.4   1.7   1   1   5.3e-52   3.1e-49  177.3   1.7     5   229     1   233     1   235 0.85 [subseq from] hypothetical protein AOQ84DRAFT_206150 [Glonium stellatum]
CCA76606.1/60-277        -            218 PGAP1                PF07819.13   242   2.8e-49  177.4   0.1   1   1   5.4e-52   3.2e-49  177.2   0.1     5   228     1   217     1   218 0.90 [subseq from] related to LipA and NB-ARC domain protein-Aspergillus clavatus, partial [Serendipita indica DSM 11827]
KFY20840.1/33-268        -            236 PGAP1                PF07819.13   242   2.9e-49  177.4   0.0   1   1   5.5e-52   3.3e-49  177.2   0.0     5   229     2   234     1   236 0.82 [subseq from] hypothetical protein V491_03383 [Pseudogymnoascus sp. VKM F-3775]
RQM06219.1/58-299        -            242 PGAP1                PF07819.13   242   2.9e-49  177.4   0.2   1   1   5.5e-52   3.2e-49  177.2   0.2     4   228     2   241     1   242 0.89 [subseq from] hypothetical protein DH86_00003333 [Scytalidium sp. 3C]
CVL05451.1/34-270        -            237 PGAP1                PF07819.13   242   2.9e-49  177.4   0.0   1   1   5.6e-52   3.3e-49  177.2   0.0     4   230     2   234     1   237 0.80 [subseq from] uncharacterized protein FMAN_10731 [Fusarium mangiferae]
OBT39306.1/55-280        -            226 PGAP1                PF07819.13   242   2.9e-49  177.4   0.0   1   1   5.6e-52   3.3e-49  177.2   0.0     4   228     2   224     1   226 0.85 [subseq from] hypothetical protein VE00_10073 [Pseudogymnoascus sp. WSF 3629]
XP_003171161.1/70-301    -            232 PGAP1                PF07819.13   242   2.9e-49  177.4   0.0   1   1   5.5e-52   3.3e-49  177.2   0.0     5   228     1   230     1   232 0.87 [subseq from] SesB protein [Nannizzia gypsea CBS 118893] >EFR04153.1 SesB protein [Nannizzia gypsea CBS 118893]
KAB8204796.1/48-280      -            233 PGAP1                PF07819.13   242   2.9e-49  177.4   0.0   1   1   5.6e-52   3.3e-49  177.2   0.0     4   229     1   231     1   233 0.81 [subseq from] Alpha/Beta hydrolase protein [Aspergillus parasiticus]
XP_026609728.1/33-263    -            231 PGAP1                PF07819.13   242   2.9e-49  177.4   0.0   1   1   5.5e-52   3.2e-49  177.2   0.0     6   230     1   227     1   231 0.88 [subseq from] hypothetical protein CDV56_100406 [Aspergillus thermomutatus] >RHZ43372.1 hypothetical protein CDV56_100406 [Aspergillus thermomutatus]
KLO93176.1/34-270        -            237 PGAP1                PF07819.13   242     3e-49  177.3   0.0   1   1   5.8e-52   3.4e-49  177.1   0.0     4   230     2   234     1   237 0.80 [subseq from] uncharacterized protein LW93_6170 [Fusarium fujikuroi]
RYP63779.1/29-251        -            223 PGAP1                PF07819.13   242   3.1e-49  177.3   0.0   1   1   5.9e-52   3.5e-49  177.1   0.0     6   227     1   222     1   223 0.77 [subseq from] hypothetical protein DL771_009112 [Monosporascus sp. 5C6A]
XP_016646571.1/24-215    -            192 PGAP1                PF07819.13   242   3.2e-49  177.2   0.1   1   1   5.9e-52   3.5e-49  177.1   0.1     5   198     1   188     1   192 0.86 [subseq from] hypothetical protein SAPIO_CDS0062 [Scedosporium apiospermum] >KEZ46772.1 hypothetical protein SAPIO_CDS0062 [Scedosporium apiospermum]
XP_002628588.1/55-220    -            166 PGAP1                PF07819.13   242   3.2e-49  177.2   0.1   1   1   5.9e-52   3.5e-49  177.1   0.1     4   162     2   158     1   166 0.91 [subseq from] HNWD1 [Blastomyces gilchristii SLH14081]
TGZ76403.1/40-289        -            250 PGAP1                PF07819.13   242   3.3e-49  177.2   0.0   1   1   6.2e-52   3.7e-49  177.0   0.0     5   230     2   247     1   250 0.83 [subseq from] hypothetical protein EX30DRAFT_248529 [Ascodesmis nigricans]
XP_024739651.1/81-313    -            233 PGAP1                PF07819.13   242   3.3e-49  177.2   0.2   1   1   6.3e-52   3.7e-49  177.0   0.2     5   231     1   231     1   233 0.83 [subseq from] hypothetical protein K444DRAFT_627628 [Hyaloscypha bicolor E] >PMD62747.1 hypothetical protein K444DRAFT_627628 [Hyaloscypha bicolor E]
KAB8292912.1/25-273      -            249 PGAP1                PF07819.13   242   3.4e-49  177.2   0.3   1   1   6.4e-52   3.8e-49  177.0   0.3     4   228     2   247     1   249 0.87 [subseq from] hypothetical protein EYC80_007277 [Monilinia laxa]
SLM39563.1/35-264        -            230 PGAP1                PF07819.13   242   3.4e-49  177.2   0.0   1   1   6.4e-52   3.8e-49  177.0   0.0     4   230     1   228     1   230 0.92 [subseq from] WD40/YVTN repeat-like-containing domain, partial [Umbilicaria pustulata]
PVF91573.1/61-291        -            231 PGAP1                PF07819.13   242   3.5e-49  177.1   0.0   1   1   6.5e-52   3.8e-49  177.0   0.0     5   229     1   229     1   231 0.85 [subseq from] hypothetical protein CPB86DRAFT_802724 [Serendipita vermifera 'subsp. bescii']
RHZ52493.1/66-289        -            224 PGAP1                PF07819.13   242   3.5e-49  177.1   0.3   1   1   6.6e-52   3.9e-49  177.0   0.3     5   228     1   223     1   224 0.88 [subseq from] hypothetical protein CDV55_100829 [Aspergillus turcosus] >RLL94641.1 hypothetical protein CFD26_104104 [Aspergillus turcosus]
XP_018758752.1/55-289    -            235 PGAP1                PF07819.13   242   3.6e-49  177.1   0.2   1   1   6.7e-52   3.9e-49  176.9   0.2     4   226     2   232     1   235 0.74 [subseq from] hypothetical protein FVEG_11283 [Fusarium verticillioides 7600] >EWG52561.1 hypothetical protein FVEG_11283 [Fusarium verticillioides 7600]
XP_018758753.1/55-289    -            235 PGAP1                PF07819.13   242   3.6e-49  177.1   0.2   1   1   6.7e-52   3.9e-49  176.9   0.2     4   226     2   232     1   235 0.74 [subseq from] hypothetical protein FVEG_11283 [Fusarium verticillioides 7600] >EWG52562.1 hypothetical protein FVEG_11283 [Fusarium verticillioides 7600]
KAB8067067.1/20-253      -            234 PGAP1                PF07819.13   242   3.6e-49  177.1   0.0   1   1   6.9e-52     4e-49  176.9   0.0     5   227     2   233     1   234 0.90 [subseq from] hypothetical protein BDV29DRAFT_163796 [Aspergillus leporis]
SLM39419.1/35-264        -            230 PGAP1                PF07819.13   242   3.7e-49  177.0   0.0   1   1   6.9e-52   4.1e-49  176.9   0.0     4   230     1   228     1   230 0.92 [subseq from] WD40/YVTN repeat-like-containing domain, partial [Umbilicaria pustulata]
KXH55001.1/87-318        -            232 PGAP1                PF07819.13   242   3.9e-49  177.0   0.1   1   1   7.3e-52   4.3e-49  176.8   0.1     7   231     1   231     1   232 0.82 [subseq from] hypothetical protein CNYM01_03401 [Colletotrichum nymphaeae SA-01]
XP_006692250.1/22-293    -            272 PGAP1                PF07819.13   242   3.9e-49  177.0   0.2   1   1   7.4e-52   4.4e-49  176.8   0.2     4   229     2   270     1   272 0.91 [subseq from] hypothetical protein CTHT_0017480 [Chaetomium thermophilum var. thermophilum DSM 1495] >EGS22231.1 hypothetical protein CTHT_0017480 [Chaetomium thermophilum var. thermophilum DSM 1495]
OCK74785.1/64-295        -            232 PGAP1                PF07819.13   242   3.9e-49  176.9   0.1   1   1   7.3e-52   4.3e-49  176.8   0.1     5   232     1   227     1   232 0.89 [subseq from] hypothetical protein K432DRAFT_429827 [Lepidopterella palustris CBS 459.81]
TVY54121.1/48-290        -            243 PGAP1                PF07819.13   242   3.9e-49  176.9   0.0   1   1   7.5e-52   4.4e-49  176.8   0.0     4   229     2   242     1   243 0.88 [subseq from] Protein SERAC1 [Lachnellula cervina]
XP_001262617.1/29-259    -            231 PGAP1                PF07819.13   242     4e-49  176.9   0.0   1   1   7.4e-52   4.4e-49  176.8   0.0     6   229     2   227     1   231 0.88 [subseq from] hypothetical protein NFIA_112440 [Aspergillus fischeri NRRL 181] >EAW20720.1 hypothetical protein NFIA_112440 [Aspergillus fischeri NRRL 181]
TVY34900.1/24-266        -            243 PGAP1                PF07819.13   242     4e-49  176.9   0.0   1   1   7.6e-52   4.5e-49  176.8   0.0     4   228     2   241     1   243 0.88 [subseq from] Protein SERAC1 [Lachnellula occidentalis]
XP_026625400.1/21-262    -            242 PGAP1                PF07819.13   242     4e-49  176.9   0.0   1   1   7.6e-52   4.5e-49  176.8   0.0     4   227     2   241     1   242 0.87 [subseq from] hypothetical protein BDQ94DRAFT_160003 [Aspergillus welwitschiae] >RDH32378.1 hypothetical protein BDQ94DRAFT_160003 [Aspergillus welwitschiae]
RYP47711.1/29-251        -            223 PGAP1                PF07819.13   242     4e-49  176.9   0.0   1   1   7.6e-52   4.5e-49  176.8   0.0     6   227     1   222     1   223 0.77 [subseq from] hypothetical protein DL768_006247 [Monosporascus sp. mg162]
SCV57097.1/34-270        -            237 PGAP1                PF07819.13   242     4e-49  176.9   0.0   1   1   7.7e-52   4.5e-49  176.7   0.0     4   230     2   234     1   237 0.80 [subseq from] uncharacterized protein FFB14_14964 [Fusarium fujikuroi]
KAB5581219.1/61-291      -            231 PGAP1                PF07819.13   242     4e-49  176.9   0.0   1   1   7.4e-52   4.4e-49  176.8   0.0     4   227     2   228     1   231 0.87 [subseq from] heterokaryon incompatibility protein-domain-containing protein [Coniochaeta sp. 2T2.1]
KLJ12361.1/68-296        -            229 PGAP1                PF07819.13   242   4.1e-49  176.9   0.1   1   1   7.7e-52   4.5e-49  176.7   0.1     5   231     2   227     1   229 0.91 [subseq from] hypothetical protein EMPG_09526 [Blastomyces silverae]
KXJ90246.1/21-266        -            246 PGAP1                PF07819.13   242   4.2e-49  176.8   0.2   1   1     8e-52   4.7e-49  176.7   0.2     4   229     2   244     1   246 0.86 [subseq from] P-loop containing nucleoside triphosphate hydrolase protein, partial [Microdochium bolleyi]
RMZ77405.1/465-700       -            236 PGAP1                PF07819.13   242   4.2e-49  176.8   0.1   1   1     8e-52   4.7e-49  176.7   0.1     5   228     1   233     1   236 0.86 [subseq from] hypothetical protein DV738_g4366, partial [Chaetothyriales sp. CBS 135597]
OCK74396.1/17-266        -            250 PGAP1                PF07819.13   242   4.5e-49  176.8   0.0   1   1   9.2e-52   5.4e-49  176.5   0.0     4   229     2   247     1   249 0.88 [subseq from] putative ribonuclease p/mrp subunit [Lepidopterella palustris CBS 459.81]
TVY13663.1/24-266        -            243 PGAP1                PF07819.13   242   4.5e-49  176.7   0.0   1   1   8.6e-52     5e-49  176.6   0.0     4   229     2   242     1   243 0.89 [subseq from] Protein SERAC1 [Lachnellula arida]
OBT98085.2/77-305        -            229 PGAP1                PF07819.13   242   4.5e-49  176.7   0.0   1   1   7.9e-52   4.7e-49  176.7   0.0     4   195     2   182     1   229 0.76 [subseq from] hypothetical protein VE01_03707 [Pseudogymnoascus verrucosus]
PHH66321.1/23-265        -            243 PGAP1                PF07819.13   242   4.5e-49  176.7   0.2   1   1   8.6e-52   5.1e-49  176.6   0.2     4   228     2   242     1   243 0.92 [subseq from] hypothetical protein CDD81_7914 [Ophiocordyceps australis]
OCK92925.1/94-328        -            235 PGAP1                PF07819.13   242   4.6e-49  176.7   0.5   1   1   8.7e-52   5.1e-49  176.6   0.5     4   228     2   233     1   235 0.89 [subseq from] hypothetical protein K441DRAFT_568850 [Cenococcum geophilum 1.58]
KLU88843.1/32-263        -            232 PGAP1                PF07819.13   242   4.6e-49  176.7   0.0   1   1   8.9e-52   5.2e-49  176.5   0.0     5   229     2   231     1   232 0.91 [subseq from] hypothetical protein MAPG_07826 [Magnaporthiopsis poae ATCC 64411]
TVY49510.1/18-257        -            240 PGAP1                PF07819.13   242   4.7e-49  176.7   0.2   1   1   8.9e-52   5.2e-49  176.5   0.2     5   229     1   239     1   240 0.88 [subseq from] Protein SERAC1, partial [Lachnellula occidentalis]
TKX20440.1/43-281        -            239 PGAP1                PF07819.13   242   4.8e-49  176.7   0.2   1   1   9.2e-52   5.4e-49  176.5   0.2     3   230     2   236     1   239 0.80 [subseq from] hypothetical protein C1H76_7250 [Elsinoe australis]
OAT05041.1/55-218        -            164 PGAP1                PF07819.13   242   4.8e-49  176.6   0.1   1   1   8.8e-52   5.2e-49  176.5   0.1     4   161     2   157     1   164 0.92 [subseq from] hypothetical protein BDBG_16391 [Blastomyces gilchristii SLH14081]
KAB5533630.1/24-267      -            244 PGAP1                PF07819.13   242   4.9e-49  176.6   0.8   1   1   9.3e-52   5.4e-49  176.5   0.8     4   229     2   243     1   244 0.91 [subseq from] hypothetical protein GE09DRAFT_1251074 [Coniochaeta sp. 2T2.1]
SLM35359.1/35-264        -            230 PGAP1                PF07819.13   242     5e-49  176.6   0.0   1   1   9.5e-52   5.6e-49  176.4   0.0     4   231     1   229     1   230 0.93 [subseq from] WD40/YVTN repeat-like-containing domain, partial [Umbilicaria pustulata]
TVY34682.1/18-254        -            237 PGAP1                PF07819.13   242   5.1e-49  176.6   0.0   1   1   9.8e-52   5.8e-49  176.4   0.0    10   236     1   234     1   237 0.78 [subseq from] Protein SERAC1 [Lachnellula subtilissima]
EXF76193.1/88-313        -            226 PGAP1                PF07819.13   242   5.3e-49  176.5   0.2   1   1     1e-51     6e-49  176.3   0.2     5   228     1   225     1   226 0.82 [subseq from] hypothetical protein CFIO01_03586 [Colletotrichum fioriniae PJ7]
PHH76852.1/23-265        -            243 PGAP1                PF07819.13   242   5.4e-49  176.5   0.5   1   1     1e-51   6.1e-49  176.3   0.5     4   228     2   242     1   243 0.92 [subseq from] hypothetical protein CDD82_3784 [Ophiocordyceps australis]
XP_002839455.1/106-350   -            245 PGAP1                PF07819.13   242   5.5e-49  176.5   0.0   1   1     1e-51   6.1e-49  176.3   0.0     4   227     1   244     1   245 0.82 [subseq from] hypothetical protein [Tuber melanosporum Mel28] >CAZ83646.1 unnamed protein product [Tuber melanosporum]
KAA6409229.1/97-325      -            229 PGAP1                PF07819.13   242   5.5e-49  176.5   0.0   1   1     1e-51   6.1e-49  176.3   0.0     4   229     1   227     1   229 0.93 [subseq from] hypothetical protein FRX48_06782 [Umbilicaria pustulata]
KFY81146.1/69-293        -            225 PGAP1                PF07819.13   242   5.5e-49  176.4   0.3   1   1   1.1e-51   6.2e-49  176.3   0.3     5   224     1   224     1   225 0.91 [subseq from] hypothetical protein V499_00080 [Pseudogymnoascus sp. VKM F-103]
KFZ01516.1/29-267        -            239 PGAP1                PF07819.13   242   5.9e-49  176.4   0.0   1   1   1.1e-51   6.6e-49  176.2   0.0     4   230     2   238     1   239 0.80 [subseq from] hypothetical protein V500_00731 [Pseudogymnoascus sp. VKM F-4518 (FW-2643)]
KAA6412401.1/69-298      -            230 PGAP1                PF07819.13   242   5.9e-49  176.4   0.0   1   1   1.1e-51   6.5e-49  176.2   0.0     3   227     2   228     1   230 0.85 [subseq from] kinesin light chain 1 [Umbilicaria pustulata]
SLM40558.1/69-298        -            230 PGAP1                PF07819.13   242   5.9e-49  176.4   0.0   1   1   1.1e-51   6.5e-49  176.2   0.0     3   227     2   228     1   230 0.85 [subseq from] Tetratricopeptide-like helical domain [Umbilicaria pustulata]
AUM60061.1/87-313        -            227 PGAP1                PF07819.13   242     6e-49  176.3   0.1   1   1   1.1e-51   6.7e-49  176.2   0.1     4   229     2   226     1   227 0.89 [subseq from] hypothetical protein [Hypoxylon pulicicidum]
XP_025448535.1/33-264    -            232 PGAP1                PF07819.13   242   6.1e-49  176.3   0.0   1   1   1.2e-51   6.8e-49  176.1   0.0     6   233     1   230     1   232 0.90 [subseq from] hypothetical protein BO96DRAFT_490745 [Aspergillus lacticoffeatus CBS 101883] >PYH50480.1 hypothetical protein BO96DRAFT_490745 [Aspergillus lacticoffeatus CBS 101883]
XP_025511301.1/33-264    -            232 PGAP1                PF07819.13   242   6.1e-49  176.3   0.0   1   1   1.2e-51   6.8e-49  176.1   0.0     6   233     1   230     1   232 0.90 [subseq from] hypothetical protein BO85DRAFT_381720 [Aspergillus piperis CBS 112811] >RAH53379.1 hypothetical protein BO85DRAFT_381720 [Aspergillus piperis CBS 112811]
KFY01000.1/48-273        -            226 PGAP1                PF07819.13   242   6.3e-49  176.3   0.0   1   1   1.2e-51     7e-49  176.1   0.0     3   223     2   226     1   226 0.81 [subseq from] hypothetical protein O988_02975 [Pseudogymnoascus sp. VKM F-3808]
PWW73193.1/27-272        -            246 PGAP1                PF07819.13   242   6.4e-49  176.2   0.0   1   1   1.2e-51   7.2e-49  176.1   0.0     4   228     1   245     1   246 0.83 [subseq from] hypothetical protein C7212DRAFT_359868 [Tuber magnatum]
CCA74951.1/60-300        -            241 PGAP1                PF07819.13   242   6.5e-49  176.2   0.3   1   1   1.2e-51   7.1e-49  176.1   0.3     5   233     1   235     1   241 0.90 [subseq from] related to kinesin light chain [Serendipita indica DSM 11827]
OCL00513.1/21-253        -            233 PGAP1                PF07819.13   242   6.5e-49  176.2   0.0   1   1   1.3e-51   7.7e-49  176.0   0.0     5   230     2   228     1   232 0.91 [subseq from] hypothetical protein K441DRAFT_103658 [Cenococcum geophilum 1.58]
PNP81283.1/30-266        -            237 PGAP1                PF07819.13   242   6.5e-49  176.2   0.0   1   1   1.3e-51   7.5e-49  176.0   0.0     4   230     2   234     1   237 0.81 [subseq from] hypothetical protein FNYG_05315 [Fusarium nygamai]
CUS12309.1/22-267        -            246 PGAP1                PF07819.13   242   6.6e-49  176.2   0.0   1   1   1.3e-51   7.4e-49  176.0   0.0     4   228     1   245     1   246 0.83 [subseq from] unnamed protein product, partial [Tuber aestivum]
OCK88087.1/18-244        -            227 PGAP1                PF07819.13   242   7.1e-49  176.1   0.0   1   1   1.4e-51     8e-49  175.9   0.0     4   228     1   226     1   227 0.87 [subseq from] hypothetical protein K441DRAFT_682111 [Cenococcum geophilum 1.58]
KAB5514886.1/2-246       -            245 PGAP1                PF07819.13   242   7.3e-49  176.1   0.2   1   1   1.4e-51   8.3e-49  175.9   0.2     7   228     1   243     1   245 0.90 [subseq from] hypothetical protein GE09DRAFT_980434, partial [Coniochaeta sp. 2T2.1]
TQN73239.1/22-231        -            210 PGAP1                PF07819.13   242   7.5e-49  176.0   0.3   1   1   1.4e-51   8.3e-49  175.9   0.3     4   201     2   207     1   210 0.91 [subseq from] Protein SERAC1, partial [Colletotrichum shisoi]
TGO38429.1/18-257        -            240 PGAP1                PF07819.13   242   7.6e-49  176.0   0.2   1   1   1.4e-51   8.5e-49  175.8   0.2     5   228     1   239     1   240 0.89 [subseq from] hypothetical protein BHYA_0075g00320 [Botrytis hyacinthi]
TEY85913.1/18-257        -            240 PGAP1                PF07819.13   242   7.6e-49  176.0   0.2   1   1   1.4e-51   8.5e-49  175.8   0.2     5   228     1   239     1   240 0.89 [subseq from] hypothetical protein BOTCAL_0010g00530 [Botryotinia calthae]
OAA59840.1/22-264        -            243 PGAP1                PF07819.13   242   7.6e-49  176.0   0.2   1   1   1.4e-51   8.5e-49  175.8   0.2     4   228     2   242     1   243 0.91 [subseq from] hypothetical protein SPI_06038 [Sporothrix insectorum RCEF 264]
OCK94694.1/52-289        -            238 PGAP1                PF07819.13   242   7.6e-49  176.0   0.0   1   1   1.5e-51   8.7e-49  175.8   0.0     5   232     1   237     1   238 0.84 [subseq from] hypothetical protein K441DRAFT_559703 [Cenococcum geophilum 1.58]
OKO99682.1/306-543       -            238 PGAP1                PF07819.13   242   7.7e-49  176.0   0.0   1   1   1.5e-51   8.6e-49  175.8   0.0     8   227     2   237     1   238 0.88 [subseq from] Sulfite efflux pump SSU1 [Penicillium subrubescens]
CCF44065.1/2-208         -            207 PGAP1                PF07819.13   242   7.7e-49  176.0   0.3   1   1   1.4e-51   8.5e-49  175.8   0.3     6   201     2   205     1   207 0.90 [subseq from] LipA and NB-ARC domain-containing protein [Colletotrichum higginsianum]
GAW10773.1/95-327        -            233 PGAP1                PF07819.13   242   7.7e-49  176.0   0.0   1   1   1.5e-51   8.6e-49  175.8   0.0     6   232     2   230     1   233 0.82 [subseq from] hypothetical protein ANO14919_001080 [fungal sp. No.14919]
CCA71493.1/24-256        -            233 PGAP1                PF07819.13   242   7.7e-49  176.0   1.5   1   1   1.5e-51   8.6e-49  175.8   1.5     5   228     1   231     1   233 0.87 [subseq from] hypothetical protein PIIN_05430 [Serendipita indica DSM 11827]
XP_031009685.1/23-265    -            243 PGAP1                PF07819.13   242   7.8e-49  176.0   0.0   1   1   1.5e-51   8.8e-49  175.8   0.0     4   229     2   242     1   243 0.88 [subseq from] Protein SERAC1, partial [Lachnellula hyalina] >TVY30901.1 Protein SERAC1, partial [Lachnellula hyalina]
KFX97956.1/48-273        -            226 PGAP1                PF07819.13   242   7.9e-49  176.0   0.0   1   1   1.5e-51   8.7e-49  175.8   0.0     3   223     2   226     1   226 0.81 [subseq from] hypothetical protein V490_02541 [Pseudogymnoascus sp. VKM F-3557]
KFY48867.1/48-273        -            226 PGAP1                PF07819.13   242   7.9e-49  176.0   0.0   1   1   1.5e-51   8.7e-49  175.8   0.0     3   223     2   226     1   226 0.81 [subseq from] hypothetical protein V495_00958 [Pseudogymnoascus sp. VKM F-4514 (FW-929)] >KFY58275.1 hypothetical protein V497_04933 [Pseudogymnoascus sp. VKM F-4516 (FW-969)]
XP_022502251.1/42-275    -            234 PGAP1                PF07819.13   242   7.9e-49  176.0   0.1   1   1   1.5e-51   8.7e-49  175.8   0.1     4   226     2   231     1   234 0.83 [subseq from] hypothetical protein AYO20_03415 [Fonsecaea nubica] >OAL37239.1 hypothetical protein AYO20_03415 [Fonsecaea nubica]
XP_016210490.1/23-272    -            250 PGAP1                PF07819.13   242   7.9e-49  175.9   0.4   1   1   1.5e-51   8.8e-49  175.8   0.4     4   230     2   247     1   250 0.79 [subseq from] hypothetical protein PV09_07817 [Verruconis gallopava] >KIW00621.1 hypothetical protein PV09_07817 [Verruconis gallopava]
KAB5511470.1/29-260      -            232 PGAP1                PF07819.13   242   7.9e-49  175.9   0.0   1   1   1.5e-51   8.9e-49  175.8   0.0     6   226     2   230     1   232 0.80 [subseq from] hypothetical protein GE09DRAFT_1270301, partial [Coniochaeta sp. 2T2.1]
SCO78520.1/51-281        -            231 PGAP1                PF07819.13   242   8.1e-49  175.9   0.0   1   1     2e-51   1.2e-48  175.4   0.0     4   232     2   228     1   230 0.77 [subseq from] uncharacterized protein FRV6_02733 [Fusarium oxysporum]
XP_007832238.1/45-272    -            228 PGAP1                PF07819.13   242   8.1e-49  175.9   0.1   1   1   1.5e-51     9e-49  175.8   0.1     5   228     2   226     1   228 0.86 [subseq from] hypothetical protein PFICI_05466 [Pestalotiopsis fici W106-1] >ETS83590.1 hypothetical protein PFICI_05466 [Pestalotiopsis fici W106-1]
KAA6414807.1/68-296      -            229 PGAP1                PF07819.13   242   8.1e-49  175.9   0.0   1   1   1.5e-51     9e-49  175.8   0.0     4   229     1   227     1   229 0.93 [subseq from] hypothetical protein FRX48_01557 [Umbilicaria pustulata]
TGO77093.1/18-257        -            240 PGAP1                PF07819.13   242   8.2e-49  175.9   0.2   1   1   1.5e-51   9.1e-49  175.7   0.2     5   228     1   239     1   240 0.89 [subseq from] hypothetical protein BELL_0123g00080 [Botrytis elliptica]
KAA6412806.1/68-296      -            229 PGAP1                PF07819.13   242   8.2e-49  175.9   0.0   1   1   1.5e-51   9.1e-49  175.7   0.0     4   229     1   227     1   229 0.92 [subseq from] NACHT and WD40 domain [Umbilicaria pustulata]
KFZ07221.1/43-288        -            246 PGAP1                PF07819.13   242   8.5e-49  175.8   0.0   1   1   1.8e-51   1.1e-48  175.5   0.0     4   232     2   240     1   244 0.83 [subseq from] hypothetical protein V501_06676 [Pseudogymnoascus sp. VKM F-4519 (FW-2642)]
KAA6409096.1/68-296      -            229 PGAP1                PF07819.13   242   8.8e-49  175.8   0.0   1   1   1.7e-51   9.8e-49  175.6   0.0     4   229     1   227     1   229 0.93 [subseq from] hypothetical protein FRX48_07440 [Umbilicaria pustulata]
OCK76186.1/75-312        -            238 PGAP1                PF07819.13   242     9e-49  175.8   0.0   1   1   1.7e-51     1e-48  175.6   0.0     4   230     1   234     1   238 0.78 [subseq from] hypothetical protein K432DRAFT_437179 [Lepidopterella palustris CBS 459.81]
GAP82519.1/13-258        -            246 PGAP1                PF07819.13   242   9.1e-49  175.7   0.0   1   1   1.7e-51     1e-48  175.6   0.0     5   235     2   242     1   246 0.89 [subseq from] putative protein SERAC1 [Rosellinia necatrix]
OBT56368.1/335-572       -            238 PGAP1                PF07819.13   242   9.1e-49  175.7   0.0   1   1   1.8e-51   1.1e-48  175.5   0.0     5   228     2   236     1   238 0.84 [subseq from] hypothetical protein VE04_04032 [Pseudogymnoascus sp. 24MN13]
SLM35073.1/25-253        -            229 PGAP1                PF07819.13   242   9.3e-49  175.7   0.0   1   1   1.8e-51     1e-48  175.6   0.0     4   229     1   227     1   229 0.93 [subseq from] P-loop containing nucleoside triphosphate hydrolase [Umbilicaria pustulata]
TGO66355.1/18-257        -            240 PGAP1                PF07819.13   242   9.5e-49  175.7   0.2   1   1   1.8e-51   1.1e-48  175.5   0.2     5   228     1   239     1   240 0.89 [subseq from] hypothetical protein BOTNAR_0063g00370 [Botryotinia narcissicola]
CCA76038.1/22-256        -            235 PGAP1                PF07819.13   242   9.6e-49  175.7   0.2   1   1   1.8e-51   1.1e-48  175.5   0.2     5   232     1   233     1   235 0.89 [subseq from] hypothetical protein PIIN_10038, partial [Serendipita indica DSM 11827]
OJJ54640.1/30-261        -            232 PGAP1                PF07819.13   242   9.7e-49  175.7   0.0   1   1   1.8e-51   1.1e-48  175.5   0.0     5   232     1   230     1   232 0.86 [subseq from] hypothetical protein ASPSYDRAFT_61208 [Aspergillus sydowii CBS 593.65]
RYP12932.1/21-254        -            234 PGAP1                PF07819.13   242   9.9e-49  175.6   0.0   1   1   1.9e-51   1.1e-48  175.5   0.0     4   227     1   233     1   234 0.90 [subseq from] hypothetical protein DL765_007102 [Monosporascus sp. GIB2]
XP_007785925.1/56-287    -            232 PGAP1                PF07819.13   242     1e-48  175.6   0.0   1   1   1.9e-51   1.1e-48  175.5   0.0     5   227     2   231     1   232 0.83 [subseq from] hypothetical protein EPUS_02252 [Endocarpon pusillum Z07020] >ERF76713.1 hypothetical protein EPUS_02252 [Endocarpon pusillum Z07020]
GAW14603.1/67-291        -            225 PGAP1                PF07819.13   242     1e-48  175.6   0.2   1   1     2e-51   1.2e-48  175.4   0.2     5   228     2   224     1   225 0.85 [subseq from] hypothetical protein ANO14919_040060 [fungal sp. No.14919]
KFZ11535.1/55-281        -            227 PGAP1                PF07819.13   242   1.1e-48  175.5   0.0   1   1     2e-51   1.2e-48  175.4   0.0     4   229     2   225     1   227 0.86 [subseq from] hypothetical protein V501_04707 [Pseudogymnoascus sp. VKM F-4519 (FW-2642)]
XP_008025137.1/80-321    -            242 PGAP1                PF07819.13   242   1.1e-48  175.5   0.0   1   1   2.1e-51   1.2e-48  175.3   0.0     4   231     2   240     1   242 0.81 [subseq from] hypothetical protein SETTUDRAFT_41568 [Exserohilum turcica Et28A] >EOA87158.1 hypothetical protein SETTUDRAFT_41568 [Exserohilum turcica Et28A]
CCA75680.1/42-280        -            239 PGAP1                PF07819.13   242   1.1e-48  175.5   0.0   1   1     2e-51   1.2e-48  175.4   0.0     4   230     2   231     1   239 0.78 [subseq from] related to tetratricopeptide repeat domain protein-Neosartorya fischeri, partial [Serendipita indica DSM 11827]
APA14414.1/25-273        -            249 PGAP1                PF07819.13   242   1.1e-48  175.5   0.3   1   1   2.1e-51   1.2e-48  175.3   0.3     4   228     2   247     1   249 0.88 [subseq from] hypothetical protein sscle_12g091840 [Sclerotinia sclerotiorum 1980 UF-70]
XP_001586712.1/25-273    -            249 PGAP1                PF07819.13   242   1.1e-48  175.5   0.3   1   1   2.1e-51   1.2e-48  175.3   0.3     4   228     2   247     1   249 0.88 [subseq from] hypothetical protein SS1G_11741 [Sclerotinia sclerotiorum 1980 UF-70] >EDN97216.1 hypothetical protein SS1G_11741 [Sclerotinia sclerotiorum 1980 UF-70]
OCK99500.1/48-282        -            235 PGAP1                PF07819.13   242   1.1e-48  175.5   0.0   1   1     2e-51   1.2e-48  175.3   0.0     5   227     3   233     1   235 0.84 [subseq from] hypothetical protein K441DRAFT_538200, partial [Cenococcum geophilum 1.58]
TVY85021.1/38-273        -            236 PGAP1                PF07819.13   242   1.1e-48  175.4   0.0   1   1   2.1e-51   1.2e-48  175.3   0.0     5   229     2   233     1   236 0.85 [subseq from] Protein SERAC1 [Lachnellula suecica]
RJE21192.1/20-260        -            241 PGAP1                PF07819.13   242   1.1e-48  175.4   0.1   1   1   2.3e-51   1.4e-48  175.2   0.1     6   230     2   233     1   240 0.86 [subseq from] hypothetical protein PHISCL_06468 [Aspergillus sclerotialis]
GAP91530.1/81-309        -            229 PGAP1                PF07819.13   242   1.1e-48  175.4   0.0   1   1   2.2e-51   1.3e-48  175.3   0.0     5   227     2   226     1   229 0.87 [subseq from] putative tol protein [Rosellinia necatrix]
XP_024733249.1/22-263    -            242 PGAP1                PF07819.13   242   1.2e-48  175.4   0.0   1   1   2.2e-51   1.3e-48  175.2   0.0     6   238     2   240     1   242 0.80 [subseq from] hypothetical protein K444DRAFT_616161, partial [Hyaloscypha bicolor E] >PMD56345.1 hypothetical protein K444DRAFT_616161, partial [Hyaloscypha bicolor E]
XP_024547568.1/18-257    -            240 PGAP1                PF07819.13   242   1.2e-48  175.4   0.1   1   1   2.2e-51   1.3e-48  175.2   0.1     5   228     1   239     1   240 0.88 [subseq from] hypothetical protein BCIN_03g02100 [Botrytis cinerea B05.10] >CCD44939.1 similar to ribonuclease p/mrp subunit [Botrytis cinerea T4] >ATZ47934.1 hypothetical protein BCIN_03g02100 [Botrytis cinerea B05.10]
KAA6416303.1/35-263      -            229 PGAP1                PF07819.13   242   1.2e-48  175.4   0.0   1   1   2.2e-51   1.3e-48  175.2   0.0     4   229     1   227     1   229 0.93 [subseq from] hypothetical protein FRX48_01023 [Umbilicaria pustulata]
ELA35115.1/22-267        -            246 PGAP1                PF07819.13   242   1.2e-48  175.4   0.2   1   1   2.2e-51   1.3e-48  175.2   0.2     4   227     2   245     1   246 0.88 [subseq from] and nb-arc domain-containing protein [Colletotrichum fructicola Nara gc5]
KYK54814.1/40-282        -            243 PGAP1                PF07819.13   242   1.2e-48  175.4   0.2   1   1   2.3e-51   1.4e-48  175.2   0.2     4   228     2   242     1   243 0.91 [subseq from] LipA and NB-ARC domain protein [Drechmeria coniospora]
ODA75958.1/23-265        -            243 PGAP1                PF07819.13   242   1.2e-48  175.4   0.2   1   1   2.3e-51   1.4e-48  175.2   0.2     4   228     2   242     1   243 0.91 [subseq from] hypothetical protein RJ55_08599 [Drechmeria coniospora]
RKK17486.1/54-288        -            235 PGAP1                PF07819.13   242   1.2e-48  175.3   0.0   1   1   2.3e-51   1.3e-48  175.2   0.0     4   227     2   233     1   235 0.85 [subseq from] hypothetical protein BFJ65_g7820 [Fusarium oxysporum f. sp. cepae] >RKK64520.1 hypothetical protein BFJ67_g477 [Fusarium oxysporum f. sp. cepae]
RKK62225.1/54-288        -            235 PGAP1                PF07819.13   242   1.2e-48  175.3   0.0   1   1   2.3e-51   1.3e-48  175.2   0.0     4   227     2   233     1   235 0.85 [subseq from] hypothetical protein BFJ66_g1032 [Fusarium oxysporum f. sp. cepae]
CVL12428.1/92-320        -            229 PGAP1                PF07819.13   242   1.2e-48  175.3   1.3   1   1   2.3e-51   1.4e-48  175.2   1.3     5   228     1   228     1   229 0.86 [subseq from] uncharacterized protein FPRN_03634 [Fusarium proliferatum]
CRK34637.1/22-267        -            246 PGAP1                PF07819.13   242   1.3e-48  175.3   0.3   1   1   2.4e-51   1.4e-48  175.1   0.3     5   229     2   243     1   246 0.83 [subseq from] hypothetical protein BN1723_014882 [Verticillium longisporum]
XP_018131818.1/77-247    -            171 PGAP1                PF07819.13   242   1.5e-48  175.1   0.0   1   1   2.6e-51   1.6e-48  175.0   0.0     4   178     2   165     1   171 0.87 [subseq from] hypothetical protein VE01_03707 [Pseudogymnoascus verrucosus]
SLM39418.1/74-303        -            230 PGAP1                PF07819.13   242   1.5e-48  175.0   0.0   1   1   2.9e-51   1.7e-48  174.9   0.0     4   230     1   228     1   230 0.92 [subseq from] P-loop containing nucleoside triphosphate hydrolase, partial [Umbilicaria pustulata]
EYB23770.1/39-284        -            246 PGAP1                PF07819.13   242   1.5e-48  175.0   0.1   1   1   2.9e-51   1.7e-48  174.8   0.1     4   230     2   244     1   246 0.89 [subseq from] hypothetical protein FG05_06989 [Fusarium graminearum] >CEF83604.1 unnamed protein product [Fusarium graminearum]
XP_011326671.1/22-267    -            246 PGAP1                PF07819.13   242   1.5e-48  175.0   0.1   1   1   2.9e-51   1.7e-48  174.8   0.1     4   230     2   244     1   246 0.89 [subseq from] hypothetical protein FGSG_06989 [Fusarium graminearum PH-1] >ESU13164.1 hypothetical protein FGSG_06989 [Fusarium graminearum PH-1]
RKL27781.1/92-320        -            229 PGAP1                PF07819.13   242   1.5e-48  175.0   1.4   1   1   2.9e-51   1.7e-48  174.8   1.4     5   228     1   228     1   229 0.86 [subseq from] hypothetical protein BFJ72_g12909 [Fusarium proliferatum]
TRX92012.1/65-288        -            224 PGAP1                PF07819.13   242   1.6e-48  175.0   0.1   1   1     3e-51   1.8e-48  174.8   0.1     5   228     1   223     1   224 0.89 [subseq from] hypothetical protein FHL15_007109 [Xylaria flabelliformis]
KAA6414866.1/21-250      -            230 PGAP1                PF07819.13   242   1.6e-48  175.0   0.0   1   1     3e-51   1.7e-48  174.8   0.0     4   230     1   228     1   230 0.93 [subseq from] hypothetical protein FRX48_01616 [Umbilicaria pustulata]
RTE68275.1/66-285        -            220 PGAP1                PF07819.13   242   1.6e-48  175.0   0.0   1   1     3e-51   1.8e-48  174.8   0.0    20   231     1   218     1   220 0.78 [subseq from] hypothetical protein BHE90_017349 [Fusarium euwallaceae]
KFY78649.1/55-280        -            226 PGAP1                PF07819.13   242   1.6e-48  174.9   0.0   1   1     3e-51   1.8e-48  174.8   0.0     4   228     2   224     1   226 0.87 [subseq from] hypothetical protein V499_02235 [Pseudogymnoascus sp. VKM F-103]
OQD69578.1/37-269        -            233 PGAP1                PF07819.13   242   1.6e-48  174.9   0.0   1   1   3.4e-51     2e-48  174.6   0.0     4   228     1   229     1   232 0.85 [subseq from] hypothetical protein PENPOL_c002G07568 [Penicillium polonicum]
RZR69857.1/47-279        -            233 PGAP1                PF07819.13   242   1.7e-48  174.9   0.0   1   1   3.2e-51   1.9e-48  174.7   0.0     6   228     2   231     1   233 0.80 [subseq from] hypothetical protein I1G_00010052 [Pochonia chlamydosporia 123]
PVF99568.1/85-317        -            233 PGAP1                PF07819.13   242   1.7e-48  174.9   0.0   1   1   3.2e-51   1.9e-48  174.7   0.0     5   230     1   230     1   233 0.88 [subseq from] hypothetical protein CPB86DRAFT_290098, partial [Serendipita vermifera 'subsp. bescii']
EQB52916.1/30-276        -            247 PGAP1                PF07819.13   242   1.7e-48  174.9   0.1   1   1   3.3e-51   1.9e-48  174.7   0.1     5   237     2   245     1   247 0.78 [subseq from] hypothetical protein CGLO_07427 [Colletotrichum gloeosporioides Cg-14]
RYC59169.1/46-287        -            242 PGAP1                PF07819.13   242   1.7e-48  174.8   0.0   1   1   3.2e-51   1.9e-48  174.7   0.0     4   228     2   241     1   242 0.88 [subseq from] hypothetical protein CHU98_g7052 [Xylaria longipes]
OJJ30793.1/20-261        -            242 PGAP1                PF07819.13   242   1.7e-48  174.8   0.1   1   1   3.3e-51   1.9e-48  174.7   0.1     5   229     2   240     1   242 0.89 [subseq from] hypothetical protein ASPWEDRAFT_44780 [Aspergillus wentii DTO 134E9] >OJJ31688.1 hypothetical protein ASPWEDRAFT_43641 [Aspergillus wentii DTO 134E9]
XP_030993015.1/46-280    -            235 PGAP1                PF07819.13   242   1.8e-48  174.8   0.1   1   1   3.4e-51     2e-48  174.6   0.1     4   229     1   232     1   235 0.83 [subseq from] uncharacterized protein E0L32_001122 [Phialemoniopsis curvata] >TPX11304.1 hypothetical protein E0L32_001122 [Phialemoniopsis curvata]
EWC45501.1/23-266        -            244 PGAP1                PF07819.13   242   1.8e-48  174.8   0.3   1   1   3.5e-51     2e-48  174.6   0.3     5   228     1   243     1   244 0.85 [subseq from] hypothetical protein DRE_05359 [Drechslerella stenobrocha 248]
PCD19552.1/35-281        -            247 PGAP1                PF07819.13   242   1.8e-48  174.8   0.1   1   1   3.4e-51     2e-48  174.6   0.1     4   230     2   245     1   247 0.89 [subseq from] hypothetical protein FGRA07_05301 [Fusarium graminearum]
KAA6409218.1/35-263      -            229 PGAP1                PF07819.13   242   1.8e-48  174.7   0.0   1   1   3.5e-51     2e-48  174.6   0.0     4   229     1   227     1   229 0.93 [subseq from] hypothetical protein FRX48_06771 [Umbilicaria pustulata]
PMD19052.1/6-234         -            229 PGAP1                PF07819.13   242   1.8e-48  174.7   0.1   1   1   3.5e-51     2e-48  174.6   0.1     5   228     1   228     1   229 0.87 [subseq from] hypothetical protein NA56DRAFT_576032 [Pezoloma ericae]
CCA74635.1/61-277        -            217 PGAP1                PF07819.13   242   1.9e-48  174.7   0.1   1   1   3.5e-51   2.1e-48  174.6   0.1     5   227     1   216     1   217 0.87 [subseq from] related to kinesin light chain [Serendipita indica DSM 11827]
XP_001240200.2/56-284    -            229 PGAP1                PF07819.13   242   1.9e-48  174.7   0.0   1   1   3.6e-51   2.1e-48  174.5   0.0     5   229     2   228     1   229 0.87 [subseq from] hypothetical protein CIMG_09821 [Coccidioides immitis RS] >EAS28617.3 hypothetical protein CIMG_09821 [Coccidioides immitis RS]
QBZ55224.1/131-355       -            225 PGAP1                PF07819.13   242   1.9e-48  174.7   0.0   1   1   3.7e-51   2.1e-48  174.5   0.0     6   228     1   224     1   225 0.90 [subseq from] hypothetical protein PoMZ_00119 [Pyricularia oryzae]
XP_003713384.1/67-291    -            225 PGAP1                PF07819.13   242   1.9e-48  174.7   0.0   1   1   3.7e-51   2.1e-48  174.5   0.0     6   228     1   224     1   225 0.90 [subseq from] NACHT and WD domain-containing protein, variant [Pyricularia oryzae 70-15] >EHA53577.1 NACHT and WD domain-containing protein, variant [Pyricularia oryzae 70-15]
XP_003713385.1/113-337   -            225 PGAP1                PF07819.13   242   1.9e-48  174.7   0.0   1   1   3.7e-51   2.1e-48  174.5   0.0     6   228     1   224     1   225 0.90 [subseq from] NACHT and WD domain-containing protein [Pyricularia oryzae 70-15] >EHA53578.1 NACHT and WD domain-containing protein [Pyricularia oryzae 70-15]
OBT59196.1/55-280        -            226 PGAP1                PF07819.13   242   1.9e-48  174.7   0.0   1   1   3.7e-51   2.2e-48  174.5   0.0     4   228     2   224     1   226 0.87 [subseq from] hypothetical protein VE04_00631 [Pseudogymnoascus sp. 24MN13]
XP_022514236.1/43-277    -            235 PGAP1                PF07819.13   242     2e-48  174.7   0.2   1   1   3.7e-51   2.2e-48  174.5   0.2     5   227     2   231     1   235 0.85 [subseq from] hypothetical protein AYO21_03452 [Fonsecaea monophora] >OAG42284.1 hypothetical protein AYO21_03452 [Fonsecaea monophora]
ROW10617.1/46-271        -            226 PGAP1                PF07819.13   242     2e-48  174.7   0.3   1   1     4e-51   2.4e-48  174.4   0.3     5   227     1   223     1   225 0.83 [subseq from] hypothetical protein VMCG_01995 [Valsa malicola]
ELQ38505.1/131-355       -            225 PGAP1                PF07819.13   242     2e-48  174.6   0.0   1   1   3.7e-51   2.2e-48  174.5   0.0     6   228     1   224     1   225 0.90 [subseq from] NACHT and WD domain-containing protein [Pyricularia oryzae Y34] >ELQ66389.1 NACHT and WD domain-containing protein [Pyricularia oryzae P131]
KFY74393.1/77-248        -            172 PGAP1                PF07819.13   242     2e-48  174.6   0.0   1   1     4e-51   2.3e-48  174.4   0.0     4   161     2   154     1   171 0.88 [subseq from] hypothetical protein V499_05575 [Pseudogymnoascus sp. VKM F-103]
PLN78352.1/19-265        -            247 PGAP1                PF07819.13   242     2e-48  174.6   0.0   1   1     4e-51   2.4e-48  174.4   0.0     3   231     2   244     1   246 0.91 [subseq from] Alpha/Beta hydrolase protein [Aspergillus taichungensis]
ORY15267.1/77-304        -            228 PGAP1                PF07819.13   242   2.1e-48  174.6   0.1   1   1   3.9e-51   2.3e-48  174.4   0.1     5   229     1   225     1   228 0.87 [subseq from] hypothetical protein BCR34DRAFT_585166 [Clohesyomyces aquaticus]
KAA6414974.1/68-296      -            229 PGAP1                PF07819.13   242   2.1e-48  174.5   0.0   1   1     4e-51   2.4e-48  174.4   0.0     4   229     1   227     1   229 0.92 [subseq from] hypothetical protein FRX48_01725 [Umbilicaria pustulata]
XP_022403827.1/23-250    -            228 PGAP1                PF07819.13   242   2.2e-48  174.5   0.0   1   1   4.1e-51   2.4e-48  174.4   0.0     4   228     1   226     1   228 0.81 [subseq from] hypothetical protein ASPGLDRAFT_80025 [Aspergillus glaucus CBS 516.65] >OJJ87138.1 hypothetical protein ASPGLDRAFT_80025 [Aspergillus glaucus CBS 516.65]
KFY59535.1/43-267        -            225 PGAP1                PF07819.13   242   2.2e-48  174.5   0.1   1   1   4.2e-51   2.5e-48  174.3   0.1     6   227     2   224     1   225 0.81 [subseq from] hypothetical protein V496_05647 [Pseudogymnoascus sp. VKM F-4515 (FW-2607)]
OBT97018.2/55-281        -            227 PGAP1                PF07819.13   242   2.2e-48  174.5   0.0   1   1   4.3e-51   2.5e-48  174.3   0.0     4   229     2   225     1   227 0.86 [subseq from] hypothetical protein VE01_04898 [Pseudogymnoascus verrucosus]
KFY97703.1/43-267        -            225 PGAP1                PF07819.13   242   2.3e-48  174.5   0.1   1   1   4.3e-51   2.5e-48  174.3   0.1     6   227     2   224     1   225 0.81 [subseq from] hypothetical protein V498_01919 [Pseudogymnoascus sp. VKM F-4517 (FW-2822)]
RDA90164.1/20-269        -            250 PGAP1                PF07819.13   242   2.3e-48  174.5   0.5   1   1   4.3e-51   2.5e-48  174.3   0.5     4   230     2   248     1   250 0.91 [subseq from] hypothetical protein CP533_0525 [Ophiocordyceps sp. 'camponoti-saundersi']
PMD43041.1/1-242         -            242 PGAP1                PF07819.13   242   2.3e-48  174.5   0.1   1   1   4.4e-51   2.6e-48  174.3   0.1     7   228     1   240     1   242 0.81 [subseq from] hypothetical protein L207DRAFT_377915, partial [Hyaloscypha variabilis F]
OCL11660.1/43-276        -            234 PGAP1                PF07819.13   242   2.3e-48  174.4   0.0   1   1   4.3e-51   2.5e-48  174.3   0.0     5   228     1   233     1   234 0.84 [subseq from] hypothetical protein AOQ84DRAFT_335546 [Glonium stellatum]
KGO73482.1/39-274        -            236 PGAP1                PF07819.13   242   2.4e-48  174.4   0.0   1   1   4.7e-51   2.8e-48  174.2   0.0     4   229     1   230     1   235 0.85 [subseq from] hypothetical protein PEX1_093050 [Penicillium expansum]
XP_016600086.1/39-274    -            236 PGAP1                PF07819.13   242   2.4e-48  174.4   0.0   1   1   4.7e-51   2.8e-48  174.2   0.0     4   229     1   230     1   235 0.85 [subseq from] hypothetical protein PEX2_070360 [Penicillium expansum] >KGO58686.1 hypothetical protein PEX2_070360 [Penicillium expansum]
PMD26287.1/20-211        -            192 PGAP1                PF07819.13   242   2.4e-48  174.4   0.5   1   1   4.4e-51   2.6e-48  174.3   0.5     6   182     2   187     1   192 0.81 [subseq from] hypothetical protein NA56DRAFT_733128 [Pezoloma ericae]
XP_024733542.1/83-315    -            233 PGAP1                PF07819.13   242   2.4e-48  174.3   0.0   1   1   4.6e-51   2.7e-48  174.2   0.0     5   229     1   229     1   233 0.84 [subseq from] hypothetical protein K444DRAFT_666211 [Hyaloscypha bicolor E] >PMD56638.1 hypothetical protein K444DRAFT_666211 [Hyaloscypha bicolor E]
KFY13212.1/44-282        -            239 PGAP1                PF07819.13   242   2.4e-48  174.3   0.0   1   1   4.7e-51   2.7e-48  174.2   0.0     4   229     2   237     1   239 0.87 [subseq from] hypothetical protein V492_03409 [Pseudogymnoascus sp. VKM F-4246]
RDA85220.1/20-266        -            247 PGAP1                PF07819.13   242   2.4e-48  174.3   0.8   1   1   4.6e-51   2.7e-48  174.2   0.8     4   230     2   245     1   247 0.91 [subseq from] hypothetical protein CP532_3265 [Ophiocordyceps sp. 'camponoti-leonardi']
EDP48573.1/41-274        -            234 PGAP1                PF07819.13   242   2.5e-48  174.3   0.0   1   1   4.7e-51   2.8e-48  174.2   0.0     4   229     2   232     1   234 0.82 [subseq from] SesB-related regulatory protein, putative [Aspergillus fumigatus A1163]
GCB25133.1/49-281        -            233 PGAP1                PF07819.13   242   2.5e-48  174.3   0.0   1   1   4.8e-51   2.8e-48  174.1   0.0     4   227     1   232     1   233 0.81 [subseq from] protein SERAC1 [Aspergillus awamori]
XP_026627513.1/49-281    -            233 PGAP1                PF07819.13   242   2.5e-48  174.3   0.0   1   1   4.8e-51   2.8e-48  174.1   0.0     4   227     1   232     1   233 0.81 [subseq from] Alpha/Beta hydrolase protein [Aspergillus welwitschiae] >RDH34491.1 Alpha/Beta hydrolase protein [Aspergillus welwitschiae]
PMD45596.1/83-318        -            236 PGAP1                PF07819.13   242   2.6e-48  174.3   0.1   1   1   4.9e-51   2.9e-48  174.1   0.1     5   227     1   235     1   236 0.86 [subseq from] hypothetical protein L207DRAFT_257879 [Hyaloscypha variabilis F]
XP_016620046.1/112-350   -            239 PGAP1                PF07819.13   242   2.6e-48  174.2   0.1   1   1   5.1e-51     3e-48  174.1   0.1     5   230     2   237     1   239 0.83 [subseq from] hypothetical protein Z519_05982 [Cladophialophora bantiana CBS 173.52] >KIW93377.1 hypothetical protein Z519_05982 [Cladophialophora bantiana CBS 173.52]
CCA68484.1/61-295        -            235 PGAP1                PF07819.13   242   2.7e-48  174.2   0.4   1   1     5e-51   2.9e-48  174.1   0.4     6   229     2   231     1   235 0.89 [subseq from] related to tetratricopeptide repeat domain protein-Neosartorya fischeri [Serendipita indica DSM 11827]
OBT66162.1/59-287        -            229 PGAP1                PF07819.13   242   2.7e-48  174.2   0.0   1   1   5.2e-51   3.1e-48  174.0   0.0     6   231     2   226     1   229 0.83 [subseq from] hypothetical protein VE03_05055 [Pseudogymnoascus sp. 23342-1-I1]
PVH93685.1/56-286        -            231 PGAP1                PF07819.13   242   2.7e-48  174.2   0.0   1   1   5.3e-51   3.1e-48  174.0   0.0     4   228     1   230     1   231 0.81 [subseq from] hypothetical protein DM02DRAFT_661734 [Periconia macrospinosa]
XP_014075181.1/47-273    -            227 PGAP1                PF07819.13   242   2.8e-48  174.2   0.2   1   1   5.3e-51   3.1e-48  174.0   0.2     4   229     2   226     1   227 0.91 [subseq from] hypothetical protein COCC4DRAFT_148743 [Bipolaris maydis ATCC 48331] >EMD94388.1 hypothetical protein COCHEDRAFT_1170332 [Bipolaris maydis C5] >ENI01272.1 hypothetical protein COCC4DRAFT_148743 [Bipolaris maydis ATCC 48331]
KAA6409764.1/70-299      -            230 PGAP1                PF07819.13   242   2.8e-48  174.1   0.0   1   1   5.4e-51   3.2e-48  174.0   0.0     3   227     2   228     1   230 0.85 [subseq from] kinesin light chain 1 [Umbilicaria pustulata]
KFZ25366.1/44-283        -            240 PGAP1                PF07819.13   242   2.9e-48  174.1   0.0   1   1   5.5e-51   3.3e-48  173.9   0.0     4   230     2   238     1   240 0.76 [subseq from] hypothetical protein V502_00151 [Pseudogymnoascus sp. VKM F-4520 (FW-2644)]
CCX15903.1/89-314        -            226 PGAP1                PF07819.13   242   2.9e-48  174.1   0.1   1   1   5.5e-51   3.2e-48  173.9   0.1     4   228     2   224     1   226 0.84 [subseq from] Similar to Protein SERAC1; acc. no. Q2TBM9 [Pyronema omphalodes CBS 100304]
KFY33768.1/44-282        -            239 PGAP1                PF07819.13   242     3e-48  174.1   0.0   1   1   5.7e-51   3.3e-48  173.9   0.0     4   229     2   237     1   239 0.87 [subseq from] hypothetical protein V494_07314 [Pseudogymnoascus sp. VKM F-4513 (FW-928)]
RAO69814.1/40-266        -            227 PGAP1                PF07819.13   242     3e-48  174.0   0.1   1   1   5.7e-51   3.3e-48  173.9   0.1     4   229     1   222     1   227 0.92 [subseq from] hypothetical protein BHQ10_005826 [Talaromyces amestolkiae]
TQV96722.1/22-282        -            261 PGAP1                PF07819.13   242   3.1e-48  174.0   0.1   1   1   8.7e-51   5.1e-48  173.3   0.1     5   228     2   255     1   260 0.81 [subseq from] Ankyrin repeat-containing domain-containing protein [Cordyceps javanica] >TQW07989.1 Ankyrin repeat-containing domain protein [Cordyceps javanica]
OQE35114.1/39-270        -            232 PGAP1                PF07819.13   242   3.1e-48  174.0   0.0   1   1   6.5e-51   3.8e-48  173.7   0.0     4   228     1   229     1   231 0.80 [subseq from] hypothetical protein PENCOP_c014G06499, partial [Penicillium coprophilum]
OCK93015.1/17-264        -            248 PGAP1                PF07819.13   242   3.1e-48  174.0   0.0   1   1   5.9e-51   3.5e-48  173.8   0.0     4   229     2   247     1   248 0.86 [subseq from] putative ribonuclease p/mrp subunit [Cenococcum geophilum 1.58]
CCA75073.1/62-292        -            231 PGAP1                PF07819.13   242   3.1e-48  174.0   0.0   1   1   5.9e-51   3.5e-48  173.8   0.0     5   228     1   230     1   231 0.83 [subseq from] related to tetratricopeptide repeat domain protein-Neosartorya fischeri [Serendipita indica DSM 11827]
RFU30301.1/50-285        -            236 PGAP1                PF07819.13   242   3.1e-48  174.0   0.0   1   1   5.9e-51   3.5e-48  173.8   0.0     5   230     1   234     1   236 0.86 [subseq from] hypothetical protein B7463_g6063, partial [Scytalidium lignicola]
ESZ90596.1/25-273        -            249 PGAP1                PF07819.13   242   3.3e-48  173.9   0.2   1   1   6.2e-51   3.6e-48  173.8   0.2     4   228     2   247     1   249 0.88 [subseq from] hypothetical protein SBOR_9015 [Sclerotinia borealis F-4128]
CEF83186.1/52-291        -            240 PGAP1                PF07819.13   242   3.3e-48  173.9   0.0   1   1   6.6e-51   3.9e-48  173.7   0.0     5   229     1   233     1   238 0.85 [subseq from] unnamed protein product [Fusarium graminearum]
KIW64874.1/396-623       -            228 PGAP1                PF07819.13   242   3.3e-48  173.9   0.3   1   1   6.2e-51   3.6e-48  173.8   0.3     3   230     1   226     1   228 0.89 [subseq from] hypothetical protein PV04_07178 [Phialophora americana]
RYC65187.1/67-293        -            227 PGAP1                PF07819.13   242   3.3e-48  173.9   0.0   1   1   6.3e-51   3.7e-48  173.8   0.0     5   229     2   225     1   227 0.82 [subseq from] hypothetical protein CHU98_g1064 [Xylaria longipes]
KAB8073567.1/27-249      -            223 PGAP1                PF07819.13   242   3.3e-48  173.9   0.4   1   1   6.3e-51   3.7e-48  173.7   0.4     8   229     2   222     1   223 0.90 [subseq from] hypothetical protein BDV29DRAFT_191631 [Aspergillus leporis]
RCI12086.1/20-267        -            248 PGAP1                PF07819.13   242   3.4e-48  173.9   0.6   1   1   6.5e-51   3.8e-48  173.7   0.6     4   230     2   246     1   248 0.91 [subseq from] hypothetical protein L249_0083 [Ophiocordyceps polyrhachis-furcata BCC 54312]
EHA22004.1/49-281        -            233 PGAP1                PF07819.13   242   3.6e-48  173.8   0.0   1   1   6.9e-51     4e-48  173.6   0.0     4   227     1   232     1   233 0.81 [subseq from] hypothetical protein ASPNIDRAFT_210569 [Aspergillus niger ATCC 1015] >SPB49368.1 unnamed protein product [Aspergillus niger]
RDH21704.1/49-281        -            233 PGAP1                PF07819.13   242   3.6e-48  173.8   0.0   1   1   6.9e-51     4e-48  173.6   0.0     4   227     1   232     1   233 0.81 [subseq from] hypothetical protein M747DRAFT_234642 [Aspergillus niger ATCC 13496]
RDK44573.1/49-281        -            233 PGAP1                PF07819.13   242   3.6e-48  173.8   0.0   1   1   6.9e-51     4e-48  173.6   0.0     4   227     1   232     1   233 0.81 [subseq from] hypothetical protein M752DRAFT_313371 [Aspergillus phoenicis ATCC 13157]
TPR09956.1/49-281        -            233 PGAP1                PF07819.13   242   3.6e-48  173.8   0.0   1   1   6.9e-51     4e-48  173.6   0.0     4   227     1   232     1   233 0.81 [subseq from] Dor1-like family protein [Aspergillus niger]
XP_025459601.1/49-281    -            233 PGAP1                PF07819.13   242   3.6e-48  173.8   0.0   1   1   6.9e-51     4e-48  173.6   0.0     4   227     1   232     1   233 0.81 [subseq from] hypothetical protein BO96DRAFT_479329 [Aspergillus lacticoffeatus CBS 101883] >PYH61546.1 hypothetical protein BO96DRAFT_479329 [Aspergillus lacticoffeatus CBS 101883]
SLM36170.1/68-297        -            230 PGAP1                PF07819.13   242   3.6e-48  173.8   0.0   1   1   6.8e-51     4e-48  173.6   0.0     4   230     1   228     1   230 0.92 [subseq from] P-loop containing nucleoside triphosphate hydrolase, partial [Umbilicaria pustulata]
CCA75354.1/62-293        -            232 PGAP1                PF07819.13   242   3.6e-48  173.8   0.2   1   1   6.7e-51     4e-48  173.7   0.2     5   230     1   225     1   232 0.91 [subseq from] related to tetratricopeptide repeat domain protein-Neosartorya fischeri [Serendipita indica DSM 11827]
OBT73975.1/55-280        -            226 PGAP1                PF07819.13   242   3.8e-48  173.7   0.0   1   1   7.2e-51   4.2e-48  173.6   0.0     4   228     2   224     1   226 0.86 [subseq from] hypothetical protein VF21_05968 [Pseudogymnoascus sp. 05NY08]
KAB5515379.1/51-282      -            232 PGAP1                PF07819.13   242   3.8e-48  173.7   0.0   1   1   7.3e-51   4.3e-48  173.5   0.0     4   226     1   231     1   232 0.84 [subseq from] P-loop containing nucleoside triphosphate hydrolase protein, partial [Coniochaeta sp. 2T2.1]
RMJ25211.1/20-252        -            233 PGAP1                PF07819.13   242   3.8e-48  173.7   0.0   1   1   7.2e-51   4.3e-48  173.6   0.0     5   225     2   230     1   233 0.88 [subseq from] hypothetical protein PHISP_03917 [Phialosimplex sp. HF37]
PVF91575.1/81-311        -            231 PGAP1                PF07819.13   242   3.9e-48  173.7   0.0   1   1   7.3e-51   4.3e-48  173.5   0.0     5   229     1   229     1   231 0.86 [subseq from] hypothetical protein CPB86DRAFT_878439 [Serendipita vermifera 'subsp. bescii']
TVY41518.1/48-291        -            244 PGAP1                PF07819.13   242   3.9e-48  173.7   0.0   1   1   7.5e-51   4.4e-48  173.5   0.0     7   230     3   242     1   244 0.79 [subseq from] Protein SERAC1 [Lachnellula occidentalis]
KAA6414319.1/46-218      -            173 PGAP1                PF07819.13   242   3.9e-48  173.7   0.1   1   1   7.1e-51   4.2e-48  173.6   0.1     6   166     2   164     1   173 0.90 [subseq from] hypothetical protein FRX48_02682 [Umbilicaria pustulata]
XP_028490504.1/22-267    -            246 PGAP1                PF07819.13   242     4e-48  173.6   0.3   1   1   7.7e-51   4.5e-48  173.5   0.3     5   229     2   243     1   246 0.84 [subseq from] hypothetical protein D7B24_003856 [Verticillium nonalfalfae] >RNJ52346.1 hypothetical protein D7B24_003856 [Verticillium nonalfalfae]
XP_020130401.1/90-317    -            228 PGAP1                PF07819.13   242   4.1e-48  173.6   0.2   1   1   7.9e-51   4.6e-48  173.4   0.2     5   229     1   227     1   228 0.85 [subseq from] phosphorylase superfamily protein [Diplodia corticola] >OJD34141.1 phosphorylase superfamily protein [Diplodia corticola]
RDL35776.1/87-322        -            236 PGAP1                PF07819.13   242   4.1e-48  173.6   0.0   1   1   7.8e-51   4.6e-48  173.4   0.0     4   227     2   234     1   236 0.79 [subseq from] hypothetical protein BP5553_06388 [Venustampulla echinocandica]
KFA77983.1/97-328        -            232 PGAP1                PF07819.13   242   4.2e-48  173.6   0.2   1   1     8e-51   4.7e-48  173.4   0.2     5   228     1   231     1   232 0.87 [subseq from] hypothetical protein S40288_10185 [Stachybotrys chartarum IBT 40288]
OQU97919.1/24-280        -            257 PGAP1                PF07819.13   242   4.3e-48  173.5   0.0   1   1   8.2e-51   4.8e-48  173.4   0.0     5   227     2   256     1   257 0.85 [subseq from] hypothetical protein CLAIMM_03779 [Cladophialophora immunda]
XP_024774386.1/83-315    -            233 PGAP1                PF07819.13   242   4.3e-48  173.5   0.0   1   1   8.1e-51   4.8e-48  173.4   0.0     4   229     2   231     1   233 0.85 [subseq from] hypothetical protein M431DRAFT_115586 [Trichoderma harzianum CBS 226.95] >PKK49215.1 hypothetical protein CI102_4806 [Trichoderma harzianum] >PTB54709.1 hypothetical protein M431DRAFT_115586 [Trichoderma harzianum CBS 226.95]
XP_022496417.1/95-331    -            237 PGAP1                PF07819.13   242   4.4e-48  173.5   0.4   1   1   8.4e-51   4.9e-48  173.3   0.4     5   228     2   234     1   237 0.83 [subseq from] hypothetical protein AYO20_09354 [Fonsecaea nubica] >OAL28874.1 hypothetical protein AYO20_09354 [Fonsecaea nubica]
RDH18673.1/96-319        -            224 PGAP1                PF07819.13   242   4.5e-48  173.5   0.0   1   1   8.7e-51   5.1e-48  173.3   0.0     5   228     1   223     1   224 0.91 [subseq from] hypothetical protein M747DRAFT_262446 [Aspergillus niger ATCC 13496]
PMD40575.1/24-205        -            182 PGAP1                PF07819.13   242   4.6e-48  173.4   0.1   1   1   8.2e-51   4.8e-48  173.4   0.1     6   179     2   166     1   182 0.84 [subseq from] hypothetical protein L207DRAFT_625169 [Hyaloscypha variabilis F]
PVF97516.1/72-312        -            241 PGAP1                PF07819.13   242   4.8e-48  173.4   0.0   1   1   9.1e-51   5.4e-48  173.2   0.0     5   233     1   235     1   241 0.85 [subseq from] hypothetical protein CPB86DRAFT_734801 [Serendipita vermifera 'subsp. bescii']
XP_007841176.1/22-265    -            244 PGAP1                PF07819.13   242   4.9e-48  173.4   0.3   1   1   9.3e-51   5.5e-48  173.2   0.3     4   229     2   243     1   244 0.90 [subseq from] hypothetical protein PFICI_14404 [Pestalotiopsis fici W106-1] >ETS73458.1 hypothetical protein PFICI_14404 [Pestalotiopsis fici W106-1]
PVF97374.1/68-302        -            235 PGAP1                PF07819.13   242     5e-48  173.3   0.0   1   1   9.5e-51   5.6e-48  173.2   0.0     5   229     1   232     1   235 0.86 [subseq from] hypothetical protein CPB86DRAFT_815646 [Serendipita vermifera 'subsp. bescii']
SLM40492.1/1135-1360     -            226 PGAP1                PF07819.13   242   5.1e-48  173.3   0.0   1   1   9.6e-51   5.6e-48  173.1   0.0     7   229     1   224     1   226 0.93 [subseq from] prostaglandin g h synthase 2 cyclooxygenase pgh2 cox2 [Umbilicaria pustulata]
OTA89192.1/23-291        -            269 PGAP1                PF07819.13   242   5.1e-48  173.3   0.9   1   1   3.5e-50   2.1e-47  171.3   0.9     4   230     2   267     1   269 0.83 [subseq from] hypothetical protein M434DRAFT_34467, partial [Hypoxylon sp. CO27-5]
TQV92235.1/44-288        -            245 PGAP1                PF07819.13   242   5.1e-48  173.3   0.1   1   1   9.6e-51   5.7e-48  173.1   0.1     4   228     2   242     1   245 0.92 [subseq from] LipA and NB-ARC domain-containing protein [Cordyceps javanica] >TQW03978.1 LipA and NB-ARC domain protein [Cordyceps javanica]
SLM40185.1/151-380       -            230 PGAP1                PF07819.13   242   5.1e-48  173.3   0.0   1   1   9.6e-51   5.7e-48  173.1   0.0     4   230     1   228     1   230 0.93 [subseq from] P-loop containing nucleoside triphosphate hydrolase [Umbilicaria pustulata]
RDW58022.1/17-248        -            232 PGAP1                PF07819.13   242   5.1e-48  173.3   0.0   1   1   9.6e-51   5.7e-48  173.1   0.0     4   228     2   231     1   232 0.93 [subseq from] hypothetical protein BP6252_13433 [Coleophoma cylindrospora]
TVY35936.1/113-367       -            255 PGAP1                PF07819.13   242   5.2e-48  173.3   0.0   1   1   1.2e-50   6.8e-48  172.9   0.0     3   227     2   254     1   255 0.90 [subseq from] Vegetative incompatibility protein HET-E-1, partial [Lachnellula subtilissima]
TVY38557.1/40-258        -            219 PGAP1                PF07819.13   242   5.3e-48  173.2   0.0   1   1   9.6e-51   5.6e-48  173.2   0.0     6   216     1   202     1   219 0.85 [subseq from] Protein SERAC1 [Lachnellula occidentalis]
TVY38555.1/40-270        -            231 PGAP1                PF07819.13   242   5.5e-48  173.2   0.0   1   1     1e-50   6.1e-48  173.0   0.0     5   229     1   230     1   231 0.85 [subseq from] Protein SERAC1 [Lachnellula occidentalis]
KFZ03761.1/99-341        -            243 PGAP1                PF07819.13   242   5.5e-48  173.2   0.0   1   1   1.1e-50   6.7e-48  172.9   0.0     6   232     3   237     1   242 0.84 [subseq from] hypothetical protein V502_10684 [Pseudogymnoascus sp. VKM F-4520 (FW-2644)]
KPM46113.1/34-304        -            271 PGAP1                PF07819.13   242   5.6e-48  173.2   0.3   1   1   5.5e-50   3.2e-47  170.7   0.3     5   229     2   269     1   271 0.83 [subseq from] hypothetical protein AK830_g408 [Neonectria ditissima]
KFZ07158.1/62-291        -            230 PGAP1                PF07819.13   242   5.6e-48  173.2   0.0   1   1   1.1e-50   6.6e-48  172.9   0.0     5   230     1   225     1   229 0.80 [subseq from] hypothetical protein V501_06717 [Pseudogymnoascus sp. VKM F-4519 (FW-2642)]
OBT58010.1/62-291        -            230 PGAP1                PF07819.13   242   5.6e-48  173.2   0.0   1   1   1.1e-50   6.6e-48  172.9   0.0     5   230     1   225     1   229 0.80 [subseq from] hypothetical protein VE04_02552 [Pseudogymnoascus sp. 24MN13]
OBT58021.1/62-291        -            230 PGAP1                PF07819.13   242   5.6e-48  173.2   0.0   1   1   1.1e-50   6.6e-48  172.9   0.0     5   230     1   225     1   229 0.80 [subseq from] hypothetical protein VE04_02531 [Pseudogymnoascus sp. 24MN13]
PGH02526.1/20-265        -            246 PGAP1                PF07819.13   242   5.7e-48  173.1   0.0   1   1   1.1e-50   6.4e-48  173.0   0.0     3   231     2   244     1   246 0.85 [subseq from] hypothetical protein AJ80_08837 [Polytolypa hystricis UAMH7299]
KIM92459.1/102-343       -            242 PGAP1                PF07819.13   242   5.7e-48  173.1   0.0   1   1   1.1e-50   6.6e-48  172.9   0.0     5   231     1   237     1   241 0.89 [subseq from] hypothetical protein PILCRDRAFT_490 [Piloderma croceum F 1598]
SLM33805.1/28-257        -            230 PGAP1                PF07819.13   242   6.4e-48  173.0   0.0   1   1   1.2e-50   7.1e-48  172.8   0.0     4   230     1   228     1   230 0.93 [subseq from] P-loop containing nucleoside triphosphate hydrolase [Umbilicaria pustulata]
RYC61836.1/607-851       -            245 PGAP1                PF07819.13   242   6.7e-48  172.9   0.9   1   1   1.3e-50   7.5e-48  172.7   0.9     4   230     2   244     1   245 0.89 [subseq from] hypothetical protein CHU98_g4377 [Xylaria longipes]
PNH41119.1/39-321        -            283 PGAP1                PF07819.13   242   6.8e-48  172.9   0.1   1   1   1.4e-50   8.5e-48  172.6   0.1     5   229     2   280     1   283 0.86 [subseq from] hypothetical protein VD0004_g5961 [Verticillium dahliae] >PNH74325.1 hypothetical protein VD0001_g3270 [Verticillium dahliae]
RXG50106.1/39-321        -            283 PGAP1                PF07819.13   242   6.9e-48  172.9   0.1   1   1   1.5e-50   8.6e-48  172.5   0.1     5   229     2   280     1   283 0.86 [subseq from] hypothetical protein VDGE_00962 [Verticillium dahliae]
XP_009648143.1/39-321    -            283 PGAP1                PF07819.13   242   6.9e-48  172.9   0.1   1   1   1.5e-50   8.6e-48  172.5   0.1     5   229     2   280     1   283 0.86 [subseq from] SERAC1 protein [Verticillium dahliae VdLs.17] >EGY17280.1 SERAC1 protein [Verticillium dahliae VdLs.17] >PNH32343.1 hypothetical protein BJF96_g4300 [Verticillium dahliae] >PNH48646.1 hypothetical protein VD0003_g8489 [Verticillium dahliae] >PNH59223.1 hypothetical protein VD0002_g8326 [Verticillium dahliae]
XP_018139094.1/21-264    -            244 PGAP1                PF07819.13   242   6.9e-48  172.9   0.0   1   1   1.3e-50   7.6e-48  172.7   0.0     5   235     1   241     1   244 0.88 [subseq from] ankyrin repeat domain-containing protein [Pochonia chlamydosporia 170] >OAQ61390.1 ankyrin repeat domain-containing protein [Pochonia chlamydosporia 170]
XP_024777406.1/48-278    -            231 PGAP1                PF07819.13   242   6.9e-48  172.9   0.2   1   1   1.4e-50   7.9e-48  172.7   0.2     5   230     1   227     1   231 0.87 [subseq from] hypothetical protein M431DRAFT_491967 [Trichoderma harzianum CBS 226.95] >PKK53120.1 hypothetical protein CI102_2913 [Trichoderma harzianum] >PTB57729.1 hypothetical protein M431DRAFT_491967 [Trichoderma harzianum CBS 226.95]
KLU86525.1/22-251        -            230 PGAP1                PF07819.13   242   6.9e-48  172.9   0.2   1   1   1.3e-50   7.7e-48  172.7   0.2     6   237     2   229     1   230 0.87 [subseq from] hypothetical protein MAPG_05537 [Magnaporthiopsis poae ATCC 64411]
EYE97841.1/23-250        -            228 PGAP1                PF07819.13   242     7e-48  172.9   0.0   1   1   1.3e-50   7.8e-48  172.7   0.0     4   228     1   226     1   228 0.85 [subseq from] kinesin [Aspergillus ruber CBS 135680]
XP_008082267.1/33-271    -            239 PGAP1                PF07819.13   242     7e-48  172.8   0.0   1   1   1.4e-50   8.5e-48  172.6   0.0     7   230     1   234     1   238 0.78 [subseq from] alpha/beta-Hydrolase [Glarea lozoyensis ATCC 20868] >EPE30856.1 alpha/beta-Hydrolase [Glarea lozoyensis ATCC 20868]
CEL01176.1/33-263        -            231 PGAP1                PF07819.13   242   7.1e-48  172.8   0.0   1   1   1.4e-50     8e-48  172.6   0.0     6   231     1   228     1   231 0.84 [subseq from] Putative LipA and NB-ARC domain protein [Aspergillus calidoustus]
CCA74747.1/52-280        -            229 PGAP1                PF07819.13   242   7.2e-48  172.8   0.8   1   1   1.4e-50     8e-48  172.6   0.8     5   228     1   227     1   229 0.91 [subseq from] hypothetical protein PIIN_08705, partial [Serendipita indica DSM 11827]
PNP39448.1/48-277        -            230 PGAP1                PF07819.13   242   7.3e-48  172.8   0.1   1   1   1.4e-50   8.4e-48  172.6   0.1     6   229     2   226     1   230 0.89 [subseq from] hypothetical protein TGAMA5MH_08654 [Trichoderma gamsii]
XP_024405847.1/48-277    -            230 PGAP1                PF07819.13   242   7.3e-48  172.8   0.1   1   1   1.4e-50   8.4e-48  172.6   0.1     6   229     2   226     1   230 0.89 [subseq from] NACHT and WD domain-containing protein [Trichoderma gamsii] >PON26768.1 NACHT and WD domain-containing protein [Trichoderma gamsii]
GAW02061.1/101-334       -            234 PGAP1                PF07819.13   242   7.5e-48  172.7   0.0   1   1   1.4e-50   8.4e-48  172.6   0.0     3   229     1   232     1   234 0.86 [subseq from] Protein SERAC1 Q2TBM9 [Lentinula edodes]
CZT00566.1/45-272        -            228 PGAP1                PF07819.13   242   7.7e-48  172.7   0.0   1   1   1.5e-50   8.6e-48  172.6   0.0     5   230     1   226     1   228 0.86 [subseq from] related to NACHT and WD domain protein [Rhynchosporium agropyri]
CZT03944.1/45-272        -            228 PGAP1                PF07819.13   242   7.7e-48  172.7   0.0   1   1   1.5e-50   8.6e-48  172.6   0.0     5   230     1   226     1   228 0.86 [subseq from] related to NACHT and WD domain protein [Rhynchosporium commune]
CZT46735.1/45-272        -            228 PGAP1                PF07819.13   242   7.7e-48  172.7   0.0   1   1   1.5e-50   8.6e-48  172.6   0.0     5   230     1   226     1   228 0.86 [subseq from] related to NACHT and WD domain protein [Rhynchosporium secalis]
CZR64396.1/24-256        -            233 PGAP1                PF07819.13   242   7.8e-48  172.7   0.1   1   1   1.9e-50   1.1e-47  172.2   0.1     4   188     2   210     1   232 0.90 [subseq from] related to calcium-independent phospholipase A2 [Phialocephala subalpina]
RMJ08732.1/22-267        -            246 PGAP1                PF07819.13   242   7.9e-48  172.7   0.1   1   1   1.5e-50   8.9e-48  172.5   0.1     4   232     2   246     1   246 0.88 [subseq from] hypothetical protein CDV36_011642 [Fusarium sp. AF-12]
CZR63528.1/68-294        -            227 PGAP1                PF07819.13   242     8e-48  172.7   0.0   1   1   1.6e-50   9.3e-48  172.4   0.0     4   228     2   225     1   227 0.80 [subseq from] uncharacterized protein PAC_13425 [Phialocephala subalpina]
SLM33967.1/441-684       -            244 PGAP1                PF07819.13   242     8e-48  172.6   0.1   1   1   1.5e-50     9e-48  172.5   0.1     5   231     1   242     1   244 0.90 [subseq from] cytochrome p450 alkane hydroxylase [Umbilicaria pustulata]
XP_003843340.1/106-339   -            234 PGAP1                PF07819.13   242   8.5e-48  172.6   0.0   1   1   1.6e-50   9.5e-48  172.4   0.0     4   228     1   230     1   234 0.79 [subseq from] hypothetical protein LEMA_P074500.1 [Leptosphaeria maculans JN3] >CBX99861.1 hypothetical protein LEMA_P074500.1 [Leptosphaeria maculans JN3]
KXX73725.1/28-261        -            234 PGAP1                PF07819.13   242   8.7e-48  172.5   0.0   1   1   1.7e-50   9.7e-48  172.4   0.0     4   230     2   233     1   234 0.90 [subseq from] Protein SERAC1 [Madurella mycetomatis]
PQE04480.1/36-284        -            249 PGAP1                PF07819.13   242   8.8e-48  172.5   0.1   1   1   1.7e-50   9.9e-48  172.4   0.1     5   229     2   247     1   249 0.88 [subseq from] and nb-arc domain-containing protein [Rutstroemia sp. NJR-2017a BVV2]
PGH08671.1/98-329        -            232 PGAP1                PF07819.13   242   9.1e-48  172.5   0.1   1   1   1.8e-50     1e-47  172.3   0.1     5   229     1   230     1   232 0.81 [subseq from] hypothetical protein AJ79_05953 [Helicocarpus griseus UAMH5409]
SLM37252.1/84-314        -            231 PGAP1                PF07819.13   242   9.2e-48  172.5   0.0   1   1   1.7e-50     1e-47  172.3   0.0     4   230     2   229     1   231 0.92 [subseq from] P-loop containing nucleoside triphosphate hydrolase [Umbilicaria pustulata]
KXH65425.1/88-313        -            226 PGAP1                PF07819.13   242   9.3e-48  172.4   0.1   1   1   1.8e-50   1.1e-47  172.2   0.1     5   228     1   225     1   226 0.83 [subseq from] hypothetical protein CNYM01_08995 [Colletotrichum nymphaeae SA-01]
CZT06939.1/72-298        -            227 PGAP1                PF07819.13   242   9.4e-48  172.4   0.2   1   1   1.8e-50     1e-47  172.3   0.2     6   229     1   226     1   227 0.89 [subseq from] related to vegetatible incompatibility protein HET-E-1 [Rhynchosporium commune]
KAA6408715.1/70-299      -            230 PGAP1                PF07819.13   242   9.5e-48  172.4   0.0   1   1   1.8e-50     1e-47  172.3   0.0     3   227     2   228     1   230 0.86 [subseq from] kinesin light chain 1 [Umbilicaria pustulata]
OCK91831.1/47-281        -            235 PGAP1                PF07819.13   242   9.5e-48  172.4   0.0   1   1   1.8e-50   1.1e-47  172.2   0.0     5   229     1   232     1   235 0.79 [subseq from] hypothetical protein K441DRAFT_640868 [Cenococcum geophilum 1.58]
KAB5581152.1/50-230      -            181 PGAP1                PF07819.13   242   9.6e-48  172.4   0.0   1   1   1.8e-50     1e-47  172.3   0.0     4   186     2   178     1   181 0.87 [subseq from] Alpha/Beta hydrolase protein, partial [Coniochaeta sp. 2T2.1]
CCA77302.1/20-256        -            237 PGAP1                PF07819.13   242   9.7e-48  172.4   0.4   1   1     2e-50   1.2e-47  172.1   0.4     7   229     1   229     1   236 0.84 [subseq from] hypothetical protein PIIN_11279 [Serendipita indica DSM 11827]
XP_024727731.1/17-189    -            173 PGAP1                PF07819.13   242   9.9e-48  172.4   0.4   1   1   1.9e-50   1.1e-47  172.1   0.4     5   176     3   162     1   172 0.88 [subseq from] hypothetical protein K444DRAFT_622175 [Hyaloscypha bicolor E] >PMD50827.1 hypothetical protein K444DRAFT_622175 [Hyaloscypha bicolor E]
ESZ93142.1/45-280        -            236 PGAP1                PF07819.13   242     1e-47  172.3   0.0   1   1   1.9e-50   1.1e-47  172.2   0.0     5   228     2   235     1   236 0.81 [subseq from] hypothetical protein SBOR_6469 [Sclerotinia borealis F-4128]
XP_028492602.1/43-277    -            235 PGAP1                PF07819.13   242     1e-47  172.3   0.2   1   1   1.9e-50   1.1e-47  172.2   0.2     4   227     2   233     1   235 0.89 [subseq from] hypothetical protein D7B24_000460 [Verticillium nonalfalfae] >RNJ54444.1 hypothetical protein D7B24_000460 [Verticillium nonalfalfae]
OBT78185.1/43-283        -            241 PGAP1                PF07819.13   242     1e-47  172.3   0.0   1   1     2e-50   1.2e-47  172.1   0.0     4   231     2   239     1   241 0.81 [subseq from] hypothetical protein VF21_02680 [Pseudogymnoascus sp. 05NY08]
TGJ71196.1/32-275        -            244 PGAP1                PF07819.13   242     1e-47  172.3   0.1   1   1     2e-50   1.1e-47  172.1   0.1     5   228     1   243     1   244 0.84 [subseq from] hypothetical protein EYR41_003181 [Arthrobotrys oligospora]
KAE8396754.1/22-254      -            233 PGAP1                PF07819.13   242   1.1e-47  172.2   0.1   1   1   2.1e-50   1.2e-47  172.1   0.1     5   227     1   231     1   233 0.79 [subseq from] hypothetical protein BDV37DRAFT_267426, partial [Aspergillus pseudonomius]
ATY66488.1/47-289        -            243 PGAP1                PF07819.13   242   1.1e-47  172.2   0.2   1   1   2.1e-50   1.3e-47  172.0   0.2     4   228     2   242     1   243 0.92 [subseq from] and NB-ARC domain [Cordyceps militaris]
XP_006669062.1/47-289    -            243 PGAP1                PF07819.13   242   1.1e-47  172.2   0.2   1   1   2.1e-50   1.3e-47  172.0   0.2     4   228     2   242     1   243 0.92 [subseq from] LipA and NB-ARC domain protein [Cordyceps militaris CM01] >EGX92478.1 LipA and NB-ARC domain protein [Cordyceps militaris CM01]
PMD22468.1/2-226         -            225 PGAP1                PF07819.13   242   1.1e-47  172.2   0.0   1   1   2.1e-50   1.2e-47  172.0   0.0     7   229     1   222     1   225 0.91 [subseq from] hypothetical protein NA56DRAFT_570302, partial [Pezoloma ericae]
PGH12527.1/76-303        -            228 PGAP1                PF07819.13   242   1.1e-47  172.2   0.1   1   1   2.2e-50   1.3e-47  172.0   0.1     5   228     1   227     1   228 0.90 [subseq from] hypothetical protein AJ80_06688 [Polytolypa hystricis UAMH7299]
XP_007778408.1/34-296    -            263 PGAP1                PF07819.13   242   1.1e-47  172.2   0.0   1   1   2.6e-50   1.6e-47  171.7   0.0     5   228     2   262     1   263 0.89 [subseq from] hypothetical protein W97_02318 [Coniosporium apollinis CBS 100218] >EON63091.1 hypothetical protein W97_02318 [Coniosporium apollinis CBS 100218]
PVF91412.1/80-313        -            234 PGAP1                PF07819.13   242   1.2e-47  172.1   0.1   1   1   2.2e-50   1.3e-47  172.0   0.1     5   230     1   230     1   234 0.85 [subseq from] TPR-like protein [Serendipita vermifera 'subsp. bescii']
RPB14008.1/89-326        -            238 PGAP1                PF07819.13   242   1.2e-47  172.1   0.0   1   1   2.2e-50   1.3e-47  171.9   0.0     5   229     1   235     1   238 0.82 [subseq from] hypothetical protein P167DRAFT_534622 [Morchella conica CCBAS932]
KND89384.1/23-288        -            266 PGAP1                PF07819.13   242   1.2e-47  172.1   0.3   1   1   2.3e-50   1.4e-47  171.9   0.3     4   229     2   264     1   266 0.93 [subseq from] Protein SERAC1 [Tolypocladium ophioglossoides CBS 100239]
CZR52801.1/13-244        -            232 PGAP1                PF07819.13   242   1.2e-47  172.1   0.0   1   1   2.3e-50   1.3e-47  171.9   0.0     4   228     2   229     1   232 0.87 [subseq from] uncharacterized protein PAC_02678 [Phialocephala subalpina]
PVF91422.1/87-315        -            229 PGAP1                PF07819.13   242   1.2e-47  172.1   0.1   1   1   2.3e-50   1.3e-47  171.9   0.1     5   228     1   228     1   229 0.85 [subseq from] hypothetical protein CPB86DRAFT_878527 [Serendipita vermifera 'subsp. bescii']
XP_028490322.1/39-321    -            283 PGAP1                PF07819.13   242   1.2e-47  172.1   0.1   1   1   2.6e-50   1.5e-47  171.8   0.1     5   229     2   280     1   283 0.86 [subseq from] hypothetical protein D7B24_004233 [Verticillium nonalfalfae] >RNJ52164.1 hypothetical protein D7B24_004233 [Verticillium nonalfalfae]
KFZ12022.1/42-266        -            225 PGAP1                PF07819.13   242   1.2e-47  172.1   0.2   1   1   2.3e-50   1.4e-47  171.9   0.2     5   223     1   223     1   225 0.92 [subseq from] hypothetical protein V501_04420 [Pseudogymnoascus sp. VKM F-4519 (FW-2642)]
XP_013288324.1/18-256    -            239 PGAP1                PF07819.13   242   1.2e-47  172.0   0.0   1   1   2.3e-50   1.4e-47  171.9   0.0     5   227     1   238     1   239 0.89 [subseq from] hypothetical protein Z517_03766 [Fonsecaea pedrosoi CBS 271.37] >KIW84516.1 hypothetical protein Z517_03766 [Fonsecaea pedrosoi CBS 271.37]
KFY99826.1/129-365       -            237 PGAP1                PF07819.13   242   1.3e-47  172.0   0.1   1   1   2.4e-50   1.4e-47  171.9   0.1     5   227     2   236     1   237 0.94 [subseq from] hypothetical protein V498_00488 [Pseudogymnoascus sp. VKM F-4517 (FW-2822)]
RPB06718.1/54-286        -            233 PGAP1                PF07819.13   242   1.3e-47  172.0   0.0   1   1   2.5e-50   1.5e-47  171.8   0.0     4   225     2   226     1   232 0.85 [subseq from] hypothetical protein P167DRAFT_50453 [Morchella conica CCBAS932]
KFX48073.1/54-290        -            237 PGAP1                PF07819.13   242   1.3e-47  172.0   0.0   1   1   2.5e-50   1.5e-47  171.8   0.0     4   228     2   234     1   237 0.79 [subseq from] Protein SERAC1 [Talaromyces marneffei PM1]
QGA15879.1/54-290        -            237 PGAP1                PF07819.13   242   1.3e-47  172.0   0.0   1   1   2.5e-50   1.5e-47  171.8   0.0     4   228     2   234     1   237 0.79 [subseq from] hypothetical protein EYB26_003540 [Talaromyces marneffei]
XP_016251699.1/44-278    -            235 PGAP1                PF07819.13   242   1.3e-47  171.9   0.6   1   1   2.5e-50   1.5e-47  171.8   0.6     6   230     2   233     1   235 0.82 [subseq from] hypothetical protein PV07_03129 [Cladophialophora immunda] >KIW31483.1 hypothetical protein PV07_03129 [Cladophialophora immunda]
KIM75579.1/42-274        -            233 PGAP1                PF07819.13   242   1.3e-47  171.9   1.2   1   1   2.5e-50   1.5e-47  171.8   1.2     5   226     1   230     1   233 0.84 [subseq from] hypothetical protein PILCRDRAFT_670138 [Piloderma croceum F 1598]
XP_024739165.1/51-274    -            224 PGAP1                PF07819.13   242   1.4e-47  171.9   0.0   1   1   2.6e-50   1.5e-47  171.7   0.0     4   227     2   223     1   224 0.89 [subseq from] hypothetical protein K444DRAFT_610363 [Hyaloscypha bicolor E] >PMD62261.1 hypothetical protein K444DRAFT_610363 [Hyaloscypha bicolor E]
XP_024726263.1/51-258    -            208 PGAP1                PF07819.13   242   1.4e-47  171.9   0.0   1   1   2.7e-50   1.6e-47  171.7   0.0     3   198     2   194     1   207 0.83 [subseq from] hypothetical protein K444DRAFT_549306 [Hyaloscypha bicolor E] >PMD49359.1 hypothetical protein K444DRAFT_549306 [Hyaloscypha bicolor E]
KAA6409554.1/68-296      -            229 PGAP1                PF07819.13   242   1.4e-47  171.9   0.0   1   1   2.6e-50   1.5e-47  171.7   0.0     4   229     1   227     1   229 0.93 [subseq from] hypothetical protein FRX48_06165 [Umbilicaria pustulata]
SLM39233.1/74-302        -            229 PGAP1                PF07819.13   242   1.4e-47  171.9   0.0   1   1   2.6e-50   1.5e-47  171.7   0.0     4   229     1   227     1   229 0.93 [subseq from] WD40/YVTN repeat-like-containing domain, partial [Umbilicaria pustulata]
RAK75407.1/104-328       -            225 PGAP1                PF07819.13   242   1.4e-47  171.8   0.1   1   1   2.7e-50   1.6e-47  171.7   0.1     8   231     2   224     1   225 0.90 [subseq from] NACHT and WD domain protein [Aspergillus fijiensis CBS 313.89]
PMD43821.1/125-356       -            232 PGAP1                PF07819.13   242   1.5e-47  171.8   0.7   1   1   2.8e-50   1.7e-47  171.6   0.7     5   226     2   228     1   232 0.85 [subseq from] hypothetical protein L207DRAFT_630246 [Hyaloscypha variabilis F]
SLM33700.1/336-562       -            227 PGAP1                PF07819.13   242   1.5e-47  171.7   0.0   1   1   2.9e-50   1.7e-47  171.6   0.0     7   230     1   225     1   227 0.93 [subseq from] P-loop containing nucleoside triphosphate hydrolase [Umbilicaria pustulata]
OCK89566.1/45-272        -            228 PGAP1                PF07819.13   242   1.5e-47  171.7   0.0   1   1     3e-50   1.7e-47  171.5   0.0     4   227     1   227     1   228 0.85 [subseq from] ankyrin, partial [Cenococcum geophilum 1.58]
PVF97304.1/48-278        -            231 PGAP1                PF07819.13   242   1.5e-47  171.7   0.0   1   1   2.9e-50   1.7e-47  171.6   0.0     5   229     1   229     1   231 0.83 [subseq from] hypothetical protein CPB86DRAFT_707261 [Serendipita vermifera 'subsp. bescii']
RYP18170.1/22-250        -            229 PGAP1                PF07819.13   242   1.6e-47  171.7   0.0   1   1     3e-50   1.8e-47  171.5   0.0     4   233     1   228     1   229 0.87 [subseq from] hypothetical protein DL765_004096 [Monosporascus sp. GIB2]
PVH72645.1/45-280        -            236 PGAP1                PF07819.13   242   1.6e-47  171.6   0.0   1   1   3.1e-50   1.8e-47  171.5   0.0     4   231     3   234     1   236 0.88 [subseq from] hypothetical protein DL98DRAFT_595807 [Cadophora sp. DSE1049]
PHH77970.1/22-268        -            247 PGAP1                PF07819.13   242   1.7e-47  171.6   0.5   1   1   3.3e-50   1.9e-47  171.4   0.5     4   230     2   245     1   247 0.90 [subseq from] hypothetical protein CDD80_7541 [Ophiocordyceps camponoti-rufipedis]
TLD25173.1/60-286        -            227 PGAP1                PF07819.13   242   1.7e-47  171.5   0.0   1   1   3.6e-50   2.1e-47  171.3   0.0     4   229     1   226     1   227 0.87 [subseq from] hypothetical protein PspLS_05923 [Pyricularia sp. CBS 133598]
OBT42503.1/43-282        -            240 PGAP1                PF07819.13   242   1.8e-47  171.5   0.0   1   1   3.4e-50     2e-47  171.3   0.0     4   230     2   238     1   240 0.83 [subseq from] hypothetical protein VE00_06190 [Pseudogymnoascus sp. WSF 3629]
PVF93981.1/64-304        -            241 PGAP1                PF07819.13   242   1.8e-47  171.5   0.0   1   1   3.3e-50   1.9e-47  171.4   0.0     5   233     1   235     1   241 0.84 [subseq from] protein prenylyltransferase [Serendipita vermifera 'subsp. bescii']
XP_007826571.2/63-291    -            229 PGAP1                PF07819.13   242   1.8e-47  171.5   0.1   1   1   3.4e-50     2e-47  171.4   0.1     5   223     1   227     1   229 0.77 [subseq from] ankyrin repeat-containing protein [Metarhizium robertsii ARSEF 23] >EFY94146.2 ankyrin repeat-containing protein [Metarhizium robertsii ARSEF 23]
PMD42911.1/47-281        -            235 PGAP1                PF07819.13   242   1.8e-47  171.5   0.0   1   1   3.5e-50   2.1e-47  171.3   0.0     5   229     1   232     1   235 0.80 [subseq from] hypothetical protein L207DRAFT_579782 [Hyaloscypha variabilis F]
OTA68365.1/25-341        -            317 PGAP1                PF07819.13   242   1.8e-47  171.5   0.0   1   1   1.2e-49   7.3e-47  169.5   0.0     3   226     2   316     1   317 0.85 [subseq from] hypothetical protein K449DRAFT_143998 [Hypoxylon sp. EC38]
KAE8446972.1/83-316      -            234 PGAP1                PF07819.13   242   1.9e-47  171.4   0.0   1   1   3.6e-50   2.1e-47  171.3   0.0     5   231     2   232     1   234 0.85 [subseq from] hypothetical protein EG329_011454 [Venturia inaequalis]
XP_011120090.1/32-275    -            244 PGAP1                PF07819.13   242   1.9e-47  171.4   0.1   1   1   3.7e-50   2.1e-47  171.2   0.1     5   228     1   243     1   244 0.84 [subseq from] hypothetical protein AOL_s00054g472 [Arthrobotrys oligospora ATCC 24927] >EGX51236.1 hypothetical protein AOL_s00054g472 [Arthrobotrys oligospora ATCC 24927]
EYB24444.1/51-286        -            236 PGAP1                PF07819.13   242     2e-47  171.4   0.0   1   1   4.1e-50   2.4e-47  171.1   0.0     5   228     1   232     1   235 0.85 [subseq from] hypothetical protein FG05_09640 [Fusarium graminearum]
SCB65399.1/69-304        -            236 PGAP1                PF07819.13   242     2e-47  171.4   0.0   1   1   4.1e-50   2.4e-47  171.1   0.0     5   228     1   232     1   235 0.85 [subseq from] unnamed protein product [Fusarium graminearum]
KJK73766.1/14-251        -            238 PGAP1                PF07819.13   242     2e-47  171.3   0.0   1   1   3.9e-50   2.3e-47  171.2   0.0     4   229     3   236     1   238 0.78 [subseq from] hypothetical protein H634G_10942 [Metarhizium anisopliae BRIP 53293] >KJK86412.1 hypothetical protein H633G_09735 [Metarhizium anisopliae BRIP 53284]
EFQ90125.1/40-274        -            235 PGAP1                PF07819.13   242     2e-47  171.3   0.0   1   1   3.9e-50   2.3e-47  171.2   0.0     5   227     2   234     1   235 0.86 [subseq from] hypothetical protein PTT_13354 [Pyrenophora teres f. teres 0-1]
SPQ25705.1/239-461       -            223 PGAP1                PF07819.13   242   2.1e-47  171.3   0.3   1   1     4e-50   2.3e-47  171.1   0.3     6   229     2   222     1   223 0.87 [subseq from] 80cd6532-9d7f-4fa3-bb68-de2949bee57c [Thermothielavioides terrestris]
XP_013254661.1/67-294    -            228 PGAP1                PF07819.13   242   2.1e-47  171.3   0.0   1   1   3.9e-50   2.3e-47  171.1   0.0     4   228     2   227     1   228 0.81 [subseq from] hypothetical protein A1O9_12061, partial [Exophiala aquamarina CBS 119918] >KEF52071.1 hypothetical protein A1O9_12061, partial [Exophiala aquamarina CBS 119918]
KFY69520.1/44-283        -            240 PGAP1                PF07819.13   242   2.2e-47  171.2   0.0   1   1   4.1e-50   2.4e-47  171.1   0.0     4   230     2   238     1   240 0.77 [subseq from] hypothetical protein V496_00173 [Pseudogymnoascus sp. VKM F-4515 (FW-2607)]
KFY99573.1/44-283        -            240 PGAP1                PF07819.13   242   2.2e-47  171.2   0.0   1   1   4.1e-50   2.4e-47  171.1   0.0     4   230     2   238     1   240 0.77 [subseq from] hypothetical protein V498_00640 [Pseudogymnoascus sp. VKM F-4517 (FW-2822)]
CRK12377.1/39-321        -            283 PGAP1                PF07819.13   242   2.2e-47  171.2   0.1   1   1   4.4e-50   2.6e-47  171.0   0.1     5   229     2   280     1   283 0.86 [subseq from] hypothetical protein BN1708_010469 [Verticillium longisporum]
OAQ88028.1/81-312        -            232 PGAP1                PF07819.13   242   2.2e-47  171.2   0.2   1   1   4.3e-50   2.5e-47  171.0   0.2     6   229     3   231     1   232 0.86 [subseq from] NACHT and WD domain-containingprotein [Purpureocillium lilacinum]
PWI66835.1/132-363       -            232 PGAP1                PF07819.13   242   2.2e-47  171.2   0.2   1   1   4.3e-50   2.5e-47  171.0   0.2     6   229     3   231     1   232 0.86 [subseq from] hypothetical protein PCL_04679 [Purpureocillium lilacinum]
XP_018178802.1/76-307    -            232 PGAP1                PF07819.13   242   2.2e-47  171.2   0.2   1   1   4.3e-50   2.5e-47  171.0   0.2     6   229     3   231     1   232 0.86 [subseq from] NACHT and WD domain-containingprotein [Purpureocillium lilacinum] >OAQ90083.1 NACHT and WD domain-containingprotein [Purpureocillium lilacinum]
RSL45957.1/22-267        -            246 PGAP1                PF07819.13   242   2.3e-47  171.2   0.1   1   1   4.4e-50   2.6e-47  171.0   0.1     4   231     2   245     1   246 0.88 [subseq from] hypothetical protein CEP53_010537 [Fusarium sp. AF-6]
RSM20863.1/22-267        -            246 PGAP1                PF07819.13   242   2.3e-47  171.1   0.1   1   1   4.5e-50   2.6e-47  171.0   0.1     4   232     2   246     1   246 0.88 [subseq from] hypothetical protein CDV31_000234 [Fusarium ambrosium]
RSL56548.1/22-267        -            246 PGAP1                PF07819.13   242   2.3e-47  171.1   0.0   1   1   4.5e-50   2.7e-47  170.9   0.0     4   232     2   246     1   246 0.88 [subseq from] hypothetical protein CEP51_014371 [Fusarium sp. AF-3] >RSM15641.1 hypothetical protein CEP52_000733 [Fusarium sp. AF-4] >RTE76646.1 hypothetical protein BHE90_008887 [Fusarium euwallaceae]
TVY39476.1/69-293        -            225 PGAP1                PF07819.13   242   2.4e-47  171.1   0.0   1   1   4.5e-50   2.7e-47  170.9   0.0     6   228     2   223     1   225 0.85 [subseq from] Vegetative incompatibility protein HET-E-1 [Lachnellula subtilissima]
RFU34960.1/57-279        -            223 PGAP1                PF07819.13   242   2.4e-47  171.1   0.0   1   1   4.6e-50   2.7e-47  170.9   0.0     6   228     1   222     1   223 0.86 [subseq from] hypothetical protein B7463_g1349, partial [Scytalidium lignicola]
CCA74555.1/62-296        -            235 PGAP1                PF07819.13   242   2.4e-47  171.1   0.4   1   1   4.5e-50   2.6e-47  171.0   0.4     5   231     1   232     1   235 0.89 [subseq from] related to kinesin light chain [Serendipita indica DSM 11827]
RKK89759.1/33-260        -            228 PGAP1                PF07819.13   242   2.4e-47  171.1   0.4   1   1   4.5e-50   2.7e-47  170.9   0.4     6   229     1   227     1   228 0.90 [subseq from] hypothetical protein BFJ68_g16634 [Fusarium oxysporum]
KFY32742.1/26-252        -            227 PGAP1                PF07819.13   242   2.4e-47  171.1   0.2   1   1   4.7e-50   2.7e-47  170.9   0.2     5   228     2   223     1   227 0.80 [subseq from] hypothetical protein V495_08780 [Pseudogymnoascus sp. VKM F-4514 (FW-929)] >KFY51583.1 hypothetical protein V497_09009 [Pseudogymnoascus sp. VKM F-4516 (FW-969)]
RFU29824.1/31-314        -            284 PGAP1                PF07819.13   242   2.4e-47  171.1   0.2   1   1   4.5e-49   2.6e-46  167.7   0.2     5   229     1   275     1   283 0.80 [subseq from] hypothetical protein B7463_g6499, partial [Scytalidium lignicola]
KFY31481.1/54-296        -            243 PGAP1                PF07819.13   242   2.5e-47  171.0   1.0   1   1   4.7e-50   2.8e-47  170.9   1.0     7   236     2   241     1   243 0.86 [subseq from] hypothetical protein V493_01067, partial [Pseudogymnoascus sp. VKM F-4281 (FW-2241)]
OQV09141.1/25-301        -            277 PGAP1                PF07819.13   242   2.5e-47  171.0   0.0   1   1   1.2e-49   7.1e-47  169.5   0.0     5   229     2   276     1   277 0.83 [subseq from] NACHT domain-containing protein [Cladophialophora immunda]
XP_016251532.1/25-301    -            277 PGAP1                PF07819.13   242   2.5e-47  171.0   0.0   1   1   1.2e-49   7.1e-47  169.5   0.0     5   229     2   276     1   277 0.83 [subseq from] hypothetical protein PV07_02973 [Cladophialophora immunda] >KIW31316.1 hypothetical protein PV07_02973 [Cladophialophora immunda]
PVH98023.1/45-280        -            236 PGAP1                PF07819.13   242   2.5e-47  171.0   0.1   1   1   4.8e-50   2.8e-47  170.9   0.1     3   229     2   232     1   236 0.83 [subseq from] hypothetical protein DM02DRAFT_616112, partial [Periconia macrospinosa]
PVF97371.1/109-336       -            228 PGAP1                PF07819.13   242   2.5e-47  171.0   0.1   1   1   4.8e-50   2.8e-47  170.9   0.1     5   227     1   227     1   228 0.77 [subseq from] TPR-like protein [Serendipita vermifera 'subsp. bescii']
KLU88594.1/60-286        -            227 PGAP1                PF07819.13   242   2.5e-47  171.0   0.0   1   1   4.9e-50   2.9e-47  170.8   0.0     4   229     2   226     1   227 0.82 [subseq from] hypothetical protein MAPG_07579 [Magnaporthiopsis poae ATCC 64411]
XP_028491765.1/45-288    -            244 PGAP1                PF07819.13   242   2.6e-47  171.0   0.0   1   1   4.8e-50   2.8e-47  170.8   0.0     4   239     1   242     1   244 0.82 [subseq from] hypothetical protein D7B24_001618 [Verticillium nonalfalfae] >RNJ53607.1 hypothetical protein D7B24_001618 [Verticillium nonalfalfae]
RYP66072.1/163-407       -            245 PGAP1                PF07819.13   242   2.6e-47  171.0   0.0   1   1   4.9e-50   2.9e-47  170.8   0.0     3   242     2   245     1   245 0.98 [subseq from] hypothetical protein DL769_006134 [Monosporascus sp. CRB-8-3]
CVL12298.1/48-277        -            230 PGAP1                PF07819.13   242   2.6e-47  171.0   0.1   1   1   4.9e-50   2.9e-47  170.8   0.1     3   228     2   229     1   230 0.83 [subseq from] uncharacterized protein FPRN_07052 [Fusarium proliferatum]
PCD21163.1/15-249        -            235 PGAP1                PF07819.13   242   2.6e-47  171.0   0.2   1   1     5e-50     3e-47  170.8   0.2     4   227     2   233     1   235 0.83 [subseq from] hypothetical protein AU210_016589 [Fusarium oxysporum f. sp. radicis-cucumerinum]
PVH69477.1/60-287        -            228 PGAP1                PF07819.13   242   2.7e-47  170.9   0.0   1   1   5.2e-50     3e-47  170.8   0.0     5   230     1   226     1   228 0.86 [subseq from] NACHT and WD domain protein [Cadophora sp. DSE1049]
PQE24937.1/61-310        -            250 PGAP1                PF07819.13   242   2.7e-47  170.9   0.1   1   1   5.2e-50   3.1e-47  170.7   0.1     5   230     2   248     1   250 0.87 [subseq from] and NB-ARC domain-containing protein [Rutstroemia sp. NJR-2017a WRK4]
KFX97444.1/69-297        -            229 PGAP1                PF07819.13   242   2.8e-47  170.9   0.3   1   1   5.3e-50   3.1e-47  170.7   0.3     5   225     1   225     1   229 0.88 [subseq from] hypothetical protein O988_04865 [Pseudogymnoascus sp. VKM F-3808]
RWA13631.1/33-266        -            234 PGAP1                PF07819.13   242   2.8e-47  170.8   0.0   1   1   5.5e-50   3.2e-47  170.7   0.0     4   228     2   233     1   234 0.84 [subseq from] hypothetical protein EKO27_g1433 [Xylaria grammica]
PNP78173.1/67-299        -            233 PGAP1                PF07819.13   242   2.9e-47  170.8   0.0   1   1   5.9e-50   3.5e-47  170.6   0.0     5   228     1   232     1   233 0.76 [subseq from] hypothetical protein FNYG_08490 [Fusarium nygamai]
KXX74802.1/25-302        -            278 PGAP1                PF07819.13   242   2.9e-47  170.8   0.8   1   1   1.9e-49   1.1e-46  168.9   0.8     5   228     2   274     1   278 0.83 [subseq from] Ankyrin repeat domain-containing protein 50, partial [Madurella mycetomatis]
[truncated: 5,735,393 more chars]
