# Supplementary material for: Exploring a diverse world of effector domains and amyloid signaling motifs in fungal NLR proteins
Source: PLoS Comput Biol. 2022 Dec 21;18(12):e1010787. doi: 10.1371/journal.pcbi.1010787 (PMC9815663; doi:10.1371/journal.pcbi.1010787)
Supplement: S10 Data — The lists were obtained through iterative searches in NCBI “nr” starting from Pfam profiles of known NLR effector domains. (GZ) [file pcbi.1010787.s017.tar.gz › PF12697/conv_alignment.tbl]

#                                                                                --- full sequence --- -------------- this domain -------------   hmm coord   ali coord   env coord
# target name            accession   tlen query name           accession   qlen   E-value  score  bias   #  of  c-Evalue  i-Evalue  score  bias  from    to  from    to  from    to  acc description of target
#    ------------------- ---------- ----- -------------------- ---------- ----- --------- ------ ----- --- --- --------- --------- ------ ----- ----- ----- ----- ----- ----- ----- ---- ---------------------
ORY93083.1/36-308        -            273 Abhydrolase_6        PF12697.7    225   3.6e-37  137.7   0.0   1   1     5e-39   4.5e-37  137.4   0.0     1   223     1   273     1   273 0.85 [subseq from] Alpha/Beta hydrolase protein [Syncephalastrum racemosum]
TPX65816.1/80-359        -            280 Abhydrolase_6        PF12697.7    225   3.7e-37  137.6   0.0   1   1   5.1e-39   4.6e-37  137.3   0.0     1   224     1   280     1   280 0.80 [subseq from] hypothetical protein SpCBS45565_g04853 [Spizellomyces sp. 'palustris']
CDS14404.1/34-305        -            272 Abhydrolase_6        PF12697.7    225   1.5e-36  135.7   0.0   1   1   2.2e-38     2e-36  135.3   0.0     1   224     1   272     1   272 0.76 [subseq from] hypothetical protein LRAMOSA06573 [Lichtheimia ramosa]
KZL69173.1/32-329        -            298 Abhydrolase_6        PF12697.7    225   2.6e-36  134.8   0.2   1   1   5.4e-38   4.9e-36  134.0   0.2     1   225     1   298     1   298 0.74 [subseq from] epoxide hydrolase [Colletotrichum tofieldiae]
RKP09651.1/30-298        -            269 Abhydrolase_6        PF12697.7    225   4.5e-36  134.1   0.9   1   1   6.9e-38   6.1e-36  133.6   0.9     1   223     1   269     1   269 0.84 [subseq from] putative epoxide hydrolase [Thamnocephalis sphaerospora]
EIE80416.1/35-306        -            272 Abhydrolase_6        PF12697.7    225   9.3e-36  133.1   0.0   1   1   1.4e-37   1.3e-35  132.6   0.0     1   223     1   272     1   272 0.80 [subseq from] hypothetical protein RO3G_05121 [Rhizopus delemar RA 99-880]
RIA83416.1/34-309        -            276 Abhydrolase_6        PF12697.7    225   2.2e-35  131.8   0.0   1   1   3.3e-37   2.9e-35  131.4   0.0     1   222     1   275     1   276 0.76 [subseq from] Alpha/Beta hydrolase protein [Glomus cerebriforme]
RCH79176.1/35-307        -            273 Abhydrolase_6        PF12697.7    225   2.5e-35  131.7   0.0   1   1   3.6e-37   3.2e-35  131.3   0.0     1   224     1   273     1   273 0.81 [subseq from] hypothetical protein CU098_005202 [Rhizopus stolonifer]
CDH56867.1/62-333        -            272 Abhydrolase_6        PF12697.7    225   5.2e-35  130.6   0.0   1   1   7.5e-37   6.7e-35  130.2   0.0     1   224     1   272     1   272 0.79 [subseq from] epoxide hydrolase [Lichtheimia corymbifera JMRC:FSU:9682]
OZJ02659.1/622-907       -            286 Abhydrolase_6        PF12697.7    225   5.6e-35  130.5   0.0   1   1   7.6e-37   6.8e-35  130.2   0.0     1   221     1   284     1   286 0.82 [subseq from] hypothetical protein BZG36_04774 [Bifiguratus adelaidae]
RHZ48817.1/40-315        -            276 Abhydrolase_6        PF12697.7    225     7e-35  130.2   0.0   1   1     1e-36     9e-35  129.8   0.0     1   222     1   275     1   276 0.77 [subseq from] hypothetical protein Glove_541g43 [Diversispora epigaea]
RIB15783.1/39-314        -            276 Abhydrolase_6        PF12697.7    225   7.1e-35  130.2   0.0   1   1     1e-36   8.9e-35  129.8   0.0     1   222     1   275     1   276 0.77 [subseq from] Alpha/Beta hydrolase protein [Gigaspora rosea]
CDH54955.1/34-306        -            273 Abhydrolase_6        PF12697.7    225     9e-35  129.8   0.0   1   1   1.4e-36   1.2e-34  129.4   0.0     1   224     1   273     1   273 0.80 [subseq from] epoxide hydrolase [Lichtheimia corymbifera JMRC:FSU:9682]
XP_007719732.1/41-329    -            289 Abhydrolase_6        PF12697.7    225   9.4e-35  129.8   0.1   1   1   2.1e-36   1.8e-34  128.8   0.1     1   223     1   288     1   289 0.81 [subseq from] hypothetical protein A1O1_00625 [Capronia coronata CBS 617.96] >EXJ95503.1 hypothetical protein A1O1_00625 [Capronia coronata CBS 617.96]
XP_016604324.1/38-317    -            280 Abhydrolase_6        PF12697.7    225   9.6e-35  129.7   0.0   1   1   1.4e-36   1.3e-34  129.4   0.0     1   224     1   280     1   280 0.78 [subseq from] hypothetical protein SPPG_08436 [Spizellomyces punctatus DAOM BR117] >KNC96284.1 hypothetical protein SPPG_08436 [Spizellomyces punctatus DAOM BR117]
RUS25279.1/34-273        -            240 Abhydrolase_6        PF12697.7    225     1e-34  129.6   0.0   1   1   1.5e-36   1.3e-34  129.3   0.0     1   223     1   239     1   240 0.74 [subseq from] Alpha/Beta hydrolase protein [Jimgerdemannia flammicorona]
GBB99090.1/34-309        -            276 Abhydrolase_6        PF12697.7    225   1.1e-34  129.6   0.0   1   1   1.5e-36   1.4e-34  129.2   0.0     1   222     1   275     1   276 0.77 [subseq from] hypothetical protein RclHR1_03410003 [Rhizophagus clarus]
EPB90186.1/35-308        -            274 Abhydrolase_6        PF12697.7    225   1.1e-34  129.6   0.0   1   1   1.5e-36   1.3e-34  129.3   0.0     1   224     1   274     1   274 0.80 [subseq from] hypothetical protein HMPREF1544_03020 [Mucor circinelloides f. circinelloides 1006PhL]
GAD91800.1/42-321        -            280 Abhydrolase_6        PF12697.7    225   1.1e-34  129.6   0.0   1   1   1.5e-36   1.3e-34  129.3   0.0     1   223     1   279     1   280 0.88 [subseq from] epoxide hydrolase [Byssochlamys spectabilis No. 5]
TVY35801.1/24-272        -            249 Abhydrolase_6        PF12697.7    225   1.6e-34  129.0   0.1   1   1   2.1e-36   1.8e-34  128.8   0.1     1   222     1   248     1   249 0.83 [subseq from] Proline iminopeptidase [Lachnellula subtilissima]
GAN11654.1/35-308        -            274 Abhydrolase_6        PF12697.7    225   1.9e-34  128.8   0.0   1   1   2.6e-36   2.4e-34  128.5   0.0     1   224     1   274     1   274 0.83 [subseq from] epoxide hydrolase [Mucor ambiguus]
EJD53981.1/35-308        -            274 Abhydrolase_6        PF12697.7    225   1.9e-34  128.8   0.1   1   1   2.7e-36   2.4e-34  128.4   0.1     1   223     1   273     1   274 0.77 [subseq from] epoxide hydrolase [Auricularia subglabra TFB-10046 SS5]
XP_024725748.1/39-316    -            278 Abhydrolase_6        PF12697.7    225   2.3e-34  128.5   0.3   1   1   3.6e-36   3.2e-34  128.0   0.3     1   224     1   278     1   278 0.78 [subseq from] hypothetical protein M430DRAFT_94199 [Amorphotheca resinae ATCC 22711] >PSS28223.1 hypothetical protein M430DRAFT_94199 [Amorphotheca resinae ATCC 22711]
PBP17506.1/39-313        -            275 Abhydrolase_6        PF12697.7    225   2.4e-34  128.4   0.6   1   1   3.5e-36   3.2e-34  128.0   0.6     1   223     1   274     1   275 0.81 [subseq from] epoxide hydrolase [Diplocarpon rosae]
OHW96717.1/32-329        -            298 Abhydrolase_6        PF12697.7    225   2.7e-34  128.3   0.2   1   1   4.7e-36   4.2e-34  127.7   0.2     1   225     1   298     1   298 0.72 [subseq from] epoxide hydrolase [Colletotrichum incanum]
XP_018284577.1/35-308    -            274 Abhydrolase_6        PF12697.7    225   2.8e-34  128.2   0.0   1   1   3.8e-36   3.4e-34  127.9   0.0     1   223     1   273     1   274 0.78 [subseq from] hypothetical protein PHYBLDRAFT_78792 [Phycomyces blakesleeanus NRRL 1555(-)] >OAD66537.1 hypothetical protein PHYBLDRAFT_78792 [Phycomyces blakesleeanus NRRL 1555(-)]
KIO25181.1/46-311        -            266 Abhydrolase_6        PF12697.7    225   2.8e-34  128.2   3.6   1   1     6e-36   5.4e-34  127.3   3.6     1   223     1   265     1   266 0.72 [subseq from] hypothetical protein M407DRAFT_76026 [Tulasnella calospora MUT 4182]
RCI06374.1/35-306        -            272 Abhydrolase_6        PF12697.7    225   3.8e-34  127.8   0.0   1   1   5.4e-36   4.8e-34  127.5   0.0     1   223     1   272     1   272 0.78 [subseq from] hypothetical protein CU098_012295 [Rhizopus stolonifer]
VVT46651.1/145-641       -            497 Abhydrolase_6        PF12697.7    225   4.1e-34  127.7   0.1   1   1   6.3e-36   5.7e-34  127.2   0.1     2   223     1   497     1   497 0.96 [subseq from] unnamed protein product [Saprochaete ingens]
KFH70243.1/35-279        -            245 Abhydrolase_6        PF12697.7    225   4.1e-34  127.7   0.0   1   1   5.9e-36   5.3e-34  127.3   0.0     1   223     1   245     1   245 0.79 [subseq from] hypothetical protein MVEG_03094 [Mortierella verticillata NRRL 6337]
CDS10477.1/34-306        -            273 Abhydrolase_6        PF12697.7    225   4.2e-34  127.6   0.0   1   1   6.3e-36   5.7e-34  127.2   0.0     1   224     1   273     1   273 0.79 [subseq from] hypothetical protein LRAMOSA03153 [Lichtheimia ramosa]
ORY93084.1/35-308        -            274 Abhydrolase_6        PF12697.7    225   4.6e-34  127.5   0.1   1   1   6.9e-36   6.1e-34  127.1   0.1     1   223     1   273     1   274 0.72 [subseq from] Alpha/Beta hydrolase protein [Syncephalastrum racemosum]
XP_008098496.1/32-329    -            298 Abhydrolase_6        PF12697.7    225   5.6e-34  127.2   0.1   1   1   9.1e-36   8.2e-34  126.7   0.1     1   225     1   298     1   298 0.77 [subseq from] hypothetical protein GLRG_09620 [Colletotrichum graminicola M1.001] >EFQ34476.1 hypothetical protein GLRG_09620 [Colletotrichum graminicola M1.001]
XP_019038829.1/25-268    -            244 Abhydrolase_6        PF12697.7    225   6.2e-34  127.1   0.0   1   1   8.1e-36   7.3e-34  126.9   0.0     1   218     1   241     1   244 0.80 [subseq from] hypothetical protein WICANDRAFT_29937 [Wickerhamomyces anomalus NRRL Y-366-8] >ODQ59622.1 hypothetical protein WICANDRAFT_29937 [Wickerhamomyces anomalus NRRL Y-366-8]
XP_021877254.1/37-284    -            248 Abhydrolase_6        PF12697.7    225   7.8e-34  126.8   0.0   1   1     1e-35   9.4e-34  126.5   0.0     1   225     1   248     1   248 0.82 [subseq from] Alpha/Beta hydrolase protein [Lobosporangium transversale] >ORZ05873.1 Alpha/Beta hydrolase protein [Lobosporangium transversale]
RYP53564.1/32-331        -            300 Abhydrolase_6        PF12697.7    225     9e-34  126.6   1.1   1   1   1.6e-35   1.4e-33  125.9   1.1     1   225     1   300     1   300 0.73 [subseq from] hypothetical protein DL768_001482 [Monosporascus sp. mg162]
PBP15934.1/39-313        -            275 Abhydrolase_6        PF12697.7    225     1e-33  126.4   0.4   1   1   1.6e-35   1.4e-33  125.9   0.4     1   223     1   274     1   275 0.76 [subseq from] epoxide hydrolase [Diplocarpon rosae]
XP_014566687.1/135-382   -            248 Abhydrolase_6        PF12697.7    225   1.1e-33  126.2   0.1   1   1   1.4e-35   1.3e-33  126.1   0.1     1   223     1   247     1   248 0.93 [subseq from] hypothetical protein L969DRAFT_95957 [Mixia osmundae IAM 14324] >GAA95069.1 hypothetical protein E5Q_01724 [Mixia osmundae IAM 14324] >KEI38121.1 hypothetical protein L969DRAFT_95957 [Mixia osmundae IAM 14324]
KZW04380.1/35-308        -            274 Abhydrolase_6        PF12697.7    225   1.2e-33  126.2   0.0   1   1   1.7e-35   1.5e-33  125.8   0.0     1   223     1   273     1   274 0.79 [subseq from] alpha/beta-hydrolase [Exidia glandulosa HHB12029]
OLN96269.1/39-323        -            285 Abhydrolase_6        PF12697.7    225   1.2e-33  126.2   1.9   1   1   2.1e-35   1.9e-33  125.5   1.9     1   223     1   285     1   285 0.74 [subseq from] Bifunctional epoxide hydrolase 2-like protein 1 [Colletotrichum chlorophyti]
XP_016236662.1/42-334    -            293 Abhydrolase_6        PF12697.7    225   1.3e-33  126.0   0.7   1   1   2.5e-35   2.2e-33  125.3   0.7     1   223     1   292     1   293 0.88 [subseq from] hypothetical protein PV08_06499 [Exophiala spinifera] >KIW16446.1 hypothetical protein PV08_06499 [Exophiala spinifera]
OBZ84574.1/35-307        -            273 Abhydrolase_6        PF12697.7    225   1.3e-33  126.0   0.0   1   1     2e-35   1.8e-33  125.6   0.0     1   224     1   273     1   273 0.76 [subseq from] Bifunctional epoxide hydrolase 2 [Choanephora cucurbitarum]
KIW73393.1/49-339        -            291 Abhydrolase_6        PF12697.7    225   1.4e-33  126.0   0.0   1   1   2.5e-35   2.2e-33  125.3   0.0     1   224     1   291     1   291 0.79 [subseq from] hypothetical protein PV04_01519 [Phialophora americana]
CCG80724.1/34-303        -            270 Abhydrolase_6        PF12697.7    225   1.5e-33  125.9   0.2   1   1     2e-35   1.8e-33  125.6   0.2     1   223     1   269     1   270 0.79 [subseq from] Epoxide hydrolase [Taphrina deformans PYCC 5710]
KKY37902.1/39-322        -            284 Abhydrolase_6        PF12697.7    225   1.5e-33  125.8   2.0   1   1   2.3e-35     2e-33  125.4   2.0     1   223     1   284     1   284 0.74 [subseq from] putative epoxide hydrolase [Diaporthe ampelina]
KAA5524251.1/36-285      -            250 Abhydrolase_6        PF12697.7    225   1.6e-33  125.8   0.0   1   1   2.3e-35   2.1e-33  125.4   0.0     2   225     1   250     1   250 0.72 [subseq from] hypothetical protein CI109_007428 [Kwoniella shandongensis]
KIO12328.1/36-267        -            232 Abhydrolase_6        PF12697.7    225     2e-33  125.4   0.5   1   1   2.5e-35   2.3e-33  125.2   0.5     1   222     1   231     1   232 0.84 [subseq from] hypothetical protein M404DRAFT_124329 [Pisolithus tinctorius Marx 270]
ORY15149.1/42-322        -            281 Abhydrolase_6        PF12697.7    225     2e-33  125.4   0.2   1   1   2.7e-35   2.4e-33  125.1   0.2     1   223     1   280     1   281 0.89 [subseq from] Alpha/Beta hydrolase protein [Clohesyomyces aquaticus]
PYI36922.1/25-273        -            249 Abhydrolase_6        PF12697.7    225   2.1e-33  125.4   0.2   1   1   2.8e-35   2.5e-33  125.1   0.2     1   222     1   248     1   249 0.72 [subseq from] alpha/beta-hydrolase [Aspergillus indologenus CBS 114.80]
TPX66590.1/79-326        -            248 Abhydrolase_6        PF12697.7    225   2.2e-33  125.3   0.1   1   1   2.7e-35   2.4e-33  125.2   0.1     2   223     1   247     1   248 0.91 [subseq from] hypothetical protein SpCBS45565_g04355 [Spizellomyces sp. 'palustris']
SAM07463.1/36-308        -            273 Abhydrolase_6        PF12697.7    225   2.2e-33  125.3   0.3   1   1   3.4e-35     3e-33  124.8   0.3     1   224     1   273     1   273 0.76 [subseq from] hypothetical protein [Absidia glauca]
XP_031025876.1/34-295    -            262 Abhydrolase_6        PF12697.7    225   2.2e-33  125.3   0.1   1   1   3.1e-35   2.8e-33  125.0   0.1     1   223     1   262     1   262 0.77 [subseq from] uncharacterized protein SmJEL517_g02269 [Synchytrium microbalum] >TPX35349.1 hypothetical protein SmJEL517_g02269 [Synchytrium microbalum]
KZL87241.1/32-329        -            298 Abhydrolase_6        PF12697.7    225   2.6e-33  125.1   0.1   1   1   4.5e-35   4.1e-33  124.4   0.1     1   225     1   298     1   298 0.72 [subseq from] epoxide hydrolase 2 [Colletotrichum incanum]
XP_017999453.1/43-329    -            287 Abhydrolase_6        PF12697.7    225   2.7e-33  125.0   0.0   1   1     4e-35   3.6e-33  124.6   0.0     1   223     1   286     1   287 0.76 [subseq from] Bifunctional epoxide hydrolase 2 [Phialophora attae] >KPI39490.1 Bifunctional epoxide hydrolase 2 [Phialophora attae]
XP_003170509.1/42-319    -            278 Abhydrolase_6        PF12697.7    225   2.8e-33  125.0   0.0   1   1   4.7e-35   4.2e-33  124.4   0.0     1   223     1   278     1   278 0.87 [subseq from] epoxide hydrolase 2 [Nannizzia gypsea CBS 118893] >EFR04746.1 epoxide hydrolase 2 [Nannizzia gypsea CBS 118893]
KZL77140.1/40-324        -            285 Abhydrolase_6        PF12697.7    225   3.2e-33  124.8   0.1   1   1   4.8e-35   4.3e-33  124.4   0.1     1   223     1   284     1   285 0.81 [subseq from] epoxide hydrolase [Colletotrichum tofieldiae]
KIV80109.1/43-332        -            290 Abhydrolase_6        PF12697.7    225   3.7e-33  124.5   0.3   1   1   1.1e-34   9.8e-33  123.2   0.3     1   224     1   290     1   290 0.78 [subseq from] hypothetical protein PV11_07631 [Exophiala sideris]
ORY06579.1/36-315        -            280 Abhydrolase_6        PF12697.7    225   4.1e-33  124.4   0.0   1   1     6e-35   5.3e-33  124.0   0.0     1   223     1   279     1   280 0.79 [subseq from] alpha/beta-hydrolase [Basidiobolus meristosporus CBS 931.73]
OAX84297.1/41-321        -            281 Abhydrolase_6        PF12697.7    225   4.3e-33  124.3   0.0   1   1   6.1e-35   5.4e-33  124.0   0.0     1   225     1   281     1   281 0.83 [subseq from] hypothetical protein ACJ72_01339 [Emmonsia sp. CAC-2015a]
ORE22532.1/35-307        -            273 Abhydrolase_6        PF12697.7    225   4.4e-33  124.3   0.0   1   1   6.6e-35   5.9e-33  123.9   0.0     1   223     1   272     1   273 0.78 [subseq from] alpha/beta-hydrolase [Rhizopus microsporus]
OQE27268.1/42-316        -            275 Abhydrolase_6        PF12697.7    225   4.5e-33  124.3   0.0   1   1   5.9e-35   5.3e-33  124.0   0.0     1   223     1   275     1   275 0.87 [subseq from] hypothetical protein PENSTE_c004G05071 [Penicillium steckii]
EQB55265.1/39-323        -            285 Abhydrolase_6        PF12697.7    225   4.7e-33  124.2   1.0   1   1   7.7e-35   6.9e-33  123.7   1.0     1   223     1   284     1   285 0.72 [subseq from] hypothetical protein CGLO_04828 [Colletotrichum gloeosporioides Cg-14]
KDN60757.1/32-329        -            298 Abhydrolase_6        PF12697.7    225   4.8e-33  124.2   0.7   1   1   8.4e-35   7.5e-33  123.5   0.7     1   225     1   298     1   298 0.73 [subseq from] hypothetical protein CSUB01_10970 [Colletotrichum sublineola]
PYH87474.1/25-272        -            248 Abhydrolase_6        PF12697.7    225   5.5e-33  124.0   0.7   1   1   7.6e-35   6.8e-33  123.7   0.7     1   222     1   248     1   248 0.73 [subseq from] alpha/beta-hydrolase [Aspergillus ellipticus CBS 707.79]
GES64764.1/63-343        -            281 Abhydrolase_6        PF12697.7    225   5.6e-33  124.0   0.0   1   1     8e-35   7.2e-33  123.6   0.0     1   224     1   281     1   281 0.79 [subseq from] hypothetical protein ATETN484_0011025300 [Aspergillus terreus]
CEP09598.1/35-308        -            274 Abhydrolase_6        PF12697.7    225   5.8e-33  123.9   0.0   1   1   8.1e-35   7.3e-33  123.6   0.0     1   224     1   274     1   274 0.84 [subseq from] hypothetical protein [Parasitella parasitica]
XP_009158678.1/65-356    -            292 Abhydrolase_6        PF12697.7    225   6.5e-33  123.8   0.1   1   1   1.3e-34   1.2e-32  122.9   0.1     1   223     1   291     1   292 0.72 [subseq from] soluble epoxide hydrolase [Exophiala dermatitidis NIH/UT8656] >EHY58217.1 soluble epoxide hydrolase [Exophiala dermatitidis NIH/UT8656]
OCF31599.1/32-279        -            248 Abhydrolase_6        PF12697.7    225   7.3e-33  123.6   0.0   1   1     1e-34   9.3e-33  123.3   0.0     2   225     1   248     1   248 0.72 [subseq from] hypothetical protein I316_06798 [Kwoniella heveanensis BCC8398]
SLM37633.1/41-319        -            279 Abhydrolase_6        PF12697.7    225   7.7e-33  123.5   0.0   1   1   1.1e-34   9.8e-33  123.2   0.0     1   223     1   279     1   279 0.83 [subseq from] epoxide hydrolase [Umbilicaria pustulata]
ELA26826.1/39-323        -            285 Abhydrolase_6        PF12697.7    225   7.8e-33  123.5   1.7   1   1   1.3e-34   1.2e-32  122.9   1.7     1   223     1   284     1   285 0.72 [subseq from] epoxide hydrolase, putative [Colletotrichum fructicola Nara gc5]
CEG69914.1/35-297        -            263 Abhydrolase_6        PF12697.7    225   7.9e-33  123.5   0.0   1   1   1.2e-34     1e-32  123.1   0.0     1   224     1   263     1   263 0.78 [subseq from] hypothetical protein RMATCC62417_05905 [Rhizopus microsporus]
XP_016265596.1/42-333    -            292 Abhydrolase_6        PF12697.7    225   7.9e-33  123.5   0.9   1   1   2.1e-34   1.9e-32  122.3   0.9     1   223     1   291     1   292 0.80 [subseq from] hypothetical protein PV06_03776 [Exophiala oligosperma] >KIW45380.1 hypothetical protein PV06_03776 [Exophiala oligosperma]
KAA6413868.1/41-319      -            279 Abhydrolase_6        PF12697.7    225     8e-33  123.5   0.0   1   1   1.1e-34     1e-32  123.1   0.0     1   223     1   279     1   279 0.83 [subseq from] epoxide hydrolase [Umbilicaria pustulata]
RYC65035.1/25-266        -            242 Abhydrolase_6        PF12697.7    225   8.1e-33  123.4   0.1   1   1     1e-34   9.4e-33  123.2   0.1     1   220     1   239     1   242 0.85 [subseq from] hypothetical protein CHU98_g1144 [Xylaria longipes]
OQV02597.1/49-339        -            291 Abhydrolase_6        PF12697.7    225   9.1e-33  123.3   0.0   1   1   1.9e-34   1.7e-32  122.4   0.0     1   223     1   290     1   291 0.77 [subseq from] hypothetical protein CLAIMM_07764 [Cladophialophora immunda]
XP_016244621.1/49-339    -            291 Abhydrolase_6        PF12697.7    225   9.1e-33  123.3   0.0   1   1   1.9e-34   1.7e-32  122.4   0.0     1   223     1   290     1   291 0.77 [subseq from] hypothetical protein PV07_10123 [Cladophialophora immunda] >KIW24405.1 hypothetical protein PV07_10123 [Cladophialophora immunda]
EYE96489.1/42-317        -            276 Abhydrolase_6        PF12697.7    225   9.3e-33  123.2   0.1   1   1   1.3e-34   1.1e-32  123.0   0.1     1   224     1   276     1   276 0.84 [subseq from] epoxide hydrolase [Aspergillus ruber CBS 135680]
ORX60702.1/33-276        -            244 Abhydrolase_6        PF12697.7    225   9.9e-33  123.2   0.0   1   1   1.3e-34   1.2e-32  122.9   0.0     1   225     1   244     1   244 0.79 [subseq from] alpha/beta-hydrolase [Hesseltinella vesiculosa]
XP_001217680.1/63-343    -            281 Abhydrolase_6        PF12697.7    225     1e-32  123.1   0.0   1   1   1.5e-34   1.3e-32  122.8   0.0     1   224     1   281     1   281 0.79 [subseq from] predicted protein [Aspergillus terreus NIH2624] >EAU30195.1 predicted protein [Aspergillus terreus NIH2624]
PYI15114.1/25-273        -            249 Abhydrolase_6        PF12697.7    225     1e-32  123.1   0.2   1   1   1.4e-34   1.3e-32  122.8   0.2     1   222     1   248     1   249 0.72 [subseq from] alpha/beta-hydrolase [Aspergillus violaceofuscus CBS 115571]
CEL08801.1/42-317        -            276 Abhydrolase_6        PF12697.7    225     1e-32  123.1   0.3   1   1   1.5e-34   1.3e-32  122.8   0.3     1   224     1   276     1   276 0.80 [subseq from] hypothetical protein ASPCAL11946 [Aspergillus calidoustus]
KAE8309130.1/30-326      -            297 Abhydrolase_6        PF12697.7    225   1.1e-32  123.0   0.5   1   1   1.9e-34   1.7e-32  122.4   0.5     1   225     1   297     1   297 0.81 [subseq from] Alpha/Beta hydrolase protein [Aspergillus transmontanensis]
XP_002568942.1/42-333    -            292 Abhydrolase_6        PF12697.7    225   1.1e-32  123.0   0.1   1   1   1.6e-34   1.4e-32  122.6   0.1     1   223     1   292     1   292 0.86 [subseq from] Pc21g19510 [Penicillium rubens Wisconsin 54-1255] >CAP96848.1 Pc21g19510 [Penicillium rubens Wisconsin 54-1255]
GAM87341.1/42-321        -            280 Abhydrolase_6        PF12697.7    225   1.2e-32  122.9   0.2   1   1   1.9e-34   1.7e-32  122.4   0.2     1   224     1   280     1   280 0.75 [subseq from] hypothetical protein ANO11243_053640 [fungal sp. No.11243]
XP_022405096.1/42-319    -            278 Abhydrolase_6        PF12697.7    225   1.2e-32  122.9   0.1   1   1   1.6e-34   1.4e-32  122.6   0.1     1   224     1   278     1   278 0.87 [subseq from] hypothetical protein ASPGLDRAFT_21956 [Aspergillus glaucus CBS 516.65] >OJJ88420.1 hypothetical protein ASPGLDRAFT_21956 [Aspergillus glaucus CBS 516.65]
ORX69709.1/32-312        -            281 Abhydrolase_6        PF12697.7    225   1.2e-32  122.9   0.0   1   1   1.7e-34   1.5e-32  122.6   0.0     1   225     1   281     1   281 0.83 [subseq from] alpha/beta-hydrolase [Linderina pennispora]
KAB8204457.1/30-326      -            297 Abhydrolase_6        PF12697.7    225   1.2e-32  122.9   0.5   1   1   2.1e-34   1.8e-32  122.3   0.5     1   225     1   297     1   297 0.81 [subseq from] Alpha/Beta hydrolase protein [Aspergillus parasiticus]
XP_025523056.1/25-273    -            249 Abhydrolase_6        PF12697.7    225   1.3e-32  122.8   0.2   1   1   1.8e-34   1.6e-32  122.5   0.2     1   222     1   248     1   249 0.72 [subseq from] alpha/beta-hydrolase [Aspergillus japonicus CBS 114.51] >RAH77162.1 alpha/beta-hydrolase [Aspergillus japonicus CBS 114.51]
XP_023449709.1/59-309    -            251 Abhydrolase_6        PF12697.7    225   1.3e-32  122.7   0.3   1   1   1.9e-34   1.7e-32  122.4   0.3     1   223     1   250     1   251 0.77 [subseq from] Soluble epoxide hydrolase [Cercospora beticola] >PIA89555.1 Soluble epoxide hydrolase [Cercospora beticola]
XP_013310090.1/42-331    -            290 Abhydrolase_6        PF12697.7    225   1.4e-32  122.7   0.1   1   1   3.5e-34   3.1e-32  121.5   0.1     1   223     1   289     1   290 0.75 [subseq from] hypothetical protein PV05_11180 [Exophiala xenobiotica] >KIW49506.1 hypothetical protein PV05_11180 [Exophiala xenobiotica]
TDZ40944.1/38-320        -            283 Abhydrolase_6        PF12697.7    225   1.4e-32  122.7   0.7   1   1   2.3e-34     2e-32  122.1   0.7     1   223     1   283     1   283 0.75 [subseq from] Bifunctional epoxide hydrolase 2 [Colletotrichum trifolii]
KEQ60892.1/32-332        -            301 Abhydrolase_6        PF12697.7    225   1.4e-32  122.7   0.1   1   1     2e-34   1.8e-32  122.3   0.1     2   225     1   301     1   301 0.89 [subseq from] alpha/beta-hydrolase [Aureobasidium melanogenum CBS 110374]
XP_007730954.1/44-333    -            290 Abhydrolase_6        PF12697.7    225   1.5e-32  122.6   0.0   1   1   3.5e-34   3.1e-32  121.5   0.0     1   223     1   289     1   290 0.72 [subseq from] hypothetical protein A1O3_02624 [Capronia epimyces CBS 606.96] >EXJ89557.1 hypothetical protein A1O3_02624 [Capronia epimyces CBS 606.96]
TVY62604.1/39-321        -            283 Abhydrolase_6        PF12697.7    225   1.5e-32  122.6   0.0   1   1   2.3e-34     2e-32  122.2   0.0     1   224     1   283     1   283 0.80 [subseq from] Bifunctional epoxide hydrolase 2 [Fusarium oxysporum f. sp. cubense]
KAB5570504.1/40-320      -            281 Abhydrolase_6        PF12697.7    225   1.6e-32  122.5   0.0   1   1   2.5e-34   2.3e-32  122.0   0.0     1   223     1   280     1   281 0.79 [subseq from] Alpha/Beta hydrolase protein [Coniochaeta sp. 2T2.1]
TKW53563.1/181-466       -            286 Abhydrolase_6        PF12697.7    225   1.6e-32  122.5   0.1   1   1   2.4e-34   2.1e-32  122.1   0.1     1   224     1   286     1   286 0.80 [subseq from] Bifunctional epoxide hydrolase 2 [Colletotrichum tanaceti]
ODQ75345.1/46-258        -            213 Abhydrolase_6        PF12697.7    225   1.6e-32  122.5   0.0   1   1     2e-34   1.8e-32  122.3   0.0     1   225     1   213     1   213 0.92 [subseq from] hypothetical protein LIPSTDRAFT_67915 [Lipomyces starkeyi NRRL Y-11557]
KAB5558218.1/40-321      -            282 Abhydrolase_6        PF12697.7    225   1.7e-32  122.4   0.0   1   1   2.9e-34   2.6e-32  121.8   0.0     1   225     1   282     1   282 0.78 [subseq from] Alpha/Beta hydrolase protein [Coniochaeta sp. 2T2.1]
TDZ31324.1/38-320        -            283 Abhydrolase_6        PF12697.7    225   1.7e-32  122.4   0.9   1   1   2.6e-34   2.3e-32  121.9   0.9     1   223     1   283     1   283 0.75 [subseq from] Bifunctional epoxide hydrolase 2 [Colletotrichum spinosum]
XP_013341888.1/31-332    -            302 Abhydrolase_6        PF12697.7    225   1.8e-32  122.3   0.1   1   1   2.5e-34   2.3e-32  122.0   0.1     1   225     1   302     1   302 0.83 [subseq from] hypothetical protein AUEXF2481DRAFT_333850 [Aureobasidium subglaciale EXF-2481] >KEQ93265.1 hypothetical protein AUEXF2481DRAFT_333850 [Aureobasidium subglaciale EXF-2481]
ODM19456.1/42-317        -            276 Abhydrolase_6        PF12697.7    225   1.8e-32  122.3   0.1   1   1   2.4e-34   2.2e-32  122.0   0.1     1   224     1   276     1   276 0.85 [subseq from] hypothetical protein SI65_04440 [Aspergillus cristatus]
KAB8220519.1/30-306      -            277 Abhydrolase_6        PF12697.7    225   1.8e-32  122.3   0.7   1   1   2.5e-34   2.2e-32  122.0   0.7     1   225     1   277     1   277 0.81 [subseq from] Alpha/Beta hydrolase protein [Aspergillus novoparasiticus]
OKP11952.1/42-317        -            276 Abhydrolase_6        PF12697.7    225   1.8e-32  122.3   0.0   1   1   2.5e-34   2.2e-32  122.0   0.0     1   223     1   275     1   276 0.81 [subseq from] Bifunctional epoxide hydrolase 2 [Penicillium subrubescens]
PKK68195.1/34-310        -            277 Abhydrolase_6        PF12697.7    225   1.8e-32  122.3   0.0   1   1   2.7e-34   2.4e-32  121.9   0.0     1   222     1   276     1   277 0.76 [subseq from] alpha/beta-hydrolase [Rhizophagus irregularis]
XP_007752767.1/49-339    -            291 Abhydrolase_6        PF12697.7    225   1.9e-32  122.2   0.0   1   1   4.4e-34   3.9e-32  121.2   0.0     1   224     1   291     1   291 0.74 [subseq from] hypothetical protein A1O7_00536 [Cladophialophora yegresii CBS 114405] >EXJ64200.1 hypothetical protein A1O7_00536 [Cladophialophora yegresii CBS 114405]
OQE44717.1/42-317        -            276 Abhydrolase_6        PF12697.7    225   2.2e-32  122.1   0.0   1   1   3.1e-34   2.7e-32  121.7   0.0     1   224     1   276     1   276 0.83 [subseq from] hypothetical protein PENCOP_c002G04439 [Penicillium coprophilum]
EGU88532.1/32-331        -            300 Abhydrolase_6        PF12697.7    225   2.2e-32  122.0   1.3   1   1   4.1e-34   3.6e-32  121.3   1.3     1   225     1   300     1   300 0.70 [subseq from] hypothetical protein FOXB_00948 [Fusarium oxysporum Fo5176]
EXL65833.1/32-331        -            300 Abhydrolase_6        PF12697.7    225   2.2e-32  122.0   1.3   1   1   4.1e-34   3.6e-32  121.3   1.3     1   225     1   300     1   300 0.70 [subseq from] soluble epoxide hydrolase [Fusarium oxysporum f. sp. conglutinans race 2 54008]
XP_022501868.1/49-339    -            291 Abhydrolase_6        PF12697.7    225   2.2e-32  122.0   0.1   1   1   4.5e-34     4e-32  121.2   0.1     1   223     1   290     1   291 0.77 [subseq from] hypothetical protein AYO20_03912 [Fonsecaea nubica] >OAL36856.1 hypothetical protein AYO20_03912 [Fonsecaea nubica]
KXH30040.1/36-321        -            286 Abhydrolase_6        PF12697.7    225   2.2e-32  122.0   4.5   1   1     7e-34   6.3e-32  120.5   4.5     1   223     1   286     1   286 0.71 [subseq from] hypothetical protein CSIM01_00754 [Colletotrichum simmondsii]
TEA16809.1/38-321        -            284 Abhydrolase_6        PF12697.7    225   2.3e-32  122.0   1.3   1   1   3.9e-34   3.5e-32  121.4   1.3     1   223     1   284     1   284 0.75 [subseq from] Bifunctional epoxide hydrolase 2 [Colletotrichum sidae]
KAE8378598.1/45-326      -            282 Abhydrolase_6        PF12697.7    225   2.4e-32  121.9   0.2   1   1   3.9e-34   3.5e-32  121.4   0.2     1   223     1   282     1   282 0.76 [subseq from] Alpha/Beta hydrolase protein [Aspergillus bertholletius]
XP_018152330.1/42-325    -            284 Abhydrolase_6        PF12697.7    225   2.4e-32  121.9   2.2   1   1   4.3e-34   3.9e-32  121.2   2.2     1   223     1   284     1   284 0.72 [subseq from] putative Epoxide hydrolase [Colletotrichum higginsianum IMI 349063] >CCF42719.1 hypothetical protein CH063_12635 [Colletotrichum higginsianum] >OBR03812.1 putative Epoxide hydrolase [Colletotrichum higginsianum IMI 349063] >TIC97279.1 Bifunctional epoxide hydrolase 2 [Colletotrichum higginsianum]
XP_008722207.1/49-339    -            291 Abhydrolase_6        PF12697.7    225   2.5e-32  121.9   0.0   1   1   6.2e-34   5.5e-32  120.7   0.0     1   224     1   291     1   291 0.73 [subseq from] hypothetical protein G647_00582 [Cladophialophora carrionii CBS 160.54] >ETI28133.1 hypothetical protein G647_00582 [Cladophialophora carrionii CBS 160.54]
ORY06580.1/56-333        -            278 Abhydrolase_6        PF12697.7    225   2.5e-32  121.9   0.1   1   1   3.8e-34   3.4e-32  121.4   0.1     1   220     1   276     1   277 0.79 [subseq from] alpha/beta-hydrolase [Basidiobolus meristosporus CBS 931.73]
POS69711.1/40-324        -            285 Abhydrolase_6        PF12697.7    225   2.5e-32  121.8   1.0   1   1   3.8e-34   3.4e-32  121.4   1.0     1   223     1   284     1   285 0.79 [subseq from] hypothetical protein DHEL01_v211896 [Diaporthe helianthi]
XP_018689436.1/49-339    -            291 Abhydrolase_6        PF12697.7    225   2.6e-32  121.8   0.0   1   1   4.8e-34   4.3e-32  121.1   0.0     1   223     1   290     1   291 0.75 [subseq from] hypothetical protein AYL99_09248 [Fonsecaea erecta] >OAP56069.1 hypothetical protein AYL99_09248 [Fonsecaea erecta]
TEY86693.1/41-320        -            280 Abhydrolase_6        PF12697.7    225   2.6e-32  121.8   0.0   1   1   4.5e-34   4.1e-32  121.2   0.0     1   223     1   279     1   280 0.77 [subseq from] hypothetical protein BOTCAL_0004g00470 [Botryotinia calthae]
KAB8268796.1/30-325      -            296 Abhydrolase_6        PF12697.7    225   2.6e-32  121.8   0.8   1   1   4.6e-34   4.2e-32  121.1   0.8     1   225     1   296     1   296 0.81 [subseq from] Alpha/Beta hydrolase protein [Aspergillus minisclerotigenes]
KAE8349985.1/42-317      -            276 Abhydrolase_6        PF12697.7    225   2.6e-32  121.8   0.0   1   1   4.4e-34   3.9e-32  121.2   0.0     1   224     1   276     1   276 0.74 [subseq from] Alpha/Beta hydrolase protein [Aspergillus coremiiformis]
DAA73188.1/42-320        -            279 Abhydrolase_6        PF12697.7    225   2.7e-32  121.8   0.0   1   1   3.6e-34   3.2e-32  121.5   0.0     1   223     1   278     1   279 0.89 [subseq from] TPA_exp: putative Epoxide hydrolase [Trichophyton benhamiae CBS 112371]
XP_018032963.1/27-273    -            247 Abhydrolase_6        PF12697.7    225   2.7e-32  121.8   0.3   1   1   3.5e-34   3.2e-32  121.5   0.3     2   222     1   246     1   247 0.77 [subseq from] alpha/beta-hydrolase [Paraphaeosphaeria sporulosa] >OAG02598.1 alpha/beta-hydrolase [Paraphaeosphaeria sporulosa]
RDW65207.1/39-314        -            276 Abhydrolase_6        PF12697.7    225   2.7e-32  121.7   0.1   1   1   4.2e-34   3.7e-32  121.3   0.1     1   223     1   275     1   276 0.80 [subseq from] hypothetical protein BP5796_09899 [Coleophoma crateriformis]
XP_013282295.1/49-339    -            291 Abhydrolase_6        PF12697.7    225   2.7e-32  121.7   0.0   1   1   5.4e-34   4.9e-32  120.9   0.0     1   223     1   290     1   291 0.77 [subseq from] hypothetical protein Z517_08324 [Fonsecaea pedrosoi CBS 271.37] >KIW78487.1 hypothetical protein Z517_08324 [Fonsecaea pedrosoi CBS 271.37]
KAE8335457.1/30-326      -            297 Abhydrolase_6        PF12697.7    225   2.7e-32  121.7   0.7   1   1   4.6e-34   4.1e-32  121.1   0.7     1   225     1   297     1   297 0.79 [subseq from] hypothetical protein BDV24DRAFT_143896 [Aspergillus arachidicola]
KXH62968.1/36-322        -            287 Abhydrolase_6        PF12697.7    225   2.9e-32  121.7   4.3   1   1   8.9e-34     8e-32  120.2   4.3     1   223     1   286     1   287 0.73 [subseq from] hypothetical protein CSAL01_03918 [Colletotrichum salicis]
TRX99006.1/25-266        -            242 Abhydrolase_6        PF12697.7    225   2.9e-32  121.6   0.1   1   1   3.8e-34   3.4e-32  121.4   0.1     1   220     1   239     1   242 0.83 [subseq from] hypothetical protein FHL15_000348 [Xylaria flabelliformis]
XP_013288316.1/26-269    -            244 Abhydrolase_6        PF12697.7    225   3.1e-32  121.6   0.0   1   1   4.4e-34     4e-32  121.2   0.0     1   223     1   243     1   244 0.77 [subseq from] hypothetical protein Z517_03758 [Fonsecaea pedrosoi CBS 271.37] >KIW84508.1 hypothetical protein Z517_03758 [Fonsecaea pedrosoi CBS 271.37]
XP_016606494.1/79-326    -            248 Abhydrolase_6        PF12697.7    225   3.2e-32  121.5   0.1   1   1     4e-34   3.6e-32  121.3   0.1     2   223     1   247     1   248 0.93 [subseq from] hypothetical protein SPPG_09352 [Spizellomyces punctatus DAOM BR117] >KNC98454.1 hypothetical protein SPPG_09352 [Spizellomyces punctatus DAOM BR117]
THZ80324.1/31-332        -            302 Abhydrolase_6        PF12697.7    225   3.2e-32  121.5   0.1   1   1   4.5e-34   4.1e-32  121.2   0.1     1   225     1   302     1   302 0.86 [subseq from] alpha/beta-hydrolase [Aureobasidium pullulans]
XP_015408693.1/45-327    -            283 Abhydrolase_6        PF12697.7    225   3.3e-32  121.4   0.3   1   1   5.8e-34   5.2e-32  120.8   0.3     1   223     1   282     1   283 0.76 [subseq from] hypothetical protein ANOM_004449 [Aspergillus nomius NRRL 13137] >KNG87770.1 hypothetical protein ANOM_004449 [Aspergillus nomius NRRL 13137]
KAE8321749.1/30-326      -            297 Abhydrolase_6        PF12697.7    225   3.3e-32  121.4   0.7   1   1   5.6e-34     5e-32  120.9   0.7     1   225     1   297     1   297 0.81 [subseq from] Alpha/Beta hydrolase protein [Aspergillus sergii]
XP_001803986.1/42-322    -            281 Abhydrolase_6        PF12697.7    225   3.3e-32  121.4   0.1   1   1   4.5e-34   4.1e-32  121.2   0.1     1   224     1   281     1   281 0.82 [subseq from] hypothetical protein SNOG_13782 [Parastagonospora nodorum SN15] >EAT78806.2 hypothetical protein SNOG_13782 [Parastagonospora nodorum SN15]
OSS48524.1/42-321        -            280 Abhydrolase_6        PF12697.7    225   3.4e-32  121.4   0.7   1   1   4.7e-34   4.2e-32  121.1   0.7     1   223     1   280     1   280 0.87 [subseq from] hypothetical protein B5807_07738 [Epicoccum nigrum]
TVY58412.1/37-312        -            276 Abhydrolase_6        PF12697.7    225   3.5e-32  121.4   0.1   1   1   5.3e-34   4.7e-32  120.9   0.1     1   224     1   276     1   276 0.76 [subseq from] Bifunctional epoxide hydrolase 2 [Lachnellula cervina]
RDW59465.1/39-314        -            276 Abhydrolase_6        PF12697.7    225   3.5e-32  121.4   0.0   1   1   5.4e-34   4.8e-32  120.9   0.0     1   223     1   275     1   276 0.75 [subseq from] hypothetical protein BP6252_12552 [Coleophoma cylindrospora]
KXH25425.1/36-321        -            286 Abhydrolase_6        PF12697.7    225   3.7e-32  121.3   5.1   1   1   1.4e-33   1.2e-31  119.6   5.1     1   223     1   286     1   286 0.68 [subseq from] hypothetical protein CNYM01_02694 [Colletotrichum nymphaeae SA-01]
OCK89077.1/42-322        -            281 Abhydrolase_6        PF12697.7    225   3.7e-32  121.3   0.1   1   1   5.1e-34   4.5e-32  121.0   0.1     1   223     1   280     1   281 0.87 [subseq from] alpha/beta-hydrolase [Cenococcum geophilum 1.58]
EXF73138.1/36-321        -            286 Abhydrolase_6        PF12697.7    225   3.7e-32  121.3   4.0   1   1   1.5e-33   1.3e-31  119.5   4.0     1   223     1   286     1   286 0.70 [subseq from] hypothetical protein CFIO01_11995 [Colletotrichum fioriniae PJ7]
EQB45167.1/32-331        -            300 Abhydrolase_6        PF12697.7    225   3.9e-32  121.2   0.4   1   1   6.1e-34   5.5e-32  120.7   0.4     1   225     1   300     1   300 0.73 [subseq from] hypothetical protein CGLO_16008 [Colletotrichum gloeosporioides Cg-14]
OQD76425.1/42-317        -            276 Abhydrolase_6        PF12697.7    225   3.9e-32  121.2   0.0   1   1   5.5e-34   4.9e-32  120.9   0.0     1   224     1   276     1   276 0.81 [subseq from] hypothetical protein PENDEC_c004G01125 [Penicillium decumbens]
XP_014082200.1/48-299    -            252 Abhydrolase_6        PF12697.7    225     4e-32  121.2   0.1   1   1   5.2e-34   4.7e-32  121.0   0.1     1   225     1   252     1   252 0.83 [subseq from] hypothetical protein COCC4DRAFT_130842 [Bipolaris maydis ATCC 48331] >EMD92595.1 hypothetical protein COCHEDRAFT_1174743 [Bipolaris maydis C5] >ENI08291.1 hypothetical protein COCC4DRAFT_130842 [Bipolaris maydis ATCC 48331]
TDZ18030.1/38-321        -            284 Abhydrolase_6        PF12697.7    225   4.7e-32  120.9   1.5   1   1   8.3e-34   7.4e-32  120.3   1.5     1   223     1   284     1   284 0.75 [subseq from] Bifunctional epoxide hydrolase 2 [Colletotrichum orbiculare MAFF 240422]
XP_025495788.1/25-273    -            249 Abhydrolase_6        PF12697.7    225   4.7e-32  120.9   0.1   1   1   6.3e-34   5.7e-32  120.7   0.1     1   222     1   248     1   249 0.70 [subseq from] alpha/beta-hydrolase, partial [Aspergillus uvarum CBS 121591] >PYH85588.1 alpha/beta-hydrolase, partial [Aspergillus uvarum CBS 121591]
OWO99950.1/39-313        -            275 Abhydrolase_6        PF12697.7    225   4.8e-32  120.9   0.3   1   1   7.7e-34   6.9e-32  120.4   0.3     1   223     1   274     1   275 0.71 [subseq from] hypothetical protein B2J93_8570 [Marssonina coronariae]
GAW12279.1/120-370       -            251 Abhydrolase_6        PF12697.7    225   4.9e-32  120.9   0.5   1   1   6.1e-34   5.5e-32  120.7   0.5     2   222     1   250     1   251 0.91 [subseq from] hypothetical protein ANO14919_016420 [fungal sp. No.14919]
KAB8258362.1/45-326      -            282 Abhydrolase_6        PF12697.7    225   4.9e-32  120.9   0.2   1   1   8.3e-34   7.4e-32  120.3   0.2     1   223     1   282     1   282 0.77 [subseq from] Alpha/Beta hydrolase protein [Aspergillus nomius] >KAE8407904.1 Alpha/Beta hydrolase protein [Aspergillus pseudonomius]
XP_001557163.1/41-320    -            280 Abhydrolase_6        PF12697.7    225   4.9e-32  120.9   0.1   1   1   8.5e-34   7.6e-32  120.3   0.1     1   223     1   279     1   280 0.75 [subseq from] hypothetical protein BCIN_13g00770 [Botrytis cinerea B05.10] >CCD54645.1 similar to epoxide hydrolase [Botrytis cinerea T4] >EMR80860.1 putative epoxide hydrolase protein [Botrytis cinerea BcDW1] >ATZ56229.1 hypothetical protein BCIN_13g00770 [Botrytis cinerea B05.10]
OAL48395.1/42-322        -            281 Abhydrolase_6        PF12697.7    225     5e-32  120.9   0.1   1   1   6.6e-34   5.9e-32  120.6   0.1     1   223     1   280     1   281 0.85 [subseq from] alpha/beta-hydrolase [Pyrenochaeta sp. DS3sAY3a]
XP_018158062.1/32-331    -            300 Abhydrolase_6        PF12697.7    225     5e-32  120.8   0.2   1   1   8.4e-34   7.5e-32  120.3   0.2     1   225     1   300     1   300 0.70 [subseq from] Epoxide hydrolase [Colletotrichum higginsianum IMI 349063] >CCF45971.1 hypothetical protein CH063_14881 [Colletotrichum higginsianum] >OBR09545.1 Epoxide hydrolase [Colletotrichum higginsianum IMI 349063] >TIC95248.1 Bifunctional epoxide hydrolase 2 [Colletotrichum higginsianum]
KDN67396.1/38-319        -            282 Abhydrolase_6        PF12697.7    225   5.1e-32  120.8   0.7   1   1   7.9e-34     7e-32  120.4   0.7     1   221     1   282     1   282 0.76 [subseq from] hypothetical protein CSUB01_08171 [Colletotrichum sublineola]
TGO87563.1/41-320        -            280 Abhydrolase_6        PF12697.7    225   5.3e-32  120.8   0.0   1   1   7.9e-34   7.1e-32  120.4   0.0     1   223     1   279     1   280 0.75 [subseq from] hypothetical protein BPOR_0218g00090 [Botrytis porri]
PKR96144.1/59-310        -            252 Abhydrolase_6        PF12697.7    225   5.7e-32  120.7   1.1   1   1   7.9e-34     7e-32  120.4   1.1     1   225     1   252     1   252 0.72 [subseq from] AB hydrolase superfamily protein YfhM [Cercospora zeina]
RGB32111.1/34-310        -            277 Abhydrolase_6        PF12697.7    225   5.7e-32  120.7   0.0   1   1   8.4e-34   7.5e-32  120.3   0.0     1   222     1   276     1   277 0.76 [subseq from] Alpha/Beta hydrolase protein [Rhizophagus diaphanus]
KZZ89121.1/43-326        -            284 Abhydrolase_6        PF12697.7    225   5.7e-32  120.7   0.0   1   1     9e-34     8e-32  120.2   0.0     1   224     1   284     1   284 0.76 [subseq from] epoxide hydrolase [Ascosphaera apis ARSEF 7405]
TGO29214.1/41-320        -            280 Abhydrolase_6        PF12697.7    225   5.8e-32  120.7   0.0   1   1     9e-34     8e-32  120.2   0.0     1   223     1   279     1   280 0.73 [subseq from] hypothetical protein BPAE_0017g00200 [Botrytis paeoniae]
TFK93585.1/32-317        -            286 Abhydrolase_6        PF12697.7    225   6.1e-32  120.6   2.2   1   1   9.7e-34   8.6e-32  120.1   2.2     1   225     1   286     1   286 0.73 [subseq from] alpha/beta-hydrolase [Polyporus arcularius HHB13444]
KZL80364.1/40-324        -            285 Abhydrolase_6        PF12697.7    225   6.3e-32  120.5   0.0   1   1   9.5e-34   8.5e-32  120.1   0.0     1   224     1   285     1   285 0.75 [subseq from] epoxide hydrolase [Colletotrichum incanum] >OHW93395.1 epoxide hydrolase [Colletotrichum incanum]
KDQ08647.1/40-317        -            278 Abhydrolase_6        PF12697.7    225   6.4e-32  120.5   0.2   1   1   9.5e-34   8.5e-32  120.1   0.2     1   221     1   277     1   278 0.79 [subseq from] hypothetical protein BOTBODRAFT_37801 [Botryobasidium botryosum FD-172 SS1]
XP_016623295.1/26-269    -            244 Abhydrolase_6        PF12697.7    225   6.5e-32  120.5   0.1   1   1   9.6e-34   8.6e-32  120.1   0.1     1   223     1   243     1   244 0.78 [subseq from] hypothetical protein Z519_02017 [Cladophialophora bantiana CBS 173.52] >KIW96626.1 hypothetical protein Z519_02017 [Cladophialophora bantiana CBS 173.52]
KAE8352762.1/30-324      -            295 Abhydrolase_6        PF12697.7    225   6.6e-32  120.5   0.1   1   1     1e-33   9.3e-32  120.0   0.1     1   225     1   295     1   295 0.75 [subseq from] Alpha/Beta hydrolase protein [Aspergillus coremiiformis]
TGJ84126.1/117-368       -            252 Abhydrolase_6        PF12697.7    225   6.6e-32  120.5   0.3   1   1   8.3e-34   7.4e-32  120.3   0.3     2   222     1   251     1   252 0.90 [subseq from] hypothetical protein E0Z10_g4630 [Xylaria hypoxylon]
TQN72545.1/42-325        -            284 Abhydrolase_6        PF12697.7    225   6.7e-32  120.4   2.9   1   1   1.3e-33   1.1e-31  119.7   2.9     1   223     1   284     1   284 0.71 [subseq from] Bifunctional epoxide hydrolase 2 [Colletotrichum shisoi]
KAB2575635.1/24-273      -            250 Abhydrolase_6        PF12697.7    225   6.8e-32  120.4   0.1   1   1   9.1e-34   8.1e-32  120.2   0.1     1   225     1   250     1   250 0.75 [subseq from] Proline iminopeptidase [Lasiodiplodia theobromae]
OCT53632.1/49-339        -            291 Abhydrolase_6        PF12697.7    225   6.9e-32  120.4   0.0   1   1   1.6e-33   1.4e-31  119.4   0.0     1   224     1   291     1   291 0.73 [subseq from] epoxide hydrolase [Cladophialophora carrionii]
EXF77059.1/30-282        -            253 Abhydrolase_6        PF12697.7    225   7.1e-32  120.4   0.1   1   1   1.1e-33   9.4e-32  120.0   0.1     1   223     1   252     1   253 0.72 [subseq from] hypothetical protein CFIO01_01706 [Colletotrichum fioriniae PJ7]
TVY80775.1/36-317        -            282 Abhydrolase_6        PF12697.7    225   7.4e-32  120.3   0.2   1   1   1.1e-33     1e-31  119.9   0.2     2   222     1   282     1   282 0.77 [subseq from] Bifunctional epoxide hydrolase [Lachnellula suecica]
RYN49744.1/28-255        -            228 Abhydrolase_6        PF12697.7    225   7.5e-32  120.3   0.0   1   1     1e-33   9.4e-32  120.0   0.0     2   224     1   228     1   228 0.77 [subseq from] hypothetical protein AA0114_g6223 [Alternaria tenuissima]
KAE8371365.1/42-317      -            276 Abhydrolase_6        PF12697.7    225   7.6e-32  120.3   0.1   1   1   1.2e-33   1.1e-31  119.7   0.1     1   224     1   276     1   276 0.74 [subseq from] Alpha/Beta hydrolase protein [Aspergillus bertholletius]
XP_030992573.1/40-318    -            279 Abhydrolase_6        PF12697.7    225   7.6e-32  120.3   0.5   1   1   1.1e-33   9.6e-32  119.9   0.5     1   223     1   278     1   279 0.84 [subseq from] uncharacterized protein E0L32_008251 [Phialemoniopsis curvata] >TPX10862.1 hypothetical protein E0L32_008251 [Phialemoniopsis curvata]
OJJ37622.1/42-317        -            276 Abhydrolase_6        PF12697.7    225   7.8e-32  120.2   0.1   1   1   1.2e-33     1e-31  119.8   0.1     1   224     1   276     1   276 0.86 [subseq from] hypothetical protein ASPWEDRAFT_461745 [Aspergillus wentii DTO 134E9]
POY69953.1/138-411       -            274 Abhydrolase_6        PF12697.7    225     8e-32  120.2   0.1   1   1     1e-33     9e-32  120.0   0.1     2   223     1   273     1   274 0.93 [subseq from] A/B superfamily hydrolase [Rhodotorula taiwanensis]
PKY43638.1/34-310        -            277 Abhydrolase_6        PF12697.7    225   8.2e-32  120.2   0.0   1   1   1.2e-33   1.1e-31  119.8   0.0     1   222     1   276     1   277 0.76 [subseq from] alpha/beta-hydrolase [Rhizophagus irregularis]
XP_025166202.1/34-310    -            277 Abhydrolase_6        PF12697.7    225   8.7e-32  120.1   0.0   1   1   1.3e-33   1.2e-31  119.7   0.0     1   222     1   276     1   277 0.76 [subseq from] Alpha/Beta hydrolase protein [Rhizophagus irregularis DAOM 181602=DAOM 197198] >EXX68210.1 epoxide hydrolase [Rhizophagus irregularis DAOM 197198w] >EXX68211.1 epoxide hydrolase [Rhizophagus irregularis DAOM 197198w] >PKC00672.1 alpha/beta-hydrolase [Rhizophagus irregularis] >PKC68935.1 alpha/beta-hydrolase [Rhizophagus irregularis] >PKY17939.1 alpha/beta-hydrolase [Rhizophagus irregularis] >POG59336.1 Alpha/Beta hydrolase protein [Rhizophagus irregularis DAOM 181602=DAOM 197198]
XP_018162847.1/40-325    -            286 Abhydrolase_6        PF12697.7    225   8.7e-32  120.1   0.1   1   1   1.3e-33   1.2e-31  119.6   0.1     1   224     1   286     1   286 0.77 [subseq from] Epoxide hydrolase [Colletotrichum higginsianum IMI 349063] >OBR14330.1 Epoxide hydrolase [Colletotrichum higginsianum IMI 349063] >TID02597.1 Bifunctional epoxide hydrolase 2 [Colletotrichum higginsianum]
XP_018254814.1/39-321    -            283 Abhydrolase_6        PF12697.7    225   8.7e-32  120.1   0.0   1   1   1.4e-33   1.2e-31  119.6   0.0     1   224     1   283     1   283 0.80 [subseq from] hypothetical protein FOXG_14841 [Fusarium oxysporum f. sp. lycopersici 4287] >KNB16769.1 hypothetical protein FOXG_14841 [Fusarium oxysporum f. sp. lycopersici 4287]
XP_020057656.1/25-272    -            248 Abhydrolase_6        PF12697.7    225   8.7e-32  120.1   0.1   1   1   1.2e-33   1.1e-31  119.8   0.1     1   220     1   246     1   248 0.72 [subseq from] hypothetical protein ASPACDRAFT_51218 [Aspergillus aculeatus ATCC 16872] >OJK01317.1 hypothetical protein ASPACDRAFT_51218 [Aspergillus aculeatus ATCC 16872]
TGO62336.1/41-320        -            280 Abhydrolase_6        PF12697.7    225   8.7e-32  120.1   0.0   1   1   1.4e-33   1.2e-31  119.6   0.0     1   223     1   279     1   280 0.73 [subseq from] hypothetical protein BCON_0020g00080 [Botryotinia convoluta]
TVY48447.1/37-312        -            276 Abhydrolase_6        PF12697.7    225   8.7e-32  120.1   0.1   1   1   1.2e-33   1.1e-31  119.7   0.1     1   224     1   276     1   276 0.76 [subseq from] Bifunctional epoxide hydrolase [Lachnellula occidentalis]
CEI89008.1/35-307        -            273 Abhydrolase_6        PF12697.7    225     9e-32  120.0   0.0   1   1   1.5e-33   1.3e-31  119.5   0.0     1   223     1   272     1   273 0.76 [subseq from] hypothetical protein RMCBS344292_03383 [Rhizopus microsporus]
TGO36857.1/41-320        -            280 Abhydrolase_6        PF12697.7    225   9.1e-32  120.0   0.0   1   1   1.4e-33   1.3e-31  119.5   0.0     1   223     1   279     1   280 0.75 [subseq from] hypothetical protein BHYA_0113g00310 [Botrytis hyacinthi]
PFH51333.1/40-315        -            276 Abhydrolase_6        PF12697.7    225   9.2e-32  120.0   0.0   1   1   1.3e-33   1.2e-31  119.7   0.0     1   223     1   275     1   276 0.83 [subseq from] hypothetical protein AMATHDRAFT_191653 [Amanita thiersii Skay4041]
XP_002791397.1/41-321    -            281 Abhydrolase_6        PF12697.7    225   9.3e-32  120.0   0.0   1   1   1.4e-33   1.2e-31  119.6   0.0     1   225     1   281     1   281 0.79 [subseq from] epoxide hydrolase [Paracoccidioides lutzii Pb01] >EEH35520.1 epoxide hydrolase [Paracoccidioides lutzii Pb01]
XP_013933737.1/25-271    -            247 Abhydrolase_6        PF12697.7    225   9.4e-32  120.0   0.1   1   1   1.3e-33   1.2e-31  119.7   0.1     1   222     1   247     1   247 0.73 [subseq from] proline iminopeptidase [Ogataea parapolymorpha DL-1] >ESW97652.1 proline iminopeptidase [Ogataea parapolymorpha DL-1]
TDZ31608.1/32-331        -            300 Abhydrolase_6        PF12697.7    225   9.4e-32  120.0   0.8   1   1   1.5e-33   1.3e-31  119.5   0.8     1   225     1   300     1   300 0.71 [subseq from] Epoxide hydrolase A [Colletotrichum spinosum]
EXF78010.1/42-327        -            286 Abhydrolase_6        PF12697.7    225   9.4e-32  120.0   0.1   1   1   1.3e-33   1.2e-31  119.6   0.1     1   224     1   286     1   286 0.83 [subseq from] hypothetical protein CFIO01_04356 [Colletotrichum fioriniae PJ7]
THX96435.1/31-332        -            302 Abhydrolase_6        PF12697.7    225   9.5e-32  120.0   0.1   1   1   1.3e-33   1.2e-31  119.6   0.1     1   225     1   302     1   302 0.86 [subseq from] alpha/beta-hydrolase [Aureobasidium pullulans] >TIA71223.1 alpha/beta-hydrolase [Aureobasidium pullulans]
TGO16967.1/41-320        -            280 Abhydrolase_6        PF12697.7    225   9.5e-32  119.9   0.0   1   1   1.5e-33   1.3e-31  119.5   0.0     1   223     1   279     1   280 0.75 [subseq from] hypothetical protein BTUL_0022g00690 [Botrytis tulipae]
THY55800.1/31-332        -            302 Abhydrolase_6        PF12697.7    225   9.6e-32  119.9   0.1   1   1   1.4e-33   1.2e-31  119.6   0.1     1   225     1   302     1   302 0.85 [subseq from] alpha/beta-hydrolase [Aureobasidium pullulans]
THW45521.1/171-472       -            302 Abhydrolase_6        PF12697.7    225   9.6e-32  119.9   0.1   1   1   1.4e-33   1.2e-31  119.6   0.1     1   225     1   302     1   302 0.86 [subseq from] alpha/beta-hydrolase [Aureobasidium pullulans]
THZ70771.1/205-506       -            302 Abhydrolase_6        PF12697.7    225   9.6e-32  119.9   0.1   1   1   1.4e-33   1.2e-31  119.6   0.1     1   225     1   302     1   302 0.86 [subseq from] alpha/beta-hydrolase [Aureobasidium pullulans] >TIA09196.1 alpha/beta-hydrolase [Aureobasidium pullulans]
TIA01881.1/31-332        -            302 Abhydrolase_6        PF12697.7    225   9.6e-32  119.9   0.1   1   1   1.4e-33   1.2e-31  119.6   0.1     1   225     1   302     1   302 0.86 [subseq from] alpha/beta-hydrolase [Aureobasidium pullulans]
TQN68041.1/32-331        -            300 Abhydrolase_6        PF12697.7    225   9.7e-32  119.9   0.3   1   1   1.6e-33   1.4e-31  119.4   0.3     1   225     1   300     1   300 0.74 [subseq from] Bifunctional epoxide hydrolase 2 [Colletotrichum shisoi]
XP_025499308.1/505-753   -            249 Abhydrolase_6        PF12697.7    225   9.7e-32  119.9   0.1   1   1   1.3e-33   1.2e-31  119.6   0.1     1   222     1   248     1   249 0.72 [subseq from] alpha/beta-hydrolase [Aspergillus aculeatinus CBS 121060] >RAH65485.1 alpha/beta-hydrolase [Aspergillus aculeatinus CBS 121060]
CCF43276.1/40-325        -            286 Abhydrolase_6        PF12697.7    225   9.8e-32  119.9   0.1   1   1   1.5e-33   1.3e-31  119.5   0.1     1   224     1   286     1   286 0.77 [subseq from] hypothetical protein CH063_03032 [Colletotrichum higginsianum]
XP_008084682.1/40-313    -            274 Abhydrolase_6        PF12697.7    225     1e-31  119.8   0.0   1   1   1.6e-33   1.4e-31  119.4   0.0     1   223     1   274     1   274 0.82 [subseq from] alpha/beta-Hydrolase [Glarea lozoyensis ATCC 20868] >EPE28774.1 alpha/beta-Hydrolase [Glarea lozoyensis ATCC 20868]
XP_002373594.1/30-325    -            296 Abhydrolase_6        PF12697.7    225     1e-31  119.8   0.9   1   1   1.8e-33   1.7e-31  119.2   0.9     1   225     1   296     1   296 0.81 [subseq from] epoxide hydrolase, putative [Aspergillus flavus NRRL3357] >EED57982.1 epoxide hydrolase, putative [Aspergillus flavus NRRL3357] >KJJ36349.1 putative epoxide hydrolase [Aspergillus flavus AF70] >OOO12436.1 hypothetical protein OAory_01001850 [Aspergillus oryzae] >RAQ54891.1 epoxide hydrolase [Aspergillus flavus] >RAQ72558.1 epoxide hydrolase [Aspergillus flavus] >RAQ77563.1 epoxide hydrolase [Aspergillus flavus] >RMZ36083.1 epoxide hydrolase [Aspergillus flavus] >KAB8246455.1 Alpha/Beta hydrolase protein [Aspergillus parvisclerotigenus]
XP_023453728.1/752-1033  -            282 Abhydrolase_6        PF12697.7    225   1.1e-31  119.8   0.9   1   1   2.3e-33   2.1e-31  118.8   0.9     1   224     1   282     1   282 0.80 [subseq from] Bifunctional epoxide hydrolase 2 [Cercospora beticola] >PIA94718.1 Bifunctional epoxide hydrolase 2 [Cercospora beticola]
XP_003655583.1/49-336    -            288 Abhydrolase_6        PF12697.7    225   1.1e-31  119.8   0.0   1   1   1.8e-33   1.6e-31  119.2   0.0     1   224     1   288     1   288 0.76 [subseq from] hypothetical protein THITE_2119426 [Thermothielavioides terrestris NRRL 8126] >AEO69247.1 hypothetical protein THITE_2119426 [Thermothielavioides terrestris NRRL 8126] >SPQ22475.1 82dee371-9ff9-44b4-a01d-82b1155bae7f [Thermothielavioides terrestris]
XP_022507357.1/49-339    -            291 Abhydrolase_6        PF12697.7    225   1.1e-31  119.8   0.0   1   1   2.1e-33   1.9e-31  119.0   0.0     1   223     1   290     1   291 0.77 [subseq from] hypothetical protein AYO21_10415 [Fonsecaea monophora] >OAG35405.1 hypothetical protein AYO21_10415 [Fonsecaea monophora]
OHW89933.1/39-322        -            284 Abhydrolase_6        PF12697.7    225   1.1e-31  119.7   0.4   1   1   1.9e-33   1.7e-31  119.1   0.4     1   223     1   284     1   284 0.70 [subseq from] epoxide hydrolase [Colletotrichum incanum]
KLO19926.1/40-317        -            278 Abhydrolase_6        PF12697.7    225   1.1e-31  119.7   0.1   1   1   1.7e-33   1.5e-31  119.3   0.1     1   222     1   277     1   278 0.87 [subseq from] alpha/beta-hydrolase [Schizopora paradoxa]
KXH34520.1/42-327        -            286 Abhydrolase_6        PF12697.7    225   1.1e-31  119.7   0.0   1   1   1.6e-33   1.4e-31  119.4   0.0     1   224     1   286     1   286 0.83 [subseq from] hypothetical protein CSIM01_00431 [Colletotrichum simmondsii]
KXH55845.1/42-327        -            286 Abhydrolase_6        PF12697.7    225   1.1e-31  119.7   0.0   1   1   1.6e-33   1.4e-31  119.4   0.0     1   224     1   286     1   286 0.83 [subseq from] hypothetical protein CNYM01_09560 [Colletotrichum nymphaeae SA-01]
XP_003840826.1/42-322    -            281 Abhydrolase_6        PF12697.7    225   1.1e-31  119.7   0.1   1   1   1.5e-33   1.4e-31  119.4   0.1     1   224     1   281     1   281 0.87 [subseq from] similar to epoxide hydrolase [Leptosphaeria maculans JN3] >CBX97347.1 similar to epoxide hydrolase [Leptosphaeria maculans JN3]
OAL06224.1/26-270        -            245 Abhydrolase_6        PF12697.7    225   1.2e-31  119.7   0.1   1   1   1.6e-33   1.4e-31  119.4   0.1     1   225     1   245     1   245 0.78 [subseq from] putative alpha/beta fold family hydrolase [Stagonospora sp. SRC1lsM3a]
CEJ58124.1/42-317        -            276 Abhydrolase_6        PF12697.7    225   1.2e-31  119.7   0.0   1   1   1.5e-33   1.4e-31  119.4   0.0     1   223     1   275     1   276 0.87 [subseq from] hypothetical protein PMG11_06794 [Penicillium brasilianum]
OOQ88480.1/42-317        -            276 Abhydrolase_6        PF12697.7    225   1.2e-31  119.6   0.0   1   1   1.6e-33   1.4e-31  119.4   0.0     1   223     1   275     1   276 0.87 [subseq from] epoxide hydrolase [Penicillium brasilianum]
ORZ03255.1/55-297        -            243 Abhydrolase_6        PF12697.7    225   1.2e-31  119.6   0.1   1   1   1.5e-33   1.4e-31  119.4   0.1     2   223     1   242     1   243 0.95 [subseq from] Alpha/Beta hydrolase protein [Syncephalastrum racemosum]
THY21780.1/32-332        -            301 Abhydrolase_6        PF12697.7    225   1.2e-31  119.6   0.2   1   1   1.7e-33   1.5e-31  119.3   0.2     2   225     1   301     1   301 0.87 [subseq from] alpha/beta-hydrolase [Aureobasidium pullulans]
RYN37422.1/28-255        -            228 Abhydrolase_6        PF12697.7    225   1.2e-31  119.6   0.0   1   1   1.7e-33   1.5e-31  119.3   0.0     2   224     1   228     1   228 0.77 [subseq from] hypothetical protein AA0115_g1323 [Alternaria tenuissima] >RYN75607.1 hypothetical protein AA0117_g6279 [Alternaria alternata]
XP_018382036.1/28-255    -            228 Abhydrolase_6        PF12697.7    225   1.2e-31  119.6   0.0   1   1   1.7e-33   1.5e-31  119.3   0.0     2   224     1   228     1   228 0.77 [subseq from] 3-oxoadipate enol-lactone hydrolase [Alternaria alternata] >OAG16615.1 3-oxoadipate enol-lactone hydrolase [Alternaria alternata]
XP_014073517.1/43-323    -            281 Abhydrolase_6        PF12697.7    225   1.2e-31  119.6   0.0   1   1   1.6e-33   1.4e-31  119.4   0.0     1   224     1   281     1   281 0.90 [subseq from] hypothetical protein COCC4DRAFT_152902 [Bipolaris maydis ATCC 48331] >EMD85730.1 hypothetical protein COCHEDRAFT_1024341 [Bipolaris maydis C5] >ENH99599.1 hypothetical protein COCC4DRAFT_152902 [Bipolaris maydis ATCC 48331]
KAA8908861.1/42-317      -            276 Abhydrolase_6        PF12697.7    225   1.2e-31  119.6   0.7   1   1   1.7e-33   1.5e-31  119.3   0.7     1   222     1   276     1   276 0.85 [subseq from] Alpha/Beta hydrolase protein [Sphaerosporella brunnea]
XP_022581521.1/42-317    -            276 Abhydrolase_6        PF12697.7    225   1.3e-31  119.6   0.0   1   1   1.8e-33   1.7e-31  119.2   0.0     1   224     1   276     1   276 0.77 [subseq from] hypothetical protein ASPZODRAFT_95610 [Penicilliopsis zonata CBS 506.65] >OJJ47011.1 hypothetical protein ASPZODRAFT_95610 [Penicilliopsis zonata CBS 506.65]
OAK97033.1/42-322        -            281 Abhydrolase_6        PF12697.7    225   1.3e-31  119.5   0.2   1   1   1.7e-33   1.5e-31  119.3   0.2     1   224     1   281     1   281 0.85 [subseq from] alpha/beta-hydrolase [Stagonospora sp. SRC1lsM3a]
TDZ23993.1/41-325        -            285 Abhydrolase_6        PF12697.7    225   1.3e-31  119.5   0.5   1   1   1.9e-33   1.7e-31  119.2   0.5     1   223     1   284     1   285 0.77 [subseq from] Bifunctional epoxide hydrolase 2 [Colletotrichum orbiculare MAFF 240422] >TEA22206.1 Bifunctional epoxide hydrolase 2 [Colletotrichum sidae]
XP_003344270.1/70-373    -            304 Abhydrolase_6        PF12697.7    225   1.3e-31  119.5   0.0   1   1   1.8e-33   1.6e-31  119.2   0.0     1   225     1   304     1   304 0.85 [subseq from] uncharacterized protein SMAC_06471 [Sordaria macrospora k-hell] >CCC10586.1 unnamed protein product [Sordaria macrospora k-hell] >KAA8630583.1 hypothetical protein SMACR_06471 [Sordaria macrospora]
OAX42029.1/39-314        -            276 Abhydrolase_6        PF12697.7    225   1.3e-31  119.5   0.2   1   1   1.9e-33   1.7e-31  119.1   0.2     1   222     1   275     1   276 0.76 [subseq from] alpha/beta-hydrolase [Rhizopogon vinicolor AM-OR11-026]
KZL84348.1/42-325        -            284 Abhydrolase_6        PF12697.7    225   1.3e-31  119.5   0.4   1   1   2.1e-33   1.9e-31  119.0   0.4     1   223     1   284     1   284 0.71 [subseq from] epoxide hydrolase, partial [Colletotrichum incanum]
THZ21120.1/48-348        -            301 Abhydrolase_6        PF12697.7    225   1.3e-31  119.5   0.2   1   1   1.8e-33   1.6e-31  119.2   0.2     2   225     1   301     1   301 0.87 [subseq from] alpha/beta-hydrolase [Aureobasidium pullulans]
PGH15456.1/41-320        -            280 Abhydrolase_6        PF12697.7    225   1.3e-31  119.5   0.1   1   1   1.9e-33   1.7e-31  119.1   0.1     1   225     1   280     1   280 0.80 [subseq from] hypothetical protein AJ79_02433 [Helicocarpus griseus UAMH5409]
KZL75040.1/39-322        -            284 Abhydrolase_6        PF12697.7    225   1.4e-31  119.4   1.8   1   1   2.4e-33   2.1e-31  118.8   1.8     1   223     1   284     1   284 0.70 [subseq from] epoxide hydrolase [Colletotrichum tofieldiae]
TGO70633.1/41-320        -            280 Abhydrolase_6        PF12697.7    225   1.4e-31  119.4   0.0   1   1   2.2e-33   1.9e-31  118.9   0.0     1   223     1   279     1   280 0.75 [subseq from] hypothetical protein BELL_0693g00080 [Botrytis elliptica]
XP_014541608.1/31-278    -            248 Abhydrolase_6        PF12697.7    225   1.4e-31  119.4   0.2   1   1   1.9e-33   1.7e-31  119.1   0.2     1   222     1   247     1   248 0.74 [subseq from] alpha/beta hydrolase fold protein, partial [Metarhizium brunneum ARSEF 3297] >KID72403.1 alpha/beta hydrolase fold protein, partial [Metarhizium brunneum ARSEF 3297]
OJJ65211.1/42-317        -            276 Abhydrolase_6        PF12697.7    225   1.4e-31  119.4   0.1   1   1     2e-33   1.8e-31  119.1   0.1     1   223     1   275     1   276 0.84 [subseq from] hypothetical protein ASPSYDRAFT_373999 [Aspergillus sydowii CBS 593.65]
RAL58042.1/9-268         -            260 Abhydrolase_6        PF12697.7    225   1.5e-31  119.3   0.1   1   1   2.2e-33     2e-31  118.9   0.1     1   223     1   260     1   260 0.84 [subseq from] hypothetical protein DID88_009537 [Monilinia fructigena]
CDS09566.1/86-327        -            242 Abhydrolase_6        PF12697.7    225   1.5e-31  119.3   0.0   1   1   1.9e-33   1.7e-31  119.1   0.0     2   222     1   241     1   242 0.94 [subseq from] hypothetical protein LRAMOSA10926 [Lichtheimia ramosa]
XP_022468016.1/42-327    -            286 Abhydrolase_6        PF12697.7    225   1.5e-31  119.3   0.1   1   1   2.3e-33     2e-31  118.9   0.1     1   223     1   285     1   286 0.78 [subseq from] hypothetical protein CORC01_13863 [Colletotrichum orchidophilum] >OHE90841.1 hypothetical protein CORC01_13863 [Colletotrichum orchidophilum]
XP_013430164.1/32-332    -            301 Abhydrolase_6        PF12697.7    225   1.6e-31  119.3   0.1   1   1   2.2e-33     2e-31  118.9   0.1     2   225     1   301     1   301 0.84 [subseq from] alpha/beta-hydrolase [Aureobasidium namibiae CBS 147.97] >KEQ76098.1 alpha/beta-hydrolase [Aureobasidium namibiae CBS 147.97]
TVY81704.1/37-311        -            275 Abhydrolase_6        PF12697.7    225   1.6e-31  119.2   0.1   1   1   2.2e-33     2e-31  118.9   0.1     1   224     1   275     1   275 0.80 [subseq from] Bifunctional epoxide hydrolase [Lachnellula suecica]
ORY29318.1/36-283        -            248 Abhydrolase_6        PF12697.7    225   1.6e-31  119.2   0.3   1   1   2.3e-33   2.1e-31  118.8   0.3     2   225     1   248     1   248 0.72 [subseq from] prolyl aminopeptidase [Naematelia encephala]
KAE8382802.1/30-325      -            296 Abhydrolase_6        PF12697.7    225   1.6e-31  119.2   0.9   1   1   2.6e-33   2.3e-31  118.7   0.9     1   225     1   296     1   296 0.71 [subseq from] Alpha/Beta hydrolase protein [Aspergillus bertholletius]
KIK34996.1/39-311        -            273 Abhydrolase_6        PF12697.7    225   1.7e-31  119.2   0.1   1   1   2.5e-33   2.3e-31  118.7   0.1     1   222     1   272     1   273 0.80 [subseq from] hypothetical protein CY34DRAFT_26719 [Suillus luteus UH-Slu-Lm8-n1]
OOQ89668.1/30-317        -            288 Abhydrolase_6        PF12697.7    225   1.7e-31  119.2   0.6   1   1   2.7e-33   2.4e-31  118.6   0.6     1   225     1   288     1   288 0.70 [subseq from] putative epoxide hydrolase [Penicillium brasilianum]
XP_031025790.1/41-319    -            279 Abhydrolase_6        PF12697.7    225   1.7e-31  119.2   0.0   1   1   2.3e-33     2e-31  118.9   0.0     1   221     1   277     1   279 0.86 [subseq from] uncharacterized protein SmJEL517_g02271 [Synchytrium microbalum] >TPX35263.1 hypothetical protein SmJEL517_g02271 [Synchytrium microbalum]
TFY54888.1/40-315        -            276 Abhydrolase_6        PF12697.7    225   1.7e-31  119.1   0.0   1   1   2.4e-33   2.2e-31  118.8   0.0     1   223     1   275     1   276 0.83 [subseq from] hypothetical protein EVG20_g9527 [Dentipellis fragilis]
XP_007773584.1/39-316    -            278 Abhydrolase_6        PF12697.7    225   1.7e-31  119.1   0.9   1   1   2.8e-33   2.5e-31  118.6   0.9     1   224     1   278     1   278 0.81 [subseq from] alpha beta-hydrolase [Coniophora puteana RWD-64-598 SS2] >EIW76350.1 alpha beta-hydrolase [Coniophora puteana RWD-64-598 SS2]
KKY24233.1/26-253        -            228 Abhydrolase_6        PF12697.7    225   1.7e-31  119.1   0.3   1   1   2.2e-33     2e-31  118.9   0.3     1   222     1   227     1   228 0.81 [subseq from] putative alpha beta [Diplodia seriata]
KXH36135.1/30-282        -            253 Abhydrolase_6        PF12697.7    225   1.7e-31  119.1   0.1   1   1   2.6e-33   2.3e-31  118.7   0.1     1   223     1   252     1   253 0.75 [subseq from] hypothetical protein CSIM01_10644 [Colletotrichum simmondsii]
OBZ82469.1/86-325        -            240 Abhydrolase_6        PF12697.7    225   1.7e-31  119.1   0.1   1   1   2.1e-33   1.9e-31  119.0   0.1     2   223     1   240     1   240 0.93 [subseq from] Protein phosphatase methylesterase 1 [Choanephora cucurbitarum]
SAL98275.1/36-271        -            236 Abhydrolase_6        PF12697.7    225   1.8e-31  119.1   0.0   1   1   2.5e-33   2.2e-31  118.8   0.0     1   222     1   236     1   236 0.80 [subseq from] hypothetical protein [Absidia glauca]
TDZ65043.1/41-325        -            285 Abhydrolase_6        PF12697.7    225   1.8e-31  119.1   0.5   1   1   2.5e-33   2.3e-31  118.7   0.5     1   223     1   284     1   285 0.78 [subseq from] Bifunctional epoxide hydrolase 2 [Colletotrichum trifolii]
TEA10708.1/32-331        -            300 Abhydrolase_6        PF12697.7    225   1.8e-31  119.1   1.0   1   1   2.8e-33   2.5e-31  118.6   1.0     1   225     1   300     1   300 0.72 [subseq from] Bifunctional epoxide hydrolase 2 [Colletotrichum sidae]
OLN83675.1/41-325        -            285 Abhydrolase_6        PF12697.7    225   1.8e-31  119.1   0.0   1   1   2.8e-33   2.5e-31  118.6   0.0     1   223     1   285     1   285 0.81 [subseq from] Bifunctional epoxide hydrolase 2-like protein 5 [Colletotrichum chlorophyti]
PBP17160.1/27-254        -            228 Abhydrolase_6        PF12697.7    225   1.8e-31  119.1   0.1   1   1   2.3e-33   2.1e-31  118.8   0.1     2   223     1   228     1   228 0.82 [subseq from] alpha/beta hydrolase, partial [Diplocarpon rosae]
EGU84436.1/39-321        -            283 Abhydrolase_6        PF12697.7    225   1.8e-31  119.0   0.1   1   1   2.6e-33   2.4e-31  118.7   0.1     1   224     1   283     1   283 0.82 [subseq from] hypothetical protein FOXB_05054 [Fusarium oxysporum Fo5176]
RYN99189.1/28-255        -            228 Abhydrolase_6        PF12697.7    225   1.8e-31  119.0   0.0   1   1   2.5e-33   2.3e-31  118.7   0.0     2   224     1   228     1   228 0.77 [subseq from] hypothetical protein AA0120_g1986 [Alternaria tenuissima]
KAB8289823.1/41-322      -            282 Abhydrolase_6        PF12697.7    225   1.8e-31  119.0   0.1   1   1     3e-33   2.7e-31  118.5   0.1     1   223     1   281     1   282 0.77 [subseq from] hypothetical protein EYC80_010455 [Monilinia laxa]
THV46014.1/41-320        -            280 Abhydrolase_6        PF12697.7    225   1.8e-31  119.0   0.0   1   1   2.9e-33   2.6e-31  118.5   0.0     1   223     1   279     1   280 0.75 [subseq from] hypothetical protein BGAL_0426g00010 [Botrytis galanthina]
TQS36111.1/31-305        -            275 Abhydrolase_6        PF12697.7    225   1.9e-31  119.0   0.0   1   1     4e-33   3.6e-31  118.0   0.0     1   223     1   274     1   275 0.72 [subseq from] hypothetical protein Golomagni_03447 [Golovinomyces magnicellulatus]
KXH48238.1/30-282        -            253 Abhydrolase_6        PF12697.7    225   1.9e-31  119.0   0.1   1   1   2.8e-33   2.5e-31  118.6   0.1     1   223     1   252     1   253 0.73 [subseq from] hypothetical protein CNYM01_11749 [Colletotrichum nymphaeae SA-01]
XP_016629828.1/49-339    -            291 Abhydrolase_6        PF12697.7    225   1.9e-31  119.0   0.0   1   1   3.8e-33   3.4e-31  118.1   0.0     1   223     1   290     1   291 0.72 [subseq from] hypothetical protein Z520_08412 [Fonsecaea multimorphosa CBS 102226] >KIX95705.1 hypothetical protein Z520_08412 [Fonsecaea multimorphosa CBS 102226] >OAL21442.1 hypothetical protein AYO22_07838 [Fonsecaea multimorphosa]
SAM09443.1/36-308        -            273 Abhydrolase_6        PF12697.7    225   1.9e-31  119.0   0.1   1   1   2.7e-33   2.4e-31  118.6   0.1     1   223     1   272     1   273 0.81 [subseq from] hypothetical protein [Absidia glauca]
KXH59113.1/42-327        -            286 Abhydrolase_6        PF12697.7    225   1.9e-31  118.9   0.0   1   1   2.7e-33   2.5e-31  118.6   0.0     1   223     1   285     1   286 0.82 [subseq from] hypothetical protein CSAL01_05480 [Colletotrichum salicis]
KKY30323.1/27-256        -            230 Abhydrolase_6        PF12697.7    225   1.9e-31  118.9   0.0   1   1   2.7e-33   2.4e-31  118.6   0.0     1   221     1   229     1   230 0.79 [subseq from] putative alpha beta [Diaporthe ampelina]
XP_022476905.1/36-321    -            286 Abhydrolase_6        PF12697.7    225     2e-31  118.9   3.0   1   1   5.6e-33     5e-31  117.6   3.0     1   223     1   286     1   286 0.67 [subseq from] hypothetical protein CORC01_04896 [Colletotrichum orchidophilum] >OHE99760.1 hypothetical protein CORC01_04896 [Colletotrichum orchidophilum]
PKK54310.1/59-361        -            303 Abhydrolase_6        PF12697.7    225     2e-31  118.9   0.5   1   1   3.3e-33     3e-31  118.3   0.5     1   225     1   303     1   303 0.75 [subseq from] hypothetical protein CI102_1042 [Trichoderma harzianum]
XP_024779917.1/33-335    -            303 Abhydrolase_6        PF12697.7    225     2e-31  118.9   0.5   1   1   3.3e-33     3e-31  118.3   0.5     1   225     1   303     1   303 0.75 [subseq from] hypothetical protein M431DRAFT_488987 [Trichoderma harzianum CBS 226.95] >PTB60240.1 hypothetical protein M431DRAFT_488987 [Trichoderma harzianum CBS 226.95]
OMP84974.1/26-253        -            228 Abhydrolase_6        PF12697.7    225   2.1e-31  118.9   0.3   1   1   2.7e-33   2.4e-31  118.6   0.3     1   222     1   227     1   228 0.81 [subseq from] putative aminoacrylate hydrolase RutD [Diplodia seriata]
PVH81065.1/29-258        -            230 Abhydrolase_6        PF12697.7    225   2.1e-31  118.8   0.0   1   1   2.7e-33   2.4e-31  118.6   0.0     2   224     1   230     1   230 0.86 [subseq from] 3-oxoadipate enol-lactone hydrolase-like protein [Cadophora sp. DSE1049]
EWZ29027.1/39-321        -            283 Abhydrolase_6        PF12697.7    225   2.1e-31  118.8   0.0   1   1   3.2e-33   2.9e-31  118.4   0.0     1   224     1   283     1   283 0.80 [subseq from] hypothetical protein FOZG_17320 [Fusarium oxysporum Fo47]
GAC76519.1/488-921       -            434 Abhydrolase_6        PF12697.7    225   2.1e-31  118.8   1.8   1   1   3.1e-32   2.8e-30  115.2   1.8     1   213     1   434     1   434 0.76 [subseq from] dipeptidyl aminopeptidase [Moesziomyces antarcticus T-34]
OAA44995.1/33-280        -            248 Abhydrolase_6        PF12697.7    225   2.2e-31  118.8   0.1   1   1   2.9e-33   2.6e-31  118.5   0.1     1   222     1   247     1   248 0.82 [subseq from] alpha/beta hydrolase fold protein [Metarhizium rileyi RCEF 4871] >TWU74659.1 hypothetical protein ED733_003514 [Metarhizium rileyi]
KAA1473420.1/58-333      -            276 Abhydrolase_6        PF12697.7    225   2.2e-31  118.8   0.0   1   1     3e-33   2.7e-31  118.5   0.0     1   223     1   275     1   276 0.80 [subseq from] alpha/beta-hydrolase [Dentipellis sp. KUC8613]
RSL64476.1/31-284        -            254 Abhydrolase_6        PF12697.7    225   2.2e-31  118.8   0.1   1   1   3.4e-33     3e-31  118.3   0.1     1   223     1   253     1   254 0.82 [subseq from] hypothetical protein CEP54_004721 [Fusarium sp. AF-8]
TPX60219.1/38-317        -            280 Abhydrolase_6        PF12697.7    225   2.2e-31  118.7   0.0   1   1     3e-33   2.7e-31  118.5   0.0     1   223     1   280     1   280 0.84 [subseq from] hypothetical protein PhCBS80983_g01890 [Powellomyces hirtus]
XP_018061053.1/36-315    -            280 Abhydrolase_6        PF12697.7    225   2.2e-31  118.7   0.2   1   1   3.3e-33     3e-31  118.3   0.2     2   223     1   279     1   280 0.88 [subseq from] putative epoxide hydrolase 2 [Phialocephala scopiformis] >KUJ06698.1 putative epoxide hydrolase 2 [Phialocephala scopiformis]
ORX54503.1/36-297        -            262 Abhydrolase_6        PF12697.7    225   2.3e-31  118.7   1.3   1   1   4.1e-33   3.7e-31  118.0   1.3     1   224     1   262     1   262 0.70 [subseq from] alpha/beta-hydrolase [Hesseltinella vesiculosa]
XP_008090000.1/38-322    -            285 Abhydrolase_6        PF12697.7    225   2.3e-31  118.7   0.4   1   1   3.4e-33     3e-31  118.3   0.4     1   223     1   284     1   285 0.77 [subseq from] hypothetical protein GLRG_01124 [Colletotrichum graminicola M1.001] >EFQ25980.1 hypothetical protein GLRG_01124 [Colletotrichum graminicola M1.001]
AYO44062.1/94-346        -            253 Abhydrolase_6        PF12697.7    225   2.3e-31  118.7   0.6   1   1   2.9e-33   2.6e-31  118.5   0.6     1   223     1   252     1   253 0.94 [subseq from] Protein phosphatase methylesterase 1 [Malassezia restricta CBS 7877]
KAB2104488.1/28-255      -            228 Abhydrolase_6        PF12697.7    225   2.4e-31  118.7   0.0   1   1   3.3e-33   2.9e-31  118.3   0.0     2   224     1   228     1   228 0.77 [subseq from] hypothetical protein AG0111_0g7825 [Alternaria gaisen]
KAE8152012.1/61-343      -            283 Abhydrolase_6        PF12697.7    225   2.4e-31  118.6   0.1   1   1   3.7e-33   3.3e-31  118.2   0.1     1   223     1   282     1   283 0.80 [subseq from] alpha/beta hydrolase [Aspergillus avenaceus]
RYN91295.1/28-255        -            228 Abhydrolase_6        PF12697.7    225   2.4e-31  118.6   0.0   1   1   3.4e-33     3e-31  118.3   0.0     2   224     1   228     1   228 0.77 [subseq from] hypothetical protein AA0119_g10541 [Alternaria tenuissima] >RYO07734.1 hypothetical protein AA0121_g11621 [Alternaria tenuissima] >RYO53415.1 hypothetical protein AA0116_g10243 [Alternaria tenuissima]
KFG83442.1/31-278        -            248 Abhydrolase_6        PF12697.7    225   2.4e-31  118.6   0.2   1   1   3.2e-33   2.9e-31  118.4   0.2     1   222     1   247     1   248 0.74 [subseq from] alpha/beta hydrolase fold protein [Metarhizium anisopliae] >KID69883.1 alpha/beta hydrolase fold protein, partial [Metarhizium anisopliae ARSEF 549]
GAO49583.1/110-359       -            250 Abhydrolase_6        PF12697.7    225   2.4e-31  118.6   0.4   1   1     3e-33   2.7e-31  118.5   0.4     2   223     1   249     1   250 0.94 [subseq from] hypothetical protein G7K_3732-t1 [Saitoella complicata NRRL Y-17804]
XP_019022161.1/98-347    -            250 Abhydrolase_6        PF12697.7    225   2.4e-31  118.6   0.4   1   1     3e-33   2.7e-31  118.5   0.4     2   223     1   249     1   250 0.94 [subseq from] protein phosphatase methylesterase [Saitoella complicata NRRL Y-17804] >ODQ51048.1 protein phosphatase methylesterase [Saitoella complicata NRRL Y-17804]
KAE8411331.1/45-326      -            282 Abhydrolase_6        PF12697.7    225   2.4e-31  118.6   0.1   1   1   3.9e-33   3.5e-31  118.1   0.1     1   223     1   282     1   282 0.79 [subseq from] Alpha/Beta hydrolase protein [Aspergillus pseudocaelatus]
ORY48596.1/36-280        -            245 Abhydrolase_6        PF12697.7    225   2.4e-31  118.6   0.3   1   1     3e-33   2.7e-31  118.5   0.3     1   223     1   244     1   245 0.93 [subseq from] protein phosphatase methylesterase [Rhizoclosmatium globosum]
KIK21866.1/36-310        -            275 Abhydrolase_6        PF12697.7    225   2.5e-31  118.6   0.0   1   1   4.4e-33     4e-31  117.9   0.0     1   222     1   274     1   275 0.82 [subseq from] hypothetical protein PISMIDRAFT_29812 [Pisolithus microcarpus 441]
OJT07998.1/32-317        -            286 Abhydrolase_6        PF12697.7    225   2.5e-31  118.6   1.1   1   1   3.7e-33   3.3e-31  118.2   1.1     1   225     1   286     1   286 0.78 [subseq from] Bifunctional epoxide hydrolase 2 [Trametes pubescens]
TDZ29401.1/41-325        -            285 Abhydrolase_6        PF12697.7    225   2.5e-31  118.6   0.5   1   1   3.6e-33   3.2e-31  118.2   0.5     1   223     1   284     1   285 0.78 [subseq from] Bifunctional epoxide hydrolase 2 [Colletotrichum spinosum]
PVH86152.1/39-373        -            335 Abhydrolase_6        PF12697.7    225   2.6e-31  118.5   0.7   1   1   6.8e-32   6.1e-30  114.0   0.7     1   222     1   334     1   335 0.86 [subseq from] alpha/beta-hydrolase [Cadophora sp. DSE1049]
RII19099.1/28-255        -            228 Abhydrolase_6        PF12697.7    225   2.6e-31  118.5   0.0   1   1   3.6e-33   3.2e-31  118.2   0.0     2   224     1   228     1   228 0.77 [subseq from] 3-oxoadipate enol-lactone hydrolase [Alternaria sp. MG1]
OWY49695.1/28-255        -            228 Abhydrolase_6        PF12697.7    225   2.6e-31  118.5   0.0   1   1   3.6e-33   3.2e-31  118.2   0.0     2   224     1   228     1   228 0.77 [subseq from] 3-oxoadipate enol-lactone hydrolase [Alternaria alternata] >RYN62927.1 hypothetical protein AA0118_g5042 [Alternaria tenuissima]
EEH20333.1/41-321        -            281 Abhydrolase_6        PF12697.7    225   2.6e-31  118.5   0.1   1   1   3.7e-33   3.4e-31  118.2   0.1     1   225     1   281     1   281 0.81 [subseq from] hypothetical protein PABG_02592 [Paracoccidioides brasiliensis Pb03]
KAE8363367.1/42-317      -            276 Abhydrolase_6        PF12697.7    225   2.6e-31  118.5   0.1   1   1   4.7e-33   4.2e-31  117.8   0.1     1   224     1   276     1   276 0.75 [subseq from] Alpha/Beta hydrolase protein [Aspergillus caelatus] >KAE8415562.1 Alpha/Beta hydrolase protein [Aspergillus pseudocaelatus]
TKW55710.1/26-271        -            246 Abhydrolase_6        PF12697.7    225   2.6e-31  118.5   0.1   1   1   3.8e-33   3.4e-31  118.1   0.1     2   221     1   245     1   246 0.72 [subseq from] Proline iminopeptidase [Colletotrichum tanaceti]
EZF36175.1/42-320        -            279 Abhydrolase_6        PF12697.7    225   2.7e-31  118.5   0.0   1   1   3.7e-33   3.3e-31  118.2   0.0     1   223     1   278     1   279 0.87 [subseq from] hypothetical protein H101_00311 [Trichophyton interdigitale H6] >KDB25286.1 hypothetical protein H109_02917 [Trichophyton interdigitale MR816]
GBF60929.1/42-320        -            279 Abhydrolase_6        PF12697.7    225   2.7e-31  118.5   0.0   1   1   3.7e-33   3.3e-31  118.2   0.0     1   223     1   278     1   279 0.87 [subseq from] bifunctional epoxide hydrolase [Trichophyton mentagrophytes]
RJE21763.1/42-317        -            276 Abhydrolase_6        PF12697.7    225   2.7e-31  118.5   0.1   1   1   3.7e-33   3.3e-31  118.2   0.1     1   224     1   276     1   276 0.86 [subseq from] alpha/beta hydrolase fold protein [Aspergillus sclerotialis]
RYO70427.1/28-255        -            228 Abhydrolase_6        PF12697.7    225   2.8e-31  118.4   0.0   1   1   3.8e-33   3.4e-31  118.1   0.0     2   224     1   228     1   228 0.79 [subseq from] hypothetical protein AA0113_g3276 [Alternaria arborescens]
KGO48642.1/25-272        -            248 Abhydrolase_6        PF12697.7    225   2.9e-31  118.4   0.1   1   1   3.9e-33   3.5e-31  118.1   0.1     1   222     1   247     1   248 0.79 [subseq from] Alpha/beta hydrolase fold-1 [Penicillium expansum] >KGO70144.1 Alpha/beta hydrolase fold-1 [Penicillium expansum]
XP_007819916.1/31-278    -            248 Abhydrolase_6        PF12697.7    225     3e-31  118.3   0.1   1   1     4e-33   3.6e-31  118.1   0.1     1   222     1   247     1   248 0.73 [subseq from] proline iminopeptidase [Metarhizium robertsii ARSEF 23] >EFZ01131.1 proline iminopeptidase [Metarhizium robertsii ARSEF 23] >EXV03688.1 proline iminopeptidase [Metarhizium robertsii]
RPD67328.1/32-317        -            286 Abhydrolase_6        PF12697.7    225     3e-31  118.3   1.2   1   1   4.1e-33   3.7e-31  118.0   1.2     1   225     1   286     1   286 0.77 [subseq from] alpha/beta-hydrolase [Lentinus tigrinus ALCF2SS1-6] >RPD81269.1 alpha/beta-hydrolase [Lentinus tigrinus ALCF2SS1-7]
EIT81219.1/45-327        -            283 Abhydrolase_6        PF12697.7    225     3e-31  118.3   0.1   1   1   4.8e-33   4.3e-31  117.8   0.1     1   223     1   282     1   283 0.79 [subseq from] Na+-independent Cl/HCO3 exchanger AE1 [Aspergillus oryzae 3.042]
KAB8241796.1/52-334      -            283 Abhydrolase_6        PF12697.7    225     3e-31  118.3   0.1   1   1   4.8e-33   4.3e-31  117.8   0.1     1   223     1   282     1   283 0.79 [subseq from] Alpha/Beta hydrolase protein [Aspergillus parvisclerotigenus]
KAB8266956.1/45-327      -            283 Abhydrolase_6        PF12697.7    225     3e-31  118.3   0.1   1   1   4.8e-33   4.3e-31  117.8   0.1     1   223     1   282     1   283 0.79 [subseq from] Alpha/Beta hydrolase protein [Aspergillus minisclerotigenes]
KDE75069.1/45-327        -            283 Abhydrolase_6        PF12697.7    225     3e-31  118.3   0.1   1   1   4.8e-33   4.3e-31  117.8   0.1     1   223     1   282     1   283 0.79 [subseq from] Na+-independent Cl/HCO3 exchanger AE1 [Aspergillus oryzae 100-8]
KOC17076.1/45-327        -            283 Abhydrolase_6        PF12697.7    225     3e-31  118.3   0.1   1   1   4.8e-33   4.3e-31  117.8   0.1     1   223     1   282     1   283 0.79 [subseq from] alpha/beta hydrolase [Aspergillus flavus AF70] >RAQ55285.1 alpha/beta hydrolase [Aspergillus flavus] >RAQ56832.1 alpha/beta hydrolase [Aspergillus flavus] >RAQ56849.1 alpha/beta hydrolase [Aspergillus flavus] >RMZ42673.1 alpha/beta hydrolase [Aspergillus flavus]
OOO08553.1/258-540       -            283 Abhydrolase_6        PF12697.7    225     3e-31  118.3   0.1   1   1   4.8e-33   4.3e-31  117.8   0.1     1   223     1   282     1   283 0.79 [subseq from] Bicarbonate transporter domain-containing protein [Aspergillus oryzae]
XP_023092835.1/52-334    -            283 Abhydrolase_6        PF12697.7    225     3e-31  118.3   0.1   1   1   4.8e-33   4.3e-31  117.8   0.1     1   223     1   282     1   283 0.79 [subseq from] unnamed protein product [Aspergillus oryzae RIB40] >BAE63615.1 unnamed protein product [Aspergillus oryzae RIB40]
KAE8362061.1/52-333      -            282 Abhydrolase_6        PF12697.7    225     3e-31  118.3   0.1   1   1   4.8e-33   4.3e-31  117.8   0.1     1   223     1   282     1   282 0.79 [subseq from] Alpha/Beta hydrolase protein [Aspergillus caelatus]
XP_014658045.1/492-925   -            434 Abhydrolase_6        PF12697.7    225     3e-31  118.3   3.2   1   1   8.2e-32   7.3e-30  113.8   3.2     1   213     1   434     1   434 0.77 [subseq from] dipeptidyl aminopeptidase/acylaminoacyl peptidase [Moesziomyces antarcticus] >GAK63396.1 dipeptidyl aminopeptidase/acylaminoacyl peptidase [Moesziomyces antarcticus] >SPO43979.1 uncharacterized protein PSANT_01664 [Moesziomyces antarcticus]
KDN65536.1/40-325        -            286 Abhydrolase_6        PF12697.7    225   3.1e-31  118.3   0.3   1   1   4.9e-33   4.4e-31  117.8   0.3     1   224     1   286     1   286 0.76 [subseq from] hypothetical protein CSUB01_01098 [Colletotrichum sublineola]
XP_002383859.1/158-440   -            283 Abhydrolase_6        PF12697.7    225   3.2e-31  118.2   0.1   1   1   5.2e-33   4.6e-31  117.7   0.1     1   223     1   282     1   283 0.79 [subseq from] alpha/beta hydrolase, putative [Aspergillus flavus NRRL3357] >EED46323.1 alpha/beta hydrolase, putative [Aspergillus flavus NRRL3357]
ODH21616.1/41-321        -            281 Abhydrolase_6        PF12697.7    225   3.2e-31  118.2   0.1   1   1   4.7e-33   4.2e-31  117.8   0.1     1   225     1   281     1   281 0.81 [subseq from] hypothetical protein ACO22_05637 [Paracoccidioides brasiliensis] >ODH46050.1 hypothetical protein GX48_07873 [Paracoccidioides brasiliensis]
XP_010756579.1/41-321    -            281 Abhydrolase_6        PF12697.7    225   3.2e-31  118.2   0.1   1   1   4.7e-33   4.2e-31  117.8   0.1     1   225     1   281     1   281 0.81 [subseq from] hypothetical protein PADG_01024 [Paracoccidioides brasiliensis Pb18] >EEH44735.1 hypothetical protein PADG_01024 [Paracoccidioides brasiliensis Pb18]
KJK75540.1/31-278        -            248 Abhydrolase_6        PF12697.7    225   3.3e-31  118.2   0.2   1   1   4.5e-33     4e-31  117.9   0.2     1   222     1   247     1   248 0.74 [subseq from] hypothetical protein H634G_08904 [Metarhizium anisopliae BRIP 53293] >KJK95436.1 hypothetical protein H633G_00727 [Metarhizium anisopliae BRIP 53284]
TID15168.1/44-323        -            280 Abhydrolase_6        PF12697.7    225   3.3e-31  118.2   0.1   1   1   4.8e-33   4.3e-31  117.8   0.1     1   224     1   280     1   280 0.76 [subseq from] Alpha/Beta hydrolase protein [Venturia nashicola] >TLD21653.1 Alpha/Beta hydrolase protein [Venturia nashicola]
RKP27996.1/20-297        -            278 Abhydrolase_6        PF12697.7    225   3.4e-31  118.1   2.5   1   1   4.9e-33   4.4e-31  117.8   2.5     1   225     1   278     1   278 0.77 [subseq from] epoxide hydrolase [Syncephalis pseudoplumigaleata]
CDH54954.1/34-290        -            257 Abhydrolase_6        PF12697.7    225   3.4e-31  118.1   0.2   1   1   8.8e-33   7.9e-31  116.9   0.2     1   224     1   257     1   257 0.74 [subseq from] epoxide hydrolase [Lichtheimia corymbifera JMRC:FSU:9682]
XP_018151910.1/26-270    -            245 Abhydrolase_6        PF12697.7    225   3.5e-31  118.1   0.1   1   1   4.9e-33   4.4e-31  117.8   0.1     2   221     1   244     1   245 0.72 [subseq from] Proline iminopeptidase [Colletotrichum higginsianum IMI 349063] >CCF41490.1 hypothetical protein CH063_11749 [Colletotrichum higginsianum] >OBR03392.1 Proline iminopeptidase [Colletotrichum higginsianum IMI 349063] >TIC89806.1 Proline iminopeptidase [Colletotrichum higginsianum]
XP_020125088.1/24-275    -            252 Abhydrolase_6        PF12697.7    225   3.5e-31  118.1   0.3   1   1   4.7e-33   4.2e-31  117.8   0.3     1   225     1   252     1   252 0.75 [subseq from] prolyl aminopeptidase [Diplodia corticola] >OJD28828.1 prolyl aminopeptidase [Diplodia corticola]
PIG81702.1/63-344        -            282 Abhydrolase_6        PF12697.7    225   3.6e-31  118.1   0.1   1   1   5.8e-33   5.2e-31  117.5   0.1     1   223     1   282     1   282 0.78 [subseq from] HCO3- transporter family protein, partial [Aspergillus arachidicola]
KAE8307388.1/45-326      -            282 Abhydrolase_6        PF12697.7    225   3.6e-31  118.1   0.1   1   1   5.9e-33   5.2e-31  117.5   0.1     1   223     1   282     1   282 0.78 [subseq from] Alpha/Beta hydrolase protein [Aspergillus transmontanensis]
KAE8335523.1/45-326      -            282 Abhydrolase_6        PF12697.7    225   3.6e-31  118.1   0.1   1   1   5.9e-33   5.2e-31  117.5   0.1     1   223     1   282     1   282 0.78 [subseq from] hypothetical protein BDV24DRAFT_155977 [Aspergillus arachidicola]
PNP60654.1/39-321        -            283 Abhydrolase_6        PF12697.7    225   3.8e-31  118.0   0.0   1   1   5.7e-33   5.1e-31  117.6   0.0     1   224     1   283     1   283 0.79 [subseq from] hypothetical protein FNYG_14618 [Fusarium nygamai]
XP_007742536.1/25-268    -            244 Abhydrolase_6        PF12697.7    225   3.8e-31  118.0   0.3   1   1   5.3e-33   4.8e-31  117.7   0.3     1   223     1   243     1   244 0.77 [subseq from] chloride peroxidase [Cladophialophora psammophila CBS 110553] >EXJ72589.1 chloride peroxidase [Cladophialophora psammophila CBS 110553]
XP_007688605.1/43-323    -            281 Abhydrolase_6        PF12697.7    225   3.8e-31  118.0   0.0   1   1   4.9e-33   4.4e-31  117.8   0.0     1   224     1   281     1   281 0.91 [subseq from] hypothetical protein COCMIDRAFT_97004 [Bipolaris oryzae ATCC 44560] >EUC44893.1 hypothetical protein COCMIDRAFT_97004 [Bipolaris oryzae ATCC 44560]
KIE00502.1/33-280        -            248 Abhydrolase_6        PF12697.7    225   3.8e-31  118.0   0.2   1   1   5.1e-33   4.6e-31  117.7   0.2     1   222     1   247     1   248 0.74 [subseq from] alpha/beta hydrolase fold protein, partial [Metarhizium majus ARSEF 297]
XP_027485144.1/94-346    -            253 Abhydrolase_6        PF12697.7    225   3.8e-31  118.0   0.6   1   1   4.7e-33   4.2e-31  117.8   0.6     1   223     1   252     1   253 0.94 [subseq from] protein phosphatase methylesterase 1 [Malassezia restricta] >AXA50754.1 protein phosphatase methylesterase 1 [Malassezia restricta]
RDX55453.1/32-317        -            286 Abhydrolase_6        PF12697.7    225   3.8e-31  118.0   1.8   1   1   6.1e-33   5.4e-31  117.5   1.8     1   225     1   286     1   286 0.71 [subseq from] alpha/beta-hydrolase [Polyporus brumalis]
XP_029753780.1/32-332    -            301 Abhydrolase_6        PF12697.7    225   3.9e-31  117.9   0.6   1   1   7.8e-33     7e-31  117.1   0.6     1   225     1   301     1   301 0.71 [subseq from] hypothetical protein PpBr36_02646 [Pyricularia pennisetigena] >TLS30930.1 hypothetical protein PpBr36_02646 [Pyricularia pennisetigena]
XP_016250788.1/26-269    -            244 Abhydrolase_6        PF12697.7    225     4e-31  117.9   0.1   1   1   5.7e-33   5.1e-31  117.6   0.1     1   223     1   243     1   244 0.77 [subseq from] hypothetical protein PV07_06308 [Cladophialophora immunda] >KIW30572.1 hypothetical protein PV07_06308 [Cladophialophora immunda] >OQU99606.1 hypothetical protein CLAIMM_05216 [Cladophialophora immunda]
EJD53872.1/30-317        -            288 Abhydrolase_6        PF12697.7    225     4e-31  117.9   0.3   1   1     1e-32   9.2e-31  116.7   0.3     1   223     1   288     1   288 0.85 [subseq from] alpha/beta-hydrolase [Auricularia subglabra TFB-10046 SS5]
ORY28180.1/336-566       -            231 Abhydrolase_6        PF12697.7    225   4.1e-31  117.9   0.0   1   1   5.2e-33   4.6e-31  117.7   0.0     1   222     1   230     1   231 0.84 [subseq from] putative hydrolase [Naematelia encephala]
KKY35475.1/42-324        -            283 Abhydrolase_6        PF12697.7    225   4.1e-31  117.9   0.5   1   1   6.6e-33   5.9e-31  117.3   0.5     2   225     1   283     1   283 0.77 [subseq from] putative epoxide hydrolase [Diaporthe ampelina]
KAE8134389.1/42-317      -            276 Abhydrolase_6        PF12697.7    225   4.1e-31  117.9   0.1   1   1   7.4e-33   6.6e-31  117.2   0.1     1   224     1   276     1   276 0.76 [subseq from] Alpha/Beta hydrolase protein [Aspergillus pseudotamarii]
KAE8321120.1/45-326      -            282 Abhydrolase_6        PF12697.7    225   4.1e-31  117.9   0.1   1   1     7e-33   6.3e-31  117.3   0.1     1   223     1   282     1   282 0.77 [subseq from] alpha/beta hydrolase [Aspergillus sergii]
KAB8201722.1/45-326      -            282 Abhydrolase_6        PF12697.7    225   4.2e-31  117.8   0.1   1   1   6.8e-33   6.1e-31  117.3   0.1     1   223     1   282     1   282 0.78 [subseq from] Alpha/Beta hydrolase protein [Aspergillus parasiticus]
KJK67919.1/45-326        -            282 Abhydrolase_6        PF12697.7    225   4.2e-31  117.8   0.1   1   1   6.8e-33   6.1e-31  117.3   0.1     1   223     1   282     1   282 0.78 [subseq from] Alpha/beta hydrolase family protein [Aspergillus parasiticus SU-1]
KAB8214332.1/45-326      -            282 Abhydrolase_6        PF12697.7    225   4.2e-31  117.8   0.2   1   1   6.9e-33   6.2e-31  117.3   0.2     1   223     1   282     1   282 0.78 [subseq from] Alpha/Beta hydrolase protein [Aspergillus novoparasiticus]
XP_016210513.1/50-331    -            282 Abhydrolase_6        PF12697.7    225   4.2e-31  117.8   0.0   1   1   6.2e-33   5.5e-31  117.5   0.0     1   224     1   282     1   282 0.80 [subseq from] hypothetical protein PV09_07837 [Verruconis gallopava] >KIW00644.1 hypothetical protein PV09_07837 [Verruconis gallopava]
KAB8258431.1/30-326      -            297 Abhydrolase_6        PF12697.7    225   4.2e-31  117.8   0.4   1   1     7e-33   6.3e-31  117.3   0.4     1   225     1   297     1   297 0.80 [subseq from] Alpha/Beta hydrolase protein [Aspergillus nomius] >KAE8407292.1 Alpha/Beta hydrolase protein [Aspergillus pseudonomius]
RDL34442.1/39-313        -            275 Abhydrolase_6        PF12697.7    225   4.4e-31  117.8   0.5   1   1   7.8e-33     7e-31  117.1   0.5     1   224     1   275     1   275 0.77 [subseq from] hypothetical protein BP5553_07570 [Venustampulla echinocandica]
XP_016597549.1/25-272    -            248 Abhydrolase_6        PF12697.7    225   4.4e-31  117.8   0.1   1   1   5.9e-33   5.3e-31  117.5   0.1     1   222     1   247     1   248 0.79 [subseq from] Alpha/beta hydrolase fold-1 [Penicillium expansum] >KGO55398.1 Alpha/beta hydrolase fold-1 [Penicillium expansum]
ELU45651.1/39-319        -            281 Abhydrolase_6        PF12697.7    225   4.4e-31  117.8   0.6   1   1   7.9e-33     7e-31  117.1   0.6     1   222     1   280     1   281 0.77 [subseq from] epoxide hydrolase [Rhizoctonia solani AG-1 IA]
TQN73358.1/40-324        -            285 Abhydrolase_6        PF12697.7    225   4.5e-31  117.8   0.0   1   1     7e-33   6.2e-31  117.3   0.0     1   223     1   285     1   285 0.75 [subseq from] Bifunctional epoxide hydrolase 2 [Colletotrichum shisoi]
THV97251.1/32-332        -            301 Abhydrolase_6        PF12697.7    225   4.5e-31  117.7   0.2   1   1   6.3e-33   5.6e-31  117.4   0.2     2   225     1   301     1   301 0.86 [subseq from] alpha/beta-hydrolase [Aureobasidium pullulans]
XP_007717692.1/48-299    -            252 Abhydrolase_6        PF12697.7    225   4.5e-31  117.7   0.1   1   1     6e-33   5.4e-31  117.5   0.1     1   225     1   252     1   252 0.83 [subseq from] hypothetical protein COCCADRAFT_110265 [Bipolaris zeicola 26-R-13] >EUC28011.1 hypothetical protein COCCADRAFT_110265 [Bipolaris zeicola 26-R-13]
KAE8157187.1/45-326      -            282 Abhydrolase_6        PF12697.7    225   4.5e-31  117.7   0.1   1   1   7.2e-33   6.4e-31  117.2   0.1     1   223     1   282     1   282 0.79 [subseq from] Alpha/Beta hydrolase protein [Aspergillus tamarii]
XP_015410923.1/30-326    -            297 Abhydrolase_6        PF12697.7    225   4.6e-31  117.7   0.6   1   1   7.7e-33   6.9e-31  117.1   0.6     1   225     1   297     1   297 0.80 [subseq from] epoxide hydrolase [Aspergillus nomius NRRL 13137] >KNG90000.1 epoxide hydrolase [Aspergillus nomius NRRL 13137]
THY60138.1/32-332        -            301 Abhydrolase_6        PF12697.7    225   4.6e-31  117.7   0.2   1   1   6.4e-33   5.7e-31  117.4   0.2     2   225     1   301     1   301 0.87 [subseq from] alpha/beta-hydrolase [Aureobasidium pullulans]
THZ00004.1/32-332        -            301 Abhydrolase_6        PF12697.7    225   4.6e-31  117.7   0.2   1   1   6.4e-33   5.7e-31  117.4   0.2     2   225     1   301     1   301 0.87 [subseq from] alpha/beta-hydrolase [Aureobasidium pullulans]
THW84584.1/179-479       -            301 Abhydrolase_6        PF12697.7    225   4.6e-31  117.7   0.2   1   1   6.4e-33   5.8e-31  117.4   0.2     2   225     1   301     1   301 0.87 [subseq from] alpha/beta-hydrolase [Aureobasidium pullulans]
PBP28804.1/27-259        -            233 Abhydrolase_6        PF12697.7    225   4.6e-31  117.7   0.1   1   1   6.1e-33   5.4e-31  117.5   0.1     2   225     1   233     1   233 0.82 [subseq from] alpha/beta hydrolase [Diplocarpon rosae]
PSK46495.1/29-328        -            300 Abhydrolase_6        PF12697.7    225   4.6e-31  117.7   0.2   1   1   6.4e-33   5.7e-31  117.4   0.2     1   225     1   300     1   300 0.83 [subseq from] Serine hydrolase-like protein [Elsinoe australis]
KIW72214.1/31-258        -            228 Abhydrolase_6        PF12697.7    225   4.7e-31  117.7   0.0   1   1   6.1e-33   5.5e-31  117.5   0.0     1   221     1   226     1   228 0.78 [subseq from] hypothetical protein PV04_00424 [Phialophora americana]
XP_007708428.1/43-323    -            281 Abhydrolase_6        PF12697.7    225   4.7e-31  117.7   0.0   1   1   6.1e-33   5.4e-31  117.5   0.0     1   224     1   281     1   281 0.90 [subseq from] hypothetical protein COCCADRAFT_23112 [Bipolaris zeicola 26-R-13] >EUC37220.1 hypothetical protein COCCADRAFT_23112 [Bipolaris zeicola 26-R-13]
KIN07239.1/39-313        -            275 Abhydrolase_6        PF12697.7    225   4.7e-31  117.7   0.1   1   1   6.9e-33   6.1e-31  117.3   0.1     1   224     1   275     1   275 0.84 [subseq from] hypothetical protein OIDMADRAFT_150568 [Oidiodendron maius Zn]
EGU82012.1/39-321        -            283 Abhydrolase_6        PF12697.7    225   4.8e-31  117.7   0.0   1   1   7.2e-33   6.4e-31  117.2   0.0     1   224     1   283     1   283 0.79 [subseq from] hypothetical protein FOXB_07474 [Fusarium oxysporum Fo5176]
THX19998.1/32-332        -            301 Abhydrolase_6        PF12697.7    225   4.9e-31  117.6   0.1   1   1   6.8e-33   6.1e-31  117.3   0.1     2   225     1   301     1   301 0.86 [subseq from] alpha/beta-hydrolase [Aureobasidium pullulans]
KAE8137042.1/45-326      -            282 Abhydrolase_6        PF12697.7    225   4.9e-31  117.6   0.1   1   1   8.1e-33   7.2e-31  117.1   0.1     1   223     1   282     1   282 0.79 [subseq from] Alpha/Beta hydrolase protein [Aspergillus pseudotamarii]
EXM13100.1/39-321        -            283 Abhydrolase_6        PF12697.7    225   4.9e-31  117.6   0.0   1   1   7.4e-33   6.7e-31  117.2   0.0     1   224     1   283     1   283 0.79 [subseq from] hypothetical protein FOTG_18438 [Fusarium oxysporum f. sp. vasinfectum 25433]
THZ48023.1/179-479       -            301 Abhydrolase_6        PF12697.7    225     5e-31  117.6   0.2   1   1     7e-33   6.3e-31  117.3   0.2     2   225     1   301     1   301 0.86 [subseq from] alpha/beta-hydrolase [Aureobasidium pullulans]
THX09462.1/32-332        -            301 Abhydrolase_6        PF12697.7    225   5.1e-31  117.6   0.2   1   1   6.9e-33   6.2e-31  117.3   0.2     2   225     1   301     1   301 0.87 [subseq from] alpha/beta-hydrolase [Aureobasidium pullulans]
CEJ62765.1/27-268        -            242 Abhydrolase_6        PF12697.7    225   5.1e-31  117.6   0.5   1   1   6.9e-33   6.2e-31  117.3   0.5     3   223     1   241     1   242 0.81 [subseq from] Putative Alpha/beta fold family hydrolase [Penicillium brasilianum]
TBU33088.1/40-319        -            280 Abhydrolase_6        PF12697.7    225   5.1e-31  117.5   0.0   1   1   9.1e-33   8.1e-31  116.9   0.0     1   223     1   279     1   280 0.79 [subseq from] alpha/beta-hydrolase [Dichomitus squalens]
TRX98215.1/117-367       -            251 Abhydrolase_6        PF12697.7    225   5.1e-31  117.5   0.4   1   1   6.5e-33   5.8e-31  117.4   0.4     2   223     1   251     1   251 0.92 [subseq from] hypothetical protein FHL15_000860 [Xylaria flabelliformis]
QBZ58377.1/32-332        -            301 Abhydrolase_6        PF12697.7    225   5.2e-31  117.5   0.7   1   1   9.1e-33   8.1e-31  116.9   0.7     1   225     1   301     1   301 0.81 [subseq from] hypothetical protein PoMZ_03329 [Pyricularia oryzae]
XP_001907846.1/41-330    -            290 Abhydrolase_6        PF12697.7    225   5.2e-31  117.5   0.2   1   1     9e-33     8e-31  116.9   0.2     1   225     1   290     1   290 0.75 [subseq from] uncharacterized protein PODANS_7_1770 [Podospora anserina S mat+] >CAP68519.1 unnamed protein product [Podospora anserina S mat+] >CDP31992.1 Putative epoxide hydrolase [Podospora anserina S mat+]
PNS17427.1/40-319        -            280 Abhydrolase_6        PF12697.7    225   5.2e-31  117.5   0.0   1   1   7.2e-33   6.5e-31  117.2   0.0     1   224     1   280     1   280 0.82 [subseq from] hypothetical protein CAC42_7110 [Sphaceloma murrayae]
CUA76049.1/52-308        -            257 Abhydrolase_6        PF12697.7    225   5.3e-31  117.5   0.1   1   1   6.9e-33   6.2e-31  117.3   0.1     1   223     1   257     1   257 0.81 [subseq from] hypothetical protein RSOLAG22IIIB_02056 [Rhizoctonia solani]
OWP03516.1/27-256        -            230 Abhydrolase_6        PF12697.7    225   5.5e-31  117.5   0.1   1   1   7.4e-33   6.6e-31  117.2   0.1     2   225     1   230     1   230 0.81 [subseq from] 3-oxoadipate enol-lactone hydrolase [Marssonina coronariae]
OAQ87675.1/39-270        -            232 Abhydrolase_6        PF12697.7    225   5.5e-31  117.5   0.5   1   1   6.9e-33   6.2e-31  117.3   0.5     1   225     1   232     1   232 0.86 [subseq from] alpha/beta-Hydrolase [Purpureocillium lilacinum]
RAL60554.1/41-301        -            261 Abhydrolase_6        PF12697.7    225   5.6e-31  117.4   0.1   1   1     1e-32     9e-31  116.8   0.1     1   223     1   261     1   261 0.81 [subseq from] hypothetical protein DID88_009750 [Monilinia fructigena]
KAB8253046.1/42-317      -            276 Abhydrolase_6        PF12697.7    225   5.7e-31  117.4   0.0   1   1   9.3e-33   8.3e-31  116.9   0.0     1   224     1   276     1   276 0.74 [subseq from] Alpha/Beta hydrolase protein [Aspergillus parvisclerotigenus]
OJJ29791.1/25-270        -            246 Abhydrolase_6        PF12697.7    225   5.7e-31  117.4   0.0   1   1   7.8e-33     7e-31  117.1   0.0     1   222     1   245     1   246 0.71 [subseq from] hypothetical protein ASPWEDRAFT_177529 [Aspergillus wentii DTO 134E9]
THV78823.1/32-332        -            301 Abhydrolase_6        PF12697.7    225   5.8e-31  117.4   0.2   1   1   8.1e-33   7.2e-31  117.1   0.2     2   225     1   301     1   301 0.86 [subseq from] alpha/beta-hydrolase [Aureobasidium pullulans] >THX32588.1 alpha/beta-hydrolase [Aureobasidium pullulans] >THX79514.1 alpha/beta-hydrolase [Aureobasidium pullulans]
THW05493.1/172-472       -            301 Abhydrolase_6        PF12697.7    225   5.8e-31  117.4   0.2   1   1   8.1e-33   7.2e-31  117.1   0.2     2   225     1   301     1   301 0.86 [subseq from] alpha/beta-hydrolase [Aureobasidium pullulans]
THX95797.1/206-506       -            301 Abhydrolase_6        PF12697.7    225   5.8e-31  117.4   0.2   1   1   8.1e-33   7.2e-31  117.1   0.2     2   225     1   301     1   301 0.86 [subseq from] alpha/beta-hydrolase [Aureobasidium pullulans]
TIA18088.1/179-479       -            301 Abhydrolase_6        PF12697.7    225   5.8e-31  117.4   0.2   1   1   8.1e-33   7.2e-31  117.1   0.2     2   225     1   301     1   301 0.86 [subseq from] alpha/beta-hydrolase [Aureobasidium pullulans]
RYO73693.1/46-258        -            213 Abhydrolase_6        PF12697.7    225   5.9e-31  117.4   1.5   1   1   7.4e-33   6.6e-31  117.2   1.5     1   225     1   213     1   213 0.88 [subseq from] hypothetical protein DL763_011448 [Monosporascus cannonballus] >RYP55499.1 hypothetical protein DL771_012517 [Monosporascus sp. 5C6A]
PPJ49894.1/59-309        -            251 Abhydrolase_6        PF12697.7    225   5.9e-31  117.3   0.4   1   1   8.2e-33   7.4e-31  117.0   0.4     1   223     1   250     1   251 0.72 [subseq from] hypothetical protein CBER1_04987 [Cercospora berteroae]
XP_014557836.1/43-323    -            281 Abhydrolase_6        PF12697.7    225     6e-31  117.3   0.0   1   1   7.7e-33   6.9e-31  117.1   0.0     1   223     1   280     1   281 0.90 [subseq from] hypothetical protein COCVIDRAFT_96111 [Bipolaris victoriae FI3] >EUN28237.1 hypothetical protein COCVIDRAFT_96111 [Bipolaris victoriae FI3]
PWA01304.1/33-316        -            284 Abhydrolase_6        PF12697.7    225     6e-31  117.3   0.0   1   1   8.4e-33   7.5e-31  117.0   0.0     1   223     1   283     1   284 0.79 [subseq from] hypothetical protein BB558_002605 [Smittium angustum]
RKK73551.1/39-321        -            283 Abhydrolase_6        PF12697.7    225     6e-31  117.3   0.0   1   1   8.9e-33   7.9e-31  116.9   0.0     1   224     1   283     1   283 0.79 [subseq from] hypothetical protein BFJ71_g17388 [Fusarium oxysporum]
RVX69909.1/43-332        -            290 Abhydrolase_6        PF12697.7    225   6.1e-31  117.3   0.0   1   1     1e-32     9e-31  116.8   0.0     1   223     1   289     1   290 0.75 [subseq from] hypothetical protein B0A52_05744 [Exophiala mesophila]
XP_003711653.1/32-332    -            301 Abhydrolase_6        PF12697.7    225   6.1e-31  117.3   0.5   1   1   1.1e-32   9.6e-31  116.7   0.5     1   225     1   301     1   301 0.78 [subseq from] epoxide hydrolase 2 [Pyricularia oryzae 70-15] >EHA51846.1 epoxide hydrolase 2 [Pyricularia oryzae 70-15] >ELQ40265.1 epoxide hydrolase 2 [Pyricularia oryzae Y34] >ELQ66006.1 epoxide hydrolase 2 [Pyricularia oryzae P131]
CZT51626.1/39-313        -            275 Abhydrolase_6        PF12697.7    225   6.2e-31  117.3   0.1   1   1   9.3e-33   8.3e-31  116.9   0.1     1   223     1   274     1   275 0.74 [subseq from] related to epoxide hydrolase [Rhynchosporium secalis]
XP_014549997.1/30-329    -            300 Abhydrolase_6        PF12697.7    225   6.2e-31  117.3   0.8   1   1   1.2e-32   1.1e-30  116.5   0.8     1   223     1   299     1   300 0.73 [subseq from] hypothetical protein COCVIDRAFT_32174 [Bipolaris victoriae FI3] >EUN20423.1 hypothetical protein COCVIDRAFT_32174 [Bipolaris victoriae FI3]
CZT07450.1/39-313        -            275 Abhydrolase_6        PF12697.7    225   6.3e-31  117.3   0.1   1   1   9.6e-33   8.6e-31  116.8   0.1     1   223     1   274     1   275 0.73 [subseq from] related to epoxide hydrolase [Rhynchosporium commune]
TDL29656.1/40-304        -            265 Abhydrolase_6        PF12697.7    225   6.4e-31  117.2   0.1   1   1   9.5e-33   8.5e-31  116.8   0.1     1   221     1   263     1   265 0.80 [subseq from] alpha/beta-hydrolase [Rickenella mellea]
XP_022496572.1/26-268    -            243 Abhydrolase_6        PF12697.7    225   6.4e-31  117.2   0.0   1   1   9.3e-33   8.3e-31  116.9   0.0     1   223     1   243     1   243 0.77 [subseq from] hypothetical protein AYO20_09208 [Fonsecaea nubica] >OAL29471.1 hypothetical protein AYO20_09208 [Fonsecaea nubica]
KAA8564092.1/41-321      -            281 Abhydrolase_6        PF12697.7    225   6.5e-31  117.2   0.1   1   1     1e-32   9.3e-31  116.7   0.1     1   223     1   281     1   281 0.77 [subseq from] hypothetical protein EYC84_012078 [Monilinia fructicola]
KAA8564093.1/77-357      -            281 Abhydrolase_6        PF12697.7    225   6.5e-31  117.2   0.1   1   1     1e-32   9.3e-31  116.7   0.1     1   223     1   281     1   281 0.77 [subseq from] hypothetical protein EYC84_012078 [Monilinia fructicola]
XP_007365068.1/40-319    -            280 Abhydrolase_6        PF12697.7    225   6.5e-31  117.2   0.0   1   1   1.2e-32     1e-30  116.6   0.0     1   223     1   279     1   280 0.77 [subseq from] alpha/beta-hydrolase [Dichomitus squalens LYAD-421 SS1] >EJF62356.1 alpha/beta-hydrolase [Dichomitus squalens LYAD-421 SS1] >TBU47246.1 alpha/beta-hydrolase [Dichomitus squalens] >TBU63178.1 alpha/beta-hydrolase [Dichomitus squalens]
PVI06384.1/42-320        -            279 Abhydrolase_6        PF12697.7    225   6.7e-31  117.2   0.1   1   1   9.2e-33   8.2e-31  116.9   0.1     1   223     1   279     1   279 0.87 [subseq from] epoxide hydrolase-like protein [Periconia macrospinosa]
CZT03426.1/39-313        -            275 Abhydrolase_6        PF12697.7    225   6.7e-31  117.2   0.1   1   1     1e-32     9e-31  116.8   0.1     1   223     1   274     1   275 0.73 [subseq from] related to epoxide hydrolase [Rhynchosporium agropyri]
KAB8233399.1/30-326      -            297 Abhydrolase_6        PF12697.7    225   6.7e-31  117.2   0.3   1   1     1e-32   9.2e-31  116.7   0.3     1   225     1   297     1   297 0.76 [subseq from] Alpha/Beta hydrolase protein [Aspergillus alliaceus]
KAE8395144.1/30-326      -            297 Abhydrolase_6        PF12697.7    225   6.8e-31  117.2   0.3   1   1     1e-32   9.2e-31  116.7   0.3     1   225     1   297     1   297 0.76 [subseq from] Alpha/Beta hydrolase protein [Aspergillus albertensis]
GES60090.1/30-325        -            296 Abhydrolase_6        PF12697.7    225   6.8e-31  117.2   0.8   1   1     1e-32     9e-31  116.8   0.8     1   225     1   296     1   296 0.78 [subseq from] hypothetical protein ATETN484_0004042200 [Aspergillus terreus]
OAQ31534.1/39-290        -            252 Abhydrolase_6        PF12697.7    225   6.8e-31  117.2   0.1   1   1   9.5e-33   8.5e-31  116.8   0.1     1   224     1   252     1   252 0.81 [subseq from] alpha/beta-hydrolase [Mortierella elongata AG-77]
PLN81237.1/43-317        -            275 Abhydrolase_6        PF12697.7    225   6.8e-31  117.1   0.2   1   1     1e-32   9.1e-31  116.7   0.2     1   223     1   275     1   275 0.79 [subseq from] epoxide hydrolase [Aspergillus taichungensis]
RFU31471.1/25-255        -            231 Abhydrolase_6        PF12697.7    225   6.9e-31  117.1   0.0   1   1   8.7e-33   7.8e-31  117.0   0.0     1   224     1   231     1   231 0.87 [subseq from] hypothetical protein B7463_g4864, partial [Scytalidium lignicola]
KID89023.1/31-278        -            248 Abhydrolase_6        PF12697.7    225     7e-31  117.1   0.2   1   1   9.5e-33   8.5e-31  116.8   0.2     1   222     1   247     1   248 0.73 [subseq from] alpha/beta hydrolase fold protein [Metarhizium guizhouense ARSEF 977]
ETS62792.1/488-937       -            450 Abhydrolase_6        PF12697.7    225   7.1e-31  117.1   3.0   1   1   2.3e-31   2.1e-29  112.3   3.0     1   213     1   450     1   450 0.78 [subseq from] peptidase prolyl oligopeptidase [Moesziomyces aphidis DSM 70725]
XP_013425183.1/41-337    -            297 Abhydrolase_6        PF12697.7    225   7.3e-31  117.1   0.0   1   1   1.1e-32   9.8e-31  116.6   0.0     1   224     1   297     1   297 0.81 [subseq from] epoxide hydrolase [Aureobasidium namibiae CBS 147.97] >KEQ71066.1 epoxide hydrolase [Aureobasidium namibiae CBS 147.97]
XP_007308312.1/24-271    -            248 Abhydrolase_6        PF12697.7    225   7.3e-31  117.1   0.0   1   1   9.7e-33   8.7e-31  116.8   0.0     1   225     1   248     1   248 0.74 [subseq from] prolyl aminopeptidase [Stereum hirsutum FP-91666 SS1] >EIM82210.1 prolyl aminopeptidase [Stereum hirsutum FP-91666 SS1]
XP_031007278.1/37-312    -            276 Abhydrolase_6        PF12697.7    225   7.4e-31  117.0   0.1   1   1   1.1e-32     1e-30  116.6   0.1     1   224     1   276     1   276 0.76 [subseq from] Bifunctional epoxide hydrolase [Lachnellula hyalina] >TVY28490.1 Bifunctional epoxide hydrolase [Lachnellula hyalina]
ORX95584.1/35-311        -            277 Abhydrolase_6        PF12697.7    225   7.4e-31  117.0   0.8   1   1   1.1e-32   9.7e-31  116.7   0.8     1   220     1   276     1   277 0.81 [subseq from] alpha/beta-hydrolase [Basidiobolus meristosporus CBS 931.73]
PVU96012.1/33-316        -            284 Abhydrolase_6        PF12697.7    225   7.7e-31  117.0   0.0   1   1   1.1e-32   9.5e-31  116.7   0.0     1   223     1   283     1   284 0.79 [subseq from] hypothetical protein BB559_002528 [Furculomyces boomerangus]
XP_008722599.1/115-369   -            255 Abhydrolase_6        PF12697.7    225   7.7e-31  117.0   0.6   1   1   9.7e-33   8.6e-31  116.8   0.6     1   223     1   255     1   255 0.91 [subseq from] hypothetical protein G647_00975 [Cladophialophora carrionii CBS 160.54] >ETI28525.1 hypothetical protein G647_00975 [Cladophialophora carrionii CBS 160.54]
CDM28863.1/25-271        -            247 Abhydrolase_6        PF12697.7    225   7.9e-31  116.9   0.0   1   1   1.1e-32   9.7e-31  116.6   0.0     1   222     1   247     1   247 0.75 [subseq from] Alpha/beta hydrolase fold-1 [Penicillium roqueforti FM164]
PVV02491.1/31-315        -            285 Abhydrolase_6        PF12697.7    225   7.9e-31  116.9   0.0   1   1   1.1e-32   9.9e-31  116.6   0.0     1   225     1   285     1   285 0.83 [subseq from] hypothetical protein BB560_003053 [Smittium megazygosporum]
KPM44821.1/27-268        -            242 Abhydrolase_6        PF12697.7    225   8.1e-31  116.9   0.2   1   1   1.1e-32     1e-30  116.6   0.2     3   223     1   241     1   242 0.74 [subseq from] Non-heme chloroperoxidase [Neonectria ditissima]
XP_016235661.1/119-373   -            255 Abhydrolase_6        PF12697.7    225   8.1e-31  116.9   0.4   1   1     1e-32     9e-31  116.7   0.4     1   223     1   254     1   255 0.93 [subseq from] hypothetical protein PV08_05491 [Exophiala spinifera] >KIW15445.1 hypothetical protein PV08_05491 [Exophiala spinifera]
EOD48826.1/25-272        -            248 Abhydrolase_6        PF12697.7    225   8.4e-31  116.8   0.2   1   1   1.1e-32     1e-30  116.6   0.2     1   225     1   248     1   248 0.73 [subseq from] putative alpha beta hydrolase fold protein [Neofusicoccum parvum UCRNP2]
TDZ25480.1/32-331        -            300 Abhydrolase_6        PF12697.7    225   8.6e-31  116.8   4.5   1   1   1.5e-32   1.3e-30  116.2   4.5     1   225     1   300     1   300 0.70 [subseq from] Epoxide hydrolase A [Colletotrichum orbiculare MAFF 240422]
KIJ69769.1/38-310        -            273 Abhydrolase_6        PF12697.7    225   8.7e-31  116.8   0.6   1   1   1.3e-32   1.1e-30  116.4   0.6     1   219     1   270     1   273 0.84 [subseq from] hypothetical protein HYDPIDRAFT_120786 [Hydnomerulius pinastri MD-312]
OOQ88721.1/27-268        -            242 Abhydrolase_6        PF12697.7    225   8.8e-31  116.8   0.5   1   1   1.2e-32   1.1e-30  116.5   0.5     3   223     1   241     1   242 0.81 [subseq from] Non-heme chloroperoxidase [Penicillium brasilianum]
KKP01754.1/33-335        -            303 Abhydrolase_6        PF12697.7    225   8.9e-31  116.8   0.1   1   1   1.5e-32   1.4e-30  116.1   0.1     1   225     1   303     1   303 0.74 [subseq from] hypothetical protein THAR02_06133 [Trichoderma harzianum]
XP_013260756.1/119-377   -            259 Abhydrolase_6        PF12697.7    225   8.9e-31  116.8   0.7   1   1   1.1e-32     1e-30  116.6   0.7     1   222     1   258     1   259 0.91 [subseq from] protein phosphatase methylesterase 1 [Exophiala aquamarina CBS 119918] >KEF58166.1 protein phosphatase methylesterase 1 [Exophiala aquamarina CBS 119918]
XP_018029656.1/42-323    -            282 Abhydrolase_6        PF12697.7    225     9e-31  116.8   0.1   1   1   1.2e-32   1.1e-30  116.5   0.1     1   223     1   281     1   282 0.85 [subseq from] alpha/beta-hydrolase [Paraphaeosphaeria sporulosa] >OAF99290.1 alpha/beta-hydrolase [Paraphaeosphaeria sporulosa]
TEA20434.1/26-257        -            232 Abhydrolase_6        PF12697.7    225   9.1e-31  116.7   0.2   1   1   1.2e-32   1.1e-30  116.5   0.2     2   222     1   232     1   232 0.75 [subseq from] Proline iminopeptidase [Colletotrichum sidae]
XP_016222144.1/43-332    -            290 Abhydrolase_6        PF12697.7    225   9.1e-31  116.7   0.0   1   1   1.5e-32   1.3e-30  116.2   0.0     1   224     1   290     1   290 0.75 [subseq from] hypothetical protein PV10_07858 [Exophiala mesophila] >KIV90570.1 hypothetical protein PV10_07858 [Exophiala mesophila]
XP_028509847.1/28-255    -            228 Abhydrolase_6        PF12697.7    225   9.3e-31  116.7   0.0   1   1   1.3e-32   1.1e-30  116.4   0.0     2   224     1   228     1   228 0.79 [subseq from] hypothetical protein AA0111_g2121 [Alternaria arborescens] >RYN19818.1 hypothetical protein AA0112_g10999 [Alternaria arborescens] >RYO37531.1 hypothetical protein AA0111_g2121 [Alternaria arborescens]
OQD75666.1/40-293        -            254 Abhydrolase_6        PF12697.7    225   9.4e-31  116.7   0.4   1   1   1.2e-32   1.1e-30  116.5   0.4     1   223     1   253     1   254 0.82 [subseq from] hypothetical protein PENDEC_c006G04159 [Penicillium decumbens]
VBB86476.1/41-330        -            290 Abhydrolase_6        PF12697.7    225   9.5e-31  116.7   0.3   1   1   1.6e-32   1.5e-30  116.1   0.3     1   225     1   290     1   290 0.75 [subseq from] Putative epoxide hydrolase [Podospora comata]
KAB2575904.1/32-333      -            302 Abhydrolase_6        PF12697.7    225   9.5e-31  116.7   0.3   1   1   1.5e-32   1.4e-30  116.2   0.3     1   225     1   302     1   302 0.71 [subseq from] Epoxide hydrolase B [Lasiodiplodia theobromae]
KZM18334.1/28-255        -            228 Abhydrolase_6        PF12697.7    225   9.5e-31  116.7   0.0   1   1   1.3e-32   1.2e-30  116.4   0.0     2   224     1   228     1   228 0.79 [subseq from] hypothetical protein ST47_g10488 [Ascochyta rabiei]
XP_007700364.1/43-323    -            281 Abhydrolase_6        PF12697.7    225   9.9e-31  116.6   0.0   1   1   1.3e-32   1.1e-30  116.4   0.0     1   224     1   281     1   281 0.90 [subseq from] hypothetical protein COCSADRAFT_37209 [Bipolaris sorokiniana ND90Pr] >EMD63427.1 hypothetical protein COCSADRAFT_37209 [Bipolaris sorokiniana ND90Pr]
XP_014553762.1/48-299    -            252 Abhydrolase_6        PF12697.7    225     1e-30  116.6   0.1   1   1   1.4e-32   1.2e-30  116.3   0.1     1   225     1   252     1   252 0.80 [subseq from] hypothetical protein COCVIDRAFT_29118 [Bipolaris victoriae FI3] >EUN24185.1 hypothetical protein COCVIDRAFT_29118 [Bipolaris victoriae FI3]
THY77982.1/172-472       -            301 Abhydrolase_6        PF12697.7    225     1e-30  116.6   0.2   1   1   1.5e-32   1.3e-30  116.2   0.2     2   225     1   301     1   301 0.85 [subseq from] alpha/beta-hydrolase [Aureobasidium pullulans] >THZ42077.1 alpha/beta-hydrolase [Aureobasidium pullulans]
THZ51632.1/32-332        -            301 Abhydrolase_6        PF12697.7    225     1e-30  116.6   0.2   1   1   1.5e-32   1.3e-30  116.2   0.2     2   225     1   301     1   301 0.85 [subseq from] alpha/beta-hydrolase [Aureobasidium pullulans]
THZ64233.1/175-475       -            301 Abhydrolase_6        PF12697.7    225     1e-30  116.6   0.2   1   1   1.5e-32   1.3e-30  116.2   0.2     2   225     1   301     1   301 0.85 [subseq from] alpha/beta-hydrolase [Aureobasidium pullulans]
XP_007332643.1/51-400    -            350 Abhydrolase_6        PF12697.7    225     1e-30  116.5   2.7   1   1   5.6e-32     5e-30  114.3   2.7     1   225     1   350     1   350 0.84 [subseq from] hypothetical protein AGABI1DRAFT_78175 [Agaricus bisporus var. burnettii JB137-S8] >EKM76741.1 hypothetical protein AGABI1DRAFT_78175 [Agaricus bisporus var. burnettii JB137-S8]
OCT54076.1/115-369       -            255 Abhydrolase_6        PF12697.7    225     1e-30  116.5   0.6   1   1   1.3e-32   1.2e-30  116.4   0.6     1   223     1   255     1   255 0.91 [subseq from] Protein phosphatase methylesterase 1 [Cladophialophora carrionii]
THW07618.1/32-332        -            301 Abhydrolase_6        PF12697.7    225   1.1e-30  116.5   0.2   1   1   1.6e-32   1.4e-30  116.1   0.2     2   225     1   301     1   301 0.85 [subseq from] alpha/beta-hydrolase [Aureobasidium pullulans]
EKG17745.1/33-262        -            230 Abhydrolase_6        PF12697.7    225   1.1e-30  116.5   0.1   1   1   1.4e-32   1.3e-30  116.3   0.1     1   224     1   230     1   230 0.80 [subseq from] Alpha/beta hydrolase fold-1 [Macrophomina phaseolina MS6]
THY53558.1/172-472       -            301 Abhydrolase_6        PF12697.7    225   1.1e-30  116.5   0.2   1   1   1.6e-32   1.4e-30  116.1   0.2     2   225     1   301     1   301 0.85 [subseq from] alpha/beta-hydrolase [Aureobasidium pullulans]
OJI99361.1/42-316        -            275 Abhydrolase_6        PF12697.7    225   1.1e-30  116.5   0.1   1   1   1.6e-32   1.4e-30  116.1   0.1     1   223     1   275     1   275 0.78 [subseq from] hypothetical protein ASPVEDRAFT_124566 [Aspergillus versicolor CBS 583.65]
ESZ99261.1/120-371       -            252 Abhydrolase_6        PF12697.7    225   1.1e-30  116.4   0.2   1   1   1.4e-32   1.3e-30  116.3   0.2     2   223     1   252     1   252 0.92 [subseq from] protein phosphatase methylesterase 1 [Sclerotinia borealis F-4128]
THV70937.1/179-479       -            301 Abhydrolase_6        PF12697.7    225   1.2e-30  116.4   0.2   1   1   1.7e-32   1.5e-30  116.0   0.2     2   225     1   301     1   301 0.85 [subseq from] alpha/beta-hydrolase [Aureobasidium pullulans]
THW18388.1/179-479       -            301 Abhydrolase_6        PF12697.7    225   1.2e-30  116.4   0.2   1   1   1.7e-32   1.5e-30  116.0   0.2     2   225     1   301     1   301 0.85 [subseq from] alpha/beta-hydrolase [Aureobasidium pullulans]
THX07001.1/32-332        -            301 Abhydrolase_6        PF12697.7    225   1.2e-30  116.4   0.2   1   1   1.7e-32   1.5e-30  116.0   0.2     2   225     1   301     1   301 0.85 [subseq from] alpha/beta-hydrolase [Aureobasidium pullulans] >THY10113.1 alpha/beta-hydrolase [Aureobasidium pullulans]
THY91984.1/172-472       -            301 Abhydrolase_6        PF12697.7    225   1.2e-30  116.4   0.2   1   1   1.7e-32   1.5e-30  116.0   0.2     2   225     1   301     1   301 0.85 [subseq from] alpha/beta-hydrolase [Aureobasidium pullulans] >TIA59450.1 alpha/beta-hydrolase [Aureobasidium pullulans]
THZ20664.1/172-472       -            301 Abhydrolase_6        PF12697.7    225   1.2e-30  116.4   0.2   1   1   1.7e-32   1.5e-30  116.0   0.2     2   225     1   301     1   301 0.85 [subseq from] alpha/beta-hydrolase [Aureobasidium pullulans]
THW25549.1/206-506       -            301 Abhydrolase_6        PF12697.7    225   1.2e-30  116.3   0.2   1   1   1.7e-32   1.5e-30  116.0   0.2     2   225     1   301     1   301 0.86 [subseq from] alpha/beta-hydrolase [Aureobasidium pullulans]
THW39494.1/32-332        -            301 Abhydrolase_6        PF12697.7    225   1.2e-30  116.3   0.2   1   1   1.7e-32   1.5e-30  116.0   0.2     2   225     1   301     1   301 0.86 [subseq from] alpha/beta-hydrolase [Aureobasidium pullulans] >TIA47941.1 alpha/beta-hydrolase [Aureobasidium pullulans]
THX23297.1/172-472       -            301 Abhydrolase_6        PF12697.7    225   1.2e-30  116.3   0.2   1   1   1.7e-32   1.5e-30  116.0   0.2     2   225     1   301     1   301 0.86 [subseq from] alpha/beta-hydrolase [Aureobasidium pullulans] >THX60679.1 alpha/beta-hydrolase [Aureobasidium pullulans] >THX80497.1 alpha/beta-hydrolase [Aureobasidium pullulans]
XP_029761202.1/32-332    -            301 Abhydrolase_6        PF12697.7    225   1.2e-30  116.3   0.2   1   1   1.7e-32   1.5e-30  116.0   0.2     2   225     1   301     1   301 0.86 [subseq from] alpha/beta-hydrolase, partial [Aureobasidium pullulans EXF-150] >KEQ85015.1 alpha/beta-hydrolase, partial [Aureobasidium pullulans EXF-150] >THZ06459.1 alpha/beta-hydrolase [Aureobasidium pullulans] >TIA33398.1 alpha/beta-hydrolase [Aureobasidium pullulans]
XP_022497582.1/31-256    -            226 Abhydrolase_6        PF12697.7    225   1.2e-30  116.3   0.0   1   1   1.6e-32   1.4e-30  116.1   0.0     1   220     1   225     1   226 0.78 [subseq from] hypothetical protein AYO20_08178 [Fonsecaea nubica] >OAL31635.1 hypothetical protein AYO20_08178 [Fonsecaea nubica]
RKL11509.1/39-321        -            283 Abhydrolase_6        PF12697.7    225   1.2e-30  116.3   0.0   1   1     2e-32   1.8e-30  115.8   0.0     1   224     1   283     1   283 0.75 [subseq from] hypothetical protein BFJ70_g16375 [Fusarium oxysporum]
PSN73897.1/42-317        -            276 Abhydrolase_6        PF12697.7    225   1.3e-30  116.3   0.1   1   1   1.8e-32   1.6e-30  115.9   0.1     1   223     1   275     1   276 0.80 [subseq from] epoxide hydrolase [Corynespora cassiicola Philippines]
EGO02095.1/40-314        -            275 Abhydrolase_6        PF12697.7    225   1.3e-30  116.2   0.1   1   1   1.9e-32   1.7e-30  115.9   0.1     1   223     1   274     1   275 0.80 [subseq from] hypothetical protein SERLA73DRAFT_86257 [Serpula lacrymans var. lacrymans S7.3]
RKU40105.1/130-383       -            254 Abhydrolase_6        PF12697.7    225   1.3e-30  116.2   1.0   1   1   1.6e-32   1.4e-30  116.1   1.0     2   225     1   254     1   254 0.91 [subseq from] Protein with carboxyl methyl esterase activity [Coniochaeta pulveracea]
RKF64719.1/40-314        -            275 Abhydrolase_6        PF12697.7    225   1.3e-30  116.2   0.0   1   1   2.2e-32     2e-30  115.6   0.0     1   224     1   275     1   275 0.69 [subseq from] Bifunctional epoxide hydrolase 2 [Golovinomyces cichoracearum]
PVH97857.1/25-270        -            246 Abhydrolase_6        PF12697.7    225   1.3e-30  116.2   0.5   1   1   1.8e-32   1.6e-30  116.0   0.5     1   223     1   245     1   246 0.86 [subseq from] non-heme chloroperoxidase [Periconia macrospinosa]
KAE8352797.1/45-326      -            282 Abhydrolase_6        PF12697.7    225   1.3e-30  116.2   0.0   1   1   2.1e-32   1.9e-30  115.7   0.0     1   223     1   282     1   282 0.81 [subseq from] alpha/beta hydrolase [Aspergillus coremiiformis]
KAE8363074.1/30-326      -            297 Abhydrolase_6        PF12697.7    225   1.3e-30  116.2   0.5   1   1   2.1e-32   1.9e-30  115.7   0.5     1   225     1   297     1   297 0.81 [subseq from] Alpha/Beta hydrolase protein [Aspergillus caelatus] >KAE8415773.1 Alpha/Beta hydrolase protein [Aspergillus pseudocaelatus]
OJJ64582.1/25-277        -            253 Abhydrolase_6        PF12697.7    225   1.3e-30  116.2   0.8   1   1   1.8e-32   1.6e-30  115.9   0.8     1   222     1   251     1   253 0.73 [subseq from] hypothetical protein ASPSYDRAFT_84584 [Aspergillus sydowii CBS 593.65]
KKK20345.1/42-317        -            276 Abhydrolase_6        PF12697.7    225   1.3e-30  116.2   0.0   1   1     2e-32   1.7e-30  115.8   0.0     1   224     1   276     1   276 0.81 [subseq from] hypothetical protein AOCH_001784 [Aspergillus ochraceoroseus] >PTU17238.1 hypothetical protein P175DRAFT_0504996 [Aspergillus ochraceoroseus IBT 24754]
XP_007724815.1/125-379   -            255 Abhydrolase_6        PF12697.7    225   1.3e-30  116.2   0.3   1   1   1.7e-32   1.5e-30  116.0   0.3     1   224     1   255     1   255 0.91 [subseq from] protein phosphatase methylesterase 1 [Capronia coronata CBS 617.96] >EXJ85377.1 protein phosphatase methylesterase 1 [Capronia coronata CBS 617.96]
XP_018145217.1/114-362   -            249 Abhydrolase_6        PF12697.7    225   1.3e-30  116.2   0.2   1   1   1.9e-32   1.7e-30  115.9   0.2     1   223     1   248     1   249 0.74 [subseq from] alpha/beta hydrolase fold protein [Pochonia chlamydosporia 170] >OAQ68367.1 alpha/beta hydrolase fold protein [Pochonia chlamydosporia 170]
POS73023.1/27-255        -            229 Abhydrolase_6        PF12697.7    225   1.3e-30  116.2   0.0   1   1   1.9e-32   1.7e-30  115.8   0.0     1   219     1   227     1   229 0.79 [subseq from] hypothetical protein DHEL01_v208586 [Diaporthe helianthi]
KXS13448.1/38-336        -            299 Abhydrolase_6        PF12697.7    225   1.4e-30  116.2   0.0   1   1   2.4e-32   2.1e-30  115.5   0.0     1   225     1   299     1   299 0.79 [subseq from] alpha/beta hydrolase fold protein [Gonapodya prolifera JEL478]
KFH49032.1/42-327        -            286 Abhydrolase_6        PF12697.7    225   1.4e-30  116.1   0.1   1   1   2.7e-32   2.4e-30  115.4   0.1     1   224     1   286     1   286 0.71 [subseq from] Bifunctional epoxide hydrolase-like protein [Acremonium chrysogenum ATCC 11550]
TRM67920.1/40-270        -            231 Abhydrolase_6        PF12697.7    225   1.4e-30  116.1   0.5   1   1   1.8e-32   1.6e-30  115.9   0.5     1   220     1   229     1   231 0.81 [subseq from] Alpha/Beta hydrolase protein [Auriculariopsis ampla]
SCO83254.1/40-324        -            285 Abhydrolase_6        PF12697.7    225   1.4e-30  116.1   0.0   1   1   2.1e-32   1.8e-30  115.7   0.0     1   224     1   285     1   285 0.73 [subseq from] related to epoxide hydrolase [Fusarium oxysporum]
CRK08098.1/42-321        -            280 Abhydrolase_6        PF12697.7    225   1.4e-30  116.1   1.2   1   1   2.4e-32   2.2e-30  115.5   1.2     1   223     1   280     1   280 0.73 [subseq from] hypothetical protein BN1708_009809, partial [Verticillium longisporum]
THX53149.1/32-332        -            301 Abhydrolase_6        PF12697.7    225   1.5e-30  116.1   0.1   1   1     2e-32   1.8e-30  115.7   0.1     2   225     1   301     1   301 0.86 [subseq from] alpha/beta-hydrolase [Aureobasidium pullulans]
XP_018695805.1/26-269    -            244 Abhydrolase_6        PF12697.7    225   1.5e-30  116.0   0.3   1   1   2.2e-32   1.9e-30  115.7   0.3     1   223     1   243     1   244 0.76 [subseq from] hypothetical protein AYL99_04641 [Fonsecaea erecta] >OAP62438.1 hypothetical protein AYL99_04641 [Fonsecaea erecta]
TIA32711.1/32-332        -            301 Abhydrolase_6        PF12697.7    225   1.5e-30  116.0   0.1   1   1   2.1e-32   1.8e-30  115.7   0.1     2   225     1   301     1   301 0.87 [subseq from] alpha/beta-hydrolase [Aureobasidium pullulans]
XP_007697156.1/48-299    -            252 Abhydrolase_6        PF12697.7    225   1.5e-30  116.0   0.1   1   1     2e-32   1.8e-30  115.8   0.1     1   225     1   252     1   252 0.84 [subseq from] hypothetical protein COCSADRAFT_289988 [Bipolaris sorokiniana ND90Pr] >EMD67516.1 hypothetical protein COCSADRAFT_289988 [Bipolaris sorokiniana ND90Pr]
XP_013273207.1/43-332    -            290 Abhydrolase_6        PF12697.7    225   1.5e-30  116.0   0.0   1   1   3.2e-32   2.8e-30  115.1   0.0     1   223     1   289     1   290 0.73 [subseq from] hypothetical protein Z518_04045 [Rhinocladiella mackenziei CBS 650.93] >KIX06071.1 hypothetical protein Z518_04045 [Rhinocladiella mackenziei CBS 650.93]
XP_002382455.1/42-341    -            300 Abhydrolase_6        PF12697.7    225   1.5e-30  116.0   0.0   1   1   2.7e-32   2.4e-30  115.4   0.0     1   224     1   300     1   300 0.79 [subseq from] epoxide hydrolase, putative [Aspergillus flavus NRRL3357] >EED47613.1 epoxide hydrolase, putative [Aspergillus flavus NRRL3357]
TVY62652.1/39-321        -            283 Abhydrolase_6        PF12697.7    225   1.5e-30  116.0   0.0   1   1   2.2e-32     2e-30  115.6   0.0     1   224     1   283     1   283 0.76 [subseq from] Bifunctional epoxide hydrolase 2 [Fusarium oxysporum f. sp. cubense]
ORX69719.1/32-312        -            281 Abhydrolase_6        PF12697.7    225   1.5e-30  116.0   0.2   1   1     3e-32   2.7e-30  115.2   0.2     1   225     1   281     1   281 0.81 [subseq from] alpha/beta-hydrolase [Linderina pennispora]
THW63674.1/179-479       -            301 Abhydrolase_6        PF12697.7    225   1.5e-30  116.0   0.2   1   1   2.2e-32     2e-30  115.6   0.2     2   225     1   301     1   301 0.85 [subseq from] alpha/beta-hydrolase [Aureobasidium pullulans]
CCF53730.1/159-442       -            284 Abhydrolase_6        PF12697.7    225   1.6e-30  116.0   0.3   1   1   2.7e-32   2.4e-30  115.3   0.3     2   223     1   283     1   284 0.89 [subseq from] related to Protein phosphatase methylesterase 1 [Ustilago hordei]
KOS43077.1/42-317        -            276 Abhydrolase_6        PF12697.7    225   1.6e-30  116.0   0.0   1   1   2.2e-32     2e-30  115.6   0.0     1   224     1   276     1   276 0.80 [subseq from] hypothetical protein ACN38_g6059 [Penicillium nordicum]
TVY42936.1/37-312        -            276 Abhydrolase_6        PF12697.7    225   1.6e-30  115.9   0.5   1   1   2.7e-32   2.4e-30  115.4   0.5     1   224     1   276     1   276 0.74 [subseq from] Bifunctional epoxide hydrolase [Lachnellula subtilissima]
OPB38819.1/33-335        -            303 Abhydrolase_6        PF12697.7    225   1.6e-30  115.9   0.6   1   1   2.7e-32   2.4e-30  115.4   0.6     1   225     1   303     1   303 0.77 [subseq from] epoxide hydrolase [Trichoderma guizhouense]
RAK76591.1/25-272        -            248 Abhydrolase_6        PF12697.7    225   1.7e-30  115.9   0.2   1   1   2.3e-32   2.1e-30  115.6   0.2     1   220     1   246     1   248 0.72 [subseq from] alpha/beta-hydrolase [Aspergillus fijiensis CBS 313.89]
PIL37011.1/32-317        -            286 Abhydrolase_6        PF12697.7    225   1.7e-30  115.9   0.5   1   1   2.4e-32   2.1e-30  115.5   0.5     1   225     1   286     1   286 0.74 [subseq from] hypothetical protein GSI_00703 [Ganoderma sinense ZZ0214-1]
RKF84187.1/40-314        -            275 Abhydrolase_6        PF12697.7    225   1.7e-30  115.8   0.0   1   1   3.1e-32   2.8e-30  115.1   0.0     1   223     1   274     1   275 0.70 [subseq from] Bifunctional epoxide hydrolase 2 [Golovinomyces cichoracearum]
KKY15715.1/24-273        -            250 Abhydrolase_6        PF12697.7    225   1.7e-30  115.8   0.1   1   1   2.3e-32   2.1e-30  115.6   0.1     1   225     1   250     1   250 0.74 [subseq from] putative proline iminopeptidase [Diplodia seriata]
KKK13505.1/42-317        -            276 Abhydrolase_6        PF12697.7    225   1.8e-30  115.8   0.0   1   1   2.6e-32   2.3e-30  115.4   0.0     1   224     1   276     1   276 0.81 [subseq from] hypothetical protein ARAM_003522 [Aspergillus rambellii]
RMZ75218.1/106-357       -            252 Abhydrolase_6        PF12697.7    225   1.8e-30  115.8   1.6   1   1   2.2e-32     2e-30  115.6   1.6     1   223     1   251     1   252 0.92 [subseq from] hypothetical protein DV737_g5388, partial [Chaetothyriales sp. CBS 132003]
XP_008717914.1/43-329    -            287 Abhydrolase_6        PF12697.7    225   1.8e-30  115.8   0.0   1   1   2.6e-32   2.3e-30  115.4   0.0     1   224     1   287     1   287 0.79 [subseq from] hypothetical protein HMPREF1541_05352 [Cyphellophora europaea CBS 101466] >ETN39129.1 hypothetical protein HMPREF1541_05352 [Cyphellophora europaea CBS 101466]
XP_007750476.1/49-339    -            291 Abhydrolase_6        PF12697.7    225   1.8e-30  115.8   0.0   1   1   3.5e-32   3.1e-30  115.0   0.0     1   223     1   290     1   291 0.77 [subseq from] hypothetical protein A1O5_11715 [Cladophialophora psammophila CBS 110553] >EXJ61400.1 hypothetical protein A1O5_11715 [Cladophialophora psammophila CBS 110553]
XP_024702913.1/48-329    -            282 Abhydrolase_6        PF12697.7    225   1.8e-30  115.7   0.0   1   1   2.8e-32   2.5e-30  115.3   0.0     1   224     1   282     1   282 0.77 [subseq from] alpha/beta hydrolase [Aspergillus steynii IBT 23096] >PLB47611.1 alpha/beta hydrolase [Aspergillus steynii IBT 23096]
CRL30463.1/25-272        -            248 Abhydrolase_6        PF12697.7    225   1.8e-30  115.7   0.1   1   1   2.5e-32   2.2e-30  115.5   0.1     1   222     1   247     1   248 0.78 [subseq from] Alpha/beta hydrolase fold-1 [Penicillium camemberti]
SAM73232.1/159-442       -            284 Abhydrolase_6        PF12697.7    225   1.8e-30  115.7   0.4   1   1   3.1e-32   2.8e-30  115.2   0.4     2   223     1   283     1   284 0.85 [subseq from] related to Protein phosphatase methylesterase 1 [Ustilago bromivora]
TKW59417.1/127-417       -            291 Abhydrolase_6        PF12697.7    225   1.9e-30  115.7   3.7   1   1   4.6e-32   4.1e-30  114.6   3.7     1   223     1   291     1   291 0.68 [subseq from] Bifunctional epoxide hydrolase 2 [Colletotrichum tanaceti]
PSK76269.1/26-268        -            243 Abhydrolase_6        PF12697.7    225   1.9e-30  115.7   0.1   1   1   2.4e-32   2.2e-30  115.5   0.1     1   224     1   243     1   243 0.77 [subseq from] hypothetical protein CJJ07_003942 [[Candida] auris] >QEL60258.1 hypothetical protein CJJ09_002358 [[Candida] auris]
RDL36655.1/119-370       -            252 Abhydrolase_6        PF12697.7    225   1.9e-30  115.7   0.2   1   1   2.4e-32   2.1e-30  115.5   0.2     2   223     1   252     1   252 0.92 [subseq from] putative protein phosphatase methylesterase 1 [Venustampulla echinocandica]
RZR68003.1/115-363       -            249 Abhydrolase_6        PF12697.7    225   1.9e-30  115.7   0.1   1   1   2.7e-32   2.4e-30  115.4   0.1     1   223     1   248     1   249 0.74 [subseq from] alpha/beta hydrolase fold protein [Pochonia chlamydosporia 123]
XP_018392000.1/42-322    -            281 Abhydrolase_6        PF12697.7    225   1.9e-30  115.7   0.0   1   1   2.6e-32   2.4e-30  115.4   0.0     1   223     1   280     1   281 0.84 [subseq from] alpha/beta-hydrolase [Alternaria alternata] >XP_028503458.1 hypothetical protein AA0111_g8999 [Alternaria arborescens] >OAG26579.1 alpha/beta-hydrolase [Alternaria alternata] >RYN69039.1 hypothetical protein AA0117_g11151 [Alternaria alternata] >RYO23848.1 hypothetical protein AA0111_g8999 [Alternaria arborescens] >RYO55685.1 hypothetical protein AA0113_g8630 [Alternaria arborescens]
XP_008035352.1/32-317    -            286 Abhydrolase_6        PF12697.7    225   1.9e-30  115.7   2.4   1   1   2.9e-32   2.6e-30  115.2   2.4     1   225     1   286     1   286 0.71 [subseq from] alpha/beta-hydrolase [Trametes versicolor FP-101664 SS1] >EIW61342.1 alpha/beta-hydrolase [Trametes versicolor FP-101664 SS1]
PVG03514.1/30-310        -            281 Abhydrolase_6        PF12697.7    225     2e-30  115.7   0.3   1   1   2.9e-32   2.6e-30  115.2   0.3     1   222     1   280     1   281 0.81 [subseq from] alpha/beta-hydrolase [Serendipita vermifera 'subsp. bescii']
KAB8219235.1/42-317      -            276 Abhydrolase_6        PF12697.7    225     2e-30  115.6   0.0   1   1   3.2e-32   2.9e-30  115.1   0.0     1   224     1   276     1   276 0.78 [subseq from] Alpha/Beta hydrolase protein [Aspergillus novoparasiticus]
OCK75699.1/43-322        -            280 Abhydrolase_6        PF12697.7    225     2e-30  115.6   0.1   1   1   2.9e-32   2.6e-30  115.3   0.1     2   223     1   279     1   280 0.79 [subseq from] alpha/beta-hydrolase [Lepidopterella palustris CBS 459.81]
ROV97668.1/123-373       -            251 Abhydrolase_6        PF12697.7    225     2e-30  115.6   0.6   1   1   2.5e-32   2.2e-30  115.5   0.6     2   222     1   250     1   251 0.89 [subseq from] hypothetical protein VSDG_04568 [Valsa sordida]
EOD52623.1/34-338        -            305 Abhydrolase_6        PF12697.7    225     2e-30  115.6   0.6   1   1   3.4e-32   3.1e-30  115.0   0.6     1   225     1   305     1   305 0.75 [subseq from] putative epoxide hydrolase 2 protein [Neofusicoccum parvum UCRNP2]
XP_003044322.1/40-322    -            283 Abhydrolase_6        PF12697.7    225     2e-30  115.6   0.1   1   1   2.8e-32   2.5e-30  115.3   0.1     1   224     1   283     1   283 0.77 [subseq from] hypothetical protein NECHADRAFT_98121 [[Nectria] haematococca mpVI 77-13-4] >EEU38609.1 hypothetical protein NECHADRAFT_98121 [[Nectria] haematococca mpVI 77-13-4]
XP_008099342.1/26-270    -            245 Abhydrolase_6        PF12697.7    225     2e-30  115.6   0.0   1   1   2.8e-32   2.5e-30  115.3   0.0     2   222     1   245     1   245 0.73 [subseq from] hypothetical protein GLRG_10466 [Colletotrichum graminicola M1.001] >EFQ35322.1 hypothetical protein GLRG_10466 [Colletotrichum graminicola M1.001]
PMD40527.1/39-313        -            275 Abhydrolase_6        PF12697.7    225     2e-30  115.6   0.4   1   1   3.2e-32   2.9e-30  115.1   0.4     1   223     1   275     1   275 0.79 [subseq from] epoxide hydrolase [Hyaloscypha variabilis F]
PYI04350.1/42-317        -            276 Abhydrolase_6        PF12697.7    225     2e-30  115.6   0.0   1   1   3.2e-32   2.9e-30  115.1   0.0     1   224     1   276     1   276 0.78 [subseq from] alpha/beta-hydrolase [Aspergillus sclerotiicarbonarius CBS 121057]
OWY41277.1/42-322        -            281 Abhydrolase_6        PF12697.7    225   2.1e-30  115.6   0.0   1   1   2.8e-32   2.5e-30  115.3   0.0     1   223     1   280     1   281 0.84 [subseq from] alpha/beta-hydrolase [Alternaria alternata] >RYN41136.1 hypothetical protein AA0114_g10882 [Alternaria tenuissima]
KIM25230.1/28-314        -            287 Abhydrolase_6        PF12697.7    225   2.1e-30  115.6   1.2   1   1   3.7e-32   3.3e-30  114.9   1.2     1   223     1   286     1   287 0.81 [subseq from] hypothetical protein M408DRAFT_331333 [Serendipita vermifera MAFF 305830]
OMP82706.1/34-346        -            313 Abhydrolase_6        PF12697.7    225   2.1e-30  115.5   1.9   1   1   3.3e-32     3e-30  115.1   1.9     1   225     1   313     1   313 0.74 [subseq from] Epoxide hydrolase 2 [Diplodia seriata]
POS80480.1/42-329        -            288 Abhydrolase_6        PF12697.7    225   2.2e-30  115.5   0.6   1   1   3.4e-32   3.1e-30  115.0   0.6     2   225     1   288     1   288 0.79 [subseq from] hypothetical protein DHEL01_v201118 [Diaporthe helianthi]
XP_008091086.1/40-325    -            286 Abhydrolase_6        PF12697.7    225   2.2e-30  115.5   0.2   1   1   3.5e-32   3.1e-30  115.0   0.2     1   224     1   286     1   286 0.76 [subseq from] hypothetical protein GLRG_02237 [Colletotrichum graminicola M1.001] >EFQ27066.1 hypothetical protein GLRG_02237 [Colletotrichum graminicola M1.001]
OOQ83645.1/40-293        -            254 Abhydrolase_6        PF12697.7    225   2.2e-30  115.5   0.4   1   1   2.9e-32   2.6e-30  115.3   0.4     1   223     1   253     1   254 0.82 [subseq from] microsomal epoxide hydrolase [Penicillium brasilianum]
XP_007803117.1/49-338    -            290 Abhydrolase_6        PF12697.7    225   2.2e-30  115.5   0.3   1   1     4e-32   3.6e-30  114.8   0.3     4   224     1   290     1   290 0.77 [subseq from] hypothetical protein EPUS_08147 [Endocarpon pusillum Z07020] >ERF71229.1 hypothetical protein EPUS_08147 [Endocarpon pusillum Z07020]
XP_022509128.1/26-269    -            244 Abhydrolase_6        PF12697.7    225   2.2e-30  115.5   0.1   1   1   3.2e-32   2.9e-30  115.1   0.1     1   223     1   243     1   244 0.77 [subseq from] hypothetical protein AYO21_08594 [Fonsecaea monophora] >OAG37176.1 hypothetical protein AYO21_08594 [Fonsecaea monophora]
KKY24515.1/34-345        -            312 Abhydrolase_6        PF12697.7    225   2.2e-30  115.5   2.0   1   1   3.6e-32   3.2e-30  115.0   2.0     1   225     1   312     1   312 0.73 [subseq from] putative epoxide hydrolase 2 [Diplodia seriata]
TQV98922.1/31-283        -            253 Abhydrolase_6        PF12697.7    225   2.3e-30  115.4   0.1   1   1   3.3e-32     3e-30  115.1   0.1     1   223     1   252     1   253 0.80 [subseq from] proline iminopeptidase [Cordyceps javanica] >TQW10128.1 proline iminopeptidase [Cordyceps javanica]
GAP90308.1/120-374       -            255 Abhydrolase_6        PF12697.7    225   2.3e-30  115.4   1.4   1   1   2.9e-32   2.6e-30  115.2   1.4     2   223     1   255     1   255 0.88 [subseq from] putative protein phosphatase methylesterase 1 [Rosellinia necatrix]
XP_025443117.1/17-265    -            249 Abhydrolase_6        PF12697.7    225   2.3e-30  115.4   0.2   1   1   3.2e-32   2.9e-30  115.1   0.2     1   222     1   248     1   249 0.73 [subseq from] alpha/beta-hydrolase [Aspergillus brunneoviolaceus CBS 621.78] >RAH46596.1 alpha/beta-hydrolase [Aspergillus brunneoviolaceus CBS 621.78]
RSL65174.1/40-321        -            282 Abhydrolase_6        PF12697.7    225   2.3e-30  115.4   0.1   1   1   3.5e-32   3.1e-30  115.0   0.1     1   223     1   282     1   282 0.75 [subseq from] hypothetical protein CEP54_004398 [Fusarium sp. AF-8]
KAA8917649.1/27-268      -            242 Abhydrolase_6        PF12697.7    225   2.3e-30  115.4   0.1   1   1   3.2e-32   2.8e-30  115.1   0.1     3   224     1   242     1   242 0.80 [subseq from] hypothetical protein TRICI_000200 [Trichomonascus ciferrii]
PNP52190.1/35-276        -            242 Abhydrolase_6        PF12697.7    225   2.3e-30  115.4   0.4   1   1   3.1e-32   2.8e-30  115.2   0.4     1   225     1   242     1   242 0.76 [subseq from] hypothetical protein THARTR1_07399 [Trichoderma harzianum]
RMY61037.1/31-293        -            263 Abhydrolase_6        PF12697.7    225   2.4e-30  115.4   0.0   1   1   3.3e-32     3e-30  115.1   0.0     1   222     1   262     1   263 0.76 [subseq from] hypothetical protein D0865_01199 [Hortaea werneckii]
THW75728.1/32-332        -            301 Abhydrolase_6        PF12697.7    225   2.4e-30  115.4   0.1   1   1   3.4e-32     3e-30  115.0   0.1     2   225     1   301     1   301 0.85 [subseq from] alpha/beta-hydrolase [Aureobasidium pullulans]
XP_007678534.1/23-250    -            228 Abhydrolase_6        PF12697.7    225   2.4e-30  115.4   0.1   1   1   3.1e-32   2.7e-30  115.2   0.1     1   225     1   228     1   228 0.81 [subseq from] hypothetical protein BAUCODRAFT_565436 [Baudoinia panamericana UAMH 10762] >EMC94878.1 hypothetical protein BAUCODRAFT_565436 [Baudoinia panamericana UAMH 10762]
OSS49188.1/28-255        -            228 Abhydrolase_6        PF12697.7    225   2.4e-30  115.3   0.0   1   1   3.2e-32   2.9e-30  115.1   0.0     2   224     1   228     1   228 0.79 [subseq from] hypothetical protein B5807_05439 [Epicoccum nigrum]
XP_016639779.1/118-372   -            255 Abhydrolase_6        PF12697.7    225   2.5e-30  115.3   0.6   1   1   3.1e-32   2.8e-30  115.2   0.6     2   223     1   255     1   255 0.94 [subseq from] hypothetical protein SAPIO_CDS8957 [Scedosporium apiospermum] >KEZ39980.1 hypothetical protein SAPIO_CDS8957 [Scedosporium apiospermum]
POR38126.1/27-268        -            242 Abhydrolase_6        PF12697.7    225   2.5e-30  115.3   0.1   1   1   3.4e-32     3e-30  115.0   0.1     3   224     1   242     1   242 0.79 [subseq from] Putative Non-heme chloroperoxidase [Tolypocladium paradoxum]
EME48101.1/31-331        -            301 Abhydrolase_6        PF12697.7    225   2.6e-30  115.3   0.0   1   1   4.7e-32   4.2e-30  114.6   0.0     1   223     1   301     1   301 0.83 [subseq from] hypothetical protein DOTSEDRAFT_69891 [Dothistroma septosporum NZE10]
TRX98032.1/192-420       -            229 Abhydrolase_6        PF12697.7    225   2.6e-30  115.3   0.1   1   1   3.4e-32     3e-30  115.0   0.1     1   223     1   228     1   229 0.79 [subseq from] hypothetical protein FHL15_001242 [Xylaria flabelliformis]
KZL79967.1/26-289        -            264 Abhydrolase_6        PF12697.7    225   2.6e-30  115.3   0.0   1   1   3.8e-32   3.4e-30  114.9   0.0     2   222     1   264     1   264 0.73 [subseq from] proline iminopeptidase [Colletotrichum incanum] >OHW99007.1 proline iminopeptidase [Colletotrichum incanum]
RSM13098.1/61-299        -            239 Abhydrolase_6        PF12697.7    225   2.6e-30  115.3   0.0   1   1   3.7e-32   3.3e-30  114.9   0.0     1   223     1   238     1   239 0.81 [subseq from] hypothetical protein CEP52_002130 [Fusarium sp. AF-4]
PSN70255.1/25-271        -            247 Abhydrolase_6        PF12697.7    225   2.7e-30  115.2   0.1   1   1   3.6e-32   3.2e-30  115.0   0.1     1   221     1   246     1   247 0.77 [subseq from] alpha/beta-hydrolase [Corynespora cassiicola Philippines]
XP_022390154.1/45-326    -            282 Abhydrolase_6        PF12697.7    225   2.7e-30  115.2   0.1   1   1   4.3e-32   3.8e-30  114.7   0.1     1   223     1   282     1   282 0.79 [subseq from] HCO3- transporter family protein [Aspergillus bombycis] >OGM46437.1 HCO3- transporter family protein [Aspergillus bombycis]
KKZ67650.1/41-320        -            280 Abhydrolase_6        PF12697.7    225   2.7e-30  115.2   0.0   1   1   3.8e-32   3.4e-30  114.9   0.0     1   224     1   280     1   280 0.82 [subseq from] hypothetical protein EMCG_06710 [Emmonsia crescens UAMH 3008]
TDZ14650.1/28-281        -            254 Abhydrolase_6        PF12697.7    225   2.7e-30  115.2   0.5   1   1   4.6e-32   4.1e-30  114.6   0.5     1   223     1   253     1   254 0.78 [subseq from] putative aminoacrylate hydrolase RutD [Colletotrichum orbiculare MAFF 240422]
XP_007753755.1/31-258    -            228 Abhydrolase_6        PF12697.7    225   2.7e-30  115.2   0.0   1   1   3.5e-32   3.2e-30  115.0   0.0     1   221     1   226     1   228 0.78 [subseq from] hypothetical protein A1O7_01528 [Cladophialophora yegresii CBS 114405] >EXJ65188.1 hypothetical protein A1O7_01528 [Cladophialophora yegresii CBS 114405]
PVH80055.1/39-313        -            275 Abhydrolase_6        PF12697.7    225   2.7e-30  115.2   0.1   1   1   4.3e-32   3.8e-30  114.7   0.1     1   223     1   274     1   275 0.75 [subseq from] alpha/beta-hydrolase [Cadophora sp. DSE1049]
XP_007684460.1/48-299    -            252 Abhydrolase_6        PF12697.7    225   2.7e-30  115.2   0.2   1   1   3.6e-32   3.2e-30  114.9   0.2     1   225     1   252     1   252 0.84 [subseq from] hypothetical protein COCMIDRAFT_85596 [Bipolaris oryzae ATCC 44560] >EUC49090.1 hypothetical protein COCMIDRAFT_85596 [Bipolaris oryzae ATCC 44560]
OQD90228.1/25-272        -            248 Abhydrolase_6        PF12697.7    225   2.7e-30  115.2   0.1   1   1   3.8e-32   3.4e-30  114.9   0.1     1   222     1   247     1   248 0.75 [subseq from] hypothetical protein PENSOL_c060G01485 [Penicillium solitum]
ROV95944.1/31-327        -            297 Abhydrolase_6        PF12697.7    225   2.7e-30  115.2   0.5   1   1   5.8e-32   5.1e-30  114.3   0.5     1   225     1   297     1   297 0.72 [subseq from] hypothetical protein VMCG_07943 [Valsa malicola]
XP_001275970.1/42-317    -            276 Abhydrolase_6        PF12697.7    225   2.7e-30  115.2   0.0   1   1   3.8e-32   3.4e-30  114.9   0.0     1   224     1   276     1   276 0.85 [subseq from] epoxide hydrolase [Aspergillus clavatus NRRL 1] >EAW14544.1 epoxide hydrolase [Aspergillus clavatus NRRL 1]
XP_007289282.1/124-375   -            252 Abhydrolase_6        PF12697.7    225   2.7e-30  115.2   0.1   1   1   3.4e-32   3.1e-30  115.0   0.1     2   223     1   252     1   252 0.93 [subseq from] protein phosphatase methylesterase 1 [Marssonina brunnea f. sp. 'multigermtubi' MB_m1] >EKD20711.1 protein phosphatase methylesterase 1 [Marssonina brunnea f. sp. 'multigermtubi' MB_m1]
RMZ87247.1/119-370       -            252 Abhydrolase_6        PF12697.7    225   2.8e-30  115.2   1.1   1   1   3.5e-32   3.1e-30  115.0   1.1     1   223     1   251     1   252 0.92 [subseq from] hypothetical protein DV736_g5529, partial [Chaetothyriales sp. CBS 134916]
XP_001594623.1/119-370   -            252 Abhydrolase_6        PF12697.7    225   2.8e-30  115.1   0.4   1   1   3.5e-32   3.1e-30  115.0   0.4     2   223     1   252     1   252 0.92 [subseq from] carboxylesterase-mitochondrial 37S ribosomal protein YmS2 SS1G_04430 [Sclerotinia sclerotiorum 1980 UF-70] >EDO01955.1 hypothetical protein SS1G_04430 [Sclerotinia sclerotiorum 1980 UF-70] >APA06918.1 hypothetical protein sscle_02g016880 [Sclerotinia sclerotiorum 1980 UF-70]
RMJ25674.1/47-318        -            272 Abhydrolase_6        PF12697.7    225   2.8e-30  115.1   0.2   1   1   3.9e-32   3.5e-30  114.8   0.2     4   223     1   272     1   272 0.81 [subseq from] alpha/beta hydrolase fold protein [Phialosimplex sp. HF37]
KAE8313350.1/42-317      -            276 Abhydrolase_6        PF12697.7    225   2.9e-30  115.1   0.0   1   1   4.8e-32   4.3e-30  114.5   0.0     1   224     1   276     1   276 0.74 [subseq from] Alpha/Beta hydrolase protein [Aspergillus transmontanensis]
EZF34083.1/118-375       -            258 Abhydrolase_6        PF12697.7    225   2.9e-30  115.1   0.3   1   1   3.6e-32   3.2e-30  115.0   0.3     2   223     1   257     1   258 0.92 [subseq from] hypothetical protein H101_02367 [Trichophyton interdigitale H6] >KDB26445.1 hypothetical protein H109_01753 [Trichophyton interdigitale MR816]
XP_025533513.1/42-320    -            279 Abhydrolase_6        PF12697.7    225   2.9e-30  115.1   0.1   1   1   4.3e-32   3.8e-30  114.7   0.1     1   224     1   279     1   279 0.72 [subseq from] alpha/beta-hydrolase [Aspergillus japonicus CBS 114.51] >RAH87619.1 alpha/beta-hydrolase [Aspergillus japonicus CBS 114.51]
XP_018741625.1/102-353   -            252 Abhydrolase_6        PF12697.7    225   2.9e-30  115.1   0.4   1   1   3.6e-32   3.2e-30  114.9   0.4     2   224     1   252     1   252 0.93 [subseq from] uncharacterized protein MSY001_3132 [Malassezia sympodialis ATCC 42132] >CCV00427.1 unnamed protein product [Malassezia sympodialis ATCC 42132] >SHO79870.1 Similar to S.cerevisiae protein PPE1 (Protein with carboxyl methyl esterase activity) [Malassezia sympodialis ATCC 42132]
XP_007382511.1/40-272    -            233 Abhydrolase_6        PF12697.7    225   2.9e-30  115.1   0.2   1   1   3.8e-32   3.4e-30  114.9   0.2     1   223     1   232     1   233 0.73 [subseq from] alpha/beta-hydrolase [Punctularia strigosozonata HHB-11173 SS5] >EIN10999.1 alpha/beta-hydrolase [Punctularia strigosozonata HHB-11173 SS5]
XP_028484286.1/42-321    -            280 Abhydrolase_6        PF12697.7    225   2.9e-30  115.1   0.0   1   1   3.9e-32   3.5e-30  114.8   0.0     1   223     1   279     1   280 0.87 [subseq from] epoxide hydrolase [Byssochlamys spectabilis] >RWQ94641.1 epoxide hydrolase [Byssochlamys spectabilis]
KAE8161159.1/30-326      -            297 Abhydrolase_6        PF12697.7    225   2.9e-30  115.1   0.5   1   1   4.7e-32   4.2e-30  114.6   0.5     1   225     1   297     1   297 0.81 [subseq from] Alpha/Beta hydrolase protein [Aspergillus tamarii]
XP_024740178.1/39-373    -            335 Abhydrolase_6        PF12697.7    225     3e-30  115.1   0.2   1   1   3.2e-31   2.9e-29  111.8   0.2     1   222     1   334     1   335 0.79 [subseq from] alpha/beta-hydrolase [Hyaloscypha bicolor E] >PMD63274.1 alpha/beta-hydrolase [Hyaloscypha bicolor E]
XP_016220695.1/122-380   -            259 Abhydrolase_6        PF12697.7    225     3e-30  115.0   0.3   1   1   3.8e-32   3.4e-30  114.9   0.3     1   223     1   259     1   259 0.89 [subseq from] hypothetical protein PV10_08720 [Exophiala mesophila] >KIV89121.1 hypothetical protein PV10_08720 [Exophiala mesophila]
KAE8168026.1/27-268      -            242 Abhydrolase_6        PF12697.7    225     3e-30  115.0   0.2   1   1     4e-32   3.6e-30  114.8   0.2     3   223     1   241     1   242 0.82 [subseq from] Alpha/Beta hydrolase protein [Aspergillus tamarii]
XP_022387638.1/30-326    -            297 Abhydrolase_6        PF12697.7    225     3e-30  115.0   0.7   1   1   4.8e-32   4.3e-30  114.5   0.7     1   225     1   297     1   297 0.79 [subseq from] epoxide hydrolase [Aspergillus bombycis] >OGM43921.1 epoxide hydrolase [Aspergillus bombycis]
XP_025473942.1/31-289    -            259 Abhydrolase_6        PF12697.7    225     3e-30  115.0   0.1   1   1   3.9e-32   3.5e-30  114.8   0.1     1   225     1   259     1   259 0.86 [subseq from] glutathione S-transferase [Aspergillus neoniger CBS 115656] >PYH28464.1 glutathione S-transferase [Aspergillus neoniger CBS 115656]
XP_007750673.1/26-267    -            242 Abhydrolase_6        PF12697.7    225   3.1e-30  115.0   0.1   1   1   4.4e-32     4e-30  114.6   0.1     1   221     1   241     1   242 0.77 [subseq from] non-heme chloroperoxidase [Cladophialophora psammophila CBS 110553] >EXJ61356.1 non-heme chloroperoxidase [Cladophialophora psammophila CBS 110553]
KAE8320812.1/42-317      -            276 Abhydrolase_6        PF12697.7    225   3.1e-30  115.0   0.0   1   1   5.2e-32   4.6e-30  114.4   0.0     1   224     1   276     1   276 0.75 [subseq from] Alpha/Beta hydrolase protein [Aspergillus sergii]
KAB8208754.1/42-317      -            276 Abhydrolase_6        PF12697.7    225   3.1e-30  115.0   0.0   1   1   5.2e-32   4.6e-30  114.4   0.0     1   224     1   276     1   276 0.74 [subseq from] Alpha/Beta hydrolase protein [Aspergillus parasiticus]
PIG82592.1/42-317        -            276 Abhydrolase_6        PF12697.7    225   3.1e-30  115.0   0.0   1   1   5.2e-32   4.6e-30  114.4   0.0     1   224     1   276     1   276 0.74 [subseq from] epoxide hydrolase [Aspergillus arachidicola] >KAE8346353.1 hypothetical protein BDV24DRAFT_123748 [Aspergillus arachidicola]
XP_003038006.1/31-262    -            232 Abhydrolase_6        PF12697.7    225   3.1e-30  115.0   0.1   1   1     4e-32   3.5e-30  114.8   0.1     1   222     1   231     1   232 0.77 [subseq from] hypothetical protein SCHCODRAFT_12753 [Schizophyllum commune H4-8] >EFJ03104.1 hypothetical protein SCHCODRAFT_12753 [Schizophyllum commune H4-8]
XP_025467245.1/42-317    -            276 Abhydrolase_6        PF12697.7    225   3.2e-30  115.0   0.0   1   1   4.6e-32   4.1e-30  114.6   0.0     1   224     1   276     1   276 0.81 [subseq from] alpha/beta-hydrolase [Aspergillus sclerotioniger CBS 115572] >PWY87037.1 alpha/beta-hydrolase [Aspergillus sclerotioniger CBS 115572]
EOD46944.1/30-257        -            228 Abhydrolase_6        PF12697.7    225   3.2e-30  115.0   0.2   1   1   4.2e-32   3.8e-30  114.7   0.2     1   223     1   228     1   228 0.83 [subseq from] putative alpha beta protein [Neofusicoccum parvum UCRNP2]
PYI33966.1/42-320        -            279 Abhydrolase_6        PF12697.7    225   3.2e-30  114.9   0.1   1   1   4.8e-32   4.3e-30  114.5   0.1     1   224     1   279     1   279 0.73 [subseq from] alpha/beta-hydrolase [Aspergillus indologenus CBS 114.80]
KAB8239176.1/42-317      -            276 Abhydrolase_6        PF12697.7    225   3.2e-30  114.9   0.0   1   1   5.2e-32   4.6e-30  114.4   0.0     1   224     1   276     1   276 0.76 [subseq from] Alpha/Beta hydrolase protein [Aspergillus alliaceus] >KAE8395764.1 Alpha/Beta hydrolase protein [Aspergillus albertensis]
XP_022489927.1/27-268    -            242 Abhydrolase_6        PF12697.7    225   3.3e-30  114.9   0.3   1   1   4.3e-32   3.8e-30  114.7   0.3     3   224     1   242     1   242 0.85 [subseq from] hypothetical protein PENARI_c006G09364 [Penicillium arizonense] >OGE54492.1 hypothetical protein PENARI_c006G09364 [Penicillium arizonense]
XP_025356714.1/205-495   -            291 Abhydrolase_6        PF12697.7    225   3.3e-30  114.9   0.1   1   1   5.2e-32   4.6e-30  114.4   0.1     2   223     1   290     1   291 0.89 [subseq from] alpha/beta-hydrolase [Meira miltonrushii] >PWN36412.1 alpha/beta-hydrolase [Meira miltonrushii]
XP_007783191.1/29-255    -            227 Abhydrolase_6        PF12697.7    225   3.3e-30  114.9   0.0   1   1   4.7e-32   4.2e-30  114.6   0.0     2   222     1   226     1   227 0.76 [subseq from] hypothetical protein W97_07371 [Coniosporium apollinis CBS 100218] >EON67874.1 hypothetical protein W97_07371 [Coniosporium apollinis CBS 100218]
TEA21746.1/28-281        -            254 Abhydrolase_6        PF12697.7    225   3.3e-30  114.9   0.5   1   1   5.7e-32   5.1e-30  114.3   0.5     1   223     1   253     1   254 0.81 [subseq from] putative aminoacrylate hydrolase RutD [Colletotrichum sidae]
THC97836.1/42-317        -            276 Abhydrolase_6        PF12697.7    225   3.4e-30  114.9   0.0   1   1   5.7e-32   5.1e-30  114.3   0.0     1   224     1   276     1   276 0.78 [subseq from] hypothetical protein EYZ11_002689 [Aspergillus tanneri] >KAA8648145.1 hypothetical protein ATNIH1004_004028 [Aspergillus tanneri]
RMZ67002.1/45-325        -            281 Abhydrolase_6        PF12697.7    225   3.4e-30  114.9   0.1   1   1   4.6e-32   4.1e-30  114.6   0.1     1   223     1   280     1   281 0.87 [subseq from] epoxide hydrolase [Pyrenophora seminiperda CCB06]
KIJ13289.1/36-310        -            275 Abhydrolase_6        PF12697.7    225   3.4e-30  114.9   0.4   1   1   5.1e-32   4.6e-30  114.4   0.4     1   223     1   274     1   275 0.79 [subseq from] hypothetical protein PAXINDRAFT_136253 [Paxillus involutus ATCC 200175]
XP_013313255.1/34-338    -            305 Abhydrolase_6        PF12697.7    225   3.4e-30  114.8   0.4   1   1   5.1e-32   4.6e-30  114.4   0.4     1   225     1   305     1   305 0.79 [subseq from] hypothetical protein PV05_08297 [Exophiala xenobiotica] >KIW52671.1 hypothetical protein PV05_08297 [Exophiala xenobiotica]
XP_020135421.1/33-335    -            303 Abhydrolase_6        PF12697.7    225   3.5e-30  114.8   1.4   1   1   6.5e-32   5.9e-30  114.1   1.4     1   225     1   303     1   303 0.67 [subseq from] alpha beta hydrolase [Diplodia corticola] >OJD40578.1 alpha beta hydrolase [Diplodia corticola]
EUC58778.1/92-377        -            286 Abhydrolase_6        PF12697.7    225   3.5e-30  114.8   0.2   1   1     5e-32   4.5e-30  114.5   0.2     1   225     1   286     1   286 0.90 [subseq from] alpha/beta fold hydrolase [Rhizoctonia solani AG-3 Rhs1AP] >KEP49403.1 alpha/beta fold hydrolase [Rhizoctonia solani 123E]
SGY19143.1/173-429       -            257 Abhydrolase_6        PF12697.7    225   3.6e-30  114.8   0.0   1   1   4.5e-32   4.1e-30  114.6   0.0     2   222     1   256     1   257 0.91 [subseq from] BQ5605_C014g07571 [Microbotryum silenes-dioicae]
XP_013949230.1/31-258    -            228 Abhydrolase_6        PF12697.7    225   3.7e-30  114.8   0.2   1   1   4.8e-32   4.3e-30  114.5   0.2     1   221     1   226     1   228 0.78 [subseq from] hypothetical protein TRIATDRAFT_313878 [Trichoderma atroviride IMI 206040] >EHK51072.1 hypothetical protein TRIATDRAFT_313878 [Trichoderma atroviride IMI 206040]
XP_028892780.1/26-268    -            243 Abhydrolase_6        PF12697.7    225   3.7e-30  114.8   0.1   1   1   4.8e-32   4.3e-30  114.5   0.1     1   224     1   243     1   243 0.76 [subseq from] uncharacterized protein CJI97_000389 [[Candida] auris] >PIS57353.1 hypothetical protein CJI97_000389 [[Candida] auris]
OJD18630.1/41-331        -            291 Abhydrolase_6        PF12697.7    225   3.7e-30  114.7   0.0   1   1   5.5e-32   4.9e-30  114.3   0.0     1   225     1   291     1   291 0.76 [subseq from] hypothetical protein AJ78_01326 [Emergomyces pasteurianus Ep9510]
RLV88139.1/23-263        -            241 Abhydrolase_6        PF12697.7    225   3.8e-30  114.7   0.3   1   1     5e-32   4.5e-30  114.5   0.3     1   222     1   240     1   241 0.75 [subseq from] Non-heme chloroperoxidase [Meyerozyma sp. JA9]
XP_018173996.1/39-270    -            232 Abhydrolase_6        PF12697.7    225   3.8e-30  114.7   0.5   1   1   4.8e-32   4.3e-30  114.5   0.5     1   225     1   232     1   232 0.86 [subseq from] alpha/beta-Hydrolase [Purpureocillium lilacinum] >OAQ77865.1 alpha/beta-Hydrolase [Purpureocillium lilacinum]
KAE8333346.1/27-268      -            242 Abhydrolase_6        PF12697.7    225   3.8e-30  114.7   0.2   1   1     5e-32   4.5e-30  114.5   0.2     3   224     1   242     1   242 0.82 [subseq from] Alpha/Beta hydrolase protein [Aspergillus sergii]
GAQ06087.1/42-321        -            280 Abhydrolase_6        PF12697.7    225   3.8e-30  114.7   0.0   1   1   5.7e-32   5.1e-30  114.3   0.0     1   224     1   280     1   280 0.77 [subseq from] bifunctional epoxide hydrolase 2 [Aspergillus lentulus]
CDH57999.1/86-327        -            242 Abhydrolase_6        PF12697.7    225   3.9e-30  114.7   0.0   1   1   4.8e-32   4.3e-30  114.5   0.0     2   222     1   241     1   242 0.95 [subseq from] protein phosphatase methylesterase [Lichtheimia corymbifera JMRC:FSU:9682]
XP_002375653.1/27-268    -            242 Abhydrolase_6        PF12697.7    225   3.9e-30  114.7   0.2   1   1   5.1e-32   4.6e-30  114.4   0.2     3   224     1   242     1   242 0.83 [subseq from] alpha/beta fold family hydrolase, putative [Aspergillus flavus NRRL3357] >EED54381.1 alpha/beta fold family hydrolase, putative [Aspergillus flavus NRRL3357] >EIT75879.1 putative hydrolases or acyltransferase [Aspergillus oryzae 3.042] >KDE76297.1 alpha/beta hydorlase superfamily protein [Aspergillus oryzae 100-8] >OOO11124.1 non-heme chloroperoxidase [Aspergillus oryzae] >RAQ51849.1 alpha/beta fold family hydrolase [Aspergillus flavus] >RAQ56560.1 alpha/beta fold family hydrolase [Aspergillus flavus] >RAQ78178.1 alpha/beta fold family hydrolase [Aspergillus flavus] >RMZ47008.1 alpha/beta fold family hydrolase [Aspergillus flavus] >KAB8251733.1 Alpha/Beta hydrolase protein [Aspergillus parvisclerotigenus]
KAE8364905.1/27-268      -            242 Abhydrolase_6        PF12697.7    225   3.9e-30  114.7   0.2   1   1   5.2e-32   4.6e-30  114.4   0.2     3   224     1   242     1   242 0.83 [subseq from] Alpha/Beta hydrolase protein [Aspergillus caelatus]
XP_016212892.1/28-254    -            227 Abhydrolase_6        PF12697.7    225   3.9e-30  114.7   0.4   1   1   5.4e-32   4.8e-30  114.4   0.4     2   222     1   226     1   227 0.77 [subseq from] hypothetical protein PV09_05677 [Verruconis gallopava] >KIW03023.1 hypothetical protein PV09_05677 [Verruconis gallopava]
CEL54361.1/189-474       -            286 Abhydrolase_6        PF12697.7    225   3.9e-30  114.7   0.1   1   1   5.7e-32   5.1e-30  114.3   0.1     1   225     1   286     1   286 0.86 [subseq from] hypothetical protein RSOLAG1IB_07011 [Rhizoctonia solani AG-1 IB]
RKF62846.1/40-314        -            275 Abhydrolase_6        PF12697.7    225     4e-30  114.6   0.0   1   1   7.5e-32   6.7e-30  113.9   0.0     1   224     1   275     1   275 0.70 [subseq from] Bifunctional epoxide hydrolase 2 [Golovinomyces cichoracearum]
KIW65072.1/31-330        -            300 Abhydrolase_6        PF12697.7    225     4e-30  114.6   0.7   1   1   7.5e-32   6.7e-30  113.9   0.7     1   223     1   299     1   300 0.81 [subseq from] hypothetical protein PV04_07357 [Phialophora americana] >KIW65073.1 hypothetical protein, variant [Phialophora americana]
XP_020053553.1/42-320    -            279 Abhydrolase_6        PF12697.7    225   4.1e-30  114.6   0.1   1   1   6.2e-32   5.5e-30  114.2   0.1     1   224     1   279     1   279 0.74 [subseq from] hypothetical protein ASPACDRAFT_1904949 [Aspergillus aculeatus ATCC 16872] >OJJ97213.1 hypothetical protein ASPACDRAFT_1904949 [Aspergillus aculeatus ATCC 16872]
CEJ85728.1/119-369       -            251 Abhydrolase_6        PF12697.7    225   4.1e-30  114.6   0.3   1   1   5.2e-32   4.7e-30  114.4   0.3     2   223     1   251     1   251 0.92 [subseq from] Putative Protein phosphatase methylesterase 1 [Torrubiella hemipterigena]
KAB2107321.1/42-322      -            281 Abhydrolase_6        PF12697.7    225   4.2e-30  114.6   0.0   1   1   5.7e-32   5.1e-30  114.3   0.0     1   223     1   280     1   281 0.83 [subseq from] hypothetical protein AG0111_0g4616 [Alternaria gaisen]
KAB8272034.1/27-268      -            242 Abhydrolase_6        PF12697.7    225   4.2e-30  114.6   0.2   1   1   5.5e-32   4.9e-30  114.4   0.2     3   224     1   242     1   242 0.82 [subseq from] Alpha/Beta hydrolase protein [Aspergillus minisclerotigenes]
KXH53452.1/26-270        -            245 Abhydrolase_6        PF12697.7    225   4.2e-30  114.6   0.0   1   1     6e-32   5.3e-30  114.2   0.0     2   222     1   245     1   245 0.74 [subseq from] hypothetical protein CNYM01_01197 [Colletotrichum nymphaeae SA-01]
KII94869.1/39-313        -            275 Abhydrolase_6        PF12697.7    225   4.3e-30  114.5   0.0   1   1   6.1e-32   5.4e-30  114.2   0.0     1   222     1   274     1   275 0.80 [subseq from] hypothetical protein PLICRDRAFT_98013 [Plicaturopsis crispa FD-325 SS-3]
OJT05381.1/40-321        -            282 Abhydrolase_6        PF12697.7    225   4.3e-30  114.5   0.1   1   1   7.2e-32   6.4e-30  114.0   0.1     1   225     1   282     1   282 0.78 [subseq from] Bifunctional epoxide hydrolase 2 [Trametes pubescens]
KAB8221490.1/27-268      -            242 Abhydrolase_6        PF12697.7    225   4.3e-30  114.5   0.2   1   1   5.6e-32     5e-30  114.3   0.2     3   224     1   242     1   242 0.82 [subseq from] Alpha/Beta hydrolase protein [Aspergillus novoparasiticus]
XP_024731975.1/39-314    -            276 Abhydrolase_6        PF12697.7    225   4.3e-30  114.5   0.1   1   1   6.9e-32   6.2e-30  114.0   0.1     1   224     1   276     1   276 0.78 [subseq from] epoxide hydrolase [Hyaloscypha bicolor E] >PMD55071.1 epoxide hydrolase [Hyaloscypha bicolor E]
GBL49722.1/26-268        -            243 Abhydrolase_6        PF12697.7    225   4.3e-30  114.5   0.1   1   1   5.6e-32     5e-30  114.3   0.1     1   224     1   243     1   243 0.76 [subseq from] putative 3-oxoadipate enol-lactonase [[Candida] auris] >QEO20305.1 hypothetical_protein [[Candida] auris]
KIJ56941.1/40-315        -            276 Abhydrolase_6        PF12697.7    225   4.4e-30  114.5   0.1   1   1   6.7e-32     6e-30  114.1   0.1     1   222     1   275     1   276 0.78 [subseq from] hypothetical protein M422DRAFT_198290 [Sphaerobolus stellatus SS14]
XP_007743799.1/849-1085  -            237 Abhydrolase_6        PF12697.7    225   4.4e-30  114.5   0.0   1   1   5.8e-32   5.2e-30  114.3   0.0     1   225     1   237     1   237 0.81 [subseq from] hypothetical protein A1O5_05006 [Cladophialophora psammophila CBS 110553] >EXJ72501.1 hypothetical protein A1O5_05006 [Cladophialophora psammophila CBS 110553]
EPS32890.1/42-317        -            276 Abhydrolase_6        PF12697.7    225   4.4e-30  114.5   0.1   1   1   6.4e-32   5.7e-30  114.1   0.1     1   223     1   275     1   276 0.78 [subseq from] hypothetical protein PDE_07851 [Penicillium oxalicum 114-2]
OTB10145.1/117-368       -            252 Abhydrolase_6        PF12697.7    225   4.4e-30  114.5   0.1   1   1   5.6e-32     5e-30  114.3   0.1     2   222     1   251     1   252 0.89 [subseq from] hypothetical protein K445DRAFT_78456 [Daldinia sp. EC12]
TDZ74533.1/32-331        -            300 Abhydrolase_6        PF12697.7    225   4.4e-30  114.5   5.0   1   1   7.7e-32   6.9e-30  113.9   5.0     1   225     1   300     1   300 0.70 [subseq from] Bifunctional epoxide hydrolase 2 [Colletotrichum trifolii]
RFU73441.1/31-258        -            228 Abhydrolase_6        PF12697.7    225   4.5e-30  114.5   0.1   1   1   5.9e-32   5.3e-30  114.2   0.1     1   221     1   226     1   228 0.77 [subseq from] alpha beta hydrolase fold [Trichoderma arundinaceum]
KJK66016.1/27-268        -            242 Abhydrolase_6        PF12697.7    225   4.5e-30  114.5   0.2   1   1   5.9e-32   5.2e-30  114.3   0.2     3   224     1   242     1   242 0.83 [subseq from] MhpC [Aspergillus parasiticus SU-1] >KAB8211140.1 Alpha/Beta hydrolase protein [Aspergillus parasiticus] >KAE8307520.1 Alpha/Beta hydrolase protein [Aspergillus transmontanensis]
XP_016627491.1/32-274    -            243 Abhydrolase_6        PF12697.7    225   4.5e-30  114.5   0.2   1   1   6.6e-32   5.9e-30  114.1   0.2     1   223     1   243     1   243 0.76 [subseq from] hypothetical protein Z520_11011 [Fonsecaea multimorphosa CBS 102226] >KIX93368.1 hypothetical protein Z520_11011 [Fonsecaea multimorphosa CBS 102226] >OAL18604.1 hypothetical protein AYO22_10581 [Fonsecaea multimorphosa]
XP_022510863.1/119-374   -            256 Abhydrolase_6        PF12697.7    225   4.5e-30  114.5   0.3   1   1   5.7e-32   5.1e-30  114.3   0.3     1   224     1   256     1   256 0.87 [subseq from] hypothetical protein AYO21_06942 [Fonsecaea monophora] >OAG38911.1 hypothetical protein AYO21_06942 [Fonsecaea monophora]
RPB10092.1/130-379       -            250 Abhydrolase_6        PF12697.7    225   4.5e-30  114.5   0.2   1   1   5.7e-32   5.1e-30  114.3   0.2     2   225     1   250     1   250 0.93 [subseq from] protein phosphatase methylesterase [Morchella conica CCBAS932]
RSM02242.1/40-321        -            282 Abhydrolase_6        PF12697.7    225   4.5e-30  114.5   0.2   1   1   6.9e-32   6.2e-30  114.0   0.2     1   223     1   282     1   282 0.79 [subseq from] hypothetical protein CEP52_008110 [Fusarium sp. AF-4]
RSM05698.1/40-321        -            282 Abhydrolase_6        PF12697.7    225   4.5e-30  114.5   0.2   1   1   6.9e-32   6.2e-30  114.0   0.2     1   223     1   282     1   282 0.79 [subseq from] hypothetical protein CDV31_009474 [Fusarium ambrosium]
KUI66897.1/123-373       -            251 Abhydrolase_6        PF12697.7    225   4.6e-30  114.4   0.4   1   1   5.8e-32   5.2e-30  114.3   0.4     2   222     1   250     1   251 0.90 [subseq from] Protein phosphatase methylesterase 1 [Valsa mali]
XP_007698093.1/27-255    -            229 Abhydrolase_6        PF12697.7    225   4.6e-30  114.4   0.0   1   1   6.4e-32   5.7e-30  114.1   0.0     1   223     1   228     1   229 0.80 [subseq from] hypothetical protein COCSADRAFT_179906 [Bipolaris sorokiniana ND90Pr] >EMD66667.1 hypothetical protein COCSADRAFT_179906 [Bipolaris sorokiniana ND90Pr]
XP_013310973.1/123-377   -            255 Abhydrolase_6        PF12697.7    225   4.7e-30  114.4   0.5   1   1   5.9e-32   5.3e-30  114.2   0.5     1   223     1   254     1   255 0.89 [subseq from] hypothetical protein, variant [Exophiala xenobiotica] >KIW50390.1 hypothetical protein, variant [Exophiala xenobiotica]
XP_013310974.1/140-394   -            255 Abhydrolase_6        PF12697.7    225   4.7e-30  114.4   0.5   1   1   5.9e-32   5.3e-30  114.2   0.5     1   223     1   254     1   255 0.89 [subseq from] hypothetical protein PV05_11980 [Exophiala xenobiotica] >KIW50389.1 hypothetical protein PV05_11980 [Exophiala xenobiotica]
TGJ70009.1/47-326        -            280 Abhydrolase_6        PF12697.7    225   4.7e-30  114.4   0.0   1   1   6.9e-32   6.2e-30  114.0   0.0     1   223     1   279     1   280 0.85 [subseq from] hypothetical protein EYR41_006007 [Arthrobotrys oligospora]
RSL58440.1/332-613       -            282 Abhydrolase_6        PF12697.7    225   4.8e-30  114.4   0.1   1   1   7.3e-32   6.5e-30  113.9   0.1     1   223     1   282     1   282 0.78 [subseq from] hypothetical protein CEP51_014081 [Fusarium sp. AF-3]
EGU79081.1/923-1207      -            285 Abhydrolase_6        PF12697.7    225   4.8e-30  114.4   0.0   1   1   7.1e-32   6.3e-30  114.0   0.0     1   224     1   285     1   285 0.73 [subseq from] hypothetical protein FOXB_10420 [Fusarium oxysporum Fo5176]
EWZ44280.1/40-324        -            285 Abhydrolase_6        PF12697.7    225   4.8e-30  114.4   0.0   1   1   7.1e-32   6.3e-30  114.0   0.0     1   224     1   285     1   285 0.73 [subseq from] hypothetical protein FOZG_05155 [Fusarium oxysporum Fo47] >EWZ44281.1 hypothetical protein FOZG_05155 [Fusarium oxysporum Fo47] >EWZ98844.1 hypothetical protein FOWG_02729 [Fusarium oxysporum f. sp. lycopersici MN25] >EWZ98845.1 hypothetical protein FOWG_02729 [Fusarium oxysporum f. sp. lycopersici MN25] >EXL01002.1 hypothetical protein FOQG_00893 [Fusarium oxysporum f. sp. raphani 54005] >EXL01003.1 hypothetical protein FOQG_00893 [Fusarium oxysporum f. sp. raphani 54005] >EXL85208.1 hypothetical protein FOPG_02636 [Fusarium oxysporum f. sp. conglutinans race 2 54008] >EXL85209.1 hypothetical protein FOPG_02636 [Fusarium oxysporum f. sp. conglutinans race 2 54008] >EXM36991.1 hypothetical protein FOTG_00873 [Fusarium oxysporum f. sp. vasinfectum 25433] >EXM36992.1 hypothetical protein FOTG_00873 [Fusarium oxysporum f. sp. vasinfectum 25433] >RKK22809.1 hypothetical protein BFJ65_g5400 [Fusarium oxysporum f. sp. cepae] >RKK37814.1 hypothetical protein BFJ67_g12166 [Fusarium oxysporum f. sp. cepae] >RKK39462.1 hypothetical protein BFJ66_g11971 [Fusarium oxysporum f. sp. cepae] >RKK78319.1 hypothetical protein BFJ69_g5615 [Fusarium oxysporum] >RKL15424.1 hypothetical protein BFJ68_g5639 [Fusarium oxysporum] >RKL34872.1 hypothetical protein BFJ70_g8223 [Fusarium oxysporum] >RYC95884.1 hypothetical protein BFJ63_vAg1236 [Fusarium oxysporum f. sp. narcissi]
EXL61611.1/40-324        -            285 Abhydrolase_6        PF12697.7    225   4.8e-30  114.4   0.0   1   1   7.1e-32   6.3e-30  114.0   0.0     1   224     1   285     1   285 0.73 [subseq from] hypothetical protein FOCG_00657 [Fusarium oxysporum f. sp. radicis-lycopersici 26381] >EXL61612.1 hypothetical protein FOCG_00657 [Fusarium oxysporum f. sp. radicis-lycopersici 26381]
PCD38051.1/272-556       -            285 Abhydrolase_6        PF12697.7    225   4.8e-30  114.4   0.0   1   1   7.1e-32   6.3e-30  114.0   0.0     1   224     1   285     1   285 0.73 [subseq from] hypothetical protein AU210_006538 [Fusarium oxysporum f. sp. radicis-cucumerinum]
XP_025539135.1/42-317    -            276 Abhydrolase_6        PF12697.7    225     5e-30  114.3   0.0   1   1   7.2e-32   6.4e-30  114.0   0.0     1   224     1   276     1   276 0.82 [subseq from] alpha/beta-hydrolase [Aspergillus costaricaensis CBS 115574] >RAK88300.1 alpha/beta-hydrolase [Aspergillus costaricaensis CBS 115574]
XP_031047127.1/40-324    -            285 Abhydrolase_6        PF12697.7    225   5.1e-30  114.3   0.0   1   1   7.5e-32   6.7e-30  113.9   0.0     1   224     1   285     1   285 0.73 [subseq from] uncharacterized protein FOYG_02821 [Fusarium oxysporum NRRL 32931] >XP_031047128.1 uncharacterized protein FOYG_02821 [Fusarium oxysporum NRRL 32931] >EWY98209.1 hypothetical protein FOYG_02821 [Fusarium oxysporum NRRL 32931] >EWY98210.1 hypothetical protein FOYG_02821 [Fusarium oxysporum NRRL 32931]
RKL09875.1/40-324        -            285 Abhydrolase_6        PF12697.7    225   5.1e-30  114.3   0.0   1   1   7.5e-32   6.7e-30  113.9   0.0     1   224     1   285     1   285 0.73 [subseq from] hypothetical protein BFJ71_g965 [Fusarium oxysporum]
RDL41507.1/44-379        -            336 Abhydrolase_6        PF12697.7    225   5.1e-30  114.3   0.4   1   1   5.8e-31   5.2e-29  111.0   0.4     1   222     1   335     1   336 0.79 [subseq from] hypothetical protein BP5553_01486 [Venustampulla echinocandica]
OPB38224.1/35-276        -            242 Abhydrolase_6        PF12697.7    225   5.2e-30  114.3   0.2   1   1   6.8e-32   6.1e-30  114.0   0.2     1   225     1   242     1   242 0.77 [subseq from] hypothetical protein A0O28_0013280 [Trichoderma guizhouense]
XP_031066315.1/40-324    -            285 Abhydrolase_6        PF12697.7    225   5.2e-30  114.3   0.0   1   1   7.6e-32   6.8e-30  113.9   0.0     1   224     1   285     1   285 0.73 [subseq from] uncharacterized protein FOIG_05725 [Fusarium oxysporum f. sp. cubense tropical race 4 54006] >XP_031066316.1 uncharacterized protein FOIG_05725 [Fusarium oxysporum f. sp. cubense tropical race 4 54006] >EMT63931.1 Epoxide hydrolase 2 [Fusarium oxysporum f. sp. cubense race 4] >EXM04226.1 hypothetical protein FOIG_05725 [Fusarium oxysporum f. sp. cubense tropical race 4 54006] >EXM04227.1 hypothetical protein FOIG_05725 [Fusarium oxysporum f. sp. cubense tropical race 4 54006] >TXC10035.1 hypothetical protein FocTR4_00005480 [Fusarium oxysporum f. sp. cubense]
TVY79246.1/40-324        -            285 Abhydrolase_6        PF12697.7    225   5.2e-30  114.3   0.0   1   1   7.7e-32   6.9e-30  113.9   0.0     1   224     1   285     1   285 0.72 [subseq from] Bifunctional epoxide hydrolase 2 [Fusarium oxysporum f. sp. cubense]
PMD32850.1/39-373        -            335 Abhydrolase_6        PF12697.7    225   5.2e-30  114.2   0.7   1   1   1.6e-30   1.4e-28  109.6   0.7     1   222     1   334     1   335 0.73 [subseq from] epoxide hydrolase 2 [Hyaloscypha variabilis F]
XP_025387032.1/42-341    -            300 Abhydrolase_6        PF12697.7    225   5.3e-30  114.2   0.0   1   1   7.6e-32   6.8e-30  113.9   0.0     1   224     1   300     1   300 0.86 [subseq from] epoxide hydrolase [Aspergillus eucalypticola CBS 122712] >PWY70695.1 epoxide hydrolase [Aspergillus eucalypticola CBS 122712]
GAO87556.1/42-317        -            276 Abhydrolase_6        PF12697.7    225   5.3e-30  114.2   0.0   1   1   7.5e-32   6.7e-30  113.9   0.0     1   224     1   276     1   276 0.78 [subseq from] isoform 2 of bifunctional epoxide hydrolase 2 [Aspergillus udagawae]
RHZ73846.1/42-317        -            276 Abhydrolase_6        PF12697.7    225   5.4e-30  114.2   0.0   1   1   7.7e-32   6.9e-30  113.9   0.0     1   224     1   276     1   276 0.73 [subseq from] hypothetical protein CDV55_107594 [Aspergillus turcosus] >RLM00533.1 hypothetical protein CFD26_105387 [Aspergillus turcosus]
KMK61345.1/42-317        -            276 Abhydrolase_6        PF12697.7    225   5.4e-30  114.2   0.0   1   1   7.7e-32   6.9e-30  113.9   0.0     1   224     1   276     1   276 0.77 [subseq from] epoxide hydrolase [Aspergillus fumigatus Z5] >OXN07479.1 hypothetical protein CDV58_03468 [Aspergillus fumigatus]
CCE43769.1/87-322        -            236 Abhydrolase_6        PF12697.7    225   5.5e-30  114.2   0.0   1   1   6.8e-32   6.1e-30  114.0   0.0     5   223     4   236     1   236 0.90 [subseq from] hypothetical protein CPAR2_214130 [Candida parapsilosis]
XP_018235390.1/40-324    -            285 Abhydrolase_6        PF12697.7    225   5.5e-30  114.2   0.0   1   1   8.1e-32   7.3e-30  113.8   0.0     1   224     1   285     1   285 0.73 [subseq from] hypothetical protein FOXG_02081 [Fusarium oxysporum f. sp. lycopersici 4287] >XP_018235391.1 hypothetical protein FOXG_02081 [Fusarium oxysporum f. sp. lycopersici 4287] >EXK41649.1 hypothetical protein FOMG_04985 [Fusarium oxysporum f. sp. melonis 26406] >EXK41650.1 hypothetical protein FOMG_04985 [Fusarium oxysporum f. sp. melonis 26406] >KNA97344.1 hypothetical protein FOXG_02081 [Fusarium oxysporum f. sp. lycopersici 4287] >KNA97345.1 hypothetical protein FOXG_02081 [Fusarium oxysporum f. sp. lycopersici 4287]
ROV91228.1/28-255        -            228 Abhydrolase_6        PF12697.7    225   5.6e-30  114.2   0.1   1   1   7.6e-32   6.8e-30  113.9   0.1     1   220     1   227     1   228 0.79 [subseq from] hypothetical protein VMCG_09327 [Valsa malicola]
ENH64407.1/40-324        -            285 Abhydrolase_6        PF12697.7    225   5.6e-30  114.2   0.0   1   1   8.2e-32   7.4e-30  113.8   0.0     1   224     1   285     1   285 0.73 [subseq from] Epoxide hydrolase 2 [Fusarium oxysporum f. sp. cubense race 1]
XP_030986483.1/32-332    -            301 Abhydrolase_6        PF12697.7    225   5.6e-30  114.2   0.2   1   1   9.2e-32   8.2e-30  113.6   0.2     1   225     1   301     1   301 0.71 [subseq from] uncharacterized protein PgNI_02222 [Pyricularia grisea] >TLD16061.1 hypothetical protein PgNI_02222 [Pyricularia grisea]
XP_008723227.1/31-258    -            228 Abhydrolase_6        PF12697.7    225   5.6e-30  114.1   0.0   1   1   7.5e-32   6.7e-30  113.9   0.0     1   221     1   226     1   228 0.78 [subseq from] hypothetical protein G647_01606 [Cladophialophora carrionii CBS 160.54] >ETI29153.1 hypothetical protein G647_01606 [Cladophialophora carrionii CBS 160.54]
KAE8383449.1/37-319      -            283 Abhydrolase_6        PF12697.7    225   5.7e-30  114.1   0.1   1   1   7.6e-32   6.8e-30  113.9   0.1     2   223     1   283     1   283 0.85 [subseq from] putative epoxide hydrolase [Aspergillus bertholletius]
CEG68593.1/82-320        -            239 Abhydrolase_6        PF12697.7    225   5.7e-30  114.1   0.0   1   1   7.1e-32   6.4e-30  114.0   0.0     2   222     1   238     1   239 0.93 [subseq from] Putative Protein phosphatase methylesterase 1 [Rhizopus microsporus]
KAE8386337.1/45-326      -            282 Abhydrolase_6        PF12697.7    225   5.8e-30  114.1   0.1   1   1   9.9e-32   8.8e-30  113.5   0.1     1   223     1   282     1   282 0.78 [subseq from] Alpha/Beta hydrolase protein [Aspergillus albertensis]
XP_007931340.1/31-255    -            225 Abhydrolase_6        PF12697.7    225   5.9e-30  114.1   0.0   1   1   7.8e-32     7e-30  113.8   0.0     1   221     1   224     1   225 0.80 [subseq from] hypothetical protein MYCFIDRAFT_63872 [Pseudocercospora fijiensis CIRAD86] >EME78072.1 hypothetical protein MYCFIDRAFT_63872 [Pseudocercospora fijiensis CIRAD86]
KMM72063.1/42-321        -            280 Abhydrolase_6        PF12697.7    225   5.9e-30  114.1   0.0   1   1   9.3e-32   8.3e-30  113.6   0.0     1   223     1   279     1   280 0.75 [subseq from] hypothetical protein CPAG_08362 [Coccidioides posadasii RMSCC 3488]
OTA36694.1/31-285        -            255 Abhydrolase_6        PF12697.7    225     6e-30  114.1   0.0   1   1   8.3e-32   7.4e-30  113.8   0.0     1   222     1   254     1   255 0.79 [subseq from] hypothetical protein BTJ68_03335 [Hortaea werneckii EXF-2000] >RMZ28179.1 hypothetical protein D0859_07739 [Hortaea werneckii]
TGO80726.1/120-371       -            252 Abhydrolase_6        PF12697.7    225     6e-30  114.1   0.2   1   1   7.5e-32   6.7e-30  113.9   0.2     2   223     1   252     1   252 0.91 [subseq from] hypothetical protein BELL_0002g00480 [Botrytis elliptica]
KAB8233095.1/45-326      -            282 Abhydrolase_6        PF12697.7    225   6.1e-30  114.0   0.1   1   1     1e-31   9.2e-30  113.4   0.1     1   223     1   282     1   282 0.78 [subseq from] alpha/beta hydrolase [Aspergillus alliaceus]
XP_018698628.1/25-268    -            244 Abhydrolase_6        PF12697.7    225   6.1e-30  114.0   0.2   1   1   9.5e-32   8.5e-30  113.6   0.2     1   224     1   244     1   244 0.75 [subseq from] hypothetical protein AYL99_01233 [Fonsecaea erecta] >OAP65261.1 hypothetical protein AYL99_01233 [Fonsecaea erecta]
PNP78243.1/31-276        -            246 Abhydrolase_6        PF12697.7    225   6.1e-30  114.0   0.0   1   1   9.3e-32   8.3e-30  113.6   0.0     1   223     1   245     1   246 0.80 [subseq from] hypothetical protein FNYG_08189 [Fusarium nygamai]
XP_025496093.1/42-320    -            279 Abhydrolase_6        PF12697.7    225   6.2e-30  114.0   0.2   1   1   9.2e-32   8.3e-30  113.6   0.2     1   224     1   279     1   279 0.73 [subseq from] alpha/beta-hydrolase [Aspergillus uvarum CBS 121591] >PYH85893.1 alpha/beta-hydrolase [Aspergillus uvarum CBS 121591]
GAQ38389.1/1048-1323     -            276 Abhydrolase_6        PF12697.7    225   6.3e-30  114.0   0.0   1   1   8.9e-32     8e-30  113.7   0.0     1   224     1   276     1   276 0.82 [subseq from] epoxide hydrolase [Aspergillus niger]
OJI80851.1/42-317        -            276 Abhydrolase_6        PF12697.7    225   6.3e-30  114.0   0.0   1   1   8.9e-32     8e-30  113.7   0.0     1   224     1   276     1   276 0.82 [subseq from] hypothetical protein ASPTUDRAFT_787345 [Aspergillus tubingensis CBS 134.48]
OJZ87796.1/42-317        -            276 Abhydrolase_6        PF12697.7    225   6.3e-30  114.0   0.0   1   1   8.9e-32     8e-30  113.7   0.0     1   224     1   276     1   276 0.82 [subseq from] hypothetical protein ASPFODRAFT_32430 [Aspergillus luchuensis CBS 106.47]
XP_001261159.1/42-317    -            276 Abhydrolase_6        PF12697.7    225   6.3e-30  114.0   0.0   1   1     9e-32     8e-30  113.6   0.0     1   224     1   276     1   276 0.77 [subseq from] epoxide hydrolase [Aspergillus fischeri NRRL 181] >EAW19262.1 epoxide hydrolase [Aspergillus fischeri NRRL 181]
XP_001932403.1/28-255    -            228 Abhydrolase_6        PF12697.7    225   6.3e-30  114.0   0.0   1   1   8.2e-32   7.3e-30  113.8   0.0     2   224     1   228     1   228 0.87 [subseq from] 3-oxoadipate enol-lactone hydrolase [Pyrenophora tritici-repentis Pt-1C-BFP] >EDU41508.1 3-oxoadipate enol-lactone hydrolase [Pyrenophora tritici-repentis Pt-1C-BFP] >PWO11099.1 MhpC, hydrolase or acyltransferase (alpha-beta hydrolase superfamily) [Pyrenophora tritici-repentis] >PWO23060.1 hypothetical protein PtrARCrB10_08414 [Pyrenophora tritici-repentis] >PZC90954.1 MhpC, hydrolases or acyltransferase (alpha beta hydrolase superfamily) [Pyrenophora tritici-repentis] >PZC98421.1 hypothetical protein Ptr86124_09469 [Pyrenophora tritici-repentis] >PZD06975.1 MhpC, hydrolases or acyltransferase (alphabeta hydrolase superfamily) [Pyrenophora tritici-repentis] >PZD24426.1 MhpC, hydrolases or acyltransferase (alphabeta hydrolase superfamily) [Pyrenophora tritici-repentis] >PZD33570.1 MhpC, hydrolases or acyltransferase (alphabeta hydrolase superfamily) [Pyrenophora tritici-repentis] >PZD47081.1 MhpC, hydrolases or acyltransferase (alphabeta hydrolase superfamily) [Pyrenophora tritici-repentis] >KAA8626778.1 alpha beta [Pyrenophora tritici-repentis]
RTE78606.1/61-314        -            254 Abhydrolase_6        PF12697.7    225   6.3e-30  114.0   1.1   1   1   1.1e-31   9.8e-30  113.4   1.1     1   223     1   253     1   254 0.82 [subseq from] hypothetical protein BHE90_006934 [Fusarium euwallaceae]
XP_001727398.1/27-268    -            242 Abhydrolase_6        PF12697.7    225   6.3e-30  114.0   0.2   1   1   8.3e-32   7.4e-30  113.8   0.2     3   224     1   242     1   242 0.83 [subseq from] unnamed protein product [Aspergillus oryzae RIB40] >BAE60559.1 unnamed protein product [Aspergillus oryzae RIB40]
OKP09595.1/40-293        -            254 Abhydrolase_6        PF12697.7    225   6.3e-30  114.0   0.4   1   1   8.3e-32   7.4e-30  113.8   0.4     1   223     1   253     1   254 0.83 [subseq from] Soluble epoxide hydrolase [Penicillium subrubescens]
OCL05190.1/42-322        -            281 Abhydrolase_6        PF12697.7    225   6.4e-30  114.0   0.0   1   1   1.1e-31   9.6e-30  113.4   0.0     1   223     1   280     1   281 0.82 [subseq from] alpha/beta-hydrolase [Glonium stellatum]
KAB8260783.1/43-318      -            276 Abhydrolase_6        PF12697.7    225   6.5e-30  113.9   0.0   1   1   1.1e-31   9.8e-30  113.4   0.0     1   224     1   276     1   276 0.75 [subseq from] Alpha/Beta hydrolase protein [Aspergillus nomius]
GAQ45874.1/31-289        -            259 Abhydrolase_6        PF12697.7    225   6.5e-30  113.9   0.1   1   1   8.2e-32   7.4e-30  113.8   0.1     1   225     1   259     1   259 0.85 [subseq from] glutathione S-transferase [Aspergillus niger]
XP_009160534.1/70-316    -            247 Abhydrolase_6        PF12697.7    225   6.6e-30  113.9   0.3   1   1   8.7e-32   7.8e-30  113.7   0.3     1   221     1   246     1   247 0.78 [subseq from] proline iminopeptidase [Exophiala dermatitidis NIH/UT8656] >EHY60073.1 proline iminopeptidase [Exophiala dermatitidis NIH/UT8656]
XP_024701922.1/25-271    -            247 Abhydrolase_6        PF12697.7    225   6.6e-30  113.9   0.0   1   1   9.3e-32   8.3e-30  113.6   0.0     1   220     1   245     1   247 0.73 [subseq from] alpha/beta-hydrolase [Aspergillus steynii IBT 23096] >PLB46620.1 alpha/beta-hydrolase [Aspergillus steynii IBT 23096]
KDN51214.1/39-360        -            322 Abhydrolase_6        PF12697.7    225   6.8e-30  113.9   0.1   1   1   1.1e-31   9.7e-30  113.4   0.1     1   222     1   321     1   322 0.78 [subseq from] hypothetical protein RSAG8_00843, partial [Rhizoctonia solani AG-8 WAC10335]
XP_009543449.1/40-281    -            242 Abhydrolase_6        PF12697.7    225   6.9e-30  113.9   0.2   1   1     9e-32   8.1e-30  113.6   0.2     1   222     1   241     1   242 0.82 [subseq from] Esterase/Lipase [Heterobasidion irregulare TC 32-1] >ETW83686.1 Esterase/Lipase [Heterobasidion irregulare TC 32-1]
TGZ81887.1/123-372       -            250 Abhydrolase_6        PF12697.7    225   6.9e-30  113.9   1.2   1   1   8.7e-32   7.8e-30  113.7   1.2     2   223     1   250     1   250 0.91 [subseq from] protein phosphatase methylesterase [Ascodesmis nigricans]
KYK59763.1/32-287        -            256 Abhydrolase_6        PF12697.7    225   6.9e-30  113.9   0.8   1   1   1.3e-31   1.2e-29  113.1   0.8     1   223     1   255     1   256 0.72 [subseq from] alpha beta hydrolase fold protein [Drechmeria coniospora]
ODA78566.1/32-287        -            256 Abhydrolase_6        PF12697.7    225   6.9e-30  113.9   0.8   1   1   1.3e-31   1.2e-29  113.1   0.8     1   223     1   255     1   256 0.72 [subseq from] hypothetical protein RJ55_05948 [Drechmeria coniospora]
XP_007327319.1/62-346    -            285 Abhydrolase_6        PF12697.7    225   6.9e-30  113.9   0.0   1   1   1.2e-31   1.1e-29  113.2   0.0     1   225     1   285     1   285 0.76 [subseq from] hypothetical protein AGABI1DRAFT_70817 [Agaricus bisporus var. burnettii JB137-S8] >EKM82177.1 hypothetical protein AGABI1DRAFT_70817 [Agaricus bisporus var. burnettii JB137-S8]
XP_002546937.1/139-375   -            237 Abhydrolase_6        PF12697.7    225     7e-30  113.8   0.0   1   1   8.7e-32   7.8e-30  113.7   0.0     1   223     1   237     1   237 0.92 [subseq from] conserved hypothetical protein [Candida tropicalis MYA-3404] >EER34382.1 conserved hypothetical protein [Candida tropicalis MYA-3404]
RKK77979.1/39-321        -            283 Abhydrolase_6        PF12697.7    225   7.1e-30  113.8   0.0   1   1   1.1e-31     1e-29  113.3   0.0     1   223     1   282     1   283 0.75 [subseq from] hypothetical protein BFJ68_g17934 [Fusarium oxysporum]
RVX71886.1/122-385       -            264 Abhydrolase_6        PF12697.7    225   7.1e-30  113.8   0.2   1   1   9.1e-32   8.1e-30  113.6   0.2     1   223     1   264     1   264 0.88 [subseq from] hypothetical protein B0A52_04285 [Exophiala mesophila]
KGR01387.1/92-327        -            236 Abhydrolase_6        PF12697.7    225   7.3e-30  113.8   0.2   1   1   9.1e-32   8.2e-30  113.6   0.2     1   223     1   236     1   236 0.93 [subseq from] protein phosphatase methylesterase 1 [Candida albicans GC75] >KGU32269.1 protein phosphatase methylesterase 1 [Candida albicans P75063] >KHC47187.1 protein phosphatase methylesterase 1 [Candida albicans Ca6]
KHC65284.1/92-327        -            236 Abhydrolase_6        PF12697.7    225   7.3e-30  113.8   0.2   1   1   9.1e-32   8.2e-30  113.6   0.2     1   223     1   236     1   236 0.93 [subseq from] protein phosphatase methylesterase 1 [Candida albicans P75010]
PIG90096.1/27-268        -            242 Abhydrolase_6        PF12697.7    225   7.3e-30  113.8   0.3   1   1   9.8e-32   8.8e-30  113.5   0.3     3   224     1   242     1   242 0.81 [subseq from] alpha/beta fold family hydrolase [Aspergillus arachidicola] >KAE8344356.1 hypothetical protein BDV24DRAFT_160499 [Aspergillus arachidicola]
EXA49562.1/40-324        -            285 Abhydrolase_6        PF12697.7    225   7.4e-30  113.8   0.0   1   1   1.1e-31   9.7e-30  113.4   0.0     1   224     1   285     1   285 0.72 [subseq from] hypothetical protein FOVG_02687 [Fusarium oxysporum f. sp. pisi HDV247] >EXA49563.1 hypothetical protein FOVG_02687 [Fusarium oxysporum f. sp. pisi HDV247]
XP_022504346.1/31-318    -            288 Abhydrolase_6        PF12697.7    225   7.4e-30  113.8   0.0   1   1   1.1e-31   9.5e-30  113.4   0.0     1   225     1   288     1   288 0.83 [subseq from] hypothetical protein AYO20_01204 [Fonsecaea nubica] >OAL39334.1 hypothetical protein AYO20_01204 [Fonsecaea nubica]
KKY16637.1/44-324        -            281 Abhydrolase_6        PF12697.7    225   7.5e-30  113.7   0.1   1   1   1.2e-31   1.1e-29  113.2   0.1     1   223     1   280     1   281 0.81 [subseq from] putative epoxide hydrolase [Diplodia seriata]
OLY80454.1/33-316        -            284 Abhydrolase_6        PF12697.7    225   7.5e-30  113.7   0.1   1   1   1.4e-31   1.2e-29  113.0   0.1     1   223     1   283     1   284 0.71 [subseq from] Bifunctional epoxide hydrolase 2 [Smittium mucronatum]
OQD68981.1/25-272        -            248 Abhydrolase_6        PF12697.7    225   7.5e-30  113.7   0.2   1   1     1e-31   9.1e-30  113.5   0.2     1   222     1   247     1   248 0.78 [subseq from] hypothetical protein PENPOL_c002G00600 [Penicillium polonicum]
XP_009851120.1/54-356    -            303 Abhydrolase_6        PF12697.7    225   7.5e-30  113.7   0.0   1   1   1.1e-31   9.9e-30  113.3   0.0     1   225     1   303     1   303 0.82 [subseq from] hypothetical protein NEUTE1DRAFT_117040 [Neurospora tetrasperma FGSC 2508] >EGO58054.1 hypothetical protein NEUTE1DRAFT_117040 [Neurospora tetrasperma FGSC 2508] >EGZ71637.1 alpha/beta-hydrolase [Neurospora tetrasperma FGSC 2509]
XP_003067344.1/42-321    -            280 Abhydrolase_6        PF12697.7    225   7.6e-30  113.7   0.0   1   1   1.2e-31   1.1e-29  113.2   0.0     1   223     1   279     1   280 0.74 [subseq from] alpha/beta hydrolase fold family protein [Coccidioides posadasii C735 delta SOWgp] >EER25199.1 alpha/beta hydrolase fold family protein [Coccidioides posadasii C735 delta SOWgp]
KIW72567.1/26-267        -            242 Abhydrolase_6        PF12697.7    225   7.6e-30  113.7   0.0   1   1   1.2e-31   1.1e-29  113.2   0.0     1   215     1   235     1   241 0.77 [subseq from] hypothetical protein PV04_00749 [Phialophora americana]
RBQ72101.1/31-275        -            245 Abhydrolase_6        PF12697.7    225   7.6e-30  113.7   0.0   1   1   1.3e-31   1.2e-29  113.1   0.0     1   222     1   244     1   245 0.78 [subseq from] hypothetical protein FVER14953_05501 [Fusarium verticillioides]
KIV78794.1/30-330        -            301 Abhydrolase_6        PF12697.7    225   7.6e-30  113.7   0.0   1   1   1.3e-31   1.2e-29  113.1   0.0     1   225     1   301     1   301 0.82 [subseq from] hypothetical protein PV11_06404 [Exophiala sideris]
KGU30319.1/92-327        -            236 Abhydrolase_6        PF12697.7    225   7.7e-30  113.7   0.1   1   1   9.5e-32   8.5e-30  113.6   0.1     1   223     1   236     1   236 0.93 [subseq from] protein phosphatase methylesterase 1 [Candida albicans P34048]
XP_001239812.2/42-321    -            280 Abhydrolase_6        PF12697.7    225   7.7e-30  113.7   0.0   1   1   1.2e-31   1.1e-29  113.2   0.0     1   223     1   279     1   280 0.74 [subseq from] epoxide hydrolase [Coccidioides immitis RS] >EAS28229.3 epoxide hydrolase [Coccidioides immitis RS] >KMP09060.1 soluble epoxide hydrolase [Coccidioides immitis RMSCC 2394] >KMU77983.1 hypothetical protein CISG_06892 [Coccidioides immitis RMSCC 3703]
THY30586.1/32-332        -            301 Abhydrolase_6        PF12697.7    225   7.7e-30  113.7   0.2   1   1   1.1e-31   9.7e-30  113.4   0.2     2   225     1   301     1   301 0.85 [subseq from] alpha/beta-hydrolase [Aureobasidium pullulans]
RCH90675.1/81-319        -            239 Abhydrolase_6        PF12697.7    225   7.8e-30  113.7   0.0   1   1   9.7e-32   8.7e-30  113.5   0.0     2   222     1   238     1   239 0.93 [subseq from] Protein with carboxyl methyl esterase activity [Rhizopus azygosporus]
SCV73893.1/160-416       -            257 Abhydrolase_6        PF12697.7    225   7.8e-30  113.7   0.0   1   1   9.8e-32   8.8e-30  113.5   0.0     2   223     1   256     1   257 0.90 [subseq from] BQ2448_6323 [Microbotryum intermedium]
XP_013281632.1/119-374   -            256 Abhydrolase_6        PF12697.7    225   7.8e-30  113.7   0.2   1   1   9.9e-32   8.8e-30  113.5   0.2     1   224     1   256     1   256 0.87 [subseq from] hypothetical protein Z517_07657 [Fonsecaea pedrosoi CBS 271.37] >KIW77824.1 hypothetical protein Z517_07657 [Fonsecaea pedrosoi CBS 271.37]
RSL76791.1/25-271        -            247 Abhydrolase_6        PF12697.7    225   7.8e-30  113.7   0.0   1   1   1.1e-31   9.7e-30  113.4   0.0     1   221     1   246     1   247 0.73 [subseq from] hypothetical protein CEP51_009643 [Fusarium sp. AF-3]
XP_022499361.1/119-374   -            256 Abhydrolase_6        PF12697.7    225   7.9e-30  113.7   0.2   1   1   9.9e-32   8.9e-30  113.5   0.2     1   224     1   256     1   256 0.87 [subseq from] hypothetical protein AYO20_06402 [Fonsecaea nubica] >OAL34349.1 hypothetical protein AYO20_06402 [Fonsecaea nubica]
XP_025476687.1/42-317    -            276 Abhydrolase_6        PF12697.7    225     8e-30  113.6   0.0   1   1   1.1e-31     1e-29  113.3   0.0     1   224     1   276     1   276 0.82 [subseq from] alpha/beta-hydrolase [Aspergillus neoniger CBS 115656] >PYH31209.1 alpha/beta-hydrolase [Aspergillus neoniger CBS 115656]
RDK46772.1/42-317        -            276 Abhydrolase_6        PF12697.7    225     8e-30  113.6   0.0   1   1   1.1e-31     1e-29  113.3   0.0     1   224     1   276     1   276 0.81 [subseq from] alpha/beta-hydrolase [Aspergillus phoenicis ATCC 13157]
XP_957821.1/54-356       -            303 Abhydrolase_6        PF12697.7    225     8e-30  113.6   0.0   1   1   1.2e-31   1.1e-29  113.3   0.0     1   225     1   303     1   303 0.82 [subseq from] epoxide hydrolase [Neurospora crassa OR74A] >EAA28585.1 epoxide hydrolase [Neurospora crassa OR74A] >KHE89544.1 alpha/beta-hydrolase [Neurospora crassa]
CEI86177.1/82-320        -            239 Abhydrolase_6        PF12697.7    225   8.1e-30  113.6   0.0   1   1     1e-31     9e-30  113.5   0.0     2   222     1   238     1   239 0.92 [subseq from] Putative Protein phosphatase methylesterase 1 [Rhizopus microsporus]
TLD11588.1/32-332        -            301 Abhydrolase_6        PF12697.7    225   8.2e-30  113.6   0.1   1   1   1.5e-31   1.3e-29  112.9   0.1     1   225     1   301     1   301 0.73 [subseq from] hypothetical protein PspLS_11546 [Pyricularia sp. CBS 133598]
XP_025512380.1/31-289    -            259 Abhydrolase_6        PF12697.7    225   8.2e-30  113.6   0.0   1   1     1e-31   9.3e-30  113.4   0.0     1   225     1   259     1   259 0.84 [subseq from] glutathione S-transferase [Aspergillus piperis CBS 112811] >RAH54458.1 glutathione S-transferase [Aspergillus piperis CBS 112811]
EGE00172.1/118-375       -            258 Abhydrolase_6        PF12697.7    225   8.2e-30  113.6   0.3   1   1     1e-31   9.2e-30  113.5   0.3     2   223     1   257     1   258 0.91 [subseq from] protein phosphatase methylesterase [Trichophyton tonsurans CBS 112818]
EGE07404.1/118-375       -            258 Abhydrolase_6        PF12697.7    225   8.2e-30  113.6   0.3   1   1     1e-31   9.2e-30  113.5   0.3     2   223     1   257     1   258 0.91 [subseq from] phosphatase methylesterase [Trichophyton equinum CBS 127.97]
XP_019049710.1/37-290    -            254 Abhydrolase_6        PF12697.7    225   8.3e-30  113.6   0.0   1   1   1.2e-31     1e-29  113.3   0.0     2   222     1   253     1   254 0.77 [subseq from] hypothetical protein I302_00129 [Kwoniella bestiolae CBS 10118] >OCF28640.1 hypothetical protein I302_00129 [Kwoniella bestiolae CBS 10118]
KOC08478.1/25-271        -            247 Abhydrolase_6        PF12697.7    225   8.3e-30  113.6   0.4   1   1   1.2e-31     1e-29  113.3   0.4     1   222     1   247     1   247 0.72 [subseq from] putative alpha/beta hydrolase [Aspergillus flavus AF70]
XP_003047484.1/25-271    -            247 Abhydrolase_6        PF12697.7    225   8.3e-30  113.6   0.0   1   1   1.2e-31     1e-29  113.3   0.0     1   221     1   246     1   247 0.73 [subseq from] hypothetical protein NECHADRAFT_87832 [[Nectria] haematococca mpVI 77-13-4] >EEU41771.1 hypothetical protein NECHADRAFT_87832 [[Nectria] haematococca mpVI 77-13-4]
XP_001402257.1/42-317    -            276 Abhydrolase_6        PF12697.7    225   8.4e-30  113.6   0.0   1   1   1.2e-31   1.1e-29  113.2   0.0     1   224     1   276     1   276 0.81 [subseq from] epoxide hydrolase [Aspergillus niger CBS 513.88] >XP_025450303.1 alpha/beta-hydrolase [Aspergillus lacticoffeatus CBS 101883] >XP_026627073.1 Alpha/Beta hydrolase protein [Aspergillus welwitschiae] >CAK38986.1 unnamed protein product [Aspergillus niger] >SPB50976.1 unnamed protein product [Aspergillus niger] >PYH52248.1 alpha/beta-hydrolase [Aspergillus lacticoffeatus CBS 101883] >RDH17256.1 alpha/beta-hydrolase [Aspergillus niger ATCC 13496] >RDH34051.1 Alpha/Beta hydrolase protein [Aspergillus welwitschiae] >GCB23422.1 bifunctional epoxide hydrolase 2 [Aspergillus awamori] >TPR04116.1 Microtubule-associated protein CRIPT family protein [Aspergillus niger]
XP_024671033.1/42-316    -            275 Abhydrolase_6        PF12697.7    225   8.4e-30  113.6   0.4   1   1   1.2e-31   1.1e-29  113.2   0.4     1   223     1   275     1   275 0.81 [subseq from] epoxide hydrolase [Aspergillus candidus] >PLB37021.1 epoxide hydrolase [Aspergillus candidus]
RDW57097.1/27-256        -            230 Abhydrolase_6        PF12697.7    225   8.5e-30  113.6   0.1   1   1   1.1e-31   9.5e-30  113.4   0.1     1   222     1   229     1   230 0.78 [subseq from] hypothetical protein BP6252_13843 [Coleophoma cylindrospora]
KIW72941.1/119-374       -            256 Abhydrolase_6        PF12697.7    225   8.5e-30  113.6   0.2   1   1   1.1e-31   9.6e-30  113.4   0.2     1   223     1   255     1   256 0.89 [subseq from] hypothetical protein PV04_01099 [Phialophora americana]
PGH02477.1/41-321        -            281 Abhydrolase_6        PF12697.7    225   8.5e-30  113.6   0.0   1   1   1.2e-31   1.1e-29  113.2   0.0     1   225     1   281     1   281 0.79 [subseq from] hypothetical protein GX51_04645 [Blastomyces parvus]
KAB5536389.1/131-412     -            282 Abhydrolase_6        PF12697.7    225   8.5e-30  113.6   0.9   1   1   1.1e-31     1e-29  113.3   0.9     2   225     1   282     1   282 0.89 [subseq from] Alpha/Beta hydrolase protein [Coniochaeta sp. 2T2.1]
PCH42446.1/34-294        -            261 Abhydrolase_6        PF12697.7    225   8.6e-30  113.6   0.2   1   1   1.1e-31     1e-29  113.3   0.2     1   213     1   260     1   261 0.87 [subseq from] proline iminopeptidase [Wolfiporia cocos MD-104 SS10]
CEP11072.1/26-266        -            241 Abhydrolase_6        PF12697.7    225   8.6e-30  113.5   0.0   1   1   1.1e-31   9.7e-30  113.4   0.0     2   223     1   241     1   241 0.90 [subseq from] hypothetical protein [Parasitella parasitica]
XP_022383141.1/42-317    -            276 Abhydrolase_6        PF12697.7    225   8.7e-30  113.5   0.1   1   1   1.5e-31   1.3e-29  112.9   0.1     1   224     1   276     1   276 0.75 [subseq from] epoxide hydrolase [Aspergillus bombycis] >OGM39424.1 epoxide hydrolase [Aspergillus bombycis]
EXM13518.1/39-321        -            283 Abhydrolase_6        PF12697.7    225   8.7e-30  113.5   0.0   1   1   1.3e-31   1.2e-29  113.1   0.0     1   224     1   283     1   283 0.78 [subseq from] hypothetical protein FOTG_18030 [Fusarium oxysporum f. sp. vasinfectum 25433]
XP_007736155.1/120-374   -            255 Abhydrolase_6        PF12697.7    225   8.8e-30  113.5   0.4   1   1   1.1e-31   9.9e-30  113.4   0.4     1   224     1   255     1   255 0.88 [subseq from] hypothetical protein A1O3_07860 [Capronia epimyces CBS 606.96] >EXJ79581.1 hypothetical protein A1O3_07860 [Capronia epimyces CBS 606.96]
XP_024706529.1/42-317    -            276 Abhydrolase_6        PF12697.7    225   8.8e-30  113.5   0.1   1   1   1.5e-31   1.3e-29  113.0   0.1     1   224     1   276     1   276 0.76 [subseq from] epoxide hydrolase [Aspergillus steynii IBT 23096] >PLB51227.1 epoxide hydrolase [Aspergillus steynii IBT 23096]
OLY81693.1/33-315        -            283 Abhydrolase_6        PF12697.7    225   8.8e-30  113.5   0.1   1   1   1.3e-31   1.2e-29  113.1   0.1     1   223     1   283     1   283 0.78 [subseq from] Bifunctional epoxide hydrolase 2 [Smittium mucronatum]
EOD50840.1/34-333        -            300 Abhydrolase_6        PF12697.7    225     9e-30  113.5   0.4   1   1   1.5e-31   1.3e-29  113.0   0.4     1   225     1   300     1   300 0.72 [subseq from] putative epoxide hydrolase 2 protein [Neofusicoccum parvum UCRNP2]
PNP52378.1/33-335        -            303 Abhydrolase_6        PF12697.7    225     9e-30  113.5   0.6   1   1   1.5e-31   1.3e-29  112.9   0.6     1   225     1   303     1   303 0.74 [subseq from] hypothetical protein THARTR1_06982 [Trichoderma harzianum]
RAQ71325.1/25-271        -            247 Abhydrolase_6        PF12697.7    225     9e-30  113.5   0.4   1   1   1.3e-31   1.1e-29  113.1   0.4     1   222     1   247     1   247 0.73 [subseq from] alpha/beta hydrolase [Aspergillus flavus] >RAQ79514.1 alpha/beta hydrolase [Aspergillus flavus]
XP_007296636.1/39-313    -            275 Abhydrolase_6        PF12697.7    225     9e-30  113.5   0.1   1   1   1.9e-31   1.7e-29  112.6   0.1     1   223     1   274     1   275 0.75 [subseq from] epoxide hydrolase [Marssonina brunnea f. sp. 'multigermtubi' MB_m1] >EKD12985.1 epoxide hydrolase [Marssonina brunnea f. sp. 'multigermtubi' MB_m1]
KAE8422499.1/27-268      -            242 Abhydrolase_6        PF12697.7    225     9e-30  113.5   0.3   1   1   1.2e-31   1.1e-29  113.2   0.3     3   224     1   242     1   242 0.83 [subseq from] Alpha/Beta hydrolase protein [Aspergillus pseudocaelatus]
XP_016622568.1/49-339    -            291 Abhydrolase_6        PF12697.7    225   9.1e-30  113.5   0.0   1   1   1.8e-31   1.6e-29  112.7   0.0     1   223     1   290     1   291 0.77 [subseq from] hypothetical protein Z519_02964 [Cladophialophora bantiana CBS 173.52] >KIW95899.1 hypothetical protein Z519_02964 [Cladophialophora bantiana CBS 173.52]
XP_023089172.1/25-271    -            247 Abhydrolase_6        PF12697.7    225   9.1e-30  113.5   0.3   1   1   1.3e-31   1.1e-29  113.2   0.3     1   222     1   247     1   247 0.72 [subseq from] unnamed protein product [Aspergillus oryzae RIB40] >BAE55951.1 unnamed protein product [Aspergillus oryzae RIB40] >EIT81867.1 hypothetical protein Ao3042_01630 [Aspergillus oryzae 3.042] >KDE81601.1 hypothetical protein AO1008_08070 [Aspergillus oryzae 100-8] >OOO12831.1 alpha/beta hydrolase fold protein [Aspergillus oryzae] >RMZ46051.1 alpha/beta hydrolase [Aspergillus flavus] >KAB8245383.1 Alpha/Beta hydrolase protein [Aspergillus parvisclerotigenus]
XP_002848109.1/102-387   -            286 Abhydrolase_6        PF12697.7    225   9.1e-30  113.5   2.7   1   2   9.3e-28   8.3e-26  100.5   1.7     1   213     1   219     1   222 0.84 [subseq from] epoxide hydrolase [Microsporum canis CBS 113480] >EEQ30796.1 epoxide hydrolase [Microsporum canis CBS 113480]
XP_002848109.1/102-387   -            286 Abhydrolase_6        PF12697.7    225   9.1e-30  113.5   2.7   2   2      0.87        78   12.3   0.0   197   223   260   286   227   286 0.86 [subseq from] epoxide hydrolase [Microsporum canis CBS 113480] >EEQ30796.1 epoxide hydrolase [Microsporum canis CBS 113480]
OXN25504.1/42-325        -            284 Abhydrolase_6        PF12697.7    225   9.1e-30  113.5   0.0   1   1   1.4e-31   1.3e-29  113.0   0.0     1   224     1   284     1   284 0.82 [subseq from] hypothetical protein CDV57_04553 [Aspergillus fumigatus]
KJJ30083.1/27-268        -            242 Abhydrolase_6        PF12697.7    225   9.1e-30  113.5   0.2   1   1   1.2e-31   1.1e-29  113.2   0.2     3   223     1   241     1   242 0.82 [subseq from] putative alpha/beta fold family hydrolase [Aspergillus flavus AF70]
KEQ66755.1/41-320        -            280 Abhydrolase_6        PF12697.7    225   9.2e-30  113.5   0.0   1   1   1.3e-31   1.2e-29  113.1   0.0     1   223     1   279     1   280 0.81 [subseq from] alpha/beta-hydrolase [Aureobasidium melanogenum CBS 110374]
XP_018750635.1/59-303    -            245 Abhydrolase_6        PF12697.7    225   9.3e-30  113.4   0.0   1   1   1.4e-31   1.2e-29  113.0   0.0     1   222     1   244     1   245 0.77 [subseq from] hypothetical protein FVEG_05501 [Fusarium verticillioides 7600] >EWG44444.1 hypothetical protein FVEG_05501 [Fusarium verticillioides 7600]
CEJ61493.1/40-293        -            254 Abhydrolase_6        PF12697.7    225   9.3e-30  113.4   0.5   1   1   1.2e-31   1.1e-29  113.2   0.5     1   223     1   253     1   254 0.82 [subseq from] hypothetical protein PMG11_10026 [Penicillium brasilianum]
XP_002626636.1/41-321    -            281 Abhydrolase_6        PF12697.7    225   9.3e-30  113.4   0.0   1   1   1.3e-31   1.2e-29  113.1   0.0     1   225     1   281     1   281 0.83 [subseq from] epoxide hydrolase [Blastomyces gilchristii SLH14081] >OAT06633.1 epoxide hydrolase [Blastomyces gilchristii SLH14081]
EEH02807.1/45-392        -            348 Abhydrolase_6        PF12697.7    225   9.3e-30  113.4   4.3   1   1   1.6e-29   1.4e-27  106.3   4.3     1   222     1   347     1   348 0.82 [subseq from] epoxide hydrolase [Histoplasma capsulatum G186AR]
XP_024688546.1/42-316    -            275 Abhydrolase_6        PF12697.7    225   9.4e-30  113.4   0.3   1   1   1.3e-31   1.2e-29  113.1   0.3     1   223     1   275     1   275 0.82 [subseq from] epoxide hydrolase [Aspergillus campestris IBT 28561] >PKX99951.1 epoxide hydrolase [Aspergillus campestris IBT 28561]
XP_014542926.1/27-268    -            242 Abhydrolase_6        PF12697.7    225   9.6e-30  113.4   0.8   1   1   1.3e-31   1.1e-29  113.2   0.8     3   224     1   242     1   242 0.84 [subseq from] Alpha/beta hydrolase fold-1, partial [Metarhizium brunneum ARSEF 3297] >KID73731.1 Alpha/beta hydrolase fold-1, partial [Metarhizium brunneum ARSEF 3297]
TKX22791.1/40-320        -            281 Abhydrolase_6        PF12697.7    225   9.7e-30  113.4   0.1   1   1   1.4e-31   1.2e-29  113.0   0.1     1   223     1   280     1   281 0.78 [subseq from] alpha/beta hydrolase fold-containing protein 20 [Elsinoe australis]
TGO18126.1/120-371       -            252 Abhydrolase_6        PF12697.7    225   9.9e-30  113.3   0.2   1   1   1.2e-31   1.1e-29  113.2   0.2     2   223     1   252     1   252 0.91 [subseq from] hypothetical protein BTUL_0012g00710 [Botrytis tulipae]
XP_016591915.1/38-298    -            261 Abhydrolase_6        PF12697.7    225     1e-29  113.3   3.6   1   1   4.6e-31   4.1e-29  111.3   3.6     1   223     1   260     1   261 0.71 [subseq from] proline iminopeptidase [Sporothrix schenckii 1099-18] >ERS98584.1 hypothetical protein HMPREF1624_05370 [Sporothrix schenckii ATCC 58251] >KJR89239.1 proline iminopeptidase [Sporothrix schenckii 1099-18]
OOF98384.1/42-317        -            276 Abhydrolase_6        PF12697.7    225     1e-29  113.3   0.0   1   1   1.5e-31   1.3e-29  112.9   0.0     1   224     1   276     1   276 0.82 [subseq from] hypothetical protein ASPCADRAFT_205619 [Aspergillus carbonarius ITEM 5010]
XP_014535658.1/42-317    -            276 Abhydrolase_6        PF12697.7    225     1e-29  113.3   0.0   1   1   1.4e-31   1.3e-29  113.0   0.0     1   223     1   275     1   276 0.80 [subseq from] Epoxide hydrolase, putative [Penicillium digitatum Pd1] >EKV16038.1 Epoxide hydrolase, putative [Penicillium digitatum Pd1] >EKV18033.1 Epoxide hydrolase, putative [Penicillium digitatum PHI26]
RTE68523.1/40-322        -            283 Abhydrolase_6        PF12697.7    225     1e-29  113.3   0.2   1   1   1.5e-31   1.3e-29  112.9   0.2     1   224     1   283     1   283 0.75 [subseq from] hypothetical protein BHE90_017100 [Fusarium euwallaceae]
RWA14443.1/34-331        -            298 Abhydrolase_6        PF12697.7    225     1e-29  113.3   1.8   1   1   1.7e-31   1.5e-29  112.7   1.8     1   225     1   298     1   298 0.72 [subseq from] hypothetical protein EKO27_g696 [Xylaria grammica]
XP_008100302.1/41-336    -            296 Abhydrolase_6        PF12697.7    225     1e-29  113.3   3.4   1   1   2.1e-31   1.9e-29  112.4   3.4     1   223     1   295     1   296 0.79 [subseq from] hypothetical protein GLRG_11427 [Colletotrichum graminicola M1.001] >EFQ36282.1 hypothetical protein GLRG_11427 [Colletotrichum graminicola M1.001]
XP_013314261.1/102-364   -            263 Abhydrolase_6        PF12697.7    225     1e-29  113.3   2.8   1   1   1.3e-31   1.2e-29  113.1   2.8     1   222     1   262     1   263 0.86 [subseq from] hypothetical protein PV05_09224 [Exophiala xenobiotica] >KIW53677.1 hypothetical protein PV05_09224 [Exophiala xenobiotica]
XP_007739401.1/31-256    -            226 Abhydrolase_6        PF12697.7    225     1e-29  113.3   0.0   1   1   1.4e-31   1.2e-29  113.1   0.0     1   220     1   225     1   226 0.77 [subseq from] hypothetical protein A1O5_00592 [Cladophialophora psammophila CBS 110553] >EXJ76084.1 hypothetical protein A1O5_00592 [Cladophialophora psammophila CBS 110553]
RBR14703.1/31-275        -            245 Abhydrolase_6        PF12697.7    225     1e-29  113.3   0.0   1   1   1.8e-31   1.6e-29  112.7   0.0     1   222     1   244     1   245 0.78 [subseq from] hypothetical protein FVER53590_05501 [Fusarium verticillioides]
OJI98680.1/25-275        -            251 Abhydrolase_6        PF12697.7    225   1.1e-29  113.3   0.1   1   1   1.4e-31   1.3e-29  113.0   0.1     1   222     1   249     1   251 0.73 [subseq from] hypothetical protein ASPVEDRAFT_147874 [Aspergillus versicolor CBS 583.65]
KEP47440.1/124-381       -            258 Abhydrolase_6        PF12697.7    225   1.1e-29  113.3   0.7   1   1   1.3e-31   1.2e-29  113.1   0.7     1   223     1   257     1   258 0.91 [subseq from] protein phosphatase methylesterase [Rhizoctonia solani 123E]
RMY90383.1/31-285        -            255 Abhydrolase_6        PF12697.7    225   1.1e-29  113.3   0.0   1   1   1.5e-31   1.3e-29  113.0   0.0     1   222     1   254     1   255 0.78 [subseq from] hypothetical protein D0862_09980 [Hortaea werneckii]
KGR13234.1/92-327        -            236 Abhydrolase_6        PF12697.7    225   1.1e-29  113.3   0.2   1   1   1.3e-31   1.2e-29  113.1   0.2     1   223     1   236     1   236 0.93 [subseq from] protein phosphatase methylesterase 1 [Candida albicans P57072]
XP_722509.1/92-327       -            236 Abhydrolase_6        PF12697.7    225   1.1e-29  113.3   0.2   1   1   1.3e-31   1.2e-29  113.1   0.2     1   223     1   236     1   236 0.93 [subseq from] carboxylesterase-mitochondrial 37S ribosomal protein YmS2 [Candida albicans SC5314] >Q5ALW7.1 RecName: Full=Protein phosphatase methylesterase 1; Short=PME-1 >KGQ96831.1 protein phosphatase methylesterase 1 [Candida albicans P37005] >KGR16019.1 protein phosphatase methylesterase 1 [Candida albicans P78048] >KGR22212.1 protein phosphatase methylesterase 1 [Candida albicans P37037] >KGT71156.1 protein phosphatase methylesterase 1 [Candida albicans 12C] >KGU12303.1 protein phosphatase methylesterase 1 [Candida albicans P87] >KGU16028.1 protein phosphatase methylesterase 1 [Candida albicans 19F] >KGU16221.1 protein phosphatase methylesterase 1 [Candida albicans L26] >KHC59283.1 protein phosphatase methylesterase 1 [Candida albicans P37039] >KHC73840.1 protein phosphatase methylesterase 1 [Candida albicans P75016] >KHC81224.1 protein phosphatase methylesterase 1 [Candida albicans SC5314] >KHC88715.1 protein phosphatase methylesterase 1 [Candida albicans SC5314] >AOW27198.1 carboxylesterase-mitochondrial 37S ribosomal protein YmS2 [Candida albicans SC5314] >RLP62855.1 protein phosphatase methylesterase 1 [Candida albicans Ca529L]
KAE8204995.1/164-456     -            293 Abhydrolase_6        PF12697.7    225   1.1e-29  113.2   0.1   1   1   1.6e-31   1.4e-29  112.8   0.1     2   224     1   293     1   293 0.96 [subseq from] hypothetical protein CF328_g745 [Tilletia controversa] >KAE8254552.1 hypothetical protein A4X06_0g846 [Tilletia controversa]
XP_025342312.1/26-267    -            242 Abhydrolase_6        PF12697.7    225   1.1e-29  113.2   0.1   1   1   1.4e-31   1.3e-29  113.0   0.1     1   222     1   241     1   242 0.74 [subseq from] hypothetical protein CXQ85_000347 [[Candida] haemulonis] >PVH21372.1 hypothetical protein CXQ85_000347 [[Candida] haemulonis]
EFW19606.1/42-321        -            280 Abhydrolase_6        PF12697.7    225   1.1e-29  113.2   0.0   1   1   1.8e-31   1.6e-29  112.7   0.0     1   223     1   279     1   280 0.74 [subseq from] epoxide hydrolase [Coccidioides posadasii str. Silveira]
RMJ15396.1/61-314        -            254 Abhydrolase_6        PF12697.7    225   1.1e-29  113.2   1.2   1   1   1.9e-31   1.7e-29  112.6   1.2     1   223     1   253     1   254 0.80 [subseq from] hypothetical protein CDV36_004926 [Fusarium sp. AF-12] >RSL80423.1 hypothetical protein CEP51_006590 [Fusarium sp. AF-3]
KHC39229.1/92-327        -            236 Abhydrolase_6        PF12697.7    225   1.1e-29  113.2   0.2   1   1   1.4e-31   1.2e-29  113.0   0.2     1   223     1   236     1   236 0.93 [subseq from] protein phosphatase methylesterase 1 [Candida albicans P76067]
KND95773.2/26-268        -            243 Abhydrolase_6        PF12697.7    225   1.1e-29  113.2   0.1   1   1   1.4e-31   1.3e-29  113.0   0.1     1   224     1   243     1   243 0.76 [subseq from] hypothetical protein QG37_08106 [[Candida] auris] >PIS58930.1 hypothetical protein B9J08_000389 [[Candida] auris]
XP_013951630.1/119-369   -            251 Abhydrolase_6        PF12697.7    225   1.1e-29  113.2   0.7   1   1   1.4e-31   1.3e-29  113.0   0.7     2   223     1   251     1   251 0.93 [subseq from] hypothetical protein TRIVIDRAFT_57311 [Trichoderma virens Gv29-8] >EHK17427.1 hypothetical protein TRIVIDRAFT_57311 [Trichoderma virens Gv29-8]
RMY86801.1/31-285        -            255 Abhydrolase_6        PF12697.7    225   1.1e-29  113.2   0.0   1   1   1.5e-31   1.3e-29  112.9   0.0     1   222     1   254     1   255 0.78 [subseq from] hypothetical protein D0864_06999 [Hortaea werneckii]
KUI59174.1/29-257        -            229 Abhydrolase_6        PF12697.7    225   1.1e-29  113.2   0.0   1   1   1.7e-31   1.5e-29  112.7   0.0     1   220     1   227     1   229 0.77 [subseq from] Putative aminoacrylate hydrolase RutD [Valsa mali var. pyri]
GAA90997.1/42-341        -            300 Abhydrolase_6        PF12697.7    225   1.1e-29  113.2   0.0   1   1   1.7e-31   1.5e-29  112.8   0.0     1   224     1   300     1   300 0.85 [subseq from] epoxide hydrolase [Aspergillus kawachii IFO 4308] >GAT26200.1 epoxide hydrolase [Aspergillus luchuensis]
XP_024664083.1/62-303    -            242 Abhydrolase_6        PF12697.7    225   1.1e-29  113.2   0.0   1   1   1.4e-31   1.3e-29  113.0   0.0     1   223     1   242     1   242 0.83 [subseq from] Abhydrolase domain-containing protein C57A10.08c [Wickerhamiella sorbophila] >PRT54137.1 Abhydrolase domain-containing protein C57A10.08c [Wickerhamiella sorbophila]
GAP92661.2/34-331        -            298 Abhydrolase_6        PF12697.7    225   1.1e-29  113.2   3.2   1   1   1.9e-31   1.7e-29  112.6   3.2     1   225     1   298     1   298 0.75 [subseq from] putative epoxide hydrolase [Rosellinia necatrix]
PYI01523.1/30-290        -            261 Abhydrolase_6        PF12697.7    225   1.1e-29  113.2   0.0   1   1   1.4e-31   1.3e-29  113.0   0.0     1   221     1   258     1   261 0.88 [subseq from] alpha/beta-hydrolase [Aspergillus sclerotiicarbonarius CBS 121057]
PSN71502.1/30-329        -            300 Abhydrolase_6        PF12697.7    225   1.1e-29  113.1   0.1   1   1   1.7e-31   1.5e-29  112.7   0.1     1   224     1   300     1   300 0.82 [subseq from] alpha/beta-hydrolase [Corynespora cassiicola Philippines]
EIT80281.1/37-309        -            273 Abhydrolase_6        PF12697.7    225   1.1e-29  113.1   0.0   1   1   1.9e-31   1.7e-29  112.6   0.0     4   224     1   273     1   273 0.74 [subseq from] soluble epoxide hydrolase [Aspergillus oryzae 3.042] >KDE78874.1 soluble epoxide hydrolase [Aspergillus oryzae 100-8] >RAQ52576.1 epoxide hydrolase [Aspergillus flavus] >RAQ73344.1 epoxide hydrolase [Aspergillus flavus] >RAQ74488.1 epoxide hydrolase [Aspergillus flavus] >RMZ36756.1 epoxide hydrolase [Aspergillus flavus]
XP_001822366.1/37-309    -            273 Abhydrolase_6        PF12697.7    225   1.1e-29  113.1   0.0   1   1   1.9e-31   1.7e-29  112.6   0.0     4   224     1   273     1   273 0.74 [subseq from] unnamed protein product [Aspergillus oryzae RIB40] >BAE61233.1 unnamed protein product [Aspergillus oryzae RIB40] >KOC18477.1 epoxide hydrolase [Aspergillus flavus AF70] >OOO12070.1 epoxide hydrolase [Aspergillus oryzae]
EUC58391.1/122-379       -            258 Abhydrolase_6        PF12697.7    225   1.1e-29  113.1   0.8   1   1   1.4e-31   1.3e-29  113.0   0.8     1   223     1   257     1   258 0.91 [subseq from] protein phosphatase methylesterase [Rhizoctonia solani AG-3 Rhs1AP]
CRG91992.1/128-394       -            267 Abhydrolase_6        PF12697.7    225   1.2e-29  113.1   2.6   1   1   1.6e-31   1.4e-29  112.8   2.6     1   222     1   266     1   267 0.84 [subseq from] Putative epoxide hydrolase [Talaromyces islandicus]
QBZ59999.1/37-325        -            289 Abhydrolase_6        PF12697.7    225   1.2e-29  113.1   1.7   1   1   1.7e-31   1.5e-29  112.7   1.7     1   223     1   289     1   289 0.82 [subseq from] hypothetical protein PoMZ_04968 [Pyricularia oryzae]
TGO30307.1/120-371       -            252 Abhydrolase_6        PF12697.7    225   1.2e-29  113.1   0.2   1   1   1.4e-31   1.3e-29  113.0   0.2     2   223     1   252     1   252 0.91 [subseq from] hypothetical protein BPAE_0006g00470 [Botrytis paeoniae]
DAA79722.1/118-375       -            258 Abhydrolase_6        PF12697.7    225   1.2e-29  113.1   0.3   1   1   1.4e-31   1.3e-29  113.0   0.3     2   223     1   257     1   258 0.92 [subseq from] TPA_exp: Protein phosphatase methylesterase 1 (PME-1) [Trichophyton benhamiae CBS 112371]
XP_003017623.1/114-371   -            258 Abhydrolase_6        PF12697.7    225   1.2e-29  113.1   0.3   1   1   1.4e-31   1.3e-29  113.0   0.3     2   223     1   257     1   258 0.92 [subseq from] hypothetical protein ARB_04505 [Trichophyton benhamiae CBS 112371] >EFE36978.1 hypothetical protein ARB_04505 [Trichophyton benhamiae CBS 112371]
PTB73872.1/33-262        -            230 Abhydrolase_6        PF12697.7    225   1.2e-29  113.1   0.0   1   1   1.5e-31   1.4e-29  112.9   0.0     1   225     1   230     1   230 0.78 [subseq from] alpha/beta-hydrolase [Trichoderma longibrachiatum ATCC 18648]
XP_025516164.1/42-341    -            300 Abhydrolase_6        PF12697.7    225   1.2e-29  113.1   0.0   1   1   1.8e-31   1.6e-29  112.7   0.0     1   224     1   300     1   300 0.86 [subseq from] epoxide hydrolase [Aspergillus piperis CBS 112811] >RAH58242.1 epoxide hydrolase [Aspergillus piperis CBS 112811]
KAB8077062.1/42-317      -            276 Abhydrolase_6        PF12697.7    225   1.2e-29  113.1   0.0   1   1   1.8e-31   1.6e-29  112.7   0.0     1   224     1   276     1   276 0.80 [subseq from] Alpha/Beta hydrolase protein [Aspergillus leporis]
RMY70989.1/31-277        -            247 Abhydrolase_6        PF12697.7    225   1.2e-29  113.1   0.0   1   1   1.6e-31   1.4e-29  112.8   0.0     1   222     1   246     1   247 0.79 [subseq from] hypothetical protein D0863_05434 [Hortaea werneckii]
EQK98503.1/121-371       -            251 Abhydrolase_6        PF12697.7    225   1.2e-29  113.1   2.2   1   1   1.5e-31   1.3e-29  112.9   2.2     2   223     1   251     1   251 0.92 [subseq from] protein phosphatase methylesterase 1 [Ophiocordyceps sinensis CO18]
TKA79554.1/19-270        -            252 Abhydrolase_6        PF12697.7    225   1.2e-29  113.1   0.8   1   1   1.7e-31   1.6e-29  112.7   0.8     1   223     1   251     1   252 0.71 [subseq from] hypothetical protein B0A55_02740 [Friedmanniomyces simplex]
XP_013322946.1/31-260    -            230 Abhydrolase_6        PF12697.7    225   1.2e-29  113.1   0.0   1   1   1.7e-31   1.5e-29  112.7   0.0     1   220     1   228     1   229 0.80 [subseq from] hypothetical protein T310_10068 [Rasamsonia emersonii CBS 393.64] >KKA16334.1 hypothetical protein T310_10068 [Rasamsonia emersonii CBS 393.64]
GAW13543.1/34-331        -            298 Abhydrolase_6        PF12697.7    225   1.2e-29  113.1   2.2   1   1     2e-31   1.8e-29  112.5   2.2     1   225     1   298     1   298 0.72 [subseq from] hypothetical protein ANO14919_029300 [fungal sp. No.14919]
ROW11363.1/123-373       -            251 Abhydrolase_6        PF12697.7    225   1.2e-29  113.1   1.0   1   1   1.5e-31   1.4e-29  112.9   1.0     2   222     1   250     1   251 0.90 [subseq from] hypothetical protein VMCG_01069 [Valsa malicola]
KFA62922.1/30-283        -            254 Abhydrolase_6        PF12697.7    225   1.2e-29  113.1   1.1   1   1   1.9e-31   1.7e-29  112.6   1.1     1   223     1   253     1   254 0.74 [subseq from] hypothetical protein S40285_09071 [Stachybotrys chlorohalonata IBT 40285]
OBT68277.1/44-327        -            284 Abhydrolase_6        PF12697.7    225   1.2e-29  113.1   0.6   1   1   1.6e-31   1.5e-29  112.8   0.6     1   224     1   284     1   284 0.82 [subseq from] hypothetical protein VE03_02374 [Pseudogymnoascus sp. 23342-1-I1]
XP_001793755.1/27-252    -            226 Abhydrolase_6        PF12697.7    225   1.2e-29  113.0   0.0   1   1   1.7e-31   1.5e-29  112.8   0.0     2   222     1   226     1   226 0.78 [subseq from] hypothetical protein SNOG_03175 [Parastagonospora nodorum SN15] >EAT89906.1 hypothetical protein SNOG_03175 [Parastagonospora nodorum SN15]
KIV80758.1/122-376       -            255 Abhydrolase_6        PF12697.7    225   1.2e-29  113.0   0.5   1   1   1.6e-31   1.4e-29  112.9   0.5     1   224     1   255     1   255 0.89 [subseq from] hypothetical protein PV11_08236 [Exophiala sideris]
KAB5592293.1/95-350      -            256 Abhydrolase_6        PF12697.7    225   1.2e-29  113.0   0.4   1   1   1.6e-31   1.4e-29  112.9   0.4     1   223     1   255     1   256 0.90 [subseq from] Protein phosphatase methylesterase 1 [Ceratobasidium theobromae]
KIW73488.1/25-268        -            244 Abhydrolase_6        PF12697.7    225   1.2e-29  113.0   0.1   1   1   1.7e-31   1.6e-29  112.7   0.1     1   223     1   243     1   244 0.78 [subseq from] hypothetical protein PV04_01602 [Phialophora americana]
XP_016622658.1/25-268    -            244 Abhydrolase_6        PF12697.7    225   1.3e-29  113.0   0.4   1   1   1.8e-31   1.6e-29  112.7   0.4     1   223     1   243     1   244 0.76 [subseq from] hypothetical protein Z519_03055 [Cladophialophora bantiana CBS 173.52] >KIW95989.1 hypothetical protein Z519_03055 [Cladophialophora bantiana CBS 173.52]
XP_025446452.1/42-320    -            279 Abhydrolase_6        PF12697.7    225   1.3e-29  113.0   0.1   1   1   1.9e-31   1.7e-29  112.6   0.1     1   224     1   279     1   279 0.72 [subseq from] alpha/beta-hydrolase [Aspergillus brunneoviolaceus CBS 621.78] >RAH49931.1 alpha/beta-hydrolase [Aspergillus brunneoviolaceus CBS 621.78]
KZT62779.1/40-315        -            276 Abhydrolase_6        PF12697.7    225   1.3e-29  113.0   0.5   1   1   2.3e-31   2.1e-29  112.3   0.5     1   222     1   275     1   276 0.80 [subseq from] alpha/beta-hydrolase [Calocera cornea HHB12733]
OJD23955.1/41-321        -            281 Abhydrolase_6        PF12697.7    225   1.3e-29  113.0   0.0   1   1   1.9e-31   1.7e-29  112.6   0.0     1   225     1   281     1   281 0.80 [subseq from] hypothetical protein ACJ73_04695 [Blastomyces percursus]
XP_024322303.1/38-321    -            284 Abhydrolase_6        PF12697.7    225   1.3e-29  113.0   0.5   1   1   1.7e-31   1.5e-29  112.7   0.5     1   224     1   284     1   284 0.87 [subseq from] hypothetical protein VC83_05964 [Pseudogymnoascus destructans] >ELR08967.1 hypothetical protein GMDG_00585 [Pseudogymnoascus destructans 20631-21] >OAF57012.1 hypothetical protein VC83_05964 [Pseudogymnoascus destructans]
OAL22833.1/119-374       -            256 Abhydrolase_6        PF12697.7    225   1.3e-29  112.9   0.2   1   1   1.7e-31   1.5e-29  112.8   0.2     1   224     1   256     1   256 0.89 [subseq from] hypothetical protein AYO22_06741 [Fonsecaea multimorphosa]
XP_016631180.1/119-374   -            256 Abhydrolase_6        PF12697.7    225   1.3e-29  112.9   0.2   1   1   1.7e-31   1.5e-29  112.8   0.2     1   224     1   256     1   256 0.89 [subseq from] hypothetical protein Z520_07171 [Fonsecaea multimorphosa CBS 102226] >KIX97057.1 hypothetical protein Z520_07171 [Fonsecaea multimorphosa CBS 102226]
RMZ90714.1/46-348        -            303 Abhydrolase_6        PF12697.7    225   1.3e-29  112.9   2.9   1   1   6.8e-31   6.1e-29  110.8   2.9     1   223     1   302     1   303 0.68 [subseq from] hypothetical protein DV736_g2040, partial [Chaetothyriales sp. CBS 134916]
KDN50536.1/52-308        -            257 Abhydrolase_6        PF12697.7    225   1.3e-29  112.9   0.1   1   1   1.9e-31   1.7e-29  112.6   0.1     1   223     1   257     1   257 0.75 [subseq from] hypothetical protein RSAG8_01034, partial [Rhizoctonia solani AG-8 WAC10335]
KNZ73382.1/106-356       -            251 Abhydrolase_6        PF12697.7    225   1.3e-29  112.9   0.0   1   1   1.7e-31   1.5e-29  112.7   0.0     2   223     1   250     1   251 0.92 [subseq from] Protein phosphatase methylesterase 1 [Termitomyces sp. J132]
XP_001382300.2/97-339    -            243 Abhydrolase_6        PF12697.7    225   1.4e-29  112.9   0.0   1   1   1.7e-31   1.5e-29  112.7   0.0     2   223     1   242     1   243 0.91 [subseq from] carboxyl methyl esterase [Scheffersomyces stipitis CBS 6054] >ABN64271.2 carboxyl methyl esterase [Scheffersomyces stipitis CBS 6054]
OPB45665.1/42-343        -            302 Abhydrolase_6        PF12697.7    225   1.4e-29  112.9   0.1   1   1   2.5e-31   2.3e-29  112.2   0.1     1   225     1   302     1   302 0.75 [subseq from] hypothetical protein A0O28_0078750 [Trichoderma guizhouense]
XP_013262865.1/43-332    -            290 Abhydrolase_6        PF12697.7    225   1.4e-29  112.9   0.0   1   1   2.6e-31   2.3e-29  112.1   0.0     1   224     1   290     1   290 0.71 [subseq from] hypothetical protein A1O9_05125 [Exophiala aquamarina CBS 119918] >KEF60275.1 hypothetical protein A1O9_05125 [Exophiala aquamarina CBS 119918]
ODO09519.1/37-284        -            248 Abhydrolase_6        PF12697.7    225   1.4e-29  112.9   0.1   1   1     2e-31   1.8e-29  112.5   0.1     1   222     1   247     1   248 0.75 [subseq from] hypothetical protein I350_03122 [Cryptococcus amylolentus CBS 6273]
KGQ06083.1/62-306        -            245 Abhydrolase_6        PF12697.7    225   1.4e-29  112.9   2.3   1   1   1.8e-31   1.6e-29  112.6   2.3     1   222     1   244     1   245 0.81 [subseq from] Non-heme chloroperoxidase [Beauveria bassiana D1-5]
KZP02835.1/43-317        -            275 Abhydrolase_6        PF12697.7    225   1.4e-29  112.9   0.1   1   1     2e-31   1.8e-29  112.5   0.1     1   223     1   274     1   275 0.77 [subseq from] alpha beta-hydrolase [Fibularhizoctonia sp. CBS 109695] >KZP20119.1 alpha beta-hydrolase [Fibularhizoctonia sp. CBS 109695]
PMD19847.1/39-372        -            334 Abhydrolase_6        PF12697.7    225   1.4e-29  112.9   0.1   1   1     9e-31     8e-29  110.4   0.1     1   222     1   334     1   334 0.76 [subseq from] alpha/beta-hydrolase [Pezoloma ericae]
ODV82617.1/24-270        -            247 Abhydrolase_6        PF12697.7    225   1.4e-29  112.9   0.0   1   1   1.9e-31   1.7e-29  112.6   0.0     2   220     1   245     1   247 0.75 [subseq from] hypothetical protein CANARDRAFT_184654, partial [[Candida] arabinofermentans NRRL YB-2248]
XP_018073630.1/40-314    -            275 Abhydrolase_6        PF12697.7    225   1.4e-29  112.8   0.0   1   1   2.2e-31     2e-29  112.4   0.0     1   224     1   275     1   275 0.76 [subseq from] alpha/beta-hydrolase [Phialocephala scopiformis] >KUJ19275.1 alpha/beta-hydrolase [Phialocephala scopiformis]
XP_023626641.1/32-333    -            302 Abhydrolase_6        PF12697.7    225   1.4e-29  112.8   0.0   1   1   2.6e-31   2.4e-29  112.1   0.0     1   223     1   301     1   302 0.87 [subseq from] uncharacterized protein RCC_05606 [Ramularia collo-cygni] >CZT19751.1 uncharacterized protein RCC_05606 [Ramularia collo-cygni]
THW87360.1/61-313        -            253 Abhydrolase_6        PF12697.7    225   1.4e-29  112.8   0.9   1   1     2e-31   1.8e-29  112.5   0.9     1   221     1   251     1   253 0.74 [subseq from] alpha/beta-hydrolase [Aureobasidium pullulans]
XP_016630206.1/31-256    -            226 Abhydrolase_6        PF12697.7    225   1.4e-29  112.8   0.0   1   1   1.9e-31   1.7e-29  112.6   0.0     1   220     1   225     1   226 0.76 [subseq from] hypothetical protein Z520_08338 [Fonsecaea multimorphosa CBS 102226] >KIX96083.1 hypothetical protein Z520_08338 [Fonsecaea multimorphosa CBS 102226] >OAL21849.1 hypothetical protein AYO22_07791 [Fonsecaea multimorphosa]
XP_007746131.1/43-332    -            290 Abhydrolase_6        PF12697.7    225   1.5e-29  112.8   0.0   1   1   2.9e-31   2.6e-29  112.0   0.0     1   223     1   289     1   290 0.81 [subseq from] hypothetical protein A1O5_07352 [Cladophialophora psammophila CBS 110553] >EXJ69316.1 hypothetical protein A1O5_07352 [Cladophialophora psammophila CBS 110553]
GBF67079.1/118-375       -            258 Abhydrolase_6        PF12697.7    225   1.5e-29  112.8   0.3   1   1   1.9e-31   1.7e-29  112.6   0.3     2   223     1   257     1   258 0.92 [subseq from] phosphatase methylesterase [Trichophyton mentagrophytes]
SMR62902.1/32-332        -            301 Abhydrolase_6        PF12697.7    225   1.5e-29  112.8   0.0   1   1   2.7e-31   2.4e-29  112.1   0.0     1   223     1   301     1   301 0.79 [subseq from] unnamed protein product [Zymoseptoria tritici ST99CH_3D1]
OLN81968.1/26-270        -            245 Abhydrolase_6        PF12697.7    225   1.5e-29  112.7   0.1   1   1   2.1e-31   1.9e-29  112.4   0.1     2   222     1   245     1   245 0.73 [subseq from] Proline iminopeptidase 4 [Colletotrichum chlorophyti]
SMQ54626.1/32-332        -            301 Abhydrolase_6        PF12697.7    225   1.5e-29  112.7   0.0   1   1   2.8e-31   2.5e-29  112.0   0.0     1   223     1   301     1   301 0.79 [subseq from] unnamed protein product [Zymoseptoria tritici ST99CH_3D7]
TKA26252.1/30-283        -            254 Abhydrolase_6        PF12697.7    225   1.6e-29  112.7   0.1   1   1   2.1e-31   1.9e-29  112.4   0.1     1   223     1   253     1   254 0.78 [subseq from] hypothetical protein B0A54_17154 [Friedmanniomyces endolithicus]
TEY42739.1/122-373       -            252 Abhydrolase_6        PF12697.7    225   1.6e-29  112.7   0.4   1   1   1.9e-31   1.7e-29  112.5   0.4     2   223     1   252     1   252 0.91 [subseq from] hypothetical protein BOTCAL_0385g00170 [Botryotinia calthae]
XP_018066115.1/27-257    -            231 Abhydrolase_6        PF12697.7    225   1.6e-29  112.7   0.0   1   1     2e-31   1.7e-29  112.5   0.0     1   223     1   230     1   231 0.85 [subseq from] alpha/beta-hydrolase [Phialocephala scopiformis] >KUJ11760.1 alpha/beta-hydrolase [Phialocephala scopiformis]
RMJ12163.1/40-321        -            282 Abhydrolase_6        PF12697.7    225   1.6e-29  112.7   0.2   1   1   2.4e-31   2.1e-29  112.3   0.2     1   223     1   282     1   282 0.79 [subseq from] hypothetical protein CDV36_008167 [Fusarium sp. AF-12] >RTE70233.1 hypothetical protein BHE90_015376 [Fusarium euwallaceae]
RMZ73718.1/247-474       -            228 Abhydrolase_6        PF12697.7    225   1.6e-29  112.7   0.0   1   1   2.2e-31     2e-29  112.4   0.0     2   224     1   228     1   228 0.78 [subseq from] Alpha Beta hydrolase [Pyrenophora seminiperda CCB06]
PQE20924.1/119-372       -            254 Abhydrolase_6        PF12697.7    225   1.6e-29  112.7   0.2   1   1     2e-31   1.8e-29  112.5   0.2     2   223     1   254     1   254 0.95 [subseq from] phosphatase methylesterase 1 protein [Rutstroemia sp. NJR-2017a BBW]
KAE8198196.1/164-456     -            293 Abhydrolase_6        PF12697.7    225   1.6e-29  112.7   0.1   1   1   2.3e-31   2.1e-29  112.3   0.1     2   224     1   293     1   293 0.96 [subseq from] hypothetical protein CF336_g1807 [Tilletia laevis] >KAE8207433.1 hypothetical protein CF335_g1145 [Tilletia laevis] >KAE8263931.1 hypothetical protein A4X03_0g1314 [Tilletia caries]
XP_022517161.1/35-291    -            257 Abhydrolase_6        PF12697.7    225   1.6e-29  112.7   2.3   1   1   3.1e-31   2.7e-29  111.9   2.3     4   223     2   256     1   257 0.74 [subseq from] hypothetical protein AYO21_00557 [Fonsecaea monophora] >OAG45209.1 hypothetical protein AYO21_00557 [Fonsecaea monophora]
EPE06680.1/27-268        -            242 Abhydrolase_6        PF12697.7    225   1.6e-29  112.6   0.1   1   1   2.2e-31   1.9e-29  112.4   0.1     1   222     1   241     1   242 0.76 [subseq from] alpha beta hydrolase fold protein [Ophiostoma piceae UAMH 11346]
KWU42170.1/77-351        -            275 Abhydrolase_6        PF12697.7    225   1.6e-29  112.6   0.0   1   1   2.1e-31   1.9e-29  112.4   0.0     2   223     1   274     1   275 0.91 [subseq from] protein phosphatase methylesterase, partial [Rhodotorula sp. JG-1b]
OIW33606.1/40-319        -            280 Abhydrolase_6        PF12697.7    225   1.6e-29  112.6   0.5   1   1   2.7e-31   2.4e-29  112.1   0.5     1   223     1   280     1   280 0.73 [subseq from] alpha/beta-hydrolase [Coniochaeta ligniaria NRRL 30616]
PCH37515.1/31-316        -            286 Abhydrolase_6        PF12697.7    225   1.6e-29  112.6   0.6   1   1   2.2e-31     2e-29  112.3   0.6     1   225     1   286     1   286 0.85 [subseq from] alpha/beta-hydrolase [Wolfiporia cocos MD-104 SS10]
XP_025578528.1/42-317    -            276 Abhydrolase_6        PF12697.7    225   1.6e-29  112.6   0.0   1   1   2.4e-31   2.1e-29  112.3   0.0     1   224     1   276     1   276 0.81 [subseq from] alpha/beta-hydrolase [Aspergillus ibericus CBS 121593] >RAL04201.1 alpha/beta-hydrolase [Aspergillus ibericus CBS 121593]
OAL70980.1/118-375       -            258 Abhydrolase_6        PF12697.7    225   1.7e-29  112.6   0.1   1   1   2.1e-31   1.9e-29  112.4   0.1     2   223     1   257     1   258 0.92 [subseq from] carboxylesterase-mitochondrial 37S ribosomal protein YmS2 [Trichophyton violaceum]
RSL70224.1/40-321        -            282 Abhydrolase_6        PF12697.7    225   1.7e-29  112.6   0.2   1   1   2.5e-31   2.2e-29  112.2   0.2     1   223     1   282     1   282 0.79 [subseq from] hypothetical protein CEP53_001909 [Fusarium sp. AF-6]
SDA01444.1/152-438       -            287 Abhydrolase_6        PF12697.7    225   1.7e-29  112.6   0.0   1   1   2.2e-31     2e-29  112.4   0.0     2   222     1   286     1   287 0.85 [subseq from] BZ3500_MvSof-1268-A1-R1_Chr10-1g02672 [Microbotryum saponariae]
SDA06161.1/137-423       -            287 Abhydrolase_6        PF12697.7    225   1.7e-29  112.6   0.0   1   1   2.2e-31     2e-29  112.4   0.0     2   222     1   286     1   287 0.85 [subseq from] BZ3501_MvSof-1269-A2-R1_Chr10-1g02273 [Microbotryum saponariae]
KKP07303.1/35-276        -            242 Abhydrolase_6        PF12697.7    225   1.7e-29  112.6   0.2   1   1   2.2e-31     2e-29  112.4   0.2     1   225     1   242     1   242 0.79 [subseq from] hypothetical protein THAR02_00627 [Trichoderma harzianum]
GAO46709.1/74-318        -            245 Abhydrolase_6        PF12697.7    225   1.7e-29  112.6   0.3   1   1   2.2e-31     2e-29  112.4   0.3     1   225     1   245     1   245 0.82 [subseq from] hypothetical protein G7K_0932-t1 [Saitoella complicata NRRL Y-17804]
XP_019026909.1/28-272    -            245 Abhydrolase_6        PF12697.7    225   1.7e-29  112.6   0.3   1   1   2.2e-31     2e-29  112.4   0.3     1   225     1   245     1   245 0.82 [subseq from] alpha/beta-hydrolase [Saitoella complicata NRRL Y-17804] >ODQ55796.1 alpha/beta-hydrolase [Saitoella complicata NRRL Y-17804]
RSL43856.1/40-322        -            283 Abhydrolase_6        PF12697.7    225   1.7e-29  112.6   0.1   1   1   2.4e-31   2.2e-29  112.2   0.1     1   224     1   283     1   283 0.77 [subseq from] hypothetical protein CEP51_016310 [Fusarium sp. AF-3]
TKA56716.1/448-733       -            286 Abhydrolase_6        PF12697.7    225   1.7e-29  112.6   0.1   1   1   2.2e-31     2e-29  112.3   0.1     2   223     1   285     1   286 0.90 [subseq from] hypothetical protein B0A53_01911 [Rhodotorula sp. CCFEE 5036]
VEU21586.1/24-272        -            249 Abhydrolase_6        PF12697.7    225   1.7e-29  112.6   0.0   1   1   2.2e-31     2e-29  112.3   0.0     1   222     1   248     1   249 0.75 [subseq from] DEKNAAC102601 [Brettanomyces naardenensis]
KAB8277666.1/37-309      -            273 Abhydrolase_6        PF12697.7    225   1.8e-29  112.5   0.0   1   1   2.9e-31   2.6e-29  112.0   0.0     4   224     1   273     1   273 0.74 [subseq from] Alpha/Beta hydrolase protein [Aspergillus minisclerotigenes]
XP_003713198.1/37-325    -            289 Abhydrolase_6        PF12697.7    225   1.8e-29  112.5   1.9   1   1   2.6e-31   2.4e-29  112.1   1.9     1   223     1   289     1   289 0.82 [subseq from] epoxide hydrolase 2 [Pyricularia oryzae 70-15] >EHA53391.1 epoxide hydrolase 2 [Pyricularia oryzae 70-15] >ELQ35027.1 epoxide hydrolase 2 [Pyricularia oryzae Y34] >ELQ57942.1 epoxide hydrolase 2 [Pyricularia oryzae P131]
RMX98843.1/31-293        -            263 Abhydrolase_6        PF12697.7    225   1.8e-29  112.5   0.0   1   1   2.5e-31   2.2e-29  112.2   0.0     1   222     1   262     1   263 0.75 [subseq from] hypothetical protein D0867_12300 [Hortaea werneckii] >RMY21719.1 hypothetical protein D0866_12170 [Hortaea werneckii]
RMX83473.1/31-293        -            263 Abhydrolase_6        PF12697.7    225   1.8e-29  112.5   0.0   1   1   2.5e-31   2.2e-29  112.2   0.0     1   222     1   262     1   263 0.75 [subseq from] hypothetical protein D0869_05279 [Hortaea werneckii] >RMY10153.1 hypothetical protein D0868_03853 [Hortaea werneckii]
CUA67092.1/92-377        -            286 Abhydrolase_6        PF12697.7    225   1.8e-29  112.5   0.2   1   1   2.6e-31   2.4e-29  112.1   0.2     1   225     1   286     1   286 0.84 [subseq from] hypothetical protein RSOLAG22IIIB_07179 [Rhizoctonia solani]
KAB2578963.1/54-334      -            281 Abhydrolase_6        PF12697.7    225   1.8e-29  112.5   0.0   1   1     3e-31   2.6e-29  112.0   0.0     1   223     1   280     1   281 0.79 [subseq from] Bifunctional epoxide hydrolase 2 [Lasiodiplodia theobromae]
XP_020132318.1/55-325    -            271 Abhydrolase_6        PF12697.7    225   1.8e-29  112.5   0.0   1   1   2.7e-31   2.4e-29  112.1   0.0     1   223     1   270     1   271 0.78 [subseq from] epoxide hydrolase [Diplodia corticola] >OJD36058.1 epoxide hydrolase [Diplodia corticola]
SJX61647.1/487-926       -            440 Abhydrolase_6        PF12697.7    225   1.8e-29  112.5   0.0   1   1   1.6e-30   1.4e-28  109.6   0.0     1   213     1   439     1   440 0.94 [subseq from] uncharacterized protein SRS1_12631 [Sporisorium reilianum f. sp. reilianum]
XP_018183132.1/33-286    -            254 Abhydrolase_6        PF12697.7    225   1.8e-29  112.5   0.0   1   1   2.8e-31   2.5e-29  112.1   0.0     1   222     1   253     1   254 0.76 [subseq from] proline iminopeptidase [Purpureocillium lilacinum] >OAQ86450.1 proline iminopeptidase [Purpureocillium lilacinum] >OAQ94413.1 proline iminopeptidase [Purpureocillium lilacinum] >PWI71029.1 hypothetical protein PCL_12397 [Purpureocillium lilacinum]
KAA8896128.1/133-385     -            253 Abhydrolase_6        PF12697.7    225   1.9e-29  112.4   2.1   1   1   2.4e-31   2.1e-29  112.3   2.1     2   225     1   253     1   253 0.88 [subseq from] Alpha/Beta hydrolase protein [Sphaerosporella brunnea]
KZT00187.1/33-318        -            286 Abhydrolase_6        PF12697.7    225   1.9e-29  112.4   0.0   1   1   2.5e-31   2.3e-29  112.2   0.0     1   223     1   285     1   286 0.89 [subseq from] epoxide hydrolase [Laetiporus sulphureus 93-53]
PSN66588.1/38-319        -            282 Abhydrolase_6        PF12697.7    225   1.9e-29  112.4   0.2   1   1   2.8e-31   2.5e-29  112.0   0.2     1   223     1   282     1   282 0.80 [subseq from] alpha/beta-hydrolase [Corynespora cassiicola Philippines]
ORZ10869.1/91-334        -            244 Abhydrolase_6        PF12697.7    225   1.9e-29  112.4   0.0   1   1   2.4e-31   2.2e-29  112.2   0.0     2   223     1   243     1   244 0.90 [subseq from] phosphatase methylesterase 1-like protein [Absidia repens]
KGQ88715.1/92-327        -            236 Abhydrolase_6        PF12697.7    225   1.9e-29  112.4   0.1   1   1   2.4e-31   2.1e-29  112.3   0.1     1   223     1   236     1   236 0.93 [subseq from] protein phosphatase methylesterase 1 [Candida albicans P94015] >KGU35941.1 protein phosphatase methylesterase 1 [Candida albicans P57055]
OQE12847.1/27-268        -            242 Abhydrolase_6        PF12697.7    225   1.9e-29  112.4   0.4   1   1   2.6e-31   2.3e-29  112.2   0.4     3   224     1   242     1   242 0.81 [subseq from] hypothetical protein PENFLA_c061G04576 [Penicillium flavigenum]
TDZ24723.1/26-270        -            245 Abhydrolase_6        PF12697.7    225   1.9e-29  112.4   0.1   1   1   2.7e-31   2.4e-29  112.1   0.1     2   222     1   245     1   245 0.73 [subseq from] Proline iminopeptidase [Colletotrichum orbiculare MAFF 240422]
KUI53945.1/123-373       -            251 Abhydrolase_6        PF12697.7    225   1.9e-29  112.4   0.3   1   1   2.4e-31   2.2e-29  112.2   0.3     2   222     1   250     1   251 0.89 [subseq from] Protein phosphatase methylesterase 1 [Valsa mali var. pyri]
EKG10970.1/44-324        -            281 Abhydrolase_6        PF12697.7    225     2e-29  112.4   0.0   1   1   3.1e-31   2.8e-29  111.9   0.0     1   223     1   280     1   281 0.79 [subseq from] Alpha/beta hydrolase fold-1 [Macrophomina phaseolina MS6]
TGO62954.1/120-371       -            252 Abhydrolase_6        PF12697.7    225     2e-29  112.4   0.2   1   1   2.5e-31   2.2e-29  112.2   0.2     2   223     1   252     1   252 0.91 [subseq from] hypothetical protein BCON_0016g00470 [Botryotinia convoluta]
XP_022502926.1/35-291    -            257 Abhydrolase_6        PF12697.7    225     2e-29  112.4   0.6   1   1   3.4e-31     3e-29  111.8   0.6     4   223     2   256     1   257 0.71 [subseq from] hypothetical protein AYO20_02747 [Fonsecaea nubica] >OAL37914.1 hypothetical protein AYO20_02747 [Fonsecaea nubica]
KZM22237.1/42-321        -            280 Abhydrolase_6        PF12697.7    225     2e-29  112.3   0.1   1   1   2.9e-31   2.6e-29  112.0   0.1     1   223     1   280     1   280 0.81 [subseq from] catalytic [Ascochyta rabiei]
XP_023463168.1/82-320    -            239 Abhydrolase_6        PF12697.7    225     2e-29  112.3   0.0   1   1   2.5e-31   2.3e-29  112.2   0.0     2   222     1   238     1   239 0.92 [subseq from] protein phosphatase methylesterase 1 [Rhizopus microsporus ATCC 52813] >PHZ09460.1 protein phosphatase methylesterase 1 [Rhizopus microsporus ATCC 52813]
XP_007832341.1/49-332    -            284 Abhydrolase_6        PF12697.7    225     2e-29  112.3   0.0   1   1   3.5e-31   3.1e-29  111.7   0.0     1   223     1   283     1   284 0.79 [subseq from] hypothetical protein PFICI_05569 [Pestalotiopsis fici W106-1] >ETS83693.1 hypothetical protein PFICI_05569 [Pestalotiopsis fici W106-1]
KJZ78364.1/122-374       -            253 Abhydrolase_6        PF12697.7    225   2.1e-29  112.3   1.1   1   1   2.6e-31   2.3e-29  112.1   1.1     2   225     1   253     1   253 0.89 [subseq from] Protein phosphatase methylesterase 1 [Hirsutella minnesotensis 3608]
RSM17808.1/62-315        -            254 Abhydrolase_6        PF12697.7    225   2.1e-29  112.3   2.0   1   1   3.6e-31   3.2e-29  111.7   2.0     1   223     1   253     1   254 0.82 [subseq from] hypothetical protein CDV31_003415 [Fusarium ambrosium]
KAE8166550.1/37-309      -            273 Abhydrolase_6        PF12697.7    225   2.1e-29  112.3   0.0   1   1   3.7e-31   3.3e-29  111.6   0.0     4   224     1   273     1   273 0.75 [subseq from] Alpha/Beta hydrolase protein [Aspergillus tamarii]
TDZ38011.1/28-281        -            254 Abhydrolase_6        PF12697.7    225   2.1e-29  112.3   0.7   1   1   3.4e-31     3e-29  111.8   0.7     1   223     1   253     1   254 0.83 [subseq from] Proline iminopeptidase [Colletotrichum spinosum]
THV55597.1/119-370       -            252 Abhydrolase_6        PF12697.7    225   2.1e-29  112.3   0.2   1   1   2.6e-31   2.4e-29  112.1   0.2     2   223     1   252     1   252 0.91 [subseq from] hypothetical protein BGAL_0006g00490 [Botrytis galanthina]
KHO00970.1/31-278        -            248 Abhydrolase_6        PF12697.7    225   2.1e-29  112.3   0.1   1   1   2.9e-31   2.6e-29  112.0   0.1     1   222     1   247     1   248 0.73 [subseq from] alpha/beta hydrolase fold protein [Metarhizium album ARSEF 1941]
ORY76902.1/109-365       -            257 Abhydrolase_6        PF12697.7    225   2.1e-29  112.3   0.0   1   1   2.7e-31   2.4e-29  112.1   0.0     2   223     1   256     1   257 0.92 [subseq from] Alpha/Beta hydrolase protein [Leucosporidium creatinivorum]
CEL05525.1/27-276        -            250 Abhydrolase_6        PF12697.7    225   2.1e-29  112.2   0.4   1   1   3.1e-31   2.7e-29  111.9   0.4     1   222     1   249     1   250 0.75 [subseq from] hypothetical protein ASPCAL06643 [Aspergillus calidoustus]
RTE77546.1/25-271        -            247 Abhydrolase_6        PF12697.7    225   2.2e-29  112.2   0.0   1   1   3.1e-31   2.7e-29  111.9   0.0     1   221     1   246     1   247 0.73 [subseq from] hypothetical protein BHE90_007965 [Fusarium euwallaceae]
TGO42685.1/120-371       -            252 Abhydrolase_6        PF12697.7    225   2.2e-29  112.2   0.2   1   1   2.7e-31   2.4e-29  112.1   0.2     2   223     1   252     1   252 0.91 [subseq from] hypothetical protein BHYA_0006g00880 [Botrytis hyacinthi]
XP_013268330.1/43-335    -            293 Abhydrolase_6        PF12697.7    225   2.2e-29  112.2   0.1   1   1   3.2e-31   2.9e-29  111.8   0.1     1   223     1   292     1   293 0.80 [subseq from] hypothetical protein Z518_08919 [Rhinocladiella mackenziei CBS 650.93] >KIX01194.1 hypothetical protein Z518_08919 [Rhinocladiella mackenziei CBS 650.93]
CZS98239.1/42-378        -            337 Abhydrolase_6        PF12697.7    225   2.2e-29  112.2   2.1   1   1   1.3e-30   1.2e-28  109.8   2.1     1   223     1   336     1   337 0.74 [subseq from] related to epoxide hydrolase [Rhynchosporium commune]
TGO91679.1/120-371       -            252 Abhydrolase_6        PF12697.7    225   2.2e-29  112.2   0.2   1   1   2.8e-31   2.5e-29  112.0   0.2     2   223     1   252     1   252 0.91 [subseq from] hypothetical protein BPOR_0021g00240 [Botrytis porri]
RPD66917.1/40-319        -            280 Abhydrolase_6        PF12697.7    225   2.2e-29  112.2   0.0   1   1   3.6e-31   3.2e-29  111.7   0.0     1   223     1   279     1   280 0.70 [subseq from] alpha/beta-hydrolase [Lentinus tigrinus ALCF2SS1-6] >RPD80862.1 alpha/beta-hydrolase [Lentinus tigrinus ALCF2SS1-7]
TFK93363.1/38-388        -            351 Abhydrolase_6        PF12697.7    225   2.2e-29  112.2   2.5   1   1   8.7e-31   7.8e-29  110.4   2.5     1   223     1   350     1   351 0.85 [subseq from] alpha/beta-hydrolase [Polyporus arcularius HHB13444]
KAE8447949.1/25-268      -            244 Abhydrolase_6        PF12697.7    225   2.2e-29  112.2   0.1   1   1     3e-31   2.7e-29  111.9   0.1     1   224     1   244     1   244 0.81 [subseq from] hypothetical protein EG329_010021 [Venturia inaequalis]
SLM37756.1/101-368       -            268 Abhydrolase_6        PF12697.7    225   2.2e-29  112.2   0.5   1   1   2.8e-31   2.5e-29  112.0   0.5     2   223     1   268     1   268 0.87 [subseq from] protein phosphatase methylesterase 1 [Umbilicaria pustulata]
XP_025371270.1/217-554   -            338 Abhydrolase_6        PF12697.7    225   2.2e-29  112.2   1.8   1   1   6.7e-31     6e-29  110.8   1.8     2   224     1   338     1   338 0.90 [subseq from] alpha/beta-hydrolase [Ceraceosorus guamensis] >PWN44110.1 alpha/beta-hydrolase [Ceraceosorus guamensis]
TDZ39465.1/26-270        -            245 Abhydrolase_6        PF12697.7    225   2.2e-29  112.2   0.1   1   1   3.1e-31   2.8e-29  111.9   0.1     2   222     1   245     1   245 0.73 [subseq from] Proline iminopeptidase [Colletotrichum spinosum]
XP_007290815.1/29-259    -            231 Abhydrolase_6        PF12697.7    225   2.2e-29  112.2   0.1   1   1   3.1e-31   2.7e-29  111.9   0.1     2   222     1   231     1   231 0.81 [subseq from] alpha/beta hydrolase [Marssonina brunnea f. sp. 'multigermtubi' MB_m1] >EKD18684.1 alpha/beta hydrolase [Marssonina brunnea f. sp. 'multigermtubi' MB_m1]
RSH94232.1/97-341        -            245 Abhydrolase_6        PF12697.7    225   2.2e-29  112.2   0.2   1   1   3.2e-31   2.9e-29  111.8   0.2     2   221     1   244     1   245 0.73 [subseq from] hypothetical protein EHS25_004035 [Saitozyma podzolica]
ODQ70852.1/109-367       -            259 Abhydrolase_6        PF12697.7    225   2.3e-29  112.2   0.2   1   1   2.8e-31   2.5e-29  112.0   0.2     2   223     1   259     1   259 0.92 [subseq from] hypothetical protein LIPSTDRAFT_74337 [Lipomyces starkeyi NRRL Y-11557]
TFK99633.1/50-394        -            345 Abhydrolase_6        PF12697.7    225   2.3e-29  112.2   0.1   1   1   6.1e-31   5.4e-29  110.9   0.1     1   222     1   344     1   345 0.69 [subseq from] Alpha/Beta hydrolase protein [Pterula gracilis]
XP_007817265.1/27-268    -            242 Abhydrolase_6        PF12697.7    225   2.3e-29  112.1   0.7   1   1     3e-31   2.7e-29  111.9   0.7     3   224     1   242     1   242 0.83 [subseq from] non-heme chloroperoxidase [Metarhizium robertsii ARSEF 23] >EFZ04002.1 non-heme chloroperoxidase [Metarhizium robertsii ARSEF 23] >EXU99018.1 haloperoxidase [Metarhizium robertsii]
OQV09810.1/25-268        -            244 Abhydrolase_6        PF12697.7    225   2.3e-29  112.1   0.1   1   1   3.7e-31   3.3e-29  111.6   0.1     1   223     1   243     1   244 0.75 [subseq from] hypothetical protein CLAIMM_13894 [Cladophialophora immunda]
XP_016244723.1/25-268    -            244 Abhydrolase_6        PF12697.7    225   2.3e-29  112.1   0.1   1   1   3.7e-31   3.3e-29  111.6   0.1     1   223     1   243     1   244 0.75 [subseq from] hypothetical protein PV07_10218 [Cladophialophora immunda] >KIW24507.1 hypothetical protein PV07_10218 [Cladophialophora immunda]
PMD43373.1/30-259        -            230 Abhydrolase_6        PF12697.7    225   2.3e-29  112.1   0.0   1   1     3e-31   2.7e-29  111.9   0.0     1   222     1   229     1   230 0.84 [subseq from] alpha/beta-hydrolase [Hyaloscypha variabilis F]
XP_001213664.1/61-314    -            254 Abhydrolase_6        PF12697.7    225   2.4e-29  112.1   0.4   1   1   3.2e-31   2.9e-29  111.8   0.4     1   225     1   254     1   254 0.76 [subseq from] predicted protein [Aspergillus terreus NIH2624] >EAU34933.1 predicted protein [Aspergillus terreus NIH2624]
XP_016276654.1/341-572   -            232 Abhydrolase_6        PF12697.7    225   2.4e-29  112.1   0.4   1   1   3.1e-31   2.8e-29  111.9   0.4     1   222     1   231     1   232 0.76 [subseq from] fumarylacetoacetate hydrolase [Rhodotorula toruloides NP11] >EMS25535.1 fumarylacetoacetate hydrolase [Rhodotorula toruloides NP11] >CDR47719.1 RHTO0S15e00936g1_1 [Rhodotorula toruloides]
XP_003022247.1/120-377   -            258 Abhydrolase_6        PF12697.7    225   2.4e-29  112.1   0.2   1   1     3e-31   2.7e-29  111.9   0.2     2   223     1   257     1   258 0.91 [subseq from] hypothetical protein TRV_03650 [Trichophyton verrucosum HKI 0517] >EFE41629.1 hypothetical protein TRV_03650 [Trichophyton verrucosum HKI 0517]
KAE8134221.1/30-326      -            297 Abhydrolase_6        PF12697.7    225   2.4e-29  112.1   0.5   1   1   3.8e-31   3.4e-29  111.6   0.5     1   225     1   297     1   297 0.81 [subseq from] Alpha/Beta hydrolase protein [Aspergillus pseudotamarii]
XP_001937814.1/30-331    -            302 Abhydrolase_6        PF12697.7    225   2.4e-29  112.1   0.2   1   1   3.7e-31   3.3e-29  111.6   0.2     1   225     1   302     1   302 0.77 [subseq from] epoxide hydrolase 2 [Pyrenophora tritici-repentis Pt-1C-BFP] >EDU50401.1 epoxide hydrolase 2 [Pyrenophora tritici-repentis Pt-1C-BFP] >PWO07814.1 MhpC, hydrolase or acyltransferase (alpha-beta hydrolase superfamily) [Pyrenophora tritici-repentis] >PWO19993.1 TAP-C domain containing protein [Pyrenophora tritici-repentis] >PZC88612.1 MhpC, hydrolases or acyltransferase (alpha beta hydrolase superfamily) [Pyrenophora tritici-repentis] >PZC99106.1 MhpC, hydrolases or acyltransferase (alphabeta hydrolase superfamily) [Pyrenophora tritici-repentis] >PZD05842.1 frg1-like family protein [Pyrenophora tritici-repentis] >PZD28468.1 MhpC, hydrolases or acyltransferase (alphabeta hydrolase superfamily) [Pyrenophora tritici-repentis] >PZD39568.1 MhpC, hydrolases or acyltransferase (alphabeta hydrolase superfamily) [Pyrenophora tritici-repentis] >PZD50032.1 MhpC, hydrolases or acyltransferase (alphabeta hydrolase superfamily) [Pyrenophora tritici-repentis] >KAA8615070.1 Epoxide hydrolase 2 [Pyrenophora tritici-repentis]
KGQ06056.1/73-285        -            213 Abhydrolase_6        PF12697.7    225   2.4e-29  112.1   0.0   1   1     3e-31   2.7e-29  111.9   0.0     1   225     1   213     1   213 0.87 [subseq from] Valacyclovir hydrolase [Beauveria bassiana D1-5]
XP_003849158.1/32-332    -            301 Abhydrolase_6        PF12697.7    225   2.5e-29  112.1   0.0   1   1   4.7e-31   4.2e-29  111.3   0.0     1   223     1   301     1   301 0.84 [subseq from] hypothetical protein MYCGRDRAFT_101398 [Zymoseptoria tritici IPO323] >EGP84134.1 hypothetical protein MYCGRDRAFT_101398 [Zymoseptoria tritici IPO323] >SMY28273.1 unnamed protein product [Zymoseptoria tritici ST99CH_1A5] >SMR59063.1 unnamed protein product [Zymoseptoria tritici ST99CH_1E4]
RKF57076.1/130-379       -            250 Abhydrolase_6        PF12697.7    225   2.5e-29  112.0   0.1   1   1   3.1e-31   2.8e-29  111.9   0.1     2   223     1   250     1   250 0.89 [subseq from] Protein phosphatase methylesterase 1 [Oidium neolycopersici]
RMY82402.1/31-285        -            255 Abhydrolase_6        PF12697.7    225   2.5e-29  112.0   0.0   1   1   3.5e-31   3.1e-29  111.7   0.0     1   222     1   254     1   255 0.79 [subseq from] hypothetical protein D0864_08067 [Hortaea werneckii]
XP_013345336.1/41-325    -            285 Abhydrolase_6        PF12697.7    225   2.5e-29  112.0   0.0   1   1   3.8e-31   3.4e-29  111.6   0.0     1   224     1   285     1   285 0.74 [subseq from] hypothetical protein AUEXF2481DRAFT_28099 [Aureobasidium subglaciale EXF-2481] >KEQ96979.1 hypothetical protein AUEXF2481DRAFT_28099 [Aureobasidium subglaciale EXF-2481]
CVK88827.1/40-324        -            285 Abhydrolase_6        PF12697.7    225   2.5e-29  112.0   0.0   1   1   3.7e-31   3.3e-29  111.6   0.0     1   224     1   285     1   285 0.74 [subseq from] related to epoxide hydrolase [Fusarium mangiferae]
PCG95913.1/74-357        -            284 Abhydrolase_6        PF12697.7    225   2.5e-29  112.0   0.2   1   1   3.4e-31     3e-29  111.8   0.2     2   222     1   283     1   284 0.91 [subseq from] Alpha/beta hydrolase fold-1 [Penicillium sp. 'occitanis'] >PCH06060.1 hypothetical protein PENOC_025820 [Penicillium sp. 'occitanis']
XP_001561407.1/121-372   -            252 Abhydrolase_6        PF12697.7    225   2.5e-29  112.0   0.3   1   1   3.2e-31   2.8e-29  111.8   0.3     2   223     1   252     1   252 0.91 [subseq from] Bcppe1 [Botrytis cinerea B05.10] >CCD45483.1 similar to prolyl aminopeptidase [Botrytis cinerea T4] >EMR86061.1 putative protein phosphatase methylesterase 1 protein [Botrytis cinerea BcDW1] >ATZ45823.1 Bcppe1 [Botrytis cinerea B05.10]
OBZ70334.1/40-316        -            277 Abhydrolase_6        PF12697.7    225   2.5e-29  112.0   0.1   1   1   4.2e-31   3.8e-29  111.5   0.1     1   223     1   276     1   277 0.77 [subseq from] Bifunctional epoxide hydrolase 2 [Grifola frondosa]
KAB8302280.1/122-373     -            252 Abhydrolase_6        PF12697.7    225   2.6e-29  112.0   0.2   1   1   3.2e-31   2.9e-29  111.8   0.2     2   223     1   252     1   252 0.91 [subseq from] hypothetical protein EYC80_005720 [Monilinia laxa]
KFG88048.1/27-268        -            242 Abhydrolase_6        PF12697.7    225   2.6e-29  112.0   1.0   1   1   3.3e-31     3e-29  111.8   1.0     3   224     1   242     1   242 0.83 [subseq from] putative alpha/beta fold family hydrolase [Metarhizium anisopliae] >KID65980.1 Alpha/beta hydrolase fold-1, partial [Metarhizium anisopliae ARSEF 549]
XP_007777316.1/44-295    -            252 Abhydrolase_6        PF12697.7    225   2.6e-29  112.0   0.9   1   1   4.3e-31   3.8e-29  111.4   0.9     1   223     1   251     1   252 0.71 [subseq from] hypothetical protein W97_01217 [Coniosporium apollinis CBS 100218] >EON61999.1 hypothetical protein W97_01217 [Coniosporium apollinis CBS 100218]
PNH27507.1/42-321        -            280 Abhydrolase_6        PF12697.7    225   2.6e-29  112.0   1.3   1   1   4.2e-31   3.7e-29  111.5   1.3     1   223     1   280     1   280 0.72 [subseq from] hypothetical protein BJF96_g9149 [Verticillium dahliae] >PNH45809.1 hypothetical protein VD0004_g2149 [Verticillium dahliae] >PNH56696.1 hypothetical protein VD0003_g1013 [Verticillium dahliae] >PNH67570.1 hypothetical protein VD0002_g2181 [Verticillium dahliae] >PNH74467.1 hypothetical protein VD0001_g3093 [Verticillium dahliae] >RXG47618.1 hypothetical protein VDGE_06569 [Verticillium dahliae]
SCV25712.1/40-324        -            285 Abhydrolase_6        PF12697.7    225   2.6e-29  112.0   0.0   1   1   3.8e-31   3.4e-29  111.6   0.0     1   224     1   285     1   285 0.74 [subseq from] related to epoxide hydrolase [Fusarium fujikuroi]
CEG77867.1/81-319        -            239 Abhydrolase_6        PF12697.7    225   2.6e-29  112.0   0.0   1   1   3.2e-31   2.9e-29  111.8   0.0     2   222     1   238     1   239 0.93 [subseq from] Putative Protein phosphatase methylesterase 1 [Rhizopus microsporus]
RBA09407.1/887-1171      -            285 Abhydrolase_6        PF12697.7    225   2.6e-29  112.0   0.0   1   1   3.8e-31   3.4e-29  111.6   0.0     1   224     1   285     1   285 0.74 [subseq from] hypothetical protein FPRO05_06544 [Fusarium proliferatum]
XP_023428208.1/40-324    -            285 Abhydrolase_6        PF12697.7    225   2.6e-29  112.0   0.0   1   1   3.8e-31   3.4e-29  111.6   0.0     1   224     1   285     1   285 0.74 [subseq from] related to epoxide hydrolase [Fusarium fujikuroi IMI 58289] >CCT66127.1 related to epoxide hydrolase [Fusarium fujikuroi IMI 58289] >KLO89880.1 epoxide hydrolase [Fusarium fujikuroi] >KLP02351.1 epoxide hydrolase [Fusarium fujikuroi] >SCN80171.1 related to epoxide hydrolase [Fusarium fujikuroi] >SCO39214.1 related to epoxide hydrolase [Fusarium fujikuroi] >SCO33151.1 related to epoxide hydrolase [Fusarium fujikuroi] >SCN96328.1 related to epoxide hydrolase [Fusarium fujikuroi] >SCV30417.1 related to epoxide hydrolase [Fusarium fujikuroi] >SCN77923.1 related to epoxide hydrolase [Fusarium fujikuroi] >SCO14437.1 related to epoxide hydrolase [Fusarium fujikuroi] >QGI62312.1 hypothetical protein CEK27_006283 [Fusarium fujikuroi] >QGI79481.1 hypothetical protein CEK25_006210 [Fusarium fujikuroi] >QGI93207.1 hypothetical protein CEK26_006276 [Fusarium fujikuroi]
XP_031080593.1/40-324    -            285 Abhydrolase_6        PF12697.7    225   2.6e-29  112.0   0.0   1   1   3.8e-31   3.4e-29  111.6   0.0     1   224     1   285     1   285 0.74 [subseq from] related to epoxide hydrolase [Fusarium proliferatum ET1] >CVL10180.1 related to epoxide hydrolase [Fusarium proliferatum] >CZR40000.1 related to epoxide hydrolase [Fusarium proliferatum ET1]
XP_031085403.1/26-271    -            246 Abhydrolase_6        PF12697.7    225   2.6e-29  112.0   0.0   1   1   3.6e-31   3.2e-29  111.7   0.0     2   221     1   245     1   246 0.73 [subseq from] uncharacterized protein FPRO_14621 [Fusarium proliferatum ET1] >CZR44869.1 uncharacterized protein FPRO_14621 [Fusarium proliferatum ET1]
KDE04601.1/450-651       -            202 Abhydrolase_6        PF12697.7    225   2.6e-29  112.0   0.2   1   1   3.2e-31   2.9e-29  111.8   0.2     1   213     1   201     1   202 0.88 [subseq from] hypothetical protein MVLG_04981 [Microbotryum lychnidis-dioicae p1A1 Lamole]
SGY43543.1/444-645       -            202 Abhydrolase_6        PF12697.7    225   2.6e-29  112.0   0.2   1   1   3.2e-31   2.9e-29  111.8   0.2     1   213     1   201     1   202 0.88 [subseq from] BQ5605_C001g00032 [Microbotryum silenes-dioicae]
THY13027.1/28-258        -            231 Abhydrolase_6        PF12697.7    225   2.6e-29  112.0   0.0   1   1   3.8e-31   3.4e-29  111.6   0.0     1   224     1   231     1   231 0.74 [subseq from] alpha/beta-hydrolase [Aureobasidium pullulans]
KAE8447386.1/30-259      -            230 Abhydrolase_6        PF12697.7    225   2.6e-29  112.0   0.0   1   1   3.3e-31     3e-29  111.8   0.0     1   223     1   230     1   230 0.80 [subseq from] hypothetical protein EG329_010800 [Venturia inaequalis]
OIW35249.1/128-402       -            275 Abhydrolase_6        PF12697.7    225   2.6e-29  112.0   1.0   1   1   3.4e-31     3e-29  111.8   1.0     2   225     1   275     1   275 0.88 [subseq from] protein phosphatase methylesterase [Coniochaeta ligniaria NRRL 30616]
RMJ13481.1/25-270        -            246 Abhydrolase_6        PF12697.7    225   2.6e-29  112.0   0.0   1   1   3.7e-31   3.3e-29  111.7   0.0     1   220     1   245     1   246 0.73 [subseq from] hypothetical protein CDV36_006863 [Fusarium sp. AF-12]
TAQ86523.1/120-371       -            252 Abhydrolase_6        PF12697.7    225   2.6e-29  112.0   0.2   1   1   3.3e-31   2.9e-29  111.8   0.2     2   223     1   252     1   252 0.93 [subseq from] hypothetical protein B7494_g5133 [Chlorociboria aeruginascens]
PNP86342.1/40-324        -            285 Abhydrolase_6        PF12697.7    225   2.7e-29  111.9   0.0   1   1   3.9e-31   3.5e-29  111.6   0.0     1   224     1   285     1   285 0.74 [subseq from] hypothetical protein FNYG_00343 [Fusarium nygamai]
RBQ91756.1/40-324        -            285 Abhydrolase_6        PF12697.7    225   2.7e-29  111.9   0.0   1   1   3.9e-31   3.5e-29  111.6   0.0     1   224     1   285     1   285 0.74 [subseq from] hypothetical protein FVER53263_05243 [Fusarium verticillioides]
XP_018750218.1/60-344    -            285 Abhydrolase_6        PF12697.7    225   2.7e-29  111.9   0.0   1   1   3.9e-31   3.5e-29  111.6   0.0     1   224     1   285     1   285 0.74 [subseq from] hypothetical protein FVEG_05243 [Fusarium verticillioides 7600] >EWG44027.1 hypothetical protein FVEG_05243 [Fusarium verticillioides 7600] >RBR09122.1 hypothetical protein FVER53590_05243 [Fusarium verticillioides]
XP_003171512.1/118-375   -            258 Abhydrolase_6        PF12697.7    225   2.7e-29  111.9   0.1   1   1   3.3e-31     3e-29  111.8   0.1     2   223     1   257     1   258 0.91 [subseq from] carboxylesterase-mitochondrial 37S ribosomal protein YmS2 [Nannizzia gypsea CBS 118893] >EFR03058.1 phosphatase methylesterase 1 [Nannizzia gypsea CBS 118893]
PKI84114.1/82-343        -            262 Abhydrolase_6        PF12697.7    225   2.7e-29  111.9   0.1   1   1   3.8e-31   3.4e-29  111.6   0.1     1   224     1   262     1   262 0.75 [subseq from] hypothetical protein MVES_001963 [Malassezia vespertilionis]
PIL37377.1/40-319        -            280 Abhydrolase_6        PF12697.7    225   2.7e-29  111.9   0.0   1   1   4.7e-31   4.2e-29  111.3   0.0     1   223     1   279     1   280 0.74 [subseq from] hypothetical protein GSI_01070 [Ganoderma sinense ZZ0214-1]
OAL67742.1/118-375       -            258 Abhydrolase_6        PF12697.7    225   2.7e-29  111.9   0.1   1   1   3.4e-31     3e-29  111.8   0.1     2   223     1   257     1   258 0.92 [subseq from] protein phosphatase methylesterase [Trichophyton rubrum]
XP_003233209.1/118-375   -            258 Abhydrolase_6        PF12697.7    225   2.7e-29  111.9   0.1   1   1   3.4e-31     3e-29  111.8   0.1     2   223     1   257     1   258 0.92 [subseq from] carboxylesterase-mitochondrial 37S ribosomal protein YmS2 [Trichophyton rubrum CBS 118892] >EGD89968.1 hypothetical protein TERG_06204 [Trichophyton rubrum CBS 118892] >EZF25215.1 hypothetical protein H100_02440 [Trichophyton rubrum MR850] >EZF54901.1 hypothetical protein H103_02449 [Trichophyton rubrum CBS 288.86] >EZF65516.1 hypothetical protein H104_02424 [Trichophyton rubrum CBS 289.86] >EZF76144.1 hypothetical protein H105_02457 [Trichophyton soudanense CBS 452.61] >EZF86804.1 hypothetical protein H110_02443 [Trichophyton rubrum MR1448] >EZF97570.1 hypothetical protein H113_02453 [Trichophyton rubrum MR1459] >EZG08572.1 hypothetical protein H106_02306 [Trichophyton rubrum CBS 735.88] >EZG19137.1 hypothetical protein H107_02522 [Trichophyton rubrum CBS 202.88] >KMQ43596.1 Protein phosphatase methylesterase, eukaryotic [Trichophyton rubrum]
XP_002418118.1/91-326    -            236 Abhydrolase_6        PF12697.7    225   2.7e-29  111.9   0.0   1   1   3.3e-31     3e-29  111.8   0.0     1   223     1   236     1   236 0.93 [subseq from] protein phosphatase methylesterase, putative [Candida dubliniensis CD36] >CAX43418.1 protein phosphatase methylesterase, putative [Candida dubliniensis CD36]
EKG19945.1/32-336        -            305 Abhydrolase_6        PF12697.7    225   2.7e-29  111.9   0.7   1   1   4.4e-31   3.9e-29  111.4   0.7     1   225     1   305     1   305 0.72 [subseq from] Alpha/beta hydrolase fold-1 [Macrophomina phaseolina MS6]
XP_008720978.1/353-588   -            236 Abhydrolase_6        PF12697.7    225   2.7e-29  111.9   0.0   1   1   4.1e-31   3.6e-29  111.5   0.0     1   222     1   234     1   236 0.80 [subseq from] hypothetical protein HMPREF1541_08437 [Cyphellophora europaea CBS 101466] >ETN37446.1 hypothetical protein HMPREF1541_08437 [Cyphellophora europaea CBS 101466]
SAM80122.1/486-931       -            446 Abhydrolase_6        PF12697.7    225   2.8e-29  111.9   0.9   1   1   3.8e-30   3.4e-28  108.3   0.9     1   213     1   445     1   446 0.70 [subseq from] uncharacterized protein UBRO_02317 [Ustilago bromivora]
XP_023437088.1/26-271    -            246 Abhydrolase_6        PF12697.7    225   2.8e-29  111.9   0.0   1   1   3.9e-31   3.5e-29  111.5   0.0     2   221     1   245     1   246 0.72 [subseq from] uncharacterized protein FFUJ_11085 [Fusarium fujikuroi IMI 58289] >CCT75010.1 uncharacterized protein FFUJ_11085 [Fusarium fujikuroi IMI 58289] >KLO92362.1 uncharacterized protein Y057_12102 [Fusarium fujikuroi] >SCO03876.1 uncharacterized protein FFM5_08162 [Fusarium fujikuroi] >SCO44866.1 uncharacterized protein FFNC_10088 [Fusarium fujikuroi] >SCO57628.1 uncharacterized protein FFMR_14784 [Fusarium fujikuroi] >SCO06838.1 uncharacterized protein FFC1_10222 [Fusarium fujikuroi] >SCV48772.1 uncharacterized protein FFFS_08765 [Fusarium fujikuroi] >SCN98007.1 uncharacterized protein FFE2_08832 [Fusarium fujikuroi] >SCO07649.1 uncharacterized protein FFB20_12889 [Fusarium fujikuroi]
KHC82511.1/92-327        -            236 Abhydrolase_6        PF12697.7    225   2.8e-29  111.9   0.1   1   1   3.4e-31   3.1e-29  111.7   0.1     1   223     1   236     1   236 0.93 [subseq from] protein phosphatase methylesterase 1 [Candida albicans P78042]
XP_009155220.1/119-373   -            255 Abhydrolase_6        PF12697.7    225   2.8e-29  111.9   0.4   1   1   3.5e-31   3.1e-29  111.7   0.4     1   224     1   255     1   255 0.90 [subseq from] protein phosphatase methylesterase 1 [Exophiala dermatitidis NIH/UT8656] >EHY54759.1 protein phosphatase methylesterase 1 [Exophiala dermatitidis NIH/UT8656]
KKK17821.1/94-350        -            257 Abhydrolase_6        PF12697.7    225   2.8e-29  111.9   0.3   1   1   3.5e-31   3.2e-29  111.7   0.3     2   224     1   257     1   257 0.93 [subseq from] carboxylesterase-mitochondrial 37S ribosomal protein [Aspergillus ochraceoroseus]
KKK20405.1/100-356       -            257 Abhydrolase_6        PF12697.7    225   2.8e-29  111.9   0.3   1   1   3.5e-31   3.2e-29  111.7   0.3     2   224     1   257     1   257 0.93 [subseq from] carboxylesterase-mitochondrial 37S ribosomal protein [Aspergillus rambellii]
PTU23434.1/100-356       -            257 Abhydrolase_6        PF12697.7    225   2.8e-29  111.9   0.3   1   1   3.5e-31   3.2e-29  111.7   0.3     2   224     1   257     1   257 0.93 [subseq from] hypothetical protein P175DRAFT_0499978 [Aspergillus ochraceoroseus IBT 24754]
KOS17083.1/40-337        -            298 Abhydrolase_6        PF12697.7    225   2.8e-29  111.9   0.1   1   1   4.7e-31   4.2e-29  111.3   0.1     1   223     1   297     1   298 0.75 [subseq from] Bifunctional epoxide hydrolase 2 [Escovopsis weberi]
XP_018995625.1/37-284    -            248 Abhydrolase_6        PF12697.7    225   2.8e-29  111.8   0.1   1   1   4.2e-31   3.8e-29  111.4   0.1     1   222     1   247     1   248 0.75 [subseq from] hypothetical protein, variant [Cryptococcus amylolentus CBS 6039] >ODN81059.1 hypothetical protein, variant [Cryptococcus amylolentus CBS 6039]
TPX62584.1/71-314        -            244 Abhydrolase_6        PF12697.7    225   2.9e-29  111.8   0.1   1   1   3.6e-31   3.2e-29  111.7   0.1     2   223     1   243     1   244 0.88 [subseq from] hypothetical protein PhCBS80983_g00371 [Powellomyces hirtus]
KIJ30331.1/55-310        -            256 Abhydrolase_6        PF12697.7    225   2.9e-29  111.8   0.0   1   1     4e-31   3.5e-29  111.5   0.0     1   224     1   256     1   256 0.83 [subseq from] hypothetical protein M422DRAFT_76695 [Sphaerobolus stellatus SS14]
TQS35795.1/123-370       -            248 Abhydrolase_6        PF12697.7    225   2.9e-29  111.8   0.0   1   1   3.6e-31   3.2e-29  111.7   0.0     2   219     1   245     1   248 0.93 [subseq from] hypothetical protein Golomagni_03772 [Golovinomyces magnicellulatus]
XP_024337615.1/38-377    -            340 Abhydrolase_6        PF12697.7    225   2.9e-29  111.8   9.9   1   1   3.4e-29     3e-27  105.2   9.9     1   222     1   339     1   340 0.64 [subseq from] hypothetical protein POSPLADRAFT_1146781 [Postia placenta MAD-698-R-SB12] >OSX60821.1 hypothetical protein POSPLADRAFT_1146781 [Postia placenta MAD-698-R-SB12]
ODQ67715.1/40-312        -            273 Abhydrolase_6        PF12697.7    225   2.9e-29  111.8   0.0   1   1   3.6e-31   3.2e-29  111.7   0.0     2   223     1   272     1   273 0.95 [subseq from] protein phosphatase methylesterase, partial [Nadsonia fulvescens var. elongata DSM 6958]
PSK53182.1/40-319        -            280 Abhydrolase_6        PF12697.7    225   2.9e-29  111.8   0.0   1   1   4.1e-31   3.6e-29  111.5   0.0     1   223     1   279     1   280 0.78 [subseq from] hypothetical protein B9Z65_3382 [Elsinoe australis]
GBC46281.1/34-307        -            274 Abhydrolase_6        PF12697.7    225   2.9e-29  111.8   0.0   1   1   4.3e-31   3.8e-29  111.4   0.0     1   217     1   271     1   274 0.75 [subseq from] alpha/beta hydrolase protein [Rhizophagus irregularis DAOM 181602=DAOM 197198]
KHC55239.1/92-327        -            236 Abhydrolase_6        PF12697.7    225   2.9e-29  111.8   0.2   1   1   3.6e-31   3.2e-29  111.7   0.2     1   223     1   236     1   236 0.93 [subseq from] protein phosphatase methylesterase 1 [Candida albicans P60002]
TGO68258.1/120-371       -            252 Abhydrolase_6        PF12697.7    225   2.9e-29  111.8   0.2   1   1   3.6e-31   3.3e-29  111.7   0.2     2   223     1   252     1   252 0.91 [subseq from] hypothetical protein BOTNAR_0027g00140 [Botryotinia narcissicola]
XP_013958779.1/40-324    -            285 Abhydrolase_6        PF12697.7    225   2.9e-29  111.8   0.1   1   1     4e-31   3.6e-29  111.5   0.1     1   219     1   281     1   285 0.84 [subseq from] hypothetical protein TRIVIDRAFT_30486 [Trichoderma virens Gv29-8] >EHK24576.1 hypothetical protein TRIVIDRAFT_30486 [Trichoderma virens Gv29-8]
EEQ84402.1/41-321        -            281 Abhydrolase_6        PF12697.7    225   2.9e-29  111.8   0.0   1   1   4.1e-31   3.7e-29  111.5   0.0     1   225     1   281     1   281 0.83 [subseq from] epoxide hydrolase [Blastomyces dermatitidis ER-3] >EGE81259.1 epoxide hydrolase [Blastomyces dermatitidis ATCC 18188] >EQL36919.1 hypothetical protein BDFG_01552 [Blastomyces dermatitidis ATCC 26199]
XP_016264758.1/119-373   -            255 Abhydrolase_6        PF12697.7    225   2.9e-29  111.8   0.5   1   1   3.7e-31   3.3e-29  111.6   0.5     1   223     1   254     1   255 0.92 [subseq from] hypothetical protein PV06_03002 [Exophiala oligosperma] >KIW44542.1 hypothetical protein PV06_03002 [Exophiala oligosperma]
KXT15489.1/31-255        -            225 Abhydrolase_6        PF12697.7    225     3e-29  111.8   0.0   1   1   3.9e-31   3.5e-29  111.6   0.0     1   221     1   224     1   225 0.79 [subseq from] hypothetical protein AC579_3372 [Pseudocercospora musae]
TVY13500.1/55-394        -            340 Abhydrolase_6        PF12697.7    225     3e-29  111.8   3.3   1   1     1e-30   9.2e-29  110.2   3.3     1   223     1   339     1   340 0.69 [subseq from] Epoxide hydrolase A, partial [Lachnellula arida]
CZR54795.1/35-331        -            297 Abhydrolase_6        PF12697.7    225     3e-29  111.8   0.5   1   1   4.6e-31   4.1e-29  111.3   0.5     1   224     1   297     1   297 0.76 [subseq from] related to soluble epoxide hydrolase [Phialocephala subalpina]
CVK96062.1/26-271        -            246 Abhydrolase_6        PF12697.7    225     3e-29  111.8   0.0   1   1   4.2e-31   3.8e-29  111.4   0.0     2   221     1   245     1   246 0.72 [subseq from] uncharacterized protein FMAN_13966 [Fusarium mangiferae]
KFA68486.1/31-281        -            251 Abhydrolase_6        PF12697.7    225     3e-29  111.8   0.6   1   1   5.7e-31   5.1e-29  111.0   0.6     1   223     1   250     1   251 0.75 [subseq from] hypothetical protein S40285_05411 [Stachybotrys chlorohalonata IBT 40285]
KAE8318764.1/25-271      -            247 Abhydrolase_6        PF12697.7    225     3e-29  111.8   0.4   1   1   4.3e-31   3.8e-29  111.4   0.4     1   222     1   247     1   247 0.71 [subseq from] Alpha/Beta hydrolase protein [Aspergillus transmontanensis]
KJK63001.1/25-271        -            247 Abhydrolase_6        PF12697.7    225     3e-29  111.8   0.4   1   1   4.3e-31   3.8e-29  111.4   0.4     1   222     1   247     1   247 0.71 [subseq from] MhpC [Aspergillus parasiticus SU-1]
KIN04043.1/123-374       -            252 Abhydrolase_6        PF12697.7    225     3e-29  111.8   0.4   1   1   3.8e-31   3.4e-29  111.6   0.4     2   223     1   252     1   252 0.93 [subseq from] hypothetical protein OIDMADRAFT_51973 [Oidiodendron maius Zn]
CEJ61009.1/27-268        -            242 Abhydrolase_6        PF12697.7    225   3.1e-29  111.7   0.3   1   1   4.3e-31   3.8e-29  111.4   0.3     3   224     1   242     1   242 0.82 [subseq from] Putative Non-heme chloroperoxidase [Penicillium brasilianum]
RSL46576.1/25-271        -            247 Abhydrolase_6        PF12697.7    225   3.1e-29  111.7   0.0   1   1   4.3e-31   3.9e-29  111.4   0.0     1   221     1   246     1   247 0.73 [subseq from] hypothetical protein CEP54_013775 [Fusarium sp. AF-8]
RBQ64640.1/40-324        -            285 Abhydrolase_6        PF12697.7    225   3.1e-29  111.7   0.0   1   1   4.6e-31   4.1e-29  111.3   0.0     1   224     1   285     1   285 0.74 [subseq from] hypothetical protein FVER14953_05243 [Fusarium verticillioides]
XP_027619019.1/60-343    -            284 Abhydrolase_6        PF12697.7    225   3.2e-29  111.7   1.4   1   1   5.6e-31     5e-29  111.0   1.4     1   223     1   283     1   284 0.79 [subseq from] alpha/beta-hydrolase [Sparassis crispa] >GBE88106.1 alpha/beta-hydrolase [Sparassis crispa]
XP_008035534.1/40-321    -            282 Abhydrolase_6        PF12697.7    225   3.2e-29  111.7   0.0   1   1     6e-31   5.3e-29  111.0   0.0     1   225     1   282     1   282 0.77 [subseq from] alpha/beta-hydrolase [Trametes versicolor FP-101664 SS1] >EIW61636.1 alpha/beta-hydrolase [Trametes versicolor FP-101664 SS1]
XP_024780662.1/35-276    -            242 Abhydrolase_6        PF12697.7    225   3.2e-29  111.7   0.2   1   1   4.2e-31   3.7e-29  111.5   0.2     1   225     1   242     1   242 0.78 [subseq from] hypothetical protein M431DRAFT_71394 [Trichoderma harzianum CBS 226.95] >PKK52840.1 hypothetical protein CI102_1806 [Trichoderma harzianum] >PTB60985.1 hypothetical protein M431DRAFT_71394 [Trichoderma harzianum CBS 226.95]
RDW74171.1/36-294        -            259 Abhydrolase_6        PF12697.7    225   3.2e-29  111.7   0.2   1   1   5.1e-31   4.6e-29  111.2   0.2     1   223     1   258     1   259 0.75 [subseq from] hypothetical protein BP5796_07613 [Coleophoma crateriformis]
CRK27794.1/42-321        -            280 Abhydrolase_6        PF12697.7    225   3.2e-29  111.7   1.1   1   1     5e-31   4.5e-29  111.2   1.1     1   223     1   280     1   280 0.72 [subseq from] hypothetical protein BN1708_004457, partial [Verticillium longisporum]
XP_013244343.1/237-538   -            302 Abhydrolase_6        PF12697.7    225   3.2e-29  111.7   0.4   1   1   5.8e-31   5.2e-29  111.0   0.4     3   223     1   301     1   302 0.87 [subseq from] alpha/beta-hydrolase [Tilletiaria anomala UBC 951] >KDN49557.1 alpha/beta-hydrolase [Tilletiaria anomala UBC 951]
KAA1108189.1/45-312      -            268 Abhydrolase_6        PF12697.7    225   3.3e-29  111.7   0.1   1   1   4.4e-31     4e-29  111.4   0.1     2   223     1   268     1   268 0.90 [subseq from] putative carboxyl methyl esterase [Puccinia graminis f. sp. tritici]
OSD04590.1/40-319        -            280 Abhydrolase_6        PF12697.7    225   3.3e-29  111.7   0.0   1   1   5.4e-31   4.8e-29  111.1   0.0     1   222     1   279     1   280 0.77 [subseq from] alpha/beta-hydrolase [Trametes coccinea BRFM310]
ELA26672.1/26-270        -            245 Abhydrolase_6        PF12697.7    225   3.3e-29  111.7   0.0   1   1   4.5e-31     4e-29  111.4   0.0     2   222     1   245     1   245 0.74 [subseq from] proline iminopeptidase [Colletotrichum fructicola Nara gc5]
KWU41909.1/340-572       -            233 Abhydrolase_6        PF12697.7    225   3.3e-29  111.6   0.1   1   1   4.5e-31     4e-29  111.4   0.1     1   223     1   232     1   233 0.74 [subseq from] putative hydrolase [Rhodotorula sp. JG-1b]
KZS93137.1/29-314        -            286 Abhydrolase_6        PF12697.7    225   3.3e-29  111.6   0.4   1   1   5.1e-31   4.6e-29  111.2   0.4     1   225     1   286     1   286 0.85 [subseq from] alpha/beta-hydrolase [Sistotremastrum niveocremeum HHB9708] >KZT42561.1 alpha/beta-hydrolase [Sistotremastrum suecicum HHB10207 ss-3]
RFU76391.1/33-335        -            303 Abhydrolase_6        PF12697.7    225   3.3e-29  111.6   1.4   1   1   7.3e-31   6.5e-29  110.7   1.4     1   225     1   303     1   303 0.76 [subseq from] alpha beta-hydrolase [Trichoderma arundinaceum]
RSM04743.1/25-269        -            245 Abhydrolase_6        PF12697.7    225   3.3e-29  111.6   0.0   1   1   4.5e-31   4.1e-29  111.3   0.0     1   219     1   244     1   245 0.75 [subseq from] hypothetical protein CDV31_009910 [Fusarium ambrosium]
XP_007777060.1/33-322    -            290 Abhydrolase_6        PF12697.7    225   3.3e-29  111.6   0.0   1   1   5.8e-31   5.2e-29  111.0   0.0     1   225     1   290     1   290 0.72 [subseq from] hypothetical protein W97_00959 [Coniosporium apollinis CBS 100218] >EON61743.1 hypothetical protein W97_00959 [Coniosporium apollinis CBS 100218]
GEM10222.1/135-392       -            258 Abhydrolase_6        PF12697.7    225   3.4e-29  111.6   0.2   1   1   4.2e-31   3.8e-29  111.4   0.2     2   223     1   257     1   258 0.90 [subseq from] hypothetical protein Rt10032_c10g4239 [Rhodotorula toruloides]
XP_007325477.1/31-316    -            286 Abhydrolase_6        PF12697.7    225   3.4e-29  111.6   0.0   1   1   4.6e-31   4.1e-29  111.3   0.0     1   224     1   286     1   286 0.85 [subseq from] hypothetical protein AGABI1DRAFT_110229 [Agaricus bisporus var. burnettii JB137-S8] >EKM83581.1 hypothetical protein AGABI1DRAFT_110229 [Agaricus bisporus var. burnettii JB137-S8]
KAE8422941.1/25-271      -            247 Abhydrolase_6        PF12697.7    225   3.5e-29  111.6   0.1   1   1     5e-31   4.5e-29  111.2   0.1     1   222     1   247     1   247 0.69 [subseq from] Alpha/Beta hydrolase protein [Aspergillus pseudocaelatus]
KAB8074335.1/42-323      -            282 Abhydrolase_6        PF12697.7    225   3.5e-29  111.6   0.1   1   1   5.3e-31   4.7e-29  111.1   0.1     1   223     1   282     1   282 0.80 [subseq from] Alpha/Beta hydrolase protein [Aspergillus leporis]
KAA6415521.1/122-389     -            268 Abhydrolase_6        PF12697.7    225   3.5e-29  111.5   0.4   1   1   4.5e-31     4e-29  111.4   0.4     2   223     1   268     1   268 0.87 [subseq from] carboxylesterase-mitochondrial 37S ribosomal 2 [Umbilicaria pustulata]
XP_021883123.1/76-332    -            257 Abhydrolase_6        PF12697.7    225   3.6e-29  111.5   0.3   1   1   4.6e-31   4.1e-29  111.3   0.3     1   224     1   257     1   257 0.86 [subseq from] Alpha/Beta hydrolase protein [Lobosporangium transversale] >ORZ21872.1 Alpha/Beta hydrolase protein [Lobosporangium transversale]
XP_017992086.1/63-314    -            252 Abhydrolase_6        PF12697.7    225   3.6e-29  111.5   1.7   1   1   4.5e-31     4e-29  111.4   1.7     2   223     1   251     1   252 0.93 [subseq from] protein phosphatase methylesterase [Malassezia pachydermatis] >KOS14454.1 protein phosphatase methylesterase [Malassezia pachydermatis]
OON03825.1/35-297        -            263 Abhydrolase_6        PF12697.7    225   3.6e-29  111.5   0.1   1   1   4.6e-31   4.1e-29  111.3   0.1     2   222     1   262     1   263 0.93 [subseq from] hypothetical protein BSLG_05948 [Batrachochytrium salamandrivorans]
XP_025501562.1/42-320    -            279 Abhydrolase_6        PF12697.7    225   3.6e-29  111.5   0.1   1   1   5.4e-31   4.8e-29  111.1   0.1     1   224     1   279     1   279 0.73 [subseq from] alpha/beta-hydrolase [Aspergillus aculeatinus CBS 121060] >RAH67739.1 alpha/beta-hydrolase [Aspergillus aculeatinus CBS 121060]
XP_024750650.1/40-325    -            286 Abhydrolase_6        PF12697.7    225   3.6e-29  111.5   0.7   1   1   8.5e-31   7.6e-29  110.5   0.7     1   223     1   285     1   286 0.75 [subseq from] alpha/beta-hydrolase [Trichoderma citrinoviride] >PTB67330.1 alpha/beta-hydrolase [Trichoderma citrinoviride]
CDI50965.1/174-463       -            290 Abhydrolase_6        PF12697.7    225   3.6e-29  111.5   0.2   1   1   6.3e-31   5.6e-29  110.9   0.2     1   223     1   289     1   290 0.87 [subseq from] related to protein phosphatase methylesterase 1 [Melanopsichium pennsylvanicum 4]
XP_018695626.1/31-257    -            227 Abhydrolase_6        PF12697.7    225   3.7e-29  111.5   0.0   1   1     5e-31   4.5e-29  111.2   0.0     1   221     1   226     1   227 0.77 [subseq from] hypothetical protein AYL99_04462 [Fonsecaea erecta] >OAP62259.1 hypothetical protein AYL99_04462 [Fonsecaea erecta]
OAQ99971.1/31-282        -            252 Abhydrolase_6        PF12697.7    225   3.7e-29  111.5   0.1   1   1   5.2e-31   4.7e-29  111.1   0.1     1   223     1   251     1   252 0.78 [subseq from] hypothetical protein LLEC1_05594 [Cordyceps confragosa]
XP_014173705.1/32-277    -            246 Abhydrolase_6        PF12697.7    225   3.7e-29  111.5   1.8   1   1   4.9e-31   4.3e-29  111.2   1.8     1   225     1   246     1   246 0.78 [subseq from] alpha beta hydrolase fold family [Grosmannia clavigera kw1407] >EFX04223.1 alpha beta hydrolase fold family [Grosmannia clavigera kw1407]
XP_024773759.1/115-365   -            251 Abhydrolase_6        PF12697.7    225   3.7e-29  111.5   0.8   1   1   4.7e-31   4.2e-29  111.3   0.8     2   223     1   251     1   251 0.93 [subseq from] hypothetical protein M431DRAFT_145085 [Trichoderma harzianum CBS 226.95] >PKK45632.1 hypothetical protein CI102_10351 [Trichoderma harzianum] >PTB54082.1 hypothetical protein M431DRAFT_145085 [Trichoderma harzianum CBS 226.95]
RKL36835.1/40-324        -            285 Abhydrolase_6        PF12697.7    225   3.8e-29  111.5   0.0   1   1   5.5e-31   4.9e-29  111.1   0.0     1   224     1   285     1   285 0.74 [subseq from] hypothetical protein BFJ72_g8035 [Fusarium proliferatum]
RSL68765.1/25-271        -            247 Abhydrolase_6        PF12697.7    225   3.8e-29  111.4   0.0   1   1   5.2e-31   4.7e-29  111.1   0.0     1   221     1   246     1   247 0.73 [subseq from] hypothetical protein CEP53_002504 [Fusarium sp. AF-6]
KIM96867.1/3-245         -            243 Abhydrolase_6        PF12697.7    225   3.8e-29  111.4   0.0   1   1   5.1e-31   4.6e-29  111.2   0.0     1   225     1   243     1   243 0.78 [subseq from] hypothetical protein OIDMADRAFT_80651, partial [Oidiodendron maius Zn]
CVL07752.1/31-276        -            246 Abhydrolase_6        PF12697.7    225   3.8e-29  111.4   0.0   1   1   6.1e-31   5.5e-29  110.9   0.0     1   223     1   245     1   246 0.78 [subseq from] uncharacterized protein FPRN_04998 [Fusarium proliferatum]
TGO42763.1/51-385        -            335 Abhydrolase_6        PF12697.7    225   3.8e-29  111.4   9.2   1   1   1.7e-29   1.5e-27  106.2   9.2     1   222     1   334     1   335 0.79 [subseq from] hypothetical protein BHYA_0005g00280 [Botrytis hyacinthi]
PMD40465.1/35-317        -            283 Abhydrolase_6        PF12697.7    225   3.9e-29  111.4   0.0   1   1     5e-31   4.5e-29  111.2   0.0     1   225     1   283     1   283 0.88 [subseq from] putative epoxide hydrolase [Hyaloscypha variabilis F]
RAK79628.1/42-320        -            279 Abhydrolase_6        PF12697.7    225   3.9e-29  111.4   0.1   1   1   5.8e-31   5.2e-29  111.0   0.1     1   224     1   279     1   279 0.72 [subseq from] alpha/beta-hydrolase [Aspergillus fijiensis CBS 313.89]
PIG84956.1/25-271        -            247 Abhydrolase_6        PF12697.7    225   3.9e-29  111.4   0.4   1   1   5.4e-31   4.8e-29  111.1   0.4     1   222     1   247     1   247 0.71 [subseq from] alpha/beta hydrolase [Aspergillus arachidicola] >KAE8337345.1 hypothetical protein BDV24DRAFT_167342 [Aspergillus arachidicola]
XP_016212990.1/23-248    -            226 Abhydrolase_6        PF12697.7    225   3.9e-29  111.4   0.0   1   1     5e-31   4.5e-29  111.2   0.0     1   225     1   226     1   226 0.80 [subseq from] hypothetical protein PV09_05764 [Verruconis gallopava] >KIW03121.1 hypothetical protein PV09_05764 [Verruconis gallopava]
TGO71538.1/47-379        -            333 Abhydrolase_6        PF12697.7    225   3.9e-29  111.4   9.1   1   1   5.8e-29   5.2e-27  104.4   9.1     1   223     1   332     1   333 0.82 [subseq from] hypothetical protein BELL_0562g00080 [Botrytis elliptica]
KJA25127.1/111-361       -            251 Abhydrolase_6        PF12697.7    225   3.9e-29  111.4   0.3   1   1   4.9e-31   4.4e-29  111.2   0.3     2   223     1   250     1   251 0.95 [subseq from] hypothetical protein HYPSUDRAFT_439482 [Hypholoma sublateritium FD-334 SS-4]
RBQ98254.1/42-321        -            280 Abhydrolase_6        PF12697.7    225   3.9e-29  111.4   1.2   1   1   6.4e-31   5.8e-29  110.8   1.2     1   223     1   280     1   280 0.72 [subseq from] hypothetical protein VDGD_06569 [Verticillium dahliae]
XP_018692925.1/119-374   -            256 Abhydrolase_6        PF12697.7    225     4e-29  111.4   0.2   1   1   5.1e-31   4.5e-29  111.2   0.2     1   224     1   256     1   256 0.89 [subseq from] hypothetical protein AYL99_06856 [Fonsecaea erecta] >OAP59558.1 hypothetical protein AYL99_06856 [Fonsecaea erecta]
KIK96064.1/36-312        -            277 Abhydrolase_6        PF12697.7    225     4e-29  111.4   0.6   1   1   5.8e-31   5.2e-29  111.0   0.6     1   222     1   276     1   277 0.83 [subseq from] hypothetical protein PAXRUDRAFT_32630 [Paxillus rubicundulus Ve08.2h10]
XP_007745479.1/119-374   -            256 Abhydrolase_6        PF12697.7    225   4.1e-29  111.3   0.2   1   1   5.1e-31   4.6e-29  111.2   0.2     1   224     1   256     1   256 0.87 [subseq from] hypothetical protein A1O5_06698 [Cladophialophora psammophila CBS 110553] >EXJ70627.1 hypothetical protein A1O5_06698 [Cladophialophora psammophila CBS 110553]
XP_007328855.1/40-309    -            270 Abhydrolase_6        PF12697.7    225   4.1e-29  111.3   0.0   1   1   6.7e-31     6e-29  110.8   0.0     1   222     1   269     1   270 0.75 [subseq from] hypothetical protein AGABI1DRAFT_38499 [Agaricus bisporus var. burnettii JB137-S8] >EKM79914.1 hypothetical protein AGABI1DRAFT_38499 [Agaricus bisporus var. burnettii JB137-S8]
PGH16280.1/45-389        -            345 Abhydrolase_6        PF12697.7    225   4.1e-29  111.3   2.2   1   1   3.3e-29     3e-27  105.2   2.2     1   223     1   344     1   345 0.68 [subseq from] hypothetical protein AJ79_01819 [Helicocarpus griseus UAMH5409]
ROW18263.1/123-373       -            251 Abhydrolase_6        PF12697.7    225   4.2e-29  111.3   1.1   1   1   5.2e-31   4.7e-29  111.1   1.1     2   222     1   250     1   251 0.90 [subseq from] hypothetical protein VPNG_00416 [Cytospora leucostoma]
OBT46826.1/42-325        -            284 Abhydrolase_6        PF12697.7    225   4.2e-29  111.3   0.5   1   1   5.7e-31   5.1e-29  111.0   0.5     1   224     1   284     1   284 0.83 [subseq from] hypothetical protein VE00_01947 [Pseudogymnoascus sp. WSF 3629]
KAB5580553.1/131-406     -            276 Abhydrolase_6        PF12697.7    225   4.2e-29  111.3   0.6   1   1   5.4e-31   4.9e-29  111.1   0.6     2   225     1   276     1   276 0.89 [subseq from] Alpha/Beta hydrolase protein [Coniochaeta sp. 2T2.1]
EEQ45595.1/92-327        -            236 Abhydrolase_6        PF12697.7    225   4.2e-29  111.3   0.2   1   1   5.2e-31   4.7e-29  111.1   0.2     1   223     1   236     1   236 0.93 [subseq from] conserved hypothetical protein [Candida albicans WO-1]
XP_016637606.1/41-327    -            287 Abhydrolase_6        PF12697.7    225   4.2e-29  111.3   0.0   1   1   7.3e-31   6.6e-29  110.7   0.0     1   225     1   287     1   287 0.81 [subseq from] hypothetical protein Z520_00175 [Fonsecaea multimorphosa CBS 102226] >KIY03484.1 hypothetical protein Z520_00175 [Fonsecaea multimorphosa CBS 102226] >OAL32741.1 hypothetical protein AYO22_00215 [Fonsecaea multimorphosa]
XP_018065831.1/35-316    -            282 Abhydrolase_6        PF12697.7    225   4.3e-29  111.3   0.0   1   1   5.6e-31     5e-29  111.1   0.0     1   223     1   281     1   282 0.88 [subseq from] putative epoxide hydrolase [Phialocephala scopiformis] >KUJ11476.1 putative epoxide hydrolase [Phialocephala scopiformis]
XP_008078547.1/29-258    -            230 Abhydrolase_6        PF12697.7    225   4.3e-29  111.3   0.0   1   1   5.4e-31   4.8e-29  111.1   0.0     1   223     1   229     1   230 0.90 [subseq from] alpha/beta-Hydrolase [Glarea lozoyensis ATCC 20868] >EPE34612.1 alpha/beta-Hydrolase [Glarea lozoyensis ATCC 20868]
RBA17822.1/31-276        -            246 Abhydrolase_6        PF12697.7    225   4.3e-29  111.3   0.0   1   1   6.9e-31   6.1e-29  110.8   0.0     1   223     1   245     1   246 0.78 [subseq from] hypothetical protein FPRO05_11537 [Fusarium proliferatum]
OQV01304.1/27-249        -            223 Abhydrolase_6        PF12697.7    225   4.3e-29  111.3   0.5   1   1   5.7e-31   5.1e-29  111.0   0.5     3   222     1   222     1   223 0.78 [subseq from] hypothetical protein CLAIMM_06685 [Cladophialophora immunda]
XP_013283204.1/35-291    -            257 Abhydrolase_6        PF12697.7    225   4.3e-29  111.2   1.2   1   1   8.1e-31   7.2e-29  110.5   1.2     4   223     2   256     1   257 0.68 [subseq from] hypothetical protein Z517_06008 [Fonsecaea pedrosoi CBS 271.37] >KIW79396.1 hypothetical protein Z517_06008 [Fonsecaea pedrosoi CBS 271.37]
KKA30917.1/39-319        -            281 Abhydrolase_6        PF12697.7    225   4.4e-29  111.2   0.0   1   1   8.1e-31   7.2e-29  110.5   0.0     1   224     1   281     1   281 0.73 [subseq from] hypothetical protein TD95_002614 [Thielaviopsis punctulata]
PMD23233.1/28-257        -            230 Abhydrolase_6        PF12697.7    225   4.4e-29  111.2   0.0   1   1   5.8e-31   5.2e-29  111.0   0.0     2   223     1   229     1   230 0.80 [subseq from] alpha/beta-hydrolase [Pezoloma ericae]
RMJ19043.1/119-369       -            251 Abhydrolase_6        PF12697.7    225   4.4e-29  111.2   0.4   1   1   5.5e-31   4.9e-29  111.1   0.4     2   223     1   251     1   251 0.90 [subseq from] Protein phosphatase methylesterase 1 [Fusarium sp. AF-12] >RSL76701.1 Protein phosphatase methylesterase 1 [Fusarium sp. AF-3] >RSM16649.1 Protein phosphatase methylesterase 1 [Fusarium sp. AF-4] >RTE71268.1 Protein phosphatase methylesterase 1 [Fusarium euwallaceae]
PVH97210.1/29-255        -            227 Abhydrolase_6        PF12697.7    225   4.4e-29  111.2   0.0   1   1   5.7e-31   5.1e-29  111.0   0.0     2   222     1   226     1   227 0.82 [subseq from] alpha/beta-hydrolase [Periconia macrospinosa]
EQB53075.1/40-274        -            235 Abhydrolase_6        PF12697.7    225   4.4e-29  111.2   0.4   1   1   5.6e-31     5e-29  111.0   0.4     1   223     1   234     1   235 0.85 [subseq from] hypothetical protein CGLO_07246 [Colletotrichum gloeosporioides Cg-14]
RKO92037.1/32-316        -            285 Abhydrolase_6        PF12697.7    225   4.4e-29  111.2   0.1   1   1   6.9e-31   6.2e-29  110.7   0.1     1   223     1   285     1   285 0.71 [subseq from] Alpha/Beta hydrolase protein [Blyttiomyces helicus]
XP_007833870.1/25-272    -            248 Abhydrolase_6        PF12697.7    225   4.4e-29  111.2   0.0   1   1   6.2e-31   5.5e-29  110.9   0.0     1   222     1   247     1   248 0.72 [subseq from] hypothetical protein PFICI_07098 [Pestalotiopsis fici W106-1] >W3XA95.1 RecName: Full=Proline iminopeptidase PfmaB; Short=PIP; AltName: Full=Conidial pigment biosynthesis cluster protein B >ETS82096.1 hypothetical protein PFICI_07098 [Pestalotiopsis fici W106-1]
XP_022486013.1/25-272    -            248 Abhydrolase_6        PF12697.7    225   4.5e-29  111.2   0.1   1   1     6e-31   5.4e-29  110.9   0.1     1   222     1   247     1   248 0.78 [subseq from] hypothetical protein PENARI_c016G05595 [Penicillium arizonense] >OGE50566.1 hypothetical protein PENARI_c016G05595 [Penicillium arizonense]
KAE8143466.1/27-268      -            242 Abhydrolase_6        PF12697.7    225   4.5e-29  111.2   0.1   1   1   5.9e-31   5.3e-29  111.0   0.1     3   223     1   241     1   242 0.82 [subseq from] Alpha/Beta hydrolase protein [Aspergillus pseudotamarii]
PQE27173.1/120-373       -            254 Abhydrolase_6        PF12697.7    225   4.5e-29  111.2   0.2   1   1   5.6e-31     5e-29  111.0   0.2     2   223     1   254     1   254 0.95 [subseq from] phosphatase methylesterase 1 protein [Rutstroemia sp. NJR-2017a WRK4]
TGJ84620.1/34-331        -            298 Abhydrolase_6        PF12697.7    225   4.5e-29  111.2   1.9   1   1   7.5e-31   6.7e-29  110.6   1.9     1   225     1   298     1   298 0.72 [subseq from] hypothetical protein E0Z10_g4154 [Xylaria hypoxylon]
CZT50707.1/42-378        -            337 Abhydrolase_6        PF12697.7    225   4.5e-29  111.2   2.5   1   1     3e-30   2.7e-28  108.7   2.5     1   223     1   336     1   337 0.74 [subseq from] related to epoxide hydrolase [Rhynchosporium secalis]
KKK20690.1/101-381       -            281 Abhydrolase_6        PF12697.7    225   4.5e-29  111.2   2.5   1   1     1e-30     9e-29  110.2   2.5     1   222     1   280     1   281 0.76 [subseq from] hypothetical protein ARAM_000339 [Aspergillus rambellii]
RSL49244.1/119-369       -            251 Abhydrolase_6        PF12697.7    225   4.5e-29  111.2   0.4   1   1   5.7e-31   5.1e-29  111.0   0.4     2   223     1   251     1   251 0.90 [subseq from] Protein phosphatase methylesterase 1 [Fusarium sp. AF-8]
OAA36513.1/115-368       -            254 Abhydrolase_6        PF12697.7    225   4.5e-29  111.2   0.4   1   1   5.7e-31   5.1e-29  111.0   0.4     2   223     1   254     1   254 0.91 [subseq from] Protein phosphatase methylesterase, eukaryotic [Beauveria brongniartii RCEF 3172]
KIL89028.1/31-282        -            252 Abhydrolase_6        PF12697.7    225   4.6e-29  111.2   0.0   1   1   7.3e-31   6.5e-29  110.7   0.0     1   223     1   251     1   252 0.83 [subseq from] hypothetical protein FAVG1_07422 [Fusarium avenaceum]
THY85490.1/47-299        -            253 Abhydrolase_6        PF12697.7    225   4.6e-29  111.2   0.9   1   1   6.5e-31   5.8e-29  110.8   0.9     1   221     1   251     1   253 0.74 [subseq from] alpha/beta-hydrolase [Aureobasidium pullulans]
GAA90186.1/31-289        -            259 Abhydrolase_6        PF12697.7    225   4.6e-29  111.2   0.0   1   1   5.9e-31   5.3e-29  111.0   0.0     1   225     1   259     1   259 0.86 [subseq from] glutathione S-transferase [Aspergillus kawachii IFO 4308] >GAT20697.1 glutathione S-transferase [Aspergillus luchuensis]
OJZ83163.1/31-289        -            259 Abhydrolase_6        PF12697.7    225   4.6e-29  111.2   0.0   1   1   5.9e-31   5.3e-29  111.0   0.0     1   225     1   259     1   259 0.86 [subseq from] hypothetical protein ASPFODRAFT_49812 [Aspergillus luchuensis CBS 106.47]
XP_001805159.1/30-329    -            300 Abhydrolase_6        PF12697.7    225   4.7e-29  111.1   0.0   1   1   8.1e-31   7.3e-29  110.5   0.0     1   225     1   300     1   300 0.74 [subseq from] hypothetical protein SNOG_14994 [Parastagonospora nodorum SN15] >EAT77537.1 hypothetical protein SNOG_14994 [Parastagonospora nodorum SN15]
RMZ83042.1/46-341        -            296 Abhydrolase_6        PF12697.7    225   4.7e-29  111.1   1.5   1   1   8.8e-31   7.9e-29  110.4   1.5     1   223     1   295     1   296 0.75 [subseq from] hypothetical protein DV738_g1314, partial [Chaetothyriales sp. CBS 135597]
XP_029765582.1/47-299    -            253 Abhydrolase_6        PF12697.7    225   4.7e-29  111.1   0.8   1   1   6.7e-31     6e-29  110.8   0.8     1   221     1   251     1   253 0.73 [subseq from] alpha/beta-hydrolase [Aureobasidium pullulans EXF-150] >KEQ89395.1 alpha/beta-hydrolase [Aureobasidium pullulans EXF-150]
RSM12957.1/119-369       -            251 Abhydrolase_6        PF12697.7    225   4.7e-29  111.1   0.4   1   1   5.9e-31   5.3e-29  111.0   0.4     2   223     1   251     1   251 0.90 [subseq from] Protein phosphatase methylesterase 1 [Fusarium ambrosium]
TEB30043.1/40-319        -            280 Abhydrolase_6        PF12697.7    225   4.7e-29  111.1   0.0   1   1   7.1e-31   6.4e-29  110.7   0.0     1   222     1   279     1   280 0.75 [subseq from] alpha/beta-hydrolase [Coprinellus micaceus]
KZL72699.1/26-270        -            245 Abhydrolase_6        PF12697.7    225   4.8e-29  111.1   0.0   1   1   6.7e-31     6e-29  110.8   0.0     2   222     1   245     1   245 0.73 [subseq from] alpha/beta hydrolase fold protein [Colletotrichum tofieldiae]
KAB8296410.1/39-372      -            334 Abhydrolase_6        PF12697.7    225   4.8e-29  111.1   1.5   1   1   2.5e-30   2.2e-28  108.9   1.5     1   223     1   333     1   334 0.79 [subseq from] hypothetical protein EYC80_009154 [Monilinia laxa]
ORZ40055.1/36-340        -            305 Abhydrolase_6        PF12697.7    225   4.8e-29  111.1   2.1   1   1   9.2e-31   8.3e-29  110.3   2.1     1   225     1   305     1   305 0.80 [subseq from] Alpha/Beta hydrolase protein [Catenaria anguillulae PL171]
GAN07132.1/136-376       -            241 Abhydrolase_6        PF12697.7    225   4.8e-29  111.1   0.0   1   1     6e-31   5.4e-29  110.9   0.0     2   223     1   241     1   241 0.94 [subseq from] carboxyl methyl esterase [Mucor ambiguus]
THX16739.1/47-299        -            253 Abhydrolase_6        PF12697.7    225   4.8e-29  111.1   0.6   1   1   6.7e-31     6e-29  110.8   0.6     1   221     1   251     1   253 0.74 [subseq from] alpha/beta-hydrolase [Aureobasidium pullulans]
OCT54328.1/31-258        -            228 Abhydrolase_6        PF12697.7    225   4.8e-29  111.1   0.0   1   1   6.3e-31   5.7e-29  110.9   0.0     1   221     1   226     1   228 0.77 [subseq from] hydrolase or acyltransferase (Alpha/beta hydrolase superfamily) [Cladophialophora carrionii]
EWC44492.1/43-323        -            281 Abhydrolase_6        PF12697.7    225   4.9e-29  111.1   0.1   1   1   7.8e-31     7e-29  110.6   0.1     1   223     1   280     1   281 0.80 [subseq from] hypothetical protein DRE_06760 [Drechslerella stenobrocha 248]
XP_006460446.1/62-346    -            285 Abhydrolase_6        PF12697.7    225   4.9e-29  111.1   0.1   1   1   8.1e-31   7.2e-29  110.5   0.1     1   225     1   285     1   285 0.76 [subseq from] hypothetical protein AGABI2DRAFT_184905 [Agaricus bisporus var. bisporus H97] >EKV48583.1 hypothetical protein AGABI2DRAFT_184905 [Agaricus bisporus var. bisporus H97]
KUI64442.1/29-255        -            227 Abhydrolase_6        PF12697.7    225   4.9e-29  111.1   0.0   1   1   7.2e-31   6.4e-29  110.7   0.0     1   219     1   226     1   227 0.77 [subseq from] Putative aminoacrylate hydrolase RutD [Valsa mali]
KAB8233539.1/101-358     -            258 Abhydrolase_6        PF12697.7    225   4.9e-29  111.1   0.0   1   1   6.2e-31   5.5e-29  110.9   0.0     2   223     1   257     1   258 0.94 [subseq from] Alpha/Beta hydrolase protein [Aspergillus alliaceus]
RAQ49418.1/25-271        -            247 Abhydrolase_6        PF12697.7    225   4.9e-29  111.1   0.3   1   1     7e-31   6.3e-29  110.7   0.3     1   222     1   247     1   247 0.73 [subseq from] alpha/beta hydrolase [Aspergillus flavus]
XP_013952034.1/31-316    -            286 Abhydrolase_6        PF12697.7    225     5e-29  111.1   0.3   1   1   7.1e-31   6.3e-29  110.7   0.3     1   222     1   286     1   286 0.79 [subseq from] hypothetical protein TRIVIDRAFT_45094 [Trichoderma virens Gv29-8] >EHK17832.1 hypothetical protein TRIVIDRAFT_45094 [Trichoderma virens Gv29-8]
OJJ32931.1/27-268        -            242 Abhydrolase_6        PF12697.7    225     5e-29  111.0   0.4   1   1   6.8e-31   6.1e-29  110.8   0.4     3   223     1   241     1   242 0.80 [subseq from] hypothetical protein ASPWEDRAFT_42960 [Aspergillus wentii DTO 134E9]
RSL38783.1/119-369       -            251 Abhydrolase_6        PF12697.7    225     5e-29  111.0   0.4   1   1   6.3e-31   5.6e-29  110.9   0.4     2   223     1   251     1   251 0.90 [subseq from] Protein phosphatase methylesterase 1 [Fusarium sp. AF-6]
XP_016763894.1/31-332    -            302 Abhydrolase_6        PF12697.7    225   5.1e-29  111.0   0.0   1   1     9e-31   8.1e-29  110.4   0.0     1   223     1   301     1   302 0.85 [subseq from] epoxide hydrolase [Sphaerulina musiva SO2202] >EMF15773.1 epoxide hydrolase [Sphaerulina musiva SO2202]
XP_007759124.1/31-330    -            300 Abhydrolase_6        PF12697.7    225   5.2e-29  111.0   0.4   1   1   1.1e-30   9.9e-29  110.1   0.4     1   223     1   299     1   300 0.77 [subseq from] hypothetical protein A1O7_06934 [Cladophialophora yegresii CBS 114405] >EXJ56590.1 hypothetical protein A1O7_06934 [Cladophialophora yegresii CBS 114405]
SDA02907.1/463-664       -            202 Abhydrolase_6        PF12697.7    225   5.2e-29  111.0   0.1   1   1   6.5e-31   5.8e-29  110.8   0.1     1   213     1   201     1   202 0.86 [subseq from] BZ3501_MvSof-1269-A2-R1_Chr11g02785 [Microbotryum saponariae] >SDA03770.1 BZ3500_MvSof-1268-A1-R1_Chr11-1g03210 [Microbotryum saponariae]
XP_018131314.1/432-639   -            208 Abhydrolase_6        PF12697.7    225   5.2e-29  111.0   0.2   1   1   6.5e-31   5.8e-29  110.8   0.2     1   214     1   205     1   208 0.79 [subseq from] hypothetical protein VE01_04439 [Pseudogymnoascus verrucosus] >OBT97581.1 hypothetical protein VE01_04439 [Pseudogymnoascus verrucosus]
XP_025512316.1/27-268    -            242 Abhydrolase_6        PF12697.7    225   5.3e-29  111.0   0.3   1   1   7.1e-31   6.3e-29  110.7   0.3     3   224     1   242     1   242 0.83 [subseq from] alpha/beta fold family hydrolase [Aspergillus piperis CBS 112811] >RAH54394.1 alpha/beta fold family hydrolase [Aspergillus piperis CBS 112811]
XP_016255718.1/120-374   -            255 Abhydrolase_6        PF12697.7    225   5.3e-29  111.0   0.3   1   1   6.6e-31   5.9e-29  110.8   0.3     2   224     1   255     1   255 0.87 [subseq from] hypothetical protein PV07_02193 [Cladophialophora immunda] >KIW35502.1 hypothetical protein PV07_02193 [Cladophialophora immunda]
OTB14102.1/40-319        -            280 Abhydrolase_6        PF12697.7    225   5.3e-29  111.0   0.1   1   1   8.6e-31   7.7e-29  110.4   0.1     1   224     1   280     1   280 0.79 [subseq from] hypothetical protein K445DRAFT_75983 [Daldinia sp. EC12]
KKK13170.1/101-381       -            281 Abhydrolase_6        PF12697.7    225   5.3e-29  111.0   3.1   1   1   1.2e-30   1.1e-28  110.0   3.1     1   222     1   280     1   281 0.77 [subseq from] hypothetical protein AOCH_001519 [Aspergillus ochraceoroseus]
SCV73315.1/458-659       -            202 Abhydrolase_6        PF12697.7    225   5.3e-29  111.0   0.1   1   1   6.6e-31   5.9e-29  110.8   0.1     1   213     1   201     1   202 0.88 [subseq from] BQ2448_7241 [Microbotryum intermedium]
XP_016625608.1/31-256    -            226 Abhydrolase_6        PF12697.7    225   5.3e-29  111.0   0.0   1   1   6.9e-31   6.2e-29  110.7   0.0     1   220     1   225     1   226 0.78 [subseq from] hypothetical protein Z519_00602 [Cladophialophora bantiana CBS 173.52] >KIW98939.1 hypothetical protein Z519_00602 [Cladophialophora bantiana CBS 173.52]
KAA1093901.1/45-312      -            268 Abhydrolase_6        PF12697.7    225   5.3e-29  111.0   0.1   1   1   7.3e-31   6.5e-29  110.7   0.1     2   223     1   268     1   268 0.90 [subseq from] putative carboxyl methyl esterase [Puccinia graminis f. sp. tritici] >KAA1129985.1 putative carboxyl methyl esterase [Puccinia graminis f. sp. tritici]
CZT12150.1/42-378        -            337 Abhydrolase_6        PF12697.7    225   5.4e-29  110.9   1.3   1   1   2.9e-30   2.6e-28  108.7   1.3     1   223     1   336     1   337 0.70 [subseq from] related to epoxide hydrolase [Rhynchosporium agropyri]
GBC46282.1/34-304        -            271 Abhydrolase_6        PF12697.7    225   5.4e-29  110.9   0.0   1   1     8e-31   7.2e-29  110.5   0.0     1   215     1   269     1   271 0.75 [subseq from] Soluble epoxide hydrolase / lipid-phosphate phosphatase [Rhizophagus irregularis DAOM 181602=DAOM 197198]
XP_024742055.1/30-256    -            227 Abhydrolase_6        PF12697.7    225   5.4e-29  110.9   0.0   1   1   6.9e-31   6.1e-29  110.8   0.0     1   219     1   226     1   227 0.85 [subseq from] alpha/beta-hydrolase [Hyaloscypha bicolor E] >PMD65151.1 alpha/beta-hydrolase [Hyaloscypha bicolor E]
KGQ05479.1/118-371       -            254 Abhydrolase_6        PF12697.7    225   5.4e-29  110.9   0.4   1   1   6.9e-31   6.1e-29  110.8   0.4     2   223     1   254     1   254 0.91 [subseq from] Protein phosphatase methylesterase 1 [Beauveria bassiana D1-5] >PQK14634.1 hypothetical protein BB8028_0005g01640 [Beauveria bassiana]
OTA91620.1/40-319        -            280 Abhydrolase_6        PF12697.7    225   5.5e-29  110.9   0.0   1   1   7.7e-31   6.9e-29  110.6   0.0     1   223     1   279     1   280 0.83 [subseq from] hypothetical protein M434DRAFT_397137 [Hypoxylon sp. CO27-5]
XP_007753147.1/119-373   -            255 Abhydrolase_6        PF12697.7    225   5.5e-29  110.9   0.3   1   1   6.9e-31   6.1e-29  110.8   0.3     1   223     1   255     1   255 0.91 [subseq from] protein phosphatase methylesterase 1 [Cladophialophora yegresii CBS 114405] >EXJ64580.1 protein phosphatase methylesterase 1 [Cladophialophora yegresii CBS 114405]
EPS38166.1/47-325        -            279 Abhydrolase_6        PF12697.7    225   5.5e-29  110.9   0.1   1   1   7.5e-31   6.7e-29  110.6   0.1     1   223     1   279     1   279 0.89 [subseq from] hypothetical protein H072_8033 [Dactylellina haptotyla CBS 200.50]
XP_018260676.1/30-282    -            253 Abhydrolase_6        PF12697.7    225   5.6e-29  110.9   0.1   1   1     8e-31   7.1e-29  110.5   0.1     2   225     1   253     1   253 0.72 [subseq from] hypothetical protein I303_06391 [Kwoniella dejecticola CBS 10117] >OBR82834.1 hypothetical protein I303_06391 [Kwoniella dejecticola CBS 10117]
PVU94157.1/35-317        -            283 Abhydrolase_6        PF12697.7    225   5.6e-29  110.9   0.1   1   1   9.1e-31   8.2e-29  110.4   0.1     1   223     1   283     1   283 0.79 [subseq from] hypothetical protein BB561_002777 [Smittium simulii]
ROV88269.1/41-321        -            281 Abhydrolase_6        PF12697.7    225   5.6e-29  110.9   0.1   1   1   8.6e-31   7.7e-29  110.4   0.1     2   223     1   280     1   281 0.79 [subseq from] hypothetical protein VSDG_09046 [Valsa sordida]
EUC66563.1/39-317        -            279 Abhydrolase_6        PF12697.7    225   5.6e-29  110.9   0.0   1   1   8.9e-31   7.9e-29  110.4   0.0     1   222     1   278     1   279 0.73 [subseq from] epoxide hydrolase [Rhizoctonia solani AG-3 Rhs1AP]
PQE05468.1/41-318        -            278 Abhydrolase_6        PF12697.7    225   5.6e-29  110.9   0.0   1   1   8.3e-31   7.4e-29  110.5   0.0     1   224     1   278     1   278 0.83 [subseq from] epoxide hydrolase protein [Rutstroemia sp. NJR-2017a BBW]
KNG50664.1/28-255        -            228 Abhydrolase_6        PF12697.7    225   5.7e-29  110.9   0.0   1   1   7.6e-31   6.8e-29  110.6   0.0     2   223     1   227     1   228 0.81 [subseq from] 3-oxoadipate enol-lactone hydrolase [Stemphylium lycopersici] >RAR06373.1 3-oxoadipate enol-lactone hydrolase [Stemphylium lycopersici] >RAR13631.1 3-oxoadipate enol-lactone hydrolase [Stemphylium lycopersici]
CEL55772.1/90-350        -            261 Abhydrolase_6        PF12697.7    225   5.7e-29  110.9   0.0   1   1   8.2e-31   7.3e-29  110.5   0.0     1   213     1   260     1   261 0.80 [subseq from] proline iminopeptidase [Rhizoctonia solani AG-1 IB]
GES59059.1/27-268        -            242 Abhydrolase_6        PF12697.7    225   5.7e-29  110.9   0.8   1   1   7.7e-31   6.9e-29  110.6   0.8     3   223     1   241     1   242 0.76 [subseq from] hypothetical protein ATETN484_0003028400 [Aspergillus terreus]
XP_024675501.1/132-393   -            262 Abhydrolase_6        PF12697.7    225   5.7e-29  110.8   0.3   1   1   7.2e-31   6.5e-29  110.7   0.3     2   224     1   262     1   262 0.93 [subseq from] Alpha/Beta hydrolase protein [Aspergillus candidus] >PLB41489.1 Alpha/Beta hydrolase protein [Aspergillus candidus]
PQE19959.1/122-379       -            258 Abhydrolase_6        PF12697.7    225   5.8e-29  110.8   0.3   1   1   7.2e-31   6.5e-29  110.7   0.3     2   223     1   258     1   258 0.93 [subseq from] phosphatase methylesterase 1 protein [Rutstroemia sp. NJR-2017a BVV2]
XP_016257131.1/27-268    -            242 Abhydrolase_6        PF12697.7    225   5.8e-29  110.8   0.3   1   1   7.7e-31   6.9e-29  110.6   0.3     3   224     1   242     1   242 0.81 [subseq from] hypothetical protein PV06_10819 [Exophiala oligosperma] >KIW36915.1 hypothetical protein PV06_10819 [Exophiala oligosperma]
THH21473.1/522-988       -            467 Abhydrolase_6        PF12697.7    225   5.8e-29  110.8  10.7   1   1   1.2e-30   1.1e-28  110.0  10.7     1   216     1   466     1   467 0.95 [subseq from] hypothetical protein EW146_g73 [Bondarzewia mesenterica]
EQB44187.1/26-288        -            263 Abhydrolase_6        PF12697.7    225   5.9e-29  110.8   0.0   1   1   8.2e-31   7.4e-29  110.5   0.0     2   222     1   263     1   263 0.76 [subseq from] hypothetical protein CGLO_17101 [Colletotrichum gloeosporioides Cg-14]
CEL55362.1/59-316        -            258 Abhydrolase_6        PF12697.7    225   5.9e-29  110.8   0.0   1   1   8.7e-31   7.8e-29  110.4   0.0     1   223     1   257     1   258 0.74 [subseq from] Putative aminoacrylate hydrolase RutD OS=Methylobacterium chloromethanicum (strain CM4 / NCIMB 13688) GN=rutD PE=3 SV=1 [Rhizoctonia solani AG-1 IB]
KZO98136.1/40-315        -            276 Abhydrolase_6        PF12697.7    225   5.9e-29  110.8   0.2   1   1   1.4e-30   1.2e-28  109.8   0.2     1   220     1   273     1   276 0.75 [subseq from] alpha/beta-hydrolase [Calocera viscosa TUFC12733]
KAB8265368.1/27-268      -            242 Abhydrolase_6        PF12697.7    225   5.9e-29  110.8   0.4   1   1   7.6e-31   6.8e-29  110.6   0.4     3   223     1   241     1   242 0.84 [subseq from] Alpha/Beta hydrolase protein [Aspergillus nomius] >KAE8402429.1 Alpha/Beta hydrolase protein [Aspergillus pseudonomius]
ORY62283.1/119-369       -            251 Abhydrolase_6        PF12697.7    225   5.9e-29  110.8   0.2   1   1   7.4e-31   6.6e-29  110.6   0.2     2   223     1   251     1   251 0.94 [subseq from] Alpha/Beta hydrolase protein [Pseudomassariella vexata]
KAE8154737.1/42-317      -            276 Abhydrolase_6        PF12697.7    225     6e-29  110.8   0.0   1   1     9e-31   8.1e-29  110.4   0.0     1   224     1   276     1   276 0.81 [subseq from] Alpha/Beta hydrolase protein [Aspergillus avenaceus]
XP_030995356.1/25-270    -            246 Abhydrolase_6        PF12697.7    225     6e-29  110.8   0.0   1   1   8.4e-31   7.5e-29  110.5   0.0     1   222     1   246     1   246 0.71 [subseq from] uncharacterized protein E0L32_005848 [Phialemoniopsis curvata] >TPX13645.1 hypothetical protein E0L32_005848 [Phialemoniopsis curvata]
RFU32009.1/121-372       -            252 Abhydrolase_6        PF12697.7    225   6.1e-29  110.8   0.1   1   1   7.6e-31   6.8e-29  110.6   0.1     2   223     1   252     1   252 0.91 [subseq from] hypothetical protein B7463_g4322, partial [Scytalidium lignicola]
XP_016616996.1/119-374   -            256 Abhydrolase_6        PF12697.7    225   6.1e-29  110.8   0.2   1   1   7.7e-31   6.8e-29  110.6   0.2     1   224     1   256     1   256 0.85 [subseq from] hypothetical protein Z519_08971 [Cladophialophora bantiana CBS 173.52] >KIW90327.1 hypothetical protein Z519_08971 [Cladophialophora bantiana CBS 173.52]
PWN49458.1/172-472       -            301 Abhydrolase_6        PF12697.7    225   6.1e-29  110.8   0.0   1   1   1.4e-30   1.2e-28  109.8   0.0     2   223     1   300     1   301 0.89 [subseq from] protein phosphatase methylesterase [Violaceomyces palustris]
XP_030979545.1/60-336    -            277 Abhydrolase_6        PF12697.7    225   6.1e-29  110.8   0.9   1   1   1.3e-30   1.2e-28  109.8   0.9     1   217     1   272     1   277 0.74 [subseq from] hypothetical protein PgNI_11110 [Pyricularia grisea] >TLD06967.1 hypothetical protein PgNI_11110 [Pyricularia grisea]
XP_001585413.1/41-318    -            278 Abhydrolase_6        PF12697.7    225   6.2e-29  110.8   0.0   1   1     1e-30     9e-29  110.2   0.0     1   223     1   278     1   278 0.77 [subseq from] hypothetical protein SS1G_13652 [Sclerotinia sclerotiorum 1980 UF-70] >EDN98793.1 hypothetical protein SS1G_13652 [Sclerotinia sclerotiorum 1980 UF-70] >APA15005.1 hypothetical protein sscle_14g097750 [Sclerotinia sclerotiorum 1980 UF-70]
GES58307.1/51-303        -            253 Abhydrolase_6        PF12697.7    225   6.2e-29  110.7   0.3   1   1   8.5e-31   7.6e-29  110.5   0.3     2   225     1   253     1   253 0.76 [subseq from] hypothetical protein ATETN484_0002048300 [Aspergillus terreus]
OAA69187.1/111-361       -            251 Abhydrolase_6        PF12697.7    225   6.2e-29  110.7   0.2   1   1   7.8e-31     7e-29  110.6   0.2     2   223     1   251     1   251 0.92 [subseq from] Protein phosphatase methylesterase, eukaryotic [Cordyceps confragosa RCEF 1005]
KJK75258.1/27-268        -            242 Abhydrolase_6        PF12697.7    225   6.3e-29  110.7   0.8   1   1   8.2e-31   7.3e-29  110.5   0.8     3   224     1   242     1   242 0.84 [subseq from] Non-heme chloroperoxidase [Metarhizium anisopliae BRIP 53293] >KJK85586.1 Non-heme chloroperoxidase [Metarhizium anisopliae BRIP 53284]
PNP52604.1/123-373       -            251 Abhydrolase_6        PF12697.7    225   6.3e-29  110.7   0.8   1   1   7.9e-31   7.1e-29  110.6   0.8     2   223     1   251     1   251 0.92 [subseq from] hypothetical protein THARTR1_06769 [Trichoderma harzianum]
OCK96565.1/28-254        -            227 Abhydrolase_6        PF12697.7    225   6.3e-29  110.7   0.0   1   1   8.2e-31   7.3e-29  110.5   0.0     2   222     1   226     1   227 0.87 [subseq from] 3-oxoadipate enol-lactone hydrolase [Cenococcum geophilum 1.58]
ORZ04914.1/59-331        -            273 Abhydrolase_6        PF12697.7    225   6.3e-29  110.7   0.0   1   1   9.5e-31   8.5e-29  110.3   0.0     1   223     1   272     1   273 0.80 [subseq from] Alpha/Beta hydrolase protein [Absidia repens]
EPS95755.1/32-314        -            283 Abhydrolase_6        PF12697.7    225   6.3e-29  110.7   0.1   1   1   9.1e-31   8.2e-29  110.3   0.1     1   223     1   282     1   283 0.78 [subseq from] hypothetical protein FOMPIDRAFT_1131812 [Fomitopsis pinicola FP-58527 SS1]
PVU96015.1/33-316        -            284 Abhydrolase_6        PF12697.7    225   6.5e-29  110.7   0.0   1   1   9.5e-31   8.5e-29  110.3   0.0     1   223     1   283     1   284 0.77 [subseq from] hypothetical protein BB559_002527 [Furculomyces boomerangus]
RKU40311.1/39-326        -            288 Abhydrolase_6        PF12697.7    225   6.5e-29  110.7   0.1   1   1   1.3e-30   1.1e-28  109.9   0.1     1   224     1   288     1   288 0.77 [subseq from] hypothetical protein DL546_001747 [Coniochaeta pulveracea]
XP_006454629.1/31-316    -            286 Abhydrolase_6        PF12697.7    225   6.5e-29  110.7   0.0   1   1     9e-31     8e-29  110.4   0.0     1   224     1   286     1   286 0.83 [subseq from] hypothetical protein AGABI2DRAFT_189875 [Agaricus bisporus var. bisporus H97] >EKV51650.1 hypothetical protein AGABI2DRAFT_189875 [Agaricus bisporus var. bisporus H97]
OAQ35518.1/42-326        -            285 Abhydrolase_6        PF12697.7    225   6.5e-29  110.7   0.0   1   1     1e-30   9.2e-29  110.2   0.0     1   225     1   285     1   285 0.77 [subseq from] alpha/beta-hydrolase [Mortierella elongata AG-77]
XP_007830698.1/27-265    -            239 Abhydrolase_6        PF12697.7    225   6.5e-29  110.7   0.1   1   1   8.2e-31   7.4e-29  110.5   0.1     1   222     1   237     1   239 0.85 [subseq from] hypothetical protein PFICI_03926 [Pestalotiopsis fici W106-1] >ETS85901.1 hypothetical protein PFICI_03926 [Pestalotiopsis fici W106-1]
KLO91845.1/26-271        -            246 Abhydrolase_6        PF12697.7    225   6.6e-29  110.7   0.0   1   1   9.3e-31   8.3e-29  110.3   0.0     2   221     1   245     1   246 0.72 [subseq from] uncharacterized protein LW93_14739 [Fusarium fujikuroi] >SCV48389.1 uncharacterized protein FFB14_10352 [Fusarium fujikuroi]
AIF75065.1/117-368       -            252 Abhydrolase_6        PF12697.7    225   6.6e-29  110.7   0.1   1   1   8.3e-31   7.5e-29  110.5   0.1     2   222     1   251     1   252 0.89 [subseq from] carboxylesterase [Daldinia eschscholtzii]
TNY22448.1/131-416       -            286 Abhydrolase_6        PF12697.7    225   6.6e-29  110.6   0.3   1   1   8.4e-31   7.5e-29  110.5   0.3     2   223     1   285     1   286 0.91 [subseq from] Alpha/Beta hydrolase protein [Rhodotorula diobovata]
KZN89501.1/42-335        -            294 Abhydrolase_6        PF12697.7    225   6.6e-29  110.6   0.1   1   1   9.4e-31   8.4e-29  110.3   0.1     1   223     1   294     1   294 0.83 [subseq from] Bifunctional epoxide hydrolase [Penicillium chrysogenum]
KEY69589.1/31-281        -            251 Abhydrolase_6        PF12697.7    225   6.7e-29  110.6   0.1   1   1     1e-30   9.3e-29  110.2   0.1     1   223     1   250     1   251 0.74 [subseq from] hypothetical protein S7711_06218 [Stachybotrys chartarum IBT 7711]
KAA1472422.1/77-333      -            257 Abhydrolase_6        PF12697.7    225   6.7e-29  110.6   0.1   1   1   9.4e-31   8.4e-29  110.3   0.1     1   222     1   256     1   257 0.69 [subseq from] alpha/beta-hydrolase [Dentipellis sp. KUC8613]
PWA01305.1/33-316        -            284 Abhydrolase_6        PF12697.7    225   6.7e-29  110.6   0.0   1   1   9.8e-31   8.8e-29  110.2   0.0     1   223     1   283     1   284 0.77 [subseq from] hypothetical protein BB558_002604 [Smittium angustum]
PRQ71792.1/135-409       -            275 Abhydrolase_6        PF12697.7    225   6.7e-29  110.6   0.1   1   1   8.5e-31   7.6e-29  110.4   0.1     2   223     1   274     1   275 0.91 [subseq from] Alpha/Beta hydrolase fold [Rhodotorula toruloides]
OPB46905.1/115-365       -            251 Abhydrolase_6        PF12697.7    225   6.8e-29  110.6   0.8   1   1   8.5e-31   7.6e-29  110.4   0.8     2   223     1   251     1   251 0.92 [subseq from] Protein phosphatase methylesterase 1 [Trichoderma guizhouense]
KLO97447.1/35-264        -            230 Abhydrolase_6        PF12697.7    225   6.8e-29  110.6   0.0   1   1   8.6e-31   7.7e-29  110.4   0.0     1   223     1   230     1   230 0.87 [subseq from] uncharacterized protein LW93_3425 [Fusarium fujikuroi] >SCV48894.1 uncharacterized protein FFB14_10590 [Fusarium fujikuroi]
XP_018693582.1/43-335    -            293 Abhydrolase_6        PF12697.7    225   6.8e-29  110.6   0.5   1   1   1.3e-30   1.1e-28  109.9   0.5     1   222     1   292     1   293 0.78 [subseq from] hypothetical protein AYL99_05217 [Fonsecaea erecta] >OAP60215.1 hypothetical protein AYL99_05217 [Fonsecaea erecta]
EDK41026.2/26-266        -            241 Abhydrolase_6        PF12697.7    225   6.8e-29  110.6   0.2   1   1   8.7e-31   7.8e-29  110.4   0.2     1   222     1   240     1   241 0.78 [subseq from] hypothetical protein PGUG_05124 [Meyerozyma guilliermondii ATCC 6260]
RAO73356.1/27-268        -            242 Abhydrolase_6        PF12697.7    225   6.8e-29  110.6   0.1   1   1   8.8e-31   7.9e-29  110.4   0.1     3   223     1   241     1   242 0.86 [subseq from] hypothetical protein BHQ10_009368 [Talaromyces amestolkiae]
OAL51968.1/27-253        -            227 Abhydrolase_6        PF12697.7    225   6.8e-29  110.6   0.0   1   1   9.2e-31   8.2e-29  110.3   0.0     2   222     1   226     1   227 0.77 [subseq from] alpha/beta-hydrolase [Pyrenochaeta sp. DS3sAY3a]
XP_013288048.1/31-256    -            226 Abhydrolase_6        PF12697.7    225   6.9e-29  110.6   0.0   1   1   9.1e-31   8.2e-29  110.4   0.0     1   220     1   225     1   226 0.78 [subseq from] hypothetical protein Z517_03490 [Fonsecaea pedrosoi CBS 271.37] >KIW84240.1 hypothetical protein Z517_03490 [Fonsecaea pedrosoi CBS 271.37]
KAE8387677.1/101-358     -            258 Abhydrolase_6        PF12697.7    225   6.9e-29  110.6   0.0   1   1   8.6e-31   7.7e-29  110.4   0.0     2   223     1   257     1   258 0.94 [subseq from] Alpha/Beta hydrolase protein [Aspergillus albertensis]
TGJ66758.1/134-408       -            275 Abhydrolase_6        PF12697.7    225   6.9e-29  110.6   1.0   1   1   9.1e-31   8.1e-29  110.4   1.0     2   225     1   275     1   275 0.92 [subseq from] hypothetical protein EYR41_008362 [Arthrobotrys oligospora]
KXN92348.1/40-307        -            268 Abhydrolase_6        PF12697.7    225   6.9e-29  110.6   0.1   1   1   1.2e-30     1e-28  110.0   0.1     1   222     1   267     1   268 0.77 [subseq from] Bifunctional epoxide hydrolase 2 [Leucoagaricus sp. SymC.cos]
XP_011121720.1/134-407   -            274 Abhydrolase_6        PF12697.7    225   6.9e-29  110.6   0.9   1   1   9.1e-31   8.1e-29  110.4   0.9     2   225     1   274     1   274 0.91 [subseq from] hypothetical protein AOL_s00078g155 [Arthrobotrys oligospora ATCC 24927] >EGX49666.1 hypothetical protein AOL_s00078g155 [Arthrobotrys oligospora ATCC 24927]
XP_022475730.1/30-283    -            254 Abhydrolase_6        PF12697.7    225     7e-29  110.6   0.5   1   1   1.3e-30   1.1e-28  109.9   0.5     1   223     1   253     1   254 0.74 [subseq from] hypothetical protein CORC01_06032 [Colletotrichum orchidophilum] >OHE98581.1 hypothetical protein CORC01_06032 [Colletotrichum orchidophilum]
XP_003839840.1/90-389    -            300 Abhydrolase_6        PF12697.7    225     7e-29  110.6   0.8   1   1   1.1e-30   9.6e-29  110.1   0.8     1   223     1   299     1   300 0.82 [subseq from] hypothetical protein LEMA_P112800.1 [Leptosphaeria maculans JN3] >CBX96361.1 hypothetical protein LEMA_P112800.1 [Leptosphaeria maculans JN3]
KXS13585.1/34-317        -            284 Abhydrolase_6        PF12697.7    225     7e-29  110.6   0.0   1   1     1e-30   9.2e-29  110.2   0.0     1   223     1   283     1   284 0.78 [subseq from] alpha/beta-hydrolase [Gonapodya prolifera JEL478]
XP_020128940.1/28-256    -            229 Abhydrolase_6        PF12697.7    225     7e-29  110.6   0.6   1   1   9.5e-31   8.5e-29  110.3   0.6     1   222     1   229     1   229 0.81 [subseq from] alpha beta [Diplodia corticola] >OJD32680.1 alpha beta [Diplodia corticola]
KFH66264.1/104-360       -            257 Abhydrolase_6        PF12697.7    225   7.1e-29  110.6   0.9   1   1   9.7e-31   8.7e-29  110.3   0.9     1   223     1   256     1   257 0.78 [subseq from] hypothetical protein, variant [Mortierella verticillata NRRL 6337]
KFH66265.1/104-360       -            257 Abhydrolase_6        PF12697.7    225   7.1e-29  110.6   0.9   1   1   9.7e-31   8.7e-29  110.3   0.9     1   223     1   256     1   257 0.78 [subseq from] hypothetical protein MVEG_08364 [Mortierella verticillata NRRL 6337]
CZR61382.1/40-314        -            275 Abhydrolase_6        PF12697.7    225   7.1e-29  110.6   0.0   1   1   1.1e-30   9.5e-29  110.1   0.0     1   224     1   275     1   275 0.80 [subseq from] related to epoxide hydrolase [Phialocephala subalpina]
CVL11581.1/26-271        -            246 Abhydrolase_6        PF12697.7    225   7.2e-29  110.5   0.0   1   1     1e-30   9.2e-29  110.2   0.0     2   221     1   245     1   246 0.73 [subseq from] uncharacterized protein FPRN_13992 [Fusarium proliferatum]
PBP27369.1/124-375       -            252 Abhydrolase_6        PF12697.7    225   7.2e-29  110.5   0.1   1   1     9e-31   8.1e-29  110.4   0.1     2   223     1   252     1   252 0.91 [subseq from] protein phosphatase methylesterase 1 [Diplocarpon rosae]
RYC60276.1/33-330        -            298 Abhydrolase_6        PF12697.7    225   7.2e-29  110.5   1.0   1   1   1.2e-30   1.1e-28  110.0   1.0     1   225     1   298     1   298 0.72 [subseq from] hypothetical protein CHU98_g5931 [Xylaria longipes]
KZM23337.1/30-333        -            304 Abhydrolase_6        PF12697.7    225   7.3e-29  110.5   0.2   1   1     1e-30     9e-29  110.2   0.2     1   224     1   304     1   304 0.92 [subseq from] catalytic [Ascochyta rabiei]
KEP53886.1/52-308        -            257 Abhydrolase_6        PF12697.7    225   7.3e-29  110.5   0.1   1   1   9.7e-31   8.6e-29  110.3   0.1     1   223     1   257     1   257 0.76 [subseq from] alpha/beta hydrolase family protein [Rhizoctonia solani 123E]
THW14325.1/47-299        -            253 Abhydrolase_6        PF12697.7    225   7.3e-29  110.5   0.5   1   1     1e-30   9.3e-29  110.2   0.5     1   221     1   251     1   253 0.74 [subseq from] alpha/beta-hydrolase [Aureobasidium pullulans]
XP_023437991.1/35-264    -            230 Abhydrolase_6        PF12697.7    225   7.4e-29  110.5   0.0   1   1   9.3e-31   8.3e-29  110.3   0.0     1   223     1   230     1   230 0.87 [subseq from] uncharacterized protein FFUJ_11997 [Fusarium fujikuroi IMI 58289] >CCT75945.1 uncharacterized protein FFUJ_11997 [Fusarium fujikuroi IMI 58289] >KLP04231.1 uncharacterized protein Y057_2174 [Fusarium fujikuroi] >KLP23467.1 uncharacterized protein LW94_8579 [Fusarium fujikuroi] >SCO14887.1 uncharacterized protein FFM5_11004 [Fusarium fujikuroi] >SCO57434.1 uncharacterized protein FFMR_14590 [Fusarium fujikuroi] >SCO14479.1 uncharacterized protein FFC1_12157 [Fusarium fujikuroi] >SCV54424.1 uncharacterized protein FFFS_11267 [Fusarium fujikuroi] >SCN70955.1 uncharacterized protein FFE2_02177 [Fusarium fujikuroi] >SCN64501.1 uncharacterized protein FFB20_00718 [Fusarium fujikuroi] >QGI71194.1 hypothetical protein CEK27_003523 [Fusarium fujikuroi] >QGI88529.1 hypothetical protein CEK25_003485 [Fusarium fujikuroi] >QGJ02087.1 hypothetical protein CEK26_003531 [Fusarium fujikuroi]
OAA75668.1/31-282        -            252 Abhydrolase_6        PF12697.7    225   7.4e-29  110.5   0.3   1   1     1e-30   9.2e-29  110.2   0.3     1   223     1   251     1   252 0.77 [subseq from] Peptidase S33, prolyl aminopeptidase [Cordyceps confragosa RCEF 1005]
KFZ13804.1/12-295        -            284 Abhydrolase_6        PF12697.7    225   7.4e-29  110.5   0.5   1   1     1e-30   8.9e-29  110.2   0.5     1   224     1   284     1   284 0.80 [subseq from] hypothetical protein V502_06429, partial [Pseudogymnoascus sp. VKM F-4520 (FW-2644)]
KZV64700.1/40-316        -            277 Abhydrolase_6        PF12697.7    225   7.4e-29  110.5   0.1   1   1     1e-30   9.3e-29  110.2   0.1     1   222     1   276     1   277 0.81 [subseq from] alpha/beta-hydrolase [Peniophora sp. CONT]
XP_025567077.1/42-317    -            276 Abhydrolase_6        PF12697.7    225   7.4e-29  110.5   0.0   1   1   1.1e-30   9.5e-29  110.1   0.0     1   224     1   276     1   276 0.82 [subseq from] alpha/beta-hydrolase [Aspergillus vadensis CBS 113365] >PYH73283.1 alpha/beta-hydrolase [Aspergillus vadensis CBS 113365]
TFK94218.1/40-318        -            279 Abhydrolase_6        PF12697.7    225   7.5e-29  110.5   0.0   1   1   1.2e-30   1.1e-28  110.0   0.0     1   221     1   277     1   279 0.71 [subseq from] alpha/beta-hydrolase [Polyporus arcularius HHB13444]
RDW70977.1/32-334        -            303 Abhydrolase_6        PF12697.7    225   7.5e-29  110.5   0.1   1   1   1.2e-30     1e-28  110.0   0.1     1   225     1   303     1   303 0.75 [subseq from] alpha hydrolase-15 [Coleophoma cylindrospora]
XP_016631922.1/27-268    -            242 Abhydrolase_6        PF12697.7    225   7.5e-29  110.5   0.1   1   1   1.1e-30   9.8e-29  110.1   0.1     3   223     1   241     1   242 0.73 [subseq from] hypothetical protein Z520_06577 [Fonsecaea multimorphosa CBS 102226] >KIX97799.1 hypothetical protein Z520_06577 [Fonsecaea multimorphosa CBS 102226] >OAL23819.1 hypothetical protein AYO22_06138 [Fonsecaea multimorphosa]
XP_011276469.1/75-327    -            253 Abhydrolase_6        PF12697.7    225   7.5e-29  110.5   0.0   1   1   9.4e-31   8.4e-29  110.3   0.0     2   223     1   253     1   253 0.91 [subseq from] hypothetical protein BN7_1213 [Wickerhamomyces ciferrii] >CCH41672.1 hypothetical protein BN7_1213 [Wickerhamomyces ciferrii]
XP_011119254.1/47-326    -            280 Abhydrolase_6        PF12697.7    225   7.6e-29  110.5   0.0   1   1   1.1e-30     1e-28  110.1   0.0     1   223     1   279     1   280 0.85 [subseq from] hypothetical protein AOL_s00043g466 [Arthrobotrys oligospora ATCC 24927] >EGX52076.1 hypothetical protein AOL_s00043g466 [Arthrobotrys oligospora ATCC 24927]
XP_022510888.1/31-256    -            226 Abhydrolase_6        PF12697.7    225   7.6e-29  110.5   0.0   1   1     1e-30     9e-29  110.2   0.0     1   220     1   225     1   226 0.78 [subseq from] hypothetical protein AYO21_06814 [Fonsecaea monophora] >OAG38936.1 hypothetical protein AYO21_06814 [Fonsecaea monophora]
KDQ32093.1/38-375        -            338 Abhydrolase_6        PF12697.7    225   7.6e-29  110.5   2.6   1   1   6.4e-30   5.7e-28  107.6   2.6     1   222     1   337     1   338 0.79 [subseq from] hypothetical protein PLEOSDRAFT_154296 [Pleurotus ostreatus PC15]
RYP52948.1/33-316        -            284 Abhydrolase_6        PF12697.7    225   7.6e-29  110.5   0.4   1   1     1e-30   9.1e-29  110.2   0.4     1   224     1   284     1   284 0.84 [subseq from] hypothetical protein DL768_001942 [Monosporascus sp. mg162]
RVD85624.1/47-326        -            280 Abhydrolase_6        PF12697.7    225   7.7e-29  110.4   0.1   1   1   1.2e-30     1e-28  110.0   0.1     1   223     1   279     1   280 0.81 [subseq from] hypothetical protein DFL_003941 [Arthrobotrys flagrans]
KAE8330725.1/25-271      -            247 Abhydrolase_6        PF12697.7    225   7.7e-29  110.4   0.4   1   1   1.1e-30   9.6e-29  110.1   0.4     1   222     1   247     1   247 0.73 [subseq from] Alpha/Beta hydrolase protein [Aspergillus sergii]
KAB2575553.1/29-257      -            229 Abhydrolase_6        PF12697.7    225   7.7e-29  110.4   0.1   1   1     1e-30   9.1e-29  110.2   0.1     1   222     1   228     1   229 0.80 [subseq from] putative aminoacrylate hydrolase RutD [Lasiodiplodia theobromae]
OJI87774.1/31-289        -            259 Abhydrolase_6        PF12697.7    225   7.8e-29  110.4   0.0   1   1   9.8e-31   8.8e-29  110.2   0.0     1   225     1   259     1   259 0.87 [subseq from] hypothetical protein ASPTUDRAFT_185123 [Aspergillus tubingensis CBS 134.48]
RMY23138.1/31-286        -            256 Abhydrolase_6        PF12697.7    225   7.8e-29  110.4   0.0   1   1   1.1e-30   9.5e-29  110.1   0.0     1   223     1   255     1   256 0.77 [subseq from] hypothetical protein D0867_02254 [Hortaea werneckii] >RMY37554.1 hypothetical protein D0866_03198 [Hortaea werneckii]
KFA71464.1/31-281        -            251 Abhydrolase_6        PF12697.7    225   7.8e-29  110.4   0.1   1   1   1.2e-30   1.1e-28  109.9   0.1     1   223     1   250     1   251 0.74 [subseq from] hypothetical protein S40288_08019 [Stachybotrys chartarum IBT 40288]
OJJ67179.1/42-317        -            276 Abhydrolase_6        PF12697.7    225   7.8e-29  110.4   0.0   1   1   1.1e-30     1e-28  110.1   0.0     1   224     1   276     1   276 0.81 [subseq from] hypothetical protein ASPBRDRAFT_48217 [Aspergillus brasiliensis CBS 101740]
CEG75106.1/36-276        -            241 Abhydrolase_6        PF12697.7    225   7.8e-29  110.4   0.0   1   1   1.1e-30   9.5e-29  110.1   0.0     1   222     1   240     1   241 0.83 [subseq from] hypothetical protein RMATCC62417_10211 [Rhizopus microsporus] >CEI98587.1 hypothetical protein RMCBS344292_12692 [Rhizopus microsporus]
PMD40119.1/121-372       -            252 Abhydrolase_6        PF12697.7    225     8e-29  110.4   0.1   1   1     1e-30   8.9e-29  110.2   0.1     2   223     1   252     1   252 0.92 [subseq from] protein phosphatase methylesterase [Hyaloscypha variabilis F]
RKL41450.1/35-264        -            230 Abhydrolase_6        PF12697.7    225   8.2e-29  110.4   0.0   1   1     1e-30   9.2e-29  110.2   0.0     1   223     1   230     1   230 0.87 [subseq from] hypothetical protein BFJ72_g5342 [Fusarium proliferatum]
XP_018182426.1/29-277    -            249 Abhydrolase_6        PF12697.7    225   8.2e-29  110.3   0.0   1   1   1.1e-30   9.7e-29  110.1   0.0     1   225     1   249     1   249 0.78 [subseq from] alpha/beta hydrolase fold protein [Purpureocillium lilacinum] >OAQ93707.1 alpha/beta hydrolase fold protein [Purpureocillium lilacinum] >PWI76603.1 hydrolase [Purpureocillium lilacinum]
TAQ85635.1/26-256        -            231 Abhydrolase_6        PF12697.7    225   8.3e-29  110.3   0.0   1   1     1e-30   9.2e-29  110.2   0.0     1   222     1   229     1   231 0.85 [subseq from] hypothetical protein B7494_g6045 [Chlorociboria aeruginascens]
CVL11698.1/35-264        -            230 Abhydrolase_6        PF12697.7    225   8.3e-29  110.3   0.0   1   1     1e-30   9.4e-29  110.2   0.0     1   223     1   230     1   230 0.87 [subseq from] uncharacterized protein FPRN_14926 [Fusarium proliferatum]
XP_007727810.1/37-287    -            251 Abhydrolase_6        PF12697.7    225   8.3e-29  110.3   0.5   1   1   1.3e-30   1.2e-28  109.8   0.5     4   223     3   250     1   251 0.77 [subseq from] hypothetical protein A1O1_08762 [Capronia coronata CBS 617.96] >EXJ79498.1 hypothetical protein A1O1_08762 [Capronia coronata CBS 617.96]
XP_001262642.1/24-245    -            222 Abhydrolase_6        PF12697.7    225   8.4e-29  110.3   0.0   1   1   1.1e-30   9.9e-29  110.1   0.0     1   222     1   221     1   222 0.79 [subseq from] alpha/beta fold family hydrolase, putative [Aspergillus fischeri NRRL 181] >EAW20745.1 alpha/beta fold family hydrolase, putative [Aspergillus fischeri NRRL 181]
GAA90243.1/27-268        -            242 Abhydrolase_6        PF12697.7    225   8.4e-29  110.3   0.3   1   1   1.1e-30     1e-28  110.1   0.3     3   224     1   242     1   242 0.83 [subseq from] alpha/beta fold family hydrolase [Aspergillus kawachii IFO 4308] >GAT20627.1 alpha/beta fold family hydrolase [Aspergillus luchuensis]
PMD18322.1/40-315        -            276 Abhydrolase_6        PF12697.7    225   8.4e-29  110.3   0.7   1   1   1.4e-30   1.3e-28  109.7   0.7     1   223     1   275     1   276 0.79 [subseq from] epoxide hydrolase [Pezoloma ericae]
XP_013948056.1/118-368   -            251 Abhydrolase_6        PF12697.7    225   8.4e-29  110.3   0.8   1   1   1.1e-30   9.5e-29  110.1   0.8     2   223     1   251     1   251 0.91 [subseq from] hypothetical protein TRIATDRAFT_157258 [Trichoderma atroviride IMI 206040] >EHK49895.1 hypothetical protein TRIATDRAFT_157258 [Trichoderma atroviride IMI 206040]
XP_018663142.1/118-368   -            251 Abhydrolase_6        PF12697.7    225   8.5e-29  110.3   0.8   1   1   1.1e-30   9.7e-29  110.1   0.8     2   223     1   251     1   251 0.91 [subseq from] protein phosphatase methylesterase 1 [Trichoderma gamsii] >PNP46698.1 hypothetical protein TGAMA5MH_01649 [Trichoderma gamsii] >PON23836.1 protein phosphatase methylesterase 1 [Trichoderma gamsii]
OAQ78552.1/29-277        -            249 Abhydrolase_6        PF12697.7    225   8.7e-29  110.3   0.0   1   1   1.1e-30     1e-28  110.0   0.0     1   225     1   249     1   249 0.79 [subseq from] alpha/beta hydrolase fold protein [Purpureocillium lilacinum]
XP_029745230.1/60-336    -            277 Abhydrolase_6        PF12697.7    225   8.8e-29  110.2   1.4   1   1   1.6e-30   1.5e-28  109.5   1.4     1   218     1   273     1   277 0.74 [subseq from] uncharacterized protein PpBr36_10088 [Pyricularia pennisetigena] >TLS22380.1 hypothetical protein PpBr36_10088 [Pyricularia pennisetigena]
XP_008089739.1/28-273    -            246 Abhydrolase_6        PF12697.7    225   8.8e-29  110.2   0.0   1   1   1.1e-30     1e-28  110.1   0.0     1   225     1   246     1   246 0.85 [subseq from] hypothetical protein GLRG_00863 [Colletotrichum graminicola M1.001] >EFQ25719.1 hypothetical protein GLRG_00863 [Colletotrichum graminicola M1.001]
THV08242.1/37-311        -            275 Abhydrolase_6        PF12697.7    225   8.8e-29  110.2   0.0   1   1   1.2e-30   1.1e-28  110.0   0.0     1   223     1   274     1   275 0.84 [subseq from] epoxide hydrolase [Dendrothele bispora CBS 962.96]
EFQ89848.1/30-331        -            302 Abhydrolase_6        PF12697.7    225     9e-29  110.2   0.5   1   1   1.7e-30   1.6e-28  109.4   0.5     1   225     1   302     1   302 0.72 [subseq from] hypothetical protein PTT_13711 [Pyrenophora teres f. teres 0-1]
OWY55260.1/48-298        -            251 Abhydrolase_6        PF12697.7    225   9.1e-29  110.2   0.1   1   1   1.2e-30   1.1e-28  109.9   0.1     1   223     1   250     1   251 0.80 [subseq from] soluble epoxide hydrolase [Alternaria alternata]
RMD44822.1/116-367       -            252 Abhydrolase_6        PF12697.7    225   9.2e-29  110.2   1.1   1   1   1.2e-30     1e-28  110.0   1.1     1   223     1   251     1   252 0.92 [subseq from] hypothetical protein DV735_g287, partial [Chaetothyriales sp. CBS 134920]
XP_013265785.1/25-268    -            244 Abhydrolase_6        PF12697.7    225   9.2e-29  110.2   0.3   1   1   1.3e-30   1.2e-28  109.8   0.3     1   223     1   243     1   244 0.73 [subseq from] non-heme chloroperoxidase [Exophiala aquamarina CBS 119918] >KEF63195.1 non-heme chloroperoxidase [Exophiala aquamarina CBS 119918]
OCK81167.1/33-312        -            280 Abhydrolase_6        PF12697.7    225   9.2e-29  110.2   0.0   1   1   1.4e-30   1.2e-28  109.8   0.0     1   225     1   280     1   280 0.79 [subseq from] epoxide hydrolase-like protein [Lepidopterella palustris CBS 459.81]
XP_003054270.1/119-369   -            251 Abhydrolase_6        PF12697.7    225   9.3e-29  110.2   0.5   1   1   1.2e-30     1e-28  110.0   0.5     2   223     1   251     1   251 0.90 [subseq from] carboxylesterase-mitochondrial 37S ribosomal protein YmS2 [[Nectria] haematococca mpVI 77-13-4] >EEU48557.1 predicted protein [[Nectria] haematococca mpVI 77-13-4]
THV82152.1/47-299        -            253 Abhydrolase_6        PF12697.7    225   9.3e-29  110.2   0.5   1   1   1.3e-30   1.2e-28  109.8   0.5     1   221     1   251     1   253 0.73 [subseq from] alpha/beta-hydrolase [Aureobasidium pullulans]
EUC64846.1/52-308        -            257 Abhydrolase_6        PF12697.7    225   9.5e-29  110.1   0.1   1   1   1.3e-30   1.1e-28  109.9   0.1     1   223     1   257     1   257 0.76 [subseq from] alpha/beta hydrolase family protein [Rhizoctonia solani AG-3 Rhs1AP]
KXS14774.1/115-369       -            255 Abhydrolase_6        PF12697.7    225   9.6e-29  110.1   0.3   1   1   1.4e-30   1.3e-28  109.7   0.3     1   223     1   254     1   255 0.75 [subseq from] alpha/beta-hydrolase [Gonapodya prolifera JEL478]
PBP26922.1/124-375       -            252 Abhydrolase_6        PF12697.7    225   9.6e-29  110.1   0.3   1   1   1.2e-30   1.1e-28  110.0   0.3     2   223     1   252     1   252 0.91 [subseq from] protein phosphatase methylesterase 1 [Diplocarpon rosae]
EZF25982.1/59-300        -            242 Abhydrolase_6        PF12697.7    225   9.6e-29  110.1   0.1   1   1   1.3e-30   1.2e-28  109.8   0.1     1   223     1   241     1   242 0.77 [subseq from] hypothetical protein H100_01789 [Trichophyton rubrum MR850] >EZF45058.1 hypothetical protein H102_01783 [Trichophyton rubrum CBS 100081] >EZF55630.1 hypothetical protein H103_01793 [Trichophyton rubrum CBS 288.86] >EZF66295.1 hypothetical protein H104_01771 [Trichophyton rubrum CBS 289.86] >EZF76976.1 hypothetical protein H105_01798 [Trichophyton soudanense CBS 452.61] >EZF87612.1 hypothetical protein H110_01794 [Trichophyton rubrum MR1448] >EZG19902.1 hypothetical protein H107_01853 [Trichophyton rubrum CBS 202.88] >KDB36775.1 hypothetical protein H112_01793 [Trichophyton rubrum D6]
XP_003232572.1/42-283    -            242 Abhydrolase_6        PF12697.7    225   9.6e-29  110.1   0.1   1   1   1.3e-30   1.2e-28  109.8   0.1     1   223     1   241     1   242 0.77 [subseq from] hypothetical protein TERG_06564 [Trichophyton rubrum CBS 118892] >KMQ45307.1 Alpha/Beta hydrolase fold [Trichophyton rubrum]
XP_019003233.1/32-284    -            253 Abhydrolase_6        PF12697.7    225   9.7e-29  110.1   0.1   1   1   1.3e-30   1.2e-28  109.8   0.1     2   225     1   253     1   253 0.75 [subseq from] hypothetical protein I203_04270 [Kwoniella mangroviensis CBS 8507] >OCF61094.1 hypothetical protein L486_00738 [Kwoniella mangroviensis CBS 10435] >OCF66694.1 hypothetical protein I203_04270 [Kwoniella mangroviensis CBS 8507]
RMZ69962.1/47-379        -            333 Abhydrolase_6        PF12697.7    225   9.7e-29  110.1   3.9   1   1   6.3e-29   5.6e-27  104.3   3.9     1   225     1   333     1   333 0.80 [subseq from] epoxide hydrolase [Pyrenophora seminiperda CCB06]
XP_024749107.1/33-262    -            230 Abhydrolase_6        PF12697.7    225   9.8e-29  110.1   0.0   1   1   1.3e-30   1.2e-28  109.9   0.0     1   225     1   230     1   230 0.78 [subseq from] alpha/beta-hydrolase [Trichoderma citrinoviride] >PTB65787.1 alpha/beta-hydrolase [Trichoderma citrinoviride]
RYO58462.1/48-298        -            251 Abhydrolase_6        PF12697.7    225   9.8e-29  110.1   0.1   1   1   1.3e-30   1.2e-28  109.8   0.1     1   223     1   250     1   251 0.80 [subseq from] hypothetical protein AA0113_g7834 [Alternaria arborescens]
TLD31646.1/42-336        -            295 Abhydrolase_6        PF12697.7    225   9.8e-29  110.1   1.0   1   1   1.4e-30   1.3e-28  109.7   1.0     1   223     1   295     1   295 0.83 [subseq from] hypothetical protein PspLS_01687 [Pyricularia sp. CBS 133598]
RVX66606.1/27-268        -            242 Abhydrolase_6        PF12697.7    225   9.8e-29  110.1   0.3   1   1   1.3e-30   1.2e-28  109.9   0.3     3   224     1   242     1   242 0.83 [subseq from] hypothetical protein B0A52_09357 [Exophiala mesophila]
KEQ64255.1/28-257        -            230 Abhydrolase_6        PF12697.7    225   9.8e-29  110.1   0.1   1   1   1.3e-30   1.2e-28  109.8   0.1     1   222     1   229     1   230 0.80 [subseq from] putative alpha/beta hydrolase [Aureobasidium melanogenum CBS 110374]
OCF74158.1/32-284        -            253 Abhydrolase_6        PF12697.7    225   9.8e-29  110.1   0.1   1   1   1.3e-30   1.2e-28  109.8   0.1     2   225     1   253     1   253 0.75 [subseq from] hypothetical protein I204_04528 [Kwoniella mangroviensis CBS 8886]
CEL58661.1/124-381       -            258 Abhydrolase_6        PF12697.7    225   9.9e-29  110.1   0.4   1   1   1.3e-30   1.1e-28  109.9   0.4     1   223     1   257     1   258 0.88 [subseq from] protein phosphatase methylesterase 1 [Rhizoctonia solani AG-1 IB]
KFA49259.1/31-281        -            251 Abhydrolase_6        PF12697.7    225   9.9e-29  110.1   0.1   1   1   1.6e-30   1.4e-28  109.6   0.1     1   223     1   250     1   251 0.74 [subseq from] hypothetical protein S40293_08334 [Stachybotrys chartarum IBT 40293]
RPA96203.1/128-387       -            260 Abhydrolase_6        PF12697.7    225     1e-28  110.1   1.6   1   1   1.3e-30   1.2e-28  109.9   1.6     2   223     1   260     1   260 0.93 [subseq from] protein phosphatase methylesterase [Choiromyces venosus 120613-1]
THY22815.1/47-299        -            253 Abhydrolase_6        PF12697.7    225     1e-28  110.0   0.6   1   1   1.4e-30   1.3e-28  109.7   0.6     1   221     1   251     1   253 0.73 [subseq from] alpha/beta-hydrolase [Aureobasidium pullulans]
CCA71751.1/29-340        -            312 Abhydrolase_6        PF12697.7    225     1e-28  110.0   0.5   1   1   1.7e-30   1.5e-28  109.5   0.5     1   222     1   311     1   312 0.80 [subseq from] related to epoxide hydrolase [Serendipita indica DSM 11827]
XP_018277708.1/27-323    -            297 Abhydrolase_6        PF12697.7    225     1e-28  110.0   0.5   1   1   1.5e-30   1.3e-28  109.7   0.5     1   215     1   295     1   297 0.88 [subseq from] alpha/beta-hydrolase [Cutaneotrichosporon oleaginosum] >KLT41217.1 alpha/beta-hydrolase [Cutaneotrichosporon oleaginosum] >TXT05483.1 hypothetical protein COLE_06803 [Cutaneotrichosporon oleaginosum]
THZ19223.1/47-299        -            253 Abhydrolase_6        PF12697.7    225     1e-28  110.0   0.7   1   1   1.4e-30   1.3e-28  109.7   0.7     1   221     1   251     1   253 0.73 [subseq from] alpha/beta-hydrolase [Aureobasidium pullulans]
PCD23266.1/35-265        -            231 Abhydrolase_6        PF12697.7    225     1e-28  110.0   0.0   1   1   1.3e-30   1.2e-28  109.8   0.0     1   224     1   231     1   231 0.84 [subseq from] hypothetical protein AU210_014789 [Fusarium oxysporum f. sp. radicis-cucumerinum]
PMB69004.1/130-383       -            254 Abhydrolase_6        PF12697.7    225     1e-28  110.0   0.4   1   1   1.3e-30   1.2e-28  109.8   0.4     2   223     1   254     1   254 0.91 [subseq from] Protein phosphatase methylesterase 1 [Beauveria bassiana]
EZF29783.1/44-375        -            332 Abhydrolase_6        PF12697.7    225     1e-28  110.0   0.3   1   1   1.3e-28   1.2e-26  103.3   0.3     1   225     1   332     1   332 0.69 [subseq from] hypothetical protein H101_06563 [Trichophyton interdigitale H6] >KDB24924.1 hypothetical protein H109_03222 [Trichophyton interdigitale MR816] >GBF60011.1 epoxide hydrolase [Trichophyton mentagrophytes]
XP_003014375.1/44-375    -            332 Abhydrolase_6        PF12697.7    225     1e-28  110.0   0.3   1   1   1.3e-28   1.2e-26  103.3   0.3     1   225     1   332     1   332 0.69 [subseq from] hypothetical protein ARB_06936 [Trichophyton benhamiae CBS 112371] >EFE33986.1 hypothetical protein ARB_06936 [Trichophyton benhamiae CBS 112371] >DAA76973.1 TPA_exp: Uncharacterized protein A8136_6739 [Trichophyton benhamiae CBS 112371]
XP_003017978.1/44-375    -            332 Abhydrolase_6        PF12697.7    225     1e-28  110.0   0.3   1   1   1.3e-28   1.2e-26  103.3   0.3     1   225     1   332     1   332 0.69 [subseq from] hypothetical protein TRV_08029 [Trichophyton verrucosum HKI 0517] >EFE37333.1 hypothetical protein TRV_08029 [Trichophyton verrucosum HKI 0517]
KAA5524350.1/35-278      -            244 Abhydrolase_6        PF12697.7    225     1e-28  110.0   0.0   1   1   1.5e-30   1.4e-28  109.6   0.0     4   222     1   244     1   244 0.73 [subseq from] hypothetical protein CI109_007298 [Kwoniella shandongensis]
XP_013327723.1/45-317    -            273 Abhydrolase_6        PF12697.7    225     1e-28  110.0   0.0   1   1   1.5e-30   1.3e-28  109.7   0.0     1   220     1   273     1   273 0.82 [subseq from] Epoxide hydrolase [Rasamsonia emersonii CBS 393.64] >KKA21111.1 Epoxide hydrolase [Rasamsonia emersonii CBS 393.64]
RSL84088.1/25-270        -            246 Abhydrolase_6        PF12697.7    225   1.1e-28  110.0   0.0   1   1   1.5e-30   1.3e-28  109.7   0.0     1   220     1   245     1   246 0.72 [subseq from] hypothetical protein CEP52_016532 [Fusarium sp. AF-4]
PGH07216.1/125-383       -            259 Abhydrolase_6        PF12697.7    225   1.1e-28  110.0   0.1   1   1   1.3e-30   1.2e-28  109.8   0.1     2   224     1   259     1   259 0.92 [subseq from] hypothetical protein AJ79_06320 [Helicocarpus griseus UAMH5409]
RCH95761.1/1-239         -            239 Abhydrolase_6        PF12697.7    225   1.1e-28  110.0   0.0   1   1   1.3e-30   1.2e-28  109.8   0.0     3   222     1   238     1   239 0.93 [subseq from] Protein with carboxyl methyl esterase activity [Rhizopus stolonifer]
ETR99433.1/55-295        -            241 Abhydrolase_6        PF12697.7    225   1.1e-28  109.9   0.0   1   1   1.4e-30   1.2e-28  109.7   0.0     1   225     1   241     1   241 0.84 [subseq from] alpha/beta-hydrolase [Trichoderma reesei RUT C-30]
XP_018033611.1/37-320    -            284 Abhydrolase_6        PF12697.7    225   1.1e-28  109.9   0.1   1   1   1.6e-30   1.5e-28  109.5   0.1     2   222     1   283     1   284 0.86 [subseq from] alpha/beta-hydrolase [Paraphaeosphaeria sporulosa] >OAG03246.1 alpha/beta-hydrolase [Paraphaeosphaeria sporulosa]
XP_021885155.1/73-330    -            258 Abhydrolase_6        PF12697.7    225   1.1e-28  109.9   0.1   1   1   1.5e-30   1.3e-28  109.7   0.1     1   224     1   258     1   258 0.77 [subseq from] Alpha/Beta hydrolase protein [Lobosporangium transversale] >ORZ27428.1 Alpha/Beta hydrolase protein [Lobosporangium transversale]
XP_001729780.1/109-360   -            252 Abhydrolase_6        PF12697.7    225   1.1e-28  109.9   0.1   1   1   1.4e-30   1.2e-28  109.8   0.1     2   223     1   251     1   252 0.92 [subseq from] hypothetical protein MGL_3324 [Malassezia globosa CBS 7966] >EDP42566.1 hypothetical protein MGL_3324 [Malassezia globosa CBS 7966]
THY48811.1/47-299        -            253 Abhydrolase_6        PF12697.7    225   1.1e-28  109.9   0.7   1   1   1.6e-30   1.4e-28  109.6   0.7     1   221     1   251     1   253 0.73 [subseq from] alpha/beta-hydrolase [Aureobasidium pullulans]
RGP60033.1/119-369       -            251 Abhydrolase_6        PF12697.7    225   1.1e-28  109.9   0.4   1   1   1.4e-30   1.2e-28  109.8   0.4     2   223     1   251     1   251 0.90 [subseq from] phosphatase methylesterase 1 [Fusarium longipes]
TDZ53795.1/26-264        -            239 Abhydrolase_6        PF12697.7    225   1.1e-28  109.9   0.2   1   1   1.5e-30   1.4e-28  109.6   0.2     2   222     1   239     1   239 0.74 [subseq from] Proline iminopeptidase [Colletotrichum trifolii]
PTB79439.1/43-328        -            286 Abhydrolase_6        PF12697.7    225   1.1e-28  109.9   0.7   1   1   2.4e-30   2.1e-28  109.0   0.7     1   223     1   285     1   286 0.77 [subseq from] alpha/beta-hydrolase [Trichoderma longibrachiatum ATCC 18648]
KXS97633.1/31-255        -            225 Abhydrolase_6        PF12697.7    225   1.1e-28  109.9   0.0   1   1   1.5e-30   1.3e-28  109.7   0.0     1   221     1   224     1   225 0.77 [subseq from] hypothetical protein AC578_5743 [Pseudocercospora eumusae]
PQE23808.1/45-275        -            231 Abhydrolase_6        PF12697.7    225   1.1e-28  109.9   0.0   1   1   1.5e-30   1.4e-28  109.6   0.0     2   223     1   230     1   231 0.74 [subseq from] Alpha beta hydrolase fold-1 protein [Rutstroemia sp. NJR-2017a BBW]
OQD66522.1/24-244        -            221 Abhydrolase_6        PF12697.7    225   1.1e-28  109.9   0.0   1   1   1.4e-30   1.3e-28  109.7   0.0     1   222     1   220     1   221 0.85 [subseq from] hypothetical protein PENPOL_c004G01526 [Penicillium polonicum]
KDN68045.1/26-277        -            252 Abhydrolase_6        PF12697.7    225   1.1e-28  109.9   0.0   1   1   1.6e-30   1.4e-28  109.6   0.0     2   222     1   252     1   252 0.69 [subseq from] hypothetical protein CSUB01_08289 [Colletotrichum sublineola]
XP_007417861.1/63-331    -            269 Abhydrolase_6        PF12697.7    225   1.1e-28  109.9   0.0   1   1   1.5e-30   1.3e-28  109.7   0.0     2   223     1   268     1   269 0.91 [subseq from] hypothetical protein MELLADRAFT_40609 [Melampsora larici-populina 98AG31] >EGF98855.1 hypothetical protein MELLADRAFT_40609, partial [Melampsora larici-populina 98AG31]
XP_003032358.1/34-319    -            286 Abhydrolase_6        PF12697.7    225   1.1e-28  109.9   0.0   1   1   1.7e-30   1.5e-28  109.5   0.0     1   224     1   286     1   286 0.70 [subseq from] hypothetical protein SCHCODRAFT_235079 [Schizophyllum commune H4-8] >EFI97455.1 hypothetical protein SCHCODRAFT_235079 [Schizophyllum commune H4-8]
THZ50699.1/47-299        -            253 Abhydrolase_6        PF12697.7    225   1.1e-28  109.9   0.7   1   1   1.6e-30   1.4e-28  109.6   0.7     1   221     1   251     1   253 0.73 [subseq from] alpha/beta-hydrolase [Aureobasidium pullulans]
XP_006456768.1/40-309    -            270 Abhydrolase_6        PF12697.7    225   1.1e-28  109.9   0.1   1   1   1.9e-30   1.7e-28  109.3   0.1     1   222     1   269     1   270 0.74 [subseq from] hypothetical protein AGABI2DRAFT_78715 [Agaricus bisporus var. bisporus H97] >EKV42432.1 hypothetical protein AGABI2DRAFT_78715 [Agaricus bisporus var. bisporus H97]
XP_013327930.1/123-422   -            300 Abhydrolase_6        PF12697.7    225   1.2e-28  109.9   1.6   1   1   1.9e-29   1.7e-27  106.0   1.6     1   222     1   299     1   300 0.72 [subseq from] Microsomal epoxide hydrolase [Rasamsonia emersonii CBS 393.64] >KKA21318.1 Microsomal epoxide hydrolase [Rasamsonia emersonii CBS 393.64]
XP_002911261.1/40-314    -            275 Abhydrolase_6        PF12697.7    225   1.2e-28  109.9   0.0   1   1   2.2e-30   1.9e-28  109.1   0.0     1   222     1   274     1   275 0.72 [subseq from] hypothetical protein CC1G_14690 [Coprinopsis cinerea okayama7#130] >EFI27767.1 hypothetical protein CC1G_14690 [Coprinopsis cinerea okayama7#130]
XP_025386144.1/27-268    -            242 Abhydrolase_6        PF12697.7    225   1.2e-28  109.8   0.3   1   1   1.6e-30   1.4e-28  109.6   0.3     3   224     1   242     1   242 0.81 [subseq from] alpha/beta fold family hydrolase [Aspergillus eucalypticola CBS 122712] >PWY68771.1 alpha/beta fold family hydrolase [Aspergillus eucalypticola CBS 122712]
TKA56473.1/340-572       -            233 Abhydrolase_6        PF12697.7    225   1.2e-28  109.8   0.1   1   1   1.6e-30   1.5e-28  109.5   0.1     1   223     1   232     1   233 0.74 [subseq from] hypothetical protein B0A53_02044 [Rhodotorula sp. CCFEE 5036]
XP_031075443.1/119-369   -            251 Abhydrolase_6        PF12697.7    225   1.2e-28  109.8   0.3   1   1   1.5e-30   1.3e-28  109.7   0.3     2   223     1   251     1   251 0.91 [subseq from] Protein phosphatase methylesterase 1 [Fusarium proliferatum ET1] >CVK95454.1 Protein phosphatase methylesterase 1 [Fusarium proliferatum] >CZR34850.1 Protein phosphatase methylesterase 1 [Fusarium proliferatum ET1] >RBA16230.1 protein phosphatase methylesterase 1 [Fusarium proliferatum] >RKL37551.1 Protein phosphatase methylesterase 1 [Fusarium proliferatum]
XP_013331857.1/820-1062  -            243 Abhydrolase_6        PF12697.7    225   1.2e-28  109.8   0.0   1   1   1.6e-30   1.5e-28  109.5   0.0     1   225     1   243     1   243 0.79 [subseq from] Fumarylacetoacetate hydrolase [Rasamsonia emersonii CBS 393.64] >KKA25245.1 Fumarylacetoacetate hydrolase [Rasamsonia emersonii CBS 393.64]
PFH54664.1/518-960       -            443 Abhydrolase_6        PF12697.7    225   1.2e-28  109.8   0.7   1   1   2.5e-30   2.3e-28  108.9   0.7     1   216     1   442     1   443 0.92 [subseq from] hypothetical protein AMATHDRAFT_72431 [Amanita thiersii Skay4041]
RMY05220.1/31-285        -            255 Abhydrolase_6        PF12697.7    225   1.2e-28  109.8   0.0   1   1   1.6e-30   1.4e-28  109.5   0.0     1   222     1   254     1   255 0.77 [subseq from] hypothetical protein D0868_06523 [Hortaea werneckii]
PYI01325.1/45-386        -            342 Abhydrolase_6        PF12697.7    225   1.2e-28  109.8   3.0   1   1   6.5e-30   5.8e-28  107.6   3.0     1   223     1   341     1   342 0.78 [subseq from] alpha/beta-hydrolase [Aspergillus sclerotiicarbonarius CBS 121057]
EWZ33849.1/35-265        -            231 Abhydrolase_6        PF12697.7    225   1.2e-28  109.8   0.0   1   1   1.5e-30   1.4e-28  109.6   0.0     1   224     1   231     1   231 0.84 [subseq from] hypothetical protein FOZG_13540 [Fusarium oxysporum Fo47] >EXL42678.1 hypothetical protein FOCG_15127 [Fusarium oxysporum f. sp. radicis-lycopersici 26381] >RKK09711.1 hypothetical protein BFJ65_g16156 [Fusarium oxysporum f. sp. cepae] >RKK44955.1 hypothetical protein BFJ66_g9295 [Fusarium oxysporum f. sp. cepae] >RKK47501.1 hypothetical protein BFJ67_g7728 [Fusarium oxysporum f. sp. cepae] >RKL42908.1 hypothetical protein BFJ70_g4606 [Fusarium oxysporum]
EQB45177.1/30-284        -            255 Abhydrolase_6        PF12697.7    225   1.2e-28  109.8   1.3   1   1   2.3e-30   2.1e-28  109.0   1.3     1   223     1   254     1   255 0.72 [subseq from] hypothetical protein CGLO_15985 [Colletotrichum gloeosporioides Cg-14]
XP_001939708.1/47-326    -            280 Abhydrolase_6        PF12697.7    225   1.2e-28  109.8   0.0   1   1   1.6e-30   1.5e-28  109.5   0.0     1   223     1   280     1   280 0.86 [subseq from] epoxide hydrolase [Pyrenophora tritici-repentis Pt-1C-BFP] >EDU42427.1 epoxide hydrolase [Pyrenophora tritici-repentis Pt-1C-BFP] >PWO06213.1 MhpC, hydrolase or acyltransferase (alpha-beta hydrolase superfamily) [Pyrenophora tritici-repentis] >PWO29891.1 tol protein [Pyrenophora tritici-repentis] >PZD14227.1 hypothetical protein Ptr86124_01840 [Pyrenophora tritici-repentis] >PZD17330.1 MhpC, hydrolases or acyltransferase (alphabeta hydrolase superfamily) [Pyrenophora tritici-repentis] >PZD33090.1 MhpC, hydrolases or acyltransferase (alphabeta hydrolase superfamily) [Pyrenophora tritici-repentis] >PZD42775.1 MhpC, hydrolases or acyltransferase (alphabeta hydrolase superfamily) [Pyrenophora tritici-repentis] >PZD53498.1 MhpC, hydrolases or acyltransferase (alphabeta hydrolase superfamily) [Pyrenophora tritici-repentis] >KAA8617526.1 Alpha/beta-hydrolase [Pyrenophora tritici-repentis]
PSN61807.1/34-322        -            289 Abhydrolase_6        PF12697.7    225   1.2e-28  109.8   0.0   1   1   2.1e-30   1.9e-28  109.1   0.0     1   223     1   289     1   289 0.72 [subseq from] epoxide hydrolase [Corynespora cassiicola Philippines]
TCD71231.1/32-315        -            284 Abhydrolase_6        PF12697.7    225   1.2e-28  109.8   0.0   1   1   1.8e-30   1.6e-28  109.4   0.0     1   224     1   284     1   284 0.83 [subseq from] hypothetical protein EIP91_011709 [Steccherinum ochraceum]
KIM73803.1/35-276        -            242 Abhydrolase_6        PF12697.7    225   1.2e-28  109.7   0.0   1   1   1.6e-30   1.4e-28  109.5   0.0     1   223     1   241     1   242 0.79 [subseq from] hypothetical protein PILCRDRAFT_718757 [Piloderma croceum F 1598]
XP_011316274.1/119-369   -            251 Abhydrolase_6        PF12697.7    225   1.3e-28  109.7   0.3   1   1   1.6e-30   1.4e-28  109.6   0.3     2   223     1   251     1   251 0.90 [subseq from] phosphatase methylesterase 1 [Fusarium graminearum PH-1] >Q4IQC1.1 RecName: Full=Protein phosphatase methylesterase 1; Short=PME-1 >ESU05789.1 phosphatase methylesterase 1 [Fusarium graminearum PH-1] >EYB25644.1 hypothetical protein FG05_00587 [Fusarium graminearum] >CEF72549.1 unnamed protein product [Fusarium graminearum] >PCD18462.1 protein phosphatase methylesterase 1 [Fusarium graminearum]
KDQ29713.1/40-317        -            278 Abhydrolase_6        PF12697.7    225   1.3e-28  109.7   0.2   1   1   1.7e-30   1.5e-28  109.5   0.2     1   221     1   276     1   278 0.81 [subseq from] hypothetical protein PLEOSDRAFT_1112414 [Pleurotus ostreatus PC15]
KAB8074155.1/105-359     -            255 Abhydrolase_6        PF12697.7    225   1.3e-28  109.7   0.0   1   1   1.6e-30   1.4e-28  109.6   0.0     2   223     1   254     1   255 0.94 [subseq from] Alpha/Beta hydrolase protein [Aspergillus leporis]
ROW03840.1/26-270        -            245 Abhydrolase_6        PF12697.7    225   1.3e-28  109.7   0.1   1   1   1.7e-30   1.5e-28  109.5   0.1     2   222     1   245     1   245 0.77 [subseq from] hypothetical protein VPNG_07286 [Cytospora leucostoma]
KEQ66228.1/47-300        -            254 Abhydrolase_6        PF12697.7    225   1.3e-28  109.7   0.2   1   1   1.8e-30   1.7e-28  109.3   0.2     1   223     1   253     1   254 0.73 [subseq from] alpha/beta-hydrolase [Aureobasidium melanogenum CBS 110374]
OMJ15157.1/33-315        -            283 Abhydrolase_6        PF12697.7    225   1.3e-28  109.7   0.4   1   1   2.4e-30   2.2e-28  109.0   0.4     1   223     1   283     1   283 0.76 [subseq from] Bifunctional epoxide hydrolase 2 [Smittium culicis]
CCE30992.1/41-324        -            284 Abhydrolase_6        PF12697.7    225   1.3e-28  109.7   1.6   1   1   2.2e-30   1.9e-28  109.1   1.6     1   223     1   283     1   284 0.71 [subseq from] related to epoxide hydrolase [Claviceps purpurea 20.1]
KIL70301.1/40-313        -            274 Abhydrolase_6        PF12697.7    225   1.3e-28  109.7   0.0   1   1   1.9e-30   1.7e-28  109.3   0.0     1   223     1   273     1   274 0.77 [subseq from] hypothetical protein M378DRAFT_156406 [Amanita muscaria Koide BX008]
KDN69273.1/34-320        -            287 Abhydrolase_6        PF12697.7    225   1.3e-28  109.7   0.1   1   1   1.8e-30   1.6e-28  109.4   0.1     1   222     1   287     1   287 0.86 [subseq from] hypothetical protein CSUB01_09325 [Colletotrichum sublineola]
XP_013955275.1/33-262    -            230 Abhydrolase_6        PF12697.7    225   1.3e-28  109.7   0.0   1   1   1.8e-30   1.6e-28  109.4   0.0     1   225     1   230     1   230 0.75 [subseq from] hypothetical protein TRIVIDRAFT_83633 [Trichoderma virens Gv29-8] >EHK21081.1 hypothetical protein TRIVIDRAFT_83633 [Trichoderma virens Gv29-8]
GAQ05398.1/24-245        -            222 Abhydrolase_6        PF12697.7    225   1.3e-28  109.7   0.0   1   1   1.8e-30   1.6e-28  109.4   0.0     1   222     1   221     1   222 0.81 [subseq from] hypothetical protein ALT_2719 [Aspergillus lentulus]
XP_015408990.1/27-268    -            242 Abhydrolase_6        PF12697.7    225   1.3e-28  109.7   0.5   1   1   1.7e-30   1.5e-28  109.5   0.5     3   223     1   241     1   242 0.83 [subseq from] putative alpha/beta fold family hydrolase [Aspergillus nomius NRRL 13137] >KNG88067.1 putative alpha/beta fold family hydrolase [Aspergillus nomius NRRL 13137]
KAE8400940.1/37-309      -            273 Abhydrolase_6        PF12697.7    225   1.3e-28  109.7   0.0   1   1   2.2e-30     2e-28  109.1   0.0     4   224     1   273     1   273 0.75 [subseq from] Alpha/Beta hydrolase protein [Aspergillus pseudonomius]
XP_015410458.1/55-327    -            273 Abhydrolase_6        PF12697.7    225   1.3e-28  109.7   0.0   1   1   2.2e-30     2e-28  109.1   0.0     4   224     1   273     1   273 0.75 [subseq from] epoxide hydrolase [Aspergillus nomius NRRL 13137] >KNG89535.1 epoxide hydrolase [Aspergillus nomius NRRL 13137]
TIA16579.1/47-299        -            253 Abhydrolase_6        PF12697.7    225   1.3e-28  109.7   0.7   1   1   1.9e-30   1.7e-28  109.3   0.7     1   221     1   251     1   253 0.73 [subseq from] alpha/beta-hydrolase [Aureobasidium pullulans]
ETS07176.1/17-245        -            229 Abhydrolase_6        PF12697.7    225   1.3e-28  109.7   0.0   1   1   1.8e-30   1.6e-28  109.4   0.0     1   222     1   227     1   229 0.75 [subseq from] alpha/beta hydrolase fold family protein [Trichoderma reesei RUT C-30]
XP_006965583.1/3-231     -            229 Abhydrolase_6        PF12697.7    225   1.3e-28  109.7   0.0   1   1   1.8e-30   1.6e-28  109.4   0.0     1   222     1   227     1   229 0.75 [subseq from] predicted protein, partial [Trichoderma reesei QM6a] >EGR48299.1 predicted protein, partial [Trichoderma reesei QM6a]
KAA8902329.1/94-331      -            238 Abhydrolase_6        PF12697.7    225   1.3e-28  109.7   0.2   1   1   1.6e-30   1.5e-28  109.5   0.2     2   222     1   237     1   238 0.93 [subseq from] hypothetical protein DIURU_002783 [Diutina rugosa]
KFZ01909.1/126-392       -            267 Abhydrolase_6        PF12697.7    225   1.3e-28  109.7   0.0   1   1   1.7e-30   1.5e-28  109.5   0.0     2   224     1   267     1   267 0.92 [subseq from] hypothetical protein V501_09724 [Pseudogymnoascus sp. VKM F-4519 (FW-2642)]
THX72298.1/52-281        -            230 Abhydrolase_6        PF12697.7    225   1.3e-28  109.7   0.0   1   1   1.9e-30   1.7e-28  109.3   0.0     1   222     1   229     1   230 0.74 [subseq from] alpha/beta-hydrolase [Aureobasidium pullulans]
XP_001873280.1/531-990   -            460 Abhydrolase_6        PF12697.7    225   1.4e-28  109.6   6.6   1   1   1.2e-29   1.1e-27  106.7   6.6     1   216     1   459     1   460 0.92 [subseq from] predicted protein [Laccaria bicolor S238N-H82] >EDR15072.1 predicted protein [Laccaria bicolor S238N-H82]
TFY55549.1/31-315        -            285 Abhydrolase_6        PF12697.7    225   1.4e-28  109.6   0.2   1   1   1.9e-30   1.7e-28  109.3   0.2     1   225     1   285     1   285 0.86 [subseq from] hypothetical protein EVJ58_g8179 [Fomitopsis rosea]
KDQ60610.1/63-321        -            259 Abhydrolase_6        PF12697.7    225   1.4e-28  109.6   0.1   1   1   1.9e-30   1.7e-28  109.3   0.1     1   225     1   259     1   259 0.79 [subseq from] hypothetical protein JAAARDRAFT_31569 [Jaapia argillacea MUCL 33604]
XP_014073713.1/45-379    -            335 Abhydrolase_6        PF12697.7    225   1.4e-28  109.6   1.9   1   1   1.6e-29   1.4e-27  106.3   1.9     1   223     1   334     1   335 0.74 [subseq from] hypothetical protein COCC4DRAFT_66094 [Bipolaris maydis ATCC 48331] >EMD85774.1 hypothetical protein COCHEDRAFT_1035309 [Bipolaris maydis C5] >ENH99839.1 hypothetical protein COCC4DRAFT_66094 [Bipolaris maydis ATCC 48331]
TGO13242.1/47-381        -            335 Abhydrolase_6        PF12697.7    225   1.4e-28  109.6  12.6   1   1   2.4e-28   2.1e-26  102.4  12.6     1   222     1   334     1   335 0.80 [subseq from] hypothetical protein BTUL_0073g00100 [Botrytis tulipae]
RCH89963.1/36-276        -            241 Abhydrolase_6        PF12697.7    225   1.4e-28  109.6   0.0   1   1   1.9e-30   1.7e-28  109.3   0.0     1   222     1   240     1   241 0.83 [subseq from] hypothetical protein CU097_008865 [Rhizopus azygosporus]
RGP77602.1/102-380       -            279 Abhydrolase_6        PF12697.7    225   1.4e-28  109.5   0.2   1   1   1.9e-30   1.7e-28  109.3   0.2     1   223     1   278     1   279 0.77 [subseq from] epoxide hydrolase [Fusarium longipes]
CZT47998.1/124-375       -            252 Abhydrolase_6        PF12697.7    225   1.4e-28  109.5   0.1   1   1   1.8e-30   1.6e-28  109.4   0.1     2   223     1   252     1   252 0.92 [subseq from] probable protein phosphatase methylesterase 1 [Rhynchosporium secalis]
TRX95962.1/34-331        -            298 Abhydrolase_6        PF12697.7    225   1.5e-28  109.5   1.3   1   1   2.4e-30   2.1e-28  109.0   1.3     1   225     1   298     1   298 0.73 [subseq from] hypothetical protein FHL15_003104 [Xylaria flabelliformis]
RKP06617.1/32-280        -            249 Abhydrolase_6        PF12697.7    225   1.5e-28  109.5   0.0   1   1     2e-30   1.8e-28  109.2   0.0     1   223     1   248     1   249 0.72 [subseq from] Alpha/Beta hydrolase protein [Thamnocephalis sphaerospora]
POS69172.1/127-377       -            251 Abhydrolase_6        PF12697.7    225   1.5e-28  109.5   0.7   1   1   1.8e-30   1.7e-28  109.4   0.7     2   222     1   250     1   251 0.87 [subseq from] protein phosphatase methylesterase 1 [Diaporthe helianthi]
XP_007805275.1/43-374    -            332 Abhydrolase_6        PF12697.7    225   1.5e-28  109.5   0.8   1   1   3.9e-29   3.5e-27  105.0   0.8     1   223     1   331     1   332 0.71 [subseq from] hypothetical protein EPUS_01172 [Endocarpon pusillum Z07020] >ERF69215.1 hypothetical protein EPUS_01172 [Endocarpon pusillum Z07020]
RDX43124.1/38-388        -            351 Abhydrolase_6        PF12697.7    225   1.5e-28  109.5   3.8   1   1   5.8e-30   5.2e-28  107.7   3.8     1   223     1   350     1   351 0.85 [subseq from] alpha/beta-hydrolase [Polyporus brumalis]
SGZ52843.1/23-265        -            243 Abhydrolase_6        PF12697.7    225   1.5e-28  109.5   0.0   1   1   1.9e-30   1.7e-28  109.3   0.0     1   223     1   242     1   243 0.75 [subseq from] CIC11C00000001207 [[Candida] intermedia] >SGZ48255.1 CIC11C00000005994 [[Candida] intermedia]
XP_007862235.1/40-311    -            272 Abhydrolase_6        PF12697.7    225   1.5e-28  109.5   0.1   1   1   2.1e-30   1.9e-28  109.2   0.1     1   218     1   270     1   272 0.83 [subseq from] alpha/beta-hydrolase [Gloeophyllum trabeum ATCC 11539] >EPQ59176.1 alpha/beta-hydrolase [Gloeophyllum trabeum ATCC 11539]
KIK67703.1/40-315        -            276 Abhydrolase_6        PF12697.7    225   1.5e-28  109.5   0.0   1   1   2.1e-30   1.9e-28  109.2   0.0     1   220     1   275     1   276 0.82 [subseq from] hypothetical protein GYMLUDRAFT_36444 [Gymnopus luxurians FD-317 M1]
RPB19857.1/111-359       -            249 Abhydrolase_6        PF12697.7    225   1.5e-28  109.5   0.2   1   1   1.9e-30   1.7e-28  109.3   0.2     2   223     1   248     1   249 0.91 [subseq from] protein phosphatase methylesterase [Terfezia boudieri ATCC MYA-4762]
THY00066.1/47-299        -            253 Abhydrolase_6        PF12697.7    225   1.5e-28  109.5   0.6   1   1   2.1e-30   1.9e-28  109.2   0.6     1   221     1   251     1   253 0.73 [subseq from] alpha/beta-hydrolase [Aureobasidium pullulans] >THY02116.1 alpha/beta-hydrolase [Aureobasidium pullulans]
OTA60374.1/40-319        -            280 Abhydrolase_6        PF12697.7    225   1.5e-28  109.5   0.0   1   1   2.2e-30     2e-28  109.1   0.0     1   223     1   279     1   280 0.81 [subseq from] alpha/beta-hydrolase [Hypoxylon sp. EC38]
CVK88403.1/31-276        -            246 Abhydrolase_6        PF12697.7    225   1.5e-28  109.5   0.0   1   1   2.4e-30   2.2e-28  109.0   0.0     1   223     1   245     1   246 0.78 [subseq from] uncharacterized protein FMAN_04928 [Fusarium mangiferae]
KFY20301.1/44-379        -            336 Abhydrolase_6        PF12697.7    225   1.5e-28  109.5   5.3   1   1     7e-29   6.3e-27  104.2   5.3     1   223     1   336     1   336 0.80 [subseq from] hypothetical protein V491_03831 [Pseudogymnoascus sp. VKM F-3775]
KAE8446693.1/36-332      -            297 Abhydrolase_6        PF12697.7    225   1.5e-28  109.5   0.2   1   1   2.3e-30   2.1e-28  109.0   0.2     1   224     1   297     1   297 0.74 [subseq from] hypothetical protein EG329_011737 [Venturia inaequalis]
RFU78907.1/30-332        -            303 Abhydrolase_6        PF12697.7    225   1.5e-28  109.4   0.2   1   1   2.5e-30   2.2e-28  108.9   0.2     1   225     1   303     1   303 0.73 [subseq from] alpha beta-hydrolase [Trichoderma arundinaceum]
XP_024725324.1/122-373   -            252 Abhydrolase_6        PF12697.7    225   1.6e-28  109.4   0.2   1   1   1.9e-30   1.7e-28  109.3   0.2     2   223     1   252     1   252 0.94 [subseq from] hypothetical protein M430DRAFT_158938 [Amorphotheca resinae ATCC 22711] >PSS27799.1 hypothetical protein M430DRAFT_158938 [Amorphotheca resinae ATCC 22711]
OTA23139.1/31-285        -            255 Abhydrolase_6        PF12697.7    225   1.6e-28  109.4   0.0   1   1   2.2e-30   1.9e-28  109.1   0.0     1   222     1   254     1   255 0.79 [subseq from] hypothetical protein BTJ68_14905 [Hortaea werneckii EXF-2000] >RMZ28676.1 hypothetical protein D0859_07232 [Hortaea werneckii]
OQE15891.1/27-272        -            246 Abhydrolase_6        PF12697.7    225   1.6e-28  109.4   1.0   1   1   2.1e-30   1.9e-28  109.2   1.0     1   221     1   245     1   246 0.77 [subseq from] hypothetical protein PENSTE_c026G01708 [Penicillium steckii]
RMJ27829.1/102-388       -            287 Abhydrolase_6        PF12697.7    225   1.6e-28  109.4   8.1   1   1   1.3e-29   1.2e-27  106.6   8.1     1   222     1   286     1   287 0.75 [subseq from] epoxide hydrolase [Phialosimplex sp. HF37]
CZR65609.1/25-271        -            247 Abhydrolase_6        PF12697.7    225   1.6e-28  109.4   0.0   1   1   2.3e-30   2.1e-28  109.0   0.0     1   222     1   247     1   247 0.77 [subseq from] uncharacterized protein PAC_15509 [Phialocephala subalpina]
TAQ89589.1/38-289        -            252 Abhydrolase_6        PF12697.7    225   1.6e-28  109.4   0.1   1   1   2.5e-30   2.2e-28  108.9   0.1     4   222     2   251     2   252 0.74 [subseq from] hypothetical protein B7494_g2066 [Chlorociboria aeruginascens]
VAX56903.1/31-279        -            249 Abhydrolase_6        PF12697.7    225   1.6e-28  109.4   0.0   1   1   2.2e-30   1.9e-28  109.1   0.0     1   222     1   248     1   249 0.71 [subseq from] unnamed protein product [Brettanomyces bruxellensis]
THY77336.1/47-299        -            253 Abhydrolase_6        PF12697.7    225   1.6e-28  109.4   0.5   1   1   2.2e-30     2e-28  109.1   0.5     1   221     1   251     1   253 0.73 [subseq from] alpha/beta-hydrolase [Aureobasidium pullulans] >THZ37869.1 alpha/beta-hydrolase [Aureobasidium pullulans] >THZ84808.1 alpha/beta-hydrolase [Aureobasidium pullulans]
THZ66939.1/61-313        -            253 Abhydrolase_6        PF12697.7    225   1.6e-28  109.4   0.5   1   1   2.2e-30     2e-28  109.1   0.5     1   221     1   251     1   253 0.73 [subseq from] alpha/beta-hydrolase [Aureobasidium pullulans]
TKA60860.1/26-254        -            229 Abhydrolase_6        PF12697.7    225   1.6e-28  109.4   0.0   1   1   2.2e-30     2e-28  109.1   0.0     1   223     1   228     1   229 0.80 [subseq from] hypothetical protein B0A49_12443 [Cryomyces minteri]
RPB24001.1/47-330        -            284 Abhydrolase_6        PF12697.7    225   1.6e-28  109.4   0.0   1   1   2.2e-30     2e-28  109.1   0.0     2   223     1   284     1   284 0.84 [subseq from] alpha/beta-hydrolase [Terfezia boudieri ATCC MYA-4762]
XP_015410383.1/37-320    -            284 Abhydrolase_6        PF12697.7    225   1.6e-28  109.4   0.8   1   1   2.2e-30   1.9e-28  109.1   0.8     2   223     1   283     1   284 0.88 [subseq from] hypothetical protein ANOM_002272 [Aspergillus nomius NRRL 13137] >KNG89460.1 hypothetical protein ANOM_002272 [Aspergillus nomius NRRL 13137]
GES59716.1/100-357       -            258 Abhydrolase_6        PF12697.7    225   1.6e-28  109.4   0.3   1   1     2e-30   1.8e-28  109.2   0.3     2   224     1   258     1   258 0.94 [subseq from] hypothetical protein ATETN484_0004004700 [Aspergillus terreus]
XP_025347875.1/120-409   -            290 Abhydrolase_6        PF12697.7    225   1.6e-28  109.4   1.3   1   1     3e-30   2.7e-28  108.7   1.3     2   223     1   289     1   290 0.86 [subseq from] protein phosphatase methylesterase [Pseudomicrostroma glucosiphilum] >PWN20715.1 protein phosphatase methylesterase [Pseudomicrostroma glucosiphilum]
KIV87907.1/34-321        -            288 Abhydrolase_6        PF12697.7    225   1.7e-28  109.3   0.0   1   1   2.7e-30   2.4e-28  108.8   0.0     1   224     1   288     1   288 0.82 [subseq from] hypothetical protein PV11_03423 [Exophiala sideris]
KDR73402.1/29-256        -            228 Abhydrolase_6        PF12697.7    225   1.7e-28  109.3   0.0   1   1   2.1e-30   1.9e-28  109.2   0.0     1   222     1   228     1   228 0.79 [subseq from] hypothetical protein GALMADRAFT_1342000 [Galerina marginata CBS 339.88]
XP_022391418.1/27-268    -            242 Abhydrolase_6        PF12697.7    225   1.7e-28  109.3   0.2   1   1   2.3e-30   2.1e-28  109.0   0.2     3   224     1   242     1   242 0.82 [subseq from] alpha/beta fold family hydrolase [Aspergillus bombycis] >OGM47701.1 alpha/beta fold family hydrolase [Aspergillus bombycis]
XP_025559670.1/27-268    -            242 Abhydrolase_6        PF12697.7    225   1.7e-28  109.3   0.3   1   1   2.3e-30     2e-28  109.1   0.3     3   224     1   242     1   242 0.83 [subseq from] alpha/beta fold family hydrolase [Aspergillus vadensis CBS 113365] >GAQ45819.1 alpha/beta fold family hydrolase [Aspergillus niger] >PYH65876.1 alpha/beta fold family hydrolase [Aspergillus vadensis CBS 113365]
ORY29361.1/34-265        -            232 Abhydrolase_6        PF12697.7    225   1.7e-28  109.3   0.4   1   1   2.1e-30   1.9e-28  109.1   0.4     1   223     1   231     1   232 0.86 [subseq from] putative hydrolase [Naematelia encephala]
THV51357.1/44-376        -            333 Abhydrolase_6        PF12697.7    225   1.7e-28  109.3   9.4   1   1   1.5e-28   1.3e-26  103.1   9.4     1   222     1   332     1   333 0.79 [subseq from] hypothetical protein BGAL_0113g00020 [Botrytis galanthina]
XP_007006697.1/28-273    -            246 Abhydrolase_6        PF12697.7    225   1.7e-28  109.3   0.1   1   1   2.4e-30   2.1e-28  109.0   0.1     1   221     1   245     1   246 0.78 [subseq from] hypothetical protein TREMEDRAFT_33836 [Tremella mesenterica DSM 1558] >EIW67157.1 hypothetical protein TREMEDRAFT_33836 [Tremella mesenterica DSM 1558]
OBT50526.1/132-398       -            267 Abhydrolase_6        PF12697.7    225   1.7e-28  109.3   0.1   1   1   2.2e-30   1.9e-28  109.1   0.1     2   224     1   267     1   267 0.92 [subseq from] hypothetical protein VE04_08092 [Pseudogymnoascus sp. 24MN13]
CRL25414.1/108-382       -            275 Abhydrolase_6        PF12697.7    225   1.7e-28  109.3   0.1   1   1   2.2e-30     2e-28  109.1   0.1     2   224     1   275     1   275 0.89 [subseq from] Protein phosphatase methylesterase, eukaryotic [Penicillium camemberti]
XP_024727282.1/28-257    -            230 Abhydrolase_6        PF12697.7    225   1.7e-28  109.3   0.0   1   1   2.5e-30   2.2e-28  108.9   0.0     2   223     1   229     1   230 0.78 [subseq from] 3-oxoadipate enol-lactone hydrolase-like protein [Hyaloscypha bicolor E] >PMD50378.1 3-oxoadipate enol-lactone hydrolase-like protein [Hyaloscypha bicolor E]
OJI87839.1/27-268        -            242 Abhydrolase_6        PF12697.7    225   1.8e-28  109.3   0.3   1   1   2.4e-30   2.1e-28  109.0   0.3     3   224     1   242     1   242 0.83 [subseq from] hypothetical protein ASPTUDRAFT_185254 [Aspergillus tubingensis CBS 134.48]
OBW65452.1/47-299        -            253 Abhydrolase_6        PF12697.7    225   1.8e-28  109.3   0.6   1   1   2.5e-30   2.2e-28  108.9   0.6     1   221     1   251     1   253 0.73 [subseq from] Calcium-transporting ATPase [Aureobasidium pullulans]
EXA28912.1/105-384       -            280 Abhydrolase_6        PF12697.7    225   1.8e-28  109.3   0.3   1   2   1.8e-25   1.6e-23   93.0   0.2     1   213     1   218     1   227 0.85 [subseq from] microsomal epoxide hydrolase [Fusarium oxysporum f. sp. pisi HDV247]
EXA28912.1/105-384       -            280 Abhydrolase_6        PF12697.7    225   1.8e-28  109.3   0.3   2   2      0.17        15   14.6   0.0   193   222   251   279   233   280 0.84 [subseq from] microsomal epoxide hydrolase [Fusarium oxysporum f. sp. pisi HDV247]
OQV08745.1/24-310        -            287 Abhydrolase_6        PF12697.7    225   1.8e-28  109.3   0.0   1   1     3e-30   2.7e-28  108.7   0.0     1   225     1   287     1   287 0.83 [subseq from] hypothetical protein CLAIMM_12970 isoform 2 [Cladophialophora immunda]
OQV08746.1/52-338        -            287 Abhydrolase_6        PF12697.7    225   1.8e-28  109.3   0.0   1   1     3e-30   2.7e-28  108.7   0.0     1   225     1   287     1   287 0.83 [subseq from] hypothetical protein CLAIMM_12970 isoform 3 [Cladophialophora immunda]
XP_016254967.1/41-327    -            287 Abhydrolase_6        PF12697.7    225   1.8e-28  109.3   0.0   1   1     3e-30   2.7e-28  108.7   0.0     1   225     1   287     1   287 0.83 [subseq from] hypothetical protein PV07_01509 [Cladophialophora immunda] >KIW34751.1 hypothetical protein PV07_01509 [Cladophialophora immunda]
XP_007311690.1/41-314    -            274 Abhydrolase_6        PF12697.7    225   1.8e-28  109.2   0.1   1   1   2.9e-30   2.6e-28  108.7   0.1     2   222     1   273     1   274 0.77 [subseq from] alpha/beta-hydrolase [Stereum hirsutum FP-91666 SS1] >EIM79243.1 alpha/beta-hydrolase [Stereum hirsutum FP-91666 SS1]
RYP54920.1/116-366       -            251 Abhydrolase_6        PF12697.7    225   1.8e-28  109.2   0.3   1   1   2.2e-30     2e-28  109.1   0.3     2   223     1   251     1   251 0.89 [subseq from] hypothetical protein DL768_000484 [Monosporascus sp. mg162]
XP_016634922.1/43-337    -            295 Abhydrolase_6        PF12697.7    225   1.8e-28  109.2   0.5   1   1   2.9e-30   2.6e-28  108.7   0.5     1   222     1   294     1   295 0.76 [subseq from] hypothetical protein Z520_03466 [Fonsecaea multimorphosa CBS 102226] >KIY00800.1 hypothetical protein Z520_03466 [Fonsecaea multimorphosa CBS 102226] >OAL27899.1 hypothetical protein AYO22_03244 [Fonsecaea multimorphosa]
XP_018127461.1/132-398   -            267 Abhydrolase_6        PF12697.7    225   1.8e-28  109.2   0.1   1   1   2.3e-30     2e-28  109.1   0.1     2   224     1   267     1   267 0.92 [subseq from] hypothetical protein VE01_08128 [Pseudogymnoascus verrucosus] >KFY73029.1 hypothetical protein V499_06847 [Pseudogymnoascus sp. VKM F-103] >OBT93728.1 Protein with carboxyl methyl esterase activity [Pseudogymnoascus verrucosus]
OJI97679.1/552-865       -            314 Abhydrolase_6        PF12697.7    225   1.8e-28  109.2   0.0   1   1   2.4e-30   2.2e-28  109.0   0.0     1   215     1   313     1   314 0.88 [subseq from] hypothetical protein ASPVEDRAFT_120003 [Aspergillus versicolor CBS 583.65]
KZT03511.1/62-319        -            258 Abhydrolase_6        PF12697.7    225   1.8e-28  109.2   0.0   1   1   2.5e-30   2.2e-28  108.9   0.0     1   224     1   258     1   258 0.75 [subseq from] alpha/beta-hydrolase [Laetiporus sulphureus 93-53]
KFY53371.1/132-398       -            267 Abhydrolase_6        PF12697.7    225   1.8e-28  109.2   0.1   1   1   2.3e-30     2e-28  109.1   0.1     2   224     1   267     1   267 0.93 [subseq from] hypothetical protein V496_07633 [Pseudogymnoascus sp. VKM F-4515 (FW-2607)]
KUM66011.1/24-244        -            221 Abhydrolase_6        PF12697.7    225   1.8e-28  109.2   0.0   1   1   2.3e-30   2.1e-28  109.0   0.0     1   222     1   220     1   221 0.86 [subseq from] hypothetical protein ACN42_g1061 [Penicillium freii]
EOD52658.1/45-325        -            281 Abhydrolase_6        PF12697.7    225   1.8e-28  109.2   0.0   1   1   2.9e-30   2.6e-28  108.7   0.0     1   223     1   280     1   281 0.78 [subseq from] putative epoxide hydrolase protein [Neofusicoccum parvum UCRNP2]
KAE8370361.1/29-275      -            247 Abhydrolase_6        PF12697.7    225   1.8e-28  109.2   0.1   1   1   2.6e-30   2.3e-28  108.9   0.1     1   222     1   247     1   247 0.69 [subseq from] Alpha/Beta hydrolase protein [Aspergillus caelatus]
XP_025541420.1/31-289    -            259 Abhydrolase_6        PF12697.7    225   1.8e-28  109.2   0.1   1   1   2.3e-30   2.1e-28  109.0   0.1     1   225     1   259     1   259 0.85 [subseq from] glutathione S-transferase [Aspergillus costaricaensis CBS 115574] >RAK90585.1 glutathione S-transferase [Aspergillus costaricaensis CBS 115574]
XP_003867166.1/87-322    -            236 Abhydrolase_6        PF12697.7    225   1.8e-28  109.2   0.0   1   1   2.3e-30     2e-28  109.1   0.0     4   223     3   236     1   236 0.90 [subseq from] Ppe1 protein [Candida orthopsilosis Co 90-125] >CCG21728.1 Ppe1 protein [Candida orthopsilosis Co 90-125]
THV97568.1/47-299        -            253 Abhydrolase_6        PF12697.7    225   1.8e-28  109.2   0.7   1   1   2.6e-30   2.3e-28  108.9   0.7     1   221     1   251     1   253 0.73 [subseq from] alpha/beta-hydrolase [Aureobasidium pullulans]
RDW58310.1/27-256        -            230 Abhydrolase_6        PF12697.7    225   1.9e-28  109.2   0.1   1   1   2.4e-30   2.1e-28  109.0   0.1     1   222     1   229     1   230 0.76 [subseq from] hypothetical protein BP5796_12240 [Coleophoma crateriformis]
XP_013245214.1/41-352    -            312 Abhydrolase_6        PF12697.7    225   1.9e-28  109.2   0.4   1   1   2.7e-30   2.4e-28  108.8   0.4     2   221     1   311     1   312 0.80 [subseq from] alpha/beta-hydrolase [Tilletiaria anomala UBC 951] >KDN52369.1 alpha/beta-hydrolase [Tilletiaria anomala UBC 951]
RKL41070.1/31-276        -            246 Abhydrolase_6        PF12697.7    225   1.9e-28  109.2   0.0   1   1     3e-30   2.7e-28  108.7   0.0     1   223     1   245     1   246 0.78 [subseq from] hypothetical protein BFJ72_g5965 [Fusarium proliferatum]
ORE02409.1/36-276        -            241 Abhydrolase_6        PF12697.7    225   1.9e-28  109.2   0.0   1   1   2.6e-30   2.3e-28  108.9   0.0     1   222     1   240     1   241 0.82 [subseq from] alpha/beta-hydrolase [Rhizopus microsporus var. microsporus]
XP_023461364.1/19-259    -            241 Abhydrolase_6        PF12697.7    225   1.9e-28  109.2   0.0   1   1   2.6e-30   2.3e-28  108.9   0.0     1   222     1   240     1   241 0.82 [subseq from] alpha/beta-hydrolase [Rhizopus microsporus ATCC 52813] >PHZ07656.1 alpha/beta-hydrolase [Rhizopus microsporus ATCC 52813]
XP_025553980.1/42-320    -            279 Abhydrolase_6        PF12697.7    225   1.9e-28  109.1   0.1   1   1   2.8e-30   2.5e-28  108.8   0.1     1   224     1   279     1   279 0.79 [subseq from] alpha/beta-hydrolase [Aspergillus homomorphus CBS 101889] >RAL14826.1 alpha/beta-hydrolase [Aspergillus homomorphus CBS 101889]
TKA40197.1/22-247        -            226 Abhydrolase_6        PF12697.7    225   1.9e-28  109.1   0.2   1   1   2.5e-30   2.2e-28  108.9   0.2     1   225     1   226     1   226 0.80 [subseq from] hypothetical protein B0A54_10803 [Friedmanniomyces endolithicus]
PYH91436.1/42-317        -            276 Abhydrolase_6        PF12697.7    225   1.9e-28  109.1   0.1   1   1   2.8e-30   2.5e-28  108.7   0.1     1   224     1   276     1   276 0.79 [subseq from] alpha/beta-hydrolase [Aspergillus ellipticus CBS 707.79]
OTA06364.1/33-261        -            229 Abhydrolase_6        PF12697.7    225   1.9e-28  109.1   0.0   1   1   2.6e-30   2.4e-28  108.8   0.0     1   222     1   227     1   229 0.77 [subseq from] Alpha/beta hydrolase [Trichoderma parareesei]
OBT70244.1/44-380        -            337 Abhydrolase_6        PF12697.7    225   1.9e-28  109.1   6.6   1   1   9.1e-29   8.2e-27  103.8   6.6     1   223     1   337     1   337 0.71 [subseq from] hypothetical protein VE03_00225 [Pseudogymnoascus sp. 23342-1-I1]
OBT61005.1/27-268        -            242 Abhydrolase_6        PF12697.7    225     2e-28  109.1   0.3   1   1   2.6e-30   2.3e-28  108.9   0.3     3   223     1   241     1   242 0.80 [subseq from] hypothetical protein VE03_09724 [Pseudogymnoascus sp. 23342-1-I1]
XP_022392069.1/65-324    -            260 Abhydrolase_6        PF12697.7    225     2e-28  109.1   0.0   1   1   2.5e-30   2.2e-28  108.9   0.0     1   221     1   259     1   260 0.82 [subseq from] putative alpha/beta hydrolase [Aspergillus bombycis] >OGM48352.1 putative alpha/beta hydrolase [Aspergillus bombycis]
XP_018033849.1/28-254    -            227 Abhydrolase_6        PF12697.7    225     2e-28  109.1   0.0   1   1   2.7e-30   2.4e-28  108.8   0.0     2   222     1   226     1   227 0.78 [subseq from] alpha/beta-hydrolase [Paraphaeosphaeria sporulosa] >OAG03484.1 alpha/beta-hydrolase [Paraphaeosphaeria sporulosa]
KXN86520.1/47-390        -            344 Abhydrolase_6        PF12697.7    225     2e-28  109.1   1.9   1   1   5.6e-30     5e-28  107.8   1.9     1   225     1   344     1   344 0.72 [subseq from] Bifunctional epoxide hydrolase 2 [Leucoagaricus sp. SymC.cos]
CBQ67402.1/157-438       -            282 Abhydrolase_6        PF12697.7    225     2e-28  109.1   1.7   1   1   3.5e-30   3.2e-28  108.4   1.7     2   223     1   282     1   282 0.84 [subseq from] related to Protein phosphatase methylesterase 1 [Sporisorium reilianum SRZ2]
TFY80065.1/74-331        -            258 Abhydrolase_6        PF12697.7    225     2e-28  109.1   0.1   1   1   2.9e-30   2.6e-28  108.7   0.1     1   224     1   258     1   258 0.71 [subseq from] hypothetical protein EWM64_g3942 [Hericium alpestre]
[truncated: 39,650,203 more chars]
