# Supplementary material for: Exploring a diverse world of effector domains and amyloid signaling motifs in fungal NLR proteins
Source: PLoS Comput Biol. 2022 Dec 21;18(12):e1010787. doi: 10.1371/journal.pcbi.1010787 (PMC9815663; doi:10.1371/journal.pcbi.1010787)
Supplement: S10 Data — The lists were obtained through iterative searches in NCBI “nr” starting from Pfam profiles of known NLR effector domains. (GZ) [file pcbi.1010787.s017.tar.gz › PF12770/conv_alignment.tbl]

#                                                                                --- full sequence --- -------------- this domain -------------   hmm coord   ali coord   env coord
# target name            accession   tlen query name           accession   qlen   E-value  score  bias   #  of  c-Evalue  i-Evalue  score  bias  from    to  from    to  from    to  acc description of target
#    ------------------- ---------- ----- -------------------- ---------- ----- --------- ------ ----- --- --- --------- --------- ------ ----- ----- ----- ----- ----- ----- ----- ---- ---------------------
EUC57647.1/637-919       -            283 CHAT                 PF12770.7    289  4.2e-103  354.1   0.8   1   1  2.3e-106  4.7e-103  353.9   0.8     3   289     2   283     1   283 0.97 [subseq from] aromatic di-alanine and TPR containing protein [Rhizoctonia solani AG-3 Rhs1AP]
KDQ58365.1/847-1133      -            287 CHAT                 PF12770.7    289  2.5e-102  351.5   0.2   1   1  1.4e-105  2.8e-102  351.4   0.2     3   288     1   287     1   287 0.98 [subseq from] hypothetical protein JAAARDRAFT_128528 [Jaapia argillacea MUCL 33604]
EUC57625.1/197-479       -            283 CHAT                 PF12770.7    289  3.7e-101  347.7   1.4   1   1    2e-104  4.1e-101  347.5   1.4     3   289     2   283     1   283 0.96 [subseq from] aromatic di-alanine and TPR containing protein [Rhizoctonia solani AG-3 Rhs1AP]
KIM30008.1/289-567       -            279 CHAT                 PF12770.7    289  4.6e-101  347.4   0.0   1   1  2.5e-104  5.1e-101  347.2   0.0     3   288     2   279     1   279 0.98 [subseq from] hypothetical protein M408DRAFT_328436 [Serendipita vermifera MAFF 305830]
KEP44875.1/165-449       -            285 CHAT                 PF12770.7    289  5.5e-101  347.1   1.0   1   1  3.1e-104  6.2e-101  346.9   1.0     3   289     2   285     1   285 0.95 [subseq from] aromatic di-alanine and TPR containing protein [Rhizoctonia solani 123E]
CCO37127.1/296-577       -            282 CHAT                 PF12770.7    289  6.3e-101  346.9   0.0   1   1  3.5e-104    7e-101  346.8   0.0     3   289     1   282     1   282 0.96 [subseq from] hypothetical protein BN14_11278 [Rhizoctonia solani AG-1 IB]
CUA76306.1/268-550       -            283 CHAT                 PF12770.7    289  9.5e-101  346.3   0.1   1   1  5.3e-104  1.1e-100  346.2   0.1     3   289     2   283     1   283 0.96 [subseq from] hypothetical protein RSOLAG22IIIB_12188 [Rhizoctonia solani]
KIM78151.1/1146-1428     -            283 CHAT                 PF12770.7    289  1.1e-100  346.2   1.0   1   1  5.9e-104  1.2e-100  346.0   1.0     4   288     2   283     1   283 0.98 [subseq from] hypothetical protein PILCRDRAFT_597497 [Piloderma croceum F 1598]
KDN43079.1/90-371        -            282 CHAT                 PF12770.7    289  1.3e-100  345.8   0.1   1   1  7.4e-104  1.5e-100  345.7   0.1     3   289     1   282     1   282 0.97 [subseq from] hypothetical protein RSAG8_06402, partial [Rhizoctonia solani AG-8 WAC10335]
CUA67508.1/1062-1344     -            283 CHAT                 PF12770.7    289  1.7e-100  345.5   0.2   1   1  9.6e-104  1.9e-100  345.3   0.2     3   289     2   283     1   283 0.96 [subseq from] Lysophospholipase nte1 [Rhizoctonia solani]
CCO37072.1/244-525       -            282 CHAT                 PF12770.7    289  2.6e-100  344.9   0.0   1   1  1.4e-103  2.9e-100  344.8   0.0     3   289     1   282     1   282 0.97 [subseq from] hypothetical protein BN14_11223 [Rhizoctonia solani AG-1 IB]
CUA78376.1/629-911       -            283 CHAT                 PF12770.7    289  2.9e-100  344.7   0.0   1   1  1.6e-103  3.2e-100  344.6   0.0     3   289     2   283     1   283 0.96 [subseq from] DNA double-strand break repair Rad50 ATPase [Pyrococcus horikoshii OT3] [Rhizoctonia solani]
CUA78382.1/1867-2148     -            282 CHAT                 PF12770.7    289  4.5e-100  344.1   0.3   1   1  2.5e-103    5e-100  344.0   0.3     3   289     1   282     1   282 0.95 [subseq from] Rho guanine nucleotide exchange factor 40 [Rhizoctonia solani]
EUC60843.1/522-804       -            283 CHAT                 PF12770.7    289  6.1e-100  343.7   1.0   1   1  3.4e-103  6.8e-100  343.5   1.0     3   289     2   283     1   283 0.95 [subseq from] aromatic di-alanine and TPR containing protein [Rhizoctonia solani AG-3 Rhs1AP] >KEP45571.1 aromatic di-alanine and TPR containing protein [Rhizoctonia solani 123E]
EUC59239.1/691-973       -            283 CHAT                 PF12770.7    289  6.4e-100  343.6   0.5   1   1  3.6e-103  7.2e-100  343.5   0.5     3   289     2   283     1   283 0.96 [subseq from] aromatic di-alanine and TPR containing protein [Rhizoctonia solani AG-3 Rhs1AP]
KEP46781.1/909-1191      -            283 CHAT                 PF12770.7    289  6.4e-100  343.6   0.5   1   1  3.6e-103  7.2e-100  343.5   0.5     3   289     2   283     1   283 0.96 [subseq from] aromatic di-alanine and TPR containing protein [Rhizoctonia solani 123E]
TDL19658.1/889-1172      -            284 CHAT                 PF12770.7    289     1e-99  343.0   0.0   1   1  5.6e-103   1.1e-99  342.8   0.0     3   288     2   284     1   284 0.97 [subseq from] hypothetical protein BD410DRAFT_773568 [Rickenella mellea]
CCO32302.1/276-557       -            282 CHAT                 PF12770.7    289   1.2e-99  342.7   0.0   1   1  6.7e-103   1.4e-99  342.5   0.0     3   289     1   282     1   282 0.97 [subseq from] hypothetical protein BN14_06358 [Rhizoctonia solani AG-1 IB]
KEP47320.1/285-568       -            284 CHAT                 PF12770.7    289   1.3e-99  342.6   1.8   1   1  7.1e-103   1.4e-99  342.5   1.8     4   289     2   284     1   284 0.96 [subseq from] CHAT domain protein [Rhizoctonia solani 123E]
KIJ52263.1/1118-1408     -            291 CHAT                 PF12770.7    289   1.3e-99  342.6   0.1   1   1  7.4e-103   1.5e-99  342.4   0.1     3   288     2   291     1   291 0.98 [subseq from] hypothetical protein M422DRAFT_243054 [Sphaerobolus stellatus SS14]
CUA74284.1/709-991       -            283 CHAT                 PF12770.7    289   1.5e-99  342.4   0.6   1   1  8.3e-103   1.7e-99  342.2   0.6     3   289     2   283     1   283 0.96 [subseq from] ATP-dependent helicase ULS1 [Rhizoctonia solani]
EUC58499.1/928-1208      -            281 CHAT                 PF12770.7    289   1.5e-99  342.4   0.2   1   1  8.6e-103   1.7e-99  342.2   0.2     4   289     1   281     1   281 0.97 [subseq from] aromatic di-alanine and TPR containing protein, partial [Rhizoctonia solani AG-3 Rhs1AP]
KEP50744.1/938-1218      -            281 CHAT                 PF12770.7    289   1.5e-99  342.4   0.2   1   1  8.6e-103   1.7e-99  342.2   0.2     4   289     1   281     1   281 0.97 [subseq from] aromatic di-alanine and TPR containing protein [Rhizoctonia solani 123E]
CUA67088.1/1315-1596     -            282 CHAT                 PF12770.7    289   1.6e-99  342.3   0.2   1   1  8.6e-103   1.7e-99  342.2   0.2     3   289     1   282     1   282 0.96 [subseq from] Nonribosomal peptide synthetase 2 [Rhizoctonia solani]
KEP45828.1/1015-1297     -            283 CHAT                 PF12770.7    289   1.6e-99  342.3   0.1   1   1  8.7e-103   1.8e-99  342.2   0.1     3   289     2   283     1   283 0.96 [subseq from] aromatic di-alanine and TPR containing protein [Rhizoctonia solani 123E]
CCO37616.1/247-528       -            282 CHAT                 PF12770.7    289   1.7e-99  342.2   0.2   1   1  9.4e-103   1.9e-99  342.1   0.2     3   289     1   282     1   282 0.97 [subseq from] hypothetical protein BN14_11773 [Rhizoctonia solani AG-1 IB]
CUA77295.1/788-1070      -            283 CHAT                 PF12770.7    289   1.9e-99  342.1   0.0   1   1    1e-102   2.1e-99  341.9   0.0     3   289     2   283     1   283 0.96 [subseq from] Genome polyprotein [Rhizoctonia solani]
CUA78374.1/981-1263      -            283 CHAT                 PF12770.7    289     2e-99  342.0   0.1   1   1  1.1e-102   2.3e-99  341.8   0.1     3   289     2   283     1   283 0.96 [subseq from] Golgin subfamily B member 1 [Rhizoctonia solani]
CCO35432.1/330-611       -            282 CHAT                 PF12770.7    289   2.1e-99  341.9   0.1   1   1  1.1e-102   2.3e-99  341.8   0.1     4   289     2   282     1   282 0.96 [subseq from] hypothetical protein BN14_09550 [Rhizoctonia solani AG-1 IB]
CEL53335.1/882-1163      -            282 CHAT                 PF12770.7    289   2.1e-99  341.9   0.1   1   1  1.1e-102   2.3e-99  341.8   0.1     4   289     2   282     1   282 0.96 [subseq from] hypothetical protein RSOLAG1IB_06302 [Rhizoctonia solani AG-1 IB]
EUC61376.1/1015-1297     -            283 CHAT                 PF12770.7    289   2.1e-99  341.9   0.1   1   1  1.1e-102   2.3e-99  341.8   0.1     3   289     2   283     1   283 0.96 [subseq from] aromatic di-alanine and TPR containing protein [Rhizoctonia solani AG-3 Rhs1AP]
KAB5589077.1/931-1213    -            283 CHAT                 PF12770.7    289   2.1e-99  341.9   0.2   1   1  1.2e-102   2.3e-99  341.8   0.2     4   288     2   283     1   283 0.95 [subseq from] aromatic di-alanine and TPR containing protein [Ceratobasidium theobromae]
KDN43177.1/659-941       -            283 CHAT                 PF12770.7    289   2.2e-99  341.9   0.1   1   1  1.2e-102   2.4e-99  341.7   0.1     3   289     2   283     1   283 0.96 [subseq from] hypothetical protein RSAG8_06330, partial [Rhizoctonia solani AG-8 WAC10335]
CCO32794.1/214-496       -            283 CHAT                 PF12770.7    289   2.3e-99  341.8   0.2   1   1  1.3e-102   2.5e-99  341.6   0.2     3   289     2   283     1   283 0.97 [subseq from] hypothetical protein BN14_06857 [Rhizoctonia solani AG-1 IB]
KEP47325.1/1062-1342     -            281 CHAT                 PF12770.7    289   2.7e-99  341.6   0.2   1   1  1.5e-102     3e-99  341.4   0.2     3   288     2   281     1   281 0.96 [subseq from] putative aromatic di-alanine and TPR containing protein [Rhizoctonia solani 123E]
CUA78384.1/1036-1317     -            282 CHAT                 PF12770.7    289   2.8e-99  341.5   0.0   1   1  1.5e-102   3.1e-99  341.4   0.0     3   289     1   282     1   282 0.96 [subseq from] Valine--tRNA ligase [Rhizoctonia solani]
CEL55948.1/611-893       -            283 CHAT                 PF12770.7    289   2.8e-99  341.5   0.0   1   1  1.6e-102   3.1e-99  341.3   0.0     3   289     2   283     1   283 0.96 [subseq from] hypothetical protein RSOLAG1IB_01961 [Rhizoctonia solani AG-1 IB]
KIJ56078.1/558-849       -            292 CHAT                 PF12770.7    289   3.5e-99  341.2   0.4   1   1    2e-102     4e-99  341.0   0.4     1   288     1   292     1   292 0.97 [subseq from] hypothetical protein M422DRAFT_151080, partial [Sphaerobolus stellatus SS14]
KIJ33286.1/684-971       -            288 CHAT                 PF12770.7    289   3.7e-99  341.1   0.6   1   1    2e-102   4.1e-99  341.0   0.6     1   288     1   288     1   288 0.96 [subseq from] hypothetical protein M422DRAFT_183448 [Sphaerobolus stellatus SS14]
TDL18822.1/1282-1568     -            287 CHAT                 PF12770.7    289   3.8e-99  341.1   0.1   1   1  2.1e-102   4.3e-99  340.9   0.1     3   288     1   287     1   287 0.97 [subseq from] TPR-like protein [Rickenella mellea]
CEL51549.1/301-582       -            282 CHAT                 PF12770.7    289   4.2e-99  340.9   0.1   1   1  2.3e-102   4.7e-99  340.8   0.1     3   289     1   282     1   282 0.97 [subseq from] hypothetical protein RSOLAG1IB_00084 [Rhizoctonia solani AG-1 IB]
KAB5590912.1/1020-1301   -            282 CHAT                 PF12770.7    289   4.6e-99  340.8   0.2   1   1  2.5e-102   5.1e-99  340.6   0.2     2   288     1   282     1   282 0.98 [subseq from] aromatic di-alanine and TPR containing protein [Ceratobasidium theobromae]
EUC62673.1/668-949       -            282 CHAT                 PF12770.7    289   4.7e-99  340.8   0.1   1   1  2.6e-102   5.2e-99  340.6   0.1     3   289     2   282     1   282 0.96 [subseq from] aromatic di-alanine and TPR containing protein, putative [Rhizoctonia solani AG-3 Rhs1AP]
CUA73165.1/791-1075      -            285 CHAT                 PF12770.7    289   4.9e-99  340.7   0.1   1   1  2.7e-102   5.5e-99  340.6   0.1     2   289     1   285     1   285 0.97 [subseq from] Putative protein tag-278 [Caenorhabditis elegans] [Rhizoctonia solani]
KZV59768.1/725-1016      -            292 CHAT                 PF12770.7    289   4.9e-99  340.7   0.3   1   1  2.7e-102   5.5e-99  340.5   0.3     3   288     2   292     1   292 0.97 [subseq from] TPR-like protein [Peniophora sp. CONT]
KDN46878.1/458-740       -            283 CHAT                 PF12770.7    289   5.9e-99  340.5   0.1   1   1  3.2e-102   6.5e-99  340.3   0.1     3   289     2   283     1   283 0.97 [subseq from] hypothetical protein RSAG8_03955, partial [Rhizoctonia solani AG-8 WAC10335]
EUC62906.1/702-983       -            282 CHAT                 PF12770.7    289   6.9e-99  340.2   0.9   1   1  3.8e-102   7.6e-99  340.1   0.9     3   289     1   282     1   282 0.96 [subseq from] aromatic di-alanine and TPR containing protein, partial [Rhizoctonia solani AG-3 Rhs1AP]
CCO35851.1/162-443       -            282 CHAT                 PF12770.7    289   7.1e-99  340.2   0.0   1   1  3.9e-102   7.9e-99  340.0   0.0     3   289     1   282     1   282 0.96 [subseq from] hypothetical protein BN14_09971 [Rhizoctonia solani AG-1 IB] >CEL52976.1 hypothetical protein RSOLAG1IB_06044 [Rhizoctonia solani AG-1 IB]
KZV68449.1/954-1243      -            290 CHAT                 PF12770.7    289   7.3e-99  340.1   0.0   1   1    4e-102   8.1e-99  340.0   0.0     2   288     1   290     1   290 0.98 [subseq from] hypothetical protein PENSPDRAFT_609979 [Peniophora sp. CONT]
VDB94208.1/878-1166      -            289 CHAT                 PF12770.7    289   7.4e-99  340.1   0.2   1   1  4.1e-102   8.2e-99  340.0   0.2     3   288     2   289     1   289 0.98 [subseq from] unnamed protein product [Peniophora sp. CBMAI 1063]
EUC60817.1/165-447       -            283 CHAT                 PF12770.7    289   7.5e-99  340.1   1.2   1   1  4.2e-102   8.4e-99  339.9   1.2     3   289     2   283     1   283 0.95 [subseq from] aromatic di-alanine and TPR containing protein, partial [Rhizoctonia solani AG-3 Rhs1AP]
CUA67517.1/973-1255      -            283 CHAT                 PF12770.7    289   8.3e-99  340.0   0.1   1   1  4.6e-102   9.2e-99  339.8   0.1     3   289     2   283     1   283 0.95 [subseq from] Girdin [Rhizoctonia solani]
CCO36269.1/315-596       -            282 CHAT                 PF12770.7    289   9.6e-99  339.8   0.0   1   1  5.3e-102   1.1e-98  339.6   0.0     3   289     1   282     1   282 0.96 [subseq from] hypothetical protein BN14_10400 [Rhizoctonia solani AG-1 IB]
EUC55569.1/616-898       -            283 CHAT                 PF12770.7    289   9.6e-99  339.8   0.4   1   1  5.3e-102   1.1e-98  339.6   0.4     3   289     2   283     1   283 0.95 [subseq from] aromatic di-alanine and TPR containing protein [Rhizoctonia solani AG-3 Rhs1AP]
KEP49579.1/616-898       -            283 CHAT                 PF12770.7    289   9.6e-99  339.8   0.4   1   1  5.3e-102   1.1e-98  339.6   0.4     3   289     2   283     1   283 0.95 [subseq from] aromatic di-alanine and TPR containing protein [Rhizoctonia solani 123E]
KZV65468.1/775-1067      -            293 CHAT                 PF12770.7    289   1.1e-98  339.6   0.2   1   1  5.9e-102   1.2e-98  339.4   0.2     3   288     2   293     1   293 0.97 [subseq from] hypothetical protein PENSPDRAFT_586883 [Peniophora sp. CONT]
KEP55066.1/688-970       -            283 CHAT                 PF12770.7    289   1.2e-98  339.4   0.1   1   1  6.6e-102   1.3e-98  339.3   0.1     3   289     2   283     1   283 0.97 [subseq from] aromatic di-alanine and TPR containing protein [Rhizoctonia solani 123E]
TDL18816.1/583-870       -            288 CHAT                 PF12770.7    289   1.2e-98  339.4   0.0   1   1  6.8e-102   1.4e-98  339.2   0.0     3   288     2   288     1   288 0.97 [subseq from] hypothetical protein BD410DRAFT_727920 [Rickenella mellea]
KEP48980.1/668-949       -            282 CHAT                 PF12770.7    289   1.3e-98  339.3   0.0   1   1  7.2e-102   1.4e-98  339.2   0.0     3   289     2   282     1   282 0.96 [subseq from] putative aromatic di-alanine and TPR containing protein [Rhizoctonia solani 123E]
KEP52155.1/642-924       -            283 CHAT                 PF12770.7    289   1.3e-98  339.3   0.8   1   1  7.4e-102   1.5e-98  339.1   0.8     3   289     2   283     1   283 0.96 [subseq from] aromatic di-alanine and TPR containing protein [Rhizoctonia solani 123E]
EUC60971.1/1002-1284     -            283 CHAT                 PF12770.7    289   1.4e-98  339.2   1.3   1   1  7.7e-102   1.5e-98  339.1   1.3     3   289     2   283     1   283 0.96 [subseq from] aromatic di-alanine and TPR containing protein, partial [Rhizoctonia solani AG-3 Rhs1AP]
XP_007308621.1/918-1200  -            283 CHAT                 PF12770.7    289   1.4e-98  339.2   0.9   1   1  7.9e-102   1.6e-98  339.0   0.9     4   288     2   283     1   283 0.98 [subseq from] hypothetical protein STEHIDRAFT_161039 [Stereum hirsutum FP-91666 SS1] >EIM82502.1 hypothetical protein STEHIDRAFT_161039 [Stereum hirsutum FP-91666 SS1]
KIM79521.1/1298-1582     -            285 CHAT                 PF12770.7    289   1.4e-98  339.2   1.1   1   1    8e-102   1.6e-98  339.0   1.1     1   288     1   285     1   285 0.97 [subseq from] hypothetical protein PILCRDRAFT_559073 [Piloderma croceum F 1598]
KZV65474.1/909-1200      -            292 CHAT                 PF12770.7    289   1.5e-98  339.1   0.9   1   1  8.2e-102   1.7e-98  339.0   0.9     3   288     2   292     1   292 0.98 [subseq from] hypothetical protein PENSPDRAFT_638363 [Peniophora sp. CONT]
EUC60828.1/843-1129      -            287 CHAT                 PF12770.7    289   1.5e-98  339.1   2.0   1   1  8.5e-102   1.7e-98  338.9   2.0     1   289     1   287     1   287 0.96 [subseq from] aromatic di-alanine and TPR containing protein, partial [Rhizoctonia solani AG-3 Rhs1AP]
KDQ52075.1/1217-1495     -            279 CHAT                 PF12770.7    289   1.6e-98  339.0   0.0   1   1  8.8e-102   1.8e-98  338.9   0.0     3   288     1   279     1   279 0.95 [subseq from] hypothetical protein JAAARDRAFT_198503 [Jaapia argillacea MUCL 33604]
EUC61219.1/232-514       -            283 CHAT                 PF12770.7    289     2e-98  338.7   0.3   1   1  1.1e-101   2.2e-98  338.6   0.3     3   289     2   283     1   283 0.96 [subseq from] aromatic di-alanine and TPR containing protein [Rhizoctonia solani AG-3 Rhs1AP]
CUA71155.1/791-1075      -            285 CHAT                 PF12770.7    289     2e-98  338.7   0.0   1   1  1.1e-101   2.2e-98  338.6   0.0     2   289     1   285     1   285 0.97 [subseq from] Lymphocyte antigen 75 [Rhizoctonia solani]
TDL21765.1/958-1246      -            289 CHAT                 PF12770.7    289     2e-98  338.7   0.0   1   1  1.1e-101   2.3e-98  338.5   0.0     3   288     2   289     1   289 0.96 [subseq from] hypothetical protein BD410DRAFT_290895 [Rickenella mellea]
CUA67095.1/521-803       -            283 CHAT                 PF12770.7    289     2e-98  338.7   0.1   1   1  1.1e-101   2.3e-98  338.5   0.1     3   289     2   283     1   283 0.96 [subseq from] Coiled-coil domain-containing protein 136 [Mus musculus] [Rhizoctonia solani]
PVF96629.1/1146-1425     -            280 CHAT                 PF12770.7    289   2.2e-98  338.6   0.0   1   1  1.2e-101   2.4e-98  338.4   0.0     3   288     1   280     1   280 0.98 [subseq from] hypothetical protein CPB86DRAFT_816256 [Serendipita vermifera 'subsp. bescii']
EUC61374.1/233-516       -            284 CHAT                 PF12770.7    289   2.3e-98  338.5   0.1   1   1  1.3e-101   2.6e-98  338.4   0.1     3   289     2   284     1   284 0.96 [subseq from] aromatic di-alanine and TPR containing protein, putative [Rhizoctonia solani AG-3 Rhs1AP]
EUC60893.1/314-599       -            286 CHAT                 PF12770.7    289   2.3e-98  338.5   2.1   1   1  1.3e-101   2.6e-98  338.3   2.1     3   289     2   286     1   286 0.96 [subseq from] aromatic di-alanine and TPR containing protein, putative, partial [Rhizoctonia solani AG-3 Rhs1AP]
KEP45619.1/690-972       -            283 CHAT                 PF12770.7    289   2.6e-98  338.3   1.7   1   1  1.5e-101   2.9e-98  338.2   1.7     3   289     2   283     1   283 0.96 [subseq from] aromatic di-alanine and TPR containing protein [Rhizoctonia solani 123E]
KEP55069.1/1200-1481     -            282 CHAT                 PF12770.7    289   2.8e-98  338.2   0.0   1   1  1.5e-101   3.1e-98  338.1   0.0     3   289     1   282     1   282 0.96 [subseq from] aromatic di-alanine and TPR containing protein [Rhizoctonia solani 123E]
CUA76642.1/378-662       -            285 CHAT                 PF12770.7    289   2.8e-98  338.2   0.1   1   1  1.6e-101   3.1e-98  338.1   0.1     3   289     2   285     1   285 0.96 [subseq from] BAI1-associated protein 3 [Rhizoctonia solani]
KDN34203.1/879-1161      -            283 CHAT                 PF12770.7    289   2.9e-98  338.2   0.0   1   1  1.6e-101   3.2e-98  338.0   0.0     3   289     2   283     1   283 0.96 [subseq from] hypothetical protein RSAG8_12709, partial [Rhizoctonia solani AG-8 WAC10335]
EUC63106.1/1158-1439     -            282 CHAT                 PF12770.7    289   2.9e-98  338.2   1.3   1   1  1.6e-101   3.2e-98  338.0   1.3     3   289     1   282     1   282 0.96 [subseq from] aromatic di-alanine and TPR containing protein, partial [Rhizoctonia solani AG-3 Rhs1AP]
KEP48242.1/820-1102      -            283 CHAT                 PF12770.7    289   3.1e-98  338.1   1.5   1   1  1.7e-101   3.5e-98  337.9   1.5     3   289     2   283     1   283 0.96 [subseq from] aromatic di-alanine and TPR containing protein [Rhizoctonia solani 123E]
EUC60892.1/1627-1909     -            283 CHAT                 PF12770.7    289   3.2e-98  338.0   0.5   1   1  1.8e-101   3.6e-98  337.9   0.5     3   289     2   283     1   283 0.96 [subseq from] aromatic di-alanine and TPR containing protein, putative, partial [Rhizoctonia solani AG-3 Rhs1AP]
CCO35086.1/203-485       -            283 CHAT                 PF12770.7    289   3.4e-98  337.9   0.0   1   1  1.9e-101   3.8e-98  337.8   0.0     3   289     2   283     1   283 0.96 [subseq from] hypothetical protein BN14_09200 [Rhizoctonia solani AG-1 IB]
KEP46119.1/505-788       -            284 CHAT                 PF12770.7    289   3.8e-98  337.8   1.0   1   1  2.1e-101   4.2e-98  337.7   1.0     4   289     2   284     1   284 0.95 [subseq from] aromatic di-alanine and TPR containing protein [Rhizoctonia solani 123E]
EUC62642.1/684-966       -            283 CHAT                 PF12770.7    289   4.1e-98  337.7   1.5   1   1  2.3e-101   4.6e-98  337.5   1.5     3   289     2   283     1   283 0.96 [subseq from] aromatic di-alanine and TPR containing protein [Rhizoctonia solani AG-3 Rhs1AP]
XP_007304165.1/859-1143  -            285 CHAT                 PF12770.7    289   4.3e-98  337.6   0.1   1   1  2.4e-101   4.8e-98  337.5   0.1     3   288     2   285     1   285 0.98 [subseq from] hypothetical protein STEHIDRAFT_97097 [Stereum hirsutum FP-91666 SS1] >EIM86461.1 hypothetical protein STEHIDRAFT_97097 [Stereum hirsutum FP-91666 SS1]
KZV59764.1/215-503       -            289 CHAT                 PF12770.7    289     5e-98  337.4   0.7   1   1  2.8e-101   5.6e-98  337.2   0.7     3   288     2   289     1   289 0.97 [subseq from] hypothetical protein PENSPDRAFT_644770 [Peniophora sp. CONT]
EUC58513.1/342-626       -            285 CHAT                 PF12770.7    289   5.1e-98  337.4   0.5   1   1  2.8e-101   5.7e-98  337.2   0.5     3   289     2   285     1   285 0.96 [subseq from] aromatic di-alanine and TPR containing protein [Rhizoctonia solani AG-3 Rhs1AP]
EUC60519.1/1062-1342     -            281 CHAT                 PF12770.7    289   5.4e-98  337.3   0.1   1   1    3e-101     6e-98  337.1   0.1     3   288     2   281     1   281 0.96 [subseq from] aromatic di-alanine and TPR containing protein, putative [Rhizoctonia solani AG-3 Rhs1AP]
EUC61253.1/688-970       -            283 CHAT                 PF12770.7    289   5.6e-98  337.2   0.1   1   1  3.1e-101   6.2e-98  337.1   0.1     3   289     2   283     1   283 0.97 [subseq from] aromatic di-alanine and TPR containing protein [Rhizoctonia solani AG-3 Rhs1AP]
CUA77953.1/1017-1299     -            283 CHAT                 PF12770.7    289   5.6e-98  337.2   0.0   1   1  3.1e-101   6.2e-98  337.1   0.0     3   289     2   283     1   283 0.96 [subseq from] Girdin [Rhizoctonia solani]
KDN41593.1/719-1001      -            283 CHAT                 PF12770.7    289   5.7e-98  337.2   0.2   1   1  3.2e-101   6.4e-98  337.0   0.2     3   289     2   283     1   283 0.96 [subseq from] hypothetical protein RSAG8_07394, partial [Rhizoctonia solani AG-8 WAC10335]
TDL18355.1/254-536       -            283 CHAT                 PF12770.7    289   5.9e-98  337.2   0.0   1   1  3.3e-101   6.6e-98  337.0   0.0     3   288     2   283     1   283 0.98 [subseq from] hypothetical protein BD410DRAFT_880722 [Rickenella mellea]
KEP47528.1/727-1011      -            285 CHAT                 PF12770.7    289     6e-98  337.1   0.3   1   1  3.3e-101   6.7e-98  337.0   0.3     3   289     2   285     1   285 0.96 [subseq from] aromatic di-alanine and TPR containing protein [Rhizoctonia solani 123E]
KIJ39583.1/1253-1547     -            295 CHAT                 PF12770.7    289   6.2e-98  337.1   2.4   1   1  3.5e-101     7e-98  336.9   2.4     1   288     1   295     1   295 0.97 [subseq from] hypothetical protein M422DRAFT_257644 [Sphaerobolus stellatus SS14]
CEL52989.1/835-1116      -            282 CHAT                 PF12770.7    289   6.4e-98  337.1   0.0   1   1  3.5e-101   7.1e-98  336.9   0.0     3   289     1   282     1   282 0.96 [subseq from] hypothetical protein RSOLAG1IB_06057 [Rhizoctonia solani AG-1 IB]
KAB5589055.1/1256-1537   -            282 CHAT                 PF12770.7    289   6.4e-98  337.0   0.1   1   1  3.6e-101   7.2e-98  336.9   0.1     3   288     1   282     1   282 0.98 [subseq from] Aromatic di-alanine and TPR containing protein [Ceratobasidium theobromae]
THH11187.1/270-557       -            288 CHAT                 PF12770.7    289   6.7e-98  337.0   0.0   1   1  3.7e-101   7.4e-98  336.8   0.0     3   288     1   288     1   288 0.97 [subseq from] hypothetical protein EW146_g8131 [Bondarzewia mesenterica]
KDN33401.1/621-903       -            283 CHAT                 PF12770.7    289   6.7e-98  337.0   0.1   1   1  3.7e-101   7.5e-98  336.8   0.1     3   289     2   283     1   283 0.95 [subseq from] hypothetical protein RSAG8_13510, partial [Rhizoctonia solani AG-8 WAC10335]
KEP45738.1/912-1197      -            286 CHAT                 PF12770.7    289   6.7e-98  337.0   2.4   1   1  3.7e-101   7.5e-98  336.8   2.4     3   289     2   286     1   286 0.96 [subseq from] aromatic di-alanine and TPR containing protein [Rhizoctonia solani 123E]
EUC57640.1/821-1103      -            283 CHAT                 PF12770.7    289   6.7e-98  337.0   2.8   1   1  3.7e-101   7.5e-98  336.8   2.8     3   289     2   283     1   283 0.96 [subseq from] aromatic di-alanine and TPR containing protein [Rhizoctonia solani AG-3 Rhs1AP]
EUC56763.1/205-487       -            283 CHAT                 PF12770.7    289   7.1e-98  336.9   4.3   1   1  3.9e-101   7.9e-98  336.7   4.3     3   289     2   283     1   283 0.96 [subseq from] aromatic di-alanine and TPR containing protein, putative [Rhizoctonia solani AG-3 Rhs1AP]
KEP46878.1/1122-1404     -            283 CHAT                 PF12770.7    289   7.5e-98  336.8   0.0   1   1  4.2e-101   8.4e-98  336.7   0.0     1   288     1   283     1   283 0.97 [subseq from] aromatic di-alanine and TPR containing protein [Rhizoctonia solani 123E]
CEL60289.1/927-1208      -            282 CHAT                 PF12770.7    289   7.9e-98  336.7   0.4   1   1  4.4e-101   8.8e-98  336.6   0.4     3   289     1   282     1   282 0.96 [subseq from] hypothetical protein RSOLAG1IB_09513 [Rhizoctonia solani AG-1 IB]
KIJ48491.1/857-1145      -            289 CHAT                 PF12770.7    289   8.9e-98  336.6   0.1   1   1  4.9e-101   9.9e-98  336.4   0.1     3   288     1   289     1   289 0.97 [subseq from] hypothetical protein M422DRAFT_777865 [Sphaerobolus stellatus SS14]
KEP48214.1/847-1128      -            282 CHAT                 PF12770.7    289   9.4e-98  336.5   0.0   1   1  5.2e-101     1e-97  336.3   0.0     3   289     2   282     1   282 0.96 [subseq from] aromatic di-alanine and TPR containing protein [Rhizoctonia solani 123E]
KEP51085.1/821-1103      -            283 CHAT                 PF12770.7    289     1e-97  336.4   2.3   1   1  5.6e-101   1.1e-97  336.2   2.3     3   289     2   283     1   283 0.96 [subseq from] aromatic di-alanine and TPR containing protein [Rhizoctonia solani 123E]
KIM20062.1/1139-1418     -            280 CHAT                 PF12770.7    289   1.1e-97  336.3   0.0   1   1    6e-101   1.2e-97  336.1   0.0     3   288     2   280     1   280 0.99 [subseq from] hypothetical protein M408DRAFT_30687 [Serendipita vermifera MAFF 305830]
KIM22306.1/805-1084      -            280 CHAT                 PF12770.7    289   1.1e-97  336.3   0.0   1   1    6e-101   1.2e-97  336.1   0.0     3   288     2   280     1   280 0.99 [subseq from] hypothetical protein M408DRAFT_79233 [Serendipita vermifera MAFF 305830]
EUC53595.1/1122-1404     -            283 CHAT                 PF12770.7    289   1.1e-97  336.2   0.0   1   1  6.2e-101   1.3e-97  336.1   0.0     1   288     1   283     1   283 0.97 [subseq from] aromatic di-alanine and TPR containing protein [Rhizoctonia solani AG-3 Rhs1AP]
EUC59535.1/773-1055      -            283 CHAT                 PF12770.7    289   1.1e-97  336.2   0.2   1   1  6.3e-101   1.3e-97  336.1   0.2     3   289     2   283     1   283 0.96 [subseq from] aromatic di-alanine and TPR containing protein [Rhizoctonia solani AG-3 Rhs1AP]
KEP46269.1/835-1117      -            283 CHAT                 PF12770.7    289   1.1e-97  336.2   0.2   1   1  6.3e-101   1.3e-97  336.1   0.2     3   289     2   283     1   283 0.96 [subseq from] aromatic di-alanine and TPR containing protein, partial [Rhizoctonia solani 123E]
KDQ49329.1/213-495       -            283 CHAT                 PF12770.7    289   1.1e-97  336.2   0.3   1   1  6.4e-101   1.3e-97  336.1   0.3     2   288     1   283     1   283 0.96 [subseq from] hypothetical protein JAAARDRAFT_200961 [Jaapia argillacea MUCL 33604]
KEP46917.1/165-447       -            283 CHAT                 PF12770.7    289   1.2e-97  336.2   1.6   1   1  6.4e-101   1.3e-97  336.1   1.6     3   289     2   283     1   283 0.96 [subseq from] aromatic di-alanine and TPR containing protein [Rhizoctonia solani 123E]
KAB5588050.1/1006-1294   -            289 CHAT                 PF12770.7    289   1.2e-97  336.2   1.3   1   1  6.5e-101   1.3e-97  336.0   1.3     3   288     2   289     1   289 0.97 [subseq from] aromatic di-alanine and TPR containing protein [Ceratobasidium theobromae]
CCO35431.1/214-496       -            283 CHAT                 PF12770.7    289   1.3e-97  336.1   0.2   1   1  7.1e-101   1.4e-97  335.9   0.2     3   289     2   283     1   283 0.96 [subseq from] hypothetical protein BN14_09549 [Rhizoctonia solani AG-1 IB]
EUC60886.1/416-698       -            283 CHAT                 PF12770.7    289   1.4e-97  336.0   0.8   1   1  7.5e-101   1.5e-97  335.8   0.8     3   289     2   283     1   283 0.96 [subseq from] aromatic di-alanine and TPR containing protein, partial [Rhizoctonia solani AG-3 Rhs1AP]
KDN38966.1/853-1135      -            283 CHAT                 PF12770.7    289   1.4e-97  336.0   0.1   1   1  7.5e-101   1.5e-97  335.8   0.1     3   289     2   283     1   283 0.96 [subseq from] hypothetical protein RSAG8_09123, partial [Rhizoctonia solani AG-8 WAC10335]
KIM20628.1/585-861       -            277 CHAT                 PF12770.7    289   1.5e-97  335.9   0.4   1   1  8.2e-101   1.6e-97  335.7   0.4     3   288     2   277     1   277 0.96 [subseq from] hypothetical protein M408DRAFT_81700 [Serendipita vermifera MAFF 305830]
VDC04232.1/1009-1301     -            293 CHAT                 PF12770.7    289   1.5e-97  335.9   0.0   1   1  8.2e-101   1.7e-97  335.7   0.0     4   288     2   293     1   293 0.98 [subseq from] unnamed protein product [Peniophora sp. CBMAI 1063]
CUA71530.1/859-1140      -            282 CHAT                 PF12770.7    289   1.6e-97  335.8   0.0   1   1  8.6e-101   1.7e-97  335.6   0.0     3   288     2   282     1   282 0.96 [subseq from] DNA double-strand break repair Rad50 ATPase [Pyrococcus horikoshii OT3] [Rhizoctonia solani]
KDN33379.1/919-1200      -            282 CHAT                 PF12770.7    289   1.6e-97  335.8   0.0   1   1  8.6e-101   1.7e-97  335.6   0.0     3   289     1   282     1   282 0.97 [subseq from] hypothetical protein RSAG8_13528, partial [Rhizoctonia solani AG-8 WAC10335]
KIM25229.1/985-1263      -            279 CHAT                 PF12770.7    289   1.6e-97  335.8   0.0   1   1  8.8e-101   1.8e-97  335.6   0.0     3   288     2   279     1   279 0.98 [subseq from] hypothetical protein M408DRAFT_26427 [Serendipita vermifera MAFF 305830]
TDL18361.1/229-510       -            282 CHAT                 PF12770.7    289   1.6e-97  335.8   0.0   1   1  8.8e-101   1.8e-97  335.6   0.0     3   288     2   282     1   282 0.97 [subseq from] hypothetical protein BD410DRAFT_701128, partial [Rickenella mellea]
KDN33634.1/408-694       -            287 CHAT                 PF12770.7    289   1.6e-97  335.7   0.1   1   1    9e-101   1.8e-97  335.6   0.1     3   289     2   287     1   287 0.95 [subseq from] hypothetical protein RSAG8_13278, partial [Rhizoctonia solani AG-8 WAC10335]
EUC58724.1/476-758       -            283 CHAT                 PF12770.7    289   1.7e-97  335.7   0.2   1   1  9.2e-101   1.9e-97  335.5   0.2     3   289     2   283     1   283 0.96 [subseq from] aromatic di-alanine and TPR containing protein, partial [Rhizoctonia solani AG-3 Rhs1AP]
EUC57605.1/778-1060      -            283 CHAT                 PF12770.7    289   1.7e-97  335.7   4.1   1   1  9.3e-101   1.9e-97  335.5   4.1     3   289     2   283     1   283 0.96 [subseq from] aromatic di-alanine and TPR containing protein, partial [Rhizoctonia solani AG-3 Rhs1AP]
KZV68464.1/791-1082      -            292 CHAT                 PF12770.7    289   1.7e-97  335.6   0.3   1   1  9.5e-101   1.9e-97  335.5   0.3     3   288     2   292     1   292 0.97 [subseq from] TPR-like protein [Peniophora sp. CONT]
KIM75876.1/932-1214      -            283 CHAT                 PF12770.7    289   1.8e-97  335.6   0.3   1   1  9.9e-101     2e-97  335.4   0.3     3   288     1   283     1   283 0.96 [subseq from] hypothetical protein PILCRDRAFT_78393 [Piloderma croceum F 1598]
KAB5588324.1/905-1186    -            282 CHAT                 PF12770.7    289   1.9e-97  335.5   0.6   1   1    1e-100   2.1e-97  335.4   0.6     3   288     2   282     1   282 0.98 [subseq from] aromatic di-alanine and TPR containing protein [Ceratobasidium theobromae]
XP_007311399.1/677-958   -            282 CHAT                 PF12770.7    289   1.9e-97  335.5   0.7   1   1    1e-100   2.1e-97  335.4   0.7     4   288     2   282     1   282 0.97 [subseq from] hypothetical protein STEHIDRAFT_69488, partial [Stereum hirsutum FP-91666 SS1] >EIM79485.1 hypothetical protein STEHIDRAFT_69488, partial [Stereum hirsutum FP-91666 SS1]
KEP51080.1/687-969       -            283 CHAT                 PF12770.7    289   1.9e-97  335.5   0.9   1   1  1.1e-100   2.1e-97  335.3   0.9     3   289     2   283     1   283 0.96 [subseq from] aromatic di-alanine and TPR containing protein [Rhizoctonia solani 123E]
KEP45747.1/341-623       -            283 CHAT                 PF12770.7    289   1.9e-97  335.5   0.1   1   1  1.1e-100   2.2e-97  335.3   0.1     3   289     2   283     1   283 0.96 [subseq from] aromatic di-alanine and TPR containing protein [Rhizoctonia solani 123E]
TDL18808.1/865-1154      -            290 CHAT                 PF12770.7    289   1.9e-97  335.5   0.0   1   1  1.1e-100   2.2e-97  335.3   0.0     3   289     2   290     1   290 0.95 [subseq from] hypothetical protein BD410DRAFT_830680 [Rickenella mellea]
EUC58512.1/837-1119      -            283 CHAT                 PF12770.7    289     2e-97  335.4   0.3   1   1  1.1e-100   2.2e-97  335.3   0.3     3   289     2   283     1   283 0.95 [subseq from] aromatic di-alanine and TPR containing protein, partial [Rhizoctonia solani AG-3 Rhs1AP]
XP_007311551.1/700-986   -            287 CHAT                 PF12770.7    289     2e-97  335.4   0.0   1   1  1.1e-100   2.2e-97  335.3   0.0     1   289     1   287     1   287 0.96 [subseq from] TPR-like protein [Stereum hirsutum FP-91666 SS1] >EIM79429.1 TPR-like protein [Stereum hirsutum FP-91666 SS1]
CUA78368.1/2501-2783     -            283 CHAT                 PF12770.7    289     2e-97  335.4   0.0   1   1  1.1e-100   2.3e-97  335.3   0.0     3   289     2   283     1   283 0.95 [subseq from] 3-hydroxypropionyl-coenzyme A dehydratase [Rhizoctonia solani]
KZV76167.1/852-1142      -            291 CHAT                 PF12770.7    289   2.1e-97  335.4   2.4   1   1  1.2e-100   2.3e-97  335.2   2.4     3   288     2   291     1   291 0.98 [subseq from] TPR-like protein [Peniophora sp. CONT]
KEP52156.1/908-1190      -            283 CHAT                 PF12770.7    289   2.1e-97  335.4   1.1   1   1  1.2e-100   2.3e-97  335.2   1.1     3   289     2   283     1   283 0.96 [subseq from] aromatic di-alanine and TPR containing protein [Rhizoctonia solani 123E]
KZV60885.1/724-1015      -            292 CHAT                 PF12770.7    289   2.4e-97  335.2   0.2   1   1  1.3e-100   2.6e-97  335.0   0.2     3   288     2   292     1   292 0.98 [subseq from] TPR-like protein [Peniophora sp. CONT]
PVF92656.1/730-1010      -            281 CHAT                 PF12770.7    289   2.4e-97  335.1   0.0   1   1  1.3e-100   2.7e-97  335.0   0.0     3   288     2   281     1   281 0.97 [subseq from] TPR-like protein [Serendipita vermifera 'subsp. bescii']
KIM75526.1/1036-1318     -            283 CHAT                 PF12770.7    289   2.5e-97  335.1   0.2   1   1  1.4e-100   2.8e-97  335.0   0.2     3   288     1   283     1   283 0.96 [subseq from] hypothetical protein PILCRDRAFT_674199 [Piloderma croceum F 1598]
EUC57633.1/822-1104      -            283 CHAT                 PF12770.7    289   2.5e-97  335.1   1.7   1   1  1.4e-100   2.8e-97  335.0   1.7     3   289     2   283     1   283 0.96 [subseq from] aromatic di-alanine and TPR containing protein, partial [Rhizoctonia solani AG-3 Rhs1AP]
EUC61360.1/829-1102      -            274 CHAT                 PF12770.7    289   2.6e-97  335.1   0.2   1   1  1.4e-100   2.9e-97  334.9   0.2     3   289     2   274     1   274 0.96 [subseq from] aromatic di-alanine and TPR containing protein [Rhizoctonia solani AG-3 Rhs1AP] >KEP46619.1 aromatic di-alanine and TPR containing protein [Rhizoctonia solani 123E]
CUA74188.1/615-896       -            282 CHAT                 PF12770.7    289   2.8e-97  335.0   0.0   1   1  1.5e-100   3.1e-97  334.8   0.0     3   289     1   282     1   282 0.97 [subseq from] Genome polyprotein [Rhizoctonia solani]
KEP48056.1/575-858       -            284 CHAT                 PF12770.7    289   2.8e-97  334.9   0.1   1   1  1.6e-100   3.2e-97  334.8   0.1     3   289     2   284     1   284 0.96 [subseq from] aromatic di-alanine and TPR containing protein [Rhizoctonia solani 123E]
KEP45743.1/549-830       -            282 CHAT                 PF12770.7    289   2.8e-97  334.9   0.2   1   1  1.6e-100   3.2e-97  334.8   0.2     3   289     2   282     1   282 0.96 [subseq from] aromatic di-alanine and TPR containing protein [Rhizoctonia solani 123E]
KAB5590212.1/1092-1372   -            281 CHAT                 PF12770.7    289   2.9e-97  334.9   0.2   1   1  1.6e-100   3.3e-97  334.7   0.2     3   288     2   281     1   281 0.97 [subseq from] aromatic di-alanine and TPR containing protein [Ceratobasidium theobromae]
PVF91494.1/835-1115      -            281 CHAT                 PF12770.7    289     3e-97  334.9   0.2   1   1  1.7e-100   3.3e-97  334.7   0.2     3   288     2   281     1   281 0.97 [subseq from] hypothetical protein CPB86DRAFT_878492 [Serendipita vermifera 'subsp. bescii']
KIM89546.1/674-956       -            283 CHAT                 PF12770.7    289   3.1e-97  334.8   0.1   1   1  1.7e-100   3.5e-97  334.6   0.1     3   288     1   283     1   283 0.96 [subseq from] hypothetical protein PILCRDRAFT_60745 [Piloderma croceum F 1598]
KZV76186.1/712-1004      -            293 CHAT                 PF12770.7    289   3.3e-97  334.7   0.8   1   1  1.8e-100   3.7e-97  334.6   0.8     3   288     1   293     1   293 0.98 [subseq from] hypothetical protein PENSPDRAFT_598806 [Peniophora sp. CONT]
CUA78375.1/877-1159      -            283 CHAT                 PF12770.7    289   3.3e-97  334.7   0.2   1   1  1.9e-100   3.7e-97  334.5   0.2     3   289     2   283     1   283 0.95 [subseq from] Girdin [Rhizoctonia solani]
KEP49977.1/522-799       -            278 CHAT                 PF12770.7    289   3.5e-97  334.6   0.9   1   1  1.9e-100   3.9e-97  334.5   0.9     3   289     2   278     1   278 0.95 [subseq from] aromatic di-alanine and TPR containing protein [Rhizoctonia solani 123E]
TFY62198.1/895-1182      -            288 CHAT                 PF12770.7    289   3.5e-97  334.6   0.3   1   1  1.9e-100   3.9e-97  334.5   0.3     3   288     2   288     1   288 0.97 [subseq from] hypothetical protein EVG20_g6792 [Dentipellis fragilis]
EUC56019.1/822-1104      -            283 CHAT                 PF12770.7    289   3.5e-97  334.6   0.4   1   1  1.9e-100   3.9e-97  334.5   0.4     3   289     2   283     1   283 0.96 [subseq from] aromatic di-alanine and TPR containing protein, partial [Rhizoctonia solani AG-3 Rhs1AP]
KEP46243.1/228-503       -            276 CHAT                 PF12770.7    289   3.6e-97  334.6   0.0   1   1    2e-100     4e-97  334.4   0.0     1   288     1   276     1   276 0.97 [subseq from] putative aromatic di-alanine and TPR containing protein [Rhizoctonia solani 123E]
CUA68680.1/867-1149      -            283 CHAT                 PF12770.7    289   3.7e-97  334.5   0.1   1   1  2.1e-100   4.2e-97  334.4   0.1     3   289     2   283     1   283 0.96 [subseq from] Nesprin-1 [Rhizoctonia solani]
KAB5591738.1/770-1054    -            285 CHAT                 PF12770.7    289   4.3e-97  334.3   0.1   1   1  2.4e-100   4.8e-97  334.2   0.1     3   288     2   285     1   285 0.97 [subseq from] Aromatic di-alanine and TPR containing protein [Ceratobasidium theobromae]
EUC60861.1/228-503       -            276 CHAT                 PF12770.7    289   4.3e-97  334.3   0.0   1   1  2.4e-100   4.8e-97  334.2   0.0     1   288     1   276     1   276 0.97 [subseq from] aromatic di-alanine and TPR containing protein, putative [Rhizoctonia solani AG-3 Rhs1AP]
KIM20624.1/1260-1536     -            277 CHAT                 PF12770.7    289   4.4e-97  334.3   0.1   1   1  2.4e-100   4.9e-97  334.2   0.1     3   288     2   277     1   277 0.96 [subseq from] hypothetical protein M408DRAFT_129281 [Serendipita vermifera MAFF 305830]
KIM28574.1/576-852       -            277 CHAT                 PF12770.7    289   4.4e-97  334.3   0.1   1   1  2.5e-100     5e-97  334.1   0.1     3   288     2   277     1   277 0.97 [subseq from] hypothetical protein M408DRAFT_69298 [Serendipita vermifera MAFF 305830]
TFK37142.1/555-841       -            287 CHAT                 PF12770.7    289   4.5e-97  334.3   0.0   1   1  2.5e-100     5e-97  334.1   0.0     3   288     2   287     1   287 0.96 [subseq from] CHAT domain-containing protein [Crucibulum laeve]
KIM28591.1/1299-1575     -            277 CHAT                 PF12770.7    289   4.5e-97  334.3   0.0   1   1  2.5e-100     5e-97  334.1   0.0     3   288     2   277     1   277 0.97 [subseq from] hypothetical protein M408DRAFT_23639 [Serendipita vermifera MAFF 305830]
KEP48215.1/1021-1302     -            282 CHAT                 PF12770.7    289   4.5e-97  334.3   0.2   1   1  2.5e-100     5e-97  334.1   0.2     4   289     2   282     1   282 0.96 [subseq from] aromatic di-alanine and TPR containing protein [Rhizoctonia solani 123E]
PVF92334.1/851-1131      -            281 CHAT                 PF12770.7    289   4.5e-97  334.3   0.0   1   1  2.5e-100     5e-97  334.1   0.0     3   288     2   281     1   281 0.97 [subseq from] hypothetical protein CPB86DRAFT_769512 [Serendipita vermifera 'subsp. bescii']
KAB5590461.1/955-1236    -            282 CHAT                 PF12770.7    289   4.7e-97  334.2   0.6   1   1  2.6e-100   5.2e-97  334.0   0.6     3   288     2   282     1   282 0.98 [subseq from] aromatic di-alanine and TPR containing protein [Ceratobasidium theobromae]
KZV61451.1/817-1104      -            288 CHAT                 PF12770.7    289   4.7e-97  334.2   0.1   1   1  2.6e-100   5.3e-97  334.0   0.1     3   288     1   288     1   288 0.97 [subseq from] hypothetical protein PENSPDRAFT_693406 [Peniophora sp. CONT]
KZV63727.1/966-1254      -            289 CHAT                 PF12770.7    289   4.8e-97  334.2   0.1   1   1  2.7e-100   5.3e-97  334.0   0.1     3   288     2   289     1   289 0.97 [subseq from] hypothetical protein PENSPDRAFT_616250 [Peniophora sp. CONT]
CCO32129.1/396-677       -            282 CHAT                 PF12770.7    289   4.9e-97  334.2   0.0   1   1  2.7e-100   5.4e-97  334.0   0.0     3   289     1   282     1   282 0.96 [subseq from] hypothetical protein BN14_06182 [Rhizoctonia solani AG-1 IB] >CEL58705.1 hypothetical protein RSOLAG1IB_12175 [Rhizoctonia solani AG-1 IB]
EUC56537.1/760-1041      -            282 CHAT                 PF12770.7    289   4.9e-97  334.2   0.1   1   1  2.7e-100   5.4e-97  334.0   0.1     3   289     1   282     1   282 0.96 [subseq from] aromatic di-alanine and TPR containing protein [Rhizoctonia solani AG-3 Rhs1AP]
TFK23338.1/32-324        -            293 CHAT                 PF12770.7    289     5e-97  334.1   0.1   1   1  2.8e-100   5.6e-97  334.0   0.1     3   288     2   293     1   293 0.98 [subseq from] hypothetical protein FA15DRAFT_594300 [Coprinopsis marcescibilis]
KAA1470070.1/743-1030    -            288 CHAT                 PF12770.7    289   5.1e-97  334.1   0.1   1   1  2.8e-100   5.6e-97  333.9   0.1     3   288     2   288     1   288 0.97 [subseq from] hypothetical protein DENSPDRAFT_870713 [Dentipellis sp. KUC8613]
PVF91180.1/851-1131      -            281 CHAT                 PF12770.7    289   5.2e-97  334.1   0.0   1   1  2.9e-100   5.8e-97  333.9   0.0     3   288     2   281     1   281 0.97 [subseq from] hypothetical protein CPB86DRAFT_878650 [Serendipita vermifera 'subsp. bescii']
CUA71779.1/867-1149      -            283 CHAT                 PF12770.7    289   5.2e-97  334.0   0.1   1   1  2.9e-100   5.8e-97  333.9   0.1     3   289     2   283     1   283 0.97 [subseq from] Serine/threonine-protein kinase MRCK gamma [Rhizoctonia solani]
KZT07983.1/691-972       -            282 CHAT                 PF12770.7    289   5.4e-97  334.0   2.8   1   1    3e-100     6e-97  333.9   2.8     3   288     2   282     1   282 0.97 [subseq from] hypothetical protein LAESUDRAFT_650328 [Laetiporus sulphureus 93-53]
ELU43365.1/950-1234      -            285 CHAT                 PF12770.7    289   5.4e-97  334.0   0.1   1   1    3e-100     6e-97  333.9   0.1     3   289     2   285     1   285 0.96 [subseq from] aromatic di-alanine and tetratricopeptide repeat-containing protein [Rhizoctonia solani AG-1 IA]
PVF92177.1/850-1131      -            282 CHAT                 PF12770.7    289   5.5e-97  334.0   0.1   1   1    3e-100   6.1e-97  333.8   0.1     1   288     1   282     1   282 0.97 [subseq from] hypothetical protein CPB86DRAFT_227681 [Serendipita vermifera 'subsp. bescii']
ELU39123.1/237-521       -            285 CHAT                 PF12770.7    289   5.5e-97  334.0   0.0   1   1  3.1e-100   6.2e-97  333.8   0.0     3   289     2   285     1   285 0.96 [subseq from] CHAT domain-containing protein [Rhizoctonia solani AG-1 IA]
XP_001880027.1/1127-1406 -            280 CHAT                 PF12770.7    289   5.6e-97  334.0   1.0   1   1  3.1e-100   6.2e-97  333.8   1.0     3   288     1   280     1   280 0.97 [subseq from] predicted protein [Laccaria bicolor S238N-H82] >EDR09678.1 predicted protein [Laccaria bicolor S238N-H82]
KIM20627.1/674-953       -            280 CHAT                 PF12770.7    289   5.6e-97  334.0   0.1   1   1  3.1e-100   6.2e-97  333.8   0.1     3   288     2   280     1   280 0.98 [subseq from] hypothetical protein M408DRAFT_81702 [Serendipita vermifera MAFF 305830]
KEP51259.1/203-482       -            280 CHAT                 PF12770.7    289   5.6e-97  333.9   3.4   1   1  3.1e-100   6.3e-97  333.8   3.4     3   289     2   280     1   280 0.96 [subseq from] aromatic di-alanine and TPR containing protein [Rhizoctonia solani 123E]
VDC05866.1/1137-1427     -            291 CHAT                 PF12770.7    289   5.9e-97  333.9   0.6   1   1  3.2e-100   6.5e-97  333.7   0.6     3   288     2   291     1   291 0.97 [subseq from] unnamed protein product [Peniophora sp. CBMAI 1063]
KEP45563.1/612-894       -            283 CHAT                 PF12770.7    289   5.9e-97  333.9   0.4   1   1  3.3e-100   6.6e-97  333.7   0.4     3   289     2   283     1   283 0.95 [subseq from] aromatic di-alanine and TPR containing protein [Rhizoctonia solani 123E]
KAB5590920.1/781-1061    -            281 CHAT                 PF12770.7    289     6e-97  333.9   0.1   1   1  3.3e-100   6.7e-97  333.7   0.1     4   288     2   281     1   281 0.96 [subseq from] hypothetical protein CTheo_5646 [Ceratobasidium theobromae]
KIM20452.1/414-690       -            277 CHAT                 PF12770.7    289     6e-97  333.9   0.0   1   1  3.3e-100   6.7e-97  333.7   0.0     3   288     2   277     1   277 0.97 [subseq from] hypothetical protein M408DRAFT_82008 [Serendipita vermifera MAFF 305830]
CCO34036.1/283-564       -            282 CHAT                 PF12770.7    289   6.3e-97  333.8   0.0   1   1  3.5e-100     7e-97  333.6   0.0     3   289     1   282     1   282 0.95 [subseq from] hypothetical protein BN14_08128 [Rhizoctonia solani AG-1 IB]
CEL61368.1/842-1123      -            282 CHAT                 PF12770.7    289   6.3e-97  333.8   0.0   1   1  3.5e-100     7e-97  333.6   0.0     3   289     1   282     1   282 0.95 [subseq from] hypothetical protein RSOLAG1IB_09971 [Rhizoctonia solani AG-1 IB]
ELU37794.1/1041-1325     -            285 CHAT                 PF12770.7    289   6.7e-97  333.7   0.1   1   1  3.7e-100   7.4e-97  333.5   0.1     2   289     1   285     1   285 0.96 [subseq from] CHAT domain-containing protein [Rhizoctonia solani AG-1 IA]
KZV76183.1/691-979       -            289 CHAT                 PF12770.7    289   6.9e-97  333.7   0.0   1   1  3.8e-100   7.7e-97  333.5   0.0     3   288     2   289     1   289 0.97 [subseq from] hypothetical protein PENSPDRAFT_474088 [Peniophora sp. CONT]
PVF92658.1/718-998       -            281 CHAT                 PF12770.7    289   7.2e-97  333.6   0.0   1   1    4e-100     8e-97  333.5   0.0     3   288     2   281     1   281 0.97 [subseq from] TPR-like protein [Serendipita vermifera 'subsp. bescii']
XP_007305847.1/945-1227  -            283 CHAT                 PF12770.7    289   7.2e-97  333.6   0.0   1   1    4e-100     8e-97  333.4   0.0     1   288     1   283     1   283 0.98 [subseq from] hypothetical protein STEHIDRAFT_99451 [Stereum hirsutum FP-91666 SS1] >EIM84649.1 hypothetical protein STEHIDRAFT_99451 [Stereum hirsutum FP-91666 SS1]
KEP46822.1/858-1139      -            282 CHAT                 PF12770.7    289   7.6e-97  333.5   0.2   1   1  4.2e-100   8.5e-97  333.4   0.2     3   289     2   282     1   282 0.96 [subseq from] aromatic di-alanine and TPR containing protein [Rhizoctonia solani 123E]
EUC59308.1/788-1072      -            285 CHAT                 PF12770.7    289   8.2e-97  333.4   0.8   1   1  4.6e-100   9.2e-97  333.3   0.8     3   289     2   285     1   285 0.97 [subseq from] aromatic di-alanine and TPR containing protein, putative [Rhizoctonia solani AG-3 Rhs1AP]
KIM30028.1/548-826       -            279 CHAT                 PF12770.7    289   8.9e-97  333.3   0.1   1   1  4.9e-100   9.9e-97  333.1   0.1     3   288     2   279     1   279 0.97 [subseq from] hypothetical protein M408DRAFT_304037, partial [Serendipita vermifera MAFF 305830]
CUA67220.1/931-1212      -            282 CHAT                 PF12770.7    289   9.2e-97  333.2   0.2   1   1  5.1e-100     1e-96  333.1   0.2     4   289     2   282     1   282 0.96 [subseq from] Dystrophin [Gallus gallus] [Rhizoctonia solani]
CUA75835.1/975-1258      -            284 CHAT                 PF12770.7    289   9.3e-97  333.2   0.1   1   1  5.2e-100     1e-96  333.1   0.1     1   288     1   284     1   284 0.98 [subseq from] Syntaxin-binding protein 5 [Rhizoctonia solani]
KIJ46725.1/1377-1664     -            288 CHAT                 PF12770.7    289   9.7e-97  333.2   0.1   1   1  5.4e-100   1.1e-96  333.0   0.1     1   288     1   288     1   288 0.96 [subseq from] hypothetical protein M422DRAFT_249887 [Sphaerobolus stellatus SS14]
XP_001884727.1/1074-1360 -            287 CHAT                 PF12770.7    289   9.8e-97  333.2   0.1   1   1  5.4e-100   1.1e-96  333.0   0.1     4   288     2   287     1   287 0.96 [subseq from] predicted protein [Laccaria bicolor S238N-H82] >EDR04555.1 predicted protein, partial [Laccaria bicolor S238N-H82]
CEL51518.1/751-1035      -            285 CHAT                 PF12770.7    289   9.9e-97  333.2   0.0   1   1  5.4e-100   1.1e-96  333.0   0.0     3   289     2   285     1   285 0.96 [subseq from] hypothetical protein RSOLAG1IB_00053 [Rhizoctonia solani AG-1 IB]
KAB5588111.1/957-1240    -            284 CHAT                 PF12770.7    289     1e-96  333.1   0.5   1   1  5.5e-100   1.1e-96  333.0   0.5     3   288     2   284     1   284 0.97 [subseq from] Aromatic di-alanine and TPR containing protein [Ceratobasidium theobromae]
EUC57636.1/504-786       -            283 CHAT                 PF12770.7    289   1.1e-96  332.9   1.3   1   1  6.3e-100   1.3e-96  332.8   1.3     3   289     2   283     1   283 0.96 [subseq from] aromatic di-alanine and TPR containing protein, partial [Rhizoctonia solani AG-3 Rhs1AP]
KAB5590921.1/1009-1289   -            281 CHAT                 PF12770.7    289   1.2e-96  332.9   0.1   1   1  6.6e-100   1.3e-96  332.7   0.1     4   288     2   281     1   281 0.96 [subseq from] Aromatic di-alanine and TPR containing protein [Ceratobasidium theobromae]
CEL63045.1/53-333        -            281 CHAT                 PF12770.7    289   1.2e-96  332.9   0.0   1   1  6.7e-100   1.4e-96  332.7   0.0     3   289     1   281     1   281 0.96 [subseq from] hypothetical protein RSOLAG1IB_10677 [Rhizoctonia solani AG-1 IB]
VDB91776.1/973-1264      -            292 CHAT                 PF12770.7    289   1.3e-96  332.8   0.8   1   1  6.9e-100   1.4e-96  332.7   0.8     4   288     2   292     1   292 0.98 [subseq from] unnamed protein product [Peniophora sp. CBMAI 1063]
PVF99142.1/1334-1613     -            280 CHAT                 PF12770.7    289   1.3e-96  332.8   0.0   1   1    7e-100   1.4e-96  332.6   0.0     3   288     2   280     1   280 0.96 [subseq from] hypothetical protein CPB86DRAFT_814103 [Serendipita vermifera 'subsp. bescii']
KDN40272.1/796-1074      -            279 CHAT                 PF12770.7    289   1.3e-96  332.8   0.1   1   1  7.1e-100   1.4e-96  332.6   0.1     4   288     1   279     1   279 0.97 [subseq from] hypothetical protein RSAG8_08182, partial [Rhizoctonia solani AG-8 WAC10335]
CCO31317.1/778-1061      -            284 CHAT                 PF12770.7    289   1.3e-96  332.7   0.0   1   1  7.3e-100   1.5e-96  332.6   0.0     3   289     2   284     1   284 0.96 [subseq from] hypothetical protein BN14_05356 [Rhizoctonia solani AG-1 IB]
KZV76176.1/732-1022      -            291 CHAT                 PF12770.7    289   1.3e-96  332.7   1.7   1   1  7.4e-100   1.5e-96  332.6   1.7     3   288     2   291     1   291 0.97 [subseq from] hypothetical protein PENSPDRAFT_570139 [Peniophora sp. CONT]
KZT07985.1/764-1047      -            284 CHAT                 PF12770.7    289   1.4e-96  332.7   1.0   1   1  7.6e-100   1.5e-96  332.5   1.0     3   288     2   284     1   284 0.96 [subseq from] hypothetical protein LAESUDRAFT_91127 [Laetiporus sulphureus 93-53]
EUC58787.1/748-1029      -            282 CHAT                 PF12770.7    289   1.5e-96  332.6   0.5   1   1  8.1e-100   1.6e-96  332.4   0.5     4   289     2   282     1   282 0.96 [subseq from] aromatic di-alanine and TPR containing protein, partial [Rhizoctonia solani AG-3 Rhs1AP]
KIM28110.1/1101-1377     -            277 CHAT                 PF12770.7    289   1.5e-96  332.6   0.1   1   1  8.2e-100   1.7e-96  332.4   0.1     3   288     2   277     1   277 0.97 [subseq from] hypothetical protein M408DRAFT_24124 [Serendipita vermifera MAFF 305830]
ELU36924.1/860-1141      -            282 CHAT                 PF12770.7    289   1.6e-96  332.4   0.3   1   1  9.1e-100   1.8e-96  332.3   0.3     3   289     1   282     1   282 0.97 [subseq from] mucin-like protein 1 [Rhizoctonia solani AG-1 IA]
KEP46588.1/341-623       -            283 CHAT                 PF12770.7    289   1.7e-96  332.4   0.1   1   1  9.3e-100   1.9e-96  332.2   0.1     3   289     2   283     1   283 0.95 [subseq from] aromatic di-alanine and TPR containing protein [Rhizoctonia solani 123E]
KAA1477032.1/999-1287    -            289 CHAT                 PF12770.7    289   1.7e-96  332.4   0.0   1   1  9.5e-100   1.9e-96  332.2   0.0     3   289     2   289     1   289 0.97 [subseq from] TPR-like protein [Dentipellis sp. KUC8613]
CUA67350.1/572-859       -            288 CHAT                 PF12770.7    289   1.7e-96  332.3   0.0   1   1  9.6e-100   1.9e-96  332.2   0.0     4   289     2   288     1   288 0.97 [subseq from] hypothetical protein RSOLAG22IIIB_07379 [Rhizoctonia solani]
EUC55561.1/3-285         -            283 CHAT                 PF12770.7    289   1.7e-96  332.3   0.3   1   1  9.6e-100   1.9e-96  332.2   0.3     3   289     2   283     1   283 0.95 [subseq from] aromatic di-alanine and TPR containing protein [Rhizoctonia solani AG-3 Rhs1AP] >KEP45095.1 aromatic di-alanine and TPR containing protein [Rhizoctonia solani 123E]
KAB5591225.1/897-1176    -            280 CHAT                 PF12770.7    289   1.8e-96  332.3   0.8   1   1  9.7e-100     2e-96  332.2   0.8     3   288     2   280     1   280 0.96 [subseq from] hypothetical protein CTheo_5342 [Ceratobasidium theobromae]
CEL54737.1/810-1089      -            280 CHAT                 PF12770.7    289   1.8e-96  332.3   0.1   1   1  9.8e-100     2e-96  332.2   0.1     3   288     2   280     1   280 0.97 [subseq from] hypothetical protein RSOLAG1IB_07271 [Rhizoctonia solani AG-1 IB]
PVF92178.1/849-1129      -            281 CHAT                 PF12770.7    289   1.8e-96  332.3   0.0   1   1  9.8e-100     2e-96  332.2   0.0     3   288     2   281     1   281 0.96 [subseq from] TPR-like protein [Serendipita vermifera 'subsp. bescii']
KEP45371.1/872-1154      -            283 CHAT                 PF12770.7    289   1.9e-96  332.2   0.1   1   1     1e-99   2.1e-96  332.1   0.1     3   289     2   283     1   283 0.96 [subseq from] aromatic di-alanine and TPR containing protein [Rhizoctonia solani 123E]
TFK62160.1/228-502       -            275 CHAT                 PF12770.7    289   1.9e-96  332.2   0.0   1   1     1e-99   2.1e-96  332.1   0.0     3   288     2   275     1   275 0.97 [subseq from] hypothetical protein BDN72DRAFT_827758 [Pluteus cervinus]
CCO32126.1/301-582       -            282 CHAT                 PF12770.7    289   1.9e-96  332.2   0.0   1   1   1.1e-99   2.1e-96  332.0   0.0     3   289     1   282     1   282 0.96 [subseq from] hypothetical protein BN14_06179 [Rhizoctonia solani AG-1 IB]
PVF91748.1/842-1122      -            281 CHAT                 PF12770.7    289   1.9e-96  332.2   0.0   1   1   1.1e-99   2.1e-96  332.0   0.0     3   288     2   281     1   281 0.97 [subseq from] hypothetical protein CPB86DRAFT_770310 [Serendipita vermifera 'subsp. bescii']
KIM19689.1/990-1277      -            288 CHAT                 PF12770.7    289   1.9e-96  332.2   0.0   1   1   1.1e-99   2.1e-96  332.0   0.0     3   288     2   288     1   288 0.96 [subseq from] hypothetical protein M408DRAFT_83183 [Serendipita vermifera MAFF 305830]
KEP48020.1/799-1079      -            281 CHAT                 PF12770.7    289     2e-96  332.1   1.4   1   1   1.1e-99   2.2e-96  332.0   1.4     3   289     2   281     1   281 0.95 [subseq from] aromatic di-alanine and TPR containing protein [Rhizoctonia solani 123E]
XP_007299685.1/1003-1287 -            285 CHAT                 PF12770.7    289     2e-96  332.1   1.4   1   1   1.1e-99   2.3e-96  332.0   1.4     3   288     2   285     1   285 0.97 [subseq from] TPR-like protein [Stereum hirsutum FP-91666 SS1] >EIM90779.1 TPR-like protein [Stereum hirsutum FP-91666 SS1]
VDC01140.1/921-1211      -            291 CHAT                 PF12770.7    289     2e-96  332.1   1.5   1   1   1.1e-99   2.3e-96  332.0   1.5     3   288     2   291     1   291 0.96 [subseq from] unnamed protein product [Peniophora sp. CBMAI 1063]
KDR76740.1/623-913       -            291 CHAT                 PF12770.7    289     2e-96  332.1   0.0   1   1   1.1e-99   2.3e-96  332.0   0.0     3   288     1   291     1   291 0.95 [subseq from] hypothetical protein GALMADRAFT_1328675 [Galerina marginata CBS 339.88]
CUA68603.1/866-1146      -            281 CHAT                 PF12770.7    289   2.1e-96  332.1   0.1   1   1   1.2e-99   2.4e-96  331.9   0.1     4   289     1   281     1   281 0.96 [subseq from] ATP-dependent helicase/nuclease subunit A [Rhizoctonia solani]
KDQ52072.1/1151-1429     -            279 CHAT                 PF12770.7    289   2.1e-96  332.1   0.0   1   1   1.2e-99   2.4e-96  331.9   0.0     3   288     1   279     1   279 0.94 [subseq from] hypothetical protein JAAARDRAFT_198501 [Jaapia argillacea MUCL 33604]
EUC62842.1/7-289         -            283 CHAT                 PF12770.7    289   2.2e-96  332.0   0.8   1   1   1.2e-99   2.4e-96  331.9   0.8     3   289     2   283     1   283 0.96 [subseq from] CHAT domain protein, partial [Rhizoctonia solani AG-3 Rhs1AP]
KEP46098.1/777-1059      -            283 CHAT                 PF12770.7    289   2.2e-96  332.0   0.8   1   1   1.2e-99   2.4e-96  331.9   0.8     3   289     2   283     1   283 0.96 [subseq from] aromatic di-alanine and TPR containing protein [Rhizoctonia solani 123E]
CCO35426.1/379-660       -            282 CHAT                 PF12770.7    289   2.2e-96  332.0   0.0   1   1   1.2e-99   2.4e-96  331.9   0.0     3   289     1   282     1   282 0.96 [subseq from] hypothetical protein BN14_09544 [Rhizoctonia solani AG-1 IB]
CEL60239.1/284-565       -            282 CHAT                 PF12770.7    289   2.2e-96  332.0   0.0   1   1   1.2e-99   2.4e-96  331.9   0.0     3   289     1   282     1   282 0.96 [subseq from] hypothetical protein RSOLAG1IB_12327 [Rhizoctonia solani AG-1 IB]
EUC58775.1/580-862       -            283 CHAT                 PF12770.7    289   2.2e-96  332.0   0.0   1   1   1.2e-99   2.5e-96  331.8   0.0     3   289     2   283     1   283 0.95 [subseq from] CHAT domain protein, partial [Rhizoctonia solani AG-3 Rhs1AP]
PVF91893.1/1594-1874     -            281 CHAT                 PF12770.7    289   2.2e-96  332.0   0.0   1   1   1.2e-99   2.5e-96  331.8   0.0     3   288     2   281     1   281 0.97 [subseq from] TPR-like protein [Serendipita vermifera 'subsp. bescii']
KIM75867.1/928-1210      -            283 CHAT                 PF12770.7    289   2.3e-96  332.0   0.3   1   1   1.3e-99   2.5e-96  331.8   0.3     3   288     1   283     1   283 0.96 [subseq from] hypothetical protein PILCRDRAFT_78405 [Piloderma croceum F 1598]
PVF96602.1/1866-2145     -            280 CHAT                 PF12770.7    289   2.3e-96  331.9   0.0   1   1   1.3e-99   2.6e-96  331.8   0.0     4   288     2   280     1   280 0.97 [subseq from] hypothetical protein CPB86DRAFT_816235 [Serendipita vermifera 'subsp. bescii']
CEL57085.1/661-943       -            283 CHAT                 PF12770.7    289   2.3e-96  331.9   0.0   1   1   1.3e-99   2.6e-96  331.8   0.0     3   289     2   283     1   283 0.96 [subseq from] hypothetical protein RSOLAG1IB_12061 [Rhizoctonia solani AG-1 IB]
KAA1477031.1/953-1241    -            289 CHAT                 PF12770.7    289   2.4e-96  331.9   0.0   1   1   1.3e-99   2.6e-96  331.8   0.0     3   289     2   289     1   289 0.97 [subseq from] TPR-like protein [Dentipellis sp. KUC8613]
KAB5591683.1/1238-1520   -            283 CHAT                 PF12770.7    289   2.4e-96  331.9   0.0   1   1   1.3e-99   2.6e-96  331.8   0.0     4   289     2   283     1   283 0.97 [subseq from] Aromatic di-alanine and TPR containing protein [Ceratobasidium theobromae]
KEP49795.1/788-1072      -            285 CHAT                 PF12770.7    289   2.5e-96  331.8   0.7   1   1   1.4e-99   2.8e-96  331.7   0.7     3   289     2   285     1   285 0.97 [subseq from] putative aromatic di-alanine and TPR containing protein [Rhizoctonia solani 123E]
KIM74180.1/709-997       -            289 CHAT                 PF12770.7    289   2.5e-96  331.8   0.5   1   1   1.4e-99   2.8e-96  331.7   0.5     1   288     1   289     1   289 0.96 [subseq from] hypothetical protein PILCRDRAFT_80299 [Piloderma croceum F 1598]
KDN40279.1/955-1237      -            283 CHAT                 PF12770.7    289   2.5e-96  331.8   0.1   1   1   1.4e-99   2.8e-96  331.7   0.1     3   289     2   283     1   283 0.97 [subseq from] hypothetical protein RSAG8_08189, partial [Rhizoctonia solani AG-8 WAC10335]
KIM21005.1/773-1050      -            278 CHAT                 PF12770.7    289   2.6e-96  331.8   0.2   1   1   1.4e-99   2.9e-96  331.6   0.2     3   288     1   278     1   278 0.97 [subseq from] hypothetical protein M408DRAFT_305754 [Serendipita vermifera MAFF 305830]
CUA76413.1/978-1260      -            283 CHAT                 PF12770.7    289   2.6e-96  331.8   0.1   1   1   1.4e-99   2.9e-96  331.6   0.1     3   289     2   283     1   283 0.96 [subseq from] Serine/threonine-protein kinase TOR1 [Rhizoctonia solani]
PVF92179.1/851-1131      -            281 CHAT                 PF12770.7    289   2.7e-96  331.7   0.0   1   1   1.5e-99     3e-96  331.6   0.0     3   288     2   281     1   281 0.97 [subseq from] TPR-like protein [Serendipita vermifera 'subsp. bescii']
KAB5589201.1/957-1238    -            282 CHAT                 PF12770.7    289   2.7e-96  331.7   0.1   1   1   1.5e-99     3e-96  331.5   0.1     4   289     2   282     1   282 0.96 [subseq from] Aromatic di-alanine and TPR containing protein [Ceratobasidium theobromae]
KIJ25114.1/890-1178      -            289 CHAT                 PF12770.7    289   2.9e-96  331.6   0.0   1   1   1.6e-99   3.3e-96  331.4   0.0     3   288     1   289     1   289 0.97 [subseq from] hypothetical protein M422DRAFT_785704 [Sphaerobolus stellatus SS14]
EUC59309.1/888-1169      -            282 CHAT                 PF12770.7    289   3.1e-96  331.5   0.1   1   1   1.7e-99   3.4e-96  331.4   0.1     3   288     2   282     1   282 0.96 [subseq from] aromatic di-alanine and TPR containing protein [Rhizoctonia solani AG-3 Rhs1AP]
KIM26243.1/557-833       -            277 CHAT                 PF12770.7    289   3.1e-96  331.5   0.8   1   1   1.7e-99   3.5e-96  331.4   0.8     3   288     2   277     1   277 0.98 [subseq from] hypothetical protein M408DRAFT_72881 [Serendipita vermifera MAFF 305830]
KIJ23978.1/1180-1468     -            289 CHAT                 PF12770.7    289   3.1e-96  331.5   0.1   1   1   1.7e-99   3.5e-96  331.4   0.1     3   288     1   289     1   289 0.95 [subseq from] hypothetical protein M422DRAFT_275342 [Sphaerobolus stellatus SS14]
PBK98364.1/724-1012      -            289 CHAT                 PF12770.7    289   3.3e-96  331.4   0.2   1   1   1.8e-99   3.6e-96  331.3   0.2     3   288     2   289     1   289 0.95 [subseq from] TPR-like protein [Armillaria gallica]
KAB5591319.1/851-1132    -            282 CHAT                 PF12770.7    289   3.6e-96  331.3   0.1   1   1     2e-99     4e-96  331.2   0.1     3   288     2   282     1   282 0.96 [subseq from] Aromatic di-alanine and TPR containing protein [Ceratobasidium theobromae]
CEL54865.1/846-1129      -            284 CHAT                 PF12770.7    289   3.8e-96  331.2   0.0   1   1   2.1e-99   4.2e-96  331.1   0.0     3   289     2   284     1   284 0.96 [subseq from] hypothetical protein RSOLAG1IB_07356 [Rhizoctonia solani AG-1 IB]
EUC58571.1/915-1197      -            283 CHAT                 PF12770.7    289   3.9e-96  331.2   0.1   1   1   2.1e-99   4.3e-96  331.1   0.1     3   289     2   283     1   283 0.95 [subseq from] aromatic di-alanine and TPR containing protein, partial [Rhizoctonia solani AG-3 Rhs1AP]
CCO32795.1/509-791       -            283 CHAT                 PF12770.7    289   3.9e-96  331.2   0.2   1   1   2.2e-99   4.3e-96  331.0   0.2     3   289     2   283     1   283 0.96 [subseq from] hypothetical protein BN14_06858 [Rhizoctonia solani AG-1 IB]
KEP46865.1/633-911       -            279 CHAT                 PF12770.7    289   4.1e-96  331.1   0.1   1   1   2.3e-99   4.6e-96  331.0   0.1     4   288     1   279     1   279 0.98 [subseq from] putative aromatic di-alanine and TPR containing protein [Rhizoctonia solani 123E]
KEP45513.1/340-622       -            283 CHAT                 PF12770.7    289   4.3e-96  331.0   0.0   1   1   2.4e-99   4.8e-96  330.9   0.0     3   289     2   283     1   283 0.95 [subseq from] aromatic di-alanine and TPR containing protein [Rhizoctonia solani 123E]
KAB5590456.1/765-1046    -            282 CHAT                 PF12770.7    289   4.4e-96  331.0   0.7   1   1   2.4e-99   4.9e-96  330.9   0.7     3   288     2   282     1   282 0.98 [subseq from] Large tegument protein deneddylase [Ceratobasidium theobromae]
CUA76240.1/803-1085      -            283 CHAT                 PF12770.7    289   4.5e-96  331.0   0.4   1   1   2.5e-99   5.1e-96  330.8   0.4     3   289     2   283     1   283 0.96 [subseq from] Large tegument protein deneddylase [Rhizoctonia solani]
KIM94594.1/595-927       -            333 CHAT                 PF12770.7    289   4.6e-96  331.0   0.0   1   1   2.6e-99   5.2e-96  330.8   0.0     3   288     1   333     1   333 0.97 [subseq from] hypothetical protein OIDMADRAFT_106680 [Oidiodendron maius Zn]
PVF92338.1/764-1044      -            281 CHAT                 PF12770.7    289   4.9e-96  330.9   0.0   1   1   2.7e-99   5.5e-96  330.7   0.0     3   288     2   281     1   281 0.97 [subseq from] hypothetical protein CPB86DRAFT_195508 [Serendipita vermifera 'subsp. bescii']
TDL21763.1/1174-1461     -            288 CHAT                 PF12770.7    289   4.9e-96  330.9   0.0   1   1   2.7e-99   5.5e-96  330.7   0.0     3   288     2   288     1   288 0.97 [subseq from] TPR-like protein [Rickenella mellea]
CCO37380.1/160-442       -            283 CHAT                 PF12770.7    289     5e-96  330.8   0.0   1   1   2.8e-99   5.6e-96  330.7   0.0     3   289     2   283     1   283 0.96 [subseq from] hypothetical protein BN14_11535 [Rhizoctonia solani AG-1 IB]
PBL03932.1/763-1054      -            292 CHAT                 PF12770.7    289   5.1e-96  330.8   0.1   1   1   2.8e-99   5.6e-96  330.7   0.1     3   288     2   292     1   292 0.96 [subseq from] hypothetical protein ARMGADRAFT_37961 [Armillaria gallica]
EUC55571.1/770-1052      -            283 CHAT                 PF12770.7    289   5.1e-96  330.8   0.1   1   1   2.8e-99   5.7e-96  330.7   0.1     3   289     2   283     1   283 0.95 [subseq from] aromatic di-alanine and TPR containing protein [Rhizoctonia solani AG-3 Rhs1AP] >KEP49581.1 aromatic di-alanine and TPR containing protein [Rhizoctonia solani 123E]
KDQ52439.1/929-1216      -            288 CHAT                 PF12770.7    289   5.2e-96  330.8   0.0   1   1   2.9e-99   5.8e-96  330.6   0.0     3   288     1   288     1   288 0.98 [subseq from] hypothetical protein JAAARDRAFT_210593 [Jaapia argillacea MUCL 33604]
KIM28612.1/1254-1530     -            277 CHAT                 PF12770.7    289   5.5e-96  330.7   0.1   1   1   3.1e-99   6.2e-96  330.5   0.1     3   288     2   277     1   277 0.97 [subseq from] hypothetical protein M408DRAFT_23658 [Serendipita vermifera MAFF 305830]
TDL18329.1/263-544       -            282 CHAT                 PF12770.7    289   5.7e-96  330.7   0.0   1   1   3.1e-99   6.3e-96  330.5   0.0     3   288     2   282     1   282 0.97 [subseq from] hypothetical protein BD410DRAFT_775091 [Rickenella mellea]
KEP48021.1/936-1218      -            283 CHAT                 PF12770.7    289   5.7e-96  330.6   0.8   1   1   3.2e-99   6.4e-96  330.5   0.8     3   289     2   283     1   283 0.95 [subseq from] aromatic di-alanine and TPR containing protein [Rhizoctonia solani 123E]
VDB92256.1/898-1190      -            293 CHAT                 PF12770.7    289   5.7e-96  330.6   0.9   1   1   3.2e-99   6.3e-96  330.5   0.9     6   288     3   293     1   293 0.97 [subseq from] unnamed protein product [Peniophora sp. CBMAI 1063]
CCO37325.1/272-554       -            283 CHAT                 PF12770.7    289   5.7e-96  330.6   0.0   1   1   3.2e-99   6.4e-96  330.5   0.0     3   289     2   283     1   283 0.96 [subseq from] hypothetical protein BN14_11480 [Rhizoctonia solani AG-1 IB]
KIM20630.1/587-866       -            280 CHAT                 PF12770.7    289     6e-96  330.6   0.3   1   1   3.3e-99   6.6e-96  330.4   0.3     3   288     2   280     1   280 0.97 [subseq from] hypothetical protein M408DRAFT_81703 [Serendipita vermifera MAFF 305830]
PVF91516.1/724-1004      -            281 CHAT                 PF12770.7    289     6e-96  330.6   0.0   1   1   3.3e-99   6.7e-96  330.4   0.0     2   288     1   281     1   281 0.96 [subseq from] hypothetical protein CPB86DRAFT_719275 [Serendipita vermifera 'subsp. bescii']
CCO34722.1/697-978       -            282 CHAT                 PF12770.7    289   6.1e-96  330.6   0.1   1   1   3.4e-99   6.8e-96  330.4   0.1     3   289     1   282     1   282 0.97 [subseq from] hypothetical protein BN14_08829 [Rhizoctonia solani AG-1 IB]
CEL57304.1/699-980       -            282 CHAT                 PF12770.7    289   6.1e-96  330.6   0.1   1   1   3.4e-99   6.8e-96  330.4   0.1     3   289     1   282     1   282 0.97 [subseq from] hypothetical protein RSOLAG1IB_12120 [Rhizoctonia solani AG-1 IB]
KIM72304.1/908-1191      -            284 CHAT                 PF12770.7    289   6.2e-96  330.5   3.6   1   1   3.4e-99   6.9e-96  330.4   3.6     4   288     2   284     1   284 0.96 [subseq from] hypothetical protein PILCRDRAFT_81996 [Piloderma croceum F 1598]
KDQ49336.1/216-497       -            282 CHAT                 PF12770.7    289   6.4e-96  330.5   0.6   1   1   3.5e-99   7.1e-96  330.3   0.6     2   288     1   282     1   282 0.95 [subseq from] hypothetical protein JAAARDRAFT_200967 [Jaapia argillacea MUCL 33604]
TFY59657.1/415-703       -            289 CHAT                 PF12770.7    289   6.5e-96  330.5   0.0   1   1   3.6e-99   7.2e-96  330.3   0.0     3   289     2   289     1   289 0.97 [subseq from] hypothetical protein EVG20_g7702 [Dentipellis fragilis]
EUC61201.1/203-482       -            280 CHAT                 PF12770.7    289   6.7e-96  330.4   2.0   1   1   3.7e-99   7.5e-96  330.3   2.0     3   289     2   280     1   280 0.96 [subseq from] aromatic di-alanine and TPR containing protein [Rhizoctonia solani AG-3 Rhs1AP]
TFY67333.1/2362-2652     -            291 CHAT                 PF12770.7    289   6.9e-96  330.4   0.9   1   1   3.8e-99   7.7e-96  330.2   0.9     3   288     2   291     1   291 0.96 [subseq from] hypothetical protein EVG20_g3976 [Dentipellis fragilis]
KAA1472337.1/548-836     -            289 CHAT                 PF12770.7    289   7.4e-96  330.3   0.2   1   1   4.1e-99   8.2e-96  330.1   0.2     3   288     2   289     1   289 0.97 [subseq from] hypothetical protein DENSPDRAFT_821079 [Dentipellis sp. KUC8613]
CUA67348.1/233-513       -            281 CHAT                 PF12770.7    289   7.4e-96  330.3   0.0   1   1   4.1e-99   8.2e-96  330.1   0.0     4   288     2   281     1   281 0.96 [subseq from] hypothetical protein RSOLAG22IIIB_07377 [Rhizoctonia solani]
KIK09486.1/1119-1397     -            279 CHAT                 PF12770.7    289   7.5e-96  330.3   0.6   1   1   4.1e-99   8.3e-96  330.1   0.6     3   288     2   279     1   279 0.97 [subseq from] hypothetical protein K443DRAFT_127423 [Laccaria amethystina LaAM-08-1]
TDL22044.1/862-1146      -            285 CHAT                 PF12770.7    289   7.8e-96  330.2   0.0   1   1   4.3e-99   8.6e-96  330.1   0.0     3   288     2   285     1   285 0.97 [subseq from] hypothetical protein BD410DRAFT_803857 [Rickenella mellea]
KDN45316.1/819-1100      -            282 CHAT                 PF12770.7    289   7.8e-96  330.2   0.1   1   1   4.3e-99   8.7e-96  330.0   0.1     3   289     2   282     1   282 0.97 [subseq from] hypothetical protein RSAG8_04903, partial [Rhizoctonia solani AG-8 WAC10335]
KZV63735.1/1021-1316     -            296 CHAT                 PF12770.7    289   7.8e-96  330.2   0.0   1   1   4.3e-99   8.7e-96  330.0   0.0     4   288     2   296     1   296 0.97 [subseq from] hypothetical protein PENSPDRAFT_657099 [Peniophora sp. CONT]
KEP47085.1/1009-1291     -            283 CHAT                 PF12770.7    289   7.8e-96  330.2   0.1   1   1   4.3e-99   8.7e-96  330.0   0.1     3   289     2   283     1   283 0.96 [subseq from] aromatic di-alanine and TPR containing protein [Rhizoctonia solani 123E]
VDB91679.1/19-309        -            291 CHAT                 PF12770.7    289   7.8e-96  330.2   0.3   1   1   4.3e-99   8.8e-96  330.0   0.3     3   288     2   291     1   291 0.97 [subseq from] unnamed protein product [Peniophora sp. CBMAI 1063]
PVF92186.1/850-1130      -            281 CHAT                 PF12770.7    289   7.9e-96  330.2   0.1   1   1   4.4e-99   8.8e-96  330.0   0.1     3   288     2   281     1   281 0.96 [subseq from] TPR-like protein [Serendipita vermifera 'subsp. bescii']
VDC01141.1/921-1209      -            289 CHAT                 PF12770.7    289   7.9e-96  330.2   1.5   1   1   4.4e-99   8.8e-96  330.0   1.5     3   288     2   289     1   289 0.95 [subseq from] unnamed protein product [Peniophora sp. CBMAI 1063]
PVF91493.1/261-541       -            281 CHAT                 PF12770.7    289     8e-96  330.2   0.0   1   1   4.4e-99   8.9e-96  330.0   0.0     2   288     1   281     1   281 0.97 [subseq from] hypothetical protein CPB86DRAFT_323730 [Serendipita vermifera 'subsp. bescii']
KAB5591315.1/575-856     -            282 CHAT                 PF12770.7    289     8e-96  330.2   0.1   1   1   4.4e-99   8.9e-96  330.0   0.1     4   288     1   282     1   282 0.97 [subseq from] N-(5-amino-5-carboxypentanoyl)-L-cysteinyl-D-valine synthase [Ceratobasidium theobromae]
TDL25213.1/253-531       -            279 CHAT                 PF12770.7    289     8e-96  330.2   0.1   1   1   4.4e-99   8.9e-96  330.0   0.1     3   288     2   279     1   279 0.97 [subseq from] hypothetical protein BD410DRAFT_718209 [Rickenella mellea]
TFK22274.1/673-960       -            288 CHAT                 PF12770.7    289   8.3e-96  330.1   0.0   1   1   4.6e-99   9.3e-96  330.0   0.0     3   288     2   288     1   288 0.97 [subseq from] hypothetical protein FA15DRAFT_644462 [Coprinopsis marcescibilis]
KZV64379.1/688-979       -            292 CHAT                 PF12770.7    289   8.4e-96  330.1   1.4   1   1   4.6e-99   9.3e-96  329.9   1.4     3   288     1   292     1   292 0.97 [subseq from] TPR-like protein [Peniophora sp. CONT]
PVF92654.1/849-1129      -            281 CHAT                 PF12770.7    289   8.4e-96  330.1   0.1   1   1   4.6e-99   9.3e-96  329.9   0.1     3   288     2   281     1   281 0.96 [subseq from] hypothetical protein CPB86DRAFT_819449 [Serendipita vermifera 'subsp. bescii']
KIM23684.1/1084-1360     -            277 CHAT                 PF12770.7    289   8.7e-96  330.0   0.0   1   1   4.8e-99   9.7e-96  329.9   0.0     3   288     2   277     1   277 0.98 [subseq from] hypothetical protein M408DRAFT_27644, partial [Serendipita vermifera MAFF 305830]
PPR05158.1/682-977       -            296 CHAT                 PF12770.7    289   8.9e-96  330.0   1.2   1   1   4.9e-99     1e-95  329.9   1.2     2   288     1   296     1   296 0.95 [subseq from] hypothetical protein CVT26_012244 [Gymnopilus dilepis]
TDL24426.1/759-1039      -            281 CHAT                 PF12770.7    289     9e-96  330.0   0.1   1   1     5e-99     1e-95  329.8   0.1     3   288     1   281     1   281 0.97 [subseq from] hypothetical protein BD410DRAFT_852758 [Rickenella mellea]
CUA72648.1/688-969       -            282 CHAT                 PF12770.7    289   9.3e-96  330.0   0.2   1   1   5.1e-99     1e-95  329.8   0.2     4   289     2   282     1   282 0.97 [subseq from] Dystrophin [Homo sapiens] [Rhizoctonia solani]
KAB5589202.1/957-1239    -            283 CHAT                 PF12770.7    289   9.5e-96  329.9   0.2   1   1   5.2e-99   1.1e-95  329.8   0.2     3   288     2   283     1   283 0.96 [subseq from] hypothetical protein CTheo_7360 [Ceratobasidium theobromae]
CCO34712.1/316-598       -            283 CHAT                 PF12770.7    289   9.6e-96  329.9   0.0   1   1   5.3e-99   1.1e-95  329.8   0.0     3   289     2   283     1   283 0.96 [subseq from] hypothetical protein BN14_08819 [Rhizoctonia solani AG-1 IB]
CUA68388.1/1525-1805     -            281 CHAT                 PF12770.7    289   1.1e-95  329.7   0.0   1   1   6.2e-99   1.2e-95  329.5   0.0     3   288     1   281     1   281 0.97 [subseq from] NADPH-dependent conjugated polyketone reductase C1 [Rhizoctonia solani]
KIM20292.1/939-1215      -            277 CHAT                 PF12770.7    289   1.1e-95  329.7   0.1   1   1   6.3e-99   1.3e-95  329.5   0.1     3   288     2   277     1   277 0.96 [subseq from] hypothetical protein M408DRAFT_82244 [Serendipita vermifera MAFF 305830]
SJL15634.1/885-1172      -            288 CHAT                 PF12770.7    289   1.2e-95  329.6   0.1   1   1   6.5e-99   1.3e-95  329.5   0.1     3   288     1   288     1   288 0.95 [subseq from] uncharacterized protein ARMOST_19138 [Armillaria ostoyae]
TGO15144.1/432-773       -            342 CHAT                 PF12770.7    289   1.2e-95  329.6   0.1   1   1   6.7e-99   1.3e-95  329.4   0.1     2   288     1   342     1   342 0.97 [subseq from] hypothetical protein BPAE_0591g00040 [Botrytis paeoniae]
KAE8142046.1/1072-1383   -            312 CHAT                 PF12770.7    289   1.2e-95  329.6   0.5   1   1   7.1e-99   1.4e-95  329.3   0.5     3   288     1   312     1   312 0.97 [subseq from] CHAT domain-containing protein [Aspergillus pseudotamarii]
KIM86377.1/1302-1584     -            283 CHAT                 PF12770.7    289   1.2e-95  329.6   0.0   1   1   6.8e-99   1.4e-95  329.4   0.0     3   288     2   283     1   283 0.96 [subseq from] hypothetical protein PILCRDRAFT_816309, partial [Piloderma croceum F 1598]
KEP46703.1/484-763       -            280 CHAT                 PF12770.7    289   1.2e-95  329.6   1.0   1   1   6.8e-99   1.4e-95  329.4   1.0     3   289     2   280     1   280 0.94 [subseq from] aromatic di-alanine and TPR containing protein [Rhizoctonia solani 123E]
CCO37318.1/309-591       -            283 CHAT                 PF12770.7    289   1.3e-95  329.5   0.0   1   1   7.3e-99   1.5e-95  329.3   0.0     3   289     2   283     1   283 0.96 [subseq from] hypothetical protein BN14_11473 [Rhizoctonia solani AG-1 IB]
KZV67426.1/873-1163      -            291 CHAT                 PF12770.7    289   1.4e-95  329.4   1.2   1   1   7.6e-99   1.5e-95  329.2   1.2     3   288     1   291     1   291 0.96 [subseq from] hypothetical protein PENSPDRAFT_688133 [Peniophora sp. CONT]
KIJ30106.1/818-1107      -            290 CHAT                 PF12770.7    289   1.5e-95  329.3   0.5   1   1   8.2e-99   1.6e-95  329.1   0.5     1   288     1   290     1   290 0.97 [subseq from] hypothetical protein M422DRAFT_187563 [Sphaerobolus stellatus SS14]
KIM81329.1/142-424       -            283 CHAT                 PF12770.7    289   1.5e-95  329.3   0.3   1   1   8.3e-99   1.7e-95  329.1   0.3     3   288     1   283     1   283 0.98 [subseq from] hypothetical protein PILCRDRAFT_8984 [Piloderma croceum F 1598]
KIM20256.1/1404-1679     -            276 CHAT                 PF12770.7    289   1.5e-95  329.3   0.0   1   1   8.4e-99   1.7e-95  329.1   0.0     3   288     1   276     1   276 0.97 [subseq from] hypothetical protein M408DRAFT_30508 [Serendipita vermifera MAFF 305830]
VDC06483.1/789-1076      -            288 CHAT                 PF12770.7    289   1.5e-95  329.2   0.4   1   1   8.4e-99   1.7e-95  329.1   0.4     3   288     2   288     1   288 0.97 [subseq from] unnamed protein product [Peniophora sp. CBMAI 1063]
KZV61082.1/558-849       -            292 CHAT                 PF12770.7    289   1.6e-95  329.2   1.6   1   1   8.6e-99   1.7e-95  329.1   1.6     3   288     2   292     1   292 0.97 [subseq from] hypothetical protein PENSPDRAFT_314628 [Peniophora sp. CONT]
KZV76179.1/1011-1298     -            288 CHAT                 PF12770.7    289   1.6e-95  329.2   0.1   1   1   8.8e-99   1.8e-95  329.0   0.1     3   288     1   288     1   288 0.96 [subseq from] hypothetical protein PENSPDRAFT_474000 [Peniophora sp. CONT]
KIM81339.1/125-407       -            283 CHAT                 PF12770.7    289   1.6e-95  329.2   0.3   1   1   8.9e-99   1.8e-95  329.0   0.3     3   288     1   283     1   283 0.96 [subseq from] hypothetical protein PILCRDRAFT_499229 [Piloderma croceum F 1598]
PQE18228.1/882-1217      -            336 CHAT                 PF12770.7    289   1.8e-95  329.0   0.0   1   1     1e-98     2e-95  328.8   0.0     2   288     1   336     1   336 0.96 [subseq from] TPR domain-containing protein [Rutstroemia sp. NJR-2017a WRK4]
KIM88266.1/1169-1452     -            284 CHAT                 PF12770.7    289   1.8e-95  329.0   2.2   1   1     1e-98   2.1e-95  328.8   2.2     3   288     2   284     1   284 0.96 [subseq from] hypothetical protein PILCRDRAFT_814174 [Piloderma croceum F 1598]
TFY81771.1/699-985       -            287 CHAT                 PF12770.7    289   1.8e-95  329.0   1.0   1   1     1e-98   2.1e-95  328.8   1.0     4   288     2   287     1   287 0.97 [subseq from] hypothetical protein EWM64_g2240 [Hericium alpestre]
KIJ32223.1/1213-1507     -            295 CHAT                 PF12770.7    289   1.9e-95  328.9   0.0   1   1   1.1e-98   2.1e-95  328.8   0.0     3   288     2   295     1   295 0.98 [subseq from] hypothetical protein M422DRAFT_266036 [Sphaerobolus stellatus SS14]
KAB5592106.1/909-1194    -            286 CHAT                 PF12770.7    289   1.9e-95  328.9   0.1   1   1   1.1e-98   2.2e-95  328.7   0.1     3   288     2   286     1   286 0.97 [subseq from] hypothetical protein CTheo_4427 [Ceratobasidium theobromae]
EXM26173.1/928-1244      -            317 CHAT                 PF12770.7    289     2e-95  328.9   0.3   1   1   1.1e-98   2.2e-95  328.7   0.3     2   288     1   317     1   317 0.97 [subseq from] hypothetical protein FOTG_07192 [Fusarium oxysporum f. sp. vasinfectum 25433]
PVF91892.1/969-1248      -            280 CHAT                 PF12770.7    289     2e-95  328.9   0.0   1   1   1.1e-98   2.2e-95  328.7   0.0     4   288     2   280     1   280 0.97 [subseq from] hypothetical protein CPB86DRAFT_820105 [Serendipita vermifera 'subsp. bescii']
KZV59436.1/380-671       -            292 CHAT                 PF12770.7    289     2e-95  328.9   0.1   1   1   1.1e-98   2.2e-95  328.7   0.1     3   288     2   292     1   292 0.97 [subseq from] hypothetical protein PENSPDRAFT_595468, partial [Peniophora sp. CONT]
RKL48151.1/928-1244      -            317 CHAT                 PF12770.7    289     2e-95  328.8   0.2   1   1   1.1e-98   2.3e-95  328.7   0.2     3   288     2   317     1   317 0.97 [subseq from] hypothetical protein BFJ70_g2508 [Fusarium oxysporum]
RYC81914.1/928-1244      -            317 CHAT                 PF12770.7    289     2e-95  328.8   0.2   1   1   1.1e-98   2.3e-95  328.7   0.2     3   288     2   317     1   317 0.97 [subseq from] hypothetical protein BFJ63_vAg15183 [Fusarium oxysporum f. sp. narcissi]
KAB5588599.1/894-1175    -            282 CHAT                 PF12770.7    289   2.1e-95  328.8   1.3   1   1   1.2e-98   2.4e-95  328.6   1.3     3   288     2   282     1   282 0.97 [subseq from] Aromatic di-alanine and TPR containing protein [Ceratobasidium theobromae]
PVF92184.1/729-1009      -            281 CHAT                 PF12770.7    289   2.2e-95  328.7   0.0   1   1   1.2e-98   2.4e-95  328.6   0.0     2   288     1   281     1   281 0.96 [subseq from] TPR-like protein [Serendipita vermifera 'subsp. bescii']
KIM20250.1/786-1062      -            277 CHAT                 PF12770.7    289   2.3e-95  328.6   0.1   1   1   1.3e-98   2.6e-95  328.5   0.1     3   288     2   277     1   277 0.97 [subseq from] hypothetical protein M408DRAFT_82329 [Serendipita vermifera MAFF 305830]
VDB95592.1/738-1027      -            290 CHAT                 PF12770.7    289   2.4e-95  328.6   0.2   1   1   1.3e-98   2.6e-95  328.5   0.2     2   288     1   290     1   290 0.98 [subseq from] unnamed protein product [Peniophora sp. CBMAI 1063]
KIK60970.1/605-892       -            288 CHAT                 PF12770.7    289   2.4e-95  328.6   1.0   1   1   1.3e-98   2.6e-95  328.5   1.0     3   289     2   288     1   288 0.97 [subseq from] hypothetical protein GYMLUDRAFT_73723 [Gymnopus luxurians FD-317 M1]
CUA77993.1/349-629       -            281 CHAT                 PF12770.7    289   2.5e-95  328.6   0.1   1   1   1.4e-98   2.8e-95  328.4   0.1     4   288     1   281     1   281 0.96 [subseq from] hypothetical protein RSOLAG22IIIB_06918 [Rhizoctonia solani]
KIM28572.1/583-858       -            276 CHAT                 PF12770.7    289   2.5e-95  328.6   0.1   1   1   1.4e-98   2.8e-95  328.4   0.1     3   288     2   276     1   276 0.97 [subseq from] hypothetical protein M408DRAFT_307873 [Serendipita vermifera MAFF 305830]
KIJ99089.1/1348-1636     -            289 CHAT                 PF12770.7    289   2.6e-95  328.5   0.6   1   1   1.5e-98   2.9e-95  328.3   0.6     4   288     2   289     1   289 0.97 [subseq from] hypothetical protein K443DRAFT_8677 [Laccaria amethystina LaAM-08-1]
PVF91860.1/368-646       -            279 CHAT                 PF12770.7    289   2.8e-95  328.4   0.0   1   1   1.5e-98   3.1e-95  328.2   0.0     3   288     2   279     1   279 0.96 [subseq from] hypothetical protein CPB86DRAFT_770172 [Serendipita vermifera 'subsp. bescii']
PVF92337.1/624-904       -            281 CHAT                 PF12770.7    289   2.8e-95  328.4   0.1   1   1   1.5e-98   3.1e-95  328.2   0.1     2   288     1   281     1   281 0.97 [subseq from] hypothetical protein CPB86DRAFT_717635 [Serendipita vermifera 'subsp. bescii']
VDC05863.1/870-1165      -            296 CHAT                 PF12770.7    289   2.8e-95  328.4   0.1   1   1   1.6e-98   3.1e-95  328.2   0.1     3   288     1   296     1   296 0.96 [subseq from] unnamed protein product [Peniophora sp. CBMAI 1063]
KEP46589.1/644-926       -            283 CHAT                 PF12770.7    289   2.8e-95  328.4   0.1   1   1   1.6e-98   3.2e-95  328.2   0.1     3   289     2   283     1   283 0.95 [subseq from] aromatic di-alanine and TPR containing protein [Rhizoctonia solani 123E]
KAB5589548.1/1036-1321   -            286 CHAT                 PF12770.7    289   2.9e-95  328.3   0.1   1   1   1.6e-98   3.2e-95  328.2   0.1     3   288     2   286     1   286 0.97 [subseq from] Aromatic di-alanine and TPR containing protein [Ceratobasidium theobromae]
KZV68454.1/680-970       -            291 CHAT                 PF12770.7    289   2.9e-95  328.3   0.0   1   1   1.6e-98   3.3e-95  328.2   0.0     4   288     2   291     1   291 0.96 [subseq from] TPR-like protein [Peniophora sp. CONT]
XP_007302721.1/1118-1396 -            279 CHAT                 PF12770.7    289   2.9e-95  328.3   0.3   1   1   1.6e-98   3.3e-95  328.1   0.3     3   289     2   279     1   279 0.96 [subseq from] hypothetical protein STEHIDRAFT_94886 [Stereum hirsutum FP-91666 SS1] >EIM88013.1 hypothetical protein STEHIDRAFT_94886 [Stereum hirsutum FP-91666 SS1]
KIM20455.1/816-1099      -            284 CHAT                 PF12770.7    289   3.1e-95  328.3   0.1   1   1   1.7e-98   3.4e-95  328.1   0.1     3   288     2   284     1   284 0.96 [subseq from] hypothetical protein M408DRAFT_82013 [Serendipita vermifera MAFF 305830]
KIM86572.1/1062-1345     -            284 CHAT                 PF12770.7    289   3.2e-95  328.2   2.9   1   1   1.7e-98   3.5e-95  328.1   2.9     3   288     1   284     1   284 0.97 [subseq from] hypothetical protein PILCRDRAFT_815805 [Piloderma croceum F 1598]
EUC59537.1/858-1139      -            282 CHAT                 PF12770.7    289   3.2e-95  328.2   0.2   1   1   1.8e-98   3.6e-95  328.0   0.2     3   289     2   282     1   282 0.96 [subseq from] aromatic di-alanine and TPR containing protein [Rhizoctonia solani AG-3 Rhs1AP]
EUC54252.1/716-996       -            281 CHAT                 PF12770.7    289   3.3e-95  328.2   0.2   1   1   1.8e-98   3.6e-95  328.0   0.2     3   288     2   281     1   281 0.96 [subseq from] aromatic di-alanine and TPR containing protein, putative [Rhizoctonia solani AG-3 Rhs1AP]
KZV70887.1/362-655       -            294 CHAT                 PF12770.7    289   3.3e-95  328.1   0.3   1   1   1.8e-98   3.7e-95  328.0   0.3     3   288     2   294     1   294 0.97 [subseq from] hypothetical protein PENSPDRAFT_427625, partial [Peniophora sp. CONT]
CCO37665.1/496-776       -            281 CHAT                 PF12770.7    289   3.3e-95  328.1   0.0   1   1   1.8e-98   3.7e-95  328.0   0.0     3   287     1   280     1   281 0.96 [subseq from] hypothetical protein BN14_11823 [Rhizoctonia solani AG-1 IB]
CUA71909.1/1186-1469     -            284 CHAT                 PF12770.7    289   3.4e-95  328.1   0.0   1   1   1.9e-98   3.8e-95  327.9   0.0     2   288     1   284     1   284 0.97 [subseq from] Pentafunctional AROM polypeptide [Rhizoctonia solani]
EUC58519.1/880-1162      -            283 CHAT                 PF12770.7    289   3.4e-95  328.1   0.0   1   1   1.9e-98   3.8e-95  327.9   0.0     3   289     2   283     1   283 0.95 [subseq from] aromatic di-alanine and TPR containing protein [Rhizoctonia solani AG-3 Rhs1AP]
KAA1473540.1/842-1140    -            299 CHAT                 PF12770.7    289   3.5e-95  328.1   0.4   1   1   1.9e-98   3.9e-95  327.9   0.4     3   288     1   299     1   299 0.97 [subseq from] hypothetical protein DENSPDRAFT_780272 [Dentipellis sp. KUC8613]
KIJ46697.1/1108-1394     -            287 CHAT                 PF12770.7    289   3.8e-95  327.9   0.1   1   1   2.1e-98   4.3e-95  327.8   0.1     1   288     1   287     1   287 0.96 [subseq from] hypothetical protein M422DRAFT_249861 [Sphaerobolus stellatus SS14]
KIM25054.1/232-507       -            276 CHAT                 PF12770.7    289   3.9e-95  327.9   0.0   1   1   2.1e-98   4.3e-95  327.8   0.0     3   288     2   276     1   276 0.96 [subseq from] hypothetical protein M408DRAFT_74940, partial [Serendipita vermifera MAFF 305830]
EXL47885.1/928-1244      -            317 CHAT                 PF12770.7    289   3.9e-95  327.9   0.1   1   1   2.2e-98   4.4e-95  327.7   0.1     3   288     2   317     1   317 0.97 [subseq from] hypothetical protein FOCG_10398 [Fusarium oxysporum f. sp. radicis-lycopersici 26381]
KEP45072.1/432-714       -            283 CHAT                 PF12770.7    289   4.1e-95  327.8   0.1   1   1   2.3e-98   4.6e-95  327.7   0.1     3   289     2   283     1   283 0.96 [subseq from] aromatic di-alanine and TPR containing protein [Rhizoctonia solani 123E]
EUC54256.1/705-986       -            282 CHAT                 PF12770.7    289   4.2e-95  327.8   0.7   1   1   2.3e-98   4.7e-95  327.6   0.7     3   289     2   282     1   282 0.96 [subseq from] aromatic di-alanine and TPR containing protein, putative [Rhizoctonia solani AG-3 Rhs1AP]
ENH70299.1/593-909       -            317 CHAT                 PF12770.7    289   4.3e-95  327.8   0.2   1   1   2.4e-98   4.8e-95  327.6   0.2     3   288     2   317     1   317 0.97 [subseq from] Putative 30S ribosomal protein S17P-like protein [Fusarium oxysporum f. sp. cubense race 1]
KEP45027.1/138-414       -            277 CHAT                 PF12770.7    289   4.3e-95  327.8   0.0   1   1   2.4e-98   4.8e-95  327.6   0.0     3   289     2   277     1   277 0.95 [subseq from] putative aromatic di-alanine and TPR containing protein [Rhizoctonia solani 123E]
KEP47504.1/734-1017      -            284 CHAT                 PF12770.7    289   4.3e-95  327.8   1.5   1   1   2.4e-98   4.8e-95  327.6   1.5     3   289     1   284     1   284 0.96 [subseq from] aromatic di-alanine and TPR containing protein [Rhizoctonia solani 123E]
KEP48000.1/773-1056      -            284 CHAT                 PF12770.7    289   4.4e-95  327.7   0.1   1   1   2.4e-98   4.9e-95  327.6   0.1     3   289     2   284     1   284 0.97 [subseq from] aromatic di-alanine and TPR containing protein [Rhizoctonia solani 123E]
VDB87399.1/913-1206      -            294 CHAT                 PF12770.7    289   4.6e-95  327.7   0.1   1   1   2.5e-98   5.1e-95  327.5   0.1     3   288     2   294     1   294 0.97 [subseq from] unnamed protein product [Peniophora sp. CBMAI 1063]
KZV68455.1/702-993       -            292 CHAT                 PF12770.7    289   4.7e-95  327.6   0.1   1   1   2.6e-98   5.2e-95  327.5   0.1     3   288     1   292     1   292 0.97 [subseq from] hypothetical protein PENSPDRAFT_754100 [Peniophora sp. CONT]
KIK51356.1/918-1200      -            283 CHAT                 PF12770.7    289   4.7e-95  327.6   0.8   1   1   2.6e-98   5.3e-95  327.5   0.8     4   288     2   283     1   283 0.98 [subseq from] hypothetical protein GYMLUDRAFT_265863 [Gymnopus luxurians FD-317 M1]
KIM26735.1/1519-1797     -            279 CHAT                 PF12770.7    289   4.7e-95  327.6   0.0   1   1   2.6e-98   5.3e-95  327.5   0.0     2   288     1   279     1   279 0.98 [subseq from] hypothetical protein M408DRAFT_25204 [Serendipita vermifera MAFF 305830]
PVF98136.1/1770-2050     -            281 CHAT                 PF12770.7    289   4.8e-95  327.6   0.0   1   1   2.7e-98   5.4e-95  327.4   0.0     2   288     1   281     1   281 0.97 [subseq from] hypothetical protein CPB86DRAFT_873630 [Serendipita vermifera 'subsp. bescii']
CCO33431.1/310-591       -            282 CHAT                 PF12770.7    289   5.3e-95  327.5   0.0   1   1   2.9e-98   5.9e-95  327.3   0.0     3   289     1   282     1   282 0.96 [subseq from] hypothetical protein BN14_07506 [Rhizoctonia solani AG-1 IB]
CEL54199.1/417-698       -            282 CHAT                 PF12770.7    289   5.3e-95  327.5   0.0   1   1   2.9e-98   5.9e-95  327.3   0.0     3   289     1   282     1   282 0.96 [subseq from] hypothetical protein RSOLAG1IB_11597 [Rhizoctonia solani AG-1 IB]
KZV69579.1/740-1031      -            292 CHAT                 PF12770.7    289   5.4e-95  327.4   0.0   1   1     3e-98     6e-95  327.3   0.0     4   288     2   292     1   292 0.97 [subseq from] TPR-like protein [Peniophora sp. CONT]
KIM28584.1/971-1247      -            277 CHAT                 PF12770.7    289   5.7e-95  327.4   0.0   1   1   3.2e-98   6.4e-95  327.2   0.0     3   288     2   277     1   277 0.96 [subseq from] hypothetical protein M408DRAFT_23633 [Serendipita vermifera MAFF 305830]
KEP45046.1/343-620       -            278 CHAT                 PF12770.7    289   6.4e-95  327.2   0.3   1   1   3.6e-98   7.2e-95  327.0   0.3     4   289     2   278     1   278 0.96 [subseq from] putative aromatic di-alanine and TPR containing protein [Rhizoctonia solani 123E]
EUC59193.1/133-414       -            282 CHAT                 PF12770.7    289   6.7e-95  327.1   0.3   1   1   3.7e-98   7.5e-95  327.0   0.3     3   289     1   282     1   282 0.95 [subseq from] aromatic di-alanine and TPR containing protein, putative, partial [Rhizoctonia solani AG-3 Rhs1AP]
KIJ35218.1/520-814       -            295 CHAT                 PF12770.7    289   6.9e-95  327.1   0.1   1   1   3.8e-98   7.7e-95  326.9   0.1     3   288     2   295     1   295 0.98 [subseq from] hypothetical protein M422DRAFT_84116, partial [Sphaerobolus stellatus SS14]
KZV77212.1/601-890       -            290 CHAT                 PF12770.7    289     7e-95  327.1   0.2   1   1   3.9e-98   7.8e-95  326.9   0.2     4   288     2   290     1   290 0.97 [subseq from] hypothetical protein PENSPDRAFT_568231 [Peniophora sp. CONT]
TFK45056.1/1293-1578     -            286 CHAT                 PF12770.7    289   7.4e-95  327.0   0.0   1   1   4.1e-98   8.3e-95  326.8   0.0     4   288     2   286     1   286 0.97 [subseq from] CHAT domain-containing protein [Crucibulum laeve]
KEP47502.1/879-1160      -            282 CHAT                 PF12770.7    289   7.5e-95  327.0   0.1   1   1   4.2e-98   8.4e-95  326.8   0.1     3   288     2   282     1   282 0.95 [subseq from] aromatic di-alanine and TPR containing protein [Rhizoctonia solani 123E]
KUL81895.1/522-830       -            309 CHAT                 PF12770.7    289   7.8e-95  326.9   0.0   1   1   4.3e-98   8.8e-95  326.8   0.0     2   288     1   309     1   309 0.97 [subseq from] hypothetical protein ZTR_09527 [Talaromyces verruculosus]
VDB95593.1/762-1052      -            291 CHAT                 PF12770.7    289   7.9e-95  326.9   1.4   1   1   4.4e-98   8.9e-95  326.7   1.4     2   288     1   291     1   291 0.97 [subseq from] unnamed protein product [Peniophora sp. CBMAI 1063]
KEP50336.1/869-1147      -            279 CHAT                 PF12770.7    289   8.1e-95  326.9   0.1   1   1   4.5e-98   9.1e-95  326.7   0.1     4   288     1   279     1   279 0.98 [subseq from] putative aromatic di-alanine and TPR containing protein [Rhizoctonia solani 123E]
KZV60222.1/733-1023      -            291 CHAT                 PF12770.7    289   8.4e-95  326.8   2.2   1   1   4.6e-98   9.3e-95  326.7   2.2     3   288     2   291     1   291 0.97 [subseq from] TPR-like protein [Peniophora sp. CONT]
KEP45396.1/232-514       -            283 CHAT                 PF12770.7    289   8.6e-95  326.8   0.2   1   1   4.8e-98   9.6e-95  326.6   0.2     3   289     2   283     1   283 0.95 [subseq from] aromatic di-alanine and TPR containing protein [Rhizoctonia solani 123E]
THU83222.1/707-998       -            292 CHAT                 PF12770.7    289   8.7e-95  326.8   0.0   1   1   4.8e-98   9.7e-95  326.6   0.0     2   288     1   292     1   292 0.96 [subseq from] TPR-like protein [Dendrothele bispora CBS 962.96]
PBK59430.1/694-981       -            288 CHAT                 PF12770.7    289   8.8e-95  326.8   0.2   1   1   4.9e-98   9.8e-95  326.6   0.2     3   288     1   288     1   288 0.95 [subseq from] hypothetical protein ARMSODRAFT_899233 [Armillaria solidipes]
XP_009547960.1/1106-1388 -            283 CHAT                 PF12770.7    289   8.8e-95  326.7   0.0   1   1   4.9e-98   9.8e-95  326.6   0.0     3   288     2   283     1   283 0.96 [subseq from] hypothetical protein HETIRDRAFT_63507 [Heterobasidion irregulare TC 32-1] >ETW80191.1 hypothetical protein HETIRDRAFT_63507 [Heterobasidion irregulare TC 32-1]
XP_009548690.1/1176-1458 -            283 CHAT                 PF12770.7    289   8.8e-95  326.7   0.0   1   1   4.9e-98   9.8e-95  326.6   0.0     3   288     2   283     1   283 0.96 [subseq from] hypothetical protein HETIRDRAFT_477720 [Heterobasidion irregulare TC 32-1] >ETW80176.1 hypothetical protein HETIRDRAFT_477720 [Heterobasidion irregulare TC 32-1]
KZV75835.1/885-1174      -            290 CHAT                 PF12770.7    289     9e-95  326.7   1.0   1   1     5e-98     1e-94  326.6   1.0     4   288     2   290     1   290 0.97 [subseq from] hypothetical protein PENSPDRAFT_570814 [Peniophora sp. CONT]
PPQ81059.1/1180-1476     -            297 CHAT                 PF12770.7    289     9e-95  326.7   0.0   1   1     5e-98     1e-94  326.6   0.0     3   288     2   297     1   297 0.97 [subseq from] hypothetical protein CVT26_006164 [Gymnopilus dilepis]
KDQ61273.1/759-1034      -            276 CHAT                 PF12770.7    289   9.3e-95  326.7   0.9   1   1   5.1e-98     1e-94  326.5   0.9     3   288     2   276     1   276 0.97 [subseq from] hypothetical protein JAAARDRAFT_710165 [Jaapia argillacea MUCL 33604]
KEP49048.1/1078-1360     -            283 CHAT                 PF12770.7    289   9.4e-95  326.7   0.1   1   1   5.2e-98   1.1e-94  326.5   0.1     3   289     2   283     1   283 0.96 [subseq from] aromatic di-alanine and TPR containing protein [Rhizoctonia solani 123E]
CEL56737.1/768-1048      -            281 CHAT                 PF12770.7    289   9.4e-95  326.6   0.0   1   1   5.2e-98   1.1e-94  326.5   0.0     3   288     2   281     1   281 0.97 [subseq from] hypothetical protein RSOLAG1IB_08039 [Rhizoctonia solani AG-1 IB]
XP_018064354.1/967-1287  -            321 CHAT                 PF12770.7    289   9.8e-95  326.6   0.0   1   1   5.5e-98   1.1e-94  326.4   0.0     3   288     2   321     1   321 0.97 [subseq from] hypothetical protein LY89DRAFT_656612 [Phialocephala scopiformis] >KUJ09999.1 hypothetical protein LY89DRAFT_656612 [Phialocephala scopiformis]
KAB5592541.1/897-1180    -            284 CHAT                 PF12770.7    289     1e-94  326.5   0.1   1   1   5.6e-98   1.1e-94  326.4   0.1     3   288     2   284     1   284 0.97 [subseq from] Aromatic di-alanine and TPR containing protein [Ceratobasidium theobromae]
PVF90903.1/261-541       -            281 CHAT                 PF12770.7    289     1e-94  326.5   0.0   1   1   5.6e-98   1.1e-94  326.4   0.0     3   288     2   281     1   281 0.96 [subseq from] hypothetical protein CPB86DRAFT_504319 [Serendipita vermifera 'subsp. bescii']
TFK60005.1/389-672       -            284 CHAT                 PF12770.7    289     1e-94  326.5   0.1   1   1   5.7e-98   1.1e-94  326.4   0.1     4   288     2   284     1   284 0.95 [subseq from] hypothetical protein BDN72DRAFT_554028 [Pluteus cervinus]
KEP48575.1/705-986       -            282 CHAT                 PF12770.7    289     1e-94  326.5   0.5   1   1   5.7e-98   1.2e-94  326.4   0.5     3   289     2   282     1   282 0.96 [subseq from] putative aromatic di-alanine and TPR containing protein [Rhizoctonia solani 123E]
CUA68939.1/780-1062      -            283 CHAT                 PF12770.7    289   1.1e-94  326.5   0.1   1   1   5.8e-98   1.2e-94  326.3   0.1     2   289     1   283     1   283 0.97 [subseq from] SWI/SNF and RSC complexes subunit ssr3 [Schizosaccharomyces pombe 972h-] [Rhizoctonia solani]
PVF92339.1/630-909       -            280 CHAT                 PF12770.7    289   1.1e-94  326.5   0.0   1   1     6e-98   1.2e-94  326.3   0.0     3   288     1   280     1   280 0.97 [subseq from] hypothetical protein CPB86DRAFT_195532, partial [Serendipita vermifera 'subsp. bescii']
KZV60225.1/573-862       -            290 CHAT                 PF12770.7    289   1.1e-94  326.4   0.9   1   1     6e-98   1.2e-94  326.3   0.9     4   288     2   290     1   290 0.97 [subseq from] hypothetical protein PENSPDRAFT_760127 [Peniophora sp. CONT]
KZT10306.1/748-1037      -            290 CHAT                 PF12770.7    289   1.1e-94  326.4   0.0   1   1   6.1e-98   1.2e-94  326.3   0.0     3   288     2   290     1   290 0.97 [subseq from] TPR-like protein [Laetiporus sulphureus 93-53]
EUC54332.1/240-521       -            282 CHAT                 PF12770.7    289   1.1e-94  326.4   0.1   1   1   6.1e-98   1.2e-94  326.3   0.1     3   289     1   282     1   282 0.97 [subseq from] aromatic di-alanine and TPR containing protein [Rhizoctonia solani AG-3 Rhs1AP]
KEP47698.1/263-544       -            282 CHAT                 PF12770.7    289   1.1e-94  326.4   0.1   1   1   6.1e-98   1.2e-94  326.3   0.1     3   289     1   282     1   282 0.97 [subseq from] aromatic di-alanine and TPR containing protein [Rhizoctonia solani 123E]
KDN39147.1/657-937       -            281 CHAT                 PF12770.7    289   1.1e-94  326.4   0.0   1   1   6.2e-98   1.3e-94  326.2   0.0     3   288     2   281     1   281 0.96 [subseq from] hypothetical protein RSAG8_09054, partial [Rhizoctonia solani AG-8 WAC10335]
VDB91775.1/1043-1338     -            296 CHAT                 PF12770.7    289   1.1e-94  326.4   0.4   1   1   6.3e-98   1.3e-94  326.2   0.4     3   288     2   296     1   296 0.97 [subseq from] unnamed protein product [Peniophora sp. CBMAI 1063]
EGU77905.1/927-1246      -            320 CHAT                 PF12770.7    289   1.2e-94  326.4   0.1   1   1   6.4e-98   1.3e-94  326.2   0.1     3   288     2   320     1   320 0.96 [subseq from] hypothetical protein FOXB_11586 [Fusarium oxysporum Fo5176] >EXL67164.1 hypothetical protein FOPG_16690 [Fusarium oxysporum f. sp. conglutinans race 2 54008]
KAB5591323.1/872-1152    -            281 CHAT                 PF12770.7    289   1.2e-94  326.3   0.1   1   1   6.5e-98   1.3e-94  326.2   0.1     2   288     1   281     1   281 0.97 [subseq from] Aromatic di-alanine and TPR containing protein [Ceratobasidium theobromae]
KUL82059.1/387-694       -            308 CHAT                 PF12770.7    289   1.2e-94  326.3   0.0   1   1   6.6e-98   1.3e-94  326.2   0.0     3   288     1   308     1   308 0.97 [subseq from] hypothetical protein ZTR_10675 [Talaromyces verruculosus]
KDR79601.1/533-823       -            291 CHAT                 PF12770.7    289   1.2e-94  326.3   0.0   1   1   6.8e-98   1.4e-94  326.1   0.0     3   288     2   291     1   291 0.96 [subseq from] hypothetical protein GALMADRAFT_63499 [Galerina marginata CBS 339.88]
CEL55876.1/825-1123      -            299 CHAT                 PF12770.7    289   1.2e-94  326.3   0.2   1   1   6.9e-98   1.4e-94  326.1   0.2     3   289     2   299     1   299 0.93 [subseq from] hypothetical protein RSOLAG1IB_01888 [Rhizoctonia solani AG-1 IB]
VDB95587.1/910-1200      -            291 CHAT                 PF12770.7    289   1.3e-94  326.2   0.1   1   1   7.3e-98   1.5e-94  326.0   0.1     3   288     2   291     1   291 0.96 [subseq from] unnamed protein product [Peniophora sp. CBMAI 1063]
KEP50524.1/716-996       -            281 CHAT                 PF12770.7    289   1.4e-94  326.1   0.4   1   1   7.6e-98   1.5e-94  326.0   0.4     3   288     2   281     1   281 0.96 [subseq from] putative aromatic di-alanine and TPR containing protein [Rhizoctonia solani 123E]
VDC02438.1/882-1169      -            288 CHAT                 PF12770.7    289   1.4e-94  326.1   0.2   1   1   7.6e-98   1.5e-94  325.9   0.2     3   288     1   288     1   288 0.97 [subseq from] unnamed protein product [Peniophora sp. CBMAI 1063]
PVF92133.1/739-1019      -            281 CHAT                 PF12770.7    289   1.6e-94  325.9   0.0   1   1   8.8e-98   1.8e-94  325.7   0.0     3   288     2   281     1   281 0.97 [subseq from] hypothetical protein CPB86DRAFT_791449 [Serendipita vermifera 'subsp. bescii']
KEP47252.1/351-632       -            282 CHAT                 PF12770.7    289   1.7e-94  325.8   0.1   1   1   9.3e-98   1.9e-94  325.7   0.1     3   289     1   282     1   282 0.95 [subseq from] aromatic di-alanine and TPR containing protein, partial [Rhizoctonia solani 123E]
CEL52542.1/985-1266      -            282 CHAT                 PF12770.7    289   1.7e-94  325.8   0.0   1   1   9.4e-98   1.9e-94  325.7   0.0     3   289     1   282     1   282 0.96 [subseq from] Putative 30S ribosomal protein S17P-like OS=Methanosarcina acetivorans (strain ATCC 35395 / DSM 2834 / JCM 12185 / C2A) GN=MA_2024 PE=3 SV=1 [Rhizoctonia solani AG-1 IB]
CUA68645.1/1167-1450     -            284 CHAT                 PF12770.7    289   1.7e-94  325.8   0.0   1   1   9.5e-98   1.9e-94  325.6   0.0     3   289     2   284     1   284 0.96 [subseq from] Cytadherence high molecular weight protein 2 [Rhizoctonia solani]
KDN46564.1/577-860       -            284 CHAT                 PF12770.7    289   1.7e-94  325.8   0.1   1   1   9.6e-98   1.9e-94  325.6   0.1     3   289     2   284     1   284 0.96 [subseq from] LOW QUALITY PROTEIN: hypothetical protein RSAG8_04217, partial [Rhizoctonia solani AG-8 WAC10335]
VDC05844.1/912-1202      -            291 CHAT                 PF12770.7    289   1.7e-94  325.8   0.1   1   1   9.7e-98     2e-94  325.6   0.1     3   288     2   291     1   291 0.96 [subseq from] unnamed protein product [Peniophora sp. CBMAI 1063]
TFK24032.1/721-1013      -            293 CHAT                 PF12770.7    289   1.8e-94  325.8   0.0   1   1   9.8e-98     2e-94  325.6   0.0     3   288     2   293     1   293 0.98 [subseq from] hypothetical protein FA15DRAFT_742899, partial [Coprinopsis marcescibilis]
KIK58124.1/1017-1309     -            293 CHAT                 PF12770.7    289   1.8e-94  325.7   0.1   1   1     1e-97     2e-94  325.6   0.1     3   289     2   293     1   293 0.97 [subseq from] hypothetical protein GYMLUDRAFT_98321 [Gymnopus luxurians FD-317 M1]
PVF91858.1/278-556       -            279 CHAT                 PF12770.7    289   1.9e-94  325.7   0.0   1   1     1e-97   2.1e-94  325.5   0.0     3   288     2   279     1   279 0.97 [subseq from] hypothetical protein CPB86DRAFT_820141 [Serendipita vermifera 'subsp. bescii']
KAB5591218.1/951-1234    -            284 CHAT                 PF12770.7    289   1.9e-94  325.7   0.8   1   1     1e-97   2.1e-94  325.5   0.8     3   288     2   284     1   284 0.96 [subseq from] Aromatic di-alanine and TPR containing protein [Ceratobasidium theobromae]
VDC06467.1/786-1076      -            291 CHAT                 PF12770.7    289   1.9e-94  325.7   0.1   1   1     1e-97   2.1e-94  325.5   0.1     3   288     1   291     1   291 0.96 [subseq from] unnamed protein product [Peniophora sp. CBMAI 1063]
KIM28570.1/428-704       -            277 CHAT                 PF12770.7    289     2e-94  325.6   0.1   1   1   1.1e-97   2.2e-94  325.5   0.1     3   288     2   277     1   277 0.97 [subseq from] hypothetical protein M408DRAFT_69393 [Serendipita vermifera MAFF 305830]
KZV60145.1/284-575       -            292 CHAT                 PF12770.7    289     2e-94  325.6   0.0   1   1   1.1e-97   2.2e-94  325.4   0.0     3   288     1   292     1   292 0.97 [subseq from] hypothetical protein PENSPDRAFT_760164 [Peniophora sp. CONT]
PCD30394.1/889-1208      -            320 CHAT                 PF12770.7    289     2e-94  325.6   0.3   1   1   1.1e-97   2.2e-94  325.4   0.3     2   288     1   320     1   320 0.96 [subseq from] hypothetical protein AU210_010076 [Fusarium oxysporum f. sp. radicis-cucumerinum]
CEL56174.1/783-1064      -            282 CHAT                 PF12770.7    289   2.2e-94  325.5   0.0   1   1   1.2e-97   2.4e-94  325.3   0.0     3   289     1   282     1   282 0.96 [subseq from] hypothetical protein RSOLAG1IB_11863 [Rhizoctonia solani AG-1 IB]
RKL04597.1/928-1247      -            320 CHAT                 PF12770.7    289   2.3e-94  325.4   0.3   1   1   1.3e-97   2.6e-94  325.2   0.3     2   288     1   320     1   320 0.96 [subseq from] hypothetical protein BFJ68_g10992 [Fusarium oxysporum]
KZV76145.1/568-860       -            293 CHAT                 PF12770.7    289   2.3e-94  325.4   0.0   1   1   1.3e-97   2.6e-94  325.2   0.0     3   288     1   293     1   293 0.97 [subseq from] hypothetical protein PENSPDRAFT_725982, partial [Peniophora sp. CONT]
PVF93861.1/2092-2372     -            281 CHAT                 PF12770.7    289   2.3e-94  325.4   0.0   1   1   1.3e-97   2.6e-94  325.2   0.0     3   288     2   281     1   281 0.97 [subseq from] hypothetical protein CPB86DRAFT_818481 [Serendipita vermifera 'subsp. bescii']
THH12051.1/1105-1389     -            285 CHAT                 PF12770.7    289   2.4e-94  325.3   0.0   1   1   1.3e-97   2.7e-94  325.2   0.0     3   288     2   285     1   285 0.96 [subseq from] hypothetical protein EW146_g7828, partial [Bondarzewia mesenterica]
PVF92043.1/700-980       -            281 CHAT                 PF12770.7    289   2.5e-94  325.3   0.0   1   1   1.4e-97   2.8e-94  325.1   0.0     3   288     2   281     1   281 0.96 [subseq from] TPR-like protein [Serendipita vermifera 'subsp. bescii']
CUA67221.1/829-1117      -            289 CHAT                 PF12770.7    289   2.5e-94  325.3   0.0   1   1   1.4e-97   2.8e-94  325.1   0.0     2   289     1   289     1   289 0.96 [subseq from] Girdin [Rhizoctonia solani]
TFK19272.1/771-1062      -            292 CHAT                 PF12770.7    289   2.5e-94  325.2   0.0   1   1   1.4e-97   2.8e-94  325.1   0.0     3   288     2   292     1   292 0.97 [subseq from] hypothetical protein FA15DRAFT_648605 [Coprinopsis marcescibilis]
VDB91388.1/842-1130      -            289 CHAT                 PF12770.7    289   2.6e-94  325.2   1.1   1   1   1.4e-97   2.9e-94  325.1   1.1     3   288     2   289     1   289 0.95 [subseq from] unnamed protein product [Peniophora sp. CBMAI 1063]
KEP49135.1/707-988       -            282 CHAT                 PF12770.7    289   2.6e-94  325.2   0.2   1   1   1.4e-97   2.9e-94  325.1   0.2     3   289     2   282     1   282 0.96 [subseq from] putative aromatic di-alanine and TPR containing protein [Rhizoctonia solani 123E]
VDC05865.1/822-1111      -            290 CHAT                 PF12770.7    289   2.6e-94  325.2   0.1   1   1   1.4e-97   2.9e-94  325.1   0.1     4   288     2   290     1   290 0.97 [subseq from] unnamed protein product [Peniophora sp. CBMAI 1063]
VDC06470.1/876-1167      -            292 CHAT                 PF12770.7    289   2.6e-94  325.2   0.0   1   1   1.5e-97   2.9e-94  325.0   0.0     3   288     2   292     1   292 0.97 [subseq from] unnamed protein product [Peniophora sp. CBMAI 1063]
PVF92655.1/851-1131      -            281 CHAT                 PF12770.7    289   2.7e-94  325.1   0.0   1   1   1.5e-97     3e-94  325.0   0.0     3   288     2   281     1   281 0.96 [subseq from] hypothetical protein CPB86DRAFT_829849 [Serendipita vermifera 'subsp. bescii']
CEL62919.1/952-1237      -            286 CHAT                 PF12770.7    289   2.8e-94  325.1   0.2   1   1   1.5e-97   3.1e-94  324.9   0.2     3   289     2   286     1   286 0.94 [subseq from] hypothetical protein RSOLAG1IB_10578 [Rhizoctonia solani AG-1 IB]
VDC07767.1/150-441       -            292 CHAT                 PF12770.7    289   2.8e-94  325.1   0.0   1   1   1.6e-97   3.2e-94  324.9   0.0     3   288     2   292     1   292 0.97 [subseq from] unnamed protein product [Peniophora sp. CBMAI 1063]
KIM25050.1/575-851       -            277 CHAT                 PF12770.7    289   2.9e-94  325.1   0.0   1   1   1.6e-97   3.2e-94  324.9   0.0     3   288     2   277     1   277 0.97 [subseq from] hypothetical protein M408DRAFT_26459, partial [Serendipita vermifera MAFF 305830]
CUA77268.1/259-548       -            290 CHAT                 PF12770.7    289   2.9e-94  325.0   0.1   1   1   1.6e-97   3.2e-94  324.9   0.1     3   288     2   290     1   290 0.96 [subseq from] hypothetical protein RSOLAG22IIIB_06608 [Rhizoctonia solani]
PBK75331.1/768-1061      -            294 CHAT                 PF12770.7    289   3.1e-94  325.0   0.2   1   1   1.7e-97   3.4e-94  324.8   0.2     3   288     2   294     1   294 0.95 [subseq from] hypothetical protein ARMSODRAFT_1012785 [Armillaria solidipes]
PVF99209.1/890-1168      -            279 CHAT                 PF12770.7    289   3.4e-94  324.8   0.1   1   1   1.9e-97   3.7e-94  324.7   0.1     3   288     2   279     1   279 0.97 [subseq from] TPR-like protein [Serendipita vermifera 'subsp. bescii']
EPS36251.1/955-1285      -            331 CHAT                 PF12770.7    289   3.4e-94  324.8   0.0   1   1   1.9e-97   3.8e-94  324.6   0.0     3   288     2   331     1   331 0.98 [subseq from] hypothetical protein H072_10268 [Dactylellina haptotyla CBS 200.50]
TFK47546.1/917-1200      -            284 CHAT                 PF12770.7    289   3.5e-94  324.8   0.1   1   1   1.9e-97   3.9e-94  324.6   0.1     3   288     2   284     1   284 0.96 [subseq from] TPR-like protein [Heliocybe sulcata]
EXK84329.1/927-1246      -            320 CHAT                 PF12770.7    289   3.5e-94  324.8   0.1   1   1     2e-97   3.9e-94  324.6   0.1     3   288     2   320     1   320 0.96 [subseq from] hypothetical protein FOQG_11586 [Fusarium oxysporum f. sp. raphani 54005]
KZV68459.1/273-563       -            291 CHAT                 PF12770.7    289   3.5e-94  324.8   0.5   1   1     2e-97   3.9e-94  324.6   0.5     4   288     2   291     1   291 0.97 [subseq from] hypothetical protein PENSPDRAFT_653166 [Peniophora sp. CONT]
VDB96099.1/741-1032      -            292 CHAT                 PF12770.7    289   3.5e-94  324.8   0.0   1   1     2e-97     4e-94  324.6   0.0     4   288     2   292     1   292 0.97 [subseq from] unnamed protein product [Peniophora sp. CBMAI 1063]
TDL14173.1/616-899       -            284 CHAT                 PF12770.7    289   3.6e-94  324.7   0.1   1   1     2e-97   4.1e-94  324.6   0.1     3   288     1   284     1   284 0.97 [subseq from] TPR-like protein, partial [Rickenella mellea]
XP_007303566.1/777-1070  -            294 CHAT                 PF12770.7    289   3.8e-94  324.7   0.2   1   1   2.1e-97   4.3e-94  324.5   0.2     2   289     1   294     1   294 0.96 [subseq from] hypothetical protein STEHIDRAFT_110541 [Stereum hirsutum FP-91666 SS1] >EIM87293.1 hypothetical protein STEHIDRAFT_110541 [Stereum hirsutum FP-91666 SS1]
EMR87693.1/905-1248      -            344 CHAT                 PF12770.7    289   3.9e-94  324.6   0.1   1   1   2.2e-97   4.5e-94  324.4   0.1     2   288     1   344     1   344 0.96 [subseq from] putative tpr domain containing protein [Botrytis cinerea BcDW1]
KIM87959.1/276-558       -            283 CHAT                 PF12770.7    289   3.9e-94  324.6   1.0   1   1   2.2e-97   4.4e-94  324.5   1.0     3   288     1   283     1   283 0.97 [subseq from] hypothetical protein PILCRDRAFT_266692, partial [Piloderma croceum F 1598]
EUC57659.1/536-818       -            283 CHAT                 PF12770.7    289     4e-94  324.6   0.0   1   1   2.2e-97   4.5e-94  324.4   0.0     3   289     2   283     1   283 0.96 [subseq from] aromatic di-alanine and TPR containing protein [Rhizoctonia solani AG-3 Rhs1AP]
KEP45080.1/536-818       -            283 CHAT                 PF12770.7    289     4e-94  324.6   0.0   1   1   2.2e-97   4.5e-94  324.4   0.0     3   289     2   283     1   283 0.96 [subseq from] aromatic di-alanine and TPR containing protein [Rhizoctonia solani 123E]
KAB5526492.1/1030-1367   -            338 CHAT                 PF12770.7    289   4.1e-94  324.6   0.0   1   1   2.3e-97   4.6e-94  324.4   0.0     3   288     2   338     1   338 0.97 [subseq from] CHAT domain-containing protein [Coniochaeta sp. 2T2.1]
KZV66560.1/903-1192      -            290 CHAT                 PF12770.7    289   4.1e-94  324.5   3.5   1   1   2.3e-97   4.6e-94  324.4   3.5     3   288     2   290     1   290 0.97 [subseq from] hypothetical protein PENSPDRAFT_636771 [Peniophora sp. CONT]
CUA71843.1/699-980       -            282 CHAT                 PF12770.7    289   4.1e-94  324.5   0.5   1   1   2.3e-97   4.6e-94  324.4   0.5     3   289     2   282     1   282 0.96 [subseq from] N-(5-amino-5-carboxypentanoyl)-L-cysteinyl-D-valine synthase [Rhizoctonia solani]
KAB5589856.1/962-1245    -            284 CHAT                 PF12770.7    289   4.2e-94  324.5   0.1   1   1   2.3e-97   4.6e-94  324.4   0.1     3   288     2   284     1   284 0.97 [subseq from] CHAT domain containing protein [Ceratobasidium theobromae]
XP_012180736.1/1111-1398 -            288 CHAT                 PF12770.7    289   4.2e-94  324.5   0.2   1   1   2.3e-97   4.7e-94  324.4   0.2     3   288     2   288     1   288 0.97 [subseq from] predicted protein [Fibroporia radiculosa] >CCM01453.1 predicted protein [Fibroporia radiculosa]
CCD51204.1/654-997       -            344 CHAT                 PF12770.7    289   4.2e-94  324.5   0.1   1   1   2.4e-97   4.8e-94  324.3   0.1     2   288     1   344     1   344 0.96 [subseq from] hypothetical protein BofuT4_P085660.1 [Botrytis cinerea T4]
EUC62775.1/436-719       -            284 CHAT                 PF12770.7    289   4.2e-94  324.5   0.1   1   1   2.3e-97   4.7e-94  324.4   0.1     3   289     2   284     1   284 0.97 [subseq from] aromatic di-alanine and TPR containing protein, putative [Rhizoctonia solani AG-3 Rhs1AP]
XP_024548119.1/908-1251  -            344 CHAT                 PF12770.7    289   4.2e-94  324.5   0.1   1   1   2.4e-97   4.8e-94  324.3   0.1     2   288     1   344     1   344 0.96 [subseq from] hypothetical protein BCIN_04g00870 [Botrytis cinerea B05.10] >ATZ48869.1 hypothetical protein BCIN_04g00870 [Botrytis cinerea B05.10]
KAA1474124.1/806-1088    -            283 CHAT                 PF12770.7    289   4.3e-94  324.5   2.4   1   1   2.4e-97   4.8e-94  324.3   2.4     1   288     1   283     1   283 0.97 [subseq from] hypothetical protein DENSPDRAFT_314359 [Dentipellis sp. KUC8613]
XP_001880699.1/752-1041  -            290 CHAT                 PF12770.7    289   4.3e-94  324.5   0.0   1   1   2.4e-97   4.9e-94  324.3   0.0     3   288     1   290     1   290 0.93 [subseq from] predicted protein [Laccaria bicolor S238N-H82] >EDR08474.1 predicted protein [Laccaria bicolor S238N-H82]
CUA71464.1/1058-1341     -            284 CHAT                 PF12770.7    289   4.4e-94  324.5   0.1   1   1   2.4e-97   4.9e-94  324.3   0.1     2   288     1   284     1   284 0.96 [subseq from] Dynein heavy chain 2, axonemal [Rhizoctonia solani]
EMT73617.1/616-933       -            318 CHAT                 PF12770.7    289   4.4e-94  324.5   0.7   1   1   2.4e-97   4.9e-94  324.3   0.7     2   288     1   318     1   318 0.96 [subseq from] Putative 30S ribosomal protein S17P-like protein [Fusarium oxysporum f. sp. cubense race 4]
XP_031066571.1/928-1245  -            318 CHAT                 PF12770.7    289   4.4e-94  324.5   0.7   1   1   2.4e-97   4.9e-94  324.3   0.7     2   288     1   318     1   318 0.96 [subseq from] uncharacterized protein FOIG_04698 [Fusarium oxysporum f. sp. cubense tropical race 4 54006] >EXM04482.1 hypothetical protein FOIG_04698 [Fusarium oxysporum f. sp. cubense tropical race 4 54006] >TXB98651.1 hypothetical protein FocTR4_00012421 [Fusarium oxysporum f. sp. cubense]
PVF92047.1/729-1009      -            281 CHAT                 PF12770.7    289   4.4e-94  324.4   0.0   1   1   2.4e-97   4.9e-94  324.3   0.0     3   288     2   281     1   281 0.97 [subseq from] hypothetical protein CPB86DRAFT_744788 [Serendipita vermifera 'subsp. bescii']
PVF92049.1/482-762       -            281 CHAT                 PF12770.7    289   4.4e-94  324.4   0.0   1   1   2.4e-97   4.9e-94  324.3   0.0     3   288     2   281     1   281 0.97 [subseq from] hypothetical protein CPB86DRAFT_791558, partial [Serendipita vermifera 'subsp. bescii']
VDB90679.1/2503-2790     -            288 CHAT                 PF12770.7    289   4.6e-94  324.4   0.0   1   1   2.5e-97   5.1e-94  324.2   0.0     4   288     1   288     1   288 0.98 [subseq from] unnamed protein product [Peniophora sp. CBMAI 1063]
KIJ54118.1/992-1283      -            292 CHAT                 PF12770.7    289   4.7e-94  324.3   0.1   1   1   2.6e-97   5.3e-94  324.2   0.1     1   288     1   292     1   292 0.96 [subseq from] hypothetical protein M422DRAFT_241376 [Sphaerobolus stellatus SS14]
EWZ34187.1/928-1247      -            320 CHAT                 PF12770.7    289   4.8e-94  324.3   0.2   1   1   2.7e-97   5.4e-94  324.2   0.2     2   288     1   320     1   320 0.96 [subseq from] hypothetical protein FOZG_12190 [Fusarium oxysporum Fo47]
KZV82916.1/894-1190      -            297 CHAT                 PF12770.7    289   4.8e-94  324.3   0.2   1   1   2.7e-97   5.3e-94  324.2   0.2     1   288     1   297     1   297 0.95 [subseq from] hypothetical protein EXIGLDRAFT_656668 [Exidia glandulosa HHB12029]
THV01704.1/888-1170      -            283 CHAT                 PF12770.7    289   4.9e-94  324.3   0.0   1   1   2.7e-97   5.5e-94  324.1   0.0     4   289     2   283     1   283 0.96 [subseq from] hypothetical protein K435DRAFT_654808, partial [Dendrothele bispora CBS 962.96]
PVF94405.1/129-406       -            278 CHAT                 PF12770.7    289     5e-94  324.3   0.0   1   1   2.8e-97   5.6e-94  324.1   0.0     3   288     2   278     1   278 0.96 [subseq from] hypothetical protein CPB86DRAFT_800498 [Serendipita vermifera 'subsp. bescii']
EXA32574.1/927-1243      -            317 CHAT                 PF12770.7    289   5.3e-94  324.2   0.4   1   1   2.9e-97   5.9e-94  324.0   0.4     3   288     2   317     1   317 0.97 [subseq from] hypothetical protein FOVG_16256 [Fusarium oxysporum f. sp. pisi HDV247]
KUL82062.1/882-1190      -            309 CHAT                 PF12770.7    289   5.4e-94  324.2   0.0   1   1     3e-97     6e-94  324.0   0.0     2   288     1   309     1   309 0.97 [subseq from] hypothetical protein ZTR_10670 [Talaromyces verruculosus]
EWZ80294.1/928-1247      -            320 CHAT                 PF12770.7    289   5.5e-94  324.1   0.2   1   1     3e-97   6.1e-94  324.0   0.2     2   288     1   320     1   320 0.96 [subseq from] hypothetical protein FOWG_15674 [Fusarium oxysporum f. sp. lycopersici MN25]
EXK36811.1/928-1247      -            320 CHAT                 PF12770.7    289   5.5e-94  324.1   0.2   1   1   3.1e-97   6.2e-94  324.0   0.2     2   288     1   320     1   320 0.95 [subseq from] hypothetical protein FOMG_07709 [Fusarium oxysporum f. sp. melonis 26406]
XP_018245942.1/928-1247  -            320 CHAT                 PF12770.7    289   5.5e-94  324.1   0.2   1   1   3.1e-97   6.2e-94  324.0   0.2     2   288     1   320     1   320 0.95 [subseq from] hypothetical protein FOXG_08946 [Fusarium oxysporum f. sp. lycopersici 4287] >KNB07897.1 hypothetical protein FOXG_08946 [Fusarium oxysporum f. sp. lycopersici 4287]
CEL57069.1/1056-1339     -            284 CHAT                 PF12770.7    289   5.5e-94  324.1   0.1   1   1   3.1e-97   6.2e-94  324.0   0.1     3   288     2   284     1   284 0.97 [subseq from] hypothetical protein RSOLAG1IB_08323 [Rhizoctonia solani AG-1 IB]
KZV68463.1/702-992       -            291 CHAT                 PF12770.7    289   5.8e-94  324.1   0.7   1   1   3.2e-97   6.4e-94  323.9   0.7     4   288     2   291     1   291 0.97 [subseq from] TPR-like protein [Peniophora sp. CONT]
RKL01774.1/928-1247      -            320 CHAT                 PF12770.7    289   6.3e-94  323.9   0.5   1   1   3.5e-97     7e-94  323.8   0.5     2   288     1   320     1   320 0.96 [subseq from] hypothetical protein BFJ71_g5103 [Fusarium oxysporum]
KZV67162.1/710-1000      -            291 CHAT                 PF12770.7    289   6.7e-94  323.9   0.5   1   1   3.7e-97   7.5e-94  323.7   0.5     4   288     2   291     1   291 0.98 [subseq from] hypothetical protein PENSPDRAFT_636072 [Peniophora sp. CONT]
VDB94140.1/720-1017      -            298 CHAT                 PF12770.7    289   6.8e-94  323.8   1.8   1   1   3.8e-97   7.6e-94  323.7   1.8     3   288     2   298     1   298 0.98 [subseq from] unnamed protein product [Peniophora sp. CBMAI 1063]
PVF92335.1/916-1196      -            281 CHAT                 PF12770.7    289   6.9e-94  323.8   0.0   1   1   3.8e-97   7.7e-94  323.7   0.0     3   288     2   281     1   281 0.97 [subseq from] hypothetical protein CPB86DRAFT_877951 [Serendipita vermifera 'subsp. bescii']
KDQ54437.1/767-1049      -            283 CHAT                 PF12770.7    289     7e-94  323.8   0.4   1   1   3.9e-97   7.8e-94  323.6   0.4     2   288     1   283     1   283 0.96 [subseq from] hypothetical protein JAAARDRAFT_112935, partial [Jaapia argillacea MUCL 33604]
PVF92182.1/817-1097      -            281 CHAT                 PF12770.7    289   7.2e-94  323.8   0.0   1   1     4e-97     8e-94  323.6   0.0     2   288     1   281     1   281 0.96 [subseq from] TPR-like protein [Serendipita vermifera 'subsp. bescii']
VDC04619.1/986-1274      -            289 CHAT                 PF12770.7    289   7.3e-94  323.7   0.1   1   1   4.1e-97   8.2e-94  323.6   0.1     3   288     1   289     1   289 0.96 [subseq from] unnamed protein product [Peniophora sp. CBMAI 1063]
KIM86457.1/785-1067      -            283 CHAT                 PF12770.7    289   7.4e-94  323.7   0.1   1   1   4.1e-97   8.2e-94  323.6   0.1     4   288     2   283     1   283 0.97 [subseq from] hypothetical protein PILCRDRAFT_816418 [Piloderma croceum F 1598]
RYP13180.1/141-472       -            332 CHAT                 PF12770.7    289   8.2e-94  323.6   0.3   1   1   4.6e-97   9.2e-94  323.4   0.3     2   288     1   332     1   332 0.96 [subseq from] hypothetical protein DL765_007007 [Monosporascus sp. GIB2]
CUA74554.1/1338-1687     -            350 CHAT                 PF12770.7    289   8.3e-94  323.6   0.0   1   1     6e-97   1.2e-93  323.0   0.0     4   288     2   350     1   350 0.95 [subseq from] Tetratricopeptide repeat protein 28 [Rhizoctonia solani]
VDC07766.1/771-1063      -            293 CHAT                 PF12770.7    289   8.7e-94  323.5   0.0   1   1   4.8e-97   9.7e-94  323.3   0.0     3   288     2   293     1   293 0.97 [subseq from] unnamed protein product [Peniophora sp. CBMAI 1063]
VDB94149.1/873-1170      -            298 CHAT                 PF12770.7    289   8.7e-94  323.5   1.6   1   1   4.8e-97   9.7e-94  323.3   1.6     3   288     2   298     1   298 0.98 [subseq from] unnamed protein product [Peniophora sp. CBMAI 1063]
TDL23540.1/188-474       -            287 CHAT                 PF12770.7    289   8.8e-94  323.5   0.0   1   1   4.9e-97   9.8e-94  323.3   0.0     3   288     2   287     1   287 0.95 [subseq from] hypothetical protein BD410DRAFT_787385 [Rickenella mellea]
KZV60452.1/882-1175      -            294 CHAT                 PF12770.7    289     9e-94  323.4   0.0   1   1     5e-97     1e-93  323.3   0.0     3   288     1   294     1   294 0.97 [subseq from] hypothetical protein PENSPDRAFT_341349 [Peniophora sp. CONT]
TDL15147.1/587-869       -            283 CHAT                 PF12770.7    289   9.8e-94  323.3   0.1   1   1   5.4e-97   1.1e-93  323.2   0.1     3   288     2   283     1   283 0.96 [subseq from] hypothetical protein BD410DRAFT_733111 [Rickenella mellea]
THU94888.1/753-1043      -            291 CHAT                 PF12770.7    289     1e-93  323.3   0.7   1   1   5.5e-97   1.1e-93  323.1   0.7     4   288     2   291     1   291 0.96 [subseq from] hypothetical protein K435DRAFT_860064 [Dendrothele bispora CBS 962.96]
VDB92496.1/1121-1410     -            290 CHAT                 PF12770.7    289     1e-93  323.2   0.0   1   1   5.7e-97   1.2e-93  323.1   0.0     4   288     2   290     1   290 0.97 [subseq from] unnamed protein product [Peniophora sp. CBMAI 1063]
KAA1472304.1/14-303      -            290 CHAT                 PF12770.7    289     1e-93  323.2   0.9   1   1   5.8e-97   1.2e-93  323.1   0.9     2   288     1   290     1   290 0.96 [subseq from] hypothetical protein DENSPDRAFT_173352 [Dentipellis sp. KUC8613]
PPQ74134.1/955-1251      -            297 CHAT                 PF12770.7    289   1.1e-93  323.2   0.0   1   1   6.1e-97   1.2e-93  323.0   0.0     3   288     1   297     1   297 0.97 [subseq from] hypothetical protein CVT26_007177 [Gymnopilus dilepis]
VDC07775.1/699-990       -            292 CHAT                 PF12770.7    289   1.2e-93  323.1   0.0   1   1   6.5e-97   1.3e-93  322.9   0.0     3   288     2   292     1   292 0.96 [subseq from] unnamed protein product [Peniophora sp. CBMAI 1063]
PPQ79751.1/317-613       -            297 CHAT                 PF12770.7    289   1.2e-93  323.0   0.1   1   1   6.6e-97   1.3e-93  322.9   0.1     2   288     1   297     1   297 0.96 [subseq from] hypothetical protein CVT26_012328, partial [Gymnopilus dilepis]
KIJ34725.1/1483-1777     -            295 CHAT                 PF12770.7    289   1.2e-93  323.0   0.0   1   1   6.8e-97   1.4e-93  322.8   0.0     3   288     2   295     1   295 0.97 [subseq from] hypothetical protein M422DRAFT_263083 [Sphaerobolus stellatus SS14]
EUC60402.1/1028-1388     -            361 CHAT                 PF12770.7    289   1.3e-93  323.0   0.0   1   1     1e-96   2.1e-93  322.2   0.0     4   288     2   361     1   361 0.95 [subseq from] CHAT domain protein [Rhizoctonia solani AG-3 Rhs1AP]
SCO87803.1/927-1243      -            317 CHAT                 PF12770.7    289   1.3e-93  322.9   0.1   1   1   7.4e-97   1.5e-93  322.7   0.1     3   288     2   317     1   317 0.96 [subseq from] uncharacterized protein FRV6_11930 [Fusarium oxysporum]
VDC06476.1/941-1232      -            292 CHAT                 PF12770.7    289   1.4e-93  322.8   0.0   1   1   7.8e-97   1.6e-93  322.6   0.0     3   288     2   292     1   292 0.97 [subseq from] unnamed protein product [Peniophora sp. CBMAI 1063]
XP_031036434.1/928-1247  -            320 CHAT                 PF12770.7    289   1.4e-93  322.8   0.1   1   1   7.8e-97   1.6e-93  322.6   0.1     2   288     1   320     1   320 0.95 [subseq from] uncharacterized protein FOYG_11708 [Fusarium oxysporum NRRL 32931] >EWY87516.1 hypothetical protein FOYG_11708 [Fusarium oxysporum NRRL 32931]
KDN43578.1/1-280         -            280 CHAT                 PF12770.7    289   1.5e-93  322.7   0.0   1   1   8.1e-97   1.6e-93  322.6   0.0     3   289     1   280     1   280 0.95 [subseq from] hypothetical protein RSAG8_05955, partial [Rhizoctonia solani AG-8 WAC10335]
PPQ91331.1/1453-1739     -            287 CHAT                 PF12770.7    289   1.5e-93  322.7   0.0   1   1   8.2e-97   1.7e-93  322.6   0.0     1   288     1   287     1   287 0.94 [subseq from] hypothetical protein CVT25_003771 [Psilocybe cyanescens]
KZV67424.1/686-976       -            291 CHAT                 PF12770.7    289   1.5e-93  322.7   0.2   1   1   8.3e-97   1.7e-93  322.5   0.2     3   288     1   291     1   291 0.97 [subseq from] hypothetical protein PENSPDRAFT_635733 [Peniophora sp. CONT]
RYP19460.1/760-1071      -            312 CHAT                 PF12770.7    289   1.5e-93  322.7   0.1   1   1   8.4e-97   1.7e-93  322.5   0.1     3   288     1   312     1   312 0.96 [subseq from] hypothetical protein DL767_009641 [Monosporascus sp. MG133]
KZV77320.1/842-1127      -            286 CHAT                 PF12770.7    289   1.5e-93  322.7   0.1   1   1   8.4e-97   1.7e-93  322.5   0.1     3   288     1   286     1   286 0.97 [subseq from] hypothetical protein PENSPDRAFT_568266 [Peniophora sp. CONT]
KEP46585.1/3-263         -            261 CHAT                 PF12770.7    289   1.5e-93  322.7   0.8   1   1   8.5e-97   1.7e-93  322.5   0.8    24   289     2   261     1   261 0.96 [subseq from] aromatic di-alanine and TPR containing protein [Rhizoctonia solani 123E]
KEP50021.1/1027-1387     -            361 CHAT                 PF12770.7    289   1.6e-93  322.7   0.1   1   1   1.3e-96   2.6e-93  321.9   0.1     4   288     2   361     1   361 0.95 [subseq from] CHAT domain protein [Rhizoctonia solani 123E]
CUA75255.1/761-1043      -            283 CHAT                 PF12770.7    289   1.6e-93  322.7   0.7   1   1   8.6e-97   1.7e-93  322.5   0.7     3   289     2   283     1   283 0.97 [subseq from] DNA repair protein RAD50 [Rhizoctonia solani]
KIM19786.1/1297-1575     -            279 CHAT                 PF12770.7    289   1.6e-93  322.6   0.0   1   1   8.7e-97   1.7e-93  322.5   0.0     3   288     2   279     1   279 0.97 [subseq from] hypothetical protein M408DRAFT_30930 [Serendipita vermifera MAFF 305830]
KZV76155.1/800-1085      -            286 CHAT                 PF12770.7    289   1.6e-93  322.6   0.1   1   1     9e-97   1.8e-93  322.4   0.1     4   288     2   286     1   286 0.98 [subseq from] hypothetical protein PENSPDRAFT_747858 [Peniophora sp. CONT]
CEL57338.1/1133-1414     -            282 CHAT                 PF12770.7    289   1.7e-93  322.5   0.0   1   1   9.3e-97   1.9e-93  322.4   0.0     4   289     2   282     1   282 0.96 [subseq from] hypothetical protein RSOLAG1IB_02077 [Rhizoctonia solani AG-1 IB]
VDC07746.1/788-1078      -            291 CHAT                 PF12770.7    289   1.7e-93  322.5   0.1   1   1   9.4e-97   1.9e-93  322.4   0.1     4   288     2   291     1   291 0.97 [subseq from] unnamed protein product [Peniophora sp. CBMAI 1063]
PVF92653.1/844-1124      -            281 CHAT                 PF12770.7    289   1.8e-93  322.5   0.0   1   1   9.7e-97     2e-93  322.3   0.0     3   288     2   281     1   281 0.96 [subseq from] hypothetical protein CPB86DRAFT_790943 [Serendipita vermifera 'subsp. bescii']
VDC05864.1/822-1109      -            288 CHAT                 PF12770.7    289   1.9e-93  322.3   0.1   1   1   1.1e-96   2.2e-93  322.2   0.1     4   288     2   288     1   288 0.96 [subseq from] unnamed protein product [Peniophora sp. CBMAI 1063]
KZV76181.1/932-1217      -            286 CHAT                 PF12770.7    289     2e-93  322.3   0.1   1   1   1.1e-96   2.2e-93  322.2   0.1     4   288     2   286     1   286 0.98 [subseq from] hypothetical protein PENSPDRAFT_623239 [Peniophora sp. CONT]
KDQ52132.1/1074-1356     -            283 CHAT                 PF12770.7    289     2e-93  322.3   1.5   1   1   1.1e-96   2.2e-93  322.1   1.5     3   288     1   283     1   283 0.95 [subseq from] hypothetical protein JAAARDRAFT_139231 [Jaapia argillacea MUCL 33604]
KZV59615.1/174-469       -            296 CHAT                 PF12770.7    289     2e-93  322.3   0.3   1   1   1.1e-96   2.2e-93  322.1   0.3     3   288     1   296     1   296 0.98 [subseq from] hypothetical protein PENSPDRAFT_595123 [Peniophora sp. CONT]
RKK22975.1/347-685       -            339 CHAT                 PF12770.7    289   2.2e-93  322.2   0.1   1   1   1.2e-96   2.5e-93  322.0   0.1     2   288     1   339     1   339 0.97 [subseq from] hypothetical protein BFJ65_g5560 [Fusarium oxysporum f. sp. cepae]
RKK22977.1/731-1069      -            339 CHAT                 PF12770.7    289   2.2e-93  322.2   0.1   1   1   1.2e-96   2.5e-93  322.0   0.1     2   288     1   339     1   339 0.97 [subseq from] hypothetical protein BFJ65_g5560 [Fusarium oxysporum f. sp. cepae] >RKK36436.1 hypothetical protein BFJ67_g12833 [Fusarium oxysporum f. sp. cepae] >RKK43017.1 hypothetical protein BFJ66_g10200 [Fusarium oxysporum f. sp. cepae]
RYC82686.1/731-1069      -            339 CHAT                 PF12770.7    289   2.2e-93  322.2   0.1   1   1   1.2e-96   2.5e-93  322.0   0.1     2   288     1   339     1   339 0.97 [subseq from] hypothetical protein BFJ63_vAg14408 [Fusarium oxysporum f. sp. narcissi]
XP_024680093.1/1072-1383 -            312 CHAT                 PF12770.7    289   2.2e-93  322.2   0.1   1   1   1.3e-96   2.5e-93  321.9   0.1     3   288     1   312     1   312 0.97 [subseq from] hypothetical protein P174DRAFT_491476 [Aspergillus novofumigatus IBT 16806] >PKX91498.1 hypothetical protein P174DRAFT_491476 [Aspergillus novofumigatus IBT 16806]
KDN33864.1/164-445       -            282 CHAT                 PF12770.7    289   2.3e-93  322.1   0.1   1   1   1.3e-96   2.6e-93  321.9   0.1     3   289     2   282     1   282 0.96 [subseq from] hypothetical protein RSAG8_13045, partial [Rhizoctonia solani AG-8 WAC10335]
KAA1472319.1/847-1136    -            290 CHAT                 PF12770.7    289   2.4e-93  322.0   0.0   1   1   1.4e-96   2.7e-93  321.9   0.0     3   288     2   290     1   290 0.96 [subseq from] hypothetical protein DENSPDRAFT_778023 [Dentipellis sp. KUC8613]
OPB40489.1/715-1026      -            312 CHAT                 PF12770.7    289   2.5e-93  322.0   0.0   1   1   1.4e-96   2.8e-93  321.8   0.0     3   288     1   312     1   312 0.95 [subseq from] hypothetical protein A0O28_0005680 [Trichoderma guizhouense]
RXW21087.1/917-1215      -            299 CHAT                 PF12770.7    289   2.5e-93  322.0   0.0   1   1   1.4e-96   2.8e-93  321.8   0.0     3   288     2   299     1   299 0.97 [subseq from] hypothetical protein EST38_g4753 [Psathyrella aberdarensis]
KIM79026.1/1068-1349     -            282 CHAT                 PF12770.7    289   2.5e-93  322.0   4.0   1   1   1.4e-96   2.8e-93  321.8   4.0     3   288     2   282     1   282 0.97 [subseq from] hypothetical protein PILCRDRAFT_574232 [Piloderma croceum F 1598]
CEL60315.1/789-1072      -            284 CHAT                 PF12770.7    289   2.6e-93  321.9   0.0   1   1   1.4e-96   2.9e-93  321.8   0.0     3   289     1   284     1   284 0.96 [subseq from] Putative 30S ribosomal protein S17P-like OS=Methanosarcina acetivorans (strain ATCC 35395 / DSM 2834 / JCM 12185 / C2A) GN=MA_2024 PE=3 SV=1 [Rhizoctonia solani AG-1 IB]
PVF94023.1/2154-2431     -            278 CHAT                 PF12770.7    289   2.6e-93  321.9   0.0   1   1   1.5e-96   2.9e-93  321.7   0.0     3   285     2   278     1   278 0.97 [subseq from] hypothetical protein CPB86DRAFT_818331 [Serendipita vermifera 'subsp. bescii']
VDB90677.1/2503-2794     -            292 CHAT                 PF12770.7    289   2.7e-93  321.9   0.1   1   1   1.5e-96     3e-93  321.7   0.1     4   288     1   292     1   292 0.97 [subseq from] unnamed protein product [Peniophora sp. CBMAI 1063]
EWZ97349.1/731-1069      -            339 CHAT                 PF12770.7    289   2.8e-93  321.8   0.0   1   1   1.6e-96   3.1e-93  321.7   0.0     2   288     1   339     1   339 0.97 [subseq from] hypothetical protein FOWG_01836 [Fusarium oxysporum f. sp. lycopersici MN25]
KAA1472323.1/627-918     -            292 CHAT                 PF12770.7    289   2.8e-93  321.8   0.2   1   1   1.5e-96   3.1e-93  321.7   0.2     3   288     2   292     1   292 0.96 [subseq from] hypothetical protein DENSPDRAFT_838560 [Dentipellis sp. KUC8613]
KZV66480.1/688-981       -            294 CHAT                 PF12770.7    289   2.8e-93  321.8   0.1   1   1   1.6e-96   3.1e-93  321.7   0.1     4   288     2   294     1   294 0.97 [subseq from] hypothetical protein PENSPDRAFT_585245 [Peniophora sp. CONT]
CCO33114.1/792-1073      -            282 CHAT                 PF12770.7    289   2.8e-93  321.8   0.0   1   1   1.6e-96   3.2e-93  321.6   0.0     4   289     2   282     1   282 0.97 [subseq from] hypothetical protein BN14_07184 [Rhizoctonia solani AG-1 IB] >CEL59101.1 hypothetical protein RSOLAG1IB_09089 [Rhizoctonia solani AG-1 IB]
KIM28545.1/1089-1365     -            277 CHAT                 PF12770.7    289   2.9e-93  321.8   0.1   1   1   1.6e-96   3.2e-93  321.6   0.1     3   288     2   277     1   277 0.96 [subseq from] hypothetical protein M408DRAFT_23599 [Serendipita vermifera MAFF 305830]
THU92877.1/1038-1329     -            292 CHAT                 PF12770.7    289   2.9e-93  321.8   0.2   1   1   1.6e-96   3.3e-93  321.6   0.2     3   288     2   292     1   292 0.96 [subseq from] TPR-like protein [Dendrothele bispora CBS 962.96]
PVF92134.1/833-1113      -            281 CHAT                 PF12770.7    289   3.2e-93  321.6   0.0   1   1   1.7e-96   3.5e-93  321.5   0.0     3   288     2   281     1   281 0.97 [subseq from] TPR-like protein [Serendipita vermifera 'subsp. bescii']
EXK79123.1/1561-1893     -            333 CHAT                 PF12770.7    289   3.3e-93  321.6   0.0   1   1   1.9e-96   3.7e-93  321.4   0.0     3   289     2   333     1   333 0.97 [subseq from] hypothetical protein FOQG_16228 [Fusarium oxysporum f. sp. raphani 54005]
CVK84358.1/1558-1889     -            332 CHAT                 PF12770.7    289   3.3e-93  321.6   0.0   1   1   1.8e-96   3.7e-93  321.4   0.0     3   289     1   332     1   332 0.97 [subseq from] uncharacterized protein FPRN_01925 [Fusarium proliferatum]
KIJ63459.1/949-1235      -            287 CHAT                 PF12770.7    289   3.3e-93  321.6   0.0   1   1   1.8e-96   3.7e-93  321.4   0.0     3   288     2   287     1   287 0.97 [subseq from] hypothetical protein HYDPIDRAFT_112868 [Hydnomerulius pinastri MD-312]
TEB20814.1/1047-1353     -            307 CHAT                 PF12770.7    289   3.4e-93  321.5   0.0   1   1   1.9e-96   3.8e-93  321.4   0.0     3   288     2   307     1   307 0.97 [subseq from] hypothetical protein FA13DRAFT_1819953 [Coprinellus micaceus]
RKK72293.1/927-1247      -            321 CHAT                 PF12770.7    289   3.5e-93  321.5   0.3   1   1   1.9e-96   3.9e-93  321.3   0.3     2   288     1   321     1   321 0.96 [subseq from] hypothetical protein BFJ69_g10210 [Fusarium oxysporum]
SCV45617.1/827-1146      -            320 CHAT                 PF12770.7    289   3.6e-93  321.5   0.0   1   1     2e-96     4e-93  321.3   0.0     3   288     2   320     1   320 0.95 [subseq from] uncharacterized protein FFB14_08756 [Fusarium fujikuroi]
TEB36910.1/953-1248      -            296 CHAT                 PF12770.7    289   3.6e-93  321.5   0.2   1   1     2e-96     4e-93  321.3   0.2     3   288     1   296     1   296 0.97 [subseq from] hypothetical protein FA13DRAFT_1771347 [Coprinellus micaceus]
EUC62772.1/772-1054      -            283 CHAT                 PF12770.7    289   3.6e-93  321.5   0.1   1   1     2e-96     4e-93  321.3   0.1     3   289     2   283     1   283 0.96 [subseq from] aromatic di-alanine and TPR containing protein [Rhizoctonia solani AG-3 Rhs1AP]
SCO30825.1/1533-1864     -            332 CHAT                 PF12770.7    289   3.7e-93  321.4   0.0   1   1   2.1e-96   4.2e-93  321.2   0.0     3   289     1   332     1   332 0.97 [subseq from] uncharacterized protein FFMR_02026 [Fusarium fujikuroi]
KZV60883.1/658-945       -            288 CHAT                 PF12770.7    289   3.9e-93  321.4   0.3   1   1   2.3e-96   4.6e-93  321.1   0.3     8   288     2   288     2   288 0.97 [subseq from] hypothetical protein PENSPDRAFT_322009 [Peniophora sp. CONT]
VDB95681.1/816-1109      -            294 CHAT                 PF12770.7    289   4.1e-93  321.3   2.0   1   1   2.3e-96   4.5e-93  321.1   2.0     3   288     1   294     1   294 0.97 [subseq from] unnamed protein product [Peniophora sp. CBMAI 1063]
PVG03703.1/2108-2388     -            281 CHAT                 PF12770.7    289   4.1e-93  321.3   0.0   1   1   2.2e-96   4.5e-93  321.1   0.0     3   288     2   281     1   281 0.97 [subseq from] hypothetical protein CPB86DRAFT_869573 [Serendipita vermifera 'subsp. bescii']
KEP50024.1/1132-1420     -            289 CHAT                 PF12770.7    289   4.2e-93  321.2   0.0   1   1   2.3e-96   4.7e-93  321.1   0.0     4   288     2   289     1   289 0.95 [subseq from] CHAT domain protein [Rhizoctonia solani 123E]
KLO99099.1/827-1146      -            320 CHAT                 PF12770.7    289   4.2e-93  321.2   0.0   1   1   2.3e-96   4.7e-93  321.1   0.0     3   288     2   320     1   320 0.95 [subseq from] uncharacterized protein LW94_13508 [Fusarium fujikuroi]
QGI92035.1/827-1146      -            320 CHAT                 PF12770.7    289   4.2e-93  321.2   0.0   1   1   2.3e-96   4.7e-93  321.1   0.0     3   288     2   320     1   320 0.95 [subseq from] hypothetical protein CEK26_005104 [Fusarium fujikuroi]
SCO35666.1/827-1146      -            320 CHAT                 PF12770.7    289   4.2e-93  321.2   0.0   1   1   2.3e-96   4.7e-93  321.1   0.0     3   288     2   320     1   320 0.95 [subseq from] uncharacterized protein FFNC_04682 [Fusarium fujikuroi]
SCV37313.1/827-1146      -            320 CHAT                 PF12770.7    289   4.2e-93  321.2   0.0   1   1   2.3e-96   4.7e-93  321.1   0.0     3   288     2   320     1   320 0.95 [subseq from] uncharacterized protein FFFS_05596 [Fusarium fujikuroi] >SCN72353.1 uncharacterized protein FFE2_02531 [Fusarium fujikuroi] >QGI61136.1 hypothetical protein CEK27_005107 [Fusarium fujikuroi] >QGI78314.1 hypothetical protein CEK25_005043 [Fusarium fujikuroi]
XP_023426889.1/827-1146  -            320 CHAT                 PF12770.7    289   4.2e-93  321.2   0.0   1   1   2.3e-96   4.7e-93  321.1   0.0     3   288     2   320     1   320 0.95 [subseq from] uncharacterized protein FFUJ_03938 [Fusarium fujikuroi IMI 58289] >CCT64808.1 uncharacterized protein FFUJ_03938 [Fusarium fujikuroi IMI 58289] >SCN89601.1 uncharacterized protein FFM5_04743 [Fusarium fujikuroi]
KZV76173.1/868-1158      -            291 CHAT                 PF12770.7    289   4.3e-93  321.2   3.1   1   1   2.4e-96   4.8e-93  321.0   3.1     3   288     2   291     1   291 0.96 [subseq from] TPR-like protein [Peniophora sp. CONT]
VDB96097.1/806-1097      -            292 CHAT                 PF12770.7    289   4.3e-93  321.2   0.0   1   1   2.4e-96   4.8e-93  321.0   0.0     3   288     1   292     1   292 0.96 [subseq from] unnamed protein product [Peniophora sp. CBMAI 1063]
KEP47433.1/825-1114      -            290 CHAT                 PF12770.7    289   4.3e-93  321.2   0.0   1   1   2.4e-96   4.8e-93  321.0   0.0     4   289     2   290     1   290 0.95 [subseq from] aromatic di-alanine and TPR containing protein [Rhizoctonia solani 123E]
PVF93157.1/1547-1825     -            279 CHAT                 PF12770.7    289   4.5e-93  321.2   0.0   1   1   2.5e-96     5e-93  321.0   0.0     3   288     2   279     1   279 0.97 [subseq from] hypothetical protein CPB86DRAFT_877372 [Serendipita vermifera 'subsp. bescii']
TFK23761.1/531-819       -            289 CHAT                 PF12770.7    289   4.5e-93  321.1   0.0   1   1   2.5e-96   5.1e-93  321.0   0.0     3   288     2   289     1   289 0.96 [subseq from] hypothetical protein FA15DRAFT_444797 [Coprinopsis marcescibilis]
VDC01494.1/761-1053      -            293 CHAT                 PF12770.7    289   4.5e-93  321.1   0.1   1   1   2.5e-96   5.1e-93  321.0   0.1     3   288     2   293     1   293 0.97 [subseq from] unnamed protein product [Peniophora sp. CBMAI 1063]
KZV70928.1/815-1098      -            284 CHAT                 PF12770.7    289   4.7e-93  321.1   0.8   1   1   2.6e-96   5.2e-93  320.9   0.8     4   288     2   284     1   284 0.97 [subseq from] hypothetical protein PENSPDRAFT_631053 [Peniophora sp. CONT]
KZV61080.1/699-987       -            289 CHAT                 PF12770.7    289   4.8e-93  321.0   0.0   1   1   2.7e-96   5.3e-93  320.9   0.0     4   288     2   289     1   289 0.97 [subseq from] hypothetical protein PENSPDRAFT_314518 [Peniophora sp. CONT]
KIY68050.1/886-1171      -            286 CHAT                 PF12770.7    289   4.8e-93  321.0   0.3   1   1   2.7e-96   5.4e-93  320.9   0.3     3   288     2   286     1   286 0.98 [subseq from] hypothetical protein CYLTODRAFT_396027 [Cylindrobasidium torrendii FP15055 ss-10]
EUC62661.1/779-1060      -            282 CHAT                 PF12770.7    289   4.9e-93  321.0   0.1   1   1   2.7e-96   5.4e-93  320.9   0.1     4   289     2   282     1   282 0.97 [subseq from] aromatic di-alanine and TPR containing protein [Rhizoctonia solani AG-3 Rhs1AP]
KEP50026.1/779-1060      -            282 CHAT                 PF12770.7    289   4.9e-93  321.0   0.1   1   1   2.7e-96   5.4e-93  320.9   0.1     4   289     2   282     1   282 0.97 [subseq from] aromatic di-alanine and TPR containing protein [Rhizoctonia solani 123E]
RYP58041.1/141-469       -            329 CHAT                 PF12770.7    289   5.1e-93  321.0   0.2   1   1   4.1e-96   8.2e-93  320.3   0.2     3   288     2   329     1   329 0.95 [subseq from] hypothetical protein DL770_010519 [Monosporascus sp. CRB-9-2]
PVF95780.1/2049-2326     -            278 CHAT                 PF12770.7    289   5.2e-93  320.9   0.0   1   1   2.9e-96   5.8e-93  320.8   0.0     2   288     1   278     1   278 0.95 [subseq from] hypothetical protein CPB86DRAFT_875429 [Serendipita vermifera 'subsp. bescii']
KIM80499.1/1141-1423     -            283 CHAT                 PF12770.7    289   5.3e-93  320.9   0.0   1   1   2.9e-96   5.9e-93  320.8   0.0     3   288     1   283     1   283 0.96 [subseq from] hypothetical protein PILCRDRAFT_534642 [Piloderma croceum F 1598]
SCV33617.1/1557-1889     -            333 CHAT                 PF12770.7    289   5.3e-93  320.9   0.0   1   1     3e-96     6e-93  320.7   0.0     3   289     2   333     1   333 0.97 [subseq from] uncharacterized protein FFB14_04606 [Fusarium fujikuroi]
VDB96094.1/868-1157      -            290 CHAT                 PF12770.7    289   5.3e-93  320.9   1.1   1   1     3e-96   5.9e-93  320.7   1.1     4   288     2   290     1   290 0.97 [subseq from] unnamed protein product [Peniophora sp. CBMAI 1063]
VDB86272.1/1244-1532     -            289 CHAT                 PF12770.7    289   5.4e-93  320.9   0.1   1   1     3e-96     6e-93  320.7   0.1     3   288     2   289     1   289 0.97 [subseq from] unnamed protein product [Peniophora sp. CBMAI 1063]
TDL24452.1/660-947       -            288 CHAT                 PF12770.7    289   5.4e-93  320.9   0.0   1   1     3e-96   6.1e-93  320.7   0.0     4   288     2   288     1   288 0.96 [subseq from] hypothetical protein BD410DRAFT_785924 [Rickenella mellea]
RKL29850.1/731-1069      -            339 CHAT                 PF12770.7    289   5.5e-93  320.9   0.0   1   1   3.1e-96   6.2e-93  320.7   0.0     2   288     1   339     1   339 0.97 [subseq from] hypothetical protein BFJ70_g10494 [Fusarium oxysporum]
EUC60394.1/1068-1356     -            289 CHAT                 PF12770.7    289   5.7e-93  320.8   0.0   1   1   3.1e-96   6.3e-93  320.7   0.0     4   288     2   289     1   289 0.95 [subseq from] CHAT domain protein [Rhizoctonia solani AG-3 Rhs1AP]
KIJ30261.1/789-1077      -            289 CHAT                 PF12770.7    289   5.8e-93  320.8   0.3   1   1   3.2e-96   6.4e-93  320.6   0.3     3   288     2   289     1   289 0.95 [subseq from] hypothetical protein M422DRAFT_80447, partial [Sphaerobolus stellatus SS14]
KDN41104.1/900-1181      -            282 CHAT                 PF12770.7    289   5.8e-93  320.8   0.4   1   1   3.2e-96   6.4e-93  320.6   0.4     4   288     3   282     1   282 0.95 [subseq from] hypothetical protein RSAG8_07658, partial [Rhizoctonia solani AG-8 WAC10335]
KZV70908.1/685-976       -            292 CHAT                 PF12770.7    289   5.8e-93  320.8   0.2   1   1   3.2e-96   6.4e-93  320.6   0.2     3   288     2   292     1   292 0.97 [subseq from] hypothetical protein PENSPDRAFT_685056 [Peniophora sp. CONT]
KDR73809.1/455-735       -            281 CHAT                 PF12770.7    289   5.9e-93  320.8   0.4   1   1   3.2e-96   6.5e-93  320.6   0.4     4   288     2   281     1   281 0.97 [subseq from] hypothetical protein GALMADRAFT_142238 [Galerina marginata CBS 339.88]
CUA68295.1/815-1095      -            281 CHAT                 PF12770.7    289   5.9e-93  320.7   0.2   1   1   3.3e-96   6.6e-93  320.6   0.2     3   288     2   281     1   281 0.97 [subseq from] DNA mismatch repair protein MSH3 [Rhizoctonia solani]
KDQ52088.1/722-1000      -            279 CHAT                 PF12770.7    289     6e-93  320.7   0.1   1   1   3.3e-96   6.7e-93  320.6   0.1     3   288     1   279     1   279 0.95 [subseq from] hypothetical protein JAAARDRAFT_198513 [Jaapia argillacea MUCL 33604]
PPR03814.1/1012-1307     -            296 CHAT                 PF12770.7    289   6.1e-93  320.7   0.0   1   1   3.4e-96   6.8e-93  320.5   0.0     2   288     1   296     1   296 0.96 [subseq from] hypothetical protein CVT26_000990 [Gymnopilus dilepis]
SCN99250.1/827-1146      -            320 CHAT                 PF12770.7    289   6.1e-93  320.7   0.0   1   1   3.4e-96   6.9e-93  320.5   0.0     3   288     2   320     1   320 0.95 [subseq from] uncharacterized protein FFB20_10892 [Fusarium fujikuroi]
SCO03705.1/637-956       -            320 CHAT                 PF12770.7    289   6.1e-93  320.7   0.0   1   1   3.4e-96   6.9e-93  320.5   0.0     3   288     2   320     1   320 0.95 [subseq from] uncharacterized protein FFC1_09408 [Fusarium fujikuroi]
SCO36506.1/827-1146      -            320 CHAT                 PF12770.7    289   6.1e-93  320.7   0.0   1   1   3.4e-96   6.9e-93  320.5   0.0     3   288     2   320     1   320 0.95 [subseq from] uncharacterized protein FFMR_04112 [Fusarium fujikuroi]
KIM79043.1/742-1031      -            290 CHAT                 PF12770.7    289   6.3e-93  320.7   3.2   1   1   3.5e-96     7e-93  320.5   3.2     3   288     2   290     1   290 0.97 [subseq from] hypothetical protein PILCRDRAFT_74750, partial [Piloderma croceum F 1598]
THU77350.1/861-1152      -            292 CHAT                 PF12770.7    289   6.3e-93  320.7   0.7   1   1   3.5e-96     7e-93  320.5   0.7     3   288     2   292     1   292 0.97 [subseq from] TPR-like protein [Dendrothele bispora CBS 962.96]
KIK63947.1/816-1107      -            292 CHAT                 PF12770.7    289   6.5e-93  320.6   0.1   1   1   3.6e-96   7.3e-93  320.5   0.1     3   289     2   292     1   292 0.96 [subseq from] hypothetical protein GYMLUDRAFT_40156 [Gymnopus luxurians FD-317 M1]
KIM26702.1/1019-1299     -            281 CHAT                 PF12770.7    289   6.5e-93  320.6   0.0   1   1   3.6e-96   7.3e-93  320.5   0.0     3   288     2   281     1   281 0.96 [subseq from] hypothetical protein M408DRAFT_312371 [Serendipita vermifera MAFF 305830]
PVF92650.1/849-1129      -            281 CHAT                 PF12770.7    289   6.8e-93  320.5   0.0   1   1   3.8e-96   7.6e-93  320.4   0.0     3   288     2   281     1   281 0.96 [subseq from] hypothetical protein CPB86DRAFT_165945 [Serendipita vermifera 'subsp. bescii']
CCO35658.1/440-722       -            283 CHAT                 PF12770.7    289   6.9e-93  320.5   0.0   1   1   3.8e-96   7.7e-93  320.4   0.0     3   289     2   283     1   283 0.96 [subseq from] hypothetical protein BN14_09776 [Rhizoctonia solani AG-1 IB]
TEB28284.1/606-912       -            307 CHAT                 PF12770.7    289   7.1e-93  320.5   0.0   1   1   3.9e-96   7.9e-93  320.3   0.0     3   288     2   307     1   307 0.96 [subseq from] hypothetical protein FA13DRAFT_1613157, partial [Coprinellus micaceus]
KZV59330.1/579-868       -            290 CHAT                 PF12770.7    289   7.1e-93  320.5   0.1   1   1   3.9e-96   7.9e-93  320.3   0.1     4   288     2   290     1   290 0.97 [subseq from] hypothetical protein PENSPDRAFT_595676 [Peniophora sp. CONT]
CEL55983.1/596-878       -            283 CHAT                 PF12770.7    289   8.1e-93  320.3   0.0   1   1   4.5e-96   9.1e-93  320.1   0.0     3   289     2   283     1   283 0.96 [subseq from] hypothetical protein RSOLAG1IB_01997 [Rhizoctonia solani AG-1 IB]
KZV73881.1/934-1223      -            290 CHAT                 PF12770.7    289   8.2e-93  320.3   0.1   1   1   4.5e-96   9.2e-93  320.1   0.1     3   288     1   290     1   290 0.97 [subseq from] hypothetical protein PENSPDRAFT_626581 [Peniophora sp. CONT]
OSS51362.1/1356-1666     -            311 CHAT                 PF12770.7    289   8.3e-93  320.3   1.4   1   1   4.6e-96   9.3e-93  320.1   1.4     3   288     2   311     1   311 0.96 [subseq from] hypothetical protein B5807_03240 [Epicoccum nigrum]
EXL70471.1/731-1069      -            339 CHAT                 PF12770.7    289   8.4e-93  320.3   0.1   1   1   4.7e-96   9.5e-93  320.1   0.1     2   288     1   339     1   339 0.97 [subseq from] hypothetical protein FOPG_13724 [Fusarium oxysporum f. sp. conglutinans race 2 54008]
KZV67447.1/561-851       -            291 CHAT                 PF12770.7    289   8.5e-93  320.2   0.3   1   1   4.7e-96   9.5e-93  320.1   0.3     3   288     1   291     1   291 0.96 [subseq from] hypothetical protein PENSPDRAFT_583974, partial [Peniophora sp. CONT]
TFY63032.1/1006-1304     -            299 CHAT                 PF12770.7    289   8.6e-93  320.2   0.2   1   1   4.8e-96   9.6e-93  320.1   0.2     3   288     1   299     1   299 0.95 [subseq from] hypothetical protein EVG20_g6492 [Dentipellis fragilis]
CUA67233.1/166-455       -            290 CHAT                 PF12770.7    289   8.7e-93  320.2   0.0   1   1   4.8e-96   9.7e-93  320.1   0.0     1   289     1   290     1   290 0.96 [subseq from] hypothetical protein RSOLAG22IIIB_07288 [Rhizoctonia solani]
RYP55468.1/300-631       -            332 CHAT                 PF12770.7    289   8.7e-93  320.2   0.1   1   1   4.9e-96   9.8e-93  320.0   0.1     2   288     1   332     1   332 0.96 [subseq from] hypothetical protein DL770_010906 [Monosporascus sp. CRB-9-2]
KAB5589331.1/1261-1542   -            282 CHAT                 PF12770.7    289   8.8e-93  320.2   0.0   1   1   4.8e-96   9.8e-93  320.0   0.0     3   288     2   282     1   282 0.96 [subseq from] NADPH-dependent conjugated polyketone reductase C1 [Ceratobasidium theobromae]
KIJ24971.1/1002-1290     -            289 CHAT                 PF12770.7    289   9.1e-93  320.1   0.2   1   1     5e-96     1e-92  320.0   0.2     3   288     1   289     1   289 0.96 [subseq from] hypothetical protein M422DRAFT_194055, partial [Sphaerobolus stellatus SS14]
KIJ38231.1/677-965       -            289 CHAT                 PF12770.7    289   9.2e-93  320.1   0.3   1   1   5.1e-96     1e-92  320.0   0.3     1   288     1   289     1   289 0.97 [subseq from] hypothetical protein M422DRAFT_231344 [Sphaerobolus stellatus SS14]
KIJ27881.1/1090-1378     -            289 CHAT                 PF12770.7    289   9.3e-93  320.1   0.3   1   1   5.1e-96     1e-92  320.0   0.3     3   288     2   289     1   289 0.95 [subseq from] hypothetical protein M422DRAFT_78038, partial [Sphaerobolus stellatus SS14]
PVF95782.1/850-1118      -            269 CHAT                 PF12770.7    289   9.3e-93  320.1   0.0   1   1   5.1e-96     1e-92  320.0   0.0     2   273     1   268     1   269 0.97 [subseq from] hypothetical protein CPB86DRAFT_875431 [Serendipita vermifera 'subsp. bescii']
TFY58652.1/813-1120      -            308 CHAT                 PF12770.7    289   9.3e-93  320.1   0.1   1   1   5.5e-96   1.1e-92  319.8   0.1     3   288     2   308     1   308 0.98 [subseq from] hypothetical protein EVG20_g8066 [Dentipellis fragilis]
CUA71151.1/687-967       -            281 CHAT                 PF12770.7    289   9.6e-93  320.1   0.0   1   1   5.3e-96   1.1e-92  319.9   0.0     4   289     2   281     1   281 0.95 [subseq from] General transcription factor 3C polypeptide 3 [Rhizoctonia solani]
XP_012185246.1/1446-1732 -            287 CHAT                 PF12770.7    289   9.6e-93  320.1   0.0   1   1   5.3e-96   1.1e-92  319.9   0.0     3   288     2   287     1   287 0.95 [subseq from] predicted protein [Fibroporia radiculosa] >CCM05963.1 predicted protein [Fibroporia radiculosa]
PVI03265.1/298-607       -            310 CHAT                 PF12770.7    289   9.7e-93  320.0   0.0   1   1   5.4e-96   1.1e-92  319.9   0.0     3   288     1   310     1   310 0.96 [subseq from] hypothetical protein DM02DRAFT_698160 [Periconia macrospinosa]
KZV62890.1/1145-1434     -            290 CHAT                 PF12770.7    289   9.7e-93  320.0   0.1   1   1   5.4e-96   1.1e-92  319.9   0.1     4   288     2   290     1   290 0.97 [subseq from] TPR-like protein [Peniophora sp. CONT]
KZT01257.1/693-980       -            288 CHAT                 PF12770.7    289   9.9e-93  320.0   0.0   1   1   5.5e-96   1.1e-92  319.9   0.0     3   288     2   288     1   288 0.97 [subseq from] TPR-like protein [Laetiporus sulphureus 93-53]
RSM11437.1/1419-1775     -            357 CHAT                 PF12770.7    289     1e-92  320.0   0.0   1   1   5.6e-96   1.1e-92  319.8   0.0     2   289     1   357     1   357 0.98 [subseq from] hypothetical protein CEP52_003068 [Fusarium sp. AF-4]
RTE69411.1/1469-1825     -            357 CHAT                 PF12770.7    289     1e-92  320.0   0.0   1   1   5.6e-96   1.1e-92  319.8   0.0     2   289     1   357     1   357 0.98 [subseq from] hypothetical protein BHE90_016208 [Fusarium euwallaceae]
KIJ23641.1/626-914       -            289 CHAT                 PF12770.7    289     1e-92  320.0   0.1   1   1   5.6e-96   1.1e-92  319.8   0.1     3   288     2   289     1   289 0.94 [subseq from] hypothetical protein M422DRAFT_195690 [Sphaerobolus stellatus SS14]
SJK99807.1/754-1047      -            294 CHAT                 PF12770.7    289     1e-92  319.9   0.1   1   1   5.8e-96   1.2e-92  319.8   0.1     2   288     1   294     1   294 0.95 [subseq from] uncharacterized protein ARMOST_03118 [Armillaria ostoyae]
XP_007383567.1/798-1093  -            296 CHAT                 PF12770.7    289   1.1e-92  319.9   0.2   1   1     6e-96   1.2e-92  319.7   0.2     3   288     2   296     1   296 0.97 [subseq from] hypothetical protein PUNSTDRAFT_143569 [Punctularia strigosozonata HHB-11173 SS5] >EIN08870.1 hypothetical protein PUNSTDRAFT_143569 [Punctularia strigosozonata HHB-11173 SS5]
KZV75999.1/547-841       -            295 CHAT                 PF12770.7    289   1.1e-92  319.9   0.0   1   1   6.1e-96   1.2e-92  319.7   0.0     3   288     1   295     1   295 0.97 [subseq from] hypothetical protein PENSPDRAFT_598917 [Peniophora sp. CONT]
XP_025433485.1/619-933   -            315 CHAT                 PF12770.7    289   1.1e-92  319.8   0.1   1   1   6.3e-96   1.3e-92  319.7   0.1     3   288     1   315     1   315 0.96 [subseq from] hypothetical protein BP01DRAFT_410331 [Aspergillus saccharolyticus JOP 1030-1] >PYH47503.1 hypothetical protein BP01DRAFT_410331 [Aspergillus saccharolyticus JOP 1030-1]
KDQ61081.1/637-930       -            294 CHAT                 PF12770.7    289   1.1e-92  319.8   0.0   1   1   6.3e-96   1.3e-92  319.7   0.0     3   288     2   294     1   294 0.96 [subseq from] hypothetical protein JAAARDRAFT_124653 [Jaapia argillacea MUCL 33604]
THU99261.1/730-1020      -            291 CHAT                 PF12770.7    289   1.2e-92  319.8   0.3   1   1   6.6e-96   1.3e-92  319.6   0.3     3   288     2   291     1   291 0.98 [subseq from] TPR-like protein [Dendrothele bispora CBS 962.96]
SJK99794.1/768-1061      -            294 CHAT                 PF12770.7    289   1.2e-92  319.7   0.2   1   1   6.7e-96   1.4e-92  319.6   0.2     3   288     2   294     1   294 0.95 [subseq from] uncharacterized protein ARMOST_03105 [Armillaria ostoyae]
TFK45053.1/975-1261      -            287 CHAT                 PF12770.7    289   1.2e-92  319.7   0.0   1   1   6.8e-96   1.4e-92  319.5   0.0     3   288     2   287     1   287 0.97 [subseq from] CHAT domain-containing protein [Crucibulum laeve]
PVF92657.1/851-1131      -            281 CHAT                 PF12770.7    289   1.2e-92  319.7   0.1   1   1   6.8e-96   1.4e-92  319.5   0.1     3   288     2   281     1   281 0.96 [subseq from] hypothetical protein CPB86DRAFT_801846 [Serendipita vermifera 'subsp. bescii']
RKK94430.1/1561-1893     -            333 CHAT                 PF12770.7    289   1.3e-92  319.7   0.0   1   1   7.1e-96   1.4e-92  319.5   0.0     3   289     2   333     1   333 0.97 [subseq from] hypothetical protein BFJ71_g9081 [Fusarium oxysporum] >RKL07402.1 hypothetical protein BFJ68_g9905 [Fusarium oxysporum]
RKL20482.1/1561-1893     -            333 CHAT                 PF12770.7    289   1.3e-92  319.7   0.0   1   1   7.1e-96   1.4e-92  319.5   0.0     3   289     2   333     1   333 0.97 [subseq from] hypothetical protein BFJ70_g13649 [Fusarium oxysporum]
PCD46518.1/1561-1893     -            333 CHAT                 PF12770.7    289   1.3e-92  319.7   0.0   1   1   7.1e-96   1.4e-92  319.5   0.0     3   289     2   333     1   333 0.97 [subseq from] hypothetical protein AU210_001924 [Fusarium oxysporum f. sp. radicis-cucumerinum]
RKK29474.1/1561-1893     -            333 CHAT                 PF12770.7    289   1.3e-92  319.7   0.0   1   1   7.1e-96   1.4e-92  319.5   0.0     3   289     2   333     1   333 0.97 [subseq from] hypothetical protein BFJ65_g1394 [Fusarium oxysporum f. sp. cepae] >RKK37037.1 hypothetical protein BFJ66_g13171 [Fusarium oxysporum f. sp. cepae] >RKK52838.1 hypothetical protein BFJ67_g5404 [Fusarium oxysporum f. sp. cepae]
KZV67403.1/1-291         -            291 CHAT                 PF12770.7    289   1.3e-92  319.6   0.3   1   1   7.1e-96   1.4e-92  319.5   0.3     3   288     1   291     1   291 0.97 [subseq from] hypothetical protein PENSPDRAFT_555017, partial [Peniophora sp. CONT]
XP_031020004.1/1543-1858 -            316 CHAT                 PF12770.7    289   1.3e-92  319.6   0.0   1   1   7.3e-96   1.5e-92  319.4   0.0     2   287     1   315     1   316 0.97 [subseq from] uncharacterized protein FIESC28_01850 [Fusarium coffeatum] >RBR25413.1 hypothetical protein FIESC28_01850 [Fusarium coffeatum]
EUC55119.1/232-514       -            283 CHAT                 PF12770.7    289   1.4e-92  319.5   0.0   1   1   7.6e-96   1.5e-92  319.4   0.0     3   289     2   283     1   283 0.96 [subseq from] aromatic di-alanine and TPR containing protein [Rhizoctonia solani AG-3 Rhs1AP]
KEP51729.1/232-514       -            283 CHAT                 PF12770.7    289   1.4e-92  319.5   0.0   1   1   7.6e-96   1.5e-92  319.4   0.0     3   289     2   283     1   283 0.96 [subseq from] aromatic di-alanine and TPR containing protein [Rhizoctonia solani 123E]
TDL21452.1/873-1160      -            288 CHAT                 PF12770.7    289   1.4e-92  319.5   0.0   1   1   7.7e-96   1.6e-92  319.4   0.0     3   288     2   288     1   288 0.96 [subseq from] TPR-like protein [Rickenella mellea]
KIM27676.1/1036-1315     -            280 CHAT                 PF12770.7    289   1.4e-92  319.5   0.0   1   1   7.8e-96   1.6e-92  319.4   0.0     3   288     2   280     1   280 0.97 [subseq from] hypothetical protein M408DRAFT_24334 [Serendipita vermifera MAFF 305830]
CCO36166.1/639-920       -            282 CHAT                 PF12770.7    289   1.4e-92  319.5   0.0   1   1   7.8e-96   1.6e-92  319.4   0.0     3   289     1   282     1   282 0.96 [subseq from] hypothetical protein BN14_10294 [Rhizoctonia solani AG-1 IB]
VDB91757.1/1076-1374     -            299 CHAT                 PF12770.7    289   1.4e-92  319.5   0.2   1   1     8e-96   1.6e-92  319.3   0.2     3   288     1   299     1   299 0.95 [subseq from] unnamed protein product [Peniophora sp. CBMAI 1063]
CUA67673.1/177-457       -            281 CHAT                 PF12770.7    289   1.4e-92  319.5   0.4   1   1   7.9e-96   1.6e-92  319.3   0.4     6   288     4   281     1   281 0.96 [subseq from] hypothetical protein RSOLAG22IIIB_07517 [Rhizoctonia solani]
VDC07763.1/781-1074      -            294 CHAT                 PF12770.7    289   1.4e-92  319.5   0.0   1   1     8e-96   1.6e-92  319.3   0.0     3   288     2   294     1   294 0.98 [subseq from] unnamed protein product [Peniophora sp. CBMAI 1063]
VDC07764.1/458-751       -            294 CHAT                 PF12770.7    289   1.4e-92  319.5   0.0   1   1     8e-96   1.6e-92  319.3   0.0     3   288     2   294     1   294 0.98 [subseq from] unnamed protein product [Peniophora sp. CBMAI 1063]
RXW13736.1/1046-1339     -            294 CHAT                 PF12770.7    289   1.5e-92  319.4   0.0   1   1   8.2e-96   1.7e-92  319.3   0.0     3   288     2   294     1   294 0.97 [subseq from] hypothetical protein EST38_g12118 [Psathyrella aberdarensis]
PNP79491.1/361-676       -            316 CHAT                 PF12770.7    289   1.6e-92  319.4   0.3   1   1   8.6e-96   1.7e-92  319.2   0.3     3   288     1   316     1   316 0.96 [subseq from] hypothetical protein FNYG_07107 [Fusarium nygamai]
VDB91747.1/682-974       -            293 CHAT                 PF12770.7    289   1.6e-92  319.3   0.3   1   1   8.8e-96   1.8e-92  319.2   0.3     3   288     2   293     1   293 0.97 [subseq from] unnamed protein product [Peniophora sp. CBMAI 1063]
SCO78708.1/1561-1893     -            333 CHAT                 PF12770.7    289   1.6e-92  319.3   0.0   1   1   9.1e-96   1.8e-92  319.1   0.0     3   289     2   333     1   333 0.97 [subseq from] uncharacterized protein FRV6_02921 [Fusarium oxysporum]
VDB87012.1/702-992       -            291 CHAT                 PF12770.7    289   1.7e-92  319.3   0.0   1   1   9.3e-96   1.9e-92  319.1   0.0     3   288     2   291     1   291 0.96 [subseq from] unnamed protein product [Peniophora sp. CBMAI 1063]
EXA31956.1/1561-1893     -            333 CHAT                 PF12770.7    289   1.7e-92  319.2   0.0   1   1   9.6e-96   1.9e-92  319.1   0.0     3   289     2   333     1   333 0.97 [subseq from] hypothetical protein FOVG_16834 [Fusarium oxysporum f. sp. pisi HDV247]
PBK75344.1/773-1069      -            297 CHAT                 PF12770.7    289   1.7e-92  319.2   0.0   1   1   9.5e-96   1.9e-92  319.1   0.0     3   288     2   297     1   297 0.94 [subseq from] hypothetical protein ARMSODRAFT_386552 [Armillaria solidipes]
EPS45867.1/1054-1359     -            306 CHAT                 PF12770.7    289   1.7e-92  319.2   0.0   1   1   9.7e-96     2e-92  319.0   0.0     2   288     1   306     1   306 0.96 [subseq from] hypothetical protein H072_279 [Dactylellina haptotyla CBS 200.50]
EXA35623.1/571-884       -            314 CHAT                 PF12770.7    289   1.8e-92  319.2   0.0   1   1     1e-95     2e-92  319.0   0.0     3   288     2   314     1   314 0.97 [subseq from] hypothetical protein FOVG_13670 [Fusarium oxysporum f. sp. pisi HDV247]
EXK83936.1/571-884       -            314 CHAT                 PF12770.7    289   1.8e-92  319.2   0.0   1   1     1e-95     2e-92  319.0   0.0     3   288     2   314     1   314 0.97 [subseq from] hypothetical protein FOQG_11888 [Fusarium oxysporum f. sp. raphani 54005]
THV03105.1/739-1030      -            292 CHAT                 PF12770.7    289   1.8e-92  319.1   0.2   1   1     1e-95   2.1e-92  319.0   0.2     3   288     2   292     1   292 0.96 [subseq from] hypothetical protein K435DRAFT_651990 [Dendrothele bispora CBS 962.96]
VDC07745.1/742-1033      -            292 CHAT                 PF12770.7    289   1.8e-92  319.1   0.0   1   1     1e-95   2.1e-92  319.0   0.0     3   288     2   292     1   292 0.97 [subseq from] unnamed protein product [Peniophora sp. CBMAI 1063]
VDC01496.1/1142-1432     -            291 CHAT                 PF12770.7    289   1.9e-92  319.1   0.3   1   1   1.1e-95   2.1e-92  318.9   0.3     3   288     2   291     1   291 0.96 [subseq from] unnamed protein product [Peniophora sp. CBMAI 1063]
KDN46877.1/522-810       -            289 CHAT                 PF12770.7    289     2e-92  319.0   0.0   1   1   1.1e-95   2.2e-92  318.9   0.0     3   289     2   289     1   289 0.96 [subseq from] hypothetical protein RSAG8_03954, partial [Rhizoctonia solani AG-8 WAC10335]
CEL61139.1/655-936       -            282 CHAT                 PF12770.7    289     2e-92  319.0   0.0   1   1   1.1e-95   2.2e-92  318.9   0.0     3   289     1   282     1   282 0.96 [subseq from] hypothetical protein RSOLAG1IB_12397 [Rhizoctonia solani AG-1 IB]
KZV76852.1/870-1161      -            292 CHAT                 PF12770.7    289   2.1e-92  319.0   0.0   1   1   1.1e-95   2.3e-92  318.8   0.0     3   288     1   292     1   292 0.97 [subseq from] TPR-like protein [Peniophora sp. CONT]
KIJ51548.1/491-779       -            289 CHAT                 PF12770.7    289   2.1e-92  319.0   0.5   1   1   1.2e-95   2.3e-92  318.8   0.5     3   288     1   289     1   289 0.95 [subseq from] hypothetical protein M422DRAFT_158315, partial [Sphaerobolus stellatus SS14]
KAB5591217.1/765-1061    -            297 CHAT                 PF12770.7    289   2.1e-92  318.9   1.9   1   1   1.2e-95   2.4e-92  318.7   1.9     4   288     2   297     1   297 0.97 [subseq from] aromatic di-alanine and TPR containing protein [Ceratobasidium theobromae]
VDC01492.1/825-1115      -            291 CHAT                 PF12770.7    289   2.1e-92  318.9   0.2   1   1   1.2e-95   2.4e-92  318.8   0.2     3   288     2   291     1   291 0.97 [subseq from] unnamed protein product [Peniophora sp. CBMAI 1063]
EXK49755.1/1544-1876     -            333 CHAT                 PF12770.7    289   2.2e-92  318.9   0.1   1   1   1.2e-95   2.4e-92  318.7   0.1     3   289     2   333     1   333 0.97 [subseq from] hypothetical protein FOMG_02238 [Fusarium oxysporum f. sp. melonis 26406]
KIY68287.1/1314-1601     -            288 CHAT                 PF12770.7    289   2.3e-92  318.8   0.1   1   1   1.3e-95   2.5e-92  318.7   0.1     3   288     2   288     1   288 0.95 [subseq from] hypothetical protein CYLTODRAFT_443476 [Cylindrobasidium torrendii FP15055 ss-10]
PTD06930.1/845-1162      -            318 CHAT                 PF12770.7    289   2.4e-92  318.8   0.1   1   1   1.3e-95   2.7e-92  318.6   0.1     3   288     2   318     1   318 0.97 [subseq from] hypothetical protein FCULG_00006387 [Fusarium culmorum]
VDB88203.1/821-1111      -            291 CHAT                 PF12770.7    289   2.4e-92  318.7   1.4   1   1   1.3e-95   2.7e-92  318.6   1.4     3   288     2   291     1   291 0.95 [subseq from] unnamed protein product [Peniophora sp. CBMAI 1063]
KIJ47406.1/1078-1368     -            291 CHAT                 PF12770.7    289   2.5e-92  318.7   0.2   1   1   1.4e-95   2.7e-92  318.6   0.2     3   288     1   291     1   291 0.97 [subseq from] hypothetical protein M422DRAFT_778084 [Sphaerobolus stellatus SS14]
XP_031016521.1/648-962   -            315 CHAT                 PF12770.7    289   2.5e-92  318.7   0.2   1   1   1.4e-95   2.8e-92  318.6   0.2     3   288     2   315     1   315 0.96 [subseq from] uncharacterized protein FIESC28_05303 [Fusarium coffeatum] >RBR20339.1 hypothetical protein FIESC28_05303 [Fusarium coffeatum]
PVF94023.1/971-1246      -            276 CHAT                 PF12770.7    289   2.5e-92  318.7   0.1   1   1   1.4e-95   2.8e-92  318.5   0.1     2   283     1   276     1   276 0.97 [subseq from] hypothetical protein CPB86DRAFT_818331 [Serendipita vermifera 'subsp. bescii']
KIM40791.1/856-1149      -            294 CHAT                 PF12770.7    289   2.5e-92  318.7   0.0   1   1   1.4e-95   2.8e-92  318.5   0.0     3   288     1   294     1   294 0.95 [subseq from] hypothetical protein M413DRAFT_412983 [Hebeloma cylindrosporum h7]
PCD23497.1/552-865       -            314 CHAT                 PF12770.7    289   2.6e-92  318.7   0.0   1   1   1.4e-95   2.9e-92  318.5   0.0     3   288     2   314     1   314 0.96 [subseq from] hypothetical protein AU210_015017 [Fusarium oxysporum f. sp. radicis-cucumerinum]
RKL17104.1/571-884       -            314 CHAT                 PF12770.7    289   2.6e-92  318.7   0.0   1   1   1.4e-95   2.9e-92  318.5   0.0     3   288     2   314     1   314 0.96 [subseq from] hypothetical protein BFJ68_g4609 [Fusarium oxysporum]
THU76342.1/299-588       -            290 CHAT                 PF12770.7    289   2.6e-92  318.7   0.2   1   1   1.4e-95   2.9e-92  318.5   0.2     3   288     2   290     1   290 0.97 [subseq from] hypothetical protein K435DRAFT_705005, partial [Dendrothele bispora CBS 962.96]
VDC07773.1/1044-1334     -            291 CHAT                 PF12770.7    289   2.6e-92  318.6   0.0   1   1   1.4e-95   2.9e-92  318.5   0.0     3   288     2   291     1   291 0.96 [subseq from] unnamed protein product [Peniophora sp. CBMAI 1063]
EUC58862.1/956-1237      -            282 CHAT                 PF12770.7    289   2.6e-92  318.6   0.1   1   1   1.4e-95   2.9e-92  318.5   0.1     3   288     2   282     1   282 0.95 [subseq from] CHAT domain protein [Rhizoctonia solani AG-3 Rhs1AP] >KEP49811.1 CHAT domain protein [Rhizoctonia solani 123E]
KZV72504.1/630-924       -            295 CHAT                 PF12770.7    289   2.6e-92  318.6   0.3   1   1   1.5e-95   2.9e-92  318.5   0.3     3   288     2   295     1   295 0.97 [subseq from] hypothetical protein PENSPDRAFT_576141 [Peniophora sp. CONT]
XP_001259137.1/1071-1413 -            343 CHAT                 PF12770.7    289   2.7e-92  318.6   0.1   1   1   1.7e-95   3.5e-92  318.2   0.1     3   288     1   343     1   343 0.97 [subseq from] conserved hypothetical protein [Aspergillus fischeri NRRL 181] >EAW17240.1 conserved hypothetical protein [Aspergillus fischeri NRRL 181]
KZV63933.1/961-1249      -            289 CHAT                 PF12770.7    289   2.8e-92  318.5   0.4   1   1   1.5e-95   3.1e-92  318.4   0.4     4   288     2   289     1   289 0.97 [subseq from] TPR-like protein [Peniophora sp. CONT]
PVF99204.1/713-993       -            281 CHAT                 PF12770.7    289   2.9e-92  318.5   0.0   1   1   1.6e-95   3.2e-92  318.3   0.0     3   288     2   281     1   281 0.97 [subseq from] hypothetical protein CPB86DRAFT_757230 [Serendipita vermifera 'subsp. bescii']
KEP45287.1/414-682       -            269 CHAT                 PF12770.7    289   2.9e-92  318.5   0.1   1   1   1.6e-95   3.2e-92  318.3   0.1     3   273     2   268     1   269 0.96 [subseq from] aromatic di-alanine and TPR containing protein, partial [Rhizoctonia solani 123E]
VDB99188.1/824-1114      -            291 CHAT                 PF12770.7    289   2.9e-92  318.5   0.1   1   1   1.6e-95   3.2e-92  318.3   0.1     4   288     2   291     1   291 0.97 [subseq from] unnamed protein product [Peniophora sp. CBMAI 1063]
KIM20253.1/1310-1586     -            277 CHAT                 PF12770.7    289   2.9e-92  318.5   0.0   1   1   1.6e-95   3.3e-92  318.3   0.0     3   288     2   277     1   277 0.97 [subseq from] hypothetical protein M408DRAFT_30517 [Serendipita vermifera MAFF 305830]
TXC10416.1/731-1069      -            339 CHAT                 PF12770.7    289   2.9e-92  318.5   0.0   1   1   1.7e-95   3.3e-92  318.3   0.0     2   288     1   339     1   339 0.97 [subseq from] hypothetical protein FocTR4_00004629 [Fusarium oxysporum f. sp. cubense]
EWZ45832.1/731-1069      -            339 CHAT                 PF12770.7    289     3e-92  318.4   0.0   1   1   1.7e-95   3.4e-92  318.2   0.0     2   288     1   339     1   339 0.97 [subseq from] hypothetical protein FOZG_06044 [Fusarium oxysporum Fo47]
KZV62123.1/939-1229      -            291 CHAT                 PF12770.7    289   3.1e-92  318.4   0.0   1   1   1.7e-95   3.4e-92  318.3   0.0     3   288     1   291     1   291 0.96 [subseq from] TPR-like protein [Peniophora sp. CONT]
KZV73909.1/910-1198      -            289 CHAT                 PF12770.7    289   3.1e-92  318.4   0.1   1   1   1.7e-95   3.4e-92  318.2   0.1     3   288     1   289     1   289 0.96 [subseq from] hypothetical protein PENSPDRAFT_252184 [Peniophora sp. CONT]
RYP41527.1/721-1044      -            324 CHAT                 PF12770.7    289   3.2e-92  318.4   0.0   1   1   1.8e-95   3.5e-92  318.2   0.0     2   288     1   324     1   324 0.97 [subseq from] hypothetical protein DL767_000954 [Monosporascus sp. MG133]
XP_024726766.1/1057-1385 -            329 CHAT                 PF12770.7    289   3.2e-92  318.3   0.0   1   1   1.8e-95   3.6e-92  318.2   0.0     3   288     2   329     1   329 0.96 [subseq from] hypothetical protein K444DRAFT_577076 [Hyaloscypha bicolor E] >PMD49862.1 hypothetical protein K444DRAFT_577076 [Hyaloscypha bicolor E]
KIJ27671.1/810-1097      -            288 CHAT                 PF12770.7    289   3.2e-92  318.3   1.9   1   1   1.8e-95   3.6e-92  318.2   1.9     1   288     1   288     1   288 0.96 [subseq from] hypothetical protein M422DRAFT_190730 [Sphaerobolus stellatus SS14]
KIM90025.1/563-851       -            289 CHAT                 PF12770.7    289   3.4e-92  318.3   0.7   1   1   1.9e-95   3.8e-92  318.1   0.7     1   288     1   289     1   289 0.94 [subseq from] hypothetical protein PILCRDRAFT_205336, partial [Piloderma croceum F 1598]
KZV60867.1/605-896       -            292 CHAT                 PF12770.7    289   3.4e-92  318.3   0.2   1   1   1.9e-95   3.8e-92  318.1   0.2     4   288     2   292     1   292 0.97 [subseq from] hypothetical protein PENSPDRAFT_643984 [Peniophora sp. CONT]
XP_007787784.1/509-837   -            329 CHAT                 PF12770.7    289   3.4e-92  318.2   0.1   1   1   1.9e-95   3.9e-92  318.1   0.1     3   288     2   329     1   329 0.97 [subseq from] hypothetical protein EPUS_09421 [Endocarpon pusillum Z07020] >ERF74882.1 hypothetical protein EPUS_09421 [Endocarpon pusillum Z07020]
THV02200.1/653-937       -            285 CHAT                 PF12770.7    289   3.5e-92  318.2   0.1   1   1     2e-95     4e-92  318.0   0.1     3   288     1   285     1   285 0.96 [subseq from] hypothetical protein K435DRAFT_653833 [Dendrothele bispora CBS 962.96]
THU75585.1/141-434       -            294 CHAT                 PF12770.7    289   3.6e-92  318.2   0.1   1   1     2e-95     4e-92  318.0   0.1     3   288     2   294     1   294 0.96 [subseq from] hypothetical protein K435DRAFT_706852 [Dendrothele bispora CBS 962.96]
CCO37600.1/246-515       -            270 CHAT                 PF12770.7    289   3.7e-92  318.2   0.2   1   1     2e-95     4e-92  318.0   0.2     3   273     2   268     1   270 0.96 [subseq from] UPF0045 protein [Rhizoctonia solani AG-1 IB]
CEL58547.1/963-1243      -            281 CHAT                 PF12770.7    289   3.7e-92  318.1   0.2   1   1     2e-95   4.1e-92  318.0   0.2     3   288     1   281     1   281 0.94 [subseq from] hypothetical protein RSOLAG1IB_12153 [Rhizoctonia solani AG-1 IB]
CUA72707.1/498-779       -            282 CHAT                 PF12770.7    289   3.7e-92  318.1   0.0   1   1     2e-95   4.1e-92  318.0   0.0     3   288     2   282     1   282 0.96 [subseq from] hypothetical protein RSOLAG22IIIB_10239 [Rhizoctonia solani]
RKL36660.1/1562-1893     -            332 CHAT                 PF12770.7    289   3.7e-92  318.1   0.0   1   1   2.1e-95   4.2e-92  317.9   0.0     3   289     1   332     1   332 0.97 [subseq from] hypothetical protein BFJ72_g8209 [Fusarium proliferatum]
KIY68286.1/740-1023      -            284 CHAT                 PF12770.7    289   3.8e-92  318.1   0.0   1   1   2.1e-95   4.3e-92  317.9   0.0     3   288     2   284     1   284 0.97 [subseq from] HCP-like protein [Cylindrobasidium torrendii FP15055 ss-10]
GES61376.1/741-1064      -            324 CHAT                 PF12770.7    289   3.8e-92  318.1   0.0   1   1   2.1e-95   4.3e-92  317.9   0.0     4   288     2   324     1   324 0.96 [subseq from] hypothetical protein ATETN484_0006003500 [Aspergillus terreus]
EGU83803.1/1983-2315     -            333 CHAT                 PF12770.7    289   3.8e-92  318.1   0.1   1   1   2.2e-95   4.3e-92  317.9   0.1     3   289     2   333     1   333 0.97 [subseq from] hypothetical protein FOXB_05673 [Fusarium oxysporum Fo5176]
EXL79007.1/1497-1829     -            333 CHAT                 PF12770.7    289   3.8e-92  318.1   0.1   1   1   2.2e-95   4.3e-92  317.9   0.1     3   289     2   333     1   333 0.97 [subseq from] hypothetical protein FOPG_06989 [Fusarium oxysporum f. sp. conglutinans race 2 54008]
VDB99559.1/988-1278      -            291 CHAT                 PF12770.7    289   3.9e-92  318.1   0.5   1   1   2.1e-95   4.3e-92  317.9   0.5     3   288     2   291     1   291 0.97 [subseq from] unnamed protein product [Peniophora sp. CBMAI 1063]
TFK23780.1/663-953       -            291 CHAT                 PF12770.7    289   3.9e-92  318.1   0.2   1   1   2.1e-95   4.3e-92  317.9   0.2     3   288     2   291     1   291 0.95 [subseq from] hypothetical protein FA15DRAFT_743820 [Coprinopsis marcescibilis]
XP_007811453.1/575-895   -            321 CHAT                 PF12770.7    289   3.9e-92  318.1   0.1   1   1   2.2e-95   4.4e-92  317.9   0.1     3   288     2   321     1   321 0.96 [subseq from] TPR Domain containing protein [Metarhizium acridum CQMa 102] >EFY88848.1 TPR Domain containing protein [Metarhizium acridum CQMa 102]
KZT10493.1/472-758       -            287 CHAT                 PF12770.7    289     4e-92  318.0   0.1   1   1   2.2e-95   4.5e-92  317.9   0.1     3   288     2   287     1   287 0.95 [subseq from] hypothetical protein LAESUDRAFT_644568 [Laetiporus sulphureus 93-53]
KDR66276.1/1222-1515     -            294 CHAT                 PF12770.7    289   4.1e-92  318.0   0.1   1   1   2.3e-95   4.5e-92  317.8   0.1     3   288     2   294     1   294 0.95 [subseq from] hypothetical protein GALMADRAFT_148025 [Galerina marginata CBS 339.88]
KUL81328.1/252-560       -            309 CHAT                 PF12770.7    289   4.1e-92  318.0   0.0   1   1   2.3e-95   4.6e-92  317.8   0.0     2   288     1   309     1   309 0.96 [subseq from] hypothetical protein ZTR_10034 [Talaromyces verruculosus]
CCO34723.1/639-920       -            282 CHAT                 PF12770.7    289   4.2e-92  317.9   0.0   1   1   2.4e-95   4.7e-92  317.8   0.0     3   289     1   282     1   282 0.96 [subseq from] hypothetical protein BN14_08830 [Rhizoctonia solani AG-1 IB]
PVF90775.1/21-301        -            281 CHAT                 PF12770.7    289   4.3e-92  317.9   0.0   1   1   2.4e-95   4.8e-92  317.8   0.0     2   288     1   281     1   281 0.95 [subseq from] hypothetical protein CPB86DRAFT_878834 [Serendipita vermifera 'subsp. bescii']
PVF98188.1/1106-1384     -            279 CHAT                 PF12770.7    289   4.8e-92  317.8   0.0   1   1   2.6e-95   5.3e-92  317.6   0.0     3   288     2   279     1   279 0.97 [subseq from] TPR-like protein [Serendipita vermifera 'subsp. bescii']
XP_658143.1/1035-1362    -            328 CHAT                 PF12770.7    289   4.8e-92  317.8   0.0   1   1   2.7e-95   5.4e-92  317.6   0.0     3   288     1   328     1   328 0.96 [subseq from] hypothetical protein AN0539.2 [Aspergillus nidulans FGSC A4] >EAA66638.1 hypothetical protein AN0539.2 [Aspergillus nidulans FGSC A4] >CBF89281.1 TPA: conserved hypothetical protein [Aspergillus nidulans FGSC A4]
CEL60316.1/647-908       -            262 CHAT                 PF12770.7    289   4.9e-92  317.7   0.0   1   1   2.7e-95   5.4e-92  317.6   0.0    24   289     3   262     1   262 0.95 [subseq from] hypothetical protein RSOLAG1IB_09540 [Rhizoctonia solani AG-1 IB]
THU82103.1/1222-1510     -            289 CHAT                 PF12770.7    289   4.9e-92  317.7   0.2   1   1   2.7e-95   5.5e-92  317.6   0.2     2   288     1   289     1   289 0.96 [subseq from] TPR-like protein [Dendrothele bispora CBS 962.96]
TFK60009.1/25-302        -            278 CHAT                 PF12770.7    289   4.9e-92  317.7   0.1   1   1   2.7e-95   5.5e-92  317.6   0.1     3   288     1   278     1   278 0.96 [subseq from] hypothetical protein BDN72DRAFT_905344 [Pluteus cervinus]
ENH71523.1/571-884       -            314 CHAT                 PF12770.7    289     5e-92  317.7   0.0   1   1   2.8e-95   5.7e-92  317.5   0.0     3   288     2   314     1   314 0.96 [subseq from] Putative 30S ribosomal protein S17P-like protein [Fusarium oxysporum f. sp. cubense race 1]
KZT74749.1/1196-1483     -            288 CHAT                 PF12770.7    289   5.1e-92  317.7   1.3   1   1   2.8e-95   5.7e-92  317.5   1.3     2   288     1   288     1   288 0.95 [subseq from] hypothetical protein DAEQUDRAFT_734330 [Daedalea quercina L-15889]
TEB22364.1/962-1267      -            306 CHAT                 PF12770.7    289   5.2e-92  317.6   0.2   1   1   2.9e-95   5.8e-92  317.5   0.2     3   288     1   306     1   306 0.96 [subseq from] hypothetical protein FA13DRAFT_1741029 [Coprinellus micaceus]
CVK94239.1/827-1146      -            320 CHAT                 PF12770.7    289   5.3e-92  317.6   0.0   1   1     3e-95     6e-92  317.5   0.0     3   288     2   320     1   320 0.95 [subseq from] uncharacterized protein FMAN_03424 [Fusarium mangiferae]
RXW12490.1/337-633       -            297 CHAT                 PF12770.7    289   5.3e-92  317.6   0.0   1   1     3e-95   5.9e-92  317.5   0.0     3   288     2   297     1   297 0.97 [subseq from] hypothetical protein EST38_g13363 [Psathyrella aberdarensis]
CUA75824.1/1162-1438     -            277 CHAT                 PF12770.7    289   5.3e-92  317.6   0.0   1   1   2.9e-95   5.9e-92  317.5   0.0     1   281     1   276     1   277 0.96 [subseq from] Serine/threonine-protein kinase MRCK gamma [Rhizoctonia solani]
VDC07755.1/324-615       -            292 CHAT                 PF12770.7    289   5.4e-92  317.6   0.0   1   1     3e-95     6e-92  317.4   0.0     3   288     2   292     1   292 0.97 [subseq from] unnamed protein product [Peniophora sp. CBMAI 1063]
CEL62314.1/710-990       -            281 CHAT                 PF12770.7    289   5.4e-92  317.6   0.3   1   1     3e-95   6.1e-92  317.4   0.3     3   288     2   281     1   281 0.95 [subseq from] hypothetical protein RSOLAG1IB_10373 [Rhizoctonia solani AG-1 IB]
PBK98279.1/235-523       -            289 CHAT                 PF12770.7    289   5.4e-92  317.6   0.2   1   1     3e-95   6.1e-92  317.4   0.2     3   288     2   289     1   289 0.95 [subseq from] hypothetical protein ARMGADRAFT_572935 [Armillaria gallica]
THU80551.1/1169-1462     -            294 CHAT                 PF12770.7    289   5.5e-92  317.6   0.8   1   1   3.1e-95   6.2e-92  317.4   0.8     3   288     2   294     1   294 0.97 [subseq from] TPR-like protein [Dendrothele bispora CBS 962.96]
KZV62755.1/937-1226      -            290 CHAT                 PF12770.7    289   5.6e-92  317.6   0.2   1   1   3.1e-95   6.2e-92  317.4   0.2     3   288     2   290     1   290 0.97 [subseq from] hypothetical protein PENSPDRAFT_641808 [Peniophora sp. CONT]
THU83358.1/946-1239      -            294 CHAT                 PF12770.7    289   5.6e-92  317.5   0.3   1   1   3.1e-95   6.3e-92  317.4   0.3     3   288     2   294     1   294 0.96 [subseq from] TPR-like protein [Dendrothele bispora CBS 962.96]
TFK72300.1/794-1071      -            278 CHAT                 PF12770.7    289   5.7e-92  317.5   0.3   1   1   3.1e-95   6.3e-92  317.4   0.3     4   288     2   278     1   278 0.94 [subseq from] hypothetical protein BDN72DRAFT_894967 [Pluteus cervinus]
KAB5592543.1/979-1253    -            275 CHAT                 PF12770.7    289   5.8e-92  317.5   0.1   1   1   3.2e-95   6.5e-92  317.3   0.1     8   288     1   275     1   275 0.96 [subseq from] aromatic di-alanine and TPR containing protein [Ceratobasidium theobromae]
RXW11740.1/949-1242      -            294 CHAT                 PF12770.7    289   5.8e-92  317.5   0.0   1   1   3.2e-95   6.5e-92  317.3   0.0     3   288     2   294     1   294 0.97 [subseq from] hypothetical protein EST38_g14115 [Psathyrella aberdarensis]
RXW21485.1/1007-1300     -            294 CHAT                 PF12770.7    289   5.8e-92  317.5   0.1   1   1   3.2e-95   6.5e-92  317.3   0.1     3   288     2   294     1   294 0.96 [subseq from] hypothetical protein EST38_g4373 [Psathyrella aberdarensis]
RKL27106.1/827-1146      -            320 CHAT                 PF12770.7    289     6e-92  317.5   0.0   1   1   3.3e-95   6.7e-92  317.3   0.0     3   288     2   320     1   320 0.94 [subseq from] hypothetical protein BFJ72_g13339 [Fusarium proliferatum]
KDR76801.1/715-1003      -            289 CHAT                 PF12770.7    289     6e-92  317.4   0.0   1   1   3.3e-95   6.7e-92  317.3   0.0     3   288     1   289     1   289 0.94 [subseq from] hypothetical protein GALMADRAFT_1328734 [Galerina marginata CBS 339.88]
VDC04035.1/888-1180      -            293 CHAT                 PF12770.7    289   6.2e-92  317.4   0.4   1   1   3.4e-95   6.9e-92  317.3   0.4     3   288     2   293     1   293 0.96 [subseq from] unnamed protein product [Peniophora sp. CBMAI 1063]
THV02699.1/1019-1309     -            291 CHAT                 PF12770.7    289   6.4e-92  317.4   1.6   1   1   3.5e-95   7.1e-92  317.2   1.6     3   288     2   291     1   291 0.97 [subseq from] TPR-like protein [Dendrothele bispora CBS 962.96]
KDR76746.1/715-1005      -            291 CHAT                 PF12770.7    289   6.5e-92  317.3   0.0   1   1   3.6e-95   7.3e-92  317.2   0.0     3   288     1   291     1   291 0.94 [subseq from] hypothetical protein GALMADRAFT_1328691 [Galerina marginata CBS 339.88]
KIJ27949.1/539-829       -            291 CHAT                 PF12770.7    289   6.5e-92  317.3   0.1   1   1   3.6e-95   7.3e-92  317.2   0.1     3   288     2   291     1   291 0.96 [subseq from] hypothetical protein M422DRAFT_784677 [Sphaerobolus stellatus SS14]
KZV67445.1/794-1083      -            290 CHAT                 PF12770.7    289   6.7e-92  317.3   0.1   1   1   3.7e-95   7.5e-92  317.1   0.1     4   288     2   290     1   290 0.97 [subseq from] hypothetical protein PENSPDRAFT_583940, partial [Peniophora sp. CONT]
CCO36631.1/228-509       -            282 CHAT                 PF12770.7    289   7.1e-92  317.2   0.0   1   1   3.9e-95     8e-92  317.0   0.0     3   289     1   282     1   282 0.96 [subseq from] hypothetical protein BN14_10773 [Rhizoctonia solani AG-1 IB]
CEL53318.1/187-468       -            282 CHAT                 PF12770.7    289   7.1e-92  317.2   0.0   1   1   3.9e-95     8e-92  317.0   0.0     3   289     1   282     1   282 0.96 [subseq from] hypothetical protein RSOLAG1IB_06285 [Rhizoctonia solani AG-1 IB]
KEP52429.1/710-992       -            283 CHAT                 PF12770.7    289   7.2e-92  317.2   0.3   1   1     4e-95     8e-92  317.0   0.3     3   289     2   283     1   283 0.96 [subseq from] putative aromatic di-alanine and TPR containing protein [Rhizoctonia solani 123E]
KLO81228.1/1558-1889     -            332 CHAT                 PF12770.7    289   7.2e-92  317.2   0.0   1   1     4e-95   8.1e-92  317.0   0.0     3   289     1   332     1   332 0.97 [subseq from] Uncharacterized protein LW93_4802 [Fusarium fujikuroi]
EPS95535.1/628-905       -            278 CHAT                 PF12770.7    289   7.2e-92  317.2   1.0   1   1     4e-95   8.1e-92  317.0   1.0     3   288     2   278     1   278 0.96 [subseq from] hypothetical protein FOMPIDRAFT_61045 [Fomitopsis pinicola FP-58527 SS1]
VDC07035.1/1043-1340     -            298 CHAT                 PF12770.7    289   7.4e-92  317.2   0.5   1   1   4.1e-95   8.3e-92  317.0   0.5     3   288     2   298     1   298 0.97 [subseq from] unnamed protein product [Peniophora sp. CBMAI 1063]
VDB88193.1/803-1097      -            295 CHAT                 PF12770.7    289   7.5e-92  317.1   0.7   1   1   4.2e-95   8.4e-92  317.0   0.7     3   288     2   295     1   295 0.94 [subseq from] unnamed protein product [Peniophora sp. CBMAI 1063]
VDB88195.1/425-719       -            295 CHAT                 PF12770.7    289   7.5e-92  317.1   0.7   1   1   4.2e-95   8.4e-92  317.0   0.7     3   288     2   295     1   295 0.94 [subseq from] unnamed protein product [Peniophora sp. CBMAI 1063]
KDN42638.1/956-1237      -            282 CHAT                 PF12770.7    289   7.5e-92  317.1   0.2   1   1   4.2e-95   8.4e-92  317.0   0.2     3   289     2   282     1   282 0.97 [subseq from] hypothetical protein RSAG8_06595, partial [Rhizoctonia solani AG-8 WAC10335]
XP_031076749.1/827-1146  -            320 CHAT                 PF12770.7    289   7.7e-92  317.1   0.0   1   1   4.3e-95   8.6e-92  316.9   0.0     3   288     2   320     1   320 0.94 [subseq from] uncharacterized protein FPRO_03584 [Fusarium proliferatum ET1] >CZR36156.1 uncharacterized protein FPRO_03584 [Fusarium proliferatum ET1]
THU91206.1/365-658       -            294 CHAT                 PF12770.7    289   7.8e-92  317.1   0.4   1   1   4.3e-95   8.7e-92  316.9   0.4     3   288     2   294     1   294 0.96 [subseq from] hypothetical protein K435DRAFT_674525, partial [Dendrothele bispora CBS 962.96]
KIM35964.1/715-1011      -            297 CHAT                 PF12770.7    289   7.8e-92  317.1   0.0   1   1   4.3e-95   8.7e-92  316.9   0.0     3   288     1   297     1   297 0.96 [subseq from] hypothetical protein M413DRAFT_20666 [Hebeloma cylindrosporum h7]
KZV68446.1/943-1233      -            291 CHAT                 PF12770.7    289   7.9e-92  317.1   6.8   1   1   4.4e-95   8.8e-92  316.9   6.8     3   288     2   291     1   291 0.97 [subseq from] hypothetical protein PENSPDRAFT_634330 [Peniophora sp. CONT]
CVL11981.1/827-1146      -            320 CHAT                 PF12770.7    289   7.9e-92  317.1   0.0   1   1   4.4e-95   8.8e-92  316.9   0.0     3   288     2   320     1   320 0.94 [subseq from] uncharacterized protein FPRN_03439 [Fusarium proliferatum]
CCO37745.1/162-428       -            267 CHAT                 PF12770.7    289   7.9e-92  317.1   0.1   1   1   2.8e-94   5.6e-91  314.3   0.1     3   289     1   267     1   267 0.96 [subseq from] hypothetical protein BN14_11904 [Rhizoctonia solani AG-1 IB]
PNP76822.1/1518-1863     -            346 CHAT                 PF12770.7    289     8e-92  317.0   0.1   1   1   4.5e-95   9.2e-92  316.8   0.1     3   289     1   346     1   346 0.97 [subseq from] hypothetical protein FNYG_09838 [Fusarium nygamai]
VDC04617.1/1200-1488     -            289 CHAT                 PF12770.7    289   8.2e-92  317.0   0.0   1   1   4.6e-95   9.2e-92  316.8   0.0     3   288     1   289     1   289 0.96 [subseq from] unnamed protein product [Peniophora sp. CBMAI 1063]
RKL05909.1/571-884       -            314 CHAT                 PF12770.7    289   8.2e-92  317.0   0.0   1   1   4.6e-95   9.2e-92  316.8   0.0     3   288     2   314     1   314 0.96 [subseq from] hypothetical protein BFJ71_g3056 [Fusarium oxysporum]
EGU81631.1/571-884       -            314 CHAT                 PF12770.7    289   8.3e-92  317.0   0.0   1   1   4.6e-95   9.3e-92  316.8   0.0     3   288     2   314     1   314 0.96 [subseq from] hypothetical protein FOXB_07852 [Fusarium oxysporum Fo5176] >EXL66256.1 hypothetical protein FOPG_17557 [Fusarium oxysporum f. sp. conglutinans race 2 54008]
KIM76577.1/558-838       -            281 CHAT                 PF12770.7    289   8.4e-92  317.0   0.0   1   1   4.6e-95   9.3e-92  316.8   0.0     3   288     1   281     1   281 0.96 [subseq from] hypothetical protein PILCRDRAFT_641571, partial [Piloderma croceum F 1598]
KIM86837.1/706-986       -            281 CHAT                 PF12770.7    289   8.4e-92  317.0   0.0   1   1   4.6e-95   9.3e-92  316.8   0.0     3   288     1   281     1   281 0.96 [subseq from] hypothetical protein PILCRDRAFT_816097 [Piloderma croceum F 1598]
PPQ74133.1/372-668       -            297 CHAT                 PF12770.7    289   8.7e-92  316.9   0.0   1   1   4.8e-95   9.7e-92  316.8   0.0     3   288     1   297     1   297 0.97 [subseq from] hypothetical protein CVT26_007176, partial [Gymnopilus dilepis]
EXK28797.1/571-884       -            314 CHAT                 PF12770.7    289   8.8e-92  316.9   0.0   1   1   4.9e-95   9.9e-92  316.7   0.0     3   288     2   314     1   314 0.96 [subseq from] hypothetical protein FOMG_14694 [Fusarium oxysporum f. sp. melonis 26406]
XP_018250668.1/571-884   -            314 CHAT                 PF12770.7    289   8.8e-92  316.9   0.0   1   1   4.9e-95   9.9e-92  316.7   0.0     3   288     2   314     1   314 0.96 [subseq from] hypothetical protein FOXG_12185 [Fusarium oxysporum f. sp. lycopersici 4287] >KNB12623.1 hypothetical protein FOXG_12185 [Fusarium oxysporum f. sp. lycopersici 4287]
CUA74309.1/648-933       -            286 CHAT                 PF12770.7    289     9e-92  316.9   0.0   1   1     5e-95     1e-91  316.7   0.0     4   288     2   286     1   286 0.95 [subseq from] Chromosome partition protein MukB [Rhizoctonia solani]
XP_024735927.1/606-947   -            342 CHAT                 PF12770.7    289   9.1e-92  316.9   0.0   1   1   5.1e-95     1e-91  316.7   0.0     2   288     1   342     1   342 0.96 [subseq from] TPR-like protein [Hyaloscypha bicolor E] >PMD59023.1 TPR-like protein [Hyaloscypha bicolor E]
RKK72125.1/1561-1893     -            333 CHAT                 PF12770.7    289   9.4e-92  316.8   0.0   1   1   5.3e-95   1.1e-91  316.6   0.0     3   289     2   333     1   333 0.97 [subseq from] hypothetical protein BFJ69_g10388 [Fusarium oxysporum]
RBA19059.1/827-1146      -            320 CHAT                 PF12770.7    289   9.5e-92  316.8   0.0   1   1   5.3e-95   1.1e-91  316.6   0.0     3   288     2   320     1   320 0.94 [subseq from] hypothetical protein FPRO05_09988 [Fusarium proliferatum]
KZV61536.1/450-746       -            297 CHAT                 PF12770.7    289   9.8e-92  316.8   0.0   1   1   5.4e-95   1.1e-91  316.6   0.0     3   288     2   297     1   297 0.95 [subseq from] hypothetical protein PENSPDRAFT_293122, partial [Peniophora sp. CONT]
KZV59941.1/222-510       -            289 CHAT                 PF12770.7    289   9.8e-92  316.7   0.4   1   1   5.4e-95   1.1e-91  316.6   0.4     3   288     1   289     1   289 0.98 [subseq from] hypothetical protein PENSPDRAFT_542286, partial [Peniophora sp. CONT]
TVY70609.1/1561-1893     -            333 CHAT                 PF12770.7    289   9.9e-92  316.7   0.0   1   1   5.5e-95   1.1e-91  316.6   0.0     3   289     2   333     1   333 0.97 [subseq from] hypothetical protein Focb16_v001933 [Fusarium oxysporum f. sp. cubense]
RXW18995.1/955-1253      -            299 CHAT                 PF12770.7    289     1e-91  316.7   0.0   1   1   5.6e-95   1.1e-91  316.5   0.0     3   288     2   299     1   299 0.96 [subseq from] hypothetical protein EST38_g6857 [Psathyrella aberdarensis]
KAA6407282.1/151-479     -            329 CHAT                 PF12770.7    289     1e-91  316.7   2.2   1   1   5.7e-95   1.1e-91  316.5   2.2     1   288     1   329     1   329 0.95 [subseq from] hypothetical protein FRX48_08830 [Umbilicaria pustulata]
VBB73370.1/615-940       -            326 CHAT                 PF12770.7    289     1e-91  316.7   0.0   1   1   5.7e-95   1.1e-91  316.5   0.0     3   288     1   326     1   326 0.96 [subseq from] Putative protein of unknown function [Podospora comata]
KIM21906.1/623-901       -            279 CHAT                 PF12770.7    289     1e-91  316.7   0.1   1   1   5.6e-95   1.1e-91  316.5   0.1     3   288     2   279     1   279 0.97 [subseq from] hypothetical protein M408DRAFT_324656 [Serendipita vermifera MAFF 305830]
KFY28486.1/741-1057      -            317 CHAT                 PF12770.7    289     1e-91  316.7   0.0   1   1   5.7e-95   1.1e-91  316.5   0.0     3   288     1   317     1   317 0.97 [subseq from] hypothetical protein V491_00438 [Pseudogymnoascus sp. VKM F-3775]
VDB85611.1/242-533       -            292 CHAT                 PF12770.7    289     1e-91  316.7   0.1   1   1   5.7e-95   1.1e-91  316.5   0.1     3   288     1   292     1   292 0.96 [subseq from] unnamed protein product [Peniophora sp. CBMAI 1063]
KZV69360.1/696-990       -            295 CHAT                 PF12770.7    289   1.1e-91  316.6   0.3   1   1   5.9e-95   1.2e-91  316.5   0.3     3   288     1   295     1   295 0.97 [subseq from] hypothetical protein PENSPDRAFT_753434 [Peniophora sp. CONT]
VDC06464.1/733-1022      -            290 CHAT                 PF12770.7    289   1.1e-91  316.6   0.1   1   1   5.9e-95   1.2e-91  316.5   0.1     3   288     1   290     1   290 0.96 [subseq from] unnamed protein product [Peniophora sp. CBMAI 1063]
KIY68156.1/134-420       -            287 CHAT                 PF12770.7    289   1.1e-91  316.6   0.4   1   1   5.9e-95   1.2e-91  316.5   0.4     3   288     1   287     1   287 0.96 [subseq from] hypothetical protein CYLTODRAFT_421829 [Cylindrobasidium torrendii FP15055 ss-10]
KZV73849.1/985-1274      -            290 CHAT                 PF12770.7    289   1.1e-91  316.6   0.3   1   1     6e-95   1.2e-91  316.5   0.3     3   288     1   290     1   290 0.96 [subseq from] hypothetical protein PENSPDRAFT_749706 [Peniophora sp. CONT]
KZV64443.1/1021-1313     -            293 CHAT                 PF12770.7    289   1.1e-91  316.6   0.1   1   1   6.1e-95   1.2e-91  316.4   0.1     4   288     2   293     1   293 0.97 [subseq from] hypothetical protein PENSPDRAFT_615379 [Peniophora sp. CONT]
KDN33891.1/1012-1294     -            283 CHAT                 PF12770.7    289   1.1e-91  316.6   0.0   1   1   6.1e-95   1.2e-91  316.4   0.0     2   288     1   283     1   283 0.97 [subseq from] LOW QUALITY PROTEIN: hypothetical protein RSAG8_13019, partial [Rhizoctonia solani AG-8 WAC10335]
KIM76963.1/980-1262      -            283 CHAT                 PF12770.7    289   1.1e-91  316.6   0.2   1   1   6.2e-95   1.3e-91  316.4   0.2     3   288     1   283     1   283 0.97 [subseq from] hypothetical protein PILCRDRAFT_825717 [Piloderma croceum F 1598]
XP_031030437.1/571-884   -            314 CHAT                 PF12770.7    289   1.1e-91  316.5   0.0   1   1   6.3e-95   1.3e-91  316.4   0.0     3   288     2   314     1   314 0.96 [subseq from] uncharacterized protein FOYG_15753 [Fusarium oxysporum NRRL 32931] >EWY81519.1 hypothetical protein FOYG_15753 [Fusarium oxysporum NRRL 32931]
RYC84845.1/827-1146      -            320 CHAT                 PF12770.7    289   1.2e-91  316.5   0.0   1   1   6.4e-95   1.3e-91  316.4   0.0     3   288     2   320     1   320 0.94 [subseq from] hypothetical protein BFJ63_vAg12325 [Fusarium oxysporum f. sp. narcissi]
SLM33813.1/151-479       -            329 CHAT                 PF12770.7    289   1.2e-91  316.5   2.2   1   1   6.8e-95   1.4e-91  316.3   2.2     1   288     1   329     1   329 0.95 [subseq from] CHAT domain [Umbilicaria pustulata]
VDB91743.1/276-568       -            293 CHAT                 PF12770.7    289   1.2e-91  316.4   0.4   1   1   6.9e-95   1.4e-91  316.3   0.4     3   288     2   293     1   293 0.97 [subseq from] unnamed protein product [Peniophora sp. CBMAI 1063]
KZL67172.1/704-1040      -            337 CHAT                 PF12770.7    289   1.2e-91  316.4   0.0   1   1     7e-95   1.4e-91  316.2   0.0     4   288     2   337     1   337 0.97 [subseq from] 30S ribosomal protein S17P-like protein [Colletotrichum tofieldiae]
RKL39666.1/571-884       -            314 CHAT                 PF12770.7    289   1.3e-91  316.4   0.0   1   1   7.2e-95   1.4e-91  316.2   0.0     3   288     2   314     1   314 0.96 [subseq from] hypothetical protein BFJ70_g5918 [Fusarium oxysporum]
RYC83801.1/571-884       -            314 CHAT                 PF12770.7    289   1.3e-91  316.4   0.0   1   1   7.2e-95   1.4e-91  316.2   0.0     3   288     2   314     1   314 0.96 [subseq from] hypothetical protein BFJ63_vAg13371 [Fusarium oxysporum f. sp. narcissi]
CVK85009.1/1558-1889     -            332 CHAT                 PF12770.7    289   1.3e-91  316.3   0.0   1   1   7.3e-95   1.5e-91  316.2   0.0     3   289     1   332     1   332 0.97 [subseq from] uncharacterized protein FMAN_01931 [Fusarium mangiferae]
KDR81163.1/877-1176      -            300 CHAT                 PF12770.7    289   1.3e-91  316.3   0.0   1   1   7.4e-95   1.5e-91  316.2   0.0     3   288     2   300     1   300 0.98 [subseq from] hypothetical protein GALMADRAFT_136203 [Galerina marginata CBS 339.88]
EXL63184.1/709-1047      -            339 CHAT                 PF12770.7    289   1.3e-91  316.3   0.0   1   1   7.5e-95   1.5e-91  316.1   0.0     2   288     1   339     1   339 0.97 [subseq from] hypothetical protein FOCG_01550 [Fusarium oxysporum f. sp. radicis-lycopersici 26381]
KZV66251.1/1163-1457     -            295 CHAT                 PF12770.7    289   1.4e-91  316.3   0.1   1   1   7.6e-95   1.5e-91  316.1   0.1     3   288     2   295     1   295 0.98 [subseq from] TPR-like protein [Peniophora sp. CONT]
XP_012179160.1/321-605   -            285 CHAT                 PF12770.7    289   1.5e-91  316.2   0.0   1   1   8.1e-95   1.6e-91  316.0   0.0     3   288     1   285     1   285 0.96 [subseq from] predicted protein [Fibroporia radiculosa] >CCL99877.1 predicted protein [Fibroporia radiculosa]
KIM28601.1/1121-1396     -            276 CHAT                 PF12770.7    289   1.5e-91  316.2   0.0   1   1   8.1e-95   1.6e-91  316.0   0.0     3   288     1   276     1   276 0.97 [subseq from] hypothetical protein M408DRAFT_23647 [Serendipita vermifera MAFF 305830]
EUC65932.1/333-614       -            282 CHAT                 PF12770.7    289   1.5e-91  316.1   1.4   1   1   8.3e-95   1.7e-91  316.0   1.4     3   288     2   282     1   282 0.97 [subseq from] aromatic di-alanine and TPR containing protein, putative [Rhizoctonia solani AG-3 Rhs1AP]
KZV93488.1/939-1228      -            290 CHAT                 PF12770.7    289   1.5e-91  316.1   0.1   1   1   8.3e-95   1.7e-91  316.0   0.1     1   288     1   290     1   290 0.97 [subseq from] hypothetical protein EXIGLDRAFT_717092 [Exidia glandulosa HHB12029]
KEP49857.1/727-1008      -            282 CHAT                 PF12770.7    289   1.5e-91  316.1   1.6   1   1   8.3e-95   1.7e-91  316.0   1.6     3   288     2   282     1   282 0.97 [subseq from] putative aromatic di-alanine and TPR containing protein [Rhizoctonia solani 123E]
CCA75295.1/94-374        -            281 CHAT                 PF12770.7    289   1.5e-91  316.1   0.0   1   1   8.4e-95   1.7e-91  316.0   0.0     3   288     2   281     1   281 0.98 [subseq from] hypothetical protein PIIN_09280 [Serendipita indica DSM 11827]
EXL42416.1/571-884       -            314 CHAT                 PF12770.7    289   1.5e-91  316.1   0.0   1   1   8.6e-95   1.7e-91  315.9   0.0     3   288     2   314     1   314 0.96 [subseq from] hypothetical protein FOCG_14882 [Fusarium oxysporum f. sp. radicis-lycopersici 26381]
RXW13316.1/277-575       -            299 CHAT                 PF12770.7    289   1.6e-91  316.1   0.0   1   1   8.6e-95   1.7e-91  315.9   0.0     3   288     2   299     1   299 0.97 [subseq from] hypothetical protein EST38_g12539 [Psathyrella aberdarensis]
XP_031044039.1/834-1153  -            320 CHAT                 PF12770.7    289   1.6e-91  316.1   0.0   1   1   8.7e-95   1.8e-91  315.9   0.0     3   288     2   320     1   320 0.95 [subseq from] uncharacterized protein FOYG_04240 [Fusarium oxysporum NRRL 32931] >EWY95121.1 hypothetical protein FOYG_04240 [Fusarium oxysporum NRRL 32931]
VDC05861.1/1183-1473     -            291 CHAT                 PF12770.7    289   1.6e-91  316.1   0.2   1   1   8.8e-95   1.8e-91  315.9   0.2     3   288     2   291     1   291 0.97 [subseq from] unnamed protein product [Peniophora sp. CBMAI 1063]
CUA74678.1/690-972       -            283 CHAT                 PF12770.7    289   1.6e-91  316.1   0.0   1   1   8.8e-95   1.8e-91  315.9   0.0     3   288     2   283     1   283 0.97 [subseq from] Protein kinase rad3 [Rhizoctonia solani]
XP_013284363.1/875-1223  -            349 CHAT                 PF12770.7    289   1.6e-91  316.0   0.0   1   1   9.2e-95   1.9e-91  315.8   0.0     3   288     2   349     1   349 0.96 [subseq from] hypothetical protein Z517_07171 [Fonsecaea pedrosoi CBS 271.37] >KIW80555.1 hypothetical protein Z517_07171 [Fonsecaea pedrosoi CBS 271.37]
KZV98747.1/1277-1556     -            280 CHAT                 PF12770.7    289   1.7e-91  316.0   0.6   1   1   9.5e-95   1.9e-91  315.8   0.6     3   288     1   280     1   280 0.97 [subseq from] TPR-like protein, partial [Exidia glandulosa HHB12029]
CCO37092.1/294-568       -            275 CHAT                 PF12770.7    289   1.7e-91  315.9   0.0   1   1   9.4e-95   1.9e-91  315.8   0.0     3   278     1   271     1   275 0.95 [subseq from] Condensin complex subunit 1 AltName: Full=XCAP-D2 homolog [Rhizoctonia solani AG-1 IB]
THU92685.1/1008-1301     -            294 CHAT                 PF12770.7    289   1.7e-91  315.9   0.4   1   1   9.7e-95     2e-91  315.8   0.4     3   288     2   294     1   294 0.97 [subseq from] TPR-like protein [Dendrothele bispora CBS 962.96]
TFK18594.1/726-1018      -            293 CHAT                 PF12770.7    289   1.8e-91  315.9   0.1   1   1   9.8e-95     2e-91  315.8   0.1     3   288     2   293     1   293 0.96 [subseq from] hypothetical protein FA15DRAFT_249760 [Coprinopsis marcescibilis]
XP_003044610.1/630-948   -            319 CHAT                 PF12770.7    289   1.8e-91  315.9   0.0   1   1   9.9e-95     2e-91  315.7   0.0     2   288     1   319     1   319 0.96 [subseq from] hypothetical protein NECHADRAFT_98227 [[Nectria] haematococca mpVI 77-13-4] >EEU38897.1 hypothetical protein NECHADRAFT_98227 [[Nectria] haematococca mpVI 77-13-4]
KIM81373.1/902-1177      -            276 CHAT                 PF12770.7    289   1.8e-91  315.9   0.6   1   1   9.9e-95     2e-91  315.7   0.6     3   288     1   276     1   276 0.96 [subseq from] hypothetical protein PILCRDRAFT_821454 [Piloderma croceum F 1598]
KZV64295.1/829-1119      -            291 CHAT                 PF12770.7    289   1.8e-91  315.9   0.8   1   1     1e-94     2e-91  315.7   0.8     3   288     2   291     1   291 0.96 [subseq from] TPR-like protein [Peniophora sp. CONT]
TVY79667.1/734-1072      -            339 CHAT                 PF12770.7    289   1.8e-91  315.9   0.0   1   1     1e-94   2.1e-91  315.7   0.0     2   288     1   339     1   339 0.97 [subseq from] putative 30S ribosomal protein S17-like protein [Fusarium oxysporum f. sp. cubense]
EWZ83377.1/571-884       -            314 CHAT                 PF12770.7    289   1.8e-91  315.9   0.0   1   1     1e-94     2e-91  315.7   0.0     3   288     2   314     1   314 0.96 [subseq from] hypothetical protein FOWG_13288 [Fusarium oxysporum f. sp. lycopersici MN25]
KIJ51991.1/774-1064      -            291 CHAT                 PF12770.7    289   1.9e-91  315.8   0.8   1   1     1e-94   2.1e-91  315.7   0.8     3   288     1   291     1   291 0.98 [subseq from] hypothetical protein M422DRAFT_223383 [Sphaerobolus stellatus SS14]
KUL81295.1/612-920       -            309 CHAT                 PF12770.7    289   1.9e-91  315.8   0.0   1   1   1.1e-94   2.2e-91  315.6   0.0     2   288     1   309     1   309 0.97 [subseq from] hypothetical protein ZTR_09390 [Talaromyces verruculosus]
XP_007301535.1/1101-1390 -            290 CHAT                 PF12770.7    289     2e-91  315.7   1.4   1   1   1.1e-94   2.3e-91  315.6   1.4     1   288     1   290     1   290 0.95 [subseq from] TPR-like protein [Stereum hirsutum FP-91666 SS1] >EIM89404.1 TPR-like protein [Stereum hirsutum FP-91666 SS1]
EWZ33578.1/571-884       -            314 CHAT                 PF12770.7    289     2e-91  315.7   0.0   1   1   1.1e-94   2.3e-91  315.5   0.0     3   288     2   314     1   314 0.96 [subseq from] hypothetical protein FOZG_13292 [Fusarium oxysporum Fo47]
KZV68360.1/679-970       -            292 CHAT                 PF12770.7    289   2.2e-91  315.6   0.0   1   1   1.2e-94   2.4e-91  315.5   0.0     4   288     2   292     1   292 0.98 [subseq from] hypothetical protein PENSPDRAFT_634477 [Peniophora sp. CONT]
XP_031041202.1/1561-1893 -            333 CHAT                 PF12770.7    289   2.2e-91  315.6   0.0   1   1   1.2e-94   2.5e-91  315.4   0.0     3   289     2   333     1   333 0.97 [subseq from] uncharacterized protein FOYG_05864 [Fusarium oxysporum NRRL 32931] >EWY92284.1 hypothetical protein FOYG_05864 [Fusarium oxysporum NRRL 32931]
KIM75313.1/138-426       -            289 CHAT                 PF12770.7    289   2.3e-91  315.6   0.1   1   1   1.3e-94   2.5e-91  315.4   0.1     3   288     2   289     1   289 0.95 [subseq from] hypothetical protein PILCRDRAFT_681181 [Piloderma croceum F 1598]
TEB20762.1/1036-1333     -            298 CHAT                 PF12770.7    289   2.3e-91  315.5   0.4   1   1   1.3e-94   2.5e-91  315.4   0.4     3   288     2   298     1   298 0.97 [subseq from] hypothetical protein FA13DRAFT_201962 [Coprinellus micaceus]
XP_018255333.1/731-1069  -            339 CHAT                 PF12770.7    289   2.4e-91  315.5   0.0   1   1   1.3e-94   2.7e-91  315.3   0.0     2   288     1   339     1   339 0.97 [subseq from] hypothetical protein FOXG_15376 [Fusarium oxysporum f. sp. lycopersici 4287] >KNB17288.1 hypothetical protein FOXG_15376 [Fusarium oxysporum f. sp. lycopersici 4287]
KZV73884.1/1021-1308     -            288 CHAT                 PF12770.7    289   2.4e-91  315.5   0.1   1   1   1.3e-94   2.7e-91  315.3   0.1     6   288     3   288     1   288 0.96 [subseq from] hypothetical protein PENSPDRAFT_626588 [Peniophora sp. CONT]
EXM20063.1/695-1014      -            320 CHAT                 PF12770.7    289   2.4e-91  315.5   0.0   1   1   1.3e-94   2.7e-91  315.3   0.0     3   288     2   320     1   320 0.95 [subseq from] hypothetical protein FOTG_11883 [Fusarium oxysporum f. sp. vasinfectum 25433]
KIY68278.1/993-1280      -            288 CHAT                 PF12770.7    289   2.4e-91  315.5   0.1   1   1   1.3e-94   2.7e-91  315.3   0.1     4   288     2   288     1   288 0.96 [subseq from] hypothetical protein CYLTODRAFT_374646 [Cylindrobasidium torrendii FP15055 ss-10]
EGU82054.1/213-532       -            320 CHAT                 PF12770.7    289   2.5e-91  315.4   0.0   1   1   1.4e-94   2.8e-91  315.2   0.0     3   288     2   320     1   320 0.95 [subseq from] hypothetical protein FOXB_07432 [Fusarium oxysporum Fo5176]
EXL68079.1/459-778       -            320 CHAT                 PF12770.7    289   2.5e-91  315.4   0.0   1   1   1.4e-94   2.8e-91  315.2   0.0     3   288     2   320     1   320 0.95 [subseq from] hypothetical protein FOPG_15852 [Fusarium oxysporum f. sp. conglutinans race 2 54008]
KJZ70809.1/588-936       -            349 CHAT                 PF12770.7    289   2.5e-91  315.4   0.1   1   1   1.4e-94   2.9e-91  315.2   0.1     3   288     1   349     1   349 0.97 [subseq from] hypothetical protein HIM_09822 [Hirsutella minnesotensis 3608]
RXW18550.1/1011-1306     -            296 CHAT                 PF12770.7    289   2.6e-91  315.4   0.0   1   1   1.4e-94   2.9e-91  315.2   0.0     3   288     2   296     1   296 0.96 [subseq from] hypothetical protein EST38_g7301 [Psathyrella aberdarensis]
SJK99811.1/161-453       -            293 CHAT                 PF12770.7    289   2.7e-91  315.3   0.2   1   1   1.5e-94     3e-91  315.2   0.2     2   288     1   293     1   293 0.93 [subseq from] uncharacterized protein ARMOST_03122 [Armillaria ostoyae]
TEB19523.1/1031-1336     -            306 CHAT                 PF12770.7    289   2.7e-91  315.3   0.0   1   1   1.5e-94     3e-91  315.2   0.0     3   288     1   306     1   306 0.97 [subseq from] hypothetical protein FA13DRAFT_347552 [Coprinellus micaceus]
PBK79824.1/800-1093      -            294 CHAT                 PF12770.7    289   2.7e-91  315.3   0.0   1   1   1.5e-94     3e-91  315.1   0.0     3   288     2   294     1   294 0.94 [subseq from] hypothetical protein ARMGADRAFT_1092787 [Armillaria gallica]
VDC06480.1/778-1070      -            293 CHAT                 PF12770.7    289   2.7e-91  315.3   0.0   1   1   1.5e-94     3e-91  315.1   0.0     3   288     2   293     1   293 0.96 [subseq from] unnamed protein product [Peniophora sp. CBMAI 1063]
PVF99207.1/681-961       -            281 CHAT                 PF12770.7    289   2.8e-91  315.3   0.1   1   1   1.5e-94   3.1e-91  315.1   0.1     3   288     2   281     1   281 0.97 [subseq from] hypothetical protein CPB86DRAFT_849455 [Serendipita vermifera 'subsp. bescii']
PBK63810.1/839-1130      -            292 CHAT                 PF12770.7    289   2.8e-91  315.3   0.4   1   1   1.5e-94   3.1e-91  315.1   0.4     3   288     2   292     1   292 0.98 [subseq from] hypothetical protein ARMSODRAFT_1023712 [Armillaria solidipes]
TEB19529.1/653-954       -            302 CHAT                 PF12770.7    289   2.8e-91  315.2   0.1   1   1   1.6e-94   3.2e-91  315.1   0.1     3   288     1   302     1   302 0.97 [subseq from] hypothetical protein FA13DRAFT_1845170 [Coprinellus micaceus]
KZV64318.1/692-981       -            290 CHAT                 PF12770.7    289   2.9e-91  315.2   0.3   1   1   1.6e-94   3.3e-91  315.0   0.3     4   288     2   290     1   290 0.96 [subseq from] TPR-like protein [Peniophora sp. CONT]
RKK09501.1/571-884       -            314 CHAT                 PF12770.7    289     3e-91  315.2   0.0   1   1   1.7e-94   3.4e-91  315.0   0.0     3   288     2   314     1   314 0.96 [subseq from] hypothetical protein BFJ65_g15954 [Fusarium oxysporum f. sp. cepae] >RKK40047.1 hypothetical protein BFJ66_g11693 [Fusarium oxysporum f. sp. cepae] >RKK40676.1 hypothetical protein BFJ67_g10884 [Fusarium oxysporum f. sp. cepae]
VDB87833.1/858-1149      -            292 CHAT                 PF12770.7    289     3e-91  315.1   0.2   1   1   1.7e-94   3.4e-91  315.0   0.2     3   288     2   292     1   292 0.97 [subseq from] unnamed protein product [Peniophora sp. CBMAI 1063]
CUA68600.1/1191-1483     -            293 CHAT                 PF12770.7    289   3.1e-91  315.1   0.0   1   1   1.7e-94   3.5e-91  314.9   0.0     4   288     2   293     1   293 0.96 [subseq from] Girdin [Rhizoctonia solani]
VDC06285.1/1018-1307     -            290 CHAT                 PF12770.7    289   3.1e-91  315.1   0.3   1   1   1.7e-94   3.5e-91  314.9   0.3     4   288     2   290     1   290 0.98 [subseq from] unnamed protein product [Peniophora sp. CBMAI 1063]
TEB36950.1/839-1134      -            296 CHAT                 PF12770.7    289   3.2e-91  315.0   0.0   1   1   1.8e-94   3.6e-91  314.9   0.0     3   288     1   296     1   296 0.97 [subseq from] hypothetical protein FA13DRAFT_1787242 [Coprinellus micaceus]
VDB86992.1/790-1080      -            291 CHAT                 PF12770.7    289   3.3e-91  315.0   0.0   1   1   1.8e-94   3.6e-91  314.9   0.0     3   288     2   291     1   291 0.95 [subseq from] unnamed protein product [Peniophora sp. CBMAI 1063]
KZV69397.1/1027-1322     -            296 CHAT                 PF12770.7    289   3.3e-91  315.0   0.0   1   1   1.8e-94   3.7e-91  314.9   0.0     4   288     2   296     1   296 0.97 [subseq from] TPR-like protein [Peniophora sp. CONT]
THU76349.1/855-1147      -            293 CHAT                 PF12770.7    289   3.4e-91  315.0   0.4   1   1   1.9e-94   3.8e-91  314.8   0.4     3   288     1   293     1   293 0.96 [subseq from] hypothetical protein K435DRAFT_739358 [Dendrothele bispora CBS 962.96]
KIM77203.1/1055-1340     -            286 CHAT                 PF12770.7    289   3.5e-91  314.9   0.0   1   1     2e-94   3.9e-91  314.8   0.0     3   288     1   286     1   286 0.95 [subseq from] hypothetical protein PILCRDRAFT_624890 [Piloderma croceum F 1598]
XP_031074464.1/1557-1889 -            333 CHAT                 PF12770.7    289   3.7e-91  314.9   0.0   1   1   2.1e-94   4.2e-91  314.7   0.0     3   289     2   333     1   333 0.97 [subseq from] uncharacterized protein FPRO_02009 [Fusarium proliferatum ET1] >CZR32451.1 uncharacterized protein FPRO_02009 [Fusarium proliferatum ET1]
EXK83482.1/731-1069      -            339 CHAT                 PF12770.7    289   3.7e-91  314.8   0.1   1   1   2.1e-94   4.2e-91  314.7   0.1     2   288     1   339     1   339 0.97 [subseq from] hypothetical protein FOQG_12183 [Fusarium oxysporum f. sp. raphani 54005]
KDQ60210.1/790-1069      -            280 CHAT                 PF12770.7    289   3.8e-91  314.8   0.0   1   1   2.1e-94   4.2e-91  314.7   0.0     3   288     2   280     1   280 0.97 [subseq from] hypothetical protein JAAARDRAFT_599186 [Jaapia argillacea MUCL 33604]
KDN33683.1/627-902       -            276 CHAT                 PF12770.7    289   3.8e-91  314.8   0.2   1   1   2.1e-94   4.2e-91  314.7   0.2     3   282     2   276     1   276 0.97 [subseq from] hypothetical protein RSAG8_13221, partial [Rhizoctonia solani AG-8 WAC10335]
ELU37568.1/912-1184      -            273 CHAT                 PF12770.7    289   3.8e-91  314.8   0.1   1   1   2.1e-94   4.3e-91  314.6   0.1     3   281     2   273     1   273 0.97 [subseq from] CHAT domain-containing protein [Rhizoctonia solani AG-1 IA]
ENH66339.1/607-939       -            333 CHAT                 PF12770.7    289   3.9e-91  314.8   0.0   1   1   2.2e-94   4.5e-91  314.6   0.0     3   289     2   333     1   333 0.97 [subseq from] hypothetical protein FOC1_g10001462 [Fusarium oxysporum f. sp. cubense race 1]
CEG05472.1/837-1151      -            315 CHAT                 PF12770.7    289     4e-91  314.7   0.0   1   1   2.2e-94   4.5e-91  314.6   0.0     3   288     2   315     1   315 0.95 [subseq from] unnamed protein product [Fusarium sp. FIESC_5 CS3069]
THU81820.1/465-758       -            294 CHAT                 PF12770.7    289   4.1e-91  314.7   1.0   1   1   2.3e-94   4.5e-91  314.6   1.0     3   288     2   294     1   294 0.96 [subseq from] TPR-like protein, partial [Dendrothele bispora CBS 962.96]
TEB19533.1/907-1212      -            306 CHAT                 PF12770.7    289   4.2e-91  314.7   0.0   1   1   2.3e-94   4.7e-91  314.5   0.0     3   288     1   306     1   306 0.96 [subseq from] hypothetical protein FA13DRAFT_347771 [Coprinellus micaceus]
KZV66249.1/741-1032      -            292 CHAT                 PF12770.7    289   4.2e-91  314.7   0.0   1   1   2.3e-94   4.7e-91  314.5   0.0     3   288     2   292     1   292 0.96 [subseq from] TPR-like protein [Peniophora sp. CONT]
PPR03810.1/191-475       -            285 CHAT                 PF12770.7    289   4.3e-91  314.6   0.1   1   1   2.4e-94   4.8e-91  314.5   0.1     3   283     1   285     1   285 0.96 [subseq from] hypothetical protein CVT26_000985, partial [Gymnopilus dilepis]
RKK18378.1/827-1146      -            320 CHAT                 PF12770.7    289   4.5e-91  314.6   0.0   1   1   2.5e-94     5e-91  314.4   0.0     3   288     2   320     1   320 0.95 [subseq from] hypothetical protein BFJ65_g8682 [Fusarium oxysporum f. sp. cepae] >RKK49748.1 hypothetical protein BFJ67_g6770 [Fusarium oxysporum f. sp. cepae] >RKK51826.1 hypothetical protein BFJ66_g5932 [Fusarium oxysporum f. sp. cepae]
RKL08782.1/827-1146      -            320 CHAT                 PF12770.7    289   4.5e-91  314.6   0.0   1   1   2.5e-94     5e-91  314.4   0.0     3   288     2   320     1   320 0.95 [subseq from] hypothetical protein BFJ68_g9272 [Fusarium oxysporum]
RYC81935.1/1497-1829     -            333 CHAT                 PF12770.7    289   4.6e-91  314.5   0.0   1   1   2.6e-94   5.2e-91  314.4   0.0     3   289     2   333     1   333 0.97 [subseq from] hypothetical protein BFJ63_vAg15163 [Fusarium oxysporum f. sp. narcissi]
KDR86154.1/865-1154      -            290 CHAT                 PF12770.7    289   4.8e-91  314.5   0.0   1   1   2.6e-94   5.3e-91  314.3   0.0     3   288     2   290     1   290 0.96 [subseq from] hypothetical protein GALMADRAFT_109669 [Galerina marginata CBS 339.88]
KDN42171.1/556-837       -            282 CHAT                 PF12770.7    289   4.8e-91  314.5   0.2   1   1   2.6e-94   5.3e-91  314.3   0.2     3   289     2   282     1   282 0.96 [subseq from] hypothetical protein RSAG8_07029, partial [Rhizoctonia solani AG-8 WAC10335]
KJA14886.1/727-1019      -            293 CHAT                 PF12770.7    289   4.9e-91  314.5   0.1   1   1   2.7e-94   5.4e-91  314.3   0.1     3   288     1   293     1   293 0.93 [subseq from] hypothetical protein HYPSUDRAFT_1070996, partial [Hypholoma sublateritium FD-334 SS-4]
KIJ48883.1/793-1082      -            290 CHAT                 PF12770.7    289   4.9e-91  314.5   0.2   1   1   2.7e-94   5.4e-91  314.3   0.2     3   288     2   290     1   290 0.96 [subseq from] hypothetical protein M422DRAFT_161997 [Sphaerobolus stellatus SS14]
PSR74316.1/869-1159      -            291 CHAT                 PF12770.7    289   4.9e-91  314.4   0.0   1   1   2.7e-94   5.5e-91  314.3   0.0     5   288     3   291     1   291 0.97 [subseq from] hypothetical protein PHLCEN_2v9933 [Phlebia centrifuga]
KZV67577.1/420-712       -            293 CHAT                 PF12770.7    289     5e-91  314.4   1.7   1   1   2.8e-94   5.6e-91  314.3   1.7     3   288     2   293     1   293 0.95 [subseq from] hypothetical protein PENSPDRAFT_48735 [Peniophora sp. CONT]
KNG47998.1/1038-1375     -            338 CHAT                 PF12770.7    289     5e-91  314.4   0.2   1   1   2.9e-94   5.9e-91  314.2   0.2     2   288     1   338     1   338 0.96 [subseq from] tpr domain containing protein [Stemphylium lycopersici] >RAR04483.1 tpr domain containing protein [Stemphylium lycopersici]
PPR06193.1/473-769       -            297 CHAT                 PF12770.7    289   5.2e-91  314.4   0.0   1   1   2.9e-94   5.8e-91  314.2   0.0     3   288     2   297     1   297 0.95 [subseq from] hypothetical protein CVT26_005492 [Gymnopilus dilepis]
THU95268.1/1126-1416     -            291 CHAT                 PF12770.7    289   5.2e-91  314.4   0.4   1   1   2.9e-94   5.9e-91  314.2   0.4     3   288     2   291     1   291 0.95 [subseq from] TPR-like protein [Dendrothele bispora CBS 962.96]
VDB91021.1/678-968       -            291 CHAT                 PF12770.7    289   5.5e-91  314.3   0.2   1   1   3.1e-94   6.2e-91  314.1   0.2     4   288     2   291     1   291 0.97 [subseq from] unnamed protein product [Peniophora sp. CBMAI 1063]
KDR73388.1/826-1122      -            297 CHAT                 PF12770.7    289   5.5e-91  314.3   0.0   1   1   3.1e-94   6.2e-91  314.1   0.0     3   288     2   297     1   297 0.96 [subseq from] hypothetical protein GALMADRAFT_1341969 [Galerina marginata CBS 339.88]
OTA56923.1/642-983       -            342 CHAT                 PF12770.7    289   5.5e-91  314.3   0.1   1   1   3.2e-94   6.4e-91  314.1   0.1     2   288     1   342     1   342 0.97 [subseq from] hypothetical protein K449DRAFT_375322 [Hypoxylon sp. EC38]
VDC05882.1/1050-1340     -            291 CHAT                 PF12770.7    289   5.7e-91  314.2   0.1   1   1   3.2e-94   6.4e-91  314.1   0.1     3   288     1   291     1   291 0.97 [subseq from] unnamed protein product [Peniophora sp. CBMAI 1063]
TFK72313.1/550-828       -            279 CHAT                 PF12770.7    289   5.8e-91  314.2   0.0   1   1   3.2e-94   6.4e-91  314.1   0.0     3   288     2   279     1   279 0.96 [subseq from] hypothetical protein BDN72DRAFT_816289 [Pluteus cervinus]
RKK81872.1/731-1069      -            339 CHAT                 PF12770.7    289   5.8e-91  314.2   0.0   1   1   3.3e-94   6.6e-91  314.0   0.0     2   288     1   339     1   339 0.97 [subseq from] hypothetical protein BFJ69_g3479 [Fusarium oxysporum]
SJL10649.1/861-1152      -            292 CHAT                 PF12770.7    289     6e-91  314.2   0.2   1   1   3.3e-94   6.7e-91  314.0   0.2     3   288     2   292     1   292 0.98 [subseq from] uncharacterized protein ARMOST_14040 [Armillaria ostoyae]
RXW20567.1/1087-1382     -            296 CHAT                 PF12770.7    289     6e-91  314.2   0.0   1   1   3.3e-94   6.7e-91  314.0   0.0     3   288     2   296     1   296 0.97 [subseq from] hypothetical protein EST38_g5287 [Psathyrella aberdarensis]
SCO85866.1/827-1146      -            320 CHAT                 PF12770.7    289     6e-91  314.2   0.0   1   1   3.4e-94   6.8e-91  314.0   0.0     3   288     2   320     1   320 0.95 [subseq from] uncharacterized protein FRV6_09993 [Fusarium oxysporum]
XP_009258001.1/1055-1368 -            314 CHAT                 PF12770.7    289   6.1e-91  314.2   0.1   1   1   3.5e-94   7.1e-91  313.9   0.1     3   288     2   314     1   314 0.96 [subseq from] hypothetical protein FPSE_06608 [Fusarium pseudograminearum CS3096] >EKJ73184.1 hypothetical protein FPSE_06608 [Fusarium pseudograminearum CS3096]
RYP54761.1/492-804       -            313 CHAT                 PF12770.7    289   6.1e-91  314.1   0.0   1   1   3.4e-94   6.8e-91  314.0   0.0     3   288     2   313     1   313 0.95 [subseq from] hypothetical protein DL769_010292 [Monosporascus sp. CRB-8-3]
KIY64250.1/808-1095      -            288 CHAT                 PF12770.7    289   6.3e-91  314.1   0.1   1   1   3.5e-94     7e-91  314.0   0.1     4   288     2   288     1   288 0.95 [subseq from] hypothetical protein CYLTODRAFT_107561 [Cylindrobasidium torrendii FP15055 ss-10]
VDB91738.1/754-1052      -            299 CHAT                 PF12770.7    289   6.3e-91  314.1   2.3   1   1   3.5e-94     7e-91  313.9   2.3     2   288     1   299     1   299 0.97 [subseq from] unnamed protein product [Peniophora sp. CBMAI 1063]
VDC07772.1/698-990       -            293 CHAT                 PF12770.7    289   6.3e-91  314.1   0.0   1   1   3.5e-94   7.1e-91  313.9   0.0     3   288     2   293     1   293 0.95 [subseq from] unnamed protein product [Peniophora sp. CBMAI 1063]
RSL51079.1/1242-1569     -            328 CHAT                 PF12770.7    289   6.4e-91  314.1   0.2   1   1   3.6e-94   7.2e-91  313.9   0.2     4   288     2   328     1   328 0.97 [subseq from] hypothetical protein CEP54_011605 [Fusarium sp. AF-8]
EMT72838.1/648-984       -            337 CHAT                 PF12770.7    289   6.4e-91  314.1   0.0   1   1   3.6e-94   7.3e-91  313.9   0.0     5   288     2   337     1   337 0.97 [subseq from] hypothetical protein FOC4_g10004323 [Fusarium oxysporum f. sp. cubense race 4]
CUA70787.1/826-1091      -            266 CHAT                 PF12770.7    289   6.4e-91  314.1   0.0   1   1   3.9e-94   7.9e-91  313.8   0.0     3   269     2   264     1   265 0.97 [subseq from] Genome polyprotein [Rhizoctonia solani]
XP_007383528.1/860-1145  -            286 CHAT                 PF12770.7    289   6.7e-91  314.0   0.0   1   1   3.7e-94   7.5e-91  313.9   0.0     2   288     1   286     1   286 0.97 [subseq from] hypothetical protein PUNSTDRAFT_143536 [Punctularia strigosozonata HHB-11173 SS5] >EIN08831.1 hypothetical protein PUNSTDRAFT_143536 [Punctularia strigosozonata HHB-11173 SS5]
RKK98211.1/827-1146      -            320 CHAT                 PF12770.7    289   6.7e-91  314.0   0.0   1   1   3.7e-94   7.5e-91  313.8   0.0     3   288     2   320     1   320 0.95 [subseq from] hypothetical protein BFJ71_g6929 [Fusarium oxysporum]
KIM88292.1/462-741       -            280 CHAT                 PF12770.7    289   6.7e-91  314.0   1.0   1   1   3.7e-94   7.5e-91  313.9   1.0     3   288     2   280     1   280 0.96 [subseq from] hypothetical protein PILCRDRAFT_771082 [Piloderma croceum F 1598]
XP_031061580.1/730-1042  -            313 CHAT                 PF12770.7    289   6.8e-91  314.0   0.0   1   1   3.8e-94   7.7e-91  313.8   0.0     2   288     1   313     1   313 0.96 [subseq from] uncharacterized protein FOIG_08530 [Fusarium oxysporum f. sp. cubense tropical race 4 54006] >EXL99490.1 hypothetical protein FOIG_08530 [Fusarium oxysporum f. sp. cubense tropical race 4 54006]
KZV59939.1/589-881       -            293 CHAT                 PF12770.7    289     7e-91  313.9   0.3   1   1   3.9e-94   7.8e-91  313.8   0.3     3   288     1   293     1   293 0.97 [subseq from] hypothetical protein PENSPDRAFT_594675 [Peniophora sp. CONT]
TEB28752.1/907-1202      -            296 CHAT                 PF12770.7    289   7.4e-91  313.9   0.0   1   1   4.1e-94   8.3e-91  313.7   0.0     3   288     1   296     1   296 0.96 [subseq from] hypothetical protein FA13DRAFT_1735277 [Coprinellus micaceus]
TDL15875.1/662-946       -            285 CHAT                 PF12770.7    289   7.5e-91  313.9   0.0   1   1   4.1e-94   8.3e-91  313.7   0.0     3   288     2   285     1   285 0.96 [subseq from] hypothetical protein BD410DRAFT_690373, partial [Rickenella mellea]
TEB31151.1/911-1207      -            297 CHAT                 PF12770.7    289   7.5e-91  313.8   0.0   1   1   4.2e-94   8.4e-91  313.7   0.0     3   288     2   297     1   297 0.96 [subseq from] hypothetical protein FA13DRAFT_1733081 [Coprinellus micaceus]
RDA82383.1/733-1044      -            312 CHAT                 PF12770.7    289   7.6e-91  313.8   0.0   1   1   4.2e-94   8.5e-91  313.7   0.0     3   288     2   312     1   312 0.97 [subseq from] hypothetical protein CP532_6106 [Ophiocordyceps sp. 'camponoti-leonardi']
VDC05288.1/723-1009      -            287 CHAT                 PF12770.7    289   7.9e-91  313.8   0.0   1   1   4.4e-94   8.8e-91  313.6   0.0     4   288     2   287     1   287 0.96 [subseq from] unnamed protein product [Peniophora sp. CBMAI 1063]
KJA15777.1/613-905       -            293 CHAT                 PF12770.7    289   8.4e-91  313.7   0.1   1   1   4.6e-94   9.4e-91  313.5   0.1     3   288     1   293     1   293 0.94 [subseq from] hypothetical protein HYPSUDRAFT_1067043, partial [Hypholoma sublateritium FD-334 SS-4]
KZV62715.1/609-900       -            292 CHAT                 PF12770.7    289   8.4e-91  313.7   0.0   1   1   4.7e-94   9.4e-91  313.5   0.0     1   288     1   292     1   292 0.97 [subseq from] TPR-like protein [Peniophora sp. CONT]
KZT69570.1/863-1145      -            283 CHAT                 PF12770.7    289   8.7e-91  313.6   0.9   1   1   4.8e-94   9.7e-91  313.5   0.9     3   288     2   283     1   283 0.96 [subseq from] hypothetical protein DAEQUDRAFT_710102 [Daedalea quercina L-15889]
VDC00480.1/989-1281      -            293 CHAT                 PF12770.7    289   8.7e-91  313.6   0.4   1   1   4.8e-94   9.7e-91  313.5   0.4     4   288     2   293     1   293 0.97 [subseq from] unnamed protein product [Peniophora sp. CBMAI 1063]
EXM17050.1/571-884       -            314 CHAT                 PF12770.7    289   9.1e-91  313.6   0.0   1   1   5.1e-94     1e-90  313.4   0.0     3   288     2   314     1   314 0.96 [subseq from] hypothetical protein FOTG_14757 [Fusarium oxysporum f. sp. vasinfectum 25433]
ELU38330.1/1118-1406     -            289 CHAT                 PF12770.7    289   9.5e-91  313.5   0.0   1   1   5.3e-94   1.1e-90  313.4   0.0     3   289     2   289     1   289 0.96 [subseq from] CHAT domain-containing protein [Rhizoctonia solani AG-1 IA]
KIM21907.1/552-830       -            279 CHAT                 PF12770.7    289     1e-90  313.4   0.0   1   1   5.7e-94   1.2e-90  313.2   0.0     3   288     2   279     1   279 0.97 [subseq from] hypothetical protein M408DRAFT_79820, partial [Serendipita vermifera MAFF 305830]
EXK43263.1/731-1069      -            339 CHAT                 PF12770.7    289     1e-90  313.4   0.0   1   1   5.8e-94   1.2e-90  313.2   0.0     2   288     1   339     1   339 0.97 [subseq from] hypothetical protein FOMG_05896 [Fusarium oxysporum f. sp. melonis 26406]
PPQ97852.1/820-1116      -            297 CHAT                 PF12770.7    289     1e-90  313.4   0.0   1   1   5.8e-94   1.2e-90  313.2   0.0     2   288     1   297     1   297 0.96 [subseq from] hypothetical protein CVT26_013021 [Gymnopilus dilepis]
TFK35314.1/711-1000      -            290 CHAT                 PF12770.7    289   1.1e-90  313.4   0.1   1   1   5.8e-94   1.2e-90  313.2   0.1     3   288     2   290     1   290 0.96 [subseq from] CHAT domain-containing protein [Crucibulum laeve]
KIM74613.1/1055-1335     -            281 CHAT                 PF12770.7    289   1.1e-90  313.3   0.0   1   1   5.9e-94   1.2e-90  313.2   0.0     3   288     1   281     1   281 0.95 [subseq from] hypothetical protein PILCRDRAFT_14277 [Piloderma croceum F 1598]
TDL18814.1/170-434       -            265 CHAT                 PF12770.7    289   1.1e-90  313.3   0.0   1   1   5.9e-94   1.2e-90  313.2   0.0    24   288     3   265     1   265 0.96 [subseq from] hypothetical protein BD410DRAFT_842533 [Rickenella mellea]
KEP46327.1/772-1054      -            283 CHAT                 PF12770.7    289   1.1e-90  313.3   0.1   1   1     6e-94   1.2e-90  313.2   0.1     3   289     2   283     1   283 0.96 [subseq from] aromatic di-alanine and TPR containing protein [Rhizoctonia solani 123E]
RXW17153.1/725-1021      -            297 CHAT                 PF12770.7    289   1.1e-90  313.3   0.0   1   1     6e-94   1.2e-90  313.2   0.0     3   288     2   297     1   297 0.97 [subseq from] hypothetical protein EST38_g8705 [Psathyrella aberdarensis]
KZV73113.1/685-971       -            287 CHAT                 PF12770.7    289   1.1e-90  313.3   0.2   1   1   6.1e-94   1.2e-90  313.2   0.2     7   288     2   287     1   287 0.98 [subseq from] hypothetical protein PENSPDRAFT_319493 [Peniophora sp. CONT]
PPR06194.1/902-1199      -            298 CHAT                 PF12770.7    289   1.1e-90  313.3   0.0   1   1   6.1e-94   1.2e-90  313.1   0.0     3   288     2   298     1   298 0.97 [subseq from] hypothetical protein CVT26_005493 [Gymnopilus dilepis]
KLO92848.1/708-1028      -            321 CHAT                 PF12770.7    289   1.1e-90  313.3   0.0   1   1   6.1e-94   1.2e-90  313.1   0.0     3   288     1   321     1   321 0.95 [subseq from] uncharacterized protein LW93_4002 [Fusarium fujikuroi]
THU76030.1/843-1131      -            289 CHAT                 PF12770.7    289   1.1e-90  313.3   0.4   1   1   6.2e-94   1.2e-90  313.1   0.4     2   288     1   289     1   289 0.96 [subseq from] TPR-like protein, partial [Dendrothele bispora CBS 962.96]
THG95940.1/123-413       -            291 CHAT                 PF12770.7    289   1.1e-90  313.2   0.0   1   1   6.3e-94   1.3e-90  313.1   0.0     5   288     3   291     1   291 0.97 [subseq from] hypothetical protein EW026_g5794 [Phlebia centrifuga]
XP_031061579.1/730-1057  -            328 CHAT                 PF12770.7    289   1.2e-90  313.2   0.0   1   1   6.6e-94   1.3e-90  313.0   0.0     2   288     1   328     1   328 0.97 [subseq from] uncharacterized protein FOIG_08530 [Fusarium oxysporum f. sp. cubense tropical race 4 54006] >EMT71592.1 hypothetical protein FOC4_g10010102 [Fusarium oxysporum f. sp. cubense race 4] >EXL99489.1 hypothetical protein FOIG_08530 [Fusarium oxysporum f. sp. cubense tropical race 4 54006]
TEB37038.1/722-1017      -            296 CHAT                 PF12770.7    289   1.2e-90  313.2   0.1   1   1   6.6e-94   1.3e-90  313.0   0.1     3   289     2   296     1   296 0.95 [subseq from] hypothetical protein FA13DRAFT_1622535 [Coprinellus micaceus]
VDC04038.1/857-1148      -            292 CHAT                 PF12770.7    289   1.2e-90  313.1   0.5   1   1   6.8e-94   1.4e-90  313.0   0.5     3   288     2   292     1   292 0.97 [subseq from] unnamed protein product [Peniophora sp. CBMAI 1063]
CEL57237.1/1141-1424     -            284 CHAT                 PF12770.7    289   1.3e-90  313.1   0.8   1   1     7e-94   1.4e-90  313.0   0.8     2   288     1   284     1   284 0.97 [subseq from] hypothetical protein RSOLAG1IB_08449 [Rhizoctonia solani AG-1 IB]
XP_012184421.1/1100-1390 -            291 CHAT                 PF12770.7    289   1.3e-90  313.1   0.2   1   1     7e-94   1.4e-90  312.9   0.2     3   288     2   291     1   291 0.96 [subseq from] predicted protein [Fibroporia radiculosa] >CCM05138.1 predicted protein [Fibroporia radiculosa]
RBA12647.1/2061-2393     -            333 CHAT                 PF12770.7    289   1.3e-90  313.1   0.0   1   1   7.2e-94   1.5e-90  312.9   0.0     3   289     2   333     1   333 0.96 [subseq from] hypothetical protein FPRO05_04097 [Fusarium proliferatum]
KIJ47379.1/793-1081      -            289 CHAT                 PF12770.7    289   1.3e-90  313.1   0.4   1   1   7.1e-94   1.4e-90  312.9   0.4     2   288     1   289     1   289 0.95 [subseq from] hypothetical protein M422DRAFT_163892, partial [Sphaerobolus stellatus SS14]
VDC07753.1/1275-1564     -            290 CHAT                 PF12770.7    289   1.3e-90  313.1   0.0   1   1   7.2e-94   1.4e-90  312.9   0.0     4   288     2   290     1   290 0.97 [subseq from] unnamed protein product [Peniophora sp. CBMAI 1063]
RYP43130.1/774-1085      -            312 CHAT                 PF12770.7    289   1.3e-90  313.0   0.0   1   1   7.3e-94   1.5e-90  312.9   0.0     3   288     1   312     1   312 0.96 [subseq from] hypothetical protein DL770_011836 [Monosporascus sp. CRB-9-2]
THU96130.1/881-1187      -            307 CHAT                 PF12770.7    289   1.4e-90  313.0   2.9   1   1   7.7e-94   1.6e-90  312.8   2.9     1   288     1   307     1   307 0.95 [subseq from] hypothetical protein K435DRAFT_723032 [Dendrothele bispora CBS 962.96]
RDB28694.1/1191-1479     -            289 CHAT                 PF12770.7    289   1.4e-90  312.9   0.0   1   1     8e-94   1.6e-90  312.8   0.0     3   288     2   289     1   289 0.95 [subseq from] hypothetical protein Hypma_014906 [Hypsizygus marmoreus]
KIJ23996.1/1283-1580     -            298 CHAT                 PF12770.7    289   1.5e-90  312.9   1.7   1   1   8.2e-94   1.7e-90  312.7   1.7     1   288     1   298     1   298 0.97 [subseq from] hypothetical protein M422DRAFT_275317 [Sphaerobolus stellatus SS14]
ENH69447.1/691-1010      -            320 CHAT                 PF12770.7    289   1.6e-90  312.8   0.0   1   1   8.7e-94   1.7e-90  312.6   0.0     3   288     2   320     1   320 0.95 [subseq from] hypothetical protein FOC1_g10011800 [Fusarium oxysporum f. sp. cubense race 1]
VDB87764.1/1064-1353     -            290 CHAT                 PF12770.7    289   1.6e-90  312.8   0.3   1   1   8.6e-94   1.7e-90  312.7   0.3     7   288     5   290     1   290 0.95 [subseq from] unnamed protein product [Peniophora sp. CBMAI 1063]
SCV48312.1/731-1058      -            328 CHAT                 PF12770.7    289   1.6e-90  312.8   0.0   1   1     9e-94   1.8e-90  312.6   0.0     2   288     1   328     1   328 0.96 [subseq from] uncharacterized protein FFB14_10313 [Fusarium fujikuroi]
PNP85111.1/212-544       -            333 CHAT                 PF12770.7    289   1.6e-90  312.8   0.0   1   1   8.9e-94   1.8e-90  312.6   0.0     3   289     2   333     1   333 0.97 [subseq from] hypothetical protein FNYG_01636 [Fusarium nygamai]
KIJ34392.1/947-1235      -            289 CHAT                 PF12770.7    289   1.6e-90  312.7   0.2   1   1     9e-94   1.8e-90  312.6   0.2     3   288     1   289     1   289 0.96 [subseq from] hypothetical protein M422DRAFT_182179 [Sphaerobolus stellatus SS14]
RXW18414.1/1069-1356     -            288 CHAT                 PF12770.7    289   1.6e-90  312.7   0.0   1   1     9e-94   1.8e-90  312.6   0.0     2   288     1   288     1   288 0.96 [subseq from] hypothetical protein EST38_g7439 [Psathyrella aberdarensis]
THU88185.1/991-1284      -            294 CHAT                 PF12770.7    289   1.7e-90  312.7   1.4   1   1   9.2e-94   1.8e-90  312.6   1.4     3   288     2   294     1   294 0.96 [subseq from] hypothetical protein K435DRAFT_969583 [Dendrothele bispora CBS 962.96]
TDL20686.1/10-269        -            260 CHAT                 PF12770.7    289   1.8e-90  312.6   0.0   1   1   9.8e-94     2e-90  312.5   0.0    23   288     2   260     1   260 0.96 [subseq from] hypothetical protein BD410DRAFT_871271 [Rickenella mellea]
VDC05847.1/930-1221      -            292 CHAT                 PF12770.7    289   1.8e-90  312.6   0.0   1   1     1e-93     2e-90  312.4   0.0     3   288     2   292     1   292 0.96 [subseq from] unnamed protein product [Peniophora sp. CBMAI 1063]
THU81426.1/441-732       -            292 CHAT                 PF12770.7    289   1.8e-90  312.6   0.7   1   1     1e-93     2e-90  312.4   0.7     3   288     2   292     1   292 0.97 [subseq from] hypothetical protein K435DRAFT_873357 [Dendrothele bispora CBS 962.96]
TEB22371.1/1037-1342     -            306 CHAT                 PF12770.7    289   1.8e-90  312.6   0.0   1   1     1e-93   2.1e-90  312.4   0.0     3   288     1   306     1   306 0.96 [subseq from] hypothetical protein FA13DRAFT_1778788 [Coprinellus micaceus]
VDC02451.1/308-598       -            291 CHAT                 PF12770.7    289   1.9e-90  312.5   0.1   1   1     1e-93   2.1e-90  312.4   0.1     3   288     2   291     1   291 0.96 [subseq from] unnamed protein product [Peniophora sp. CBMAI 1063]
KZV62885.1/1092-1383     -            292 CHAT                 PF12770.7    289   1.9e-90  312.5   0.0   1   1     1e-93   2.1e-90  312.4   0.0     5   288     3   292     1   292 0.96 [subseq from] TPR-like protein [Peniophora sp. CONT]
RKL48743.1/701-1083      -            383 CHAT                 PF12770.7    289   1.9e-90  312.5   0.1   1   1   1.1e-93   2.3e-90  312.3   0.1     3   288     2   383     1   383 0.97 [subseq from] hypothetical protein BFJ72_g1640 [Fusarium proliferatum]
RXW15864.1/74-370        -            297 CHAT                 PF12770.7    289     2e-90  312.5   0.1   1   1   1.1e-93   2.2e-90  312.3   0.1     3   288     2   297     1   297 0.97 [subseq from] hypothetical protein EST38_g9990, partial [Psathyrella aberdarensis]
SCV34338.1/693-1013      -            321 CHAT                 PF12770.7    289     2e-90  312.5   0.0   1   1   1.1e-93   2.2e-90  312.3   0.0     3   288     1   321     1   321 0.95 [subseq from] uncharacterized protein FFB14_04819 [Fusarium fujikuroi]
TEB36908.1/873-1169      -            297 CHAT                 PF12770.7    289     2e-90  312.5   0.5   1   1   1.1e-93   2.2e-90  312.3   0.5     3   288     2   297     1   297 0.95 [subseq from] hypothetical protein FA13DRAFT_1810453 [Coprinellus micaceus]
RXW18219.1/982-1277      -            296 CHAT                 PF12770.7    289     2e-90  312.5   0.1   1   1   1.1e-93   2.2e-90  312.3   0.1     3   288     2   296     1   296 0.96 [subseq from] hypothetical protein EST38_g7636 [Psathyrella aberdarensis]
CEL55997.1/8-263         -            256 CHAT                 PF12770.7    289     2e-90  312.4   0.0   1   1   1.1e-93   2.2e-90  312.3   0.0    29   289     2   256     1   256 0.97 [subseq from] hypothetical protein RSOLAG1IB_02011 [Rhizoctonia solani AG-1 IB]
RBA17894.1/570-883       -            314 CHAT                 PF12770.7    289     2e-90  312.4   0.0   1   1   1.1e-93   2.3e-90  312.3   0.0     3   288     2   314     1   314 0.95 [subseq from] hypothetical protein FPRO05_10912 [Fusarium proliferatum]
PTD10055.1/694-1007      -            314 CHAT                 PF12770.7    289     2e-90  312.4   0.0   1   1   1.1e-93   2.3e-90  312.3   0.0     2   288     1   314     1   314 0.96 [subseq from] hypothetical protein FCULG_00007508 [Fusarium culmorum]
KZV75822.1/1057-1344     -            288 CHAT                 PF12770.7    289   2.1e-90  312.4   0.2   1   1   1.1e-93   2.3e-90  312.3   0.2     1   288     1   288     1   288 0.96 [subseq from] hypothetical protein PENSPDRAFT_698200 [Peniophora sp. CONT]
PQE31524.1/289-618       -            330 CHAT                 PF12770.7    289   2.1e-90  312.4   1.0   1   1   1.1e-93   2.3e-90  312.2   1.0     2   288     1   330     1   330 0.96 [subseq from] TPR domain-containing protein [Rutstroemia sp. NJR-2017a WRK4]
KLP00095.1/1556-1887     -            332 CHAT                 PF12770.7    289   2.1e-90  312.4   0.0   1   1   1.2e-93   2.4e-90  312.2   0.0     3   288     2   332     1   332 0.96 [subseq from] uncharacterized protein Y057_8649 [Fusarium fujikuroi] >SCO28209.1 uncharacterized protein FFNC_00197 [Fusarium fujikuroi] >SCN68905.1 uncharacterized protein FFC1_00194 [Fusarium fujikuroi] >SCV26294.1 uncharacterized protein FFFS_00197 [Fusarium fujikuroi] >SCN66027.1 uncharacterized protein FFE2_00198 [Fusarium fujikuroi] >SCO04619.1 uncharacterized protein FFB20_12146 [Fusarium fujikuroi]
QGI59676.1/1540-1871     -            332 CHAT                 PF12770.7    289   2.1e-90  312.4   0.0   1   1   1.2e-93   2.4e-90  312.2   0.0     3   288     2   332     1   332 0.96 [subseq from] hypothetical protein CEK27_001801 [Fusarium fujikuroi] >QGI76876.1 hypothetical protein CEK25_001782 [Fusarium fujikuroi] >QGI90589.1 hypothetical protein CEK26_001804 [Fusarium fujikuroi]
SCN71506.1/1556-1887     -            332 CHAT                 PF12770.7    289   2.1e-90  312.4   0.0   1   1   1.2e-93   2.4e-90  312.2   0.0     3   288     2   332     1   332 0.96 [subseq from] uncharacterized protein FFM5_00165 [Fusarium fujikuroi]
XP_023425299.1/1556-1887 -            332 CHAT                 PF12770.7    289   2.1e-90  312.4   0.0   1   1   1.2e-93   2.4e-90  312.2   0.0     3   288     2   332     1   332 0.96 [subseq from] uncharacterized protein FFUJ_00158 [Fusarium fujikuroi IMI 58289] >CCT63218.1 uncharacterized protein FFUJ_00158 [Fusarium fujikuroi IMI 58289]
PPQ78801.1/1098-1394     -            297 CHAT                 PF12770.7    289   2.2e-90  312.3   0.0   1   1   1.2e-93   2.4e-90  312.2   0.0     3   288     2   297     1   297 0.96 [subseq from] hypothetical protein CVT26_005706 [Gymnopilus dilepis]
TEB25846.1/778-1074      -            297 CHAT                 PF12770.7    289   2.2e-90  312.3   0.1   1   1   1.2e-93   2.4e-90  312.2   0.1     3   288     2   297     1   297 0.97 [subseq from] hypothetical protein FA13DRAFT_1668463 [Coprinellus micaceus]
XP_018760632.1/915-1227  -            313 CHAT                 PF12770.7    289   2.2e-90  312.3   0.7   1   1   1.2e-93   2.5e-90  312.1   0.7     3   288     1   313     1   313 0.97 [subseq from] hypothetical protein FVEG_12656 [Fusarium verticillioides 7600] >EWG54441.1 hypothetical protein FVEG_12656 [Fusarium verticillioides 7600]
TFK18595.1/874-1167      -            294 CHAT                 PF12770.7    289   2.2e-90  312.3   0.0   1   1   1.2e-93   2.5e-90  312.1   0.0     3   288     2   294     1   294 0.95 [subseq from] hypothetical protein FA15DRAFT_249782 [Coprinopsis marcescibilis]
CUA72770.1/840-1125      -            286 CHAT                 PF12770.7    289   2.2e-90  312.3   1.4   1   1   1.2e-93   2.5e-90  312.1   1.4     3   288     2   286     1   286 0.95 [subseq from] Dystrophin [Sus scrofa] [Rhizoctonia solani]
TVY72852.1/884-1203      -            320 CHAT                 PF12770.7    289   2.3e-90  312.3   0.0   1   1   1.3e-93   2.6e-90  312.1   0.0     3   288     2   320     1   320 0.95 [subseq from] putative 30S ribosomal protein S17-like protein [Fusarium oxysporum f. sp. cubense]
CVL04163.1/571-884       -            314 CHAT                 PF12770.7    289   2.3e-90  312.3   0.0   1   1   1.3e-93   2.6e-90  312.1   0.0     3   288     2   314     1   314 0.95 [subseq from] uncharacterized protein FMAN_14743 [Fusarium mangiferae]
RXW13783.1/915-1204      -            290 CHAT                 PF12770.7    289   2.3e-90  312.2   0.0   1   1   1.3e-93   2.6e-90  312.1   0.0     4   288     2   290     1   290 0.94 [subseq from] hypothetical protein EST38_g12073 [Psathyrella aberdarensis]
THU95134.1/1171-1464     -            294 CHAT                 PF12770.7    289   2.4e-90  312.2   0.2   1   1   1.3e-93   2.7e-90  312.0   0.2     3   288     2   294     1   294 0.95 [subseq from] TPR-like protein [Dendrothele bispora CBS 962.96]
TEB36960.1/929-1225      -            297 CHAT                 PF12770.7    289   2.5e-90  312.1   0.1   1   1   1.4e-93   2.8e-90  312.0   0.1     3   288     2   297     1   297 0.97 [subseq from] hypothetical protein FA13DRAFT_1727305 [Coprinellus micaceus]
EWZ43086.1/834-1153      -            320 CHAT                 PF12770.7    289   2.6e-90  312.1   0.0   1   1   1.4e-93   2.9e-90  311.9   0.0     3   288     2   320     1   320 0.95 [subseq from] hypothetical protein FOZG_07830 [Fusarium oxysporum Fo47]
EXL58504.1/834-1153      -            320 CHAT                 PF12770.7    289   2.6e-90  312.1   0.0   1   1   1.4e-93   2.9e-90  311.9   0.0     3   288     2   320     1   320 0.95 [subseq from] hypothetical protein FOCG_02017 [Fusarium oxysporum f. sp. radicis-lycopersici 26381]
RAR05715.1/1038-1375     -            338 CHAT                 PF12770.7    289   2.6e-90  312.1   0.2   1   1   1.5e-93     3e-90  311.9   0.2     2   288     1   338     1   338 0.96 [subseq from] tpr domain containing protein [Stemphylium lycopersici]
THH12053.1/1052-1336     -            285 CHAT                 PF12770.7    289   2.6e-90  312.1   0.0   1   1   1.5e-93   2.9e-90  311.9   0.0     3   288     2   285     1   285 0.96 [subseq from] hypothetical protein EW146_g7831 [Bondarzewia mesenterica]
RXW11831.1/1001-1296     -            296 CHAT                 PF12770.7    289   2.7e-90  312.0   0.1   1   1   1.5e-93     3e-90  311.9   0.1     3   288     2   296     1   296 0.95 [subseq from] hypothetical protein EST38_g14024 [Psathyrella aberdarensis]
TEB24206.1/747-1042      -            296 CHAT                 PF12770.7    289   2.7e-90  312.0   0.1   1   1   1.5e-93     3e-90  311.9   0.1     3   288     2   296     1   296 0.97 [subseq from] hypothetical protein FA13DRAFT_1818061 [Coprinellus micaceus]
KJA22796.1/818-1116      -            299 CHAT                 PF12770.7    289   2.7e-90  312.0   0.0   1   1   1.5e-93     3e-90  311.9   0.0     3   288     1   299     1   299 0.93 [subseq from] hypothetical protein HYPSUDRAFT_185851 [Hypholoma sublateritium FD-334 SS-4]
TFK61304.1/46-324        -            279 CHAT                 PF12770.7    289   2.7e-90  312.0   0.0   1   1   1.5e-93     3e-90  311.9   0.0     3   288     1   279     1   279 0.96 [subseq from] hypothetical protein BDN72DRAFT_778386 [Pluteus cervinus]
CVL09166.1/570-883       -            314 CHAT                 PF12770.7    289   2.7e-90  312.0   0.0   1   1   1.5e-93     3e-90  311.9   0.0     3   288     2   314     1   314 0.95 [subseq from] uncharacterized protein FPRN_14517 [Fusarium proliferatum]
XP_031086056.1/570-883   -            314 CHAT                 PF12770.7    289   2.7e-90  312.0   0.0   1   1   1.5e-93     3e-90  311.9   0.0     3   288     2   314     1   314 0.95 [subseq from] uncharacterized protein FPRO_15302 [Fusarium proliferatum ET1] >CZR45522.1 uncharacterized protein FPRO_15302 [Fusarium proliferatum ET1]
PBL03941.1/763-1052      -            290 CHAT                 PF12770.7    289   2.7e-90  312.0   0.1   1   1   1.5e-93     3e-90  311.9   0.1     3   288     2   290     1   290 0.94 [subseq from] hypothetical protein ARMGADRAFT_1070444 [Armillaria gallica]
VDB88490.1/880-1171      -            292 CHAT                 PF12770.7    289   2.7e-90  312.0   0.3   1   1   1.5e-93     3e-90  311.9   0.3     4   288     2   292     1   292 0.96 [subseq from] unnamed protein product [Peniophora sp. CBMAI 1063]
OTA96293.1/604-941       -            338 CHAT                 PF12770.7    289   2.8e-90  312.0   0.1   1   1   1.6e-93   3.1e-90  311.8   0.1     2   288     1   338     1   338 0.97 [subseq from] hypothetical protein M434DRAFT_392957 [Hypoxylon sp. CO27-5]
SJK99821.1/984-1277      -            294 CHAT                 PF12770.7    289   2.8e-90  312.0   0.0   1   1   1.6e-93   3.2e-90  311.8   0.0     2   288     1   294     1   294 0.94 [subseq from] uncharacterized protein ARMOST_03132 [Armillaria ostoyae]
KZV67265.1/982-1272      -            291 CHAT                 PF12770.7    289   2.9e-90  311.9   0.0   1   1   1.6e-93   3.2e-90  311.8   0.0     3   288     2   291     1   291 0.96 [subseq from] hypothetical protein PENSPDRAFT_59599 [Peniophora sp. CONT]
SCO76385.1/556-869       -            314 CHAT                 PF12770.7    289   2.9e-90  311.9   0.0   1   1   1.6e-93   3.2e-90  311.8   0.0     3   288     2   314     1   314 0.96 [subseq from] uncharacterized protein FRV6_00597 [Fusarium oxysporum]
KIJ55821.1/1341-1629     -            289 CHAT                 PF12770.7    289   2.9e-90  311.9   0.1   1   1   1.6e-93   3.2e-90  311.8   0.1     2   288     1   289     1   289 0.96 [subseq from] hypothetical protein M422DRAFT_240443 [Sphaerobolus stellatus SS14]
CVK99026.1/734-1068      -            335 CHAT                 PF12770.7    289   2.9e-90  311.9   0.1   1   1   1.6e-93   3.3e-90  311.7   0.1     2   288     1   335     1   335 0.96 [subseq from] uncharacterized protein FPRN_03883 [Fusarium proliferatum]
VDB97588.1/743-1029      -            287 CHAT                 PF12770.7    289   2.9e-90  311.9   0.0   1   1   1.6e-93   3.3e-90  311.7   0.0     7   288     3   287     1   287 0.96 [subseq from] unnamed protein product, partial [Peniophora sp. CBMAI 1063]
THU92875.1/989-1282      -            294 CHAT                 PF12770.7    289     3e-90  311.9   0.1   1   1   1.7e-93   3.4e-90  311.7   0.1     4   288     2   294     1   294 0.96 [subseq from] hypothetical protein K435DRAFT_905177 [Dendrothele bispora CBS 962.96]
KZV74129.1/659-955       -            297 CHAT                 PF12770.7    289     3e-90  311.9   0.5   1   1   1.7e-93   3.4e-90  311.7   0.5     3   288     1   297     1   297 0.94 [subseq from] hypothetical protein PENSPDRAFT_749625 [Peniophora sp. CONT]
TEB21530.1/907-1202      -            296 CHAT                 PF12770.7    289     3e-90  311.9   0.0   1   1   1.7e-93   3.4e-90  311.7   0.0     3   288     1   296     1   296 0.96 [subseq from] hypothetical protein FA13DRAFT_1741760 [Coprinellus micaceus]
EXK77828.1/834-1153      -            320 CHAT                 PF12770.7    289     3e-90  311.9   0.0   1   1   1.7e-93   3.4e-90  311.7   0.0     3   288     2   320     1   320 0.95 [subseq from] hypothetical protein FOQG_17472 [Fusarium oxysporum f. sp. raphani 54005]
PSS37066.1/1124-1408     -            285 CHAT                 PF12770.7    289   3.1e-90  311.8   0.0   1   1   1.7e-93   3.4e-90  311.7   0.0     3   288     2   285     1   285 0.95 [subseq from] hypothetical protein PHLCEN_2v1105 [Phlebia centrifuga]
KLP17195.1/731-1058      -            328 CHAT                 PF12770.7    289   3.1e-90  311.8   0.0   1   1   1.7e-93   3.5e-90  311.7   0.0     2   288     1   328     1   328 0.96 [subseq from] uncharacterized protein LW94_2495 [Fusarium fujikuroi]
SCO57670.1/731-1058      -            328 CHAT                 PF12770.7    289   3.1e-90  311.8   0.0   1   1   1.7e-93   3.5e-90  311.7   0.0     2   288     1   328     1   328 0.96 [subseq from] uncharacterized protein FFMR_14826 [Fusarium fujikuroi]
RXW15034.1/723-1018      -            296 CHAT                 PF12770.7    289   3.1e-90  311.8   0.0   1   1   1.7e-93   3.5e-90  311.7   0.0     1   288     1   296     1   296 0.96 [subseq from] hypothetical protein EST38_g10823 [Psathyrella aberdarensis]
KIL85351.1/711-1031      -            321 CHAT                 PF12770.7    289   3.2e-90  311.8   0.0   1   1   1.8e-93   3.6e-90  311.6   0.0     4   288     2   321     1   321 0.95 [subseq from] hypothetical protein FAVG1_11307 [Fusarium avenaceum]
OTA55322.1/533-869       -            337 CHAT                 PF12770.7    289   3.2e-90  311.8   0.0   1   1   1.8e-93   3.6e-90  311.6   0.0     3   288     2   337     1   337 0.96 [subseq from] hypothetical protein K449DRAFT_388336 [Hypoxylon sp. EC38]
TFK32235.1/1016-1296     -            281 CHAT                 PF12770.7    289   3.2e-90  311.8   0.0   1   1   1.8e-93   3.6e-90  311.6   0.0     3   288     1   281     1   281 0.95 [subseq from] CHAT domain-containing protein [Crucibulum laeve]
RKK70105.1/730-1057      -            328 CHAT                 PF12770.7    289   3.3e-90  311.7   0.0   1   1   1.9e-93   3.8e-90  311.5   0.0     2   288     1   328     1   328 0.97 [subseq from] hypothetical protein BFJ69_g12125 [Fusarium oxysporum]
XP_025586177.1/845-1163  -            319 CHAT                 PF12770.7    289   3.3e-90  311.7   0.1   1   1   1.9e-93   3.8e-90  311.6   0.1     3   288     2   319     1   319 0.96 [subseq from] uncharacterized protein FVRRES_06893 [Fusarium venenatum] >CEI62457.1 unnamed protein product [Fusarium venenatum]
KZV71676.1/971-1263      -            293 CHAT                 PF12770.7    289   3.5e-90  311.6   0.1   1   1     2e-93   3.9e-90  311.5   0.1     4   288     2   293     1   293 0.96 [subseq from] hypothetical protein PENSPDRAFT_400810 [Peniophora sp. CONT]
ANF07030.1/646-1028      -            383 CHAT                 PF12770.7    289   3.5e-90  311.6   0.2   1   1   2.2e-93   4.3e-90  311.3   0.2     3   288     2   383     1   383 0.97 [subseq from] hypothetical protein FVEG_15203 [Fusarium verticillioides]
XP_018747165.1/702-1084  -            383 CHAT                 PF12770.7    289   3.5e-90  311.6   0.2   1   1   2.2e-93   4.3e-90  311.3   0.2     3   288     2   383     1   383 0.97 [subseq from] hypothetical protein FVEG_15203 [Fusarium verticillioides 7600] >EWG40974.1 hypothetical protein FVEG_15203 [Fusarium verticillioides 7600]
KLO99284.1/731-1058      -            328 CHAT                 PF12770.7    289   3.6e-90  311.6   0.0   1   1     2e-93   4.1e-90  311.4   0.0     2   288     1   328     1   328 0.96 [subseq from] uncharacterized protein Y057_14539 [Fusarium fujikuroi] >SCO06933.1 uncharacterized protein FFC1_10261 [Fusarium fujikuroi]
SCO44801.1/731-1058      -            328 CHAT                 PF12770.7    289   3.6e-90  311.6   0.0   1   1     2e-93   4.1e-90  311.4   0.0     2   288     1   328     1   328 0.96 [subseq from] uncharacterized protein FFNC_10049 [Fusarium fujikuroi] >SCN98109.1 uncharacterized protein FFE2_08872 [Fusarium fujikuroi]
SCV48857.1/731-1058      -            328 CHAT                 PF12770.7    289   3.6e-90  311.6   0.0   1   1     2e-93   4.1e-90  311.4   0.0     2   288     1   328     1   328 0.96 [subseq from] uncharacterized protein FFFS_08804 [Fusarium fujikuroi]
KIJ46691.1/1075-1335     -            261 CHAT                 PF12770.7    289   3.6e-90  311.6   0.0   1   1     2e-93     4e-90  311.5   0.0    28   288     2   261     1   261 0.98 [subseq from] hypothetical protein M422DRAFT_165091 [Sphaerobolus stellatus SS14]
TVY67937.1/730-1057      -            328 CHAT                 PF12770.7    289   3.6e-90  311.6   0.0   1   1   2.1e-93   4.2e-90  311.4   0.0     2   288     1   328     1   328 0.97 [subseq from] hypothetical protein Focb16_v002272 [Fusarium oxysporum f. sp. cubense]
XP_009547906.1/741-1027  -            287 CHAT                 PF12770.7    289   3.6e-90  311.6   0.0   1   1     2e-93   4.1e-90  311.4   0.0     3   288     2   287     1   287 0.96 [subseq from] hypothetical protein HETIRDRAFT_35279 [Heterobasidion irregulare TC 32-1] >ETW80174.1 hypothetical protein HETIRDRAFT_35279 [Heterobasidion irregulare TC 32-1]
XP_023437054.1/731-1058  -            328 CHAT                 PF12770.7    289   3.6e-90  311.6   0.0   1   1   2.1e-93   4.2e-90  311.4   0.0     2   288     1   328     1   328 0.96 [subseq from] uncharacterized protein FFUJ_11050 [Fusarium fujikuroi IMI 58289] >CCT74976.1 uncharacterized protein FFUJ_11050 [Fusarium fujikuroi IMI 58289] >SCO04060.1 uncharacterized protein FFM5_08201 [Fusarium fujikuroi]
KAA1475657.1/990-1274    -            285 CHAT                 PF12770.7    289   3.7e-90  311.6   0.0   1   1     2e-93   4.1e-90  311.4   0.0     2   288     1   285     1   285 0.94 [subseq from] hypothetical protein DENSPDRAFT_783742, partial [Dentipellis sp. KUC8613]
EYB32295.1/845-1158      -            314 CHAT                 PF12770.7    289   3.7e-90  311.6   0.1   1   1   2.1e-93   4.3e-90  311.4   0.1     3   288     2   314     1   314 0.96 [subseq from] hypothetical protein FG05_12361 [Fusarium graminearum]
THU83307.1/897-1190      -            294 CHAT                 PF12770.7    289   3.7e-90  311.6   0.5   1   1     2e-93   4.1e-90  311.4   0.5     3   288     2   294     1   294 0.96 [subseq from] TPR-like protein [Dendrothele bispora CBS 962.96]
KAA1479402.1/794-1080    -            287 CHAT                 PF12770.7    289   3.8e-90  311.5   0.2   1   1   2.1e-93   4.3e-90  311.4   0.2     4   288     2   287     1   287 0.95 [subseq from] TPR-like protein [Dentipellis sp. KUC8613]
RXW21468.1/1010-1304     -            295 CHAT                 PF12770.7    289   3.9e-90  311.5   0.1   1   1   2.2e-93   4.3e-90  311.3   0.1     4   288     2   295     1   295 0.95 [subseq from] hypothetical protein EST38_g4384 [Psathyrella aberdarensis]
KLO97057.1/570-883       -            314 CHAT                 PF12770.7    289   3.9e-90  311.5   0.0   1   1   2.2e-93   4.4e-90  311.3   0.0     3   288     2   314     1   314 0.95 [subseq from] uncharacterized protein LW93_3029 [Fusarium fujikuroi]
KLP07301.1/570-883       -            314 CHAT                 PF12770.7    289   3.9e-90  311.5   0.0   1   1   2.2e-93   4.4e-90  311.3   0.0     3   288     2   314     1   314 0.95 [subseq from] uncharacterized protein Y057_10486 [Fusarium fujikuroi] >SCO15676.1 uncharacterized protein FFC1_12568 [Fusarium fujikuroi]
SCN70444.1/570-883       -            314 CHAT                 PF12770.7    289   3.9e-90  311.5   0.0   1   1   2.2e-93   4.4e-90  311.3   0.0     3   288     2   314     1   314 0.95 [subseq from] uncharacterized protein FFB20_03756 [Fusarium fujikuroi] >QGI88178.1 hypothetical protein CEK25_003134 [Fusarium fujikuroi]
XP_023437616.1/570-883   -            314 CHAT                 PF12770.7    289   3.9e-90  311.5   0.0   1   1   2.2e-93   4.4e-90  311.3   0.0     3   288     2   314     1   314 0.95 [subseq from] uncharacterized protein FFUJ_11597 [Fusarium fujikuroi IMI 58289] >CCT75570.1 uncharacterized protein FFUJ_11597 [Fusarium fujikuroi IMI 58289] >SCO13661.1 uncharacterized protein FFM5_10597 [Fusarium fujikuroi] >SCO50921.1 uncharacterized protein FFNC_13497 [Fusarium fujikuroi] >SCV55282.1 uncharacterized protein FFFS_11674 [Fusarium fujikuroi] >SCN69789.1 uncharacterized protein FFE2_01768 [Fusarium fujikuroi] >QGI70840.1 hypothetical protein CEK27_003169 [Fusarium fujikuroi] >QGJ01730.1 hypothetical protein CEK26_003174 [Fusarium fujikuroi]
RKK92277.1/670-1000      -            331 CHAT                 PF12770.7    289   3.9e-90  311.5   0.0   1   1   2.2e-93   4.4e-90  311.3   0.0     2   288     1   331     1   331 0.97 [subseq from] hypothetical protein BFJ71_g10362 [Fusarium oxysporum] >RKL10684.1 hypothetical protein BFJ68_g8662 [Fusarium oxysporum]
VDB87807.1/918-1208      -            291 CHAT                 PF12770.7    289     4e-90  311.5   0.2   1   1   2.2e-93   4.4e-90  311.3   0.2     3   288     2   291     1   291 0.97 [subseq from] unnamed protein product [Peniophora sp. CBMAI 1063]
EXL45312.1/730-1042      -            313 CHAT                 PF12770.7    289   4.1e-90  311.4   0.0   1   1   2.3e-93   4.6e-90  311.3   0.0     2   288     1   313     1   313 0.96 [subseq from] hypothetical protein FOCG_12709 [Fusarium oxysporum f. sp. radicis-lycopersici 26381]
RYP19528.1/703-1018      -            316 CHAT                 PF12770.7    289   4.1e-90  311.4   0.1   1   1   2.3e-93   4.7e-90  311.2   0.1     3   288     2   316     1   316 0.96 [subseq from] hypothetical protein DL767_009626 [Monosporascus sp. MG133]
PPR02684.1/1119-1418     -            300 CHAT                 PF12770.7    289   4.3e-90  311.4   0.1   1   1   2.4e-93   4.8e-90  311.2   0.1     3   288     1   300     1   300 0.96 [subseq from] hypothetical protein CVT24_002106 [Panaeolus cyanescens]
EXL41311.1/1561-1888     -            328 CHAT                 PF12770.7    289   4.3e-90  311.4   0.1   1   1   2.3e-93   4.7e-90  311.2   0.1     3   284     2   328     1   328 0.94 [subseq from] hypothetical protein FOCG_16124 [Fusarium oxysporum f. sp. radicis-lycopersici 26381]
XP_664733.1/680-996      -            317 CHAT                 PF12770.7    289   4.3e-90  311.3   0.0   1   1   2.4e-93   4.9e-90  311.2   0.0     2   288     1   317     1   317 0.97 [subseq from] hypothetical protein AN7129.2 [Aspergillus nidulans FGSC A4] >EAA61131.1 hypothetical protein AN7129.2 [Aspergillus nidulans FGSC A4] >CBF79016.1 TPA: conserved hypothetical protein [Aspergillus nidulans FGSC A4]
THV02694.1/651-947       -            297 CHAT                 PF12770.7    289   4.3e-90  311.3   0.6   1   1   2.4e-93   4.9e-90  311.2   0.6     3   288     2   297     1   297 0.94 [subseq from] TPR-like protein [Dendrothele bispora CBS 962.96]
RBA10533.1/734-1072      -            339 CHAT                 PF12770.7    289   4.4e-90  311.3   0.0   1   1   2.5e-93     5e-90  311.1   0.0     2   288     1   339     1   339 0.97 [subseq from] hypothetical protein FPRO05_05122 [Fusarium proliferatum]
KZV74263.1/672-963       -            292 CHAT                 PF12770.7    289   4.4e-90  311.3   0.0   1   1   2.5e-93     5e-90  311.2   0.0     3   288     2   292     1   292 0.95 [subseq from] TPR-like protein [Peniophora sp. CONT]
EWZ85732.1/729-1041      -            313 CHAT                 PF12770.7    289   4.5e-90  311.3   0.0   1   1   2.5e-93     5e-90  311.1   0.0     2   288     1   313     1   313 0.97 [subseq from] hypothetical protein FOWG_10829 [Fusarium oxysporum f. sp. lycopersici MN25]
EXK32794.1/816-1135      -            320 CHAT                 PF12770.7    289   4.7e-90  311.2   0.0   1   1   2.6e-93   5.3e-90  311.1   0.0     3   288     2   320     1   320 0.95 [subseq from] hypothetical protein FOMG_11650 [Fusarium oxysporum f. sp. melonis 26406]
XP_018241273.1/811-1130  -            320 CHAT                 PF12770.7    289   4.7e-90  311.2   0.0   1   1   2.6e-93   5.3e-90  311.1   0.0     3   288     2   320     1   320 0.95 [subseq from] hypothetical protein FOXG_05785 [Fusarium oxysporum f. sp. lycopersici 4287] >KNB03228.1 hypothetical protein FOXG_05785 [Fusarium oxysporum f. sp. lycopersici 4287]
KIJ26628.1/527-815       -            289 CHAT                 PF12770.7    289   4.7e-90  311.2   0.1   1   1   2.6e-93   5.3e-90  311.1   0.1     3   288     2   289     1   289 0.96 [subseq from] hypothetical protein M422DRAFT_191958, partial [Sphaerobolus stellatus SS14]
KZV67443.1/748-1040      -            293 CHAT                 PF12770.7    289   4.8e-90  311.2   0.1   1   1   2.6e-93   5.3e-90  311.1   0.1     3   288     1   293     1   293 0.97 [subseq from] hypothetical protein PENSPDRAFT_611424 [Peniophora sp. CONT]
RMI99082.1/1615-1956     -            342 CHAT                 PF12770.7    289   4.8e-90  311.2   0.0   1   1   2.8e-93   5.6e-90  311.0   0.0     2   289     1   342     1   342 0.97 [subseq from] hypothetical protein CDV36_016059 [Fusarium sp. AF-12]
PVF91515.1/683-955       -            273 CHAT                 PF12770.7    289   4.9e-90  311.2   0.0   1   1   2.7e-93   5.5e-90  311.0   0.0     3   288     2   273     1   273 0.96 [subseq from] TPR-like protein [Serendipita vermifera 'subsp. bescii']
KZM23242.1/976-1286      -            311 CHAT                 PF12770.7    289   5.1e-90  311.1   0.3   1   1   2.8e-93   5.7e-90  311.0   0.3     2   288     1   311     1   311 0.95 [subseq from] hypothetical protein ST47_g5617 [Ascochyta rabiei]
KDR74208.1/706-1005      -            300 CHAT                 PF12770.7    289   5.3e-90  311.1   0.2   1   1   2.9e-93   5.9e-90  310.9   0.2     2   288     1   300     1   300 0.91 [subseq from] hypothetical protein GALMADRAFT_70977 [Galerina marginata CBS 339.88]
KIJ48921.1/1201-1490     -            290 CHAT                 PF12770.7    289   5.3e-90  311.1   0.1   1   1   2.9e-93   5.9e-90  310.9   0.1     3   288     2   290     1   290 0.95 [subseq from] hypothetical protein M422DRAFT_247292 [Sphaerobolus stellatus SS14]
EMR68700.1/170-500       -            331 CHAT                 PF12770.7    289   5.3e-90  311.1   0.1   1   1     3e-93     6e-90  310.9   0.1     3   288     2   331     1   331 0.95 [subseq from] putative tpr domain-containing protein [Eutypa lata UCREL1]
PPQ90624.1/1178-1472     -            295 CHAT                 PF12770.7    289   5.6e-90  311.0   0.1   1   1   3.1e-93   6.2e-90  310.8   0.1     3   288     1   295     1   295 0.96 [subseq from] hypothetical protein CVT25_006607, partial [Psilocybe cyanescens]
KDQ24267.1/1001-1288     -            288 CHAT                 PF12770.7    289   5.6e-90  311.0   0.1   1   1   3.1e-93   6.2e-90  310.8   0.1     3   288     2   288     1   288 0.97 [subseq from] hypothetical protein PLEOSDRAFT_1046384, partial [Pleurotus ostreatus PC15]
VDC07771.1/889-1180      -            292 CHAT                 PF12770.7    289   5.6e-90  311.0   0.0   1   1   3.1e-93   6.2e-90  310.8   0.0     4   288     2   292     1   292 0.96 [subseq from] unnamed protein product [Peniophora sp. CBMAI 1063]
SCO91006.1/730-1057      -            328 CHAT                 PF12770.7    289   5.6e-90  311.0   0.0   1   1   3.3e-93   6.6e-90  310.8   0.0     2   288     1   328     1   328 0.97 [subseq from] uncharacterized protein FRV6_15134 [Fusarium oxysporum]
THU95251.1/990-1284      -            295 CHAT                 PF12770.7    289   5.7e-90  311.0   0.1   1   1   3.2e-93   6.4e-90  310.8   0.1     3   288     2   295     1   295 0.96 [subseq from] TPR-like protein [Dendrothele bispora CBS 962.96]
TEB30516.1/569-864       -            296 CHAT                 PF12770.7    289   5.8e-90  310.9   0.1   1   1   3.2e-93   6.5e-90  310.8   0.1     2   288     1   296     1   296 0.97 [subseq from] hypothetical protein FA13DRAFT_1664171 [Coprinellus micaceus]
PVF95780.1/900-1162      -            263 CHAT                 PF12770.7    289   5.9e-90  310.9   0.0   1   1   3.2e-93   6.5e-90  310.8   0.0     2   268     1   263     1   263 0.97 [subseq from] hypothetical protein CPB86DRAFT_875429 [Serendipita vermifera 'subsp. bescii']
EUC61541.1/1595-1880     -            286 CHAT                 PF12770.7    289     6e-90  310.9   0.6   1   1   3.3e-93   6.7e-90  310.7   0.6     3   288     2   286     1   286 0.95 [subseq from] nuclear distribution nudE-like protein [Rhizoctonia solani AG-3 Rhs1AP] >KEP52524.1 nuclear distribution nudE-like protein [Rhizoctonia solani 123E]
CEL54417.1/500-766       -            267 CHAT                 PF12770.7    289   6.1e-90  310.9   0.0   1   1   3.3e-93   6.7e-90  310.7   0.0     3   272     1   266     1   267 0.96 [subseq from] hypothetical protein RSOLAG1IB_11663 [Rhizoctonia solani AG-1 IB]
KAB5536166.1/1523-1839   -            317 CHAT                 PF12770.7    289   6.3e-90  310.8   0.4   1   1   3.5e-93     7e-90  310.7   0.4     3   288     2   317     1   317 0.96 [subseq from] CHAT domain-containing protein [Coniochaeta sp. 2T2.1]
KLP09132.1/570-883       -            314 CHAT                 PF12770.7    289   6.4e-90  310.8   0.0   1   1   3.5e-93   7.2e-90  310.6   0.0     3   288     2   314     1   314 0.95 [subseq from] uncharacterized protein LW94_11806 [Fusarium fujikuroi] >SCO57025.1 uncharacterized protein FFMR_14181 [Fusarium fujikuroi]
RKL32148.1/734-1072      -            339 CHAT                 PF12770.7    289   6.4e-90  310.8   0.0   1   1   3.6e-93   7.3e-90  310.6   0.0     2   288     1   339     1   339 0.97 [subseq from] hypothetical protein BFJ72_g10728 [Fusarium proliferatum]
XP_031048735.1/731-1069  -            339 CHAT                 PF12770.7    289   6.5e-90  310.8   0.0   1   1   3.7e-93   7.4e-90  310.6   0.0     2   288     1   339     1   339 0.97 [subseq from] uncharacterized protein FOYG_03755 [Fusarium oxysporum NRRL 32931] >EWY99817.1 hypothetical protein FOYG_03755 [Fusarium oxysporum NRRL 32931]
CCA77822.1/549-829       -            281 CHAT                 PF12770.7    289   6.6e-90  310.7   0.0   1   1   3.7e-93   7.4e-90  310.6   0.0     3   289     2   281     1   281 0.96 [subseq from] hypothetical protein PIIN_10246, partial [Serendipita indica DSM 11827]
KIJ31799.1/806-1095      -            290 CHAT                 PF12770.7    289   6.9e-90  310.7   0.1   1   1   3.8e-93   7.7e-90  310.5   0.1     3   288     1   290     1   290 0.95 [subseq from] hypothetical protein M422DRAFT_185482 [Sphaerobolus stellatus SS14]
EXL45311.1/730-1057      -            328 CHAT                 PF12770.7    289     7e-90  310.7   0.0   1   1     4e-93     8e-90  310.5   0.0     2   288     1   328     1   328 0.97 [subseq from] hypothetical protein FOCG_12709 [Fusarium oxysporum f. sp. radicis-lycopersici 26381]
KDR77630.1/1723-2008     -            286 CHAT                 PF12770.7    289   7.1e-90  310.7   0.5   1   1   3.9e-93   7.9e-90  310.5   0.5     3   288     2   286     1   286 0.96 [subseq from] hypothetical protein GALMADRAFT_138707 [Galerina marginata CBS 339.88]
TEB19430.1/999-1295      -            297 CHAT                 PF12770.7    289   7.1e-90  310.7   0.0   1   1   3.9e-93   7.9e-90  310.5   0.0     3   288     2   297     1   297 0.95 [subseq from] hypothetical protein FA13DRAFT_1780629 [Coprinellus micaceus]
KIJ44504.1/245-533       -            289 CHAT                 PF12770.7    289   7.1e-90  310.6   0.1   1   1   3.9e-93   7.9e-90  310.5   0.1     3   288     1   289     1   289 0.95 [subseq from] hypothetical protein M422DRAFT_168172 [Sphaerobolus stellatus SS14]
KIM25360.1/2866-3149     -            284 CHAT                 PF12770.7    289   7.2e-90  310.6   0.0   1   1     4e-93   8.1e-90  310.5   0.0     3   288     2   284     1   284 0.96 [subseq from] hypothetical protein M408DRAFT_26345 [Serendipita vermifera MAFF 305830]
EGU83714.1/764-1091      -            328 CHAT                 PF12770.7    289   7.4e-90  310.6   0.0   1   1   4.3e-93   8.6e-90  310.4   0.0     2   288     1   328     1   328 0.97 [subseq from] hypothetical protein FOXB_05765 [Fusarium oxysporum Fo5176]
EXL68427.1/730-1057      -            328 CHAT                 PF12770.7    289   7.4e-90  310.6   0.0   1   1   4.3e-93   8.6e-90  310.4   0.0     2   288     1   328     1   328 0.97 [subseq from] hypothetical protein FOPG_15512 [Fusarium oxysporum f. sp. conglutinans race 2 54008]
EXK27545.1/730-1057      -            328 CHAT                 PF12770.7    289   7.4e-90  310.6   0.0   1   1   4.3e-93   8.7e-90  310.4   0.0     2   288     1   328     1   328 0.97 [subseq from] hypothetical protein FOMG_15789 [Fusarium oxysporum f. sp. melonis 26406]
EXK27546.1/637-964       -            328 CHAT                 PF12770.7    289   7.4e-90  310.6   0.0   1   1   4.3e-93   8.7e-90  310.4   0.0     2   288     1   328     1   328 0.97 [subseq from] hypothetical protein FOMG_15789 [Fusarium oxysporum f. sp. melonis 26406]
XP_018247576.1/730-1057  -            328 CHAT                 PF12770.7    289   7.4e-90  310.6   0.0   1   1   4.3e-93   8.7e-90  310.4   0.0     2   288     1   328     1   328 0.97 [subseq from] hypothetical protein FOXG_10092 [Fusarium oxysporum f. sp. lycopersici 4287] >KNB09531.1 hypothetical protein FOXG_10092 [Fusarium oxysporum f. sp. lycopersici 4287]
KIJ63461.1/1331-1616     -            286 CHAT                 PF12770.7    289   7.5e-90  310.6   0.0   1   1   4.1e-93   8.3e-90  310.4   0.0     2   288     1   286     1   286 0.96 [subseq from] hypothetical protein HYDPIDRAFT_29273 [Hydnomerulius pinastri MD-312]
KAB5590916.1/722-1005    -            284 CHAT                 PF12770.7    289   7.6e-90  310.6   0.8   1   1   4.2e-93   8.5e-90  310.4   0.8     3   288     2   284     1   284 0.96 [subseq from] Aromatic di-alanine and TPR containing protein [Ceratobasidium theobromae]
EWZ85731.1/729-1056      -            328 CHAT                 PF12770.7    289   7.7e-90  310.5   0.0   1   1   4.4e-93   8.8e-90  310.3   0.0     2   288     1   328     1   328 0.97 [subseq from] hypothetical protein FOWG_10829 [Fusarium oxysporum f. sp. lycopersici MN25]
PNP86447.1/734-1072      -            339 CHAT                 PF12770.7    289   8.1e-90  310.5   0.0   1   1   4.5e-93   9.1e-90  310.3   0.0     2   288     1   339     1   339 0.97 [subseq from] hypothetical protein FNYG_00149 [Fusarium nygamai]
THU78366.1/970-1263      -            294 CHAT                 PF12770.7    289   8.1e-90  310.5   0.0   1   1   4.5e-93   9.1e-90  310.3   0.0     3   288     2   294     1   294 0.96 [subseq from] hypothetical protein K435DRAFT_887993 [Dendrothele bispora CBS 962.96]
THU78368.1/336-629       -            294 CHAT                 PF12770.7    289   8.1e-90  310.5   0.0   1   1   4.5e-93   9.1e-90  310.3   0.0     3   288     2   294     1   294 0.96 [subseq from] hypothetical protein K435DRAFT_811616, partial [Dendrothele bispora CBS 962.96]
EXA46642.1/834-1153      -            320 CHAT                 PF12770.7    289   8.3e-90  310.4   0.0   1   1   4.6e-93   9.3e-90  310.3   0.0     3   288     2   320     1   320 0.95 [subseq from] hypothetical protein FOVG_03985 [Fusarium oxysporum f. sp. pisi HDV247]
THU85341.1/695-988       -            294 CHAT                 PF12770.7    289   8.3e-90  310.4   0.1   1   1   4.6e-93   9.3e-90  310.3   0.1     3   288     2   294     1   294 0.96 [subseq from] TPR-like protein [Dendrothele bispora CBS 962.96]
EPS94600.1/873-1162      -            290 CHAT                 PF12770.7    289   8.3e-90  310.4   3.3   1   1   4.6e-93   9.3e-90  310.3   3.3     3   288     2   290     1   290 0.97 [subseq from] hypothetical protein FOMPIDRAFT_1134090 [Fomitopsis pinicola FP-58527 SS1]
KJZ72809.1/939-1280      -            342 CHAT                 PF12770.7    289   8.4e-90  310.4   0.5   1   1   4.7e-93   9.5e-90  310.2   0.5     3   288     2   342     1   342 0.97 [subseq from] hypothetical protein HIM_07753 [Hirsutella minnesotensis 3608]
VDB96018.1/1066-1357     -            292 CHAT                 PF12770.7    289   8.5e-90  310.4   0.2   1   1   4.7e-93   9.5e-90  310.2   0.2     3   288     2   292     1   292 0.96 [subseq from] unnamed protein product [Peniophora sp. CBMAI 1063]
KIM93229.1/1759-2070     -            312 CHAT                 PF12770.7    289   8.6e-90  310.4   0.2   1   1   4.8e-93   9.7e-90  310.2   0.2     3   288     1   312     1   312 0.96 [subseq from] hypothetical protein OIDMADRAFT_61868 [Oidiodendron maius Zn]
KZV65966.1/764-1049      -            286 CHAT                 PF12770.7    289   8.6e-90  310.4   2.4   1   1   4.8e-93   9.6e-90  310.2   2.4     3   288     2   286     1   286 0.97 [subseq from] hypothetical protein PENSPDRAFT_637553 [Peniophora sp. CONT]
VDB84650.1/1362-1653     -            292 CHAT                 PF12770.7    289   8.6e-90  310.4   0.1   1   1   4.8e-93   9.6e-90  310.2   0.1     3   287     2   292     1   292 0.96 [subseq from] unnamed protein product [Peniophora sp. CBMAI 1063]
EWZ32866.1/729-1041      -            313 CHAT                 PF12770.7    289   8.8e-90  310.3   0.0   1   1   4.9e-93   9.9e-90  310.2   0.0     2   288     1   313     1   313 0.97 [subseq from] hypothetical protein FOZG_14379 [Fusarium oxysporum Fo47]
RBA21325.1/198-580       -            383 CHAT                 PF12770.7    289   8.9e-90  310.3   0.1   1   1   5.3e-93   1.1e-89  310.1   0.1     3   288     2   383     1   383 0.97 [subseq from] hypothetical protein FPRO05_07639 [Fusarium proliferatum]
TFK71027.1/770-1050      -            281 CHAT                 PF12770.7    289   8.9e-90  310.3   0.5   1   1   4.9e-93   9.9e-90  310.2   0.5     3   288     2   281     1   281 0.96 [subseq from] hypothetical protein BDN72DRAFT_895999 [Pluteus cervinus]
XP_031032216.1/730-1042  -            313 CHAT                 PF12770.7    289     9e-90  310.3   0.0   1   1     5e-93     1e-89  310.1   0.0     2   288     1   313     1   313 0.96 [subseq from] uncharacterized protein FOYG_13135 [Fusarium oxysporum NRRL 32931] >EWY83298.1 hypothetical protein FOYG_13135 [Fusarium oxysporum NRRL 32931]
VDC04266.1/925-1213      -            289 CHAT                 PF12770.7    289   9.2e-90  310.3   0.1   1   1   5.1e-93     1e-89  310.1   0.1     3   288     2   289     1   289 0.97 [subseq from] unnamed protein product [Peniophora sp. CBMAI 1063]
VDB84775.1/1053-1342     -            290 CHAT                 PF12770.7    289   9.3e-90  310.3   0.2   1   1   5.1e-93     1e-89  310.1   0.2     4   288     2   290     1   290 0.97 [subseq from] unnamed protein product [Peniophora sp. CBMAI 1063]
KAB5592143.1/928-1191    -            264 CHAT                 PF12770.7    289   9.3e-90  310.3   0.3   1   1   5.1e-93     1e-89  310.1   0.3     3   271     1   262     1   264 0.97 [subseq from] hypothetical protein CTheo_4408 [Ceratobasidium theobromae]
TVY60448.1/552-865       -            314 CHAT                 PF12770.7    289   9.3e-90  310.3   0.0   1   1   5.2e-93     1e-89  310.1   0.0     3   288     2   314     1   314 0.96 [subseq from] putative 30S ribosomal protein S17-like protein [Fusarium oxysporum f. sp. cubense]
PVF95881.1/2181-2452     -            272 CHAT                 PF12770.7    289   9.5e-90  310.2   0.0   1   1   5.3e-93   1.1e-89  310.1   0.0     4   288     2   272     1   272 0.95 [subseq from] hypothetical protein CPB86DRAFT_816821 [Serendipita vermifera 'subsp. bescii']
THV05600.1/739-1029      -            291 CHAT                 PF12770.7    289   9.5e-90  310.2   0.5   1   1   5.2e-93   1.1e-89  310.1   0.5     3   288     2   291     1   291 0.96 [subseq from] hypothetical protein K435DRAFT_744894 [Dendrothele bispora CBS 962.96]
EXM20478.1/730-1057      -            328 CHAT                 PF12770.7    289   9.5e-90  310.2   0.0   1   1   5.5e-93   1.1e-89  310.0   0.0     2   288     1   328     1   328 0.97 [subseq from] hypothetical protein FOTG_11605 [Fusarium oxysporum f. sp. vasinfectum 25433]
KOS42694.1/1012-1341     -            330 CHAT                 PF12770.7    289   9.6e-90  310.2   0.0   1   1   5.4e-93   1.1e-89  310.0   0.0     3   288     2   330     1   330 0.96 [subseq from] hypothetical protein ACN38_g6437 [Penicillium nordicum]
XP_658085.1/773-1113     -            341 CHAT                 PF12770.7    289   9.7e-90  310.2   0.0   1   1   5.5e-93   1.1e-89  310.0   0.0     3   288     2   341     1   341 0.96 [subseq from] hypothetical protein AN0481.2 [Aspergillus nidulans FGSC A4] >EAA66580.1 hypothetical protein AN0481.2 [Aspergillus nidulans FGSC A4] >CBF89401.1 TPA: conserved hypothetical protein [Aspergillus nidulans FGSC A4]
KZT64127.1/839-1125      -            287 CHAT                 PF12770.7    289     1e-89  310.2   1.2   1   1   5.5e-93   1.1e-89  310.0   1.2     3   289     1   287     1   287 0.95 [subseq from] hypothetical protein DAEQUDRAFT_51580 [Daedalea quercina L-15889]
KIJ29506.1/1101-1389     -            289 CHAT                 PF12770.7    289     1e-89  310.1   0.2   1   1   5.6e-93   1.1e-89  310.0   0.2     3   288     1   289     1   289 0.95 [subseq from] hypothetical protein M422DRAFT_188269 [Sphaerobolus stellatus SS14]
EMT68935.1/562-874       -            313 CHAT                 PF12770.7    289     1e-89  310.1   0.0   1   1   5.7e-93   1.1e-89  310.0   0.0     4   288     2   313     1   313 0.96 [subseq from] Putative 30S ribosomal protein S17P-like protein [Fusarium oxysporum f. sp. cubense race 4]
XP_031059892.1/572-884   -            313 CHAT                 PF12770.7    289     1e-89  310.1   0.0   1   1   5.7e-93   1.1e-89  310.0   0.0     4   288     2   313     1   313 0.96 [subseq from] uncharacterized protein FOIG_10117 [Fusarium oxysporum f. sp. cubense tropical race 4 54006] >EXL97802.1 hypothetical protein FOIG_10117 [Fusarium oxysporum f. sp. cubense tropical race 4 54006] >TXB97092.1 hypothetical protein FocTR4_00011321 [Fusarium oxysporum f. sp. cubense]
XP_007385924.1/683-974   -            292 CHAT                 PF12770.7    289     1e-89  310.1   0.0   1   1   5.8e-93   1.2e-89  309.9   0.0     3   288     2   292     1   292 0.95 [subseq from] hypothetical protein PUNSTDRAFT_136302 [Punctularia strigosozonata HHB-11173 SS5] >EIN06443.1 hypothetical protein PUNSTDRAFT_136302 [Punctularia strigosozonata HHB-11173 SS5]
PCD27015.1/730-1042      -            313 CHAT                 PF12770.7    289   1.1e-89  310.1   0.0   1   1   5.9e-93   1.2e-89  309.9   0.0     3   288     2   313     1   313 0.96 [subseq from] hypothetical protein AU210_013433 [Fusarium oxysporum f. sp. radicis-cucumerinum]
SCO07804.1/731-1058      -            328 CHAT                 PF12770.7    289   1.1e-89  310.1   0.0   1   1   6.1e-93   1.2e-89  309.9   0.0     2   288     1   328     1   328 0.96 [subseq from] uncharacterized protein FFB20_12927 [Fusarium fujikuroi]
KZV73890.1/854-1144      -            291 CHAT                 PF12770.7    289   1.1e-89  310.1   0.2   1   1   5.9e-93   1.2e-89  309.9   0.2     3   288     1   291     1   291 0.95 [subseq from] TPR-like protein [Peniophora sp. CONT]
KLO92205.1/294-632       -            339 CHAT                 PF12770.7    289   1.1e-89  310.0   0.0   1   1   6.1e-93   1.2e-89  309.9   0.0     2   288     1   339     1   339 0.97 [subseq from] uncharacterized protein LW93_7834 [Fusarium fujikuroi]
SCO17259.1/734-1072      -            339 CHAT                 PF12770.7    289   1.1e-89  310.0   0.0   1   1   6.1e-93   1.2e-89  309.9   0.0     2   288     1   339     1   339 0.97 [subseq from] uncharacterized protein FFE2_13773 [Fusarium fujikuroi]
KIJ28848.1/1039-1327     -            289 CHAT                 PF12770.7    289   1.1e-89  310.0   0.4   1   1   6.1e-93   1.2e-89  309.9   0.4     3   288     1   289     1   289 0.96 [subseq from] hypothetical protein M422DRAFT_269816 [Sphaerobolus stellatus SS14]
RKK12142.1/730-1057      -            328 CHAT                 PF12770.7    289   1.1e-89  310.0   0.0   1   1   6.5e-93   1.3e-89  309.8   0.0     2   288     1   328     1   328 0.96 [subseq from] hypothetical protein BFJ65_g14015 [Fusarium oxysporum f. sp. cepae] >RKK43671.1 hypothetical protein BFJ66_g9876 [Fusarium oxysporum f. sp. cepae] >RKK61076.1 hypothetical protein BFJ67_g1792 [Fusarium oxysporum f. sp. cepae]
RKK84411.1/669-999       -            331 CHAT                 PF12770.7    289   1.1e-89  310.0   0.0   1   1   6.3e-93   1.3e-89  309.8   0.0     2   288     1   331     1   331 0.97 [subseq from] hypothetical protein BFJ69_g2196 [Fusarium oxysporum]
PCD42936.1/715-1047      -            333 CHAT                 PF12770.7    289   1.1e-89  310.0   0.0   1   1   6.3e-93   1.3e-89  309.8   0.0     3   288     2   333     1   333 0.96 [subseq from] hypothetical protein AU210_005460 [Fusarium oxysporum f. sp. radicis-cucumerinum] >RKK26203.1 hypothetical protein BFJ65_g4098 [Fusarium oxysporum f. sp. cepae] >RKK41277.1 hypothetical protein BFJ67_g10623 [Fusarium oxysporum f. sp. cepae] >RKK43904.1 hypothetical protein BFJ66_g9794 [Fusarium oxysporum f. sp. cepae]
XP_031058883.1/1560-1892 -            333 CHAT                 PF12770.7    289   1.1e-89  310.0   0.2   1   1   6.4e-93   1.3e-89  309.8   0.2     3   289     2   333     1   333 0.97 [subseq from] uncharacterized protein FOIG_11152 [Fusarium oxysporum f. sp. cubense tropical race 4 54006] >EXL96793.1 hypothetical protein FOIG_11152 [Fusarium oxysporum f. sp. cubense tropical race 4 54006] >TXC03371.1 hypothetical protein FocTR4_00000169 [Fusarium oxysporum f. sp. cubense]
EYB34253.1/907-1223      -            317 CHAT                 PF12770.7    289   1.2e-89  309.9   0.8   1   1   6.6e-93   1.3e-89  309.8   0.8     3   288     1   317     1   317 0.96 [subseq from] hypothetical protein FG05_30017 [Fusarium graminearum]
RYC81171.1/730-1057      -            328 CHAT                 PF12770.7    289   1.2e-89  309.9   0.0   1   1   6.7e-93   1.4e-89  309.7   0.0     2   288     1   328     1   328 0.97 [subseq from] hypothetical protein BFJ63_vAg15943 [Fusarium oxysporum f. sp. narcissi]
EWZ52452.1/1561-1888     -            328 CHAT                 PF12770.7    289   1.2e-89  309.9   0.0   1   1   6.6e-93   1.3e-89  309.7   0.0     3   284     2   328     1   328 0.94 [subseq from] hypothetical protein FOZG_02221 [Fusarium oxysporum Fo47]
RKL38544.1/731-1058      -            328 CHAT                 PF12770.7    289   1.2e-89  309.9   0.0   1   1     7e-93   1.4e-89  309.7   0.0     2   288     1   328     1   328 0.96 [subseq from] hypothetical protein BFJ72_g7354 [Fusarium proliferatum]
PPR07572.1/328-622       -            295 CHAT                 PF12770.7    289   1.2e-89  309.8   0.0   1   1   6.9e-93   1.4e-89  309.7   0.0     3   288     2   295     1   295 0.96 [subseq from] hypothetical protein CVT26_002430, partial [Gymnopilus dilepis]
EWZ33750.1/669-999       -            331 CHAT                 PF12770.7    289   1.2e-89  309.8   0.0   1   1     7e-93   1.4e-89  309.7   0.0     2   288     1   331     1   331 0.97 [subseq from] hypothetical protein FOZG_13448 [Fusarium oxysporum Fo47]
RYP61175.1/889-1215      -            327 CHAT                 PF12770.7    289   1.3e-89  309.8   0.0   1   1   7.1e-93   1.4e-89  309.6   0.0     3   288     2   327     1   327 0.97 [subseq from] hypothetical protein DL771_010212 [Monosporascus sp. 5C6A]
KDR66746.1/677-976       -            300 CHAT                 PF12770.7    289   1.3e-89  309.8   0.0   1   1   7.2e-93   1.4e-89  309.6   0.0     3   288     2   300     1   300 0.96 [subseq from] hypothetical protein GALMADRAFT_80422 [Galerina marginata CBS 339.88]
XP_031030608.1/669-999   -            331 CHAT                 PF12770.7    289   1.3e-89  309.8   0.0   1   1   7.4e-93   1.5e-89  309.6   0.0     2   288     1   331     1   331 0.97 [subseq from] uncharacterized protein FOYG_15912 [Fusarium oxysporum NRRL 32931] >EWY81690.1 hypothetical protein FOYG_15912 [Fusarium oxysporum NRRL 32931]
THU95418.1/945-1238      -            294 CHAT                 PF12770.7    289   1.4e-89  309.7   0.1   1   1   7.6e-93   1.5e-89  309.5   0.1     1   288     1   294     1   294 0.96 [subseq from] TPR-like protein [Dendrothele bispora CBS 962.96]
XP_011125293.1/17-359    -            343 CHAT                 PF12770.7    289   1.4e-89  309.7   0.0   1   1   7.7e-93   1.6e-89  309.5   0.0     3   288     2   343     1   343 0.98 [subseq from] hypothetical protein AOL_s00110g301 [Arthrobotrys oligospora ATCC 24927] >EGX46137.1 hypothetical protein AOL_s00110g301 [Arthrobotrys oligospora ATCC 24927]
XP_009544645.1/1001-1289 -            289 CHAT                 PF12770.7    289   1.5e-89  309.6   0.2   1   1   8.1e-93   1.6e-89  309.5   0.2     3   288     1   289     1   289 0.96 [subseq from] hypothetical protein HETIRDRAFT_54556 [Heterobasidion irregulare TC 32-1] >ETW82949.1 hypothetical protein HETIRDRAFT_54556 [Heterobasidion irregulare TC 32-1]
TEB23445.1/1147-1444     -            298 CHAT                 PF12770.7    289   1.5e-89  309.6   0.9   1   1   8.2e-93   1.7e-89  309.4   0.9     3   288     1   298     1   298 0.97 [subseq from] hypothetical protein FA13DRAFT_1818441 [Coprinellus micaceus]
KEP45160.1/205-472       -            268 CHAT                 PF12770.7    289   1.5e-89  309.6   3.8   1   1   8.1e-93   1.6e-89  309.5   3.8     3   271     2   266     1   268 0.96 [subseq from] putative aromatic di-alanine and TPR containing protein [Rhizoctonia solani 123E]
EWZ32865.1/729-1056      -            328 CHAT                 PF12770.7    289   1.5e-89  309.6   0.0   1   1   8.6e-93   1.7e-89  309.4   0.0     2   288     1   328     1   328 0.97 [subseq from] hypothetical protein FOZG_14379 [Fusarium oxysporum Fo47]
TVY64104.1/1930-2261     -            332 CHAT                 PF12770.7    289   1.5e-89  309.5   0.1   1   1   8.5e-93   1.7e-89  309.4   0.1     2   288     1   332     1   332 0.96 [subseq from] putative 30S ribosomal protein S17-like protein [Fusarium oxysporum f. sp. cubense]
KDR84600.1/235-520       -            286 CHAT                 PF12770.7    289   1.5e-89  309.5   0.0   1   1   8.5e-93   1.7e-89  309.4   0.0     3   288     1   286     1   286 0.96 [subseq from] hypothetical protein GALMADRAFT_133860 [Galerina marginata CBS 339.88]
XP_031032215.1/730-1057  -            328 CHAT                 PF12770.7    289   1.6e-89  309.5   0.0   1   1   8.8e-93   1.8e-89  309.3   0.0     2   288     1   328     1   328 0.97 [subseq from] uncharacterized protein FOYG_13135 [Fusarium oxysporum NRRL 32931] >EWY83297.1 hypothetical protein FOYG_13135 [Fusarium oxysporum NRRL 32931]
KZV60161.1/959-1249      -            291 CHAT                 PF12770.7    289   1.6e-89  309.5   0.1   1   1   8.6e-93   1.7e-89  309.4   0.1     3   288     1   291     1   291 0.96 [subseq from] TPR-like protein [Peniophora sp. CONT]
PPQ94866.1/448-747       -            300 CHAT                 PF12770.7    289   1.6e-89  309.5   0.0   1   1   8.7e-93   1.7e-89  309.4   0.0     3   288     2   300     1   300 0.95 [subseq from] hypothetical protein CVT25_007240, partial [Psilocybe cyanescens]
RTE76982.1/939-1263      -            325 CHAT                 PF12770.7    289   1.6e-89  309.5   0.1   1   1   8.8e-93   1.8e-89  309.3   0.1     4   288     1   325     1   325 0.95 [subseq from] hypothetical protein BHE90_008560 [Fusarium euwallaceae]
TFK34574.1/967-1252      -            286 CHAT                 PF12770.7    289   1.6e-89  309.5   0.0   1   1   8.8e-93   1.8e-89  309.3   0.0     3   288     2   286     1   286 0.96 [subseq from] CHAT domain-containing protein [Crucibulum laeve]
CCO36348.1/2-255         -            254 CHAT                 PF12770.7    289   1.6e-89  309.5   0.1   1   1   8.9e-93   1.8e-89  309.3   0.1    30   289     1   254     1   254 0.96 [subseq from] hypothetical protein BN14_10482 [Rhizoctonia solani AG-1 IB]
EXK24786.1/512-842       -            331 CHAT                 PF12770.7    289   1.6e-89  309.5   0.0   1   1   9.1e-93   1.8e-89  309.3   0.0     2   288     1   331     1   331 0.97 [subseq from] hypothetical protein FOMG_18495 [Fusarium oxysporum f. sp. melonis 26406]
RKL06786.1/730-1057      -            328 CHAT                 PF12770.7    289   1.6e-89  309.4   0.0   1   1   9.6e-93   1.9e-89  309.2   0.0     2   288     1   328     1   328 0.96 [subseq from] hypothetical protein BFJ68_g10182 [Fusarium oxysporum]
XP_024737664.1/637-958   -            322 CHAT                 PF12770.7    289   1.7e-89  309.4   0.0   1   1   9.3e-93   1.9e-89  309.3   0.0     2   288     1   322     1   322 0.96 [subseq from] hypothetical protein K444DRAFT_652575 [Hyaloscypha bicolor E] >PMD60760.1 hypothetical protein K444DRAFT_652575 [Hyaloscypha bicolor E]
XP_031089879.1/711-1026  -            316 CHAT                 PF12770.7    289   1.7e-89  309.4   0.0   1   1   9.4e-93   1.9e-89  309.2   0.0     4   288     2   316     1   316 0.94 [subseq from] uncharacterized protein FPRO_08882 [Fusarium proliferatum ET1] >CZR49377.1 uncharacterized protein FPRO_08882 [Fusarium proliferatum ET1]
SCO50283.1/711-1026      -            316 CHAT                 PF12770.7    289   1.7e-89  309.4   0.1   1   1   9.5e-93   1.9e-89  309.2   0.1     4   288     2   316     1   316 0.94 [subseq from] uncharacterized protein FFMR_10227 [Fusarium fujikuroi]
KZV62798.1/1006-1292     -            287 CHAT                 PF12770.7    289   1.7e-89  309.4   0.2   1   1   9.5e-93   1.9e-89  309.2   0.2     3   288     2   287     1   287 0.96 [subseq from] hypothetical protein PENSPDRAFT_641751 [Peniophora sp. CONT]
VDB83369.1/966-1255      -            290 CHAT                 PF12770.7    289   1.8e-89  309.3   0.3   1   1     1e-92     2e-89  309.1   0.3     4   288     2   290     1   290 0.95 [subseq from] unnamed protein product [Peniophora sp. CBMAI 1063]
PPQ71200.1/566-863       -            298 CHAT                 PF12770.7    289   1.8e-89  309.3   0.1   1   1     1e-92     2e-89  309.1   0.1     3   288     2   298     1   298 0.96 [subseq from] hypothetical protein CVT26_011013 [Gymnopilus dilepis]
KDQ60232.1/915-1210      -            296 CHAT                 PF12770.7    289   1.9e-89  309.3   0.0   1   1   1.1e-92   2.1e-89  309.1   0.0     4   288     1   296     1   296 0.95 [subseq from] hypothetical protein JAAARDRAFT_191640 [Jaapia argillacea MUCL 33604]
XP_031085363.1/731-1058  -            328 CHAT                 PF12770.7    289   1.9e-89  309.3   0.0   1   1   1.1e-92   2.1e-89  309.1   0.0     2   288     1   328     1   328 0.96 [subseq from] uncharacterized protein FPRO_14581 [Fusarium proliferatum ET1] >CZR44829.1 uncharacterized protein FPRO_14581 [Fusarium proliferatum ET1]
VDB83404.1/701-990       -            290 CHAT                 PF12770.7    289   1.9e-89  309.2   0.1   1   1   1.1e-92   2.1e-89  309.1   0.1     4   288     2   290     1   290 0.97 [subseq from] unnamed protein product [Peniophora sp. CBMAI 1063]
KJZ69988.1/968-1309      -            342 CHAT                 PF12770.7    289   1.9e-89  309.2   0.8   1   1   1.1e-92   2.2e-89  309.0   0.8     3   288     2   342     1   342 0.96 [subseq from] hypothetical protein HIM_10633 [Hirsutella minnesotensis 3608]
CEL54140.1/671-939       -            269 CHAT                 PF12770.7    289     2e-89  309.2   0.0   1   1   1.1e-92   2.2e-89  309.0   0.0     3   274     1   268     1   269 0.95 [subseq from] hypothetical protein RSOLAG1IB_06851 [Rhizoctonia solani AG-1 IB]
KLP08589.1/708-1028      -            321 CHAT                 PF12770.7    289     2e-89  309.2   0.0   1   1   1.1e-92   2.2e-89  309.0   0.0     3   288     1   321     1   321 0.95 [subseq from] uncharacterized protein Y057_13938 [Fusarium fujikuroi] >SCO53337.1 uncharacterized protein FFNC_14779 [Fusarium fujikuroi] >SCN82424.1 uncharacterized protein FFC1_03886 [Fusarium fujikuroi] >SCV59417.1 uncharacterized protein FFFS_13986 [Fusarium fujikuroi] >SCO18450.1 uncharacterized protein FFE2_14103 [Fusarium fujikuroi] >SCN79080.1 uncharacterized protein FFB20_05858 [Fusarium fujikuroi] >QGI65343.1 hypothetical protein CEK27_009314 [Fusarium fujikuroi]
QGI96223.1/708-1028      -            321 CHAT                 PF12770.7    289     2e-89  309.2   0.0   1   1   1.1e-92   2.2e-89  309.0   0.0     3   288     1   321     1   321 0.95 [subseq from] hypothetical protein CEK26_009292 [Fusarium fujikuroi]
THH06052.1/1188-1471     -            284 CHAT                 PF12770.7    289     2e-89  309.2   0.0   1   1   1.1e-92   2.2e-89  309.0   0.0     1   288     1   284     1   284 0.93 [subseq from] hypothetical protein EW146_g9734 [Bondarzewia mesenterica]
ENH75579.1/730-1057      -            328 CHAT                 PF12770.7    289     2e-89  309.2   0.0   1   1   1.2e-92   2.4e-89  308.9   0.0     2   288     1   328     1   328 0.97 [subseq from] hypothetical protein FOC1_g10005553 [Fusarium oxysporum f. sp. cubense race 1]
RTE82244.1/188-524       -            337 CHAT                 PF12770.7    289     2e-89  309.2   0.0   1   1   1.1e-92   2.3e-89  309.0   0.0     2   288     1   337     1   337 0.96 [subseq from] hypothetical protein BHE90_003244 [Fusarium euwallaceae]
THU80982.1/767-1058      -            292 CHAT                 PF12770.7    289     2e-89  309.2   1.2   1   1   1.1e-92   2.2e-89  309.0   1.2     3   288     2   292     1   292 0.97 [subseq from] TPR-like protein [Dendrothele bispora CBS 962.96]
KDQ50725.1/838-1132      -            295 CHAT                 PF12770.7    289     2e-89  309.1   0.0   1   1   1.1e-92   2.3e-89  309.0   0.0     4   288     2   295     1   295 0.96 [subseq from] hypothetical protein JAAARDRAFT_550455 [Jaapia argillacea MUCL 33604]
THU83021.1/650-941       -            292 CHAT                 PF12770.7    289     2e-89  309.1   0.3   1   1   1.1e-92   2.3e-89  309.0   0.3     3   288     2   292     1   292 0.96 [subseq from] TPR-like protein [Dendrothele bispora CBS 962.96]
RYP23193.1/649-997       -            349 CHAT                 PF12770.7    289   2.1e-89  309.1   0.0   1   1   1.2e-92   2.4e-89  308.9   0.0     3   288     2   349     1   349 0.96 [subseq from] hypothetical protein DL765_001278 [Monosporascus sp. GIB2]
KLP18051.1/708-1028      -            321 CHAT                 PF12770.7    289   2.1e-89  309.1   0.0   1   1   1.2e-92   2.4e-89  308.9   0.0     3   288     1   321     1   321 0.95 [subseq from] uncharacterized protein LW94_14612 [Fusarium fujikuroi]
RKK82633.1/534-866       -            333 CHAT                 PF12770.7    289   2.2e-89  309.0   0.0   1   1   1.2e-92   2.5e-89  308.9   0.0     3   288     2   333     1   333 0.96 [subseq from] hypothetical protein BFJ71_g15176 [Fusarium oxysporum] >RKK93571.1 hypothetical protein BFJ68_g15486 [Fusarium oxysporum]
TFK71833.1/15-293        -            279 CHAT                 PF12770.7    289   2.2e-89  309.0   0.1   1   1   1.2e-92   2.5e-89  308.9   0.1     3   288     2   279     1   279 0.94 [subseq from] hypothetical protein BDN72DRAFT_764413 [Pluteus cervinus]
KDQ60230.1/571-866       -            296 CHAT                 PF12770.7    289   2.3e-89  309.0   0.0   1   1   1.3e-92   2.6e-89  308.8   0.0     4   288     1   296     1   296 0.95 [subseq from] hypothetical protein JAAARDRAFT_174260 [Jaapia argillacea MUCL 33604]
KDQ50727.1/835-1129      -            295 CHAT                 PF12770.7    289   2.4e-89  308.9   0.0   1   1   1.4e-92   2.9e-89  308.7   0.0     4   288     2   295     1   295 0.95 [subseq from] hypothetical protein JAAARDRAFT_707686 [Jaapia argillacea MUCL 33604]
EUC61298.1/528-808       -            281 CHAT                 PF12770.7    289   2.4e-89  308.9   0.0   1   1   1.3e-92   2.6e-89  308.8   0.0     4   289     1   281     1   281 0.96 [subseq from] aromatic di-alanine and TPR containing protein [Rhizoctonia solani AG-3 Rhs1AP]
KLO91963.1/734-1072      -            339 CHAT                 PF12770.7    289   2.4e-89  308.9   0.0   1   1   1.3e-92   2.7e-89  308.7   0.0     2   288     1   339     1   339 0.96 [subseq from] uncharacterized protein LW94_2661 [Fusarium fujikuroi] >SCO34792.1 uncharacterized protein FFMR_03633 [Fusarium fujikuroi]
CEL56839.1/767-1048      -            282 CHAT                 PF12770.7    289   2.4e-89  308.9   4.4   1   1   1.3e-92   2.7e-89  308.7   4.4     3   288     2   282     1   282 0.97 [subseq from] hypothetical protein RSOLAG1IB_08117 [Rhizoctonia solani AG-1 IB]
TFK72294.1/21-298        -            278 CHAT                 PF12770.7    289   2.4e-89  308.9   0.0   1   1   1.3e-92   2.7e-89  308.7   0.0     4   288     2   278     1   278 0.93 [subseq from] hypothetical protein BDN72DRAFT_836472 [Pluteus cervinus]
TEB35079.1/1024-1340     -            317 CHAT                 PF12770.7    289   2.4e-89  308.9   0.0   1   1   1.4e-92   2.7e-89  308.7   0.0     3   288     2   317     1   317 0.97 [subseq from] hypothetical protein FA13DRAFT_1728879 [Coprinellus micaceus]
PYI04100.1/1461-1810     -            350 CHAT                 PF12770.7    289   2.5e-89  308.9   0.0   1   1   1.4e-92   2.9e-89  308.7   0.0     3   288     2   350     1   350 0.97 [subseq from] hypothetical protein BO78DRAFT_420998 [Aspergillus sclerotiicarbonarius CBS 121057]
KUL81420.1/900-1195      -            296 CHAT                 PF12770.7    289   2.5e-89  308.8   0.1   1   1   1.5e-92   3.1e-89  308.5   0.1     2   274     1   275     1   281 0.96 [subseq from] hypothetical protein ZTR_09657 [Talaromyces verruculosus]
EXL47695.1/715-1047      -            333 CHAT                 PF12770.7    289   2.6e-89  308.8   0.0   1   1   1.4e-92   2.9e-89  308.7   0.0     3   288     2   333     1   333 0.96 [subseq from] hypothetical protein FOCG_11849 [Fusarium oxysporum f. sp. radicis-lycopersici 26381]
KJZ69755.1/831-1157      -            327 CHAT                 PF12770.7    289   2.6e-89  308.8   0.0   1   1   1.5e-92     3e-89  308.6   0.0     3   288     2   327     1   327 0.95 [subseq from] hypothetical protein HIM_10866 [Hirsutella minnesotensis 3608]
RDW82942.1/675-1008      -            334 CHAT                 PF12770.7    289   2.7e-89  308.8   0.1   1   1   1.5e-92   3.1e-89  308.5   0.1     2   288     1   334     1   334 0.96 [subseq from] hypothetical protein BP5796_04433 [Coleophoma crateriformis]
VDB87803.1/1250-1539     -            290 CHAT                 PF12770.7    289   2.7e-89  308.7   0.0   1   1   1.5e-92     3e-89  308.6   0.0     3   288     1   290     1   290 0.97 [subseq from] unnamed protein product [Peniophora sp. CBMAI 1063]
PVF94238.1/1753-2030     -            278 CHAT                 PF12770.7    289   2.7e-89  308.7   0.0   1   1   1.5e-92     3e-89  308.6   0.0     3   288     1   278     1   278 0.97 [subseq from] hypothetical protein CPB86DRAFT_833889, partial [Serendipita vermifera 'subsp. bescii']
TEB19527.1/908-1215      -            308 CHAT                 PF12770.7    289   2.8e-89  308.7   0.0   1   1   1.5e-92   3.1e-89  308.5   0.0     3   288     1   308     1   308 0.97 [subseq from] hypothetical protein FA13DRAFT_347696 [Coprinellus micaceus]
EWZ99830.1/834-1153      -            320 CHAT                 PF12770.7    289   2.8e-89  308.7   0.0   1   1   1.6e-92   3.1e-89  308.5   0.0     3   288     2   320     1   320 0.95 [subseq from] hypothetical protein FOWG_00218 [Fusarium oxysporum f. sp. lycopersici MN25]
PCD43206.1/827-1146      -            320 CHAT                 PF12770.7    289   2.8e-89  308.7   0.0   1   1   1.6e-92   3.1e-89  308.5   0.0     3   288     2   320     1   320 0.95 [subseq from] hypothetical protein AU210_002308 [Fusarium oxysporum f. sp. radicis-cucumerinum]
RKL25263.1/735-1054      -            320 CHAT                 PF12770.7    289   2.8e-89  308.7   0.0   1   1   1.6e-92   3.1e-89  308.5   0.0     3   288     2   320     1   320 0.95 [subseq from] hypothetical protein BFJ70_g12309 [Fusarium oxysporum]
TFK72310.1/44-321        -            278 CHAT                 PF12770.7    289   2.8e-89  308.7   0.0   1   1   1.6e-92   3.1e-89  308.5   0.0     4   288     2   278     1   278 0.95 [subseq from] hypothetical protein BDN72DRAFT_763590 [Pluteus cervinus]
TGJ62598.1/1154-1496     -            343 CHAT                 PF12770.7    289     3e-89  308.6   0.0   1   1   1.7e-92   3.4e-89  308.4   0.0     3   288     2   343     1   343 0.98 [subseq from] hypothetical protein EYR41_011787 [Arthrobotrys oligospora]
XP_031089126.1/734-1072  -            339 CHAT                 PF12770.7    289     3e-89  308.6   0.1   1   1   1.7e-92   3.4e-89  308.4   0.1     2   288     1   339     1   339 0.96 [subseq from] uncharacterized protein FPRO_04076 [Fusarium proliferatum ET1] >CZR48600.1 uncharacterized protein FPRO_04076 [Fusarium proliferatum ET1]
KEP45162.1/3-262         -            260 CHAT                 PF12770.7    289   3.1e-89  308.5   0.3   1   1   1.7e-92   3.4e-89  308.4   0.3    26   289     3   260     1   260 0.95 [subseq from] CHAT domain protein, partial [Rhizoctonia solani 123E]
KIY67849.1/454-742       -            289 CHAT                 PF12770.7    289   3.4e-89  308.4   0.0   1   1   1.9e-92   3.8e-89  308.3   0.0     2   288     1   289     1   289 0.96 [subseq from] hypothetical protein CYLTODRAFT_422135, partial [Cylindrobasidium torrendii FP15055 ss-10]
KIM83075.1/942-1222      -            281 CHAT                 PF12770.7    289   3.5e-89  308.4   0.0   1   1   1.9e-92   3.9e-89  308.2   0.0     3   288     1   281     1   281 0.96 [subseq from] hypothetical protein PILCRDRAFT_819865 [Piloderma croceum F 1598]
XP_008098273.1/485-797   -            313 CHAT                 PF12770.7    289   3.5e-89  308.4   0.5   1   1     2e-92   3.9e-89  308.2   0.5     2   288     1   313     1   313 0.96 [subseq from] TPR domain-containing protein [Colletotrichum graminicola M1.001] >EFQ34253.1 TPR domain-containing protein [Colletotrichum graminicola M1.001]
PPQ72456.1/1383-1683     -            301 CHAT                 PF12770.7    289   3.5e-89  308.4   0.0   1   1     2e-92     4e-89  308.2   0.0     2   288     1   301     1   301 0.97 [subseq from] hypothetical protein CVT26_003709, partial [Gymnopilus dilepis]
KPM45606.1/1576-1910     -            335 CHAT                 PF12770.7    289   3.6e-89  308.3   0.0   1   1   2.1e-92   4.1e-89  308.1   0.0     2   287     1   335     1   335 0.97 [subseq from] hypothetical protein AK830_g989 [Neonectria ditissima]
KLU92421.1/596-927       -            332 CHAT                 PF12770.7    289   3.6e-89  308.3   0.0   1   1     2e-92   4.1e-89  308.2   0.0     3   288     1   332     1   332 0.94 [subseq from] hypothetical protein MAPG_11367 [Magnaporthiopsis poae ATCC 64411]
EXL42581.1/669-999       -            331 CHAT                 PF12770.7    289   3.6e-89  308.3   0.0   1   1     2e-92   4.1e-89  308.1   0.0     2   288     1   331     1   331 0.97 [subseq from] hypothetical protein FOCG_15037 [Fusarium oxysporum f. sp. radicis-lycopersici 26381]
SCO76531.1/669-999       -            331 CHAT                 PF12770.7    289   3.6e-89  308.3   0.0   1   1     2e-92   4.1e-89  308.1   0.0     2   288     1   331     1   331 0.97 [subseq from] uncharacterized protein FRV6_00743 [Fusarium oxysporum]
KIJ40501.1/674-960       -            287 CHAT                 PF12770.7    289   3.6e-89  308.3   0.1   1   1     2e-92   4.1e-89  308.2   0.1     1   288     1   287     1   287 0.97 [subseq from] hypothetical protein M422DRAFT_173475 [Sphaerobolus stellatus SS14]
CCO35756.1/783-1057      -            275 CHAT                 PF12770.7    289   3.7e-89  308.3   0.0   1   1     2e-92   4.1e-89  308.1   0.0     3   282     1   275     1   275 0.96 [subseq from] hypothetical protein BN14_09876 [Rhizoctonia solani AG-1 IB]
CVL03699.1/669-998       -            330 CHAT                 PF12770.7    289   3.8e-89  308.3   0.0   1   1   2.1e-92   4.3e-89  308.1   0.0     2   288     1   330     1   330 0.97 [subseq from] uncharacterized protein FMAN_15045 [Fusarium mangiferae]
TEB26422.1/968-1261      -            294 CHAT                 PF12770.7    289   3.8e-89  308.3   0.6   1   1   2.1e-92   4.2e-89  308.1   0.6     7   288     1   294     1   294 0.96 [subseq from] hypothetical protein FA13DRAFT_1713247 [Coprinellus micaceus]
CVL11617.1/731-1058      -            328 CHAT                 PF12770.7    289     4e-89  308.2   0.0   1   1   2.2e-92   4.5e-89  308.0   0.0     2   288     1   328     1   328 0.96 [subseq from] uncharacterized protein FPRN_13956 [Fusarium proliferatum]
EWZ84199.1/715-1047      -            333 CHAT                 PF12770.7    289     4e-89  308.2   0.0   1   1   2.2e-92   4.5e-89  308.0   0.0     3   288     2   333     1   333 0.96 [subseq from] hypothetical protein FOWG_12013 [Fusarium oxysporum f. sp. lycopersici MN25]
RKL18942.1/715-1047      -            333 CHAT                 PF12770.7    289     4e-89  308.2   0.0   1   1   2.2e-92   4.5e-89  308.0   0.0     3   288     2   333     1   333 0.96 [subseq from] hypothetical protein BFJ70_g14156 [Fusarium oxysporum]
RYC83308.1/715-1047      -            333 CHAT                 PF12770.7    289     4e-89  308.2   0.0   1   1   2.2e-92   4.5e-89  308.0   0.0     3   288     2   333     1   333 0.96 [subseq from] hypothetical protein BFJ63_vAg13837 [Fusarium oxysporum f. sp. narcissi]
EWZ86507.1/1561-1833     -            273 CHAT                 PF12770.7    289     4e-89  308.2   0.2   1   1   2.2e-92   4.4e-89  308.0   0.2     3   273     2   272     1   273 0.96 [subseq from] hypothetical protein FOWG_10075 [Fusarium oxysporum f. sp. lycopersici MN25]
EXA35678.1/730-1057      -            328 CHAT                 PF12770.7    289     4e-89  308.2   0.0   1   1   2.3e-92   4.7e-89  308.0   0.0     2   288     1   328     1   328 0.97 [subseq from] hypothetical protein FOVG_12835 [Fusarium oxysporum f. sp. pisi HDV247]
PPQ66037.1/537-835       -            299 CHAT                 PF12770.7    289   4.2e-89  308.1   0.0   1   1   2.3e-92   4.7e-89  308.0   0.0     2   288     1   299     1   299 0.96 [subseq from] hypothetical protein CVT26_010793, partial [Gymnopilus dilepis]
PCD24252.1/567-906       -            340 CHAT                 PF12770.7    289   4.2e-89  308.1   0.0   1   1   2.5e-92     5e-89  307.9   0.0     2   288     1   340     1   340 0.97 [subseq from] hypothetical protein FGRA07_11231 [Fusarium graminearum]
KDN46594.1/673-953       -            281 CHAT                 PF12770.7    289   4.3e-89  308.1   0.0   1   1   2.4e-92   4.7e-89  307.9   0.0     3   287     2   281     1   281 0.97 [subseq from] hypothetical protein RSAG8_04247, partial [Rhizoctonia solani AG-8 WAC10335]
TEB27485.1/876-1170      -            295 CHAT                 PF12770.7    289   4.3e-89  308.1   0.0   1   1   2.4e-92   4.8e-89  307.9   0.0     4   288     1   295     1   295 0.94 [subseq from] hypothetical protein FA13DRAFT_1816395 [Coprinellus micaceus]
CEF73901.1/532-862       -            331 CHAT                 PF12770.7    289   4.3e-89  308.1   0.0   1   1   2.4e-92   4.8e-89  307.9   0.0     2   288     1   331     1   331 0.95 [subseq from] unnamed protein product [Fusarium graminearum]
XP_011317552.1/535-865   -            331 CHAT                 PF12770.7    289   4.3e-89  308.1   0.0   1   1   2.4e-92   4.8e-89  307.9   0.0     2   288     1   331     1   331 0.95 [subseq from] hypothetical protein FGSG_11998 [Fusarium graminearum PH-1] >ESU07067.1 hypothetical protein FGSG_11998 [Fusarium graminearum PH-1]
KIM40921.1/962-1252      -            291 CHAT                 PF12770.7    289   4.3e-89  308.1   0.2   1   1   2.4e-92   4.8e-89  307.9   0.2     3   288     2   291     1   291 0.96 [subseq from] hypothetical protein M413DRAFT_445696 [Hebeloma cylindrosporum h7]
RKL38874.1/570-883       -            314 CHAT                 PF12770.7    289   4.4e-89  308.1   0.0   1   1   2.4e-92   4.9e-89  307.9   0.0     3   288     2   314     1   314 0.95 [subseq from] hypothetical protein BFJ72_g7004 [Fusarium proliferatum]
VDB83035.1/954-1245      -            292 CHAT                 PF12770.7    289   4.4e-89  308.1   0.1   1   1   2.4e-92   4.9e-89  307.9   0.1     3   288     2   292     1   292 0.97 [subseq from] unnamed protein product [Peniophora sp. CBMAI 1063]
TEB26225.1/961-1263      -            303 CHAT                 PF12770.7    289   4.4e-89  308.0   0.1   1   1   2.5e-92     5e-89  307.9   0.1     3   288     1   303     1   303 0.97 [subseq from] hypothetical protein FA13DRAFT_1737638 [Coprinellus micaceus]
THV00337.1/1414-1699     -            286 CHAT                 PF12770.7    289   4.6e-89  308.0   0.2   1   1   2.6e-92   5.2e-89  307.8   0.2    11   288     2   286     1   286 0.97 [subseq from] hypothetical protein K435DRAFT_837319 [Dendrothele bispora CBS 962.96]
KIJ29921.1/831-1121      -            291 CHAT                 PF12770.7    289   4.7e-89  307.9   0.1   1   1   2.6e-92   5.3e-89  307.8   0.1     1   288     1   291     1   291 0.95 [subseq from] hypothetical protein M422DRAFT_187745 [Sphaerobolus stellatus SS14]
SCO84159.1/731-1069      -            339 CHAT                 PF12770.7    289   4.8e-89  307.9   0.0   1   1   2.7e-92   5.4e-89  307.8   0.0     2   288     1   339     1   339 0.97 [subseq from] uncharacterized protein FRV6_08286 [Fusarium oxysporum]
KZV75357.1/936-1225      -            290 CHAT                 PF12770.7    289   4.8e-89  307.9   0.1   1   1   2.7e-92   5.3e-89  307.8   0.1     4   288     2   290     1   290 0.95 [subseq from] TPR-like protein [Peniophora sp. CONT]
KPM38156.1/1228-1502     -            275 CHAT                 PF12770.7    289   4.8e-89  307.9   0.0   1   1   2.6e-92   5.3e-89  307.8   0.0     2   273     1   274     1   275 0.96 [subseq from] hypothetical protein AK830_g8419 [Neonectria ditissima]
KZV62709.1/1309-1600     -            292 CHAT                 PF12770.7    289   4.9e-89  307.9   0.1   1   1   2.7e-92   5.5e-89  307.7   0.1     3   288     1   292     1   292 0.97 [subseq from] TPR-like protein [Peniophora sp. CONT]
CCO32536.1/128-409       -            282 CHAT                 PF12770.7    289     5e-89  307.9   0.4   1   1   2.8e-92   5.6e-89  307.7   0.4     3   289     2   282     1   282 0.95 [subseq from] hypothetical protein BN14_06597 [Rhizoctonia solani AG-1 IB]
CEL62914.1/959-1240      -            282 CHAT                 PF12770.7    289     5e-89  307.9   0.4   1   1   2.8e-92   5.6e-89  307.7   0.4     3   289     2   282     1   282 0.95 [subseq from] hypothetical protein RSOLAG1IB_10573 [Rhizoctonia solani AG-1 IB]
PPQ77256.1/424-720       -            297 CHAT                 PF12770.7    289   5.1e-89  307.8   0.0   1   1   2.8e-92   5.6e-89  307.7   0.0     3   288     2   297     1   297 0.95 [subseq from] hypothetical protein CVT26_005815, partial [Gymnopilus dilepis]
EYB24229.1/690-1029      -            340 CHAT                 PF12770.7    289   5.3e-89  307.8   0.0   1   1   3.1e-92   6.2e-89  307.6   0.0     2   288     1   340     1   340 0.97 [subseq from] hypothetical protein FG05_10648 [Fusarium graminearum]
EPS37250.1/1100-1427     -            328 CHAT                 PF12770.7    289   5.3e-89  307.8   0.0   1   1     3e-92     6e-89  307.6   0.0     4   288     2   328     1   328 0.97 [subseq from] hypothetical protein H072_9061 [Dactylellina haptotyla CBS 200.50]
RKK93467.1/730-1057      -            328 CHAT                 PF12770.7    289   5.4e-89  307.8   0.0   1   1     3e-92   6.1e-89  307.6   0.0     2   288     1   328     1   328 0.97 [subseq from] hypothetical protein BFJ71_g9545 [Fusarium oxysporum]
CVK96031.1/729-1056      -            328 CHAT                 PF12770.7    289   5.4e-89  307.7   0.0   1   1   3.1e-92   6.2e-89  307.6   0.0     2   288     1   328     1   328 0.96 [subseq from] uncharacterized protein FMAN_13948 [Fusarium mangiferae]
KJA22791.1/757-1049      -            293 CHAT                 PF12770.7    289   5.5e-89  307.7   0.0   1   1     3e-92   6.1e-89  307.6   0.0     3   288     1   293     1   293 0.94 [subseq from] hypothetical protein HYPSUDRAFT_138698 [Hypholoma sublateritium FD-334 SS-4]
KZT64229.1/966-1247      -            282 CHAT                 PF12770.7    289   5.5e-89  307.7   0.7   1   1     3e-92   6.1e-89  307.6   0.7     3   288     2   282     1   282 0.95 [subseq from] hypothetical protein DAEQUDRAFT_769885 [Daedalea quercina L-15889]
VDB87805.1/1331-1620     -            290 CHAT                 PF12770.7    289   5.7e-89  307.7   0.2   1   1   3.1e-92   6.3e-89  307.5   0.2     7   288     5   290     1   290 0.95 [subseq from] unnamed protein product [Peniophora sp. CBMAI 1063]
THU95148.1/675-969       -            295 CHAT                 PF12770.7    289   5.7e-89  307.7   0.1   1   1   3.1e-92   6.3e-89  307.5   0.1     3   288     2   295     1   295 0.96 [subseq from] TPR-like protein [Dendrothele bispora CBS 962.96]
RYP29513.1/764-1075      -            312 CHAT                 PF12770.7    289   5.7e-89  307.7   0.0   1   1   3.2e-92   6.4e-89  307.5   0.0     3   288     1   312     1   312 0.96 [subseq from] hypothetical protein DL767_006703 [Monosporascus sp. MG133]
RBA17573.1/711-1031      -            321 CHAT                 PF12770.7    289   5.7e-89  307.7   0.0   1   1   3.2e-92   6.4e-89  307.5   0.0     4   288     2   321     1   321 0.95 [subseq from] hypothetical protein FPRO05_11288 [Fusarium proliferatum]
XP_024740188.1/735-1054  -            320 CHAT                 PF12770.7    289   5.7e-89  307.7   0.0   1   1   3.2e-92   6.5e-89  307.5   0.0     3   284     1   320     1   320 0.96 [subseq from] hypothetical protein K444DRAFT_661309 [Hyaloscypha bicolor E] >PMD63284.1 hypothetical protein K444DRAFT_661309 [Hyaloscypha bicolor E]
EPS42003.1/832-1193      -            362 CHAT                 PF12770.7    289   5.8e-89  307.7   0.0   1   1   3.2e-92   6.5e-89  307.5   0.0     2   288     1   362     1   362 0.96 [subseq from] hypothetical protein H072_4038 [Dactylellina haptotyla CBS 200.50]
PQE12949.1/937-1248      -            312 CHAT                 PF12770.7    289   5.8e-89  307.7   0.0   1   1   3.2e-92   6.5e-89  307.5   0.0     3   288     1   312     1   312 0.96 [subseq from] TPR domain-containing protein [Rutstroemia sp. NJR-2017a BBW]
THU96590.1/855-1147      -            293 CHAT                 PF12770.7    289   5.9e-89  307.6   0.3   1   1   3.3e-92   6.6e-89  307.5   0.3     3   288     2   293     1   293 0.96 [subseq from] TPR-like protein [Dendrothele bispora CBS 962.96]
CUA76242.1/1140-1503     -            364 CHAT                 PF12770.7    289   5.9e-89  307.6   0.0   1   1   9.2e-92   1.9e-88  306.0   0.0     3   288     2   364     1   364 0.96 [subseq from] Nesprin-2 [Rhizoctonia solani]
XP_025591459.1/734-1072  -            339 CHAT                 PF12770.7    289   6.1e-89  307.6   0.0   1   1   3.4e-92   6.9e-89  307.4   0.0     2   288     1   339     1   339 0.96 [subseq from] uncharacterized protein FVRRES_04256 [Fusarium venenatum] >CEI67744.1 unnamed protein product [Fusarium venenatum]
KDR67553.1/1542-1856     -            315 CHAT                 PF12770.7    289   6.2e-89  307.6   0.0   1   1   3.5e-92   7.1e-89  307.4   0.0     3   288     2   315     1   315 0.96 [subseq from] hypothetical protein GALMADRAFT_283519 [Galerina marginata CBS 339.88]
XP_024739129.1/676-1042  -            367 CHAT                 PF12770.7    289   6.2e-89  307.6   0.0   1   1   3.5e-92     7e-89  307.4   0.0     3   288     1   367     1   367 0.95 [subseq from] hypothetical protein K444DRAFT_585290 [Hyaloscypha bicolor E] >PMD62225.1 hypothetical protein K444DRAFT_585290 [Hyaloscypha bicolor E]
EWZ83209.1/669-999       -            331 CHAT                 PF12770.7    289   6.2e-89  307.6   0.0   1   1   3.5e-92     7e-89  307.4   0.0     2   288     1   331     1   331 0.97 [subseq from] hypothetical protein FOWG_13135 [Fusarium oxysporum f. sp. lycopersici MN25]
KZL67679.1/882-1194      -            313 CHAT                 PF12770.7    289   6.2e-89  307.5   0.4   1   1   3.5e-92     7e-89  307.4   0.4     2   288     1   313     1   313 0.96 [subseq from] TPR domain containing protein [Colletotrichum tofieldiae]
TFK42275.1/694-989       -            296 CHAT                 PF12770.7    289   6.4e-89  307.5   0.1   1   1   3.6e-92   7.2e-89  307.3   0.1     3   288     1   296     1   296 0.94 [subseq from] CHAT domain-containing protein [Crucibulum laeve]
KIM81817.1/930-1213      -            284 CHAT                 PF12770.7    289   6.4e-89  307.5   0.0   1   1   3.6e-92   7.2e-89  307.3   0.0     3   288     1   284     1   284 0.95 [subseq from] hypothetical protein PILCRDRAFT_491306 [Piloderma croceum F 1598]
PTD02615.1/655-994       -            340 CHAT                 PF12770.7    289   6.4e-89  307.5   0.0   1   1   3.7e-92   7.4e-89  307.3   0.0     3   288     2   340     1   340 0.97 [subseq from] hypothetical protein FCULG_00009036 [Fusarium culmorum]
RXW14105.1/926-1221      -            296 CHAT                 PF12770.7    289   6.4e-89  307.5   0.5   1   1   3.6e-92   7.2e-89  307.3   0.5     3   288     1   296     1   296 0.95 [subseq from] hypothetical protein EST38_g11749 [Psathyrella aberdarensis]
PCD37257.1/731-1009      -            279 CHAT                 PF12770.7    289   6.5e-89  307.5   0.1   1   1   3.6e-92   7.2e-89  307.3   0.1     2   273     1   278     1   279 0.97 [subseq from] hypothetical protein AU210_005760 [Fusarium oxysporum f. sp. radicis-cucumerinum] >RKK89703.1 hypothetical protein BFJ71_g12076 [Fusarium oxysporum] >RKL21021.1 hypothetical protein BFJ68_g2293 [Fusarium oxysporum]
TEB23427.1/936-1233      -            298 CHAT                 PF12770.7    289   6.5e-89  307.5   0.9   1   1   3.6e-92   7.2e-89  307.3   0.9     4   288     2   298     1   298 0.97 [subseq from] hypothetical protein FA13DRAFT_1413597 [Coprinellus micaceus]
OTA93381.1/133-473       -            341 CHAT                 PF12770.7    289   6.6e-89  307.5   0.1   1   1   3.7e-92   7.5e-89  307.3   0.1     2   288     1   341     1   341 0.96 [subseq from] hypothetical protein M434DRAFT_395645 [Hypoxylon sp. CO27-5]
RKK56703.1/970-1303      -            334 CHAT                 PF12770.7    289   6.6e-89  307.5   0.0   1   1   3.7e-92   7.5e-89  307.3   0.0     4   288     2   334     1   334 0.97 [subseq from] hypothetical protein BFJ69_g17634 [Fusarium oxysporum]
TEB31131.1/1248-1544     -            297 CHAT                 PF12770.7    289   6.8e-89  307.4   0.0   1   1   3.7e-92   7.6e-89  307.3   0.0     3   288     2   297     1   297 0.96 [subseq from] hypothetical protein FA13DRAFT_1774504 [Coprinellus micaceus]
KZV68483.1/759-1036      -            278 CHAT                 PF12770.7    289   6.8e-89  307.4   2.9   1   1   3.7e-92   7.6e-89  307.3   2.9     3   273     1   277     1   278 0.97 [subseq from] TPR-like protein [Peniophora sp. CONT]
RKK70974.1/827-1146      -            320 CHAT                 PF12770.7    289   6.8e-89  307.4   0.0   1   1   3.8e-92   7.6e-89  307.3   0.0     3   288     2   320     1   320 0.95 [subseq from] hypothetical protein BFJ69_g11354 [Fusarium oxysporum]
THU81883.1/734-1018      -            285 CHAT                 PF12770.7    289   6.9e-89  307.4   1.6   1   1   3.9e-92   7.8e-89  307.2   1.6     3   288     2   285     1   285 0.94 [subseq from] hypothetical protein K435DRAFT_767007 [Dendrothele bispora CBS 962.96]
TFK66721.1/757-1035      -            279 CHAT                 PF12770.7    289   6.9e-89  307.4   0.0   1   1   3.8e-92   7.7e-89  307.2   0.0     3   288     2   279     1   279 0.95 [subseq from] hypothetical protein BDN72DRAFT_859697 [Pluteus cervinus]
KAE8447330.1/708-1017    -            310 CHAT                 PF12770.7    289     7e-89  307.4   0.0   1   1   3.9e-92   7.8e-89  307.2   0.0     3   288     1   310     1   310 0.96 [subseq from] hypothetical protein EG329_010888 [Venturia inaequalis]
SCO78127.1/702-1084      -            383 CHAT                 PF12770.7    289     7e-89  307.4   0.0   1   1   4.3e-92   8.6e-89  307.1   0.0     3   288     2   383     1   383 0.97 [subseq from] uncharacterized protein FRV6_02340 [Fusarium oxysporum]
KIJ26518.1/1027-1315     -            289 CHAT                 PF12770.7    289   7.2e-89  307.3   0.1   1   1     4e-92     8e-89  307.2   0.1     3   288     2   289     1   289 0.95 [subseq from] hypothetical protein M422DRAFT_192104 [Sphaerobolus stellatus SS14]
TFY62066.1/1405-1689     -            285 CHAT                 PF12770.7    289   7.4e-89  307.3   0.4   1   1   4.1e-92   8.2e-89  307.2   0.4     2   288     1   285     1   285 0.95 [subseq from] hypothetical protein EVJ58_g4116 [Fomitopsis rosea]
PNP74359.1/677-1003      -            327 CHAT                 PF12770.7    289   7.5e-89  307.3   0.0   1   1   4.2e-92   8.4e-89  307.1   0.0     2   288     1   327     1   327 0.97 [subseq from] hypothetical protein FNYG_12408 [Fusarium nygamai]
KIJ34190.1/875-1163      -            289 CHAT                 PF12770.7    289   7.5e-89  307.3   0.2   1   1   4.2e-92   8.4e-89  307.1   0.2     3   288     1   289     1   289 0.96 [subseq from] hypothetical protein M422DRAFT_182363, partial [Sphaerobolus stellatus SS14]
TFK43081.1/1225-1514     -            290 CHAT                 PF12770.7    289   7.6e-89  307.3   0.0   1   1   4.2e-92   8.5e-89  307.1   0.0     3   288     1   290     1   290 0.96 [subseq from] CHAT domain-containing protein [Crucibulum laeve]
XP_007387643.1/608-898   -            291 CHAT                 PF12770.7    289   7.8e-89  307.2   0.0   1   1   4.3e-92   8.7e-89  307.1   0.0     2   288     1   291     1   291 0.95 [subseq from] hypothetical protein PUNSTDRAFT_137923 [Punctularia strigosozonata HHB-11173 SS5] >EIN05240.1 hypothetical protein PUNSTDRAFT_137923 [Punctularia strigosozonata HHB-11173 SS5]
PQE08014.1/1014-1351     -            338 CHAT                 PF12770.7    289   7.8e-89  307.2   0.0   1   1   4.4e-92   8.8e-89  307.1   0.0     1   288     1   338     1   338 0.96 [subseq from] TPR domain-containing protein [Rutstroemia sp. NJR-2017a BBW]
TEB35193.1/824-1119      -            296 CHAT                 PF12770.7    289   7.9e-89  307.2   0.1   1   1   4.4e-92   8.8e-89  307.1   0.1     4   288     2   296     1   296 0.95 [subseq from] hypothetical protein FA13DRAFT_1788773 [Coprinellus micaceus]
SCV49609.1/570-883       -            314 CHAT                 PF12770.7    289   7.9e-89  307.2   0.0   1   1   4.4e-92   8.9e-89  307.0   0.0     3   288     2   314     1   314 0.95 [subseq from] uncharacterized protein FFB14_10993 [Fusarium fujikuroi]
RYP04382.1/964-1276      -            313 CHAT                 PF12770.7    289     8e-89  307.2   0.0   1   1   4.4e-92     9e-89  307.0   0.0     3   288     2   313     1   313 0.96 [subseq from] hypothetical protein DL764_004476 [Monosporascus ibericus]
QGI61537.1/734-1071      -            338 CHAT                 PF12770.7    289     8e-89  307.2   0.0   1   1   4.5e-92     9e-89  307.0   0.0     2   287     1   338     1   338 0.96 [subseq from] hypothetical protein CEK27_005508 [Fusarium fujikuroi]
QGI78725.1/639-976       -            338 CHAT                 PF12770.7    289     8e-89  307.2   0.0   1   1   4.5e-92     9e-89  307.0   0.0     2   287     1   338     1   338 0.96 [subseq from] hypothetical protein CEK25_005454 [Fusarium fujikuroi]
QGI92436.1/734-1071      -            338 CHAT                 PF12770.7    289     8e-89  307.2   0.0   1   1   4.5e-92     9e-89  307.0   0.0     2   287     1   338     1   338 0.96 [subseq from] hypothetical protein CEK26_005505 [Fusarium fujikuroi]
RKL42833.1/670-1000      -            331 CHAT                 PF12770.7    289     8e-89  307.2   0.0   1   1   4.5e-92   9.1e-89  307.0   0.0     2   288     1   331     1   331 0.96 [subseq from] hypothetical protein BFJ70_g4531 [Fusarium oxysporum] >RYC81137.1 hypothetical protein BFJ63_vAg15964 [Fusarium oxysporum f. sp. narcissi]
XP_031069605.1/731-1106  -            376 CHAT                 PF12770.7    289     8e-89  307.2   0.0   1   1   4.3e-92   8.7e-89  307.1   0.0     2   287     1   376     1   376 0.92 [subseq from] uncharacterized protein FOIG_02522 [Fusarium oxysporum f. sp. cubense tropical race 4 54006] >EXM07516.1 hypothetical protein FOIG_02522 [Fusarium oxysporum f. sp. cubense tropical race 4 54006]
CUA74681.1/417-682       -            266 CHAT                 PF12770.7    289   8.2e-89  307.2   0.0   1   1   4.9e-92   9.8e-89  306.9   0.0     3   266     2   261     1   265 0.96 [subseq from] Protein NLP9 [Rhizoctonia solani]
XP_001884470.1/1068-1362 -            295 CHAT                 PF12770.7    289   8.2e-89  307.2   0.0   1   1   4.6e-92   9.2e-89  307.0   0.0     3   288     2   295     1   295 0.97 [subseq from] predicted protein [Laccaria bicolor S238N-H82] >EDR05080.1 predicted protein [Laccaria bicolor S238N-H82]
KLO99572.1/734-1072      -            339 CHAT                 PF12770.7    289   8.5e-89  307.1   0.0   1   1   4.8e-92   9.6e-89  306.9   0.0     2   288     1   339     1   339 0.96 [subseq from] uncharacterized protein Y057_5019 [Fusarium fujikuroi] >SCO24346.1 uncharacterized protein FFC1_15045 [Fusarium fujikuroi] >SCN68611.1 uncharacterized protein FFB20_03140 [Fusarium fujikuroi]
KDR70421.1/584-890       -            307 CHAT                 PF12770.7    289   8.6e-89  307.1   0.0   1   1   4.9e-92   9.9e-89  306.9   0.0     3   288     2   307     1   307 0.96 [subseq from] hypothetical protein GALMADRAFT_144721 [Galerina marginata CBS 339.88]
CEF76111.1/734-1073      -            340 CHAT                 PF12770.7    289   8.7e-89  307.1   0.0   1   1   5.1e-92     1e-88  306.8   0.0     2   288     1   340     1   340 0.97 [subseq from] unnamed protein product [Fusarium graminearum]
KDQ50729.1/818-1112      -            295 CHAT                 PF12770.7    289     9e-89  307.0   0.0   1   1     5e-92     1e-88  306.9   0.0     4   288     2   295     1   295 0.94 [subseq from] hypothetical protein JAAARDRAFT_211553 [Jaapia argillacea MUCL 33604]
PQE14984.1/819-1135      -            317 CHAT                 PF12770.7    289   9.1e-89  307.0   0.0   1   1   5.1e-92     1e-88  306.8   0.0     1   288     1   317     1   317 0.95 [subseq from] TPR domain-containing protein [Rutstroemia sp. NJR-2017a BBW]
THH12052.1/1024-1309     -            286 CHAT                 PF12770.7    289   9.2e-89  307.0   0.0   1   1   5.1e-92     1e-88  306.8   0.0     1   288     1   286     1   286 0.93 [subseq from] hypothetical protein EW146_g7830 [Bondarzewia mesenterica]
EXK82494.1/730-1057      -            328 CHAT                 PF12770.7    289   9.3e-89  307.0   0.0   1   1   5.4e-92   1.1e-88  306.7   0.0     2   288     1   328     1   328 0.97 [subseq from] hypothetical protein FOQG_13205 [Fusarium oxysporum f. sp. raphani 54005]
KIJ26862.1/517-806       -            290 CHAT                 PF12770.7    289   9.3e-89  307.0   0.1   1   1   5.2e-92     1e-88  306.8   0.1     3   288     2   290     1   290 0.95 [subseq from] hypothetical protein M422DRAFT_272008 [Sphaerobolus stellatus SS14]
KIJ37924.1/373-667       -            295 CHAT                 PF12770.7    289   9.5e-89  307.0   0.3   1   1   5.2e-92   1.1e-88  306.8   0.3     2   288     1   295     1   295 0.97 [subseq from] hypothetical protein M422DRAFT_177269, partial [Sphaerobolus stellatus SS14]
KZV66267.1/1137-1428     -            292 CHAT                 PF12770.7    289   9.7e-89  306.9   0.1   1   1   5.4e-92   1.1e-88  306.8   0.1     3   288     2   292     1   292 0.97 [subseq from] hypothetical protein PENSPDRAFT_755835 [Peniophora sp. CONT]
SCV27197.1/734-1067      -            334 CHAT                 PF12770.7    289   9.9e-89  306.9   0.0   1   1   5.5e-92   1.1e-88  306.7   0.0     2   288     1   334     1   334 0.97 [subseq from] uncharacterized protein FFB14_01434 [Fusarium fujikuroi]
KIM75144.1/1149-1436     -            288 CHAT                 PF12770.7    289   1.1e-88  306.8   0.0   1   1   5.9e-92   1.2e-88  306.6   0.0     4   288     2   288     1   288 0.97 [subseq from] hypothetical protein PILCRDRAFT_827578 [Piloderma croceum F 1598]
KAB8271315.1/833-1130    -            298 CHAT                 PF12770.7    289   1.1e-88  306.8   0.1   1   1     6e-92   1.2e-88  306.6   0.1     3   288     2   298     1   298 0.98 [subseq from] CHAT domain-containing protein [Aspergillus minisclerotigenes]
KDQ58370.1/842-1140      -            299 CHAT                 PF12770.7    289   1.1e-88  306.8   0.0   1   1     6e-92   1.2e-88  306.6   0.0     3   288     2   299     1   299 0.95 [subseq from] hypothetical protein JAAARDRAFT_665956 [Jaapia argillacea MUCL 33604]
TEB25872.1/649-944       -            296 CHAT                 PF12770.7    289   1.1e-88  306.8   0.4   1   1     6e-92   1.2e-88  306.6   0.4     3   288     1   296     1   296 0.96 [subseq from] hypothetical protein FA13DRAFT_1896442 [Coprinellus micaceus]
KZV67211.1/29-302        -            274 CHAT                 PF12770.7    289   1.1e-88  306.7   0.0   1   1   6.4e-92   1.3e-88  306.5   0.0    25   288     7   274     2   274 0.96 [subseq from] hypothetical protein PENSPDRAFT_755069 [Peniophora sp. CONT]
RKL43999.1/729-1056      -            328 CHAT                 PF12770.7    289   1.1e-88  306.7   0.0   1   1   6.3e-92   1.3e-88  306.5   0.0     2   288     1   328     1   328 0.97 [subseq from] hypothetical protein BFJ70_g4311 [Fusarium oxysporum]
TEB18210.1/713-1011      -            299 CHAT                 PF12770.7    289   1.1e-88  306.7   0.0   1   1   6.2e-92   1.3e-88  306.5   0.0     3   288     2   299     1   299 0.96 [subseq from] hypothetical protein FA13DRAFT_1649578, partial [Coprinellus micaceus]
TXC00490.1/969-1302      -            334 CHAT                 PF12770.7    289   1.1e-88  306.7   0.0   1   1   6.4e-92   1.3e-88  306.5   0.0     4   288     2   334     1   334 0.96 [subseq from] hypothetical protein FocTR4_00014630 [Fusarium oxysporum f. sp. cubense]
XP_031053065.1/970-1303  -            334 CHAT                 PF12770.7    289   1.1e-88  306.7   0.0   1   1   6.4e-92   1.3e-88  306.5   0.0     4   288     2   334     1   334 0.96 [subseq from] uncharacterized protein FOIG_15780 [Fusarium oxysporum f. sp. cubense tropical race 4 54006] >EXL90975.1 hypothetical protein FOIG_15780 [Fusarium oxysporum f. sp. cubense tropical race 4 54006]
TFK58808.1/6-283         -            278 CHAT                 PF12770.7    289   1.2e-88  306.6   0.0   1   1   6.5e-92   1.3e-88  306.5   0.0     4   288     2   278     1   278 0.95 [subseq from] hypothetical protein BDN72DRAFT_781564 [Pluteus cervinus]
VDB96655.1/749-1038      -            290 CHAT                 PF12770.7    289   1.2e-88  306.6   0.6   1   1   6.8e-92   1.4e-88  306.4   0.6     3   288     1   290     1   290 0.95 [subseq from] unnamed protein product [Peniophora sp. CBMAI 1063]
XP_009252068.1/704-1043  -            340 CHAT                 PF12770.7    289   1.2e-88  306.6   0.0   1   1   7.6e-92   1.5e-88  306.3   0.0     3   288     2   340     1   340 0.97 [subseq from] hypothetical protein FPSE_00673 [Fusarium pseudograminearum CS3096] >EKJ79072.1 hypothetical protein FPSE_00673 [Fusarium pseudograminearum CS3096]
XP_031018526.1/717-1044  -            328 CHAT                 PF12770.7    289   1.3e-88  306.6   0.1   1   1     7e-92   1.4e-88  306.4   0.1     2   288     1   328     1   328 0.97 [subseq from] uncharacterized protein FIESC28_03245 [Fusarium coffeatum] >RBR23935.1 hypothetical protein FIESC28_03245 [Fusarium coffeatum]
VDB83028.1/658-945       -            288 CHAT                 PF12770.7    289   1.3e-88  306.5   0.1   1   1     7e-92   1.4e-88  306.4   0.1     6   288     2   288     1   288 0.97 [subseq from] unnamed protein product [Peniophora sp. CBMAI 1063]
SCV59205.1/734-1072      -            339 CHAT                 PF12770.7    289   1.3e-88  306.5   0.0   1   1   7.1e-92   1.4e-88  306.4   0.0     2   288     1   339     1   339 0.97 [subseq from] uncharacterized protein FFFS_13774 [Fusarium fujikuroi]
PVF91357.1/1734-1999     -            266 CHAT                 PF12770.7    289   1.3e-88  306.5   0.0   1   1     7e-92   1.4e-88  306.4   0.0     3   271     2   266     1   266 0.97 [subseq from] hypothetical protein CPB86DRAFT_878568, partial [Serendipita vermifera 'subsp. bescii']
KIM99728.1/1037-1364     -            328 CHAT                 PF12770.7    289   1.3e-88  306.5   0.0   1   1   7.1e-92   1.4e-88  306.4   0.0     3   288     2   328     1   328 0.96 [subseq from] hypothetical protein OIDMADRAFT_165892 [Oidiodendron maius Zn]
EXA34555.1/641-970       -            330 CHAT                 PF12770.7    289   1.3e-88  306.5   0.0   1   1   7.3e-92   1.5e-88  306.3   0.0     5   288     3   330     1   330 0.96 [subseq from] hypothetical protein FOVG_14530 [Fusarium oxysporum f. sp. pisi HDV247]
KIM81205.1/884-1164      -            281 CHAT                 PF12770.7    289   1.3e-88  306.5   0.0   1   1   7.3e-92   1.5e-88  306.3   0.0     3   288     1   281     1   281 0.95 [subseq from] hypothetical protein PILCRDRAFT_821657 [Piloderma croceum F 1598]
THU91120.1/814-1108      -            295 CHAT                 PF12770.7    289   1.3e-88  306.5   0.1   1   1   7.3e-92   1.5e-88  306.3   0.1     2   288     1   295     1   295 0.97 [subseq from] hypothetical protein K435DRAFT_801509 [Dendrothele bispora CBS 962.96]
PBK71322.1/771-1068      -            298 CHAT                 PF12770.7    289   1.3e-88  306.5   0.0   1   1   7.4e-92   1.5e-88  306.3   0.0     4   289     2   298     1   298 0.97 [subseq from] hypothetical protein ARMSODRAFT_955119 [Armillaria solidipes]
KIK10199.1/657-946       -            290 CHAT                 PF12770.7    289   1.4e-88  306.4   0.0   1   1   7.5e-92   1.5e-88  306.3   0.0     3   288     1   290     1   290 0.93 [subseq from] hypothetical protein K443DRAFT_670825 [Laccaria amethystina LaAM-08-1]
KAE8442781.1/690-1027    -            338 CHAT                 PF12770.7    289   1.4e-88  306.4   0.0   1   1   7.6e-92   1.5e-88  306.3   0.0     2   288     1   338     1   338 0.94 [subseq from] hypothetical protein EG329_002869 [Venturia inaequalis]
TEB25848.1/942-1236      -            295 CHAT                 PF12770.7    289   1.4e-88  306.4   0.5   1   1   7.6e-92   1.5e-88  306.3   0.5     3   288     1   295     1   295 0.96 [subseq from] hypothetical protein FA13DRAFT_1896393 [Coprinellus micaceus]
RKK09572.1/670-1000      -            331 CHAT                 PF12770.7    289   1.5e-88  306.3   0.0   1   1   8.2e-92   1.7e-88  306.2   0.0     2   288     1   331     1   331 0.96 [subseq from] hypothetical protein BFJ65_g16021 [Fusarium oxysporum f. sp. cepae] >RKK34919.1 hypothetical protein BFJ67_g13528 [Fusarium oxysporum f. sp. cepae] >RKK36618.1 hypothetical protein BFJ66_g13401 [Fusarium oxysporum f. sp. cepae]
TFK17065.1/8-275         -            268 CHAT                 PF12770.7    289   1.5e-88  306.3   0.1   1   1   8.1e-92   1.6e-88  306.2   0.1    25   288     2   268     1   268 0.98 [subseq from] hypothetical protein FA15DRAFT_683619 [Coprinopsis marcescibilis]
KDQ52923.1/447-729       -            283 CHAT                 PF12770.7    289   1.5e-88  306.3   0.0   1   1   8.1e-92   1.6e-88  306.2   0.0     3   288     2   283     1   283 0.97 [subseq from] hypothetical protein JAAARDRAFT_446880 [Jaapia argillacea MUCL 33604]
XP_018239442.1/715-1047  -            333 CHAT                 PF12770.7    289   1.5e-88  306.3   0.0   1   1   8.3e-92   1.7e-88  306.1   0.0     3   288     2   333     1   333 0.96 [subseq from] hypothetical protein FOXG_04657 [Fusarium oxysporum f. sp. lycopersici 4287] >EXK43491.1 hypothetical protein FOMG_02440 [Fusarium oxysporum f. sp. melonis 26406] >KNB01397.1 hypothetical protein FOXG_04657 [Fusarium oxysporum f. sp. lycopersici 4287]
KJZ70080.1/1171-1500     -            330 CHAT                 PF12770.7    289   1.5e-88  306.3   0.0   1   1   8.5e-92   1.7e-88  306.1   0.0     3   288     2   330     1   330 0.95 [subseq from] hypothetical protein HIM_10541 [Hirsutella minnesotensis 3608]
TEB27234.1/700-998       -            299 CHAT                 PF12770.7    289   1.5e-88  306.3   0.0   1   1   8.5e-92   1.7e-88  306.1   0.0     1   289     1   299     1   299 0.96 [subseq from] hypothetical protein FA13DRAFT_1794870 [Coprinellus micaceus]
TEB20772.1/1154-1452     -            299 CHAT                 PF12770.7    289   1.5e-88  306.3   0.4   1   1   8.5e-92   1.7e-88  306.1   0.4     3   288     2   299     1   299 0.96 [subseq from] TPR-like protein [Coprinellus micaceus]
TFK37831.1/912-1199      -            288 CHAT                 PF12770.7    289   1.5e-88  306.3   0.0   1   1   8.5e-92   1.7e-88  306.1   0.0     3   288     2   288     1   288 0.95 [subseq from] CHAT domain-containing protein [Crucibulum laeve]
TEB27251.1/955-1248      -            294 CHAT                 PF12770.7    289   1.6e-88  306.2   0.1   1   1   8.6e-92   1.7e-88  306.1   0.1     3   288     2   294     1   294 0.96 [subseq from] hypothetical protein FA13DRAFT_1691505 [Coprinellus micaceus]
VDC05860.1/797-1089      -            293 CHAT                 PF12770.7    289   1.6e-88  306.2   0.0   1   1   8.7e-92   1.8e-88  306.1   0.0     4   288     2   293     1   293 0.96 [subseq from] unnamed protein product [Peniophora sp. CBMAI 1063]
VDC04754.1/1006-1303     -            298 CHAT                 PF12770.7    289   1.6e-88  306.2   0.2   1   1   9.1e-92   1.8e-88  306.0   0.2     3   288     1   298     1   298 0.94 [subseq from] unnamed protein product [Peniophora sp. CBMAI 1063]
XP_009223561.1/760-1116  -            357 CHAT                 PF12770.7    289   1.6e-88  306.2   0.0   1   1   9.3e-92   1.9e-88  306.0   0.0     3   288     2   357     1   357 0.95 [subseq from] hypothetical protein GGTG_07473 [Gaeumannomyces tritici R3-111a-1] >EJT73617.1 hypothetical protein GGTG_07473 [Gaeumannomyces tritici R3-111a-1]
XP_009549237.1/508-780   -            273 CHAT                 PF12770.7    289   1.7e-88  306.2   0.0   1   1   9.2e-92   1.8e-88  306.0   0.0     3   288     2   273     1   273 0.98 [subseq from] hypothetical protein HETIRDRAFT_420143 [Heterobasidion irregulare TC 32-1] >ETW78953.1 hypothetical protein HETIRDRAFT_420143 [Heterobasidion irregulare TC 32-1]
RYP20115.1/581-892       -            312 CHAT                 PF12770.7    289   1.7e-88  306.1   0.0   1   1   9.6e-92   1.9e-88  305.9   0.0     3   288     1   312     1   312 0.95 [subseq from] hypothetical protein DL765_002957 [Monosporascus sp. GIB2]
KIJ30067.1/723-1012      -            290 CHAT                 PF12770.7    289   1.7e-88  306.1   0.2   1   1   9.5e-92   1.9e-88  305.9   0.2     3   288     2   290     1   290 0.94 [subseq from] hypothetical protein M422DRAFT_187633, partial [Sphaerobolus stellatus SS14]
EWZ46198.1/716-1047      -            332 CHAT                 PF12770.7    289   1.8e-88  306.1   0.0   1   1   9.8e-92     2e-88  305.9   0.0     4   288     2   332     1   332 0.96 [subseq from] hypothetical protein FOZG_02357 [Fusarium oxysporum Fo47]
KDR69604.1/863-1144      -            282 CHAT                 PF12770.7    289   1.8e-88  306.0   0.0   1   1   9.9e-92     2e-88  305.9   0.0     3   289     1   282     1   282 0.96 [subseq from] hypothetical protein GALMADRAFT_1352198 [Galerina marginata CBS 339.88]
KZV61916.1/881-1172      -            292 CHAT                 PF12770.7    289   1.8e-88  306.0   0.1   1   1     1e-91     2e-88  305.9   0.1     3   288     2   292     1   292 0.96 [subseq from] hypothetical protein PENSPDRAFT_712980 [Peniophora sp. CONT]
EUC60716.1/756-1054      -            299 CHAT                 PF12770.7    289   1.9e-88  306.0   0.4   1   1   1.1e-91   2.2e-88  305.8   0.4     4   289     2   299     1   299 0.96 [subseq from] aromatic di-alanine and TPR containing protein [Rhizoctonia solani AG-3 Rhs1AP] >KEP45525.1 aromatic di-alanine and TPR containing protein [Rhizoctonia solani 123E]
THH14418.1/949-1233      -            285 CHAT                 PF12770.7    289   1.9e-88  306.0   0.2   1   1     1e-91   2.1e-88  305.8   0.2     1   288     1   285     1   285 0.92 [subseq from] hypothetical protein EW146_g5907 [Bondarzewia mesenterica]
KIJ43564.1/459-747       -            289 CHAT                 PF12770.7    289   1.9e-88  306.0   0.2   1   1     1e-91   2.1e-88  305.8   0.2     3   288     1   289     1   289 0.95 [subseq from] hypothetical protein M422DRAFT_169773 [Sphaerobolus stellatus SS14]
XP_009547751.1/672-959   -            288 CHAT                 PF12770.7    289     2e-88  305.9   0.0   1   1   1.1e-91   2.2e-88  305.7   0.0     3   288     2   288     1   288 0.95 [subseq from] hypothetical protein HETIRDRAFT_476866 [Heterobasidion irregulare TC 32-1] >ETW81071.1 hypothetical protein HETIRDRAFT_476866 [Heterobasidion irregulare TC 32-1]
QGI82589.1/694-1015      -            322 CHAT                 PF12770.7    289     2e-88  305.9   0.1   1   1   1.1e-91   2.2e-88  305.7   0.1     3   288     2   322     1   322 0.95 [subseq from] hypothetical protein CEK25_009318 [Fusarium fujikuroi]
XP_023093801.1/833-1130  -            298 CHAT                 PF12770.7    289   2.1e-88  305.9   0.2   1   1   1.1e-91   2.3e-88  305.7   0.2     3   288     2   298     1   298 0.98 [subseq from] unnamed protein product [Aspergillus oryzae RIB40] >BAE65555.1 unnamed protein product [Aspergillus oryzae RIB40]
PPQ94596.1/618-917       -            300 CHAT                 PF12770.7    289   2.1e-88  305.8   0.0   1   1   1.2e-91   2.3e-88  305.7   0.0     3   288     2   300     1   300 0.96 [subseq from] hypothetical protein CVT25_010604, partial [Psilocybe cyanescens]
SCO81571.1/887-1196      -            310 CHAT                 PF12770.7    289   2.1e-88  305.8   0.0   1   1   1.2e-91   2.4e-88  305.6   0.0     4   289     2   310     1   310 0.96 [subseq from] uncharacterized protein FRV6_05784 [Fusarium oxysporum]
VDB87837.1/1080-1370     -            291 CHAT                 PF12770.7    289   2.1e-88  305.8   0.1   1   1   1.2e-91   2.4e-88  305.6   0.1     3   288     2   291     1   291 0.97 [subseq from] unnamed protein product [Peniophora sp. CBMAI 1063]
XP_012179326.1/481-765   -            285 CHAT                 PF12770.7    289   2.1e-88  305.8   0.0   1   1   1.2e-91   2.4e-88  305.6   0.0     3   288     1   285     1   285 0.95 [subseq from] predicted protein [Fibroporia radiculosa] >CCM00043.1 predicted protein [Fibroporia radiculosa]
XP_660929.1/1185-1475    -            291 CHAT                 PF12770.7    289   2.2e-88  305.8   1.3   1   1   1.2e-91   2.4e-88  305.6   1.3     1   288     1   291     1   291 0.95 [subseq from] hypothetical protein AN3325.2 [Aspergillus nidulans FGSC A4] >EAA63293.1 hypothetical protein AN3325.2 [Aspergillus nidulans FGSC A4] >CBF82943.1 TPA: conserved hypothetical protein [Aspergillus nidulans FGSC A4]
PVF91357.1/361-628       -            268 CHAT                 PF12770.7    289   2.2e-88  305.8   0.1   1   1   1.2e-91   2.4e-88  305.6   0.1     2   270     1   266     1   268 0.97 [subseq from] hypothetical protein CPB86DRAFT_878568, partial [Serendipita vermifera 'subsp. bescii']
THH06901.1/346-631       -            286 CHAT                 PF12770.7    289   2.2e-88  305.7   0.1   1   1   1.2e-91   2.5e-88  305.6   0.1     1   288     1   286     1   286 0.93 [subseq from] hypothetical protein EW146_g9478 [Bondarzewia mesenterica]
KLO91878.1/731-1058      -            328 CHAT                 PF12770.7    289   2.3e-88  305.7   0.0   1   1   1.3e-91   2.6e-88  305.5   0.0     2   288     1   328     1   328 0.97 [subseq from] uncharacterized protein LW93_14773 [Fusarium fujikuroi]
VDB87873.1/1023-1311     -            289 CHAT                 PF12770.7    289   2.3e-88  305.7   0.0   1   1   1.3e-91   2.6e-88  305.5   0.0     6   288     3   289     1   289 0.98 [subseq from] unnamed protein product [Peniophora sp. CBMAI 1063]
XP_011127369.1/1158-1522 -            365 CHAT                 PF12770.7    289   2.4e-88  305.6   0.1   1   1   1.3e-91   2.7e-88  305.5   0.1     3   288     2   365     1   365 0.97 [subseq from] hypothetical protein AOL_s00210g265 [Arthrobotrys oligospora ATCC 24927] >EGX43949.1 hypothetical protein AOL_s00210g265 [Arthrobotrys oligospora ATCC 24927]
XP_023427464.1/710-1048  -            339 CHAT                 PF12770.7    289   2.4e-88  305.6   0.0   1   1   1.3e-91   2.7e-88  305.5   0.0     2   288     1   339     1   339 0.96 [subseq from] uncharacterized protein FFUJ_02322 [Fusarium fujikuroi IMI 58289] >CCT65383.1 uncharacterized protein FFUJ_02322 [Fusarium fujikuroi IMI 58289] >SCO24270.1 uncharacterized protein FFM5_13626 [Fusarium fujikuroi]
XP_031014112.1/1029-1341 -            313 CHAT                 PF12770.7    289   2.5e-88  305.6   0.1   1   1   1.4e-91   2.8e-88  305.4   0.1     2   288     1   313     1   313 0.95 [subseq from] uncharacterized protein FIESC28_07713 [Fusarium coffeatum] >RBR14477.1 hypothetical protein FIESC28_07713 [Fusarium coffeatum]
THU90058.1/499-789       -            291 CHAT                 PF12770.7    289   2.5e-88  305.6   0.1   1   1   1.4e-91   2.8e-88  305.4   0.1     3   288     2   291     1   291 0.97 [subseq from] TPR-like protein, partial [Dendrothele bispora CBS 962.96]
EWC46107.1/1046-1373     -            328 CHAT                 PF12770.7    289   2.5e-88  305.6   1.3   1   1   1.4e-91   2.9e-88  305.4   1.3     3   288     1   328     1   328 0.96 [subseq from] hypothetical protein DRE_04681 [Drechslerella stenobrocha 248]
PBK83851.1/752-1049      -            298 CHAT                 PF12770.7    289   2.6e-88  305.5   0.0   1   1   1.5e-91   2.9e-88  305.3   0.0     4   289     2   298     1   298 0.97 [subseq from] hypothetical protein ARMGADRAFT_1018785 [Armillaria gallica]
PCD23354.1/670-999       -            330 CHAT                 PF12770.7    289   2.7e-88  305.5   0.0   1   1   1.5e-91     3e-88  305.3   0.0     2   287     1   330     1   330 0.96 [subseq from] hypothetical protein AU210_014877 [Fusarium oxysporum f. sp. radicis-cucumerinum]
TFK36478.1/1378-1671     -            294 CHAT                 PF12770.7    289   2.7e-88  305.5   1.2   1   1   1.5e-91     3e-88  305.3   1.2     3   288     2   294     1   294 0.91 [subseq from] CHAT domain-containing protein [Crucibulum laeve]
PPQ90520.1/1157-1456     -            300 CHAT                 PF12770.7    289   2.7e-88  305.4   0.0   1   1   1.5e-91   3.1e-88  305.3   0.0     3   288     2   300     1   300 0.96 [subseq from] hypothetical protein CVT25_014349 [Psilocybe cyanescens]
OJJ69545.1/962-1307      -            346 CHAT                 PF12770.7    289   2.8e-88  305.4   0.9   1   1   1.6e-91   3.2e-88  305.2   0.9     3   288     2   346     1   346 0.97 [subseq from] hypothetical protein ASPBRDRAFT_130524 [Aspergillus brasiliensis CBS 101740]
EMT67086.1/723-1032      -            310 CHAT                 PF12770.7    289   2.8e-88  305.4   0.0   1   1   1.6e-91   3.2e-88  305.2   0.0     4   289     2   310     1   310 0.96 [subseq from] Putative 30S ribosomal protein S17P-like protein [Fusarium oxysporum f. sp. cubense race 4]
XP_031054490.1/887-1196  -            310 CHAT                 PF12770.7    289   2.8e-88  305.4   0.0   1   1   1.6e-91   3.2e-88  305.2   0.0     4   289     2   310     1   310 0.96 [subseq from] uncharacterized protein FOIG_14600 [Fusarium oxysporum f. sp. cubense tropical race 4 54006] >EXL92400.1 hypothetical protein FOIG_14600 [Fusarium oxysporum f. sp. cubense tropical race 4 54006] >TXC06992.1 hypothetical protein FocTR4_00003446 [Fusarium oxysporum f. sp. cubense]
KDN64682.1/1583-1902     -            320 CHAT                 PF12770.7    289   2.8e-88  305.4   0.1   1   1   1.6e-91   3.2e-88  305.2   0.1     2   288     1   320     1   320 0.97 [subseq from] hypothetical protein CSUB01_12027 [Colletotrichum sublineola]
ENH67858.1/175-484       -            310 CHAT                 PF12770.7    289   2.9e-88  305.4   0.0   1   1   1.6e-91   3.2e-88  305.2   0.0     4   289     2   310     1   310 0.96 [subseq from] hypothetical protein FOC1_g10005283 [Fusarium oxysporum f. sp. cubense race 1]
RKK79846.1/687-1069      -            383 CHAT                 PF12770.7    289   2.9e-88  305.3   0.1   1   1   1.8e-91   3.6e-88  305.1   0.1     3   288     2   383     1   383 0.97 [subseq from] hypothetical protein BFJ69_g4663 [Fusarium oxysporum]
KDR68816.1/914-1212      -            299 CHAT                 PF12770.7    289     3e-88  305.3   0.0   1   1   1.6e-91   3.3e-88  305.2   0.0     3   288     2   299     1   299 0.95 [subseq from] hypothetical protein GALMADRAFT_1031742 [Galerina marginata CBS 339.88]
RKK71046.1/715-1047      -            333 CHAT                 PF12770.7    289     3e-88  305.3   0.0   1   1   1.7e-91   3.3e-88  305.2   0.0     3   288     2   333     1   333 0.96 [subseq from] hypothetical protein BFJ69_g11317 [Fusarium oxysporum]
ELU39238.1/1069-1350     -            282 CHAT                 PF12770.7    289     3e-88  305.3   0.2   1   1   1.6e-91   3.3e-88  305.2   0.2     3   289     2   282     1   282 0.95 [subseq from] CHAT domain-containing protein [Rhizoctonia solani AG-1 IA]
RYP81636.1/539-850       -            312 CHAT                 PF12770.7    289     3e-88  305.3   0.0   1   1   1.7e-91   3.4e-88  305.1   0.0     3   288     1   312     1   312 0.95 [subseq from] hypothetical protein DL770_005844 [Monosporascus sp. CRB-9-2]
CVK86440.1/887-1196      -            310 CHAT                 PF12770.7    289   3.1e-88  305.3   0.0   1   1   1.7e-91   3.4e-88  305.1   0.0     4   289     2   310     1   310 0.96 [subseq from] uncharacterized protein FMAN_06288 [Fusarium mangiferae]
ENH71387.1/460-790       -            331 CHAT                 PF12770.7    289   3.1e-88  305.3   0.0   1   1   1.7e-91   3.5e-88  305.1   0.0     2   288     1   331     1   331 0.96 [subseq from] hypothetical protein FOC1_g10007617 [Fusarium oxysporum f. sp. cubense race 1]
TFK18320.1/954-1220      -            267 CHAT                 PF12770.7    289   3.1e-88  305.3   0.1   1   1   1.7e-91   3.4e-88  305.1   0.1    27   288     3   267     1   267 0.97 [subseq from] hypothetical protein FA15DRAFT_698090 [Coprinopsis marcescibilis]
KDR69226.1/917-1211      -            295 CHAT                 PF12770.7    289   3.1e-88  305.3   0.0   1   1   1.7e-91   3.5e-88  305.1   0.0     3   288     2   295     1   295 0.95 [subseq from] hypothetical protein GALMADRAFT_104178 [Galerina marginata CBS 339.88]
THH13179.1/500-784       -            285 CHAT                 PF12770.7    289   3.2e-88  305.2   0.0   1   1   1.7e-91   3.5e-88  305.1   0.0     3   288     2   285     1   285 0.93 [subseq from] hypothetical protein EW146_g7014 [Bondarzewia mesenterica]
XP_007380126.1/40-335    -            296 CHAT                 PF12770.7    289   3.2e-88  305.2   0.0   1   1   1.8e-91   3.6e-88  305.1   0.0     3   289     2   296     1   296 0.94 [subseq from] hypothetical protein PUNSTDRAFT_49852 [Punctularia strigosozonata HHB-11173 SS5] >EIN12559.1 hypothetical protein PUNSTDRAFT_49852 [Punctularia strigosozonata HHB-11173 SS5]
PNP58764.1/331-638       -            308 CHAT                 PF12770.7    289   3.3e-88  305.2   1.4   1   1   1.8e-91   3.6e-88  305.0   1.4     3   288     2   308     1   308 0.98 [subseq from] hypothetical protein FNYG_15026 [Fusarium nygamai]
KLO94718.1/1025-1336     -            312 CHAT                 PF12770.7    289   3.3e-88  305.2   0.1   1   1   1.8e-91   3.7e-88  305.0   0.1     3   288     2   312     1   312 0.97 [subseq from] Uncharacterized protein LW93_13537 [Fusarium fujikuroi]
XP_001839937.2/937-1224  -            288 CHAT                 PF12770.7    289   3.3e-88  305.2   0.0   1   1   1.8e-91   3.7e-88  305.0   0.0     3   288     2   288     1   288 0.94 [subseq from] hypothetical protein CC1G_06127 [Coprinopsis cinerea okayama7#130] >EAU81916.2 hypothetical protein CC1G_06127 [Coprinopsis cinerea okayama7#130]
VDC05869.1/961-1250      -            290 CHAT                 PF12770.7    289   3.3e-88  305.2   0.0   1   1   1.8e-91   3.7e-88  305.0   0.0     3   288     1   290     1   290 0.97 [subseq from] unnamed protein product [Peniophora sp. CBMAI 1063]
KIJ43102.1/1071-1364     -            294 CHAT                 PF12770.7    289   3.4e-88  305.1   0.7   1   1   1.9e-91   3.8e-88  305.0   0.7     3   287     1   294     1   294 0.97 [subseq from] hypothetical protein M422DRAFT_253601 [Sphaerobolus stellatus SS14]
PPQ72771.1/974-1266      -            293 CHAT                 PF12770.7    289   3.5e-88  305.1   0.0   1   1   1.9e-91   3.9e-88  304.9   0.0     3   288     2   293     1   293 0.96 [subseq from] hypothetical protein CVT26_003150 [Gymnopilus dilepis]
VDC04649.1/769-1056      -            288 CHAT                 PF12770.7    289   3.6e-88  305.1   1.1   1   1     2e-91     4e-88  304.9   1.1     3   288     2   288     1   288 0.96 [subseq from] unnamed protein product [Peniophora sp. CBMAI 1063]
TEB20770.1/2201-2496     -            296 CHAT                 PF12770.7    289   3.7e-88  305.0   0.1   1   1   2.1e-91   4.1e-88  304.8   0.1     3   288     2   296     1   296 0.95 [subseq from] hypothetical protein FA13DRAFT_1819978 [Coprinellus micaceus]
TEB29605.1/1484-1781     -            298 CHAT                 PF12770.7    289   3.8e-88  305.0   0.2   1   1   2.1e-91   4.3e-88  304.8   0.2     4   288     2   298     1   298 0.96 [subseq from] hypothetical protein FA13DRAFT_1775255 [Coprinellus micaceus]
TEB31025.1/1-297         -            297 CHAT                 PF12770.7    289   3.9e-88  304.9   0.0   1   1   2.2e-91   4.4e-88  304.8   0.0     3   288     1   297     1   297 0.97 [subseq from] hypothetical protein FA13DRAFT_1589875, partial [Coprinellus micaceus]
RXW15150.1/909-1201      -            293 CHAT                 PF12770.7    289   3.9e-88  304.9   0.0   1   1   2.2e-91   4.4e-88  304.8   0.0     1   288     1   293     1   293 0.95 [subseq from] hypothetical protein EST38_g10706 [Psathyrella aberdarensis]
XP_007387708.1/467-757   -            291 CHAT                 PF12770.7    289   4.2e-88  304.8   0.0   1   1   2.3e-91   4.7e-88  304.7   0.0     2   288     1   291     1   291 0.95 [subseq from] hypothetical protein PUNSTDRAFT_137988 [Punctularia strigosozonata HHB-11173 SS5] >EIN05305.1 hypothetical protein PUNSTDRAFT_137988 [Punctularia strigosozonata HHB-11173 SS5]
KOC08072.1/793-1090      -            298 CHAT                 PF12770.7    289   4.3e-88  304.8   0.1   1   1   2.4e-91   4.8e-88  304.6   0.1     3   288     2   298     1   298 0.98 [subseq from] hypothetical protein AFLA70_14g005581 [Aspergillus flavus AF70]
TFY61659.1/782-1057      -            276 CHAT                 PF12770.7    289   4.3e-88  304.8   3.0   1   1   2.4e-91   4.8e-88  304.6   3.0     1   281     1   275     1   276 0.97 [subseq from] hypothetical protein EVG20_g6971 [Dentipellis fragilis]
KPA36131.1/556-862       -            307 CHAT                 PF12770.7    289   4.3e-88  304.8   1.9   1   1   2.4e-91   4.9e-88  304.6   1.9     3   288     1   307     1   307 0.98 [subseq from] hypothetical protein FLAG1_11118 [Fusarium langsethiae]
VDB87776.1/965-1255      -            291 CHAT                 PF12770.7    289   4.4e-88  304.8   0.5   1   1   2.4e-91   4.9e-88  304.6   0.5     3   288     2   291     1   291 0.95 [subseq from] unnamed protein product [Peniophora sp. CBMAI 1063]
KIM41369.1/912-1216      -            305 CHAT                 PF12770.7    289   4.4e-88  304.8   0.0   1   1   2.4e-91   4.9e-88  304.6   0.0     3   289     2   305     1   305 0.95 [subseq from] hypothetical protein M413DRAFT_10973 [Hebeloma cylindrosporum h7]
RAQ56729.1/991-1286      -            296 CHAT                 PF12770.7    289   4.5e-88  304.7   0.1   1   1   2.5e-91   5.1e-88  304.6   0.1     4   288     2   296     1   296 0.97 [subseq from] hypothetical protein COH20_005580 [Aspergillus flavus] >RAQ69220.1 hypothetical protein COH21_012316 [Aspergillus flavus]
RXW12148.1/1263-1558     -            296 CHAT                 PF12770.7    289   4.6e-88  304.7   0.0   1   1   2.6e-91   5.2e-88  304.5   0.0     3   288     1   296     1   296 0.97 [subseq from] hypothetical protein EST38_g13707 [Psathyrella aberdarensis]
TFK35286.1/967-1246      -            280 CHAT                 PF12770.7    289   4.6e-88  304.7   0.0   1   1   2.6e-91   5.2e-88  304.5   0.0     3   289     1   280     1   280 0.96 [subseq from] CHAT domain-containing protein [Crucibulum laeve]
RKK92168.1/1236-1570     -            335 CHAT                 PF12770.7    289   4.7e-88  304.7   0.0   1   1   2.6e-91   5.3e-88  304.5   0.0     2   288     1   335     1   335 0.97 [subseq from] hypothetical protein BFJ68_g15992 [Fusarium oxysporum]
KIY68155.1/1189-1478     -            290 CHAT                 PF12770.7    289   4.8e-88  304.6   0.0   1   1   2.7e-91   5.4e-88  304.5   0.0     4   288     2   290     1   290 0.94 [subseq from] hypothetical protein CYLTODRAFT_266675 [Cylindrobasidium torrendii FP15055 ss-10]
EXK29606.1/970-1303      -            334 CHAT                 PF12770.7    289   4.8e-88  304.6   0.0   1   1   2.7e-91   5.4e-88  304.5   0.0     4   288     2   334     1   334 0.96 [subseq from] hypothetical protein FOMG_14074 [Fusarium oxysporum f. sp. melonis 26406]
XP_018250241.1/970-1303  -            334 CHAT                 PF12770.7    289   4.8e-88  304.6   0.0   1   1   2.7e-91   5.4e-88  304.5   0.0     4   288     2   334     1   334 0.96 [subseq from] hypothetical protein FOXG_11838 [Fusarium oxysporum f. sp. lycopersici 4287] >KNB12196.1 hypothetical protein FOXG_11838 [Fusarium oxysporum f. sp. lycopersici 4287]
EXF85154.1/728-1078      -            351 CHAT                 PF12770.7    289   4.9e-88  304.6   0.0   1   1   2.7e-91   5.5e-88  304.4   0.0     3   288     2   351     1   351 0.96 [subseq from] hypothetical protein CFIO01_03225 [Colletotrichum fioriniae PJ7]
KZV63733.1/808-1098      -            291 CHAT                 PF12770.7    289     5e-88  304.6   0.0   1   1   2.8e-91   5.6e-88  304.4   0.0     3   288     1   291     1   291 0.96 [subseq from] hypothetical protein PENSPDRAFT_589469 [Peniophora sp. CONT]
SCO80743.1/715-1047      -            333 CHAT                 PF12770.7    289     5e-88  304.6   0.0   1   1   2.8e-91   5.6e-88  304.4   0.0     3   288     2   333     1   333 0.96 [subseq from] uncharacterized protein FRV6_04956 [Fusarium oxysporum]
TEB25883.1/810-1105      -            296 CHAT                 PF12770.7    289     5e-88  304.6   0.0   1   1   2.8e-91   5.6e-88  304.4   0.0     3   288     1   296     1   296 0.97 [subseq from] hypothetical protein FA13DRAFT_1713728 [Coprinellus micaceus]
KIJ35404.1/231-523       -            293 CHAT                 PF12770.7    289   5.1e-88  304.6   0.3   1   1   2.8e-91   5.7e-88  304.4   0.3     3   288     1   293     1   293 0.96 [subseq from] hypothetical protein M422DRAFT_180808 [Sphaerobolus stellatus SS14]
EXA43096.1/730-1039      -            310 CHAT                 PF12770.7    289   5.2e-88  304.5   0.0   1   1   2.9e-91   5.8e-88  304.4   0.0     4   289     2   310     1   310 0.96 [subseq from] hypothetical protein FOVG_08125 [Fusarium oxysporum f. sp. pisi HDV247]
THH20927.1/582-867       -            286 CHAT                 PF12770.7    289   5.3e-88  304.5   0.1   1   1   2.9e-91   5.9e-88  304.3   0.1     1   288     1   286     1   286 0.92 [subseq from] hypothetical protein EW146_g513 [Bondarzewia mesenterica]
TEB19563.1/1315-1610     -            296 CHAT                 PF12770.7    289   5.4e-88  304.5   0.0   1   1     3e-91     6e-88  304.3   0.0     3   288     1   296     1   296 0.97 [subseq from] hypothetical protein FA13DRAFT_1802081 [Coprinellus micaceus]
KDR77628.1/939-1230      -            292 CHAT                 PF12770.7    289   5.4e-88  304.5   0.0   1   1     3e-91   6.1e-88  304.3   0.0     2   288     1   292     1   292 0.94 [subseq from] hypothetical protein GALMADRAFT_155469 [Galerina marginata CBS 339.88]
PPR05959.1/356-653       -            298 CHAT                 PF12770.7    289   5.7e-88  304.4   0.0   1   1   3.1e-91   6.3e-88  304.2   0.0     1   288     1   298     1   298 0.95 [subseq from] hypothetical protein CVT26_005708, partial [Gymnopilus dilepis]
TFY67333.1/1228-1519     -            292 CHAT                 PF12770.7    289   5.8e-88  304.4   0.4   1   1   3.2e-91   6.4e-88  304.2   0.4     2   288     1   292     1   292 0.97 [subseq from] hypothetical protein EVG20_g3976 [Dentipellis fragilis]
THU99609.1/1015-1309     -            295 CHAT                 PF12770.7    289   5.8e-88  304.4   0.0   1   1   3.2e-91   6.5e-88  304.2   0.0     3   288     2   295     1   295 0.97 [subseq from] TPR-like protein [Dendrothele bispora CBS 962.96]
EUC55887.1/603-871       -            269 CHAT                 PF12770.7    289   5.9e-88  304.4   0.1   1   1   3.2e-91   6.5e-88  304.2   0.1     3   273     2   268     1   269 0.94 [subseq from] aromatic di-alanine and TPR containing protein, partial [Rhizoctonia solani AG-3 Rhs1AP]
CEL63043.1/698-958       -            261 CHAT                 PF12770.7    289   6.2e-88  304.3   0.1   1   1   3.4e-91   6.8e-88  304.1   0.1     3   264     2   259     1   261 0.96 [subseq from] hypothetical protein RSOLAG1IB_10675 [Rhizoctonia solani AG-1 IB]
KIM82655.1/1264-1544     -            281 CHAT                 PF12770.7    289   6.3e-88  304.3   0.1   1   1   3.5e-91     7e-88  304.1   0.1     3   288     1   281     1   281 0.96 [subseq from] hypothetical protein PILCRDRAFT_819954 [Piloderma croceum F 1598]
KIK63340.1/1230-1518     -            289 CHAT                 PF12770.7    289   6.5e-88  304.2   0.0   1   1   3.6e-91   7.3e-88  304.0   0.0     3   288     1   289     1   289 0.93 [subseq from] hypothetical protein GYMLUDRAFT_83868 [Gymnopus luxurians FD-317 M1]
PPR03815.1/962-1260      -            299 CHAT                 PF12770.7    289   6.6e-88  304.2   0.1   1   1   3.7e-91   7.4e-88  304.0   0.1     3   288     2   299     1   299 0.96 [subseq from] hypothetical protein CVT26_000991 [Gymnopilus dilepis]
RMJ08168.1/267-603       -            337 CHAT                 PF12770.7    289   6.6e-88  304.2   0.0   1   1   4.2e-91   8.4e-88  303.8   0.0     2   288     1   337     1   337 0.96 [subseq from] hypothetical protein CDV36_012227 [Fusarium sp. AF-12]
XP_031090043.1/1229-1563 -            335 CHAT                 PF12770.7    289   6.9e-88  304.1   0.0   1   1   3.9e-91   7.9e-88  303.9   0.0     2   288     1   335     1   335 0.97 [subseq from] uncharacterized protein FPRO_15902 [Fusarium proliferatum ET1] >CZR49543.1 uncharacterized protein FPRO_15902 [Fusarium proliferatum ET1]
THG99109.1/1127-1407     -            281 CHAT                 PF12770.7    289   6.9e-88  304.1   0.1   1   1   3.8e-91   7.7e-88  304.0   0.1     3   288     2   281     1   281 0.97 [subseq from] hypothetical protein EW026_g3201 [Phlebia centrifuga]
CEF78762.1/1091-1404     -            314 CHAT                 PF12770.7    289     7e-88  304.1   0.1   1   1   4.1e-91   8.2e-88  303.9   0.1     3   288     2   314     1   314 0.96 [subseq from] unnamed protein product [Fusarium graminearum]
XP_011321804.1/845-1158  -            314 CHAT                 PF12770.7    289     7e-88  304.1   0.1   1   1   4.1e-91   8.2e-88  303.9   0.1     3   288     2   314     1   314 0.96 [subseq from] hypothetical protein FGSG_12361 [Fusarium graminearum PH-1] >ESU09305.1 hypothetical protein FGSG_12361 [Fusarium graminearum PH-1]
TFK23358.1/333-639       -            307 CHAT                 PF12770.7    289   7.1e-88  304.1   0.1   1   1   4.1e-91   8.3e-88  303.9   0.1     3   288     2   307     1   307 0.97 [subseq from] hypothetical protein FA15DRAFT_705524 [Coprinopsis marcescibilis]
KDQ51166.1/881-1175      -            295 CHAT                 PF12770.7    289   7.2e-88  304.1   0.0   1   1     4e-91     8e-88  303.9   0.0     3   288     2   295     1   295 0.97 [subseq from] hypothetical protein JAAARDRAFT_62740 [Jaapia argillacea MUCL 33604]
TVY76732.1/887-1196      -            310 CHAT                 PF12770.7    289   7.2e-88  304.1   0.0   1   1     4e-91   8.1e-88  303.9   0.0     4   289     2   310     1   310 0.96 [subseq from] putative 30S ribosomal protein S17-like protein [Fusarium oxysporum f. sp. cubense]
THU89258.1/649-943       -            295 CHAT                 PF12770.7    289   7.4e-88  304.0   0.1   1   1   4.1e-91   8.2e-88  303.9   0.1     3   288     2   295     1   295 0.96 [subseq from] TPR-like protein [Dendrothele bispora CBS 962.96]
RSL71736.1/588-900       -            313 CHAT                 PF12770.7    289   7.5e-88  304.0   0.0   1   1   4.2e-91   8.4e-88  303.8   0.0     3   288     1   313     1   313 0.97 [subseq from] hypothetical protein CEP53_001343 [Fusarium sp. AF-6]
PVF92618.1/799-1078      -            280 CHAT                 PF12770.7    289   7.5e-88  304.0   0.0   1   1   4.1e-91   8.3e-88  303.9   0.0     2   286     1   279     1   280 0.97 [subseq from] hypothetical protein CPB86DRAFT_877740 [Serendipita vermifera 'subsp. bescii']
RBQ79933.1/424-750       -            327 CHAT                 PF12770.7    289   7.5e-88  304.0   0.0   1   1   4.2e-91   8.4e-88  303.8   0.0     3   288     2   327     1   327 0.96 [subseq from] hypothetical protein FVER14953_21085 [Fusarium verticillioides]
CVK96581.1/715-1047      -            333 CHAT                 PF12770.7    289     8e-88  303.9   0.0   1   1   4.4e-91     9e-88  303.7   0.0     3   288     2   333     1   333 0.96 [subseq from] uncharacterized protein FMAN_10920 [Fusarium mangiferae]
XP_009255774.1/695-1006  -            312 CHAT                 PF12770.7    289   8.2e-88  303.9   0.0   1   1   4.6e-91   9.2e-88  303.7   0.0     5   288     3   312     1   312 0.96 [subseq from] hypothetical protein FPSE_04381 [Fusarium pseudograminearum CS3096] >EKJ75428.1 hypothetical protein FPSE_04381 [Fusarium pseudograminearum CS3096]
EWZ47330.1/887-1196      -            310 CHAT                 PF12770.7    289   8.3e-88  303.9   0.0   1   1   4.6e-91   9.3e-88  303.7   0.0     4   289     2   310     1   310 0.96 [subseq from] hypothetical protein FOZG_03267 [Fusarium oxysporum Fo47]
EWZ82493.1/887-1196      -            310 CHAT                 PF12770.7    289   8.3e-88  303.9   0.0   1   1   4.6e-91   9.3e-88  303.7   0.0     4   289     2   310     1   310 0.96 [subseq from] hypothetical protein FOWG_14155 [Fusarium oxysporum f. sp. lycopersici MN25]
EXL41080.1/887-1196      -            310 CHAT                 PF12770.7    289   8.3e-88  303.9   0.0   1   1   4.6e-91   9.3e-88  303.7   0.0     4   289     2   310     1   310 0.96 [subseq from] hypothetical protein FOCG_16463 [Fusarium oxysporum f. sp. radicis-lycopersici 26381]
RKK25331.1/887-1196      -            310 CHAT                 PF12770.7    289   8.3e-88  303.9   0.0   1   1   4.6e-91   9.3e-88  303.7   0.0     4   289     2   310     1   310 0.96 [subseq from] hypothetical protein BFJ65_g3238 [Fusarium oxysporum f. sp. cepae] >RKK36864.1 hypothetical protein BFJ66_g13256 [Fusarium oxysporum f. sp. cepae] >RKK46855.1 hypothetical protein BFJ67_g8005 [Fusarium oxysporum f. sp. cepae]
RKK93322.1/887-1196      -            310 CHAT                 PF12770.7    289   8.3e-88  303.9   0.0   1   1   4.6e-91   9.3e-88  303.7   0.0     4   289     2   310     1   310 0.96 [subseq from] hypothetical protein BFJ71_g9657 [Fusarium oxysporum]
RKL21887.1/887-1196      -            310 CHAT                 PF12770.7    289   8.3e-88  303.9   0.0   1   1   4.6e-91   9.3e-88  303.7   0.0     4   289     2   310     1   310 0.96 [subseq from] hypothetical protein BFJ68_g2197 [Fusarium oxysporum]
VDC05884.1/946-1240      -            295 CHAT                 PF12770.7    289   8.4e-88  303.8   0.4   1   1   4.7e-91   9.4e-88  303.7   0.4     3   288     1   295     1   295 0.97 [subseq from] unnamed protein product [Peniophora sp. CBMAI 1063]
KZL71199.1/871-1182      -            312 CHAT                 PF12770.7    289   8.5e-88  303.8   0.4   1   1   4.7e-91   9.5e-88  303.7   0.4     3   288     2   312     1   312 0.95 [subseq from] TPR domain-containing protein [Colletotrichum tofieldiae]
KDQ58317.1/6-261         -            256 CHAT                 PF12770.7    289   8.6e-88  303.8   0.1   1   1   4.7e-91   9.5e-88  303.7   0.1    29   288     3   256     1   256 0.95 [subseq from] hypothetical protein JAAARDRAFT_192906 [Jaapia argillacea MUCL 33604]
TFK71824.1/32-313        -            282 CHAT                 PF12770.7    289   8.6e-88  303.8   0.0   1   1   4.8e-91   9.6e-88  303.6   0.0     4   288     1   282     1   282 0.96 [subseq from] hypothetical protein BDN72DRAFT_764313 [Pluteus cervinus]
RMZ46610.1/833-1130      -            298 CHAT                 PF12770.7    289   8.7e-88  303.8   0.2   1   1   4.8e-91   9.7e-88  303.6   0.2     3   288     2   298     1   298 0.98 [subseq from] hypothetical protein CA14_008045 [Aspergillus flavus]
TFK35107.1/870-1163      -            294 CHAT                 PF12770.7    289     9e-88  303.7   0.2   1   1     5e-91     1e-87  303.6   0.2     3   288     2   294     1   294 0.94 [subseq from] CHAT domain-containing protein [Crucibulum laeve]
TEB29847.1/1229-1517     -            289 CHAT                 PF12770.7    289     9e-88  303.7   0.7   1   1     5e-91     1e-87  303.6   0.7     3   288     2   289     1   289 0.94 [subseq from] hypothetical protein FA13DRAFT_1792777 [Coprinellus micaceus]
THU91709.1/340-628       -            289 CHAT                 PF12770.7    289   9.3e-88  303.7   0.6   1   1   5.1e-91     1e-87  303.5   0.6     3   283     2   289     1   289 0.96 [subseq from] hypothetical protein K435DRAFT_673559, partial [Dendrothele bispora CBS 962.96]
OBT83104.1/969-1290      -            322 CHAT                 PF12770.7    289   9.6e-88  303.6   0.3   1   1   5.5e-91   1.1e-87  303.4   0.3     2   288     1   322     1   322 0.98 [subseq from] hypothetical protein VE02_09055 [Pseudogymnoascus sp. 03VT05]
XP_031049060.1/715-1047  -            333 CHAT                 PF12770.7    289   9.7e-88  303.6   0.0   1   1   5.4e-91   1.1e-87  303.5   0.0     3   288     2   333     1   333 0.97 [subseq from] uncharacterized protein FOYG_00035 [Fusarium oxysporum NRRL 32931] >EWZ00143.1 hypothetical protein FOYG_00035 [Fusarium oxysporum NRRL 32931]
THV02691.1/876-1174      -            299 CHAT                 PF12770.7    289   9.9e-88  303.6   0.0   1   1   5.5e-91   1.1e-87  303.4   0.0     2   288     1   299     1   299 0.96 [subseq from] hypothetical protein K435DRAFT_836223 [Dendrothele bispora CBS 962.96]
KDQ61834.1/767-1046      -            280 CHAT                 PF12770.7    289     1e-87  303.6   0.0   1   1   5.5e-91   1.1e-87  303.4   0.0     3   288     1   280     1   280 0.95 [subseq from] hypothetical protein JAAARDRAFT_524057 [Jaapia argillacea MUCL 33604]
CCA76445.1/212-491       -            280 CHAT                 PF12770.7    289   1.1e-87  303.5   0.0   1   1   5.8e-91   1.2e-87  303.4   0.0     3   288     2   280     1   280 0.97 [subseq from] hypothetical protein PIIN_10438 [Serendipita indica DSM 11827]
THU88537.1/798-1092      -            295 CHAT                 PF12770.7    289   1.1e-87  303.5   0.1   1   1   5.9e-91   1.2e-87  303.4   0.1     3   288     2   295     1   295 0.97 [subseq from] TPR-like protein [Dendrothele bispora CBS 962.96]
KIK53343.1/396-686       -            291 CHAT                 PF12770.7    289   1.1e-87  303.5   0.0   1   1   5.9e-91   1.2e-87  303.3   0.0     3   288     1   291     1   291 0.97 [subseq from] hypothetical protein GYMLUDRAFT_49355 [Gymnopus luxurians FD-317 M1]
KZV69399.1/713-1009      -            297 CHAT                 PF12770.7    289   1.1e-87  303.5   0.0   1   1   5.9e-91   1.2e-87  303.3   0.0     4   288     2   297     1   297 0.96 [subseq from] TPR-like protein [Peniophora sp. CONT]
ENH66620.1/670-1002      -            333 CHAT                 PF12770.7    289   1.1e-87  303.5   0.0   1   1   6.1e-91   1.2e-87  303.3   0.0     3   288     2   333     1   333 0.96 [subseq from] Putative 30S ribosomal protein S17P-like protein [Fusarium oxysporum f. sp. cubense race 1]
XP_009262828.1/534-861   -            328 CHAT                 PF12770.7    289   1.1e-87  303.5   0.0   1   1   6.2e-91   1.2e-87  303.3   0.0     2   288     1   328     1   328 0.95 [subseq from] hypothetical protein FPSE_11436 [Fusarium pseudograminearum CS3096] >EKJ68428.1 hypothetical protein FPSE_11436 [Fusarium pseudograminearum CS3096]
PHH58885.1/912-1225      -            314 CHAT                 PF12770.7    289   1.1e-87  303.4   0.1   1   1   6.2e-91   1.3e-87  303.3   0.1     3   288     2   314     1   314 0.96 [subseq from] hypothetical protein CDD81_4182 [Ophiocordyceps australis]
THU77118.1/969-1262      -            294 CHAT                 PF12770.7    289   1.1e-87  303.4   0.8   1   1   6.3e-91   1.3e-87  303.2   0.8     3   288     2   294     1   294 0.96 [subseq from] TPR-like protein [Dendrothele bispora CBS 962.96]
EIT73575.1/807-1104      -            298 CHAT                 PF12770.7    289   1.2e-87  303.4   0.2   1   1   6.4e-91   1.3e-87  303.2   0.2     3   288     2   298     1   298 0.98 [subseq from] hypothetical protein Ao3042_10545 [Aspergillus oryzae 3.042] >KDE75620.1 hypothetical protein AO1008_11895 [Aspergillus oryzae 100-8]
KAB8248961.1/805-1102    -            298 CHAT                 PF12770.7    289   1.2e-87  303.4   0.2   1   1   6.4e-91   1.3e-87  303.2   0.2     3   288     2   298     1   298 0.98 [subseq from] CHAT domain-containing protein [Aspergillus parvisclerotigenus]
VDB87758.1/956-1245      -            290 CHAT                 PF12770.7    289   1.2e-87  303.4   0.0   1   1   6.4e-91   1.3e-87  303.2   0.0     7   288     5   290     1   290 0.95 [subseq from] unnamed protein product [Peniophora sp. CBMAI 1063]
TFK23356.1/1021-1285     -            265 CHAT                 PF12770.7    289   1.2e-87  303.4   0.3   1   1   6.5e-91   1.3e-87  303.2   0.3    28   288     2   265     1   265 0.97 [subseq from] hypothetical protein FA15DRAFT_467127 [Coprinopsis marcescibilis]
TEB25858.1/722-1016      -            295 CHAT                 PF12770.7    289   1.2e-87  303.3   0.0   1   1   6.6e-91   1.3e-87  303.2   0.0     3   288     1   295     1   295 0.97 [subseq from] hypothetical protein FA13DRAFT_1896426 [Coprinellus micaceus]
KIY68290.1/940-1213      -            274 CHAT                 PF12770.7    289   1.2e-87  303.3   0.4   1   1     3e-90   6.1e-87  301.0   0.4     3   288     2   274     1   274 0.95 [subseq from] hypothetical protein CYLTODRAFT_489937 [Cylindrobasidium torrendii FP15055 ss-10]
TFK32238.1/1048-1332     -            285 CHAT                 PF12770.7    289   1.2e-87  303.3   0.0   1   1   6.7e-91   1.3e-87  303.2   0.0     3   288     2   285     1   285 0.92 [subseq from] CHAT domain-containing protein [Crucibulum laeve]
OCK89039.1/865-1177      -            313 CHAT                 PF12770.7    289   1.2e-87  303.3   0.0   1   1   6.7e-91   1.3e-87  303.2   0.0     3   288     2   313     1   313 0.95 [subseq from] hypothetical protein K441DRAFT_620361 [Cenococcum geophilum 1.58]
KZV73860.1/917-1208      -            292 CHAT                 PF12770.7    289   1.2e-87  303.3   0.0   1   1   6.7e-91   1.4e-87  303.2   0.0     3   288     2   292     1   292 0.97 [subseq from] hypothetical protein PENSPDRAFT_573858, partial [Peniophora sp. CONT]
EIT75865.1/734-1029      -            296 CHAT                 PF12770.7    289   1.2e-87  303.3   0.1   1   1   6.9e-91   1.4e-87  303.1   0.1     4   288     2   296     1   296 0.97 [subseq from] hypothetical protein Ao3042_08039 [Aspergillus oryzae 3.042] >KDE76260.1 hypothetical protein AO1008_02367 [Aspergillus oryzae 100-8]
KAB8251708.1/991-1286    -            296 CHAT                 PF12770.7    289   1.2e-87  303.3   0.1   1   1   6.9e-91   1.4e-87  303.1   0.1     4   288     2   296     1   296 0.97 [subseq from] CHAT domain-containing protein [Aspergillus parvisclerotigenus]
RDA85960.1/727-1036      -            310 CHAT                 PF12770.7    289   1.3e-87  303.3   0.1   1   1     7e-91   1.4e-87  303.1   0.1     2   288     1   310     1   310 0.96 [subseq from] hypothetical protein CP532_0817 [Ophiocordyceps sp. 'camponoti-leonardi']
TFK72304.1/32-312        -            281 CHAT                 PF12770.7    289   1.3e-87  303.2   0.1   1   1     7e-91   1.4e-87  303.1   0.1     4   288     2   281     1   281 0.94 [subseq from] hypothetical protein BDN72DRAFT_763609 [Pluteus cervinus]
XP_007385252.1/639-929   -            291 CHAT                 PF12770.7    289   1.3e-87  303.2   0.0   1   1   7.1e-91   1.4e-87  303.1   0.0     3   288     2   291     1   291 0.95 [subseq from] hypothetical protein PUNSTDRAFT_135659 [Punctularia strigosozonata HHB-11173 SS5] >EIN06959.1 hypothetical protein PUNSTDRAFT_135659 [Punctularia strigosozonata HHB-11173 SS5]
TEB36915.1/713-1009      -            297 CHAT                 PF12770.7    289   1.3e-87  303.2   0.0   1   1   7.1e-91   1.4e-87  303.1   0.0     3   288     2   297     1   297 0.97 [subseq from] hypothetical protein FA13DRAFT_1893854 [Coprinellus micaceus]
TFY65204.1/743-1031      -            289 CHAT                 PF12770.7    289   1.3e-87  303.2   0.6   1   1   7.2e-91   1.4e-87  303.1   0.6     3   288     2   289     1   289 0.95 [subseq from] hypothetical protein EVG20_g5680 [Dentipellis fragilis]
RKK88945.1/834-1128      -            295 CHAT                 PF12770.7    289   1.3e-87  303.2   0.9   1   1   7.4e-91   1.5e-87  303.0   0.9     2   288     1   295     1   295 0.97 [subseq from] hypothetical protein BFJ71_g12645 [Fusarium oxysporum]
EPS45562.1/1055-1460     -            406 CHAT                 PF12770.7    289   1.3e-87  303.2   0.0   1   1     1e-90     2e-87  302.6   0.0     3   288     2   406     1   406 0.96 [subseq from] hypothetical protein H072_457 [Dactylellina haptotyla CBS 200.50]
KJZ70857.1/560-889       -            330 CHAT                 PF12770.7    289   1.4e-87  303.1   0.0   1   1     8e-91   1.6e-87  302.9   0.0     3   288     2   330     1   330 0.95 [subseq from] hypothetical protein HIM_09771 [Hirsutella minnesotensis 3608]
[truncated: 1,310,100 more chars]
