# Supplementary material for: Exploring a diverse world of effector domains and amyloid signaling motifs in fungal NLR proteins
Source: PLoS Comput Biol. 2022 Dec 21;18(12):e1010787. doi: 10.1371/journal.pcbi.1010787 (PMC9815663; doi:10.1371/journal.pcbi.1010787)
Supplement: S10 Data — The lists were obtained through iterative searches in NCBI “nr” starting from Pfam profiles of known NLR effector domains. (GZ) [file pcbi.1010787.s017.tar.gz › PF13676/conv_alignment.tbl]

#                                                                              --- full sequence --- -------------- this domain -------------   hmm coord   ali coord   env coord
# target name          accession   tlen query name           accession   qlen   E-value  score  bias   #  of  c-Evalue  i-Evalue  score  bias  from    to  from    to  from    to  acc description of target
#  ------------------- ---------- ----- -------------------- ---------- ----- --------- ------ ----- --- --- --------- --------- ------ ----- ----- ----- ----- ----- ----- ----- ---- ---------------------
ORY46062.1/76-193      -            118 TIR_2                PF13676.6    111   6.8e-32  119.2   0.0   1   1   5.8e-37   7.6e-32  119.1   0.0     1   107     1   117     1   118 0.89 [subseq from] hypothetical protein BCR33DRAFT_159571 [Rhizoclosmatium globosum]
ORY53928.1/169-285     -            117 TIR_2                PF13676.6    111   6.5e-31  116.1   0.0   1   1   5.6e-36   7.2e-31  115.9   0.0     2   108     1   116     1   117 0.92 [subseq from] hypothetical protein BCR33DRAFT_11774 [Rhizoclosmatium globosum]
ORY44325.1/217-337     -            121 TIR_2                PF13676.6    111   1.6e-30  114.8   0.0   1   1   1.4e-35   1.9e-30  114.6   0.0     1   108     1   120     1   121 0.88 [subseq from] hypothetical protein BCR33DRAFT_765973 [Rhizoclosmatium globosum]
TPX66392.1/706-831     -            126 TIR_2                PF13676.6    111   3.1e-30  113.9   0.0   1   1   3.2e-35   4.1e-30  113.5   0.0     1   108     1   125     1   126 0.92 [subseq from] hypothetical protein CcCBS67573_g07857 [Chytriomyces confervae]
TPX72029.1/196-321     -            126 TIR_2                PF13676.6    111   3.1e-30  113.9   0.0   1   1   3.2e-35   4.1e-30  113.5   0.0     1   108     1   125     1   126 0.92 [subseq from] hypothetical protein CcCBS67573_g05972 [Chytriomyces confervae]
ORY42063.1/335-450     -            116 TIR_2                PF13676.6    111   5.4e-30  113.1   0.0   1   1   4.6e-35     6e-30  113.0   0.0     2   107     1   115     1   116 0.90 [subseq from] hypothetical protein BCR33DRAFT_825036 [Rhizoclosmatium globosum]
ORY48719.1/201-321     -            121 TIR_2                PF13676.6    111   6.5e-30  112.9   0.0   1   1   5.9e-35   7.6e-30  112.6   0.0     1   107     1   121     1   121 0.88 [subseq from] hypothetical protein BCR33DRAFT_848072 [Rhizoclosmatium globosum]
ORY37102.1/216-333     -            118 TIR_2                PF13676.6    111   1.4e-29  111.8   0.0   1   1   1.2e-34   1.6e-29  111.6   0.0     2   108     1   117     1   118 0.89 [subseq from] WD40 repeat-like protein [Rhizoclosmatium globosum]
TPX54218.1/644-748     -            105 TIR_2                PF13676.6    111   5.9e-29  109.8   0.0   1   1     5e-34   6.5e-29  109.6   0.0     2   103     1   104     1   105 0.97 [subseq from] hypothetical protein CcCBS67573_g09605 [Chytriomyces confervae]
ORY42520.1/653-757     -            105 TIR_2                PF13676.6    111   6.8e-29  109.6   0.0   1   1   5.8e-34   7.5e-29  109.4   0.0     2   103     1   104     1   105 0.96 [subseq from] hypothetical protein BCR33DRAFT_851581 [Rhizoclosmatium globosum]
ORY32489.1/158-275     -            118 TIR_2                PF13676.6    111   1.3e-28  108.7   0.2   1   1   1.1e-33   1.4e-28  108.6   0.2     2   108     1   117     1   118 0.88 [subseq from] WD40 repeat-like protein [Rhizoclosmatium globosum]
ORY29213.1/279-400     -            122 TIR_2                PF13676.6    111   1.6e-28  108.4   0.3   1   1   1.4e-33   1.8e-28  108.2   0.3     1   108     1   121     1   122 0.90 [subseq from] hypothetical protein BCR33DRAFT_857744 [Rhizoclosmatium globosum]
ORY46057.1/236-353     -            118 TIR_2                PF13676.6    111   2.3e-28  107.9   0.0   1   1     2e-33   2.6e-28  107.7   0.0     1   107     1   117     1   118 0.89 [subseq from] hypothetical protein BCR33DRAFT_716067, partial [Rhizoclosmatium globosum]
ORY42517.1/633-737     -            105 TIR_2                PF13676.6    111   3.2e-28  107.4   0.0   1   1   2.7e-33   3.5e-28  107.3   0.0     2   103     1   104     1   105 0.96 [subseq from] hypothetical protein BCR33DRAFT_718212 [Rhizoclosmatium globosum]
ORY47903.1/154-272     -            119 TIR_2                PF13676.6    111   6.4e-28  106.4   0.0   1   1   5.5e-33   7.2e-28  106.3   0.0     1   108     1   118     1   119 0.88 [subseq from] WD40 repeat-like protein [Rhizoclosmatium globosum]
ORY41381.1/1-107       -            107 TIR_2                PF13676.6    111   1.1e-27  105.6   0.0   1   1   9.7e-33   1.2e-27  105.5   0.0     2   108     1   106     1   107 0.93 [subseq from] hypothetical protein BCR33DRAFT_345373 [Rhizoclosmatium globosum]
XP_031026569.1/86-195  -            110 TIR_2                PF13676.6    111   8.8e-27  102.8   0.1   1   1   7.9e-32     1e-26  102.6   0.1     1    91     1    99     1   109 0.93 [subseq from] uncharacterized protein SmJEL517_g01460 [Synchytrium microbalum] >TPX36256.1 hypothetical protein SmJEL517_g01460 [Synchytrium microbalum]
XP_031027801.1/71-175  -            105 TIR_2                PF13676.6    111   1.2e-26  102.3   0.0   1   1     1e-31   1.3e-26  102.2   0.0     1   107     1   104     1   105 0.95 [subseq from] uncharacterized protein SmJEL517_g00124 [Synchytrium microbalum] >TPX38086.1 hypothetical protein SmJEL517_g00124 [Synchytrium microbalum]
ORY46825.1/258-340     -             83 TIR_2                PF13676.6    111   1.5e-26  102.0   0.0   1   1   1.3e-31   1.7e-26  101.9   0.0     1    83     1    83     1    83 0.98 [subseq from] hypothetical protein BCR33DRAFT_110541 [Rhizoclosmatium globosum]
ORY42517.1/801-902     -            102 TIR_2                PF13676.6    111   6.9e-26   99.9   0.0   1   1   5.6e-31   7.3e-26   99.8   0.0     2    92     1    93     1   102 0.92 [subseq from] hypothetical protein BCR33DRAFT_718212 [Rhizoclosmatium globosum]
ORY41380.1/8-109       -            102 TIR_2                PF13676.6    111   9.7e-26   99.4   0.0   1   1   8.3e-31   1.1e-25   99.3   0.0     6   107     1   101     1   102 0.94 [subseq from] hypothetical protein BCR33DRAFT_826312 [Rhizoclosmatium globosum]
XP_031022346.1/487-573 -             87 TIR_2                PF13676.6    111   1.9e-25   98.5   0.2   1   1   1.6e-30     2e-25   98.4   0.2     1    88     1    86     1    87 0.98 [subseq from] uncharacterized protein SmJEL517_g05739 [Synchytrium microbalum] >TPX30758.1 hypothetical protein SmJEL517_g05739 [Synchytrium microbalum]
ORY36987.1/216-334     -            119 TIR_2                PF13676.6    111   8.2e-25   96.4   0.0   1   1   6.7e-30   8.7e-25   96.4   0.0     1   103     1   115     1   119 0.86 [subseq from] WD40 repeat-like protein [Rhizoclosmatium globosum]
ORY28936.1/175-293     -            119 TIR_2                PF13676.6    111   8.5e-25   96.4   0.0   1   1   6.9e-30   8.9e-25   96.3   0.0     1   103     1   115     1   119 0.86 [subseq from] hypothetical protein BCR33DRAFT_772685 [Rhizoclosmatium globosum]
ORY42520.1/823-924     -            102 TIR_2                PF13676.6    111   1.1e-24   96.0   0.0   1   1   8.9e-30   1.1e-24   96.0   0.0     2    91     1    91     1   102 0.91 [subseq from] hypothetical protein BCR33DRAFT_851581 [Rhizoclosmatium globosum]
ORY24943.1/319-425     -            107 TIR_2                PF13676.6    111   1.1e-24   96.0   0.0   1   1   9.6e-30   1.2e-24   95.9   0.0    13   108     2   106     1   107 0.88 [subseq from] hypothetical protein BCR33DRAFT_860029 [Rhizoclosmatium globosum]
ORY36168.1/98-193      -             96 TIR_2                PF13676.6    111   1.4e-24   95.7   0.1   1   1   1.1e-29   1.4e-24   95.6   0.1     1    89     1    89     1    96 0.95 [subseq from] hypothetical protein BCR33DRAFT_485584 [Rhizoclosmatium globosum]
XP_031025810.1/223-309 -             87 TIR_2                PF13676.6    111   3.8e-24   94.3   0.3   1   1   3.2e-29   4.1e-24   94.2   0.3     1    88     1    86     1    87 0.98 [subseq from] uncharacterized protein SmJEL517_g02292 [Synchytrium microbalum] >TPX35283.1 hypothetical protein SmJEL517_g02292 [Synchytrium microbalum]
ORY47897.1/15-121      -            107 TIR_2                PF13676.6    111   1.5e-23   92.4   0.0   1   1   1.3e-28   1.7e-23   92.2   0.0     3   107     1   106     1   107 0.92 [subseq from] HCP-like protein [Rhizoclosmatium globosum]
XP_031026095.1/243-349 -            107 TIR_2                PF13676.6    111     8e-23   90.0   0.4   1   1   6.5e-28   8.5e-23   90.0   0.4     1   106     1   105     1   107 0.89 [subseq from] uncharacterized protein SmJEL517_g01946 [Synchytrium microbalum] >TPX35663.1 hypothetical protein SmJEL517_g01946 [Synchytrium microbalum]
CAK46030.1/41-147      -            107 TIR_2                PF13676.6    111   2.9e-22   88.2   0.0   1   1   2.5e-27   3.2e-22   88.1   0.0     1   107     1   106     1   107 0.95 [subseq from] unnamed protein product [Aspergillus niger] >RDH16369.1 hypothetical protein M747DRAFT_358636 [Aspergillus niger ATCC 13496]
XP_025460101.1/41-147  -            107 TIR_2                PF13676.6    111   2.9e-22   88.2   0.0   1   1   2.5e-27   3.2e-22   88.1   0.0     1   107     1   106     1   107 0.95 [subseq from] hypothetical protein BO96DRAFT_471798 [Aspergillus lacticoffeatus CBS 101883] >PYH62046.1 hypothetical protein BO96DRAFT_471798 [Aspergillus lacticoffeatus CBS 101883]
ORY47897.1/459-562     -            104 TIR_2                PF13676.6    111   4.7e-22   87.5   0.0   1   1     4e-27   5.2e-22   87.4   0.0     7   108     1   103     1   104 0.90 [subseq from] HCP-like protein [Rhizoclosmatium globosum]
XP_026629401.1/41-147  -            107 TIR_2                PF13676.6    111   1.6e-21   85.9   0.0   1   1   1.3e-26   1.7e-21   85.7   0.0     1   107     1   106     1   107 0.93 [subseq from] TIR domain-domain-containing protein [Aspergillus welwitschiae] >RDH36379.1 TIR domain-domain-containing protein [Aspergillus welwitschiae]
XP_031027481.1/164-262 -             99 TIR_2                PF13676.6    111   1.2e-20   83.1   0.0   1   1   2.6e-25   3.3e-20   81.6   0.0     1   103     1    98     1    99 0.94 [subseq from] uncharacterized protein SmJEL517_g00674 [Synchytrium microbalum] >TPX37570.1 hypothetical protein SmJEL517_g00674 [Synchytrium microbalum]
ORY44371.1/35-177      -            143 TIR_2                PF13676.6    111   1.3e-20   82.9   0.0   1   1   7.9e-25     1e-19   80.0   0.0     1   107     1   142     1   143 0.86 [subseq from] hypothetical protein BCR33DRAFT_219974 [Rhizoclosmatium globosum]
XP_031026592.1/291-388 -             98 TIR_2                PF13676.6    111   2.3e-20   82.1   0.0   1   1   1.8e-25   2.4e-20   82.1   0.0     1    91     1    89     1    98 0.94 [subseq from] uncharacterized protein SmJEL517_g01648 [Synchytrium microbalum] >TPX36279.1 hypothetical protein SmJEL517_g01648 [Synchytrium microbalum]
TPX71039.1/497-594     -             98 TIR_2                PF13676.6    111   2.3e-20   82.1   0.6   1   1   1.9e-25   2.5e-20   82.0   0.6     1    91     1    91     1    98 0.94 [subseq from] hypothetical protein CcCBS67573_g06301 [Chytriomyces confervae]
ORY53301.1/50-180      -            131 TIR_2                PF13676.6    111   2.6e-20   82.0   0.0   1   2      0.21   2.7e+04    4.6   0.0     1    12     1    12     1    23 0.84 [subseq from] hypothetical protein BCR33DRAFT_192610 [Rhizoclosmatium globosum]
ORY53301.1/50-180      -            131 TIR_2                PF13676.6    111   2.6e-20   82.0   0.0   2   2   1.7e-23   2.2e-18   75.8   0.0    15   106    32   130    25   131 0.86 [subseq from] hypothetical protein BCR33DRAFT_192610 [Rhizoclosmatium globosum]
ORY45892.1/103-216     -            114 TIR_2                PF13676.6    111   3.1e-20   81.7   0.0   1   1   1.3e-23   1.6e-18   76.2   0.0     1    88     1   111     1   114 0.79 [subseq from] hypothetical protein BCR33DRAFT_715922, partial [Rhizoclosmatium globosum]
ORY40746.1/320-436     -            117 TIR_2                PF13676.6    111   6.1e-20   80.8   0.0   1   1   5.1e-25   6.6e-20   80.6   0.0     1    88     1   111     1   117 0.87 [subseq from] RNI-like protein [Rhizoclosmatium globosum]
ORY38246.1/280-414     -            135 TIR_2                PF13676.6    111   6.2e-20   80.7   0.0   1   1   2.4e-24   3.1e-19   78.5   0.0     1   107     1   134     1   135 0.86 [subseq from] kinase-like protein [Rhizoclosmatium globosum]
ORY22403.1/19-132      -            114 TIR_2                PF13676.6    111   8.2e-20   80.3   0.1   1   1     7e-25     9e-20   80.2   0.1     1    90     1   112     1   114 0.95 [subseq from] hypothetical protein BCR33DRAFT_162027 [Rhizoclosmatium globosum]
TPX54218.1/811-901     -             91 TIR_2                PF13676.6    111   8.3e-20   80.3   0.0   1   1   6.6e-25   8.5e-20   80.3   0.0     7    89     1    84     1    91 0.91 [subseq from] hypothetical protein CcCBS67573_g09605 [Chytriomyces confervae]
ORY49840.1/380-499     -            120 TIR_2                PF13676.6    111   1.1e-19   79.9   0.0   1   1     1e-24   1.3e-19   79.7   0.0     1    88     1   111     1   119 0.88 [subseq from] RNI-like protein [Rhizoclosmatium globosum]
ORY23910.1/19-132      -            114 TIR_2                PF13676.6    111   1.2e-19   79.8   0.1   1   1     1e-24   1.3e-19   79.7   0.1     1    89     1   111     1   114 0.95 [subseq from] TPR-like protein [Rhizoclosmatium globosum]
ORY44228.1/22-135      -            114 TIR_2                PF13676.6    111   1.2e-19   79.8   0.1   1   1     1e-24   1.3e-19   79.7   0.1     1    89     1   111     1   114 0.95 [subseq from] TPR-like protein [Rhizoclosmatium globosum]
ORY42842.1/269-370     -            102 TIR_2                PF13676.6    111   2.3e-19   78.9   0.0   1   1     2e-24   2.6e-19   78.7   0.0     1    80     1   100     1   102 0.94 [subseq from] hypothetical protein BCR33DRAFT_283265 [Rhizoclosmatium globosum]
TPX75105.1/16-128      -            113 TIR_2                PF13676.6    111   6.4e-19   77.5   0.0   1   1   5.9e-24   7.6e-19   77.2   0.0     1    87     1   111     1   113 0.91 [subseq from] hypothetical protein CcCBS67573_g03620 [Chytriomyces confervae]
ORY40252.1/12-124      -            113 TIR_2                PF13676.6    111   8.8e-19   77.0   0.1   1   1   7.6e-24   9.8e-19   76.9   0.1     1    88     1   111     1   113 0.96 [subseq from] hypothetical protein BCR33DRAFT_373468 [Rhizoclosmatium globosum]
TPX70102.1/220-314     -             95 TIR_2                PF13676.6    111   9.1e-19   77.0   0.0   1   1   7.5e-24   9.7e-19   76.9   0.0     1    86     1    92     1    95 0.92 [subseq from] hypothetical protein CcCBS67573_g06649 [Chytriomyces confervae]
ORY53290.1/186-281     -             96 TIR_2                PF13676.6    111   1.1e-18   76.7   0.0   1   1   9.2e-24   1.2e-18   76.6   0.0     1    84     1    94     1    96 0.89 [subseq from] hypothetical protein BCR33DRAFT_761507 [Rhizoclosmatium globosum]
ORY51428.1/186-294     -            109 TIR_2                PF13676.6    111     3e-18   75.3   0.0   1   1   2.5e-23   3.2e-18   75.2   0.0     1   102     1   104     1   109 0.89 [subseq from] hypothetical protein BCR33DRAFT_454547 [Rhizoclosmatium globosum]
XP_031027808.1/119-242 -            124 TIR_2                PF13676.6    111   3.1e-18   75.3   0.0   1   1   2.1e-22   2.7e-17   72.2   0.0     1    93     1   116     1   124 0.89 [subseq from] uncharacterized protein SmJEL517_g00123 [Synchytrium microbalum] >TPX38093.1 hypothetical protein SmJEL517_g00123 [Synchytrium microbalum]
ORY32713.1/644-748     -            105 TIR_2                PF13676.6    111   3.2e-18   75.2   0.0   1   1   2.7e-23   3.5e-18   75.1   0.0     2   106     1   104     1   105 0.87 [subseq from] hypothetical protein BCR33DRAFT_771351 [Rhizoclosmatium globosum]
TPX74379.1/210-324     -            115 TIR_2                PF13676.6    111   3.4e-18   75.1   0.0   1   2     0.068   8.8e+03    6.2   0.0     1    12     1    12     1    23 0.74 [subseq from] hypothetical protein CcCBS67573_g04360 [Chytriomyces confervae]
TPX74379.1/210-324     -            115 TIR_2                PF13676.6    111   3.4e-18   75.1   0.0   2   2   6.4e-21   8.3e-16   67.4   0.0    14    89    37   113    25   115 0.95 [subseq from] hypothetical protein CcCBS67573_g04360 [Chytriomyces confervae]
ORY48428.1/1-84        -             84 TIR_2                PF13676.6    111     4e-18   74.9   0.0   1   1   3.4e-23   4.4e-18   74.8   0.0    36   108     1    83     1    84 0.86 [subseq from] hypothetical protein BCR33DRAFT_34952 [Rhizoclosmatium globosum]
ORY53291.1/144-226     -             83 TIR_2                PF13676.6    111   5.7e-18   74.4   0.0   1   1     5e-23   6.4e-18   74.2   0.0     1    77     1    78     1    82 0.95 [subseq from] hypothetical protein BCR33DRAFT_711607 [Rhizoclosmatium globosum]
RKO88767.1/269-360     -             92 TIR_2                PF13676.6    111   5.9e-18   74.4   0.0   1   1   4.8e-23   6.2e-18   74.3   0.0     1    85     1    86     1    92 0.90 [subseq from] hypothetical protein BDK51DRAFT_49172 [Blyttiomyces helicus]
ORY28887.1/1-84        -             84 TIR_2                PF13676.6    111   6.6e-18   74.2   0.0   1   1   5.7e-23   7.4e-18   74.0   0.0    36   108     1    83     1    84 0.85 [subseq from] hypothetical protein BCR33DRAFT_589299 [Rhizoclosmatium globosum]
ORY32716.1/240-345     -            106 TIR_2                PF13676.6    111   2.9e-17   72.1   0.0   1   1   2.4e-22   3.1e-17   72.0   0.0     2   106     1   104     1   106 0.84 [subseq from] hypothetical protein BCR33DRAFT_791614 [Rhizoclosmatium globosum]
XP_031026230.1/656-763 -            108 TIR_2                PF13676.6    111     3e-17   72.1   0.0   1   1   2.6e-22   3.3e-17   71.9   0.0     1    91     1   104     1   108 0.90 [subseq from] uncharacterized protein SmJEL517_g01999 [Synchytrium microbalum] >TPX35798.1 hypothetical protein SmJEL517_g01999 [Synchytrium microbalum]
TPX72580.1/25-136      -            112 TIR_2                PF13676.6    111   3.1e-17   72.0   0.0   1   1   2.6e-22   3.4e-17   71.9   0.0     1    86     1   109     1   112 0.90 [subseq from] hypothetical protein CcCBS67573_g05747 [Chytriomyces confervae]
ORY21084.1/1-87        -             87 TIR_2                PF13676.6    111   3.4e-17   71.9   0.0   1   1     3e-22   3.9e-17   71.7   0.0    36   107     1    86     1    87 0.84 [subseq from] hypothetical protein BCR33DRAFT_215862 [Rhizoclosmatium globosum]
ORY38336.1/21-134      -            114 TIR_2                PF13676.6    111   6.3e-17   71.0   0.1   1   1   5.4e-22     7e-17   70.9   0.1     1    89     1   111     1   114 0.93 [subseq from] hypothetical protein BCR33DRAFT_741550 [Rhizoclosmatium globosum]
TPX73820.1/187-314     -            128 TIR_2                PF13676.6    111     1e-16   70.4   0.1   1   1   3.4e-21   4.5e-16   68.3   0.1     1    90     1   112     1   128 0.80 [subseq from] hypothetical protein CcCBS67573_g04913 [Chytriomyces confervae]
RSH89957.1/11-103      -             93 TIR_2                PF13676.6    111   1.4e-16   69.9   0.0   1   1   1.2e-21   1.5e-16   69.8   0.0     1    89     1    90     1    93 0.97 [subseq from] hypothetical protein EHS25_001943 [Saitozyma podzolica]
TPX76659.1/124-219     -             96 TIR_2                PF13676.6    111   2.6e-16   69.0   0.0   1   1   2.2e-21   2.8e-16   68.9   0.0     1    77     1    91     1    96 0.95 [subseq from] hypothetical protein CcCBS67573_g02081 [Chytriomyces confervae]
XP_031023501.1/16-133  -            118 TIR_2                PF13676.6    111   4.4e-16   68.3   0.0   1   1   3.8e-21   4.9e-16   68.2   0.0     1    91     1   116     1   118 0.96 [subseq from] uncharacterized protein SmJEL517_g04563 [Synchytrium microbalum] >TPX32258.1 hypothetical protein SmJEL517_g04563 [Synchytrium microbalum]
ORY41412.1/25-138      -            114 TIR_2                PF13676.6    111     1e-15   67.2   0.0   1   1     9e-21   1.2e-15   67.0   0.0     2    91     1   112     1   114 0.93 [subseq from] hypothetical protein BCR33DRAFT_826358 [Rhizoclosmatium globosum]
ORY53290.1/783-865     -             83 TIR_2                PF13676.6    111   1.4e-15   66.7   0.0   1   1   1.1e-20   1.4e-15   66.7   0.0     1    77     1    78     1    83 0.94 [subseq from] hypothetical protein BCR33DRAFT_761507 [Rhizoclosmatium globosum]
ORY39270.1/170-282     -            113 TIR_2                PF13676.6    111   2.4e-15   66.0   0.0   1   1   2.1e-20   2.7e-15   65.8   0.0     2    88     1   112     1   113 0.95 [subseq from] hypothetical protein BCR33DRAFT_740969 [Rhizoclosmatium globosum]
ORY53170.1/210-302     -             93 TIR_2                PF13676.6    111   3.9e-15   65.3   0.0   1   1   3.5e-20   4.5e-15   65.1   0.0     1    84     1    90     1    92 0.93 [subseq from] hypothetical protein BCR33DRAFT_189420 [Rhizoclosmatium globosum]
TPX76659.1/1517-1607   -             91 TIR_2                PF13676.6    111   3.9e-15   65.3   0.1   1   1   3.3e-20   4.3e-15   65.2   0.1     1    72     1    86     1    91 0.92 [subseq from] hypothetical protein CcCBS67573_g02081 [Chytriomyces confervae]
KGQ13369.1/566-661     -             96 TIR_2                PF13676.6    111   1.7e-14   63.2   0.2   1   1   1.6e-19     2e-14   63.0   0.2     1    87     1    91     1    95 0.92 [subseq from] hypothetical protein BBAD15_g905 [Beauveria bassiana D1-5]
ORY50054.1/118-232     -            115 TIR_2                PF13676.6    111   1.8e-14   63.1   0.1   1   1   5.2e-19   6.7e-14   61.3   0.1     1    89     1   109     1   114 0.80 [subseq from] ankyrin [Rhizoclosmatium globosum]
ORY49118.1/31-93       -             63 TIR_2                PF13676.6    111   2.6e-14   62.6   0.1   1   1   2.2e-19   2.9e-14   62.5   0.1     1    63     1    63     1    63 0.97 [subseq from] hypothetical protein BCR33DRAFT_695621 [Rhizoclosmatium globosum]
ORY41685.1/2-66        -             65 TIR_2                PF13676.6    111   2.2e-12   56.4   0.0   1   1   1.8e-17   2.4e-12   56.3   0.0    50   108     1    64     1    65 0.91 [subseq from] hypothetical protein BCR33DRAFT_337838 [Rhizoclosmatium globosum]
ORY48342.1/278-333     -             56 TIR_2                PF13676.6    111   6.9e-12   54.8   0.0   1   1   5.8e-17   7.5e-12   54.7   0.0     2    57     1    56     1    56 0.97 [subseq from] hypothetical protein BCR33DRAFT_735796 [Rhizoclosmatium globosum]
PZC87862.1/11-109      -             99 TIR_2                PF13676.6    111   9.4e-12   54.4   0.0   1   1     8e-17     1e-11   54.3   0.0     1    89     1    97     1    99 0.91 [subseq from] hypothetical protein Ptr86124_12418, partial [Pyrenophora tritici-repentis]
TPX39425.1/3-97        -             95 TIR_2                PF13676.6    111   1.2e-11   54.1   0.0   1   1   9.1e-17   1.2e-11   54.1   0.0    23    83    16    87     1    95 0.83 [subseq from] hypothetical protein CcCBS67573_g10669 [Chytriomyces confervae]
ORY21954.1/21-137      -            117 TIR_2                PF13676.6    111   1.1e-10   51.0   0.0   1   1   9.8e-16   1.3e-10   50.8   0.0     1    88     1   112     1   117 0.89 [subseq from] TPR-like protein [Rhizoclosmatium globosum]
XP_031022346.1/350-449 -            100 TIR_2                PF13676.6    111     9e-09   44.8   0.0   1   1   7.9e-14     1e-08   44.6   0.0     5   108     1    99     1   100 0.92 [subseq from] uncharacterized protein SmJEL517_g05739 [Synchytrium microbalum] >TPX30758.1 hypothetical protein SmJEL517_g05739 [Synchytrium microbalum]
XP_031025133.1/287-377 -             91 TIR_2                PF13676.6    111   3.7e-08   42.8   0.0   1   1   2.9e-13   3.8e-08   42.8   0.0    23    88    11    90     1    91 0.86 [subseq from] uncharacterized protein SmJEL517_g03003 [Synchytrium microbalum] >TPX34369.1 hypothetical protein SmJEL517_g03003 [Synchytrium microbalum]
XP_031025075.1/328-414 -             87 TIR_2                PF13676.6    111   5.2e-08   42.3   0.0   1   1   4.2e-13   5.5e-08   42.3   0.0    13    88     2    85     1    87 0.88 [subseq from] uncharacterized protein SmJEL517_g03010 [Synchytrium microbalum] >TPX34311.1 hypothetical protein SmJEL517_g03010 [Synchytrium microbalum]
XP_031025810.1/115-187 -             73 TIR_2                PF13676.6    111   5.6e-08   42.2   0.0   1   1   4.5e-13   5.9e-08   42.2   0.0    38   107     3    72     1    73 0.89 [subseq from] uncharacterized protein SmJEL517_g02292 [Synchytrium microbalum] >TPX35283.1 hypothetical protein SmJEL517_g02292 [Synchytrium microbalum]
TPX76355.1/235-321     -             87 TIR_2                PF13676.6    111   4.7e-07   39.3   0.0   1   1   2.1e-11   2.7e-06   36.8   0.0     1    86     1    82     1    87 0.85 [subseq from] hypothetical protein CcCBS67573_g02387 [Chytriomyces confervae]
ORY41685.1/504-567     -             64 TIR_2                PF13676.6    111   1.3e-06   37.9   0.0   1   1   9.9e-12   1.3e-06   37.9   0.0    37    91     4    58     1    64 0.89 [subseq from] hypothetical protein BCR33DRAFT_337838 [Rhizoclosmatium globosum]
ORY36625.1/82-187      -            106 TIR_2                PF13676.6    111   2.1e-06   37.2   0.3   1   1   7.1e-11   9.2e-06   35.1   0.3     2    89     1    96     1   106 0.80 [subseq from] hypothetical protein BCR33DRAFT_721854 [Rhizoclosmatium globosum]
TPX72029.1/743-839     -             97 TIR_2                PF13676.6    111   7.7e-06   35.3   0.0   1   1     7e-11     9e-06   35.1   0.0     4    87     2    95     1    97 0.82 [subseq from] hypothetical protein CcCBS67573_g05972 [Chytriomyces confervae]
ORY33295.1/2-62        -             61 TIR_2                PF13676.6    111   1.1e-05   34.9   0.0   1   1   8.6e-11   1.1e-05   34.8   0.0    55   107     2    60     1    61 0.83 [subseq from] hypothetical protein BCR33DRAFT_791513 [Rhizoclosmatium globosum]
TPX66392.1/1254-1350   -             97 TIR_2                PF13676.6    111   4.4e-05   32.9   0.0   1   1   3.9e-10     5e-05   32.7   0.0     4    87     2    95     1    97 0.81 [subseq from] hypothetical protein CcCBS67573_g07857 [Chytriomyces confervae]
ORY39270.1/8-87        -             80 TIR_2                PF13676.6    111     7e-05   32.3   0.0   1   1   5.5e-10   7.1e-05   32.2   0.0    30    89     8    77     1    80 0.87 [subseq from] hypothetical protein BCR33DRAFT_740969 [Rhizoclosmatium globosum]
ORY29213.1/1248-1279   -             32 TIR_2                PF13676.6    111    0.0031   26.9   0.1   1   1   2.5e-08    0.0032   26.9   0.1    25    57     2    32     1    32 0.93 [subseq from] hypothetical protein BCR33DRAFT_857744 [Rhizoclosmatium globosum]
#
# Program:         hmmsearch
# Version:         3.2.1 (June 2018)
# Pipeline mode:   SEARCH
# Query file:      PF13676/step2.hmm
# Target file:     PF13676/step2.sto
# Option settings: hmmsearch -o PF13676/conv_alignment.log --domtblout PF13676/conv_alignment.tbl --incE 0.001 --max -Z 12155478 PF13676/step2.hmm PF13676/step2.sto 
# Current dir:     /store/data/amyloid-motifs
# Date:            Mon Jan 13 15:12:44 2020
# [ok]
