# Supplementary material for: Exploring a diverse world of effector domains and amyloid signaling motifs in fungal NLR proteins
Source: PLoS Comput Biol. 2022 Dec 21;18(12):e1010787. doi: 10.1371/journal.pcbi.1010787 (PMC9815663; doi:10.1371/journal.pcbi.1010787)
Supplement: S10 Data — The lists were obtained through iterative searches in NCBI “nr” starting from Pfam profiles of known NLR effector domains. (GZ) [file pcbi.1010787.s017.tar.gz › PF14479/conv_alignment.tbl]

#                                                                                --- full sequence --- -------------- this domain -------------   hmm coord   ali coord   env coord
# target name            accession   tlen query name           accession   qlen   E-value  score  bias   #  of  c-Evalue  i-Evalue  score  bias  from    to  from    to  from    to  acc description of target
#    ------------------- ---------- ----- -------------------- ---------- ----- --------- ------ ----- --- --- --------- --------- ------ ----- ----- ----- ----- ----- ----- ----- ---- ---------------------
KND95041.1/7-225         -            219 HeLo                 PF14479.6    209   8.8e-58  204.5   0.3   1   1   3.2e-61   9.9e-58  204.4   0.3     1   209     1   219     1   219 0.96 [subseq from] hypothetical protein TOPH_00098 [Tolypocladium ophioglossoides CBS 100239]
PNP47445.1/6-209         -            204 HeLo                 PF14479.6    209   7.9e-57  201.4   1.1   1   1   2.8e-60   8.8e-57  201.3   1.1     1   209     1   204     1   204 0.90 [subseq from] hypothetical protein TGAMA5MH_01265 [Trichoderma gamsii]
RGP67284.1/7-224         -            218 HeLo                 PF14479.6    209   9.4e-57  201.2   0.7   1   1   3.4e-60   1.1e-56  201.0   0.7     1   209     1   218     1   218 0.92 [subseq from] small s [Fusarium longipes]
XP_024762688.1/6-211     -            206 HeLo                 PF14479.6    209   2.2e-56  200.0   0.3   1   1   7.8e-60   2.4e-56  199.8   0.3     1   209     1   206     1   206 0.92 [subseq from] hypothetical protein M441DRAFT_56044 [Trichoderma asperellum CBS 433.97] >PTB43011.1 hypothetical protein M441DRAFT_56044 [Trichoderma asperellum CBS 433.97]
XP_013946292.1/6-208     -            203 HeLo                 PF14479.6    209   4.8e-56  198.9   0.5   1   1   1.7e-59   5.4e-56  198.7   0.5     1   209     1   203     1   203 0.91 [subseq from] hypothetical protein TRIATDRAFT_290585 [Trichoderma atroviride IMI 206040] >EHK48112.1 hypothetical protein TRIATDRAFT_290585 [Trichoderma atroviride IMI 206040]
OPB42083.1/6-217         -            212 HeLo                 PF14479.6    209   1.2e-55  197.6   0.2   1   1   4.4e-59   1.4e-55  197.4   0.2     1   209     1   212     1   212 0.89 [subseq from] hypothetical protein A0O28_0032000 [Trichoderma guizhouense]
RFU74082.1/6-222         -            217 HeLo                 PF14479.6    209   1.4e-55  197.4   0.0   1   1     5e-59   1.6e-55  197.2   0.0     1   209     1   217     1   217 0.93 [subseq from] hypothetical protein TARUN_8182 [Trichoderma arundinaceum]
KIL95065.1/6-222         -            217 HeLo                 PF14479.6    209   2.3e-55  196.7   1.5   1   1   8.2e-59   2.6e-55  196.5   1.5     1   209     1   217     1   217 0.94 [subseq from] hypothetical protein FAVG1_01997 [Fusarium avenaceum]
XP_024746280.1/6-215     -            210 HeLo                 PF14479.6    209   2.9e-55  196.3   0.4   1   1     1e-58   3.2e-55  196.2   0.4     1   209     1   210     1   210 0.92 [subseq from] hypothetical protein BBK36DRAFT_1184123 [Trichoderma citrinoviride] >PTB62960.1 hypothetical protein BBK36DRAFT_1184123 [Trichoderma citrinoviride]
XP_009252632.1/7-221     -            215 HeLo                 PF14479.6    209   4.4e-55  195.7   0.9   1   1   1.6e-58   4.9e-55  195.6   0.9     1   209     1   215     1   215 0.92 [subseq from] hypothetical protein FPSE_01237 [Fusarium pseudograminearum CS3096] >EKJ78571.1 hypothetical protein FPSE_01237 [Fusarium pseudograminearum CS3096]
XP_006961549.1/6-216     -            211 HeLo                 PF14479.6    209   4.9e-55  195.6   0.4   1   1   1.7e-58   5.5e-55  195.4   0.4     1   209     1   211     1   211 0.91 [subseq from] predicted protein [Trichoderma reesei QM6a] >EGR52676.1 predicted protein [Trichoderma reesei QM6a] >ETS06257.1 hypothetical protein M419DRAFT_68600 [Trichoderma reesei RUT C-30]
KKP04460.1/6-217         -            212 HeLo                 PF14479.6    209   5.1e-55  195.5   0.2   1   1   1.8e-58   5.7e-55  195.4   0.2     1   209     1   212     1   212 0.89 [subseq from] hypothetical protein THAR02_03404 [Trichoderma harzianum]
OTA01312.1/6-216         -            211 HeLo                 PF14479.6    209   5.3e-55  195.5   0.4   1   1   1.9e-58   5.9e-55  195.3   0.4     1   209     1   211     1   211 0.91 [subseq from] hypothetical protein A9Z42_0016130 [Trichoderma parareesei]
XP_024776105.1/6-217     -            212 HeLo                 PF14479.6    209   6.2e-55  195.2   0.2   1   1   2.2e-58     7e-55  195.1   0.2     1   209     1   212     1   212 0.89 [subseq from] hypothetical protein M431DRAFT_506177 [Trichoderma harzianum CBS 226.95] >PKK41624.1 hypothetical protein CI102_13896 [Trichoderma harzianum] >PTB56428.1 hypothetical protein M431DRAFT_506177 [Trichoderma harzianum CBS 226.95]
XP_018148544.1/7-225     -            219 HeLo                 PF14479.6    209   6.3e-55  195.2   0.0   1   1   2.3e-58     7e-55  195.1   0.0     1   209     1   219     1   219 0.94 [subseq from] prion-inhibition and propagation domain-containing protein [Pochonia chlamydosporia 170] >OAQ72461.1 prion-inhibition and propagation domain-containing protein [Pochonia chlamydosporia 170]
EYB22372.1/7-221         -            215 HeLo                 PF14479.6    209   4.3e-54  192.5   1.6   1   1   1.5e-57   4.8e-54  192.3   1.6     1   209     1   215     1   215 0.91 [subseq from] hypothetical protein FG05_00542 [Fusarium graminearum] >PCD18417.1 hypothetical protein FGRA07_07054 [Fusarium graminearum]
XP_011316221.1/7-221     -            215 HeLo                 PF14479.6    209   4.3e-54  192.5   1.6   1   1   1.5e-57   4.8e-54  192.3   1.6     1   209     1   215     1   215 0.91 [subseq from] hypothetical protein FGSG_00542 [Fusarium graminearum PH-1] >ESU05736.1 hypothetical protein FGSG_00542 [Fusarium graminearum PH-1] >CEF72492.1 unnamed protein product [Fusarium graminearum]
OAQ84058.1/7-249         -            243 HeLo                 PF14479.6    209   5.9e-54  192.1   0.0   1   1   2.1e-57   6.7e-54  191.9   0.0     1   209     1   243     1   243 0.89 [subseq from] prion-inhibition and propagation domain-containing protein [Purpureocillium lilacinum]
PTD11436.1/1286-1500     -            215 HeLo                 PF14479.6    209   6.2e-54  192.0   1.4   1   1   2.2e-57     7e-54  191.8   1.4     1   209     1   215     1   215 0.91 [subseq from] Leptomycin B resistance protein pmd1 [Fusarium culmorum]
RMJ19020.1/6-224         -            219 HeLo                 PF14479.6    209   6.6e-54  191.9   0.4   1   1   2.4e-57   7.4e-54  191.7   0.4     1   209     1   219     1   219 0.95 [subseq from] hypothetical protein CDV36_001317 [Fusarium sp. AF-12] >RSM06935.1 hypothetical protein CDV31_008867 [Fusarium ambrosium] >RTE71168.1 hypothetical protein BHE90_014417 [Fusarium euwallaceae]
XP_013959033.1/9-218     -            210 HeLo                 PF14479.6    209   7.9e-54  191.6   0.0   1   1   2.8e-57   8.9e-54  191.5   0.0     1   209     1   210     1   210 0.90 [subseq from] hypothetical protein TRIVIDRAFT_61593 [Trichoderma virens Gv29-8] >EHK24833.1 hypothetical protein TRIVIDRAFT_61593 [Trichoderma virens Gv29-8]
XP_018179565.1/7-250     -            244 HeLo                 PF14479.6    209   8.8e-54  191.5   0.0   1   1   3.2e-57     1e-53  191.3   0.0     1   209     1   244     1   244 0.90 [subseq from] prion-inhibition and propagation domain-containing protein [Purpureocillium lilacinum] >OAQ90846.1 prion-inhibition and propagation domain-containing protein [Purpureocillium lilacinum]
CVK83690.1/6-218         -            213 HeLo                 PF14479.6    209   1.3e-53  191.0   2.0   1   1   4.5e-57   1.4e-53  190.8   2.0     1   209     1   213     1   213 0.94 [subseq from] related to small s protein [Fusarium mangiferae]
RSL54293.1/6-222         -            217 HeLo                 PF14479.6    209   1.3e-53  190.9   0.5   1   1   4.7e-57   1.5e-53  190.8   0.5     1   209     1   217     1   217 0.94 [subseq from] hypothetical protein CEP53_007479 [Fusarium sp. AF-6]
KDB11041.1/339-562       -            224 HeLo                 PF14479.6    209   2.5e-53  190.0   0.0   1   1   8.9e-57   2.8e-53  189.8   0.0     1   209     1   224     1   224 0.87 [subseq from] hypothetical protein UV8b_8105 [Ustilaginoidea virens]
XP_031073335.1/6-220     -            215 HeLo                 PF14479.6    209   2.7e-53  189.9   0.9   1   1   9.6e-57     3e-53  189.7   0.9     1   209     1   215     1   215 0.90 [subseq from] uncharacterized protein FOIG_01022 [Fusarium oxysporum f. sp. cubense tropical race 4 54006] >EMT61939.1 hypothetical protein FOC4_g10015013 [Fusarium oxysporum f. sp. cubense race 4] >EXM11246.1 hypothetical protein FOIG_01022 [Fusarium oxysporum f. sp. cubense tropical race 4 54006]
RSL74814.1/6-223         -            218 HeLo                 PF14479.6    209   3.2e-53  189.7   0.3   1   1   1.1e-56   3.5e-53  189.5   0.3     1   209     1   218     1   218 0.94 [subseq from] hypothetical protein CEP51_011438 [Fusarium sp. AF-3]
RGP70555.1/41-255        -            215 HeLo                 PF14479.6    209   3.2e-53  189.7   0.9   1   1   1.1e-56   3.6e-53  189.5   0.9     1   209     1   215     1   215 0.92 [subseq from] small s [Fusarium sporotrichioides]
OBS26601.1/7-221         -            215 HeLo                 PF14479.6    209   3.4e-53  189.5   0.9   1   1   1.2e-56   3.9e-53  189.4   0.9     1   209     1   215     1   215 0.91 [subseq from] hypothetical protein FPOA_00544 [Fusarium poae]
XP_031042774.1/6-218     -            213 HeLo                 PF14479.6    209     4e-53  189.3   1.8   1   1   1.4e-56   4.5e-53  189.2   1.8     1   209     1   213     1   213 0.92 [subseq from] uncharacterized protein FOYG_06833 [Fusarium oxysporum NRRL 32931] >EWY93856.1 hypothetical protein FOYG_06833 [Fusarium oxysporum NRRL 32931]
RSL66727.1/6-225         -            220 HeLo                 PF14479.6    209   4.6e-53  189.1   0.5   1   1   1.7e-56   5.1e-53  189.0   0.5     1   209     1   220     1   220 0.94 [subseq from] hypothetical protein CEP54_003591 [Fusarium sp. AF-8]
XP_025587922.1/7-221     -            215 HeLo                 PF14479.6    209   6.2e-53  188.7   1.1   1   1   2.3e-56     7e-53  188.5   1.1     1   209     1   215     1   215 0.90 [subseq from] uncharacterized protein FVRRES_00714 [Fusarium venenatum] >CEI64202.1 unnamed protein product [Fusarium venenatum]
KPA46806.1/41-255        -            215 HeLo                 PF14479.6    209   6.2e-53  188.7   0.7   1   1   2.3e-56     7e-53  188.5   0.7     1   209     1   215     1   215 0.92 [subseq from] small s protein [Fusarium langsethiae]
QGI76070.1/6-218         -            213 HeLo                 PF14479.6    209   6.5e-53  188.6   1.7   1   1   2.4e-56   7.3e-53  188.5   1.7     1   209     1   213     1   213 0.94 [subseq from] hypothetical protein CEK25_000976 [Fusarium fujikuroi]
XP_023424476.1/6-218     -            213 HeLo                 PF14479.6    209   6.5e-53  188.6   1.7   1   1   2.4e-56   7.3e-53  188.5   1.7     1   209     1   213     1   213 0.94 [subseq from] related to small s protein [Fusarium fujikuroi IMI 58289] >CCT62395.1 related to small s protein [Fusarium fujikuroi IMI 58289] >KLO94344.1 small s protein [Fusarium fujikuroi] >KLP17070.1 small s protein [Fusarium fujikuroi] >SCN74986.1 related to small s protein [Fusarium fujikuroi] >SCV31781.1 related to small s protein [Fusarium fujikuroi] >SCO29794.1 related to small s protein [Fusarium fujikuroi] >SCO28704.1 related to small s protein [Fusarium fujikuroi] >SCN71071.1 related to small s protein [Fusarium fujikuroi] >SCV27896.1 related to small s protein [Fusarium fujikuroi] >SCN67586.1 related to small s protein [Fusarium fujikuroi] >SCO03598.1 related to small s protein [Fusarium fujikuroi] >QGI58855.1 hypothetical protein CEK27_000980 [Fusarium fujikuroi] >QGI89765.1 hypothetical protein CEK26_000980 [Fusarium fujikuroi]
XP_031075389.1/6-218     -            213 HeLo                 PF14479.6    209   6.5e-53  188.6   1.7   1   1   2.4e-56   7.3e-53  188.5   1.7     1   209     1   213     1   213 0.94 [subseq from] related to small s protein [Fusarium proliferatum ET1] >CZR34796.1 related to small s protein [Fusarium proliferatum ET1]
XP_003054289.1/6-225     -            220 HeLo                 PF14479.6    209   1.4e-52  187.6   0.8   1   1   4.9e-56   1.5e-52  187.4   0.8     1   209     1   220     1   220 0.94 [subseq from] predicted protein [[Nectria] haematococca mpVI 77-13-4] >EEU48576.1 predicted protein [[Nectria] haematococca mpVI 77-13-4]
EXA52940.1/6-218         -            213 HeLo                 PF14479.6    209   1.5e-52  187.4   1.8   1   1   5.6e-56   1.7e-52  187.3   1.8     1   209     1   213     1   213 0.91 [subseq from] hypothetical protein FOVG_00977 [Fusarium oxysporum f. sp. pisi HDV247] >EXK88218.1 hypothetical protein FOQG_08587 [Fusarium oxysporum f. sp. raphani 54005] >EXL75055.1 hypothetical protein FOPG_09990 [Fusarium oxysporum f. sp. conglutinans race 2 54008]
XP_018232527.1/6-218     -            213 HeLo                 PF14479.6    209   1.5e-52  187.4   1.8   1   1   5.6e-56   1.7e-52  187.3   1.8     1   209     1   213     1   213 0.91 [subseq from] hypothetical protein FOXG_17736 [Fusarium oxysporum f. sp. lycopersici 4287] >EWZ50853.1 hypothetical protein FOZG_01214 [Fusarium oxysporum Fo47] >EWZ91685.1 hypothetical protein FOWG_07118 [Fusarium oxysporum f. sp. lycopersici MN25] >EXK48093.1 hypothetical protein FOMG_01220 [Fusarium oxysporum f. sp. melonis 26406] >EXL49773.1 hypothetical protein FOCG_10007 [Fusarium oxysporum f. sp. radicis-lycopersici 26381] >EXM24050.1 hypothetical protein FOTG_08585 [Fusarium oxysporum f. sp. vasinfectum 25433] >KNA94481.1 hypothetical protein FOXG_17736 [Fusarium oxysporum f. sp. lycopersici 4287] >PCD45628.1 hypothetical protein AU210_001060 [Fusarium oxysporum f. sp. radicis-cucumerinum] >SCO79622.1 related to small s protein [Fusarium oxysporum] >RKK29024.1 hypothetical protein BFJ65_g964 [Fusarium oxysporum f. sp. cepae] >RKK42159.1 hypothetical protein BFJ66_g10621 [Fusarium oxysporum f. sp. cepae] >RKK54112.1 hypothetical protein BFJ67_g4813 [Fusarium oxysporum f. sp. cepae] >RKL06510.1 hypothetical protein BFJ68_g10305 [Fusarium oxysporum] >RKL45226.1 hypothetical protein BFJ70_g3244 [Fusarium oxysporum] >RYC90685.1 hypothetical protein BFJ63_vAg6516 [Fusarium oxysporum f. sp. narcissi] >TVY70273.1 hypothetical protein Focb16_v001060 [Fusarium oxysporum f. sp. cubense]
KJZ78322.1/6-216         -            211 HeLo                 PF14479.6    209   2.8e-52  186.6   0.1   1   1     1e-55   3.1e-52  186.4   0.1     1   209     1   211     1   211 0.88 [subseq from] hypothetical protein HIM_02360 [Hirsutella minnesotensis 3608]
KLO96202.1/6-218         -            213 HeLo                 PF14479.6    209   3.4e-52  186.3   1.8   1   1   1.2e-55   3.9e-52  186.1   1.8     1   209     1   213     1   213 0.92 [subseq from] small s protein [Fusarium fujikuroi]
CEJ90483.1/6-223         -            218 HeLo                 PF14479.6    209   4.7e-52  185.8   0.3   1   1   1.8e-55   5.5e-52  185.6   0.3     1   209     1   218     1   218 0.84 [subseq from] Putative Ankyrin repeat and kinase domain containing 1 [Torrubiella hemipterigena]
EXK81766.1/6-247         -            242 HeLo                 PF14479.6    209   8.3e-52  185.0   2.1   1   1   3.1e-55   9.8e-52  184.8   2.1     1   206     1   242     1   242 0.94 [subseq from] hypothetical protein FOQG_13838 [Fusarium oxysporum f. sp. raphani 54005]
EGU75804.1/6-236         -            231 HeLo                 PF14479.6    209   8.5e-52  185.0   1.3   1   1   3.1e-55   9.6e-52  184.8   1.3     1   206     1   231     1   231 0.95 [subseq from] hypothetical protein FOXB_13716 [Fusarium oxysporum Fo5176]
EXA32609.1/6-247         -            242 HeLo                 PF14479.6    209   1.2e-51  184.5   2.2   1   1   4.5e-55   1.4e-51  184.3   2.2     1   206     1   242     1   242 0.93 [subseq from] hypothetical protein FOVG_16113 [Fusarium oxysporum f. sp. pisi HDV247]
SCO78651.1/6-247         -            242 HeLo                 PF14479.6    209   1.6e-51  184.1   1.9   1   1   6.1e-55   1.9e-51  183.9   1.9     1   206     1   242     1   242 0.94 [subseq from] related to small s protein [Fusarium oxysporum]
RKK68003.1/6-247         -            242 HeLo                 PF14479.6    209   1.7e-51  184.0   1.9   1   1   6.4e-55     2e-51  183.8   1.9     1   206     1   242     1   242 0.95 [subseq from] hypothetical protein BFJ69_g14005 [Fusarium oxysporum]
XP_031055554.1/6-247     -            242 HeLo                 PF14479.6    209   1.7e-51  184.0   2.0   1   1   6.6e-55   2.1e-51  183.7   2.0     1   206     1   242     1   242 0.94 [subseq from] uncharacterized protein FOIG_13599 [Fusarium oxysporum f. sp. cubense tropical race 4 54006] >EXL93464.1 hypothetical protein FOIG_13599 [Fusarium oxysporum f. sp. cubense tropical race 4 54006] >TXC05426.1 hypothetical protein FocTR4_00000100 [Fusarium oxysporum f. sp. cubense]
KFA70442.1/7-233         -            227 HeLo                 PF14479.6    209   2.1e-51  183.7   0.0   1   1   7.6e-55   2.4e-51  183.5   0.0     1   209     1   227     1   227 0.95 [subseq from] hypothetical protein S40285_00640 [Stachybotrys chlorohalonata IBT 40285]
RZR67786.1/7-230         -            224 HeLo                 PF14479.6    209   2.7e-51  183.3   0.0   1   1     1e-54   3.1e-51  183.2   0.0     1   209     1   224     1   224 0.94 [subseq from] hypothetical protein I1G_00009978 [Pochonia chlamydosporia 123]
TVY70895.1/6-247         -            242 HeLo                 PF14479.6    209   4.1e-51  182.8   1.9   1   1   1.5e-54   4.8e-51  182.6   1.9     1   206     1   242     1   242 0.94 [subseq from] hypothetical protein Focb16_v001996 [Fusarium oxysporum f. sp. cubense]
KAB5570778.1/8-222       -            215 HeLo                 PF14479.6    209   4.2e-51  182.7   5.8   1   1   1.5e-54   4.7e-51  182.6   5.8     1   209     1   215     1   215 0.96 [subseq from] prion-inhibition and propagation-domain-containing protein [Coniochaeta sp. 2T2.1]
KAB5557952.1/8-222       -            215 HeLo                 PF14479.6    209   8.9e-51  181.7   5.9   1   1   3.2e-54   9.9e-51  181.5   5.9     1   209     1   215     1   215 0.96 [subseq from] prion-inhibition and propagation-domain-containing protein [Coniochaeta sp. 2T2.1]
EXK49816.1/6-247         -            242 HeLo                 PF14479.6    209   9.6e-51  181.5   1.5   1   1   3.6e-54   1.1e-50  181.3   1.5     1   206     1   242     1   242 0.94 [subseq from] hypothetical protein FOMG_02296 [Fusarium oxysporum f. sp. melonis 26406]
KLP00018.1/6-223         -            218 HeLo                 PF14479.6    209   1.4e-50  181.1   1.2   1   1   4.9e-54   1.5e-50  180.9   1.2     1   206     1   218     1   218 0.94 [subseq from] small s protein [Fusarium fujikuroi] >SCO28062.1 related to small s protein [Fusarium fujikuroi] >SCN68792.1 related to small s protein [Fusarium fujikuroi] >SCV26117.1 related to small s protein [Fusarium fujikuroi] >SCN65861.1 related to small s protein [Fusarium fujikuroi] >SCO05631.1 related to small s protein [Fusarium fujikuroi]
EWZ52520.1/6-247         -            242 HeLo                 PF14479.6    209   1.5e-50  180.9   3.1   1   1   5.9e-54   1.8e-50  180.6   3.1     1   206     1   242     1   242 0.94 [subseq from] hypothetical protein FOZG_02285 [Fusarium oxysporum Fo47]
RKK94359.1/6-247         -            242 HeLo                 PF14479.6    209   1.5e-50  180.9   3.1   1   1   5.9e-54   1.8e-50  180.6   3.1     1   206     1   242     1   242 0.94 [subseq from] hypothetical protein BFJ71_g9010 [Fusarium oxysporum]
RKL07417.1/6-247         -            242 HeLo                 PF14479.6    209   1.5e-50  180.9   3.1   1   1   5.9e-54   1.8e-50  180.6   3.1     1   206     1   242     1   242 0.94 [subseq from] hypothetical protein BFJ68_g9920 [Fusarium oxysporum]
EWZ86443.1/6-247         -            242 HeLo                 PF14479.6    209   1.8e-50  180.7   3.2   1   1   6.7e-54   2.1e-50  180.4   3.2     1   206     1   242     1   242 0.95 [subseq from] hypothetical protein FOWG_10014 [Fusarium oxysporum f. sp. lycopersici MN25] >RKL20487.1 hypothetical protein BFJ70_g13654 [Fusarium oxysporum]
EXL41370.1/6-247         -            242 HeLo                 PF14479.6    209   1.8e-50  180.7   3.2   1   1   6.7e-54   2.1e-50  180.4   3.2     1   206     1   242     1   242 0.95 [subseq from] hypothetical protein FOCG_16180 [Fusarium oxysporum f. sp. radicis-lycopersici 26381]
PCD46579.1/6-247         -            242 HeLo                 PF14479.6    209   1.8e-50  180.7   3.2   1   1   6.7e-54   2.1e-50  180.4   3.2     1   206     1   242     1   242 0.95 [subseq from] hypothetical protein AU210_001982 [Fusarium oxysporum f. sp. radicis-cucumerinum] >RKK28680.1 hypothetical protein BFJ65_g622 [Fusarium oxysporum f. sp. cepae] >RKK49121.1 hypothetical protein BFJ66_g7171 [Fusarium oxysporum f. sp. cepae] >RKK52860.1 hypothetical protein BFJ67_g5426 [Fusarium oxysporum f. sp. cepae]
RYC88410.1/6-247         -            242 HeLo                 PF14479.6    209   2.4e-50  180.3   3.1   1   1   9.1e-54   2.8e-50  180.0   3.1     1   206     1   242     1   242 0.93 [subseq from] hypothetical protein BFJ63_vAg8810 [Fusarium oxysporum f. sp. narcissi]
CVK85085.1/6-241         -            236 HeLo                 PF14479.6    209   2.4e-50  180.3   2.5   1   1   8.9e-54   2.8e-50  180.1   2.5     1   206     1   236     1   236 0.91 [subseq from] related to small s protein [Fusarium mangiferae]
QGI59747.1/6-230         -            225 HeLo                 PF14479.6    209   2.9e-50  180.0   1.4   1   1     1e-53   3.2e-50  179.8   1.4     1   206     1   225     1   225 0.94 [subseq from] hypothetical protein CEK27_001872 [Fusarium fujikuroi] >QGI76948.1 hypothetical protein CEK25_001854 [Fusarium fujikuroi]
QGI90662.1/6-230         -            225 HeLo                 PF14479.6    209   2.9e-50  180.0   1.4   1   1     1e-53   3.2e-50  179.8   1.4     1   206     1   225     1   225 0.94 [subseq from] hypothetical protein CEK26_001877 [Fusarium fujikuroi]
KLO93510.1/6-241         -            236 HeLo                 PF14479.6    209   3.8e-50  179.6   2.7   1   1   1.4e-53   4.3e-50  179.4   2.7     1   206     1   236     1   236 0.89 [subseq from] small s protein [Fusarium fujikuroi]
SCV33754.1/6-241         -            236 HeLo                 PF14479.6    209   3.8e-50  179.6   2.7   1   1   1.4e-53   4.3e-50  179.4   2.7     1   206     1   236     1   236 0.89 [subseq from] related to small s protein [Fusarium fujikuroi]
XP_023425374.1/6-241     -            236 HeLo                 PF14479.6    209   3.8e-50  179.6   2.7   1   1   1.4e-53   4.3e-50  179.4   2.7     1   206     1   236     1   236 0.89 [subseq from] related to small s protein [Fusarium fujikuroi IMI 58289] >CCT63293.1 related to small s protein [Fusarium fujikuroi IMI 58289] >KLP08280.1 small s protein [Fusarium fujikuroi] >SCN71143.1 related to small s protein [Fusarium fujikuroi] >SCO30916.1 related to small s protein [Fusarium fujikuroi]
XP_031041150.1/6-247     -            242 HeLo                 PF14479.6    209   4.6e-50  179.3   2.0   1   1   1.8e-53   5.5e-50  179.1   2.0     1   206     1   242     1   242 0.94 [subseq from] uncharacterized protein FOYG_05814 [Fusarium oxysporum NRRL 32931] >EWY92232.1 hypothetical protein FOYG_05814 [Fusarium oxysporum NRRL 32931]
XP_003655239.1/8-222     -            215 HeLo                 PF14479.6    209   4.8e-50  179.3   4.8   1   1   1.7e-53   5.4e-50  179.1   4.8     1   209     1   215     1   215 0.95 [subseq from] hypothetical protein THITE_2118700 [Thermothielavioides terrestris NRRL 8126] >AEO68903.1 hypothetical protein THITE_2118700 [Thermothielavioides terrestris NRRL 8126] >SPQ22827.1 9393ca2d-f443-4918-aa86-b32461bf1327 [Thermothielavioides terrestris]
XP_018663825.1/6-241     -            236 HeLo                 PF14479.6    209     6e-50  179.0   7.9   1   1   8.5e-53   2.6e-49  176.9   7.9     1   209     1   236     1   236 0.91 [subseq from] hypothetical protein TGAM01_v203271 [Trichoderma gamsii] >PON28134.1 hypothetical protein TGAM01_v203271 [Trichoderma gamsii]
CVL01029.1/8-222         -            215 HeLo                 PF14479.6    209   6.7e-50  178.8   1.6   1   1   2.4e-53   7.5e-50  178.6   1.6     1   209     1   215     1   215 0.96 [subseq from] uncharacterized protein FMAN_10245 [Fusarium mangiferae]
TAQ88527.1/11-205        -            195 HeLo                 PF14479.6    209   8.2e-50  178.5   0.8   1   1     3e-53   9.5e-50  178.3   0.8     3   209     1   195     1   195 0.90 [subseq from] hypothetical protein B7494_g3143 [Chlorociboria aeruginascens]
CVK94317.1/8-222         -            215 HeLo                 PF14479.6    209     1e-49  178.2   1.8   1   1   3.6e-53   1.1e-49  178.1   1.8     1   209     1   215     1   215 0.96 [subseq from] uncharacterized protein FPRN_10273 [Fusarium proliferatum] >RBA13001.1 hypothetical protein FPRO05_13947 [Fusarium proliferatum]
QGI97836.1/8-222         -            215 HeLo                 PF14479.6    209     1e-49  178.2   1.8   1   1   3.6e-53   1.1e-49  178.1   1.8     1   209     1   215     1   215 0.96 [subseq from] hypothetical protein CEK26_010905 [Fusarium fujikuroi]
RKL46878.1/8-222         -            215 HeLo                 PF14479.6    209     1e-49  178.2   1.8   1   1   3.6e-53   1.1e-49  178.1   1.8     1   209     1   215     1   215 0.96 [subseq from] hypothetical protein BFJ72_g2617 [Fusarium proliferatum]
SCV53386.1/8-222         -            215 HeLo                 PF14479.6    209     1e-49  178.2   1.8   1   1   3.6e-53   1.1e-49  178.1   1.8     1   209     1   215     1   215 0.96 [subseq from] uncharacterized protein FFB14_13112 [Fusarium fujikuroi]
XP_023433305.1/8-222     -            215 HeLo                 PF14479.6    209     1e-49  178.2   1.8   1   1   3.6e-53   1.1e-49  178.1   1.8     1   209     1   215     1   215 0.96 [subseq from] uncharacterized protein FFUJ_08720 [Fusarium fujikuroi IMI 58289] >CCT71226.1 uncharacterized protein FFUJ_08720 [Fusarium fujikuroi IMI 58289] >KLO88270.1 uncharacterized protein LW93_5442 [Fusarium fujikuroi] >KLO92722.1 uncharacterized protein Y057_12482 [Fusarium fujikuroi] >KLP20747.1 uncharacterized protein LW94_4220 [Fusarium fujikuroi] >SCO01478.1 uncharacterized protein FFM5_07592 [Fusarium fujikuroi] >SCO46041.1 uncharacterized protein FFNC_10645 [Fusarium fujikuroi] >SCO52309.1 uncharacterized protein FFMR_10992 [Fusarium fujikuroi] >SCO21341.1 uncharacterized protein FFC1_14129 [Fusarium fujikuroi] >SCV47628.1 uncharacterized protein FFFS_08212 [Fusarium fujikuroi] >SCN95611.1 uncharacterized protein FFE2_08268 [Fusarium fujikuroi] >SCN93199.1 uncharacterized protein FFB20_09388 [Fusarium fujikuroi] >QGI66950.1 hypothetical protein CEK27_010921 [Fusarium fujikuroi] >QGI84187.1 hypothetical protein CEK25_010916 [Fusarium fujikuroi]
XP_031081665.1/8-222     -            215 HeLo                 PF14479.6    209     1e-49  178.2   2.0   1   1   3.7e-53   1.2e-49  178.0   2.0     1   209     1   215     1   215 0.96 [subseq from] uncharacterized protein FPRO_10662 [Fusarium proliferatum ET1] >CZR41073.1 uncharacterized protein FPRO_10662 [Fusarium proliferatum ET1]
RKL36586.1/6-247         -            242 HeLo                 PF14479.6    209   1.4e-49  177.8   1.3   1   1   5.1e-53   1.6e-49  177.6   1.3     1   206     1   242     1   242 0.91 [subseq from] hypothetical protein BFJ72_g8135 [Fusarium proliferatum]
RBR03284.1/8-222         -            215 HeLo                 PF14479.6    209   1.4e-49  177.7   1.4   1   1   5.2e-53   1.6e-49  177.6   1.4     1   209     1   215     1   215 0.96 [subseq from] hypothetical protein FVER53590_06904 [Fusarium verticillioides]
XP_018752577.1/8-222     -            215 HeLo                 PF14479.6    209   1.4e-49  177.7   1.4   1   1   5.2e-53   1.6e-49  177.6   1.4     1   209     1   215     1   215 0.96 [subseq from] hypothetical protein FVEG_06904 [Fusarium verticillioides 7600] >EWG46386.1 hypothetical protein FVEG_06904 [Fusarium verticillioides 7600]
RZR62518.1/8-222         -            215 HeLo                 PF14479.6    209   1.5e-49  177.7   3.3   1   1   5.2e-53   1.6e-49  177.5   3.3     1   209     1   215     1   215 0.95 [subseq from] hypothetical protein I1G_00004344 [Pochonia chlamydosporia 123]
EYB26258.1/8-222         -            215 HeLo                 PF14479.6    209   1.5e-49  177.7   2.3   1   1   5.3e-53   1.7e-49  177.5   2.3     1   209     1   215     1   215 0.95 [subseq from] hypothetical protein FG05_05587 [Fusarium graminearum] >PCD40463.1 hypothetical protein FGRA07_01734 [Fusarium graminearum]
ORY59249.1/8-222         -            215 HeLo                 PF14479.6    209   1.6e-49  177.6   4.6   1   1   5.6e-53   1.7e-49  177.4   4.6     1   209     1   215     1   215 0.96 [subseq from] prion-inhibition and propagation-domain-containing protein [Pseudomassariella vexata]
CZS96672.1/8-230         -            223 HeLo                 PF14479.6    209   1.7e-49  177.4   2.7   1   1   6.3e-53     2e-49  177.3   2.7     1   209     1   223     1   223 0.91 [subseq from] uncharacterized protein RCO7_04770 [Rhynchosporium commune]
CEF88811.1/8-222         -            215 HeLo                 PF14479.6    209   1.9e-49  177.3   2.5   1   1   6.8e-53   2.1e-49  177.2   2.5     1   209     1   215     1   215 0.94 [subseq from] unnamed protein product [Fusarium graminearum]
XP_009257570.1/8-222     -            215 HeLo                 PF14479.6    209     2e-49  177.2   2.3   1   1   7.2e-53   2.2e-49  177.1   2.3     1   209     1   215     1   215 0.95 [subseq from] hypothetical protein FPSE_06177 [Fusarium pseudograminearum CS3096] >EKJ73559.1 hypothetical protein FPSE_06177 [Fusarium pseudograminearum CS3096]
OBS20867.1/8-222         -            215 HeLo                 PF14479.6    209   2.2e-49  177.1   2.1   1   1   7.8e-53   2.4e-49  177.0   2.1     1   209     1   215     1   215 0.95 [subseq from] hypothetical protein FPOA_07207 [Fusarium poae]
EGU75724.1/8-222         -            215 HeLo                 PF14479.6    209   2.4e-49  177.0   1.6   1   1   8.7e-53   2.7e-49  176.8   1.6     1   209     1   215     1   215 0.95 [subseq from] hypothetical protein FOXB_13743 [Fusarium oxysporum Fo5176] >EXK95218.1 hypothetical protein FOQG_03850 [Fusarium oxysporum f. sp. raphani 54005] >EXK95219.1 hypothetical protein FOQG_03850 [Fusarium oxysporum f. sp. raphani 54005] >EXL83277.1 hypothetical protein FOPG_03860 [Fusarium oxysporum f. sp. conglutinans race 2 54008] >EXL83278.1 hypothetical protein FOPG_03860 [Fusarium oxysporum f. sp. conglutinans race 2 54008]
XP_031073336.1/6-218     -            213 HeLo                 PF14479.6    209   2.5e-49  176.9   0.9   1   1   9.1e-53   2.9e-49  176.7   0.9     1   209     1   213     1   213 0.90 [subseq from] uncharacterized protein FOIG_01022 [Fusarium oxysporum f. sp. cubense tropical race 4 54006] >EXM11247.1 hypothetical protein FOIG_01022 [Fusarium oxysporum f. sp. cubense tropical race 4 54006]
RGP72561.1/8-222         -            215 HeLo                 PF14479.6    209   2.6e-49  176.9   2.2   1   1   9.3e-53   2.9e-49  176.7   2.2     1   209     1   215     1   215 0.95 [subseq from] hypothetical protein FSPOR_2611 [Fusarium sporotrichioides]
XP_018144811.1/8-222     -            215 HeLo                 PF14479.6    209   2.8e-49  176.8   3.3   1   1     1e-52   3.1e-49  176.6   3.3     1   209     1   215     1   215 0.95 [subseq from] protein kinase, catalytic domain-containing protein [Pochonia chlamydosporia 170] >OAQ67961.1 protein kinase, catalytic domain-containing protein [Pochonia chlamydosporia 170]
KPA43537.1/8-222         -            215 HeLo                 PF14479.6    209   3.2e-49  176.6   2.2   1   1   1.1e-52   3.6e-49  176.4   2.2     1   209     1   215     1   215 0.95 [subseq from] protein kinase [Fusarium langsethiae]
ORY66249.1/6-225         -            220 HeLo                 PF14479.6    209   3.3e-49  176.5   0.1   1   1   1.2e-52   3.8e-49  176.4   0.1     1   209     1   220     1   220 0.90 [subseq from] prion-inhibition and propagation-domain-containing protein [Pseudomassariella vexata]
EWZ34675.1/8-222         -            215 HeLo                 PF14479.6    209   3.4e-49  176.5   1.7   1   1   1.2e-52   3.8e-49  176.3   1.7     1   209     1   215     1   215 0.95 [subseq from] hypothetical protein FOZG_12589 [Fusarium oxysporum Fo47] >EWZ34676.1 hypothetical protein FOZG_12589 [Fusarium oxysporum Fo47]
EWZ95227.1/8-222         -            215 HeLo                 PF14479.6    209   3.4e-49  176.5   1.7   1   1   1.2e-52   3.8e-49  176.3   1.7     1   209     1   215     1   215 0.95 [subseq from] hypothetical protein FOWG_05195 [Fusarium oxysporum f. sp. lycopersici MN25] >EWZ95228.1 hypothetical protein FOWG_05195 [Fusarium oxysporum f. sp. lycopersici MN25] >PCD30782.1 hypothetical protein AU210_010455 [Fusarium oxysporum f. sp. radicis-cucumerinum] >RKK14259.1 hypothetical protein BFJ65_g10825 [Fusarium oxysporum f. sp. cepae] >RKK53564.1 hypothetical protein BFJ66_g5022 [Fusarium oxysporum f. sp. cepae] >RKK61661.1 hypothetical protein BFJ67_g1538 [Fusarium oxysporum f. sp. cepae] >RKK95084.1 hypothetical protein BFJ71_g8671 [Fusarium oxysporum] >RKL25793.1 hypothetical protein BFJ68_g420 [Fusarium oxysporum]
EXL48391.1/8-222         -            215 HeLo                 PF14479.6    209   3.4e-49  176.5   1.7   1   1   1.2e-52   3.8e-49  176.3   1.7     1   209     1   215     1   215 0.95 [subseq from] hypothetical protein FOCG_10818 [Fusarium oxysporum f. sp. radicis-lycopersici 26381] >EXL48392.1 hypothetical protein FOCG_10818 [Fusarium oxysporum f. sp. radicis-lycopersici 26381]
RYC89014.1/8-222         -            215 HeLo                 PF14479.6    209   3.4e-49  176.5   1.7   1   1   1.2e-52   3.8e-49  176.3   1.7     1   209     1   215     1   215 0.95 [subseq from] hypothetical protein BFJ63_vAg8157 [Fusarium oxysporum f. sp. narcissi]
ENH70647.1/8-222         -            215 HeLo                 PF14479.6    209   3.5e-49  176.4   1.7   1   1   1.3e-52     4e-49  176.3   1.7     1   209     1   215     1   215 0.95 [subseq from] hypothetical protein FOC1_g10012580 [Fusarium oxysporum f. sp. cubense race 1] >EXM31289.1 hypothetical protein FOTG_04039 [Fusarium oxysporum f. sp. vasinfectum 25433] >EXM31290.1 hypothetical protein FOTG_04039 [Fusarium oxysporum f. sp. vasinfectum 25433] >SCO88180.1 uncharacterized protein FRV6_12307 [Fusarium oxysporum]
RKK78975.1/8-222         -            215 HeLo                 PF14479.6    209   3.5e-49  176.4   1.7   1   1   1.3e-52     4e-49  176.3   1.7     1   209     1   215     1   215 0.95 [subseq from] hypothetical protein BFJ69_g5202 [Fusarium oxysporum]
TVY64010.1/8-222         -            215 HeLo                 PF14479.6    209   3.5e-49  176.4   1.7   1   1   1.3e-52     4e-49  176.3   1.7     1   209     1   215     1   215 0.95 [subseq from] hypothetical protein Focb16_v014687 [Fusarium oxysporum f. sp. cubense]
XP_031067046.1/8-222     -            215 HeLo                 PF14479.6    209   3.5e-49  176.4   1.7   1   1   1.3e-52     4e-49  176.3   1.7     1   209     1   215     1   215 0.95 [subseq from] uncharacterized protein FOIG_05079 [Fusarium oxysporum f. sp. cubense tropical race 4 54006] >XP_031067047.1 uncharacterized protein FOIG_05079 [Fusarium oxysporum f. sp. cubense tropical race 4 54006] >EMT70122.1 hypothetical protein FOC4_g10008566 [Fusarium oxysporum f. sp. cubense race 4] >EXM04957.1 hypothetical protein FOIG_05079 [Fusarium oxysporum f. sp. cubense tropical race 4 54006] >EXM04958.1 hypothetical protein FOIG_05079 [Fusarium oxysporum f. sp. cubense tropical race 4 54006] >TXB99010.1 hypothetical protein FocTR4_00012789 [Fusarium oxysporum f. sp. cubense]
XP_007830489.1/8-222     -            215 HeLo                 PF14479.6    209   3.6e-49  176.4   2.4   1   1   1.3e-52   4.1e-49  176.2   2.4     1   209     1   215     1   215 0.93 [subseq from] hypothetical protein PFICI_03717 [Pestalotiopsis fici W106-1] >ETS85692.1 hypothetical protein PFICI_03717 [Pestalotiopsis fici W106-1]
XP_031042775.1/6-216     -            211 HeLo                 PF14479.6    209   3.7e-49  176.4   1.7   1   1   1.3e-52   4.1e-49  176.2   1.7     1   209     1   211     1   211 0.91 [subseq from] uncharacterized protein FOYG_06833 [Fusarium oxysporum NRRL 32931] >EWY93857.1 hypothetical protein FOYG_06833 [Fusarium oxysporum NRRL 32931]
PTD03939.1/8-222         -            215 HeLo                 PF14479.6    209   3.8e-49  176.3   2.3   1   1   1.3e-52   4.2e-49  176.2   2.3     1   209     1   215     1   215 0.95 [subseq from] hypothetical protein FCULG_00000977 [Fusarium culmorum]
CUS15637.1/8-218         -            211 HeLo                 PF14479.6    209   3.9e-49  176.3   0.6   1   1   1.4e-52   4.3e-49  176.2   0.6     1   207     1   210     1   211 0.93 [subseq from] unnamed protein product [Tuber aestivum]
KND92204.1/8-222         -            215 HeLo                 PF14479.6    209   4.4e-49  176.1   3.9   1   1   1.6e-52   4.9e-49  176.0   3.9     1   209     1   215     1   215 0.95 [subseq from] hypothetical protein TOPH_03088 [Tolypocladium ophioglossoides CBS 100239]
TWU73523.1/8-222         -            215 HeLo                 PF14479.6    209   4.9e-49  176.0   4.4   1   1   1.7e-52   5.4e-49  175.8   4.4     1   209     1   215     1   215 0.95 [subseq from] hypothetical protein ED733_002942 [Metarhizium rileyi]
XP_018246441.1/8-222     -            215 HeLo                 PF14479.6    209   5.1e-49  175.9   1.7   1   1   1.8e-52   5.7e-49  175.8   1.7     1   209     1   215     1   215 0.95 [subseq from] hypothetical protein FOXG_09302 [Fusarium oxysporum f. sp. lycopersici 4287] >XP_018246442.1 hypothetical protein FOXG_09302 [Fusarium oxysporum f. sp. lycopersici 4287] >EXK37320.1 hypothetical protein FOMG_08123 [Fusarium oxysporum f. sp. melonis 26406] >EXK37321.1 hypothetical protein FOMG_08123 [Fusarium oxysporum f. sp. melonis 26406] >KNB08396.1 hypothetical protein FOXG_09302 [Fusarium oxysporum f. sp. lycopersici 4287] >KNB08397.1 hypothetical protein FOXG_09302 [Fusarium oxysporum f. sp. lycopersici 4287]
EXA38628.1/8-222         -            215 HeLo                 PF14479.6    209   5.3e-49  175.9   1.6   1   1   1.9e-52   5.9e-49  175.7   1.6     1   209     1   215     1   215 0.95 [subseq from] hypothetical protein FOVG_10512 [Fusarium oxysporum f. sp. pisi HDV247] >EXA38629.1 hypothetical protein FOVG_10512 [Fusarium oxysporum f. sp. pisi HDV247]
XP_025592209.1/8-222     -            215 HeLo                 PF14479.6    209   5.3e-49  175.9   1.9   1   1   1.9e-52   5.9e-49  175.7   1.9     1   209     1   215     1   215 0.94 [subseq from] uncharacterized protein FVRRES_08571 [Fusarium venenatum] >CEI68494.1 unnamed protein product [Fusarium venenatum]
PVH75516.1/8-230         -            223 HeLo                 PF14479.6    209   5.6e-49  175.8   2.9   1   1   2.1e-52   6.5e-49  175.6   2.9     1   209     1   223     1   223 0.89 [subseq from] hypothetical protein DL98DRAFT_498287 [Cadophora sp. DSE1049]
RDW75037.1/12-201        -            190 HeLo                 PF14479.6    209   6.6e-49  175.5   0.9   1   1   2.9e-52   9.1e-49  175.1   0.9     4   209     1   190     1   190 0.90 [subseq from] hypothetical protein BP6252_06179 [Coleophoma cylindrospora]
RSL71067.1/8-222         -            215 HeLo                 PF14479.6    209   6.7e-49  175.5   0.7   1   1   2.4e-52   7.5e-49  175.4   0.7     1   209     1   215     1   215 0.96 [subseq from] hypothetical protein CEP54_001411 [Fusarium sp. AF-8]
EXL51562.1/6-195         -            190 HeLo                 PF14479.6    209     7e-49  175.5   0.1   1   1   2.5e-52   7.8e-49  175.3   0.1     1   206     1   188     1   190 0.95 [subseq from] hypothetical protein FOCG_09486 [Fusarium oxysporum f. sp. radicis-lycopersici 26381]
PTB72795.1/8-222         -            215 HeLo                 PF14479.6    209   7.1e-49  175.5   2.1   1   1   2.5e-52   7.9e-49  175.3   2.1     1   209     1   215     1   215 0.95 [subseq from] hypothetical protein M440DRAFT_152353 [Trichoderma longibrachiatum ATCC 18648]
RBA12711.1/6-247         -            242 HeLo                 PF14479.6    209   7.7e-49  175.3   1.1   1   1   2.9e-52   8.9e-49  175.1   1.1     1   206     1   242     1   242 0.91 [subseq from] hypothetical protein FPRO05_04161 [Fusarium proliferatum]
XP_031074381.1/6-247     -            242 HeLo                 PF14479.6    209   7.7e-49  175.3   1.1   1   1   2.9e-52   8.9e-49  175.1   1.1     1   206     1   242     1   242 0.91 [subseq from] related to small s protein [Fusarium proliferatum ET1] >CZR31951.1 related to small s protein [Fusarium proliferatum ET1]
TGO49699.1/8-229         -            222 HeLo                 PF14479.6    209   1.1e-48  174.8   2.1   1   1   4.1e-52   1.3e-48  174.6   2.1     1   209     1   222     1   222 0.94 [subseq from] hypothetical protein BCON_0203g00110 [Botryotinia convoluta]
CRK30073.1/7-196         -            190 HeLo                 PF14479.6    209   1.3e-48  174.6   0.3   1   1     5e-52   1.6e-48  174.3   0.3     2   209     1   190     1   190 0.89 [subseq from] hypothetical protein BN1723_014328, partial [Verticillium longisporum]
PNH29172.1/7-196         -            190 HeLo                 PF14479.6    209   1.3e-48  174.6   0.3   1   1     5e-52   1.6e-48  174.3   0.3     2   209     1   190     1   190 0.89 [subseq from] hypothetical protein BJF96_g7497 [Verticillium dahliae] >PNH47694.1 hypothetical protein VD0004_g724 [Verticillium dahliae] >PNH60280.1 hypothetical protein VD0002_g7332 [Verticillium dahliae] >PNH76254.1 hypothetical protein VD0001_g1339 [Verticillium dahliae]
PNH51093.1/7-196         -            190 HeLo                 PF14479.6    209   1.3e-48  174.6   0.3   1   1     5e-52   1.6e-48  174.3   0.3     2   209     1   190     1   190 0.89 [subseq from] hypothetical protein VD0003_g6107 [Verticillium dahliae]
RBQ97077.1/7-196         -            190 HeLo                 PF14479.6    209   1.3e-48  174.6   0.3   1   1     5e-52   1.6e-48  174.3   0.3     2   209     1   190     1   190 0.89 [subseq from] hypothetical protein VDGD_03067 [Verticillium dahliae]
RXG43381.1/7-196         -            190 HeLo                 PF14479.6    209   1.3e-48  174.6   0.3   1   1     5e-52   1.6e-48  174.3   0.3     2   209     1   190     1   190 0.89 [subseq from] hypothetical protein VDGE_03067 [Verticillium dahliae]
RYN48804.1/6-203         -            198 HeLo                 PF14479.6    209   1.4e-48  174.5   0.4   1   1   4.9e-52   1.5e-48  174.4   0.4     1   200     1   196     1   198 0.93 [subseq from] hypothetical protein AA0117_g13441 [Alternaria alternata]
EXA52941.1/6-216         -            211 HeLo                 PF14479.6    209   1.4e-48  174.5   1.7   1   1   5.1e-52   1.6e-48  174.3   1.7     1   209     1   211     1   211 0.90 [subseq from] hypothetical protein FOVG_00977 [Fusarium oxysporum f. sp. pisi HDV247] >EXK88219.1 hypothetical protein FOQG_08587 [Fusarium oxysporum f. sp. raphani 54005] >EXL75056.1 hypothetical protein FOPG_09990 [Fusarium oxysporum f. sp. conglutinans race 2 54008]
XP_018232528.1/6-216     -            211 HeLo                 PF14479.6    209   1.4e-48  174.5   1.7   1   1   5.1e-52   1.6e-48  174.3   1.7     1   209     1   211     1   211 0.90 [subseq from] hypothetical protein FOXG_17736 [Fusarium oxysporum f. sp. lycopersici 4287] >EWZ50854.1 hypothetical protein FOZG_01214 [Fusarium oxysporum Fo47] >EWZ91686.1 hypothetical protein FOWG_07118 [Fusarium oxysporum f. sp. lycopersici MN25] >EXK48094.1 hypothetical protein FOMG_01220 [Fusarium oxysporum f. sp. melonis 26406] >EXL49774.1 hypothetical protein FOCG_10007 [Fusarium oxysporum f. sp. radicis-lycopersici 26381] >EXM24051.1 hypothetical protein FOTG_08585 [Fusarium oxysporum f. sp. vasinfectum 25433] >KNA94482.1 hypothetical protein FOXG_17736 [Fusarium oxysporum f. sp. lycopersici 4287]
XP_007803596.1/5-210     -            206 HeLo                 PF14479.6    209   1.5e-48  174.4   0.1   1   1   5.4e-52   1.7e-48  174.2   0.1     1   207     1   205     1   206 0.93 [subseq from] hypothetical protein EPUS_05082 [Endocarpon pusillum Z07020] >ERF70730.1 hypothetical protein EPUS_05082 [Endocarpon pusillum Z07020]
RGP80967.1/8-222         -            215 HeLo                 PF14479.6    209   1.5e-48  174.3   1.9   1   1   5.5e-52   1.7e-48  174.2   1.9     1   209     1   215     1   215 0.95 [subseq from] hypothetical protein FLONG3_893 [Fusarium longipes]
TDZ53096.1/6-202         -            197 HeLo                 PF14479.6    209   1.7e-48  174.2   0.1   1   1   7.7e-52   2.4e-48  173.7   0.1     1   209     1   197     1   197 0.90 [subseq from] hypothetical protein CTRI78_v007200 [Colletotrichum trifolii]
XP_031035929.1/8-222     -            215 HeLo                 PF14479.6    209   1.7e-48  174.2   1.6   1   1   6.3e-52     2e-48  174.0   1.6     1   209     1   215     1   215 0.95 [subseq from] uncharacterized protein FOYG_11298 [Fusarium oxysporum NRRL 32931] >XP_031035930.1 uncharacterized protein FOYG_11298 [Fusarium oxysporum NRRL 32931] >EWY87011.1 hypothetical protein FOYG_11298 [Fusarium oxysporum NRRL 32931] >EWY87012.1 hypothetical protein FOYG_11298 [Fusarium oxysporum NRRL 32931]
TDZ24430.1/6-202         -            197 HeLo                 PF14479.6    209   1.8e-48  174.1   0.1   1   1   7.7e-52   2.4e-48  173.7   0.1     1   209     1   197     1   197 0.90 [subseq from] hypothetical protein Cob_v002606 [Colletotrichum orbiculare MAFF 240422]
TAQ83963.1/8-229         -            222 HeLo                 PF14479.6    209   1.9e-48  174.0   1.3   1   1     7e-52   2.2e-48  173.9   1.3     1   209     1   222     1   222 0.92 [subseq from] hypothetical protein B7494_g7713 [Chlorociboria aeruginascens]
ESZ90229.1/8-229         -            222 HeLo                 PF14479.6    209   2.2e-48  173.8   3.6   1   1     8e-52   2.5e-48  173.7   3.6     1   209     1   222     1   222 0.93 [subseq from] hypothetical protein SBOR_9383 [Sclerotinia borealis F-4128]
KIL95319.1/8-222         -            215 HeLo                 PF14479.6    209   2.4e-48  173.7   1.6   1   1   8.5e-52   2.7e-48  173.6   1.6     1   209     1   215     1   215 0.94 [subseq from] hypothetical protein FAVG1_00055 [Fusarium avenaceum]
RSL63672.1/8-222         -            215 HeLo                 PF14479.6    209   2.4e-48  173.7   0.7   1   1   8.6e-52   2.7e-48  173.6   0.7     1   209     1   215     1   215 0.96 [subseq from] hypothetical protein CEP53_004343 [Fusarium sp. AF-6]
RSL60848.1/8-222         -            215 HeLo                 PF14479.6    209   2.9e-48  173.5   0.7   1   1     1e-51   3.2e-48  173.3   0.7     1   209     1   215     1   215 0.96 [subseq from] hypothetical protein CEP51_013711 [Fusarium sp. AF-3]
PNP53781.1/6-212         -            207 HeLo                 PF14479.6    209   2.9e-48  173.4   0.2   1   1   1.1e-51   3.3e-48  173.3   0.2     1   209     1   207     1   207 0.89 [subseq from] hypothetical protein THARTR1_05905 [Trichoderma harzianum]
RSM19813.1/8-222         -            215 HeLo                 PF14479.6    209   3.2e-48  173.3   0.8   1   1   1.1e-51   3.6e-48  173.2   0.8     1   209     1   215     1   215 0.96 [subseq from] hypothetical protein CDV31_001444 [Fusarium ambrosium]
XP_024732757.1/12-205    -            194 HeLo                 PF14479.6    209   3.2e-48  173.3   2.0   1   1   1.2e-51   3.7e-48  173.1   2.0     4   209     1   194     1   194 0.92 [subseq from] hypothetical protein K444DRAFT_536850 [Hyaloscypha bicolor E] >PMD55853.1 hypothetical protein K444DRAFT_536850 [Hyaloscypha bicolor E]
TGO62423.1/8-229         -            222 HeLo                 PF14479.6    209   3.3e-48  173.3   2.4   1   1   1.2e-51   3.7e-48  173.1   2.4     1   209     1   222     1   222 0.94 [subseq from] hypothetical protein BOTNAR_0114g00220 [Botryotinia narcissicola]
POR31694.1/6-197         -            192 HeLo                 PF14479.6    209   3.3e-48  173.3   1.1   1   1   1.2e-51   3.7e-48  173.1   1.1     1   202     1   188     1   192 0.92 [subseq from] Uncharacterized protein TPAR_08091 [Tolypocladium paradoxum]
RDW85797.1/12-201        -            190 HeLo                 PF14479.6    209   3.6e-48  173.1   1.3   1   1   1.5e-51   4.7e-48  172.8   1.3     4   209     1   190     1   190 0.91 [subseq from] hypothetical protein BP5796_04122 [Coleophoma crateriformis]
TGO71197.1/8-229         -            222 HeLo                 PF14479.6    209   4.1e-48  173.0   3.2   1   1   1.5e-51   4.5e-48  172.8   3.2     1   209     1   222     1   222 0.94 [subseq from] hypothetical protein BELL_0607g00020 [Botrytis elliptica]
TGO16680.1/8-229         -            222 HeLo                 PF14479.6    209   4.3e-48  172.9   2.1   1   1   1.5e-51   4.8e-48  172.7   2.1     1   209     1   222     1   222 0.94 [subseq from] hypothetical protein BTUL_0025g00340 [Botrytis tulipae]
XP_024756216.1/8-222     -            215 HeLo                 PF14479.6    209   4.3e-48  172.9   2.2   1   1   1.5e-51   4.8e-48  172.8   2.2     1   209     1   215     1   215 0.96 [subseq from] hypothetical protein M441DRAFT_62007 [Trichoderma asperellum CBS 433.97] >PTB36539.1 hypothetical protein M441DRAFT_62007 [Trichoderma asperellum CBS 433.97]
TGO22603.1/8-229         -            222 HeLo                 PF14479.6    209   4.4e-48  172.9   2.1   1   1   1.6e-51   4.9e-48  172.7   2.1     1   209     1   222     1   222 0.94 [subseq from] hypothetical protein BPAE_0161g00080 [Botrytis paeoniae]
OLN81830.1/8-222         -            215 HeLo                 PF14479.6    209   4.4e-48  172.9   2.3   1   1   1.6e-51   4.9e-48  172.7   2.3     1   209     1   215     1   215 0.95 [subseq from] hypothetical protein CCHL11_08901 [Colletotrichum chlorophyti]
RMJ13825.1/8-222         -            215 HeLo                 PF14479.6    209   4.5e-48  172.8   0.6   1   1   1.6e-51     5e-48  172.7   0.6     1   209     1   215     1   215 0.96 [subseq from] hypothetical protein CDV36_006492 [Fusarium sp. AF-12]
RTE77857.1/8-222         -            215 HeLo                 PF14479.6    209   4.5e-48  172.8   0.6   1   1   1.6e-51     5e-48  172.7   0.6     1   209     1   215     1   215 0.96 [subseq from] hypothetical protein BHE90_007674 [Fusarium euwallaceae]
XP_003663269.1/8-222     -            215 HeLo                 PF14479.6    209   5.6e-48  172.5   3.6   1   1     2e-51   6.3e-48  172.4   3.6     1   209     1   215     1   215 0.96 [subseq from] hypothetical protein MYCTH_2304978 [Thermothelomyces thermophilus ATCC 42464] >AEO58024.1 hypothetical protein MYCTH_2304978 [Thermothelomyces thermophilus ATCC 42464]
RKL48313.1/9-222         -            214 HeLo                 PF14479.6    209   5.6e-48  172.5   2.1   1   1     2e-51   6.3e-48  172.4   2.1     2   209     1   214     1   214 0.95 [subseq from] hypothetical protein BFJ70_g2671 [Fusarium oxysporum]
TEA18655.1/6-202         -            197 HeLo                 PF14479.6    209   5.7e-48  172.5   0.1   1   1   2.5e-51   7.7e-48  172.1   0.1     1   209     1   197     1   197 0.89 [subseq from] hypothetical protein C8034_v010374 [Colletotrichum sidae]
RPB01166.1/5-209         -            205 HeLo                 PF14479.6    209   5.9e-48  172.5   3.1   1   1   2.1e-51   6.5e-48  172.3   3.1     1   209     1   205     1   205 0.92 [subseq from] hypothetical protein L873DRAFT_690876 [Choiromyces venosus 120613-1]
XP_022474079.1/6-212     -            207 HeLo                 PF14479.6    209   6.4e-48  172.3   0.7   1   1   8.7e-51   2.7e-47  170.3   0.7     1   209     1   207     1   207 0.88 [subseq from] hypothetical protein CORC01_07708 [Colletotrichum orchidophilum] >OHE96923.1 hypothetical protein CORC01_07708 [Colletotrichum orchidophilum]
XP_024742215.1/8-230     -            223 HeLo                 PF14479.6    209   7.6e-48  172.1   1.9   1   1   2.8e-51   8.6e-48  171.9   1.9     1   209     1   223     1   223 0.90 [subseq from] hypothetical protein K444DRAFT_518897 [Hyaloscypha bicolor E] >PMD65311.1 hypothetical protein K444DRAFT_518897 [Hyaloscypha bicolor E]
KDN63884.1/5-212         -            208 HeLo                 PF14479.6    209   8.1e-48  172.0   0.1   1   1   2.9e-51     9e-48  171.8   0.1     1   207     1   208     1   208 0.97 [subseq from] hypothetical protein CSUB01_08370 [Colletotrichum sublineola]
PHH78031.1/8-222         -            215 HeLo                 PF14479.6    209   8.3e-48  172.0   3.9   1   1     3e-51   9.3e-48  171.8   3.9     1   209     1   215     1   215 0.96 [subseq from] hypothetical protein CDD83_4053 [Cordyceps sp. RAO-2017]
PFH55692.1/6-196         -            191 HeLo                 PF14479.6    209   8.4e-48  171.9   0.1   1   1   1.1e-50   3.5e-47  169.9   0.1     1   209     1   191     1   191 0.91 [subseq from] hypothetical protein XA68_17816 [Ophiocordyceps unilateralis]
XP_024552552.1/8-229     -            222 HeLo                 PF14479.6    209   9.8e-48  171.7   2.8   1   1   3.5e-51   1.1e-47  171.6   2.8     1   209     1   222     1   222 0.94 [subseq from] hypothetical protein BCIN_13g02480 [Botrytis cinerea B05.10] >ATZ56411.1 hypothetical protein BCIN_13g02480 [Botrytis cinerea B05.10]
OIW33644.1/8-222         -            215 HeLo                 PF14479.6    209     1e-47  171.7   5.4   1   1   3.6e-51   1.1e-47  171.5   5.4     1   209     1   215     1   215 0.95 [subseq from] hypothetical protein CONLIGDRAFT_186695 [Coniochaeta ligniaria NRRL 30616]
KAB2106153.1/6-200       -            195 HeLo                 PF14479.6    209     1e-47  171.7   1.5   1   1   3.6e-51   1.1e-47  171.5   1.5     1   199     1   194     1   195 0.93 [subseq from] hypothetical protein AG0111_0g6187 [Alternaria gaisen]
XP_018162204.1/8-222     -            215 HeLo                 PF14479.6    209   1.3e-47  171.3   1.4   1   1   4.6e-51   1.4e-47  171.2   1.4     1   209     1   215     1   215 0.95 [subseq from] Serine threonine protein kinase [Colletotrichum higginsianum IMI 349063] >OBR13687.1 Serine threonine protein kinase [Colletotrichum higginsianum IMI 349063] >TID01712.1 hypothetical protein CH35J_003896 [Colletotrichum higginsianum]
XP_031055174.1/5-215     -            211 HeLo                 PF14479.6    209   1.4e-47  171.2   0.6   1   1     5e-51   1.6e-47  171.1   0.6     1   207     1   210     1   211 0.97 [subseq from] uncharacterized protein FOIG_13968 [Fusarium oxysporum f. sp. cubense tropical race 4 54006] >EMT71847.1 hypothetical protein FOC4_g10001434 [Fusarium oxysporum f. sp. cubense race 4] >EXL93084.1 hypothetical protein FOIG_13968 [Fusarium oxysporum f. sp. cubense tropical race 4 54006] >TXC11205.1 hypothetical protein FocTR4_00007659 [Fusarium oxysporum f. sp. cubense]
XP_011393626.1/5-208     -            204 HeLo                 PF14479.6    209   1.4e-47  171.2   0.3   1   1   4.9e-51   1.5e-47  171.1   0.3     1   199     1   198     1   204 0.91 [subseq from] hypothetical protein NCU08705 [Neurospora crassa OR74A] >CAB99388.1 related to small s protein [Neurospora crassa] >ESA43700.1 hypothetical protein NCU08705 [Neurospora crassa OR74A] >KHE82920.1 hypothetical protein GE21DRAFT_3580 [Neurospora crassa]
XP_002839912.1/5-209     -            205 HeLo                 PF14479.6    209   1.4e-47  171.2   0.7   1   1   5.1e-51   1.6e-47  171.0   0.7     1   209     1   205     1   205 0.97 [subseq from] hypothetical protein [Tuber melanosporum Mel28] >CAZ84103.1 unnamed protein product [Tuber melanosporum]
CCD54406.1/8-229         -            222 HeLo                 PF14479.6    209   1.5e-47  171.1   3.0   1   1   5.4e-51   1.7e-47  171.0   3.0     1   209     1   222     1   222 0.94 [subseq from] hypothetical protein BofuT4_P124540.1 [Botrytis cinerea T4]
EMR88307.1/8-229         -            222 HeLo                 PF14479.6    209   1.5e-47  171.1   3.0   1   1   5.4e-51   1.7e-47  171.0   3.0     1   209     1   222     1   222 0.94 [subseq from] hypothetical protein BcDW1_3102 [Botrytis cinerea BcDW1]
TEY73413.1/8-229         -            222 HeLo                 PF14479.6    209   1.5e-47  171.1   3.0   1   1   5.4e-51   1.7e-47  171.0   3.0     1   209     1   222     1   222 0.94 [subseq from] hypothetical protein BOTCAL_0078g00060 [Botryotinia calthae]
RMJ11812.1/6-209         -            204 HeLo                 PF14479.6    209   1.5e-47  171.1   0.3   1   1   5.4e-51   1.7e-47  171.0   0.3     1   209     1   204     1   204 0.91 [subseq from] hypothetical protein CDV36_008534 [Fusarium sp. AF-12] >RSL67929.1 hypothetical protein CEP51_012578 [Fusarium sp. AF-3]
RSM15843.1/6-209         -            204 HeLo                 PF14479.6    209   1.5e-47  171.1   0.3   1   1   5.4e-51   1.7e-47  171.0   0.3     1   209     1   204     1   204 0.91 [subseq from] hypothetical protein CDV31_004785 [Fusarium ambrosium]
TGO36706.1/8-229         -            222 HeLo                 PF14479.6    209   1.7e-47  171.0   2.2   1   1   6.1e-51   1.9e-47  170.8   2.2     1   209     1   222     1   222 0.94 [subseq from] hypothetical protein BHYA_0117g00300 [Botrytis hyacinthi]
THV45881.1/8-229         -            222 HeLo                 PF14479.6    209   1.7e-47  171.0   2.2   1   1   6.1e-51   1.9e-47  170.8   2.2     1   209     1   222     1   222 0.94 [subseq from] hypothetical protein BGAL_0441g00050 [Botrytis galanthina]
XP_009851841.1/5-208     -            204 HeLo                 PF14479.6    209   1.8e-47  170.9   0.1   1   1   6.1e-51   1.9e-47  170.8   0.1     1   199     1   198     1   204 0.91 [subseq from] hypothetical protein NEUTE1DRAFT_130249 [Neurospora tetrasperma FGSC 2508] >EGO56217.1 hypothetical protein NEUTE1DRAFT_130249 [Neurospora tetrasperma FGSC 2508] >EGZ70927.1 hypothetical protein NEUTE2DRAFT_114140 [Neurospora tetrasperma FGSC 2509]
XP_003347867.1/8-222     -            215 HeLo                 PF14479.6    209   2.1e-47  170.6   3.4   1   1   7.6e-51   2.4e-47  170.5   3.4     1   209     1   215     1   215 0.97 [subseq from] uncharacterized protein SMAC_06699 [Sordaria macrospora k-hell] >CCC10528.1 unnamed protein product [Sordaria macrospora k-hell] >KAA8632856.1 hypothetical protein SMACR_06699 [Sordaria macrospora]
KOS19452.1/8-222         -            215 HeLo                 PF14479.6    209   2.1e-47  170.6   1.2   1   1   7.7e-51   2.4e-47  170.5   1.2     1   209     1   215     1   215 0.96 [subseq from] hypothetical protein ESCO_001252 [Escovopsis weberi]
KAB8293923.1/8-229       -            222 HeLo                 PF14479.6    209   2.6e-47  170.3   2.6   1   1   9.5e-51     3e-47  170.2   2.6     1   209     1   222     1   222 0.93 [subseq from] hypothetical protein EYC80_009396 [Monilinia laxa]
KIN01981.1/12-204        -            193 HeLo                 PF14479.6    209   2.7e-47  170.3   0.4   1   1     1e-50   3.1e-47  170.1   0.4     4   209     1   193     1   193 0.93 [subseq from] hypothetical protein OIDMADRAFT_53499 [Oidiodendron maius Zn]
XP_008730483.1/6-200     -            195 HeLo                 PF14479.6    209   2.9e-47  170.2   3.4   1   1     1e-50   3.2e-47  170.0   3.4     1   204     1   191     1   195 0.95 [subseq from] hypothetical protein G647_07949 [Cladophialophora carrionii CBS 160.54] >ETI21602.1 hypothetical protein G647_07949 [Cladophialophora carrionii CBS 160.54]
PWW72109.1/6-215         -            210 HeLo                 PF14479.6    209     3e-47  170.2   0.8   1   1     1e-50   3.2e-47  170.0   0.8     2   207     1   209     1   210 0.94 [subseq from] hypothetical protein C7212DRAFT_287205 [Tuber magnatum]
EGU74155.1/6-197         -            192 HeLo                 PF14479.6    209   3.1e-47  170.1   0.3   1   1   1.1e-50   3.4e-47  170.0   0.3     1   203     1   189     1   192 0.93 [subseq from] hypothetical protein FOXB_15333 [Fusarium oxysporum Fo5176] >EXK76046.1 hypothetical protein FOQG_19194 [Fusarium oxysporum f. sp. raphani 54005] >EXL65106.1 hypothetical protein FOPG_18658 [Fusarium oxysporum f. sp. conglutinans race 2 54008]
THV55698.1/12-212        -            201 HeLo                 PF14479.6    209   3.1e-47  170.1   0.4   1   1   1.1e-50   3.5e-47  169.9   0.4     4   209     1   201     1   201 0.93 [subseq from] hypothetical protein BGAL_0004g00190 [Botrytis galanthina]
KZL68346.1/8-222         -            215 HeLo                 PF14479.6    209   3.2e-47  170.0   1.1   1   1   1.1e-50   3.6e-47  169.9   1.1     1   209     1   215     1   215 0.94 [subseq from] hypothetical protein CT0861_06305 [Colletotrichum tofieldiae]
RAL67084.1/8-229         -            222 HeLo                 PF14479.6    209   3.2e-47  170.0   1.8   1   1   1.2e-50   3.7e-47  169.9   1.8     1   209     1   222     1   222 0.93 [subseq from] hypothetical protein DID88_007864 [Monilinia fructigena]
PMD17452.1/12-205        -            194 HeLo                 PF14479.6    209   3.3e-47  170.0   1.2   1   1   1.2e-50   3.7e-47  169.8   1.2     4   209     1   194     1   194 0.93 [subseq from] hypothetical protein NA56DRAFT_681040 [Pezoloma ericae]
PKK43756.1/8-222         -            215 HeLo                 PF14479.6    209   3.3e-47  170.0   2.3   1   1   1.2e-50   3.7e-47  169.8   2.3     1   209     1   215     1   215 0.95 [subseq from] hypothetical protein CI102_12513 [Trichoderma harzianum]
OCK91153.1/6-200         -            195 HeLo                 PF14479.6    209   3.5e-47  169.9   1.1   1   1   1.2e-50   3.9e-47  169.8   1.1     1   199     1   194     1   195 0.94 [subseq from] hypothetical protein K441DRAFT_665164 [Cenococcum geophilum 1.58]
EXM23980.1/5-215         -            211 HeLo                 PF14479.6    209   3.6e-47  169.9   0.8   1   1   1.3e-50     4e-47  169.7   0.8     1   207     1   210     1   211 0.96 [subseq from] hypothetical protein FOTG_08919 [Fusarium oxysporum f. sp. vasinfectum 25433]
KZL69072.1/263-477       -            215 HeLo                 PF14479.6    209   4.2e-47  169.7   1.2   1   1   1.5e-50   4.7e-47  169.5   1.2     1   209     1   215     1   215 0.95 [subseq from] hypothetical protein CI238_03095 [Colletotrichum incanum]
OHW93512.1/232-446       -            215 HeLo                 PF14479.6    209   4.2e-47  169.7   1.2   1   1   1.5e-50   4.7e-47  169.5   1.2     1   209     1   215     1   215 0.95 [subseq from] glycoside hydrolase family protein [Colletotrichum incanum]
KFG82050.1/8-222         -            215 HeLo                 PF14479.6    209   4.5e-47  169.6   2.5   1   1   1.6e-50     5e-47  169.4   2.5     1   209     1   215     1   215 0.95 [subseq from] hypothetical protein MANI_026337 [Metarhizium anisopliae]
XP_007819601.1/8-222     -            215 HeLo                 PF14479.6    209   4.5e-47  169.6   2.5   1   1   1.6e-50     5e-47  169.4   2.5     1   209     1   215     1   215 0.95 [subseq from] Protein kinase, catalytic domain protein [Metarhizium robertsii ARSEF 23] >EFZ00816.1 Protein kinase, catalytic domain protein [Metarhizium robertsii ARSEF 23] >EXV03339.1 protein kinase [Metarhizium robertsii]
OCT45308.1/6-200         -            195 HeLo                 PF14479.6    209   4.6e-47  169.5   1.4   1   1   1.6e-50   5.1e-47  169.4   1.4     1   204     1   191     1   195 0.95 [subseq from] Heterokaryon incompatibility protein s [Cladophialophora carrionii]
TEA15438.1/8-222         -            215 HeLo                 PF14479.6    209   4.7e-47  169.5   3.7   1   1   1.7e-50   5.2e-47  169.3   3.7     1   209     1   215     1   215 0.94 [subseq from] hypothetical protein C8034_v002479 [Colletotrichum sidae]
TGO80332.1/12-212        -            201 HeLo                 PF14479.6    209   4.7e-47  169.5   0.3   1   1   1.7e-50   5.4e-47  169.3   0.3     4   209     1   201     1   201 0.93 [subseq from] hypothetical protein BELL_0009g00180 [Botrytis elliptica]
OAL07734.1/6-201         -            196 HeLo                 PF14479.6    209   5.1e-47  169.4   1.3   1   1   1.8e-50   5.6e-47  169.3   1.3     1   199     1   194     1   196 0.94 [subseq from] small s protein [Stagonospora sp. SRC1lsM3a]
TGO66471.1/12-212        -            201 HeLo                 PF14479.6    209   5.1e-47  169.4   0.7   1   1   1.8e-50   5.7e-47  169.2   0.7     4   209     1   201     1   201 0.91 [subseq from] hypothetical protein BOTNAR_0060g00110 [Botryotinia narcissicola]
XP_009851060.1/8-222     -            215 HeLo                 PF14479.6    209   5.6e-47  169.3   1.2   1   1     2e-50   6.2e-47  169.1   1.2     1   209     1   215     1   215 0.97 [subseq from] hypothetical protein NEUTE1DRAFT_129794 [Neurospora tetrasperma FGSC 2508] >EGO57988.1 hypothetical protein NEUTE1DRAFT_129794 [Neurospora tetrasperma FGSC 2508] >EGZ71711.1 hypothetical protein NEUTE2DRAFT_110586 [Neurospora tetrasperma FGSC 2509]
OKO98067.1/5-212         -            208 HeLo                 PF14479.6    209   5.6e-47  169.2   0.4   1   1     2e-50   6.3e-47  169.1   0.4     1   207     1   208     1   208 0.94 [subseq from] Heterokaryon incompatibility protein s [Penicillium subrubescens]
TGO65261.1/12-212        -            201 HeLo                 PF14479.6    209     6e-47  169.1   0.6   1   1   2.2e-50   6.8e-47  169.0   0.6     4   209     1   201     1   201 0.93 [subseq from] hypothetical protein BCON_0003g00550 [Botryotinia convoluta]
KJK76853.1/8-222         -            215 HeLo                 PF14479.6    209   6.2e-47  169.1   2.6   1   1   2.2e-50   6.9e-47  169.0   2.6     1   209     1   215     1   215 0.95 [subseq from] hypothetical protein H634G_07895 [Metarhizium anisopliae BRIP 53293] >KJK85805.1 hypothetical protein H633G_10350 [Metarhizium anisopliae BRIP 53284]
XP_018183957.1/8-227     -            220 HeLo                 PF14479.6    209   6.8e-47  169.0   1.1   1   1   2.4e-50   7.6e-47  168.8   1.1     1   209     1   220     1   220 0.95 [subseq from] protein kinase, catalytic domain-containingprotein [Purpureocillium lilacinum] >OAQ87287.1 protein kinase, catalytic domain-containingprotein [Purpureocillium lilacinum] >OAQ95238.1 protein kinase, catalytic domain-containingprotein [Purpureocillium lilacinum]
TQN69016.1/8-222         -            215 HeLo                 PF14479.6    209   7.7e-47  168.8   1.8   1   1   2.8e-50   8.6e-47  168.6   1.8     1   209     1   215     1   215 0.95 [subseq from] hypothetical protein CSHISOI_06444, partial [Colletotrichum shisoi]
TGO90328.1/8-229         -            222 HeLo                 PF14479.6    209   8.2e-47  168.7   3.0   1   1   2.9e-50   9.2e-47  168.5   3.0     1   209     1   222     1   222 0.90 [subseq from] hypothetical protein BPOR_0069g00190 [Botrytis porri]
RFU35974.1/12-204        -            193 HeLo                 PF14479.6    209   8.2e-47  168.7   0.2   1   1   3.1e-50   9.7e-47  168.5   0.2     4   209     1   193     1   193 0.87 [subseq from] hypothetical protein B7463_g346, partial [Scytalidium lignicola]
RYP04282.1/6-199         -            194 HeLo                 PF14479.6    209   8.5e-47  168.7   0.4   1   1     3e-50   9.3e-47  168.5   0.4     1   200     1   190     1   194 0.96 [subseq from] hypothetical protein DL764_004545 [Monosporascus ibericus]
RPA89064.1/8-217         -            210 HeLo                 PF14479.6    209   8.6e-47  168.6   0.7   1   1     3e-50   9.4e-47  168.5   0.7     1   206     1   209     1   210 0.90 [subseq from] hypothetical protein L873DRAFT_1796335 [Choiromyces venosus 120613-1]
PNP77311.1/6-238         -            233 HeLo                 PF14479.6    209   9.3e-47  168.5   3.2   1   1   4.4e-50   1.4e-46  168.0   3.2     1   209     1   233     1   233 0.92 [subseq from] hypothetical protein FNYG_09187 [Fusarium nygamai]
TDZ71900.1/8-222         -            215 HeLo                 PF14479.6    209   9.5e-47  168.5   4.0   1   1   3.4e-50   1.1e-46  168.3   4.0     1   209     1   215     1   215 0.95 [subseq from] hypothetical protein CTRI78_v001798 [Colletotrichum trifolii]
XP_001592436.1/12-212    -            201 HeLo                 PF14479.6    209   9.9e-47  168.4   0.1   1   1   3.8e-50   1.2e-46  168.2   0.1     4   209     1   201     1   201 0.86 [subseq from] hypothetical protein SS1G_06677 [Sclerotinia sclerotiorum 1980 UF-70] >EDO04194.1 hypothetical protein SS1G_06677 [Sclerotinia sclerotiorum 1980 UF-70] >APA14680.1 hypothetical protein sscle_13g094500 [Sclerotinia sclerotiorum 1980 UF-70]
XP_024744314.1/10-212    -            203 HeLo                 PF14479.6    209     1e-46  168.4   0.0   1   1   3.7e-50   1.1e-46  168.2   0.0     1   209     1   203     1   203 0.95 [subseq from] hypothetical protein K444DRAFT_606357 [Hyaloscypha bicolor E] >PMD67410.1 hypothetical protein K444DRAFT_606357 [Hyaloscypha bicolor E]
PMD20582.1/10-212        -            203 HeLo                 PF14479.6    209   1.1e-46  168.3   0.1   1   1     4e-50   1.3e-46  168.1   0.1     1   209     1   203     1   203 0.96 [subseq from] hypothetical protein NA56DRAFT_704386 [Pezoloma ericae]
RYN15544.1/6-210         -            205 HeLo                 PF14479.6    209   1.1e-46  168.2   1.7   1   1     4e-50   1.3e-46  168.1   1.7     1   207     1   204     1   205 0.91 [subseq from] hypothetical protein AA0112_g12740 [Alternaria arborescens]
XP_018690701.1/6-197     -            192 HeLo                 PF14479.6    209   1.3e-46  168.1   1.3   1   1   4.5e-50   1.4e-46  167.9   1.3     1   201     1   189     1   192 0.95 [subseq from] hypothetical protein AYL99_08072 [Fonsecaea erecta] >OAP57334.1 hypothetical protein AYL99_08072 [Fonsecaea erecta]
TEY37750.1/12-212        -            201 HeLo                 PF14479.6    209   1.4e-46  168.0   0.1   1   1   5.1e-50   1.6e-46  167.8   0.1     4   209     1   201     1   201 0.91 [subseq from] hypothetical protein BOTCAL_0512g00070 [Botryotinia calthae]
TGO09726.1/12-212        -            201 HeLo                 PF14479.6    209   1.4e-46  168.0   0.3   1   1   5.1e-50   1.6e-46  167.8   0.3     4   209     1   201     1   201 0.93 [subseq from] hypothetical protein BTUL_0156g00220 [Botrytis tulipae]
RYN52653.1/6-210         -            205 HeLo                 PF14479.6    209   1.5e-46  167.8   1.3   1   1   5.3e-50   1.7e-46  167.7   1.3     1   207     1   204     1   205 0.91 [subseq from] hypothetical protein AA0117_g13361 [Alternaria alternata]
TGO42934.1/12-212        -            201 HeLo                 PF14479.6    209   1.6e-46  167.7   0.2   1   1   6.1e-50   1.9e-46  167.5   0.2     4   209     1   201     1   201 0.91 [subseq from] hypothetical protein BHYA_0004g00600 [Botrytis hyacinthi]
XP_013957252.1/6-200     -            195 HeLo                 PF14479.6    209   1.7e-46  167.7   0.7   1   1     6e-50   1.9e-46  167.5   0.7     1   209     1   195     1   195 0.93 [subseq from] hypothetical protein TRIVIDRAFT_28501 [Trichoderma virens Gv29-8] >EHK23053.1 hypothetical protein TRIVIDRAFT_28501 [Trichoderma virens Gv29-8]
XP_001908110.1/8-222     -            215 HeLo                 PF14479.6    209   1.7e-46  167.7   3.8   1   1   6.2e-50   1.9e-46  167.5   3.8     1   209     1   215     1   215 0.95 [subseq from] uncharacterized protein PODANS_7_7510 [Podospora anserina S mat+] >CAP68783.1 unnamed protein product [Podospora anserina S mat+] >CDP32253.1 Putative protein of unknown function [Podospora anserina S mat+] >VBB86728.1 Putative protein of unknown function [Podospora comata]
TVY73484.1/9-212         -            204 HeLo                 PF14479.6    209   1.8e-46  167.6   0.1   1   1   6.3e-50     2e-46  167.5   0.1     1   209     1   204     1   204 0.95 [subseq from] Ubiquitin-conjugating enzyme E2 [Lachnellula suecica]
RYP57756.1/6-212         -            207 HeLo                 PF14479.6    209     2e-46  167.5   0.1   1   1     7e-50   2.2e-46  167.3   0.1     1   207     1   206     1   207 0.96 [subseq from] hypothetical protein DL770_010591 [Monosporascus sp. CRB-9-2]
RBQ67175.1/5-207         -            203 HeLo                 PF14479.6    209     2e-46  167.5   1.5   1   1     7e-50   2.2e-46  167.3   1.5     1   207     1   202     1   203 0.96 [subseq from] hypothetical protein FVER14953_03622 [Fusarium verticillioides]
RBQ98562.1/5-207         -            203 HeLo                 PF14479.6    209     2e-46  167.5   1.5   1   1     7e-50   2.2e-46  167.3   1.5     1   207     1   202     1   203 0.96 [subseq from] hypothetical protein FVER53263_03621 [Fusarium verticillioides]
RBR04866.1/5-207         -            203 HeLo                 PF14479.6    209     2e-46  167.5   1.5   1   1     7e-50   2.2e-46  167.3   1.5     1   207     1   202     1   203 0.96 [subseq from] hypothetical protein FVER53590_03621 [Fusarium verticillioides]
XP_018747714.1/5-207     -            203 HeLo                 PF14479.6    209     2e-46  167.5   1.5   1   1     7e-50   2.2e-46  167.3   1.5     1   207     1   202     1   203 0.96 [subseq from] hypothetical protein FVEG_15300 [Fusarium verticillioides 7600] >EWG41523.1 hypothetical protein FVEG_15300 [Fusarium verticillioides 7600]
TGO87588.1/12-212        -            201 HeLo                 PF14479.6    209     2e-46  167.4   0.6   1   1   7.4e-50   2.3e-46  167.2   0.6     4   209     1   201     1   201 0.89 [subseq from] hypothetical protein BPOR_0217g00190 [Botrytis porri]
CZR57558.1/9-211         -            203 HeLo                 PF14479.6    209   2.1e-46  167.4   0.2   1   1   7.5e-50   2.3e-46  167.2   0.2     1   209     1   203     1   203 0.92 [subseq from] related to ubiquitin conjugating enzyme ubc1 [Phialocephala subalpina]
PFH55318.1/8-222         -            215 HeLo                 PF14479.6    209   2.2e-46  167.3   5.0   1   1   7.9e-50   2.5e-46  167.1   5.0     1   209     1   215     1   215 0.94 [subseq from] hypothetical protein XA68_10123 [Ophiocordyceps unilateralis]
PQE06484.1/12-199        -            188 HeLo                 PF14479.6    209   2.4e-46  167.2   0.2   1   1   1.2e-49   3.7e-46  166.6   0.2     4   209     1   188     1   188 0.92 [subseq from] small s protein [Rutstroemia sp. NJR-2017a WRK4] >PQE14801.1 small s protein [Rutstroemia sp. NJR-2017a WRK4]
OBT62209.1/5-217         -            213 HeLo                 PF14479.6    209   2.5e-46  167.1   0.0   1   1   9.1e-50   2.8e-46  166.9   0.0     1   206     1   212     1   213 0.91 [subseq from] hypothetical protein VE03_08057 [Pseudogymnoascus sp. 23342-1-I1]
KAB8291392.1/12-215      -            204 HeLo                 PF14479.6    209   2.6e-46  167.1   0.1   1   1     1e-49   3.3e-46  166.8   0.1     4   209     1   204     1   204 0.85 [subseq from] hypothetical protein EYC80_010069 [Monilinia laxa]
RYO80686.1/6-206         -            201 HeLo                 PF14479.6    209   2.6e-46  167.1   0.0   1   1   9.3e-50   2.9e-46  166.9   0.0     1   196     1   197     1   201 0.95 [subseq from] hypothetical protein DL762_007524 [Monosporascus cannonballus] >RYP00013.1 hypothetical protein DL763_001143 [Monosporascus cannonballus] >RYP39505.1 hypothetical protein DL766_000327 [Monosporascus sp. MC13-8B]
TKW51181.1/8-222         -            215 HeLo                 PF14479.6    209   2.7e-46  167.0   2.8   1   1   9.5e-50     3e-46  166.9   2.8     1   209     1   215     1   215 0.95 [subseq from] hypothetical protein CTA1_1496 [Colletotrichum tanaceti]
KAA8566980.1/12-215      -            204 HeLo                 PF14479.6    209   2.8e-46  167.0   0.2   1   1     1e-49   3.2e-46  166.8   0.2     4   209     1   204     1   204 0.86 [subseq from] hypothetical protein EYC84_010073 [Monilinia fructicola]
XP_006692814.1/8-222     -            215 HeLo                 PF14479.6    209   2.8e-46  166.9   4.1   1   1     1e-49   3.2e-46  166.8   4.1     1   209     1   215     1   215 0.95 [subseq from] hypothetical protein CTHT_0023500 [Chaetomium thermophilum var. thermophilum DSM 1495] >EGS20518.1 hypothetical protein CTHT_0023500 [Chaetomium thermophilum var. thermophilum DSM 1495]
XP_957758.1/8-222        -            215 HeLo                 PF14479.6    209   3.2e-46  166.8   1.1   1   1   1.1e-49   3.6e-46  166.6   1.1     1   209     1   215     1   215 0.97 [subseq from] hypothetical protein NCU00287 [Neurospora crassa OR74A] >EAA28522.1 hypothetical protein NCU00287 [Neurospora crassa OR74A] >KHE89615.1 hypothetical protein GE21DRAFT_4596 [Neurospora crassa]
OOQ83958.1/5-212         -            208 HeLo                 PF14479.6    209   3.5e-46  166.6   0.1   1   1   1.3e-49   3.9e-46  166.5   0.1     1   206     1   207     1   208 0.93 [subseq from] hypothetical protein PEBR_32643 [Penicillium brasilianum]
RKK74412.1/5-215         -            211 HeLo                 PF14479.6    209   3.6e-46  166.6   1.0   1   1   1.3e-49     4e-46  166.5   1.0     1   207     1   210     1   211 0.96 [subseq from] hypothetical protein BFJ69_g8518 [Fusarium oxysporum]
RYP54563.1/6-200         -            195 HeLo                 PF14479.6    209   3.9e-46  166.5   0.3   1   1   1.4e-49   4.3e-46  166.3   0.3     2   209     1   195     1   195 0.92 [subseq from] hypothetical protein DL768_000623 [Monosporascus sp. mg162]
KIN01253.1/8-235         -            228 HeLo                 PF14479.6    209   4.3e-46  166.4   2.8   1   1   1.6e-49   4.9e-46  166.2   2.8     1   209     1   228     1   228 0.90 [subseq from] hypothetical protein OIDMADRAFT_198592 [Oidiodendron maius Zn]
TGO21334.1/12-212        -            201 HeLo                 PF14479.6    209   4.8e-46  166.2   0.4   1   1   1.7e-49   5.4e-46  166.0   0.4     4   209     1   201     1   201 0.93 [subseq from] hypothetical protein BPAE_0225g00050 [Botrytis paeoniae]
RYC59946.1/6-201         -            196 HeLo                 PF14479.6    209   4.8e-46  166.2   0.5   1   1   1.7e-49   5.4e-46  166.0   0.5     1   209     1   196     1   196 0.91 [subseq from] hypothetical protein CHU98_g6258 [Xylaria longipes]
RYP76253.1/5-206         -            202 HeLo                 PF14479.6    209   5.1e-46  166.1   0.9   1   1   1.8e-49   5.7e-46  166.0   0.9     1   207     1   201     1   202 0.94 [subseq from] hypothetical protein DL771_001872 [Monosporascus sp. 5C6A]
XP_001596168.1/8-228     -            221 HeLo                 PF14479.6    209   5.2e-46  166.1   3.1   1   1   1.9e-49   5.8e-46  165.9   3.1     1   209     1   221     1   221 0.88 [subseq from] hypothetical protein SS1G_02384 [Sclerotinia sclerotiorum 1980 UF-70] >EDN99530.1 hypothetical protein SS1G_02384 [Sclerotinia sclerotiorum 1980 UF-70] >APA08649.1 hypothetical protein sscle_04g034190 [Sclerotinia sclerotiorum 1980 UF-70]
KDN66479.1/8-222         -            215 HeLo                 PF14479.6    209   5.2e-46  166.1   3.3   1   1   1.9e-49   5.8e-46  165.9   3.3     1   209     1   215     1   215 0.94 [subseq from] hypothetical protein CSUB01_00924 [Colletotrichum sublineola]
CEJ61267.1/5-212         -            208 HeLo                 PF14479.6    209   5.3e-46  166.1   0.0   1   1   1.9e-49   5.9e-46  165.9   0.0     1   206     1   207     1   208 0.94 [subseq from] hypothetical protein PMG11_09804 [Penicillium brasilianum]
KIM96767.1/10-213        -            204 HeLo                 PF14479.6    209   5.7e-46  166.0   0.1   1   1     2e-49   6.4e-46  165.8   0.1     1   209     1   204     1   204 0.94 [subseq from] hypothetical protein OIDMADRAFT_44348 [Oidiodendron maius Zn]
CCD52206.1/12-212        -            201 HeLo                 PF14479.6    209   6.1e-46  165.9   0.1   1   1   2.4e-49   7.5e-46  165.6   0.1     4   209     1   201     1   201 0.89 [subseq from] hypothetical protein BofuT4_P080010.1 [Botrytis cinerea T4]
XP_001558524.1/12-212    -            201 HeLo                 PF14479.6    209   6.1e-46  165.9   0.1   1   1   2.4e-49   7.5e-46  165.6   0.1     4   209     1   201     1   201 0.89 [subseq from] hypothetical protein BCIN_11g04170 [Botrytis cinerea B05.10] >EMR89027.1 hypothetical protein BcDW1_2287 [Botrytis cinerea BcDW1] >ATZ55129.1 hypothetical protein BCIN_11g04170 [Botrytis cinerea B05.10]
KFY34984.1/5-217         -            213 HeLo                 PF14479.6    209   6.2e-46  165.8   0.0   1   1   2.2e-49   6.9e-46  165.7   0.0     1   207     1   213     1   213 0.94 [subseq from] hypothetical protein V494_06306 [Pseudogymnoascus sp. VKM F-4513 (FW-928)]
RSM15027.1/11-207        -            197 HeLo                 PF14479.6    209   6.3e-46  165.8   1.9   1   1   2.2e-49     7e-46  165.7   1.9     3   209     1   197     1   197 0.97 [subseq from] hypothetical protein CEP52_001060 [Fusarium sp. AF-4]
XP_016614764.1/6-200     -            195 HeLo                 PF14479.6    209   6.8e-46  165.7   2.1   1   1   2.4e-49   7.4e-46  165.6   2.1     1   203     1   190     1   195 0.95 [subseq from] hypothetical protein Z519_11205 [Cladophialophora bantiana CBS 173.52] >KIW88095.1 hypothetical protein Z519_11205 [Cladophialophora bantiana CBS 173.52]
EXA46563.1/5-215         -            211 HeLo                 PF14479.6    209     7e-46  165.7   0.8   1   1   2.5e-49   7.8e-46  165.5   0.8     1   207     1   210     1   211 0.96 [subseq from] hypothetical protein FOVG_03916 [Fusarium oxysporum f. sp. pisi HDV247]
XP_031052312.1/6-198     -            193 HeLo                 PF14479.6    209     8e-46  165.5   0.4   1   1   2.8e-49   8.7e-46  165.4   0.4     1   202     1   188     1   193 0.92 [subseq from] uncharacterized protein FOIG_16510 [Fusarium oxysporum f. sp. cubense tropical race 4 54006] >EMT74562.1 hypothetical protein FOC4_g10000207 [Fusarium oxysporum f. sp. cubense race 4] >EXL90222.1 hypothetical protein FOIG_16510 [Fusarium oxysporum f. sp. cubense tropical race 4 54006] >TXC09375.1 hypothetical protein FocTR4_00006127 [Fusarium oxysporum f. sp. cubense]
KFA69254.1/48-245        -            198 HeLo                 PF14479.6    209   8.1e-46  165.5   1.2   1   1   2.8e-49   8.8e-46  165.3   1.2     1   190     1   184     1   198 0.89 [subseq from] hypothetical protein S40285_07420 [Stachybotrys chlorohalonata IBT 40285]
RYP81688.1/8-200         -            193 HeLo                 PF14479.6    209   8.7e-46  165.4   0.6   1   1   3.1e-49   9.7e-46  165.2   0.6     5   209     2   193     1   193 0.93 [subseq from] hypothetical protein DL770_005826 [Monosporascus sp. CRB-9-2]
PNP57571.1/6-200         -            195 HeLo                 PF14479.6    209   8.8e-46  165.3   0.3   1   1   3.1e-49   9.8e-46  165.2   0.3     1   209     1   195     1   195 0.93 [subseq from] hypothetical protein THARTR1_02569 [Trichoderma harzianum]
KHO00657.1/63-277        -            215 HeLo                 PF14479.6    209   8.8e-46  165.3   2.8   1   1   3.2e-49   9.8e-46  165.2   2.8     1   209     1   215     1   215 0.95 [subseq from] Protein kinase-like domain protein [Metarhizium album ARSEF 1941]
XP_014559665.1/6-207     -            202 HeLo                 PF14479.6    209   9.1e-46  165.3   0.1   1   1   3.4e-49   1.1e-45  165.1   0.1     1   209     1   202     1   202 0.92 [subseq from] hypothetical protein COCVIDRAFT_91179 [Bipolaris victoriae FI3] >EUN30070.1 hypothetical protein COCVIDRAFT_91179 [Bipolaris victoriae FI3]
PVH87214.1/12-207        -            196 HeLo                 PF14479.6    209   9.2e-46  165.3   0.0   1   1   4.2e-49   1.3e-45  164.8   0.0     4   209     1   196     1   196 0.89 [subseq from] hypothetical protein DL98DRAFT_649494 [Cadophora sp. DSE1049]
XP_009153512.1/4-299     -            296 HeLo                 PF14479.6    209   9.6e-46  165.2   3.4   1   1   4.5e-49   1.4e-45  164.7   3.4     1   209     1   296     1   296 0.91 [subseq from] hypothetical protein HMPREF1120_01252 [Exophiala dermatitidis NIH/UT8656] >EHY53051.1 hypothetical protein HMPREF1120_01252 [Exophiala dermatitidis NIH/UT8656]
XP_018069124.1/10-212    -            203 HeLo                 PF14479.6    209     1e-45  165.1   0.1   1   1   3.7e-49   1.2e-45  164.9   0.1     1   209     1   203     1   203 0.93 [subseq from] hypothetical protein LY89DRAFT_122019 [Phialocephala scopiformis] >KUJ14769.1 hypothetical protein LY89DRAFT_122019 [Phialocephala scopiformis]
XP_018039960.1/6-201     -            196 HeLo                 PF14479.6    209     1e-45  165.1   0.7   1   1   3.7e-49   1.2e-45  165.0   0.7     1   199     1   194     1   196 0.94 [subseq from] hypothetical protein CC84DRAFT_1160719 [Paraphaeosphaeria sporulosa] >OAG09595.1 hypothetical protein CC84DRAFT_1160719 [Paraphaeosphaeria sporulosa]
TDZ18387.1/8-222         -            215 HeLo                 PF14479.6    209   1.3e-45  164.8   4.4   1   1   4.5e-49   1.4e-45  164.7   4.4     1   209     1   215     1   215 0.95 [subseq from] hypothetical protein Cob_v008510 [Colletotrichum orbiculare MAFF 240422]
KZL69720.1/5-211         -            207 HeLo                 PF14479.6    209   1.4e-45  164.7   0.0   1   1   4.9e-49   1.5e-45  164.6   0.0     1   207     1   207     1   207 0.96 [subseq from] TPR domain containing protein [Colletotrichum tofieldiae]
EXK85016.1/5-215         -            211 HeLo                 PF14479.6    209   1.4e-45  164.7   2.7   1   1   5.1e-49   1.6e-45  164.5   2.7     1   207     1   210     1   211 0.96 [subseq from] hypothetical protein FOQG_10961 [Fusarium oxysporum f. sp. raphani 54005]
THW34279.1/6-201         -            196 HeLo                 PF14479.6    209   1.4e-45  164.7   0.3   1   1     5e-49   1.6e-45  164.5   0.3     1   199     1   194     1   196 0.93 [subseq from] hypothetical protein D6D22_08693 [Aureobasidium pullulans]
KAB2109476.1/6-200       -            195 HeLo                 PF14479.6    209   1.4e-45  164.7   0.5   1   1     5e-49   1.6e-45  164.5   0.5     1   199     1   194     1   195 0.93 [subseq from] hypothetical protein AG0111_0g2146 [Alternaria gaisen]
KZL78848.1/5-211         -            207 HeLo                 PF14479.6    209   1.4e-45  164.7   0.0   1   1   5.1e-49   1.6e-45  164.5   0.0     1   207     1   207     1   207 0.97 [subseq from] tpr domain containing protein [Colletotrichum incanum]
RSL87842.1/11-212        -            202 HeLo                 PF14479.6    209   1.4e-45  164.6   0.2   1   1   5.1e-49   1.6e-45  164.5   0.2     3   209     1   202     1   202 0.91 [subseq from] hypothetical protein CEP52_015417 [Fusarium sp. AF-4]
KFA77438.1/62-247        -            186 HeLo                 PF14479.6    209   1.5e-45  164.6   0.9   1   1   5.9e-49   1.8e-45  164.3   0.9     1   186     1   180     1   184 0.93 [subseq from] hypothetical protein S40288_03077 [Stachybotrys chartarum IBT 40288]
PMD15185.1/10-211        -            202 HeLo                 PF14479.6    209   1.6e-45  164.5   0.2   1   1   5.6e-49   1.7e-45  164.4   0.2     2   209     1   202     1   202 0.94 [subseq from] hypothetical protein NA56DRAFT_754165 [Pezoloma ericae]
XP_024774218.1/6-200     -            195 HeLo                 PF14479.6    209   1.6e-45  164.5   0.4   1   1   5.6e-49   1.8e-45  164.4   0.4     1   209     1   195     1   195 0.93 [subseq from] hypothetical protein M431DRAFT_84934 [Trichoderma harzianum CBS 226.95] >PKK50412.1 hypothetical protein CI102_7514 [Trichoderma harzianum] >PTB54541.1 hypothetical protein M431DRAFT_84934 [Trichoderma harzianum CBS 226.95]
EWZ99740.1/5-215         -            211 HeLo                 PF14479.6    209   1.7e-45  164.4   2.3   1   1   6.2e-49   1.9e-45  164.2   2.3     1   207     1   210     1   211 0.95 [subseq from] hypothetical protein FOWG_00144 [Fusarium oxysporum f. sp. lycopersici MN25]
OAL46893.1/6-200         -            195 HeLo                 PF14479.6    209   1.8e-45  164.4   1.4   1   1   6.3e-49     2e-45  164.2   1.4     1   199     1   194     1   195 0.94 [subseq from] small s protein [Pyrenochaeta sp. DS3sAY3a]
KFX96593.1/9-228         -            220 HeLo                 PF14479.6    209     2e-45  164.2   0.1   1   1   7.3e-49   2.3e-45  164.0   0.1     4   209     1   220     1   220 0.83 [subseq from] hypothetical protein V490_03246 [Pseudogymnoascus sp. VKM F-3557] >KFX99215.1 hypothetical protein O988_03976 [Pseudogymnoascus sp. VKM F-3808]
CRK14102.1/7-202         -            196 HeLo                 PF14479.6    209   2.1e-45  164.1   0.3   1   1   7.9e-49   2.5e-45  163.9   0.3     2   209     1   196     1   196 0.88 [subseq from] hypothetical protein BN1708_011049 [Verticillium longisporum]
PMD18716.1/8-231         -            224 HeLo                 PF14479.6    209   2.2e-45  164.1   2.9   1   1   7.8e-49   2.4e-45  163.9   2.9     1   209     1   224     1   224 0.92 [subseq from] hypothetical protein NA56DRAFT_629734 [Pezoloma ericae]
KFZ18522.1/9-228         -            220 HeLo                 PF14479.6    209   2.3e-45  164.0   0.0   1   1   8.3e-49   2.6e-45  163.8   0.0     4   209     1   220     1   220 0.85 [subseq from] hypothetical protein V502_04060 [Pseudogymnoascus sp. VKM F-4520 (FW-2644)]
RKL08848.1/5-215         -            211 HeLo                 PF14479.6    209   2.3e-45  164.0   2.5   1   1   8.3e-49   2.6e-45  163.8   2.5     1   207     1   210     1   211 0.95 [subseq from] hypothetical protein BFJ68_g9338 [Fusarium oxysporum]
TDZ37214.1/8-222         -            215 HeLo                 PF14479.6    209   2.4e-45  163.9   2.4   1   1   8.6e-49   2.7e-45  163.8   2.4     1   209     1   215     1   215 0.95 [subseq from] hypothetical protein C8035_v007365 [Colletotrichum spinosum]
XP_007776661.1/10-206    -            197 HeLo                 PF14479.6    209   2.6e-45  163.8   0.2   1   1   9.8e-49     3e-45  163.6   0.2     3   209     1   197     1   197 0.87 [subseq from] hypothetical protein W97_00558 [Coniosporium apollinis CBS 100218] >EON61344.1 hypothetical protein W97_00558 [Coniosporium apollinis CBS 100218]
EXL39651.1/6-195         -            190 HeLo                 PF14479.6    209   2.6e-45  163.8   0.2   1   1   9.2e-49   2.9e-45  163.7   0.2     1   206     1   188     1   190 0.96 [subseq from] hypothetical protein FOCG_17738 [Fusarium oxysporum f. sp. radicis-lycopersici 26381]
KAB2107843.1/6-198       -            193 HeLo                 PF14479.6    209   2.7e-45  163.8   0.9   1   1   9.4e-49   2.9e-45  163.6   0.9     1   195     1   190     1   193 0.92 [subseq from] hypothetical protein AG0111_0g3660 [Alternaria gaisen]
PMD42342.1/11-212        -            202 HeLo                 PF14479.6    209   2.7e-45  163.7   0.0   1   1   9.7e-49     3e-45  163.6   0.0     2   209     1   202     1   202 0.95 [subseq from] hypothetical protein L207DRAFT_543075 [Hyaloscypha variabilis F]
GAD97274.1/6-207         -            202 HeLo                 PF14479.6    209   2.7e-45  163.7   0.1   1   1   9.8e-49   3.1e-45  163.6   0.1     1   209     1   202     1   202 0.94 [subseq from] predicted protein [Byssochlamys spectabilis No. 5]
OBT83552.1/9-228         -            220 HeLo                 PF14479.6    209   2.8e-45  163.7   0.0   1   1     1e-48   3.1e-45  163.5   0.0     4   209     1   220     1   220 0.86 [subseq from] hypothetical protein VE02_07784 [Pseudogymnoascus sp. 03VT05]
XP_007744431.1/6-200     -            195 HeLo                 PF14479.6    209   2.8e-45  163.7   1.7   1   1     1e-48   3.1e-45  163.6   1.7     1   203     1   190     1   195 0.94 [subseq from] hypothetical protein A1O5_05642 [Cladophialophora psammophila CBS 110553] >EXJ70652.1 hypothetical protein A1O5_05642 [Cladophialophora psammophila CBS 110553]
TGO70562.1/10-209        -            200 HeLo                 PF14479.6    209   2.8e-45  163.7   0.0   1   1     1e-48   3.2e-45  163.5   0.0     1   209     1   200     1   200 0.96 [subseq from] hypothetical protein BELL_0705g00060 [Botrytis elliptica]
TVY72682.1/6-215         -            210 HeLo                 PF14479.6    209   3.2e-45  163.5   1.9   1   1   1.2e-48   3.6e-45  163.3   1.9     2   207     1   209     1   210 0.96 [subseq from] hypothetical protein Focb16_v011538 [Fusarium oxysporum f. sp. cubense]
PCD21681.1/6-200         -            195 HeLo                 PF14479.6    209   3.2e-45  163.5   0.5   1   1   1.2e-48   3.6e-45  163.3   0.5     1   209     1   195     1   195 0.93 [subseq from] hypothetical protein FGRA07_11583 [Fusarium graminearum]
RTE84241.1/6-209         -            204 HeLo                 PF14479.6    209   3.3e-45  163.5   0.0   1   1   1.2e-48   3.6e-45  163.3   0.0     1   209     1   204     1   204 0.90 [subseq from] hypothetical protein BHE90_001114 [Fusarium euwallaceae]
KFY25083.1/9-226         -            218 HeLo                 PF14479.6    209   3.3e-45  163.5   0.0   1   1   1.2e-48   3.8e-45  163.3   0.0     4   209     1   218     1   218 0.85 [subseq from] hypothetical protein V491_01901 [Pseudogymnoascus sp. VKM F-3775]
OBT64596.1/9-227         -            219 HeLo                 PF14479.6    209   3.5e-45  163.4   0.0   1   1   1.3e-48   3.9e-45  163.2   0.0     4   209     1   219     1   219 0.85 [subseq from] hypothetical protein VE03_06323 [Pseudogymnoascus sp. 23342-1-I1]
XP_008088926.1/8-224     -            217 HeLo                 PF14479.6    209   3.6e-45  163.3   2.0   1   1   1.3e-48     4e-45  163.2   2.0     1   209     1   217     1   217 0.94 [subseq from] hypothetical protein GLRG_00050 [Colletotrichum graminicola M1.001] >EFQ24906.1 hypothetical protein GLRG_00050 [Colletotrichum graminicola M1.001]
PNY30050.1/8-219         -            212 HeLo                 PF14479.6    209   3.7e-45  163.3   1.6   1   1   1.3e-48   4.1e-45  163.1   1.6     1   209     1   212     1   212 0.94 [subseq from] Uncharacterized protein TCAP_00038 [Tolypocladium capitatum]
EYB33390.1/6-200         -            195 HeLo                 PF14479.6    209   3.7e-45  163.3   0.2   1   1   1.3e-48   4.1e-45  163.2   0.2     1   209     1   195     1   195 0.92 [subseq from] hypothetical protein FG05_10600 [Fusarium graminearum]
RSL99772.1/11-207        -            197 HeLo                 PF14479.6    209   3.9e-45  163.2   2.4   1   1   1.4e-48   4.4e-45  163.1   2.4     3   209     1   197     1   197 0.96 [subseq from] hypothetical protein CDV31_012023 [Fusarium ambrosium]
EGU79491.1/6-198         -            193 HeLo                 PF14479.6    209     4e-45  163.2   0.3   1   1   1.4e-48   4.4e-45  163.1   0.3     1   203     1   189     1   193 0.92 [subseq from] hypothetical protein FOXB_09996 [Fusarium oxysporum Fo5176]
EXL64422.1/6-198         -            193 HeLo                 PF14479.6    209     4e-45  163.2   0.3   1   1   1.4e-48   4.4e-45  163.1   0.3     1   203     1   189     1   193 0.92 [subseq from] hypothetical protein FOPG_19312 [Fusarium oxysporum f. sp. conglutinans race 2 54008]
OBT41660.1/9-229         -            221 HeLo                 PF14479.6    209     4e-45  163.2   0.0   1   1   1.5e-48   4.7e-45  163.0   0.0     4   209     1   221     1   221 0.85 [subseq from] hypothetical protein VE00_07645 [Pseudogymnoascus sp. WSF 3629]
XP_007690140.1/6-207     -            202 HeLo                 PF14479.6    209   4.2e-45  163.1   0.1   1   1   1.5e-48   4.8e-45  162.9   0.1     1   209     1   202     1   202 0.92 [subseq from] hypothetical protein COCMIDRAFT_101084 [Bipolaris oryzae ATCC 44560] >EUC43331.1 hypothetical protein COCMIDRAFT_101084 [Bipolaris oryzae ATCC 44560]
XP_018129059.1/9-227     -            219 HeLo                 PF14479.6    209   4.5e-45  163.0   0.0   1   1   1.7e-48   5.2e-45  162.8   0.0     4   209     1   219     1   219 0.84 [subseq from] hypothetical protein VE01_06583 [Pseudogymnoascus verrucosus] >OBT95326.1 hypothetical protein VE01_06583 [Pseudogymnoascus verrucosus]
RYP50880.1/7-200         -            194 HeLo                 PF14479.6    209   4.6e-45  163.0   0.7   1   1   1.6e-48   5.1e-45  162.9   0.7     4   209     2   194     1   194 0.92 [subseq from] hypothetical protein DL769_010893 [Monosporascus sp. CRB-8-3]
TVY92673.1/8-233         -            226 HeLo                 PF14479.6    209   4.6e-45  163.0   1.5   1   1   1.7e-48   5.2e-45  162.8   1.5     1   209     1   226     1   226 0.86 [subseq from] hypothetical protein LAWI1_G001779 [Lachnellula willkommii]
TVY52633.1/8-233         -            226 HeLo                 PF14479.6    209   4.6e-45  163.0   1.5   1   1   1.7e-48   5.3e-45  162.8   1.5     1   209     1   226     1   226 0.85 [subseq from] hypothetical protein LCER1_G005484 [Lachnellula cervina]
RKK89117.1/6-198         -            193 HeLo                 PF14479.6    209   4.7e-45  163.0   0.4   1   1   1.6e-48   5.1e-45  162.8   0.4     1   203     1   189     1   193 0.92 [subseq from] Heterokaryon incompatibility protein s [Fusarium oxysporum]
TIA27932.1/6-201         -            196 HeLo                 PF14479.6    209   4.7e-45  163.0   0.3   1   1   1.7e-48   5.2e-45  162.8   0.3     1   199     1   194     1   196 0.94 [subseq from] hypothetical protein D6C78_10967 [Aureobasidium pullulans]
XP_007698230.1/6-211     -            206 HeLo                 PF14479.6    209   4.9e-45  162.9   0.0   1   1   1.8e-48   5.7e-45  162.7   0.0     1   209     1   206     1   206 0.91 [subseq from] hypothetical protein COCSADRAFT_138948 [Bipolaris sorokiniana ND90Pr] >EMD66849.1 hypothetical protein COCSADRAFT_138948 [Bipolaris sorokiniana ND90Pr]
OBT76580.1/9-227         -            219 HeLo                 PF14479.6    209     5e-45  162.9   0.0   1   1   1.9e-48   5.8e-45  162.7   0.0     4   209     1   219     1   219 0.85 [subseq from] hypothetical protein VF21_05393 [Pseudogymnoascus sp. 05NY08]
XP_031043969.1/5-214     -            210 HeLo                 PF14479.6    209   5.1e-45  162.8   1.0   1   1   1.8e-48   5.6e-45  162.7   1.0     1   206     1   209     1   210 0.94 [subseq from] uncharacterized protein FOYG_04176 [Fusarium oxysporum NRRL 32931] >EWY95051.1 hypothetical protein FOYG_04176 [Fusarium oxysporum NRRL 32931]
XP_007735767.1/4-253     -            250 HeLo                 PF14479.6    209   5.6e-45  162.7   2.0   1   1   2.8e-48   8.8e-45  162.1   2.0     1   207     1   249     1   250 0.87 [subseq from] serine/threonine protein kinase [Capronia epimyces CBS 606.96] >EXJ81179.1 serine/threonine protein kinase [Capronia epimyces CBS 606.96]
PCD43149.1/5-215         -            211 HeLo                 PF14479.6    209   5.6e-45  162.7   2.2   1   1     2e-48   6.3e-45  162.6   2.2     1   207     1   210     1   211 0.95 [subseq from] hypothetical protein AU210_002251 [Fusarium oxysporum f. sp. radicis-cucumerinum]
THV69142.1/6-201         -            196 HeLo                 PF14479.6    209   5.7e-45  162.7   0.3   1   1     2e-48   6.3e-45  162.6   0.3     1   199     1   194     1   196 0.94 [subseq from] hypothetical protein D6D29_10108 [Aureobasidium pullulans]
XP_007718637.1/6-207     -            202 HeLo                 PF14479.6    209   6.1e-45  162.6   0.1   1   1   2.3e-48   7.1e-45  162.4   0.1     1   209     1   202     1   202 0.92 [subseq from] hypothetical protein COCCADRAFT_42093 [Bipolaris zeicola 26-R-13] >EUC27059.1 hypothetical protein COCCADRAFT_42093 [Bipolaris zeicola 26-R-13]
KFY70914.1/9-227         -            219 HeLo                 PF14479.6    209   6.3e-45  162.6   0.0   1   1   2.3e-48   7.3e-45  162.4   0.0     4   209     1   219     1   219 0.84 [subseq from] hypothetical protein V499_08878 [Pseudogymnoascus sp. VKM F-103]
OTA03501.1/8-219         -            212 HeLo                 PF14479.6    209   6.6e-45  162.5   1.5   1   1   2.4e-48   7.4e-45  162.3   1.5     1   209     1   212     1   212 0.95 [subseq from] hypothetical protein A9Z42_0039670 [Trichoderma parareesei]
KFZ15115.1/9-227         -            219 HeLo                 PF14479.6    209   6.8e-45  162.4   0.0   1   1   2.5e-48   7.9e-45  162.2   0.0     4   209     1   219     1   219 0.86 [subseq from] hypothetical protein V501_02876 [Pseudogymnoascus sp. VKM F-4519 (FW-2642)]
XP_009252118.1/6-200     -            195 HeLo                 PF14479.6    209     7e-45  162.4   0.9   1   1   2.5e-48   7.8e-45  162.2   0.9     1   209     1   195     1   195 0.93 [subseq from] HETs [Fusarium pseudograminearum CS3096] >EKJ79122.1 HETs [Fusarium pseudograminearum CS3096]
TVY20593.1/8-233         -            226 HeLo                 PF14479.6    209   7.6e-45  162.3   1.5   1   1   2.8e-48   8.6e-45  162.1   1.5     1   209     1   226     1   226 0.88 [subseq from] hypothetical protein LARI1_G002412 [Lachnellula arida]
RFU29073.1/6-217         -            212 HeLo                 PF14479.6    209   7.7e-45  162.3   2.8   1   1   2.8e-48   8.6e-45  162.1   2.8     1   209     1   212     1   212 0.95 [subseq from] hypothetical protein B7463_g7256, partial [Scytalidium lignicola]
KEY64164.1/5-191         -            187 HeLo                 PF14479.6    209   7.8e-45  162.2   1.2   1   1   2.7e-48   8.5e-45  162.1   1.2     1   186     1   180     1   187 0.93 [subseq from] hypothetical protein S7711_03457 [Stachybotrys chartarum IBT 7711]
KFA55295.1/62-248        -            187 HeLo                 PF14479.6    209   7.8e-45  162.2   1.2   1   1   2.7e-48   8.5e-45  162.1   1.2     1   186     1   180     1   187 0.93 [subseq from] hypothetical protein S40293_04939 [Stachybotrys chartarum IBT 40293]
RYP25132.1/6-200         -            195 HeLo                 PF14479.6    209   7.9e-45  162.2   0.7   1   1   2.8e-48   8.8e-45  162.1   0.7     2   209     1   195     1   195 0.93 [subseq from] hypothetical protein DL765_000013 [Monosporascus sp. GIB2]
CVK95333.1/6-209         -            204 HeLo                 PF14479.6    209   7.9e-45  162.2   0.9   1   1   3.3e-48     1e-44  161.9   0.9     1   209     1   204     1   204 0.84 [subseq from] related to small s protein [Fusarium proliferatum]
KFY27762.1/9-227         -            219 HeLo                 PF14479.6    209   8.1e-45  162.2   0.1   1   1     3e-48   9.4e-45  162.0   0.1     4   209     1   219     1   219 0.84 [subseq from] hypothetical protein V493_03318 [Pseudogymnoascus sp. VKM F-4281 (FW-2241)]
XP_007803368.1/10-211    -            202 HeLo                 PF14479.6    209   8.5e-45  162.1   0.2   1   1     3e-48   9.4e-45  162.0   0.2     2   206     1   201     1   202 0.92 [subseq from] hypothetical protein EPUS_09083 [Endocarpon pusillum Z07020] >ERF70978.1 hypothetical protein EPUS_09083 [Endocarpon pusillum Z07020]
XP_003036281.1/5-222     -            218 HeLo                 PF14479.6    209   8.9e-45  162.1   0.0   1   1   3.2e-48     1e-44  161.9   0.0     1   209     1   218     1   218 0.96 [subseq from] hypothetical protein SCHCODRAFT_106191 [Schizophyllum commune H4-8] >EFJ01379.1 hypothetical protein SCHCODRAFT_106191, partial [Schizophyllum commune H4-8]
XP_003053239.1/5-214     -            210 HeLo                 PF14479.6    209   9.2e-45  162.0   0.4   1   1   3.2e-48     1e-44  161.9   0.4     1   206     1   208     1   210 0.94 [subseq from] hypothetical protein NECHADRAFT_35981, partial [[Nectria] haematococca mpVI 77-13-4] >EEU47526.1 hypothetical protein NECHADRAFT_35981, partial [[Nectria] haematococca mpVI 77-13-4]
XP_024684016.1/6-205     -            200 HeLo                 PF14479.6    209   9.5e-45  162.0   0.0   1   1   3.4e-48   1.1e-44  161.8   0.0     1   209     1   200     1   200 0.88 [subseq from] hypothetical protein P174DRAFT_132236 [Aspergillus novofumigatus IBT 16806] >PKX95421.1 hypothetical protein P174DRAFT_132236 [Aspergillus novofumigatus IBT 16806]
XP_001209149.1/9-222     -            214 HeLo                 PF14479.6    209     1e-44  161.9   0.2   1   1   3.7e-48   1.2e-44  161.7   0.2     8   209     2   214     1   214 0.88 [subseq from] predicted protein [Aspergillus terreus NIH2624] >EAU38541.1 predicted protein [Aspergillus terreus NIH2624]
PTD02924.1/6-200         -            195 HeLo                 PF14479.6    209     1e-44  161.9   0.6   1   1   3.6e-48   1.1e-44  161.7   0.6     1   209     1   195     1   195 0.94 [subseq from] Heterokaryon incompatibility protein s [Fusarium culmorum]
THW74641.1/6-201         -            196 HeLo                 PF14479.6    209   1.1e-44  161.7   0.6   1   1   3.9e-48   1.2e-44  161.6   0.6     1   199     1   194     1   196 0.94 [subseq from] hypothetical protein D6D19_04665 [Aureobasidium pullulans]
POR37883.1/8-219         -            212 HeLo                 PF14479.6    209   1.1e-44  161.7   1.6   1   1     4e-48   1.3e-44  161.6   1.6     1   209     1   212     1   212 0.96 [subseq from] Uncharacterized protein TPAR_01908 [Tolypocladium paradoxum]
XP_016267929.1/6-199     -            194 HeLo                 PF14479.6    209   1.2e-44  161.6   1.2   1   1   4.2e-48   1.3e-44  161.5   1.2     1   201     1   189     1   194 0.94 [subseq from] hypothetical protein PV06_00379 [Exophiala oligosperma] >KIW47713.1 hypothetical protein PV06_00379 [Exophiala oligosperma]
RBA19114.1/5-210         -            206 HeLo                 PF14479.6    209   1.5e-44  161.4   0.2   1   1   5.2e-48   1.6e-44  161.2   0.2     1   206     1   205     1   206 0.93 [subseq from] hypothetical protein FPRO05_10043 [Fusarium proliferatum]
RKL28986.1/5-210         -            206 HeLo                 PF14479.6    209   1.5e-44  161.4   0.2   1   1   5.2e-48   1.6e-44  161.2   0.2     1   206     1   205     1   206 0.93 [subseq from] hypothetical protein BFJ72_g12210 [Fusarium proliferatum]
XP_031076684.1/5-210     -            206 HeLo                 PF14479.6    209   1.5e-44  161.4   0.2   1   1   5.2e-48   1.6e-44  161.2   0.2     1   206     1   205     1   206 0.93 [subseq from] related to small s protein [Fusarium proliferatum ET1] >CZR36091.1 related to small s protein [Fusarium proliferatum ET1]
RKK98187.1/5-214         -            210 HeLo                 PF14479.6    209   1.6e-44  161.2   1.9   1   1   5.6e-48   1.8e-44  161.1   1.9     1   206     1   209     1   210 0.93 [subseq from] hypothetical protein BFJ71_g6905 [Fusarium oxysporum]
OCK97471.1/1-198         -            198 HeLo                 PF14479.6    209   1.7e-44  161.1   0.0   1   1   6.2e-48   1.9e-44  161.0   0.0     4   209     1   198     1   198 0.90 [subseq from] hypothetical protein K441DRAFT_430935, partial [Cenococcum geophilum 1.58]
RDW57733.1/6-200         -            195 HeLo                 PF14479.6    209   1.7e-44  161.1   1.3   1   1   6.2e-48   1.9e-44  161.0   1.3     1   209     1   195     1   195 0.94 [subseq from] hypothetical protein BP5796_12534 [Coleophoma crateriformis]
XP_002849051.1/6-215     -            210 HeLo                 PF14479.6    209   1.9e-44  161.0   0.9   1   1   6.7e-48   2.1e-44  160.8   0.9     1   209     1   210     1   210 0.96 [subseq from] kinesin light chain [Microsporum canis CBS 113480] >EEQ29166.1 kinesin light chain [Microsporum canis CBS 113480]
CZR65939.1/10-213        -            204 HeLo                 PF14479.6    209   1.9e-44  161.0   0.0   1   1   6.8e-48   2.1e-44  160.8   0.0     1   209     1   204     1   204 0.95 [subseq from] related to ubiquitin conjugating enzyme ubc1 [Phialocephala subalpina]
KIM22049.1/5-218         -            214 HeLo                 PF14479.6    209   1.9e-44  161.0   0.1   1   1   6.9e-48   2.2e-44  160.8   0.1     1   209     1   214     1   214 0.89 [subseq from] hypothetical protein M408DRAFT_29056 [Serendipita vermifera MAFF 305830]
ODA80431.1/8-260         -            253 HeLo                 PF14479.6    209   1.9e-44  161.0   0.0   1   1   7.3e-48   2.3e-44  160.7   0.0     1   209     1   253     1   253 0.96 [subseq from] hypothetical protein RJ55_03389 [Drechmeria coniospora]
ELA32052.1/8-222         -            215 HeLo                 PF14479.6    209     2e-44  160.9   2.8   1   1   7.1e-48   2.2e-44  160.8   2.8     1   209     1   215     1   215 0.95 [subseq from] hypothetical protein CGGC5_7826 [Colletotrichum fructicola Nara gc5]
THW78428.1/6-201         -            196 HeLo                 PF14479.6    209   2.2e-44  160.8   0.4   1   1   7.7e-48   2.4e-44  160.6   0.4     1   199     1   194     1   196 0.94 [subseq from] hypothetical protein D6D18_09592 [Aureobasidium pullulans] >THZ11948.1 hypothetical protein D6C89_10868 [Aureobasidium pullulans]
KAE8444336.1/11-222      -            212 HeLo                 PF14479.6    209   2.5e-44  160.6   2.3   1   1   8.8e-48   2.7e-44  160.5   2.3     1   209     1   212     1   212 0.94 [subseq from] hypothetical protein EG329_000646 [Venturia inaequalis]
OPB43885.1/6-202         -            197 HeLo                 PF14479.6    209   2.7e-44  160.5   1.5   1   1   9.5e-48     3e-44  160.4   1.5     1   209     1   197     1   197 0.92 [subseq from] HET domain protein [Trichoderma guizhouense]
TQN72551.1/5-211         -            207 HeLo                 PF14479.6    209   2.8e-44  160.4   0.0   1   1   9.9e-48   3.1e-44  160.3   0.0     1   207     1   207     1   207 0.96 [subseq from] Heterokaryon incompatibility protein S, partial [Colletotrichum shisoi]
TGO59531.1/4-259         -            256 HeLo                 PF14479.6    209     3e-44  160.3   3.3   1   1   1.2e-47   3.9e-44  160.0   3.3     1   209     1   256     1   256 0.92 [subseq from] hypothetical protein BOTNAR_0160g00070 [Botryotinia narcissicola]
KXH47463.1/6-227         -            222 HeLo                 PF14479.6    209     3e-44  160.3   0.1   1   1   2.1e-47   6.6e-44  159.2   0.1     1   209     1   222     1   222 0.87 [subseq from] hypothetical protein CNYM01_02837 [Colletotrichum nymphaeae SA-01]
KJZ72270.1/6-197         -            192 HeLo                 PF14479.6    209   3.2e-44  160.2   0.4   1   1   1.1e-47   3.6e-44  160.1   0.4     1   205     1   191     1   192 0.91 [subseq from] hypothetical protein HIM_08311 [Hirsutella minnesotensis 3608]
RYP03246.1/8-200         -            193 HeLo                 PF14479.6    209   3.3e-44  160.2   1.2   1   1   1.2e-47   3.7e-44  160.0   1.2     5   209     2   193     1   193 0.93 [subseq from] hypothetical protein DL764_005293 [Monosporascus ibericus]
EXK32723.1/5-203         -            199 HeLo                 PF14479.6    209   3.4e-44  160.2   3.3   1   1   1.2e-47   3.7e-44  160.0   3.3     1   188     1   193     1   199 0.95 [subseq from] hypothetical protein FOMG_11584 [Fusarium oxysporum f. sp. melonis 26406]
XP_003041311.1/11-212    -            202 HeLo                 PF14479.6    209   3.6e-44  160.1   0.0   1   1   1.3e-47   3.9e-44  160.0   0.0     3   209     1   202     1   202 0.92 [subseq from] hypothetical protein NECHADRAFT_86865 [[Nectria] haematococca mpVI 77-13-4] >EEU35598.1 hypothetical protein NECHADRAFT_86865 [[Nectria] haematococca mpVI 77-13-4]
KJZ73251.1/8-242         -            235 HeLo                 PF14479.6    209   3.6e-44  160.1   4.2   1   1   1.3e-47     4e-44  159.9   4.2     1   209     1   235     1   235 0.96 [subseq from] hypothetical protein HIM_07448 [Hirsutella minnesotensis 3608]
RSL70386.1/11-207        -            197 HeLo                 PF14479.6    209   3.6e-44  160.1   2.6   1   1   1.3e-47     4e-44  159.9   2.6     3   209     1   197     1   197 0.96 [subseq from] hypothetical protein CEP51_012205 [Fusarium sp. AF-3]
RSL70704.1/5-215         -            211 HeLo                 PF14479.6    209   4.1e-44  159.9   0.3   1   1   1.5e-47   4.6e-44  159.7   0.3     1   207     1   210     1   211 0.93 [subseq from] hypothetical protein CEP51_012153 [Fusarium sp. AF-3]
PWI64651.1/7-295         -            289 HeLo                 PF14479.6    209   4.6e-44  159.7   0.0   1   1   3.4e-47   1.1e-43  158.5   0.0     1   209     1   289     1   289 0.90 [subseq from] hypothetical protein PCL_09465 [Purpureocillium lilacinum]
RII04486.1/6-194         -            189 HeLo                 PF14479.6    209   4.8e-44  159.7   2.1   1   1   1.7e-47   5.4e-44  159.5   2.1     1   200     1   188     1   189 0.94 [subseq from] hypothetical protein CUC08_Gglean011873 [Alternaria sp. MG1]
XP_018192018.1/10-197    -            188 HeLo                 PF14479.6    209   4.9e-44  159.6   1.9   1   1   2.7e-47   8.5e-44  158.9   1.9     3   209     1   188     1   188 0.91 [subseq from] hypothetical protein L228DRAFT_279660 [Xylona heveae TC161] >KZF26463.1 hypothetical protein L228DRAFT_279660 [Xylona heveae TC161]
XP_003040568.1/6-216     -            211 HeLo                 PF14479.6    209     5e-44  159.6   0.8   1   1   1.7e-47   5.3e-44  159.5   0.8     1   184     1   179     1   211 0.89 [subseq from] hypothetical protein NECHADRAFT_55084 [[Nectria] haematococca mpVI 77-13-4] >EEU34855.1 hypothetical protein NECHADRAFT_55084 [[Nectria] haematococca mpVI 77-13-4]
TRM59820.1/5-226         -            222 HeLo                 PF14479.6    209   5.7e-44  159.4   0.1   1   1   2.1e-47   6.4e-44  159.3   0.1     1   209     1   222     1   222 0.94 [subseq from] prion-inhibition and propagation-domain-containing protein [Auriculariopsis ampla]
KGO68022.1/5-197         -            193 HeLo                 PF14479.6    209     6e-44  159.4   0.4   1   1   2.1e-47   6.6e-44  159.2   0.4     1   205     1   192     1   193 0.92 [subseq from] Het-s, C-terminal [Penicillium italicum]
RMJ20206.1/11-207        -            197 HeLo                 PF14479.6    209   6.3e-44  159.3   1.7   1   1   2.2e-47     7e-44  159.1   1.7     3   209     1   197     1   197 0.95 [subseq from] hypothetical protein CDV36_000096 [Fusarium sp. AF-12]
OQE72120.1/8-235         -            228 HeLo                 PF14479.6    209   6.4e-44  159.3   0.0   1   1   2.3e-47   7.2e-44  159.1   0.0     1   209     1   228     1   228 0.97 [subseq from] hypothetical protein PENNAL_c0100G00965 [Penicillium nalgiovense]
TVY81748.1/8-236         -            229 HeLo                 PF14479.6    209   6.5e-44  159.2   4.5   1   1   2.4e-47   7.4e-44  159.1   4.5     1   209     1   229     1   229 0.89 [subseq from] hypothetical protein LSUE1_G002820 [Lachnellula suecica]
XP_011319603.1/6-199     -            194 HeLo                 PF14479.6    209     7e-44  159.1   0.5   1   1   2.5e-47   7.7e-44  159.0   0.5     1   203     1   189     1   194 0.93 [subseq from] hypothetical protein FGSG_10600 [Fusarium graminearum PH-1] >ESU17341.1 hypothetical protein FGSG_10600 [Fusarium graminearum PH-1] >CEF76053.1 unnamed protein product [Fusarium graminearum]
KFY54911.1/9-227         -            219 HeLo                 PF14479.6    209   7.1e-44  159.1   0.1   1   1   2.6e-47   8.2e-44  158.9   0.1     4   209     1   219     1   219 0.84 [subseq from] hypothetical protein V496_07154 [Pseudogymnoascus sp. VKM F-4515 (FW-2607)] >KFY96425.1 hypothetical protein V498_02707 [Pseudogymnoascus sp. VKM F-4517 (FW-2822)]
OCL09986.1/11-208        -            198 HeLo                 PF14479.6    209   7.1e-44  159.1   0.0   1   1   2.6e-47     8e-44  158.9   0.0     4   209     1   198     1   198 0.91 [subseq from] hypothetical protein AOQ84DRAFT_353754 [Glonium stellatum]
CVL12044.1/5-210         -            206 HeLo                 PF14479.6    209   7.6e-44  159.0   0.2   1   1   2.7e-47   8.4e-44  158.9   0.2     1   206     1   205     1   206 0.93 [subseq from] related to small s protein [Fusarium proliferatum]
PWW72560.1/5-208         -            204 HeLo                 PF14479.6    209   7.8e-44  159.0   1.0   1   1   2.8e-47   8.7e-44  158.8   1.0     1   209     1   204     1   204 0.94 [subseq from] hypothetical protein C7212DRAFT_286224 [Tuber magnatum]
PNP38405.1/8-219         -            212 HeLo                 PF14479.6    209   7.8e-44  159.0   2.2   1   1   2.8e-47   8.8e-44  158.8   2.2     1   209     1   212     1   212 0.96 [subseq from] hypothetical protein TGAMA5MH_09764 [Trichoderma gamsii]
KAA8565749.1/128-372     -            245 HeLo                 PF14479.6    209   7.9e-44  159.0   1.0   1   1   3.2e-47     1e-43  158.6   1.0     1   209     1   245     1   245 0.94 [subseq from] hypothetical protein EYC84_009583 [Monilinia fructicola]
OJI91230.1/8-215         -            208 HeLo                 PF14479.6    209     8e-44  158.9   2.5   1   1   2.9e-47   9.1e-44  158.8   2.5     1   207     1   208     1   208 0.89 [subseq from] hypothetical protein ASPTUDRAFT_915973 [Aspergillus tubingensis CBS 134.48]
KYK56960.1/8-261         -            254 HeLo                 PF14479.6    209   8.1e-44  158.9   0.0   1   1   3.2e-47     1e-43  158.6   0.0     1   209     1   254     1   254 0.96 [subseq from] hypothetical protein DCS_03966 [Drechmeria coniospora]
XP_007804937.1/4-214     -            211 HeLo                 PF14479.6    209     9e-44  158.8   0.2   1   1   3.3e-47     1e-43  158.6   0.2     1   209     1   211     1   211 0.88 [subseq from] hypothetical protein EPUS_05933 [Endocarpon pusillum Z07020] >ERF69388.1 hypothetical protein EPUS_05933 [Endocarpon pusillum Z07020]
SCO75793.1/6-200         -            195 HeLo                 PF14479.6    209   9.4e-44  158.7   0.0   1   1   3.3e-47     1e-43  158.6   0.0     1   209     1   195     1   195 0.93 [subseq from] probable Heterokaryon incompatibility protein S [Fusarium oxysporum]
TGO33714.1/4-259         -            256 HeLo                 PF14479.6    209   9.8e-44  158.7   2.2   1   1   3.8e-47   1.2e-43  158.4   2.2     1   209     1   256     1   256 0.90 [subseq from] hypothetical protein BHYA_0230g00020 [Botrytis hyacinthi]
KZN94232.1/8-236         -            229 HeLo                 PF14479.6    209     1e-43  158.6   0.0   1   1   3.8e-47   1.2e-43  158.4   0.0     1   209     1   229     1   229 0.97 [subseq from] hypothetical protein EN45_044220 [Penicillium chrysogenum]
XP_013945787.1/8-219     -            212 HeLo                 PF14479.6    209   1.1e-43  158.5   2.1   1   1   3.9e-47   1.2e-43  158.4   2.1     1   209     1   212     1   212 0.96 [subseq from] hypothetical protein TRIATDRAFT_157395 [Trichoderma atroviride IMI 206040] >EHK47584.1 hypothetical protein TRIATDRAFT_157395 [Trichoderma atroviride IMI 206040]
XP_018038290.1/4-224     -            221 HeLo                 PF14479.6    209   1.1e-43  158.4   1.2   1   1   4.3e-47   1.3e-43  158.2   1.2     2   206     1   219     1   221 0.92 [subseq from] hypothetical protein CC84DRAFT_1256883 [Paraphaeosphaeria sporulosa] >OAG07925.1 hypothetical protein CC84DRAFT_1256883 [Paraphaeosphaeria sporulosa]
KXH51434.1/6-227         -            222 HeLo                 PF14479.6    209   1.2e-43  158.4   0.1   1   1   1.1e-46   3.3e-43  156.9   0.1     1   209     1   222     1   222 0.85 [subseq from] hypothetical protein CSIM01_08220 [Colletotrichum simmondsii]
KIM22050.1/5-218         -            214 HeLo                 PF14479.6    209   1.3e-43  158.3   0.2   1   1   4.6e-47   1.4e-43  158.1   0.2     1   209     1   214     1   214 0.88 [subseq from] hypothetical protein M408DRAFT_29057, partial [Serendipita vermifera MAFF 305830]
GAO83171.1/6-205         -            200 HeLo                 PF14479.6    209   1.3e-43  158.2   0.0   1   1   4.7e-47   1.5e-43  158.1   0.0     1   209     1   200     1   200 0.88 [subseq from] small glutamine-rich tetratricopeptide repeat-containing protein 2 [Aspergillus udagawae]
PQE11249.1/2-182         -            181 HeLo                 PF14479.6    209   1.3e-43  158.2   0.3   1   1   6.3e-47     2e-43  157.7   0.3    11   209     2   181     1   181 0.93 [subseq from] small s protein [Rutstroemia sp. NJR-2017a BVV2]
XP_007693456.1/6-193     -            188 HeLo                 PF14479.6    209   1.3e-43  158.2   2.1   1   1   4.8e-47   1.5e-43  158.1   2.1     1   199     1   187     1   188 0.93 [subseq from] hypothetical protein COCMIDRAFT_67068, partial [Bipolaris oryzae ATCC 44560] >EUC40024.1 hypothetical protein COCMIDRAFT_67068, partial [Bipolaris oryzae ATCC 44560]
XP_031052313.1/7-195     -            189 HeLo                 PF14479.6    209   1.4e-43  158.2   0.1   1   1   4.9e-47   1.5e-43  158.0   0.1     2   206     1   187     1   189 0.95 [subseq from] uncharacterized protein FOIG_16511 [Fusarium oxysporum f. sp. cubense tropical race 4 54006] >EMT74561.1 hypothetical protein FOC4_g10000206 [Fusarium oxysporum f. sp. cubense race 4] >EXL90223.1 hypothetical protein FOIG_16511 [Fusarium oxysporum f. sp. cubense tropical race 4 54006] >TXC10396.1 hypothetical protein FocTR4_00006126 [Fusarium oxysporum f. sp. cubense]
TRX93481.1/6-201         -            196 HeLo                 PF14479.6    209   1.5e-43  158.1   0.1   1   1   5.2e-47   1.6e-43  157.9   0.1     1   209     1   196     1   196 0.93 [subseq from] hypothetical protein FHL15_005756 [Xylaria flabelliformis]
TVY46158.1/8-236         -            229 HeLo                 PF14479.6    209   1.6e-43  158.0   2.7   1   1   5.7e-47   1.8e-43  157.8   2.7     1   209     1   229     1   229 0.87 [subseq from] hypothetical protein LOCC1_G003445 [Lachnellula occidentalis]
OTB09425.1/6-211         -            206 HeLo                 PF14479.6    209   1.8e-43  157.8   0.1   1   1   6.5e-47     2e-43  157.6   0.1     1   209     1   206     1   206 0.94 [subseq from] hypothetical protein M426DRAFT_6697 [Hypoxylon sp. CI-4A]
TGO76509.1/4-259         -            256 HeLo                 PF14479.6    209   1.8e-43  157.8   3.0   1   1   7.2e-47   2.3e-43  157.5   3.0     1   209     1   256     1   256 0.89 [subseq from] hypothetical protein BELL_0152g00190 [Botrytis elliptica]
TIC98003.1/5-211         -            207 HeLo                 PF14479.6    209   2.1e-43  157.6   0.0   1   1   7.4e-47   2.3e-43  157.4   0.0     1   206     1   206     1   207 0.95 [subseq from] Heterokaryon incompatibility protein S [Colletotrichum higginsianum]
XP_018152332.1/5-211     -            207 HeLo                 PF14479.6    209   2.1e-43  157.6   0.0   1   1   7.4e-47   2.3e-43  157.4   0.0     1   206     1   206     1   207 0.95 [subseq from] Small s protein-like protein [Colletotrichum higginsianum IMI 349063] >OBR03814.1 Small s protein-like protein [Colletotrichum higginsianum IMI 349063]
XP_003043834.1/6-194     -            189 HeLo                 PF14479.6    209   2.3e-43  157.4   0.0   1   1   8.3e-47   2.6e-43  157.3   0.0     1   206     1   187     1   189 0.95 [subseq from] hypothetical protein NECHADRAFT_48298 [[Nectria] haematococca mpVI 77-13-4] >EEU38121.1 hypothetical protein NECHADRAFT_48298 [[Nectria] haematococca mpVI 77-13-4]
EWZ43166.1/5-193         -            189 HeLo                 PF14479.6    209   2.6e-43  157.3   2.0   1   1   9.4e-47   2.9e-43  157.1   2.0     1   183     1   188     1   189 0.95 [subseq from] hypothetical protein FOZG_07897 [Fusarium oxysporum Fo47]
KFA62805.1/8-228         -            221 HeLo                 PF14479.6    209   2.9e-43  157.1   2.2   1   1     1e-46   3.3e-43  157.0   2.2     1   209     1   221     1   221 0.95 [subseq from] hypothetical protein S40285_03841 [Stachybotrys chlorohalonata IBT 40285]
RSL50337.1/11-212        -            202 HeLo                 PF14479.6    209     3e-43  157.1   0.2   1   1   1.1e-46   3.3e-43  156.9   0.2     3   209     1   202     1   202 0.90 [subseq from] hypothetical protein CEP54_012003 [Fusarium sp. AF-8]
XP_022482245.1/8-236     -            229 HeLo                 PF14479.6    209   3.1e-43  157.0   0.0   1   1   1.1e-46   3.5e-43  156.9   0.0     1   209     1   229     1   229 0.97 [subseq from] hypothetical protein PENARI_c112G06044 [Penicillium arizonense] >OGE46778.1 hypothetical protein PENARI_c112G06044 [Penicillium arizonense]
XP_003052861.1/6-201     -            196 HeLo                 PF14479.6    209   3.1e-43  157.0   0.1   1   1   1.1e-46   3.4e-43  156.9   0.1     1   206     1   194     1   196 0.92 [subseq from] hypothetical protein NECHADRAFT_99486 [[Nectria] haematococca mpVI 77-13-4] >EEU47148.1 hypothetical protein NECHADRAFT_99486 [[Nectria] haematococca mpVI 77-13-4]
KXN81750.1/7-208         -            202 HeLo                 PF14479.6    209   3.9e-43  156.7   0.0   1   1   1.4e-46   4.4e-43  156.5   0.0     6   209     1   202     1   202 0.95 [subseq from] Small glutamine-rich tetratricopeptide repeat-containing protein 2 [Leucoagaricus sp. SymC.cos]
EXL58423.1/5-214         -            210 HeLo                 PF14479.6    209     4e-43  156.7   2.0   1   1   1.4e-46   4.4e-43  156.5   2.0     1   206     1   209     1   210 0.93 [subseq from] hypothetical protein FOCG_01949 [Fusarium oxysporum f. sp. radicis-lycopersici 26381]
EQB48138.1/8-222         -            215 HeLo                 PF14479.6    209   4.2e-43  156.6   2.6   1   1   1.5e-46   4.6e-43  156.5   2.6     1   209     1   215     1   215 0.95 [subseq from] hypothetical protein CGLO_12660 [Colletotrichum gloeosporioides Cg-14]
EXA41439.1/11-212        -            202 HeLo                 PF14479.6    209   4.6e-43  156.5   0.9   1   1   1.6e-46   5.1e-43  156.3   0.9     3   209     1   202     1   202 0.88 [subseq from] hypothetical protein FOVG_09924 [Fusarium oxysporum f. sp. pisi HDV247] >EXK85986.1 hypothetical protein FOQG_10044 [Fusarium oxysporum f. sp. raphani 54005]
EXM13623.1/11-212        -            202 HeLo                 PF14479.6    209   4.6e-43  156.5   0.9   1   1   1.6e-46   5.1e-43  156.3   0.9     3   209     1   202     1   202 0.88 [subseq from] hypothetical protein FOTG_17936 [Fusarium oxysporum f. sp. vasinfectum 25433]
XP_007690709.1/5-223     -            219 HeLo                 PF14479.6    209   4.8e-43  156.4   0.3   1   1   1.8e-46   5.7e-43  156.2   0.3     1   209     1   219     1   219 0.90 [subseq from] hypothetical protein COCMIDRAFT_72496, partial [Bipolaris oryzae ATCC 44560] >EUC42801.1 hypothetical protein COCMIDRAFT_72496, partial [Bipolaris oryzae ATCC 44560]
XP_018241197.1/5-215     -            211 HeLo                 PF14479.6    209   4.8e-43  156.4   1.3   1   1   1.7e-46   5.4e-43  156.2   1.3     1   207     1   210     1   211 0.94 [subseq from] hypothetical protein FOXG_05726 [Fusarium oxysporum f. sp. lycopersici 4287] >KNB03152.1 hypothetical protein FOXG_05726 [Fusarium oxysporum f. sp. lycopersici 4287]
THV45652.1/4-252         -            249 HeLo                 PF14479.6    209     5e-43  156.4   2.0   1   1   1.9e-46   5.9e-43  156.1   2.0     1   209     1   249     1   249 0.90 [subseq from] hypothetical protein BGAL_0464g00030 [Botrytis galanthina]
XP_016642337.1/8-217     -            210 HeLo                 PF14479.6    209     5e-43  156.3   0.0   1   1   1.8e-46   5.6e-43  156.2   0.0     6   209     1   210     1   210 0.92 [subseq from] Uncharacterized protein SAPIO_CDS5759 [Scedosporium apiospermum] >KEZ42538.1 Uncharacterized protein SAPIO_CDS5759 [Scedosporium apiospermum]
KGO76507.1/8-218         -            211 HeLo                 PF14479.6    209   5.5e-43  156.2   0.1   1   1     2e-46   6.3e-43  156.0   0.1     1   209     1   211     1   211 0.93 [subseq from] Dehydrogenase, multihelical [Penicillium italicum]
TVY16888.1/12-187        -            176 HeLo                 PF14479.6    209   5.7e-43  156.2   1.4   1   1   2.2e-44   6.9e-41  149.4   1.4     4   209     1   176     1   176 0.94 [subseq from] hypothetical protein LARI1_G004125 [Lachnellula arida]
TVY92968.1/12-187        -            176 HeLo                 PF14479.6    209   5.7e-43  156.2   1.4   1   1   2.2e-44   6.9e-41  149.4   1.4     4   209     1   176     1   176 0.94 [subseq from] hypothetical protein LAWI1_G001307 [Lachnellula willkommii]
2WVO_A/7-198             -            192 HeLo                 PF14479.6    209   5.8e-43  156.1   0.3   1   1     2e-46   6.4e-43  156.0   0.3     2   206     1   191     1   192 0.92 [subseq from] Chain A, SMALL S PROTEIN >2WVO_B Chain B, SMALL S PROTEIN
XP_001903320.1/7-198     -            192 HeLo                 PF14479.6    209   5.8e-43  156.1   0.3   1   1     2e-46   6.4e-43  156.0   0.3     2   206     1   191     1   192 0.92 [subseq from] uncharacterized protein PODANS_3_620 [Podospora anserina S mat+] >B2ACC7.1 RecName: Full=Heterokaryon incompatibility protein S; AltName: Full=Big S protein; AltName: Full=Vegetative incompatibility protein S >AAB88771.1 big S [Podospora anserina] >CAP61092.1 unnamed protein product [Podospora anserina S mat+] >CDP26545.1 Big S protein encoded by the het-S gene [Podospora anserina S mat+]
XP_025396675.1/8-217     -            210 HeLo                 PF14479.6    209   5.8e-43  156.1   0.3   1   1   2.1e-46   6.4e-43  156.0   0.3     1   209     1   210     1   210 0.94 [subseq from] hypothetical protein BO70DRAFT_320362 [Aspergillus heteromorphus CBS 117.55] >PWY73021.1 hypothetical protein BO70DRAFT_320362 [Aspergillus heteromorphus CBS 117.55]
EXA28450.1/6-199         -            194 HeLo                 PF14479.6    209     6e-43  156.1   0.1   1   1   2.1e-46   6.6e-43  156.0   0.1     1   203     1   189     1   194 0.92 [subseq from] hypothetical protein FOVG_19946 [Fusarium oxysporum f. sp. pisi HDV247]
XP_031070803.1/11-212    -            202 HeLo                 PF14479.6    209   6.3e-43  156.0   0.8   1   1   2.2e-46     7e-43  155.9   0.8     3   209     1   202     1   202 0.87 [subseq from] uncharacterized protein FOIG_01782 [Fusarium oxysporum f. sp. cubense tropical race 4 54006] >EXM08714.1 hypothetical protein FOIG_01782 [Fusarium oxysporum f. sp. cubense tropical race 4 54006] >TXC05776.1 hypothetical protein FocTR4_00009673 [Fusarium oxysporum f. sp. cubense]
TVY62200.1/11-212        -            202 HeLo                 PF14479.6    209   6.6e-43  156.0   1.0   1   1   2.4e-46   7.3e-43  155.8   1.0     3   209     1   202     1   202 0.88 [subseq from] Vegetative incompatibility protein HET-E-1 [Fusarium oxysporum f. sp. cubense]
RMZ74865.1/6-195         -            190 HeLo                 PF14479.6    209   6.6e-43  155.9   0.1   1   1   2.4e-46   7.4e-43  155.8   0.1     1   200     1   189     1   190 0.93 [subseq from] hypothetical protein DV737_g5651, partial [Chaetothyriales sp. CBS 132003]
XP_014562809.1/5-202     -            198 HeLo                 PF14479.6    209     7e-43  155.9   0.1   1   1   2.5e-46   7.8e-43  155.7   0.1     1   207     1   197     1   198 0.94 [subseq from] hypothetical protein COCVIDRAFT_76318, partial [Bipolaris victoriae FI3] >EUN33217.1 hypothetical protein COCVIDRAFT_76318, partial [Bipolaris victoriae FI3]
ORX98620.1/5-201         -            197 HeLo                 PF14479.6    209     7e-43  155.9   0.1   1   1   2.5e-46   7.6e-43  155.7   0.1     1   206     1   195     1   197 0.86 [subseq from] prion-inhibition and propagation-domain-containing protein [Clohesyomyces aquaticus]
KIL84895.1/5-226         -            222 HeLo                 PF14479.6    209   7.1e-43  155.8   0.1   1   1   2.6e-46     8e-43  155.7   0.1     1   206     1   221     1   222 0.91 [subseq from] hypothetical protein FAVG1_11765 [Fusarium avenaceum]
XP_007728167.1/4-303     -            300 HeLo                 PF14479.6    209   7.2e-43  155.8   2.6   1   1   3.8e-46   1.2e-42  155.1   2.6     1   209     1   300     1   300 0.90 [subseq from] serine/threonine protein kinase [Capronia coronata CBS 617.96] >EXJ78719.1 serine/threonine protein kinase [Capronia coronata CBS 617.96]
PQE05223.1/8-226         -            219 HeLo                 PF14479.6    209   7.3e-43  155.8   3.5   1   1   2.6e-46   8.2e-43  155.6   3.5     1   209     1   219     1   219 0.89 [subseq from] kinase catalytic domain-containing protein [Rutstroemia sp. NJR-2017a BBW]
RPA95382.1/11-211        -            201 HeLo                 PF14479.6    209   8.7e-43  155.6   0.0   1   1   3.1e-46   9.7e-43  155.4   0.0     6   199     1   199     1   201 0.86 [subseq from] hypothetical protein L873DRAFT_1829838 [Choiromyces venosus 120613-1]
PQE30940.1/8-226         -            219 HeLo                 PF14479.6    209   9.1e-43  155.5   3.4   1   1   3.3e-46     1e-42  155.3   3.4     1   209     1   219     1   219 0.88 [subseq from] catalytic domain-containing protein [Rutstroemia sp. NJR-2017a WRK4]
CEL09857.1/8-216         -            209 HeLo                 PF14479.6    209   1.1e-42  155.3   5.5   1   1   3.9e-46   1.2e-42  155.1   5.5     1   207     1   208     1   209 0.89 [subseq from] hypothetical protein ASPCAL12986 [Aspergillus calidoustus]
XP_007827678.1/6-238     -            233 HeLo                 PF14479.6    209   1.2e-42  155.1   0.0   1   1   4.5e-46   1.4e-42  154.9   0.0     1   209     1   233     1   233 0.87 [subseq from] hypothetical protein PFICI_00906 [Pestalotiopsis fici W106-1] >ETS87078.1 hypothetical protein PFICI_00906 [Pestalotiopsis fici W106-1]
XP_009225909.1/5-208     -            204 HeLo                 PF14479.6    209   1.2e-42  155.1   0.0   1   1   4.3e-46   1.3e-42  154.9   0.0     1   202     1   200     1   204 0.94 [subseq from] hypothetical protein GGTG_09786 [Gaeumannomyces tritici R3-111a-1] >EJT72935.1 hypothetical protein GGTG_09786 [Gaeumannomyces tritici R3-111a-1]
XP_001228587.1/5-208     -            204 HeLo                 PF14479.6    209   1.3e-42  155.0   0.0   1   1   4.6e-46   1.4e-42  154.8   0.0     1   209     1   204     1   204 0.92 [subseq from] hypothetical protein CHGG_10660 [Chaetomium globosum CBS 148.51] >EAQ84256.1 hypothetical protein CHGG_10660 [Chaetomium globosum CBS 148.51]
XP_007749093.1/9-211     -            203 HeLo                 PF14479.6    209   1.3e-42  155.0   0.2   1   1   4.6e-46   1.4e-42  154.8   0.2     2   207     1   202     1   203 0.92 [subseq from] hypothetical protein A1O5_10327 [Cladophialophora psammophila CBS 110553] >EXJ66656.1 hypothetical protein A1O5_10327 [Cladophialophora psammophila CBS 110553]
XP_007779052.1/6-200     -            195 HeLo                 PF14479.6    209   1.3e-42  155.0   2.2   1   1   4.7e-46   1.5e-42  154.8   2.2     2   199     1   193     1   195 0.92 [subseq from] hypothetical protein W97_02963 [Coniosporium apollinis CBS 100218] >EON63735.1 hypothetical protein W97_02963 [Coniosporium apollinis CBS 100218]
XP_001586933.1/10-209    -            200 HeLo                 PF14479.6    209   1.3e-42  154.9   0.2   1   1   4.8e-46   1.5e-42  154.8   0.2     1   209     1   200     1   200 0.95 [subseq from] hypothetical protein SS1G_11962 [Sclerotinia sclerotiorum 1980 UF-70] >EDN97437.1 hypothetical protein SS1G_11962 [Sclerotinia sclerotiorum 1980 UF-70] >APA14243.1 hypothetical protein sscle_12g090130 [Sclerotinia sclerotiorum 1980 UF-70]
XP_007714898.1/6-203     -            198 HeLo                 PF14479.6    209   1.4e-42  154.9   0.1   1   1   5.1e-46   1.6e-42  154.7   0.1     1   207     1   197     1   198 0.94 [subseq from] hypothetical protein COCCADRAFT_44375, partial [Bipolaris zeicola 26-R-13] >EUC30786.1 hypothetical protein COCCADRAFT_44375, partial [Bipolaris zeicola 26-R-13]
RSL54130.1/6-193         -            188 HeLo                 PF14479.6    209   1.5e-42  154.8   0.3   1   1   5.2e-46   1.6e-42  154.7   0.3     1   200     1   184     1   188 0.87 [subseq from] hypothetical protein CEP53_007523 [Fusarium sp. AF-6]
XP_007806136.1/6-200     -            195 HeLo                 PF14479.6    209   1.5e-42  154.8   0.2   1   1   5.4e-46   1.7e-42  154.6   0.2     1   202     1   191     1   195 0.96 [subseq from] hypothetical protein EPUS_08668 [Endocarpon pusillum Z07020] >ERF68231.1 hypothetical protein EPUS_08668 [Endocarpon pusillum Z07020]
RSM20353.1/6-193         -            188 HeLo                 PF14479.6    209   1.6e-42  154.7   0.1   1   1   5.7e-46   1.8e-42  154.5   0.1     1   200     1   184     1   188 0.89 [subseq from] hypothetical protein CDV31_000848 [Fusarium ambrosium]
PMD41515.1/11-207        -            197 HeLo                 PF14479.6    209   1.8e-42  154.5   0.0   1   1   6.4e-46     2e-42  154.4   0.0     7   207     1   196     1   197 0.91 [subseq from] hypothetical protein L207DRAFT_581940 [Hyaloscypha variabilis F]
KIL64269.1/7-209         -            203 HeLo                 PF14479.6    209   1.8e-42  154.5   0.0   1   1   6.6e-46   2.1e-42  154.3   0.0     6   209     1   203     1   203 0.89 [subseq from] hypothetical protein M378DRAFT_186811 [Amanita muscaria Koide BX008]
KFZ19863.1/4-262         -            259 HeLo                 PF14479.6    209   2.2e-42  154.3   3.4   1   1   8.5e-46   2.7e-42  154.0   3.4     1   209     1   259     1   259 0.91 [subseq from] hypothetical protein V501_00437 [Pseudogymnoascus sp. VKM F-4519 (FW-2642)]
KEY66125.1/7-234         -            228 HeLo                 PF14479.6    209   2.2e-42  154.3   0.0   1   1   2.8e-45   8.7e-42  152.3   0.0     1   209     1   228     1   228 0.93 [subseq from] hypothetical protein S7711_05297 [Stachybotrys chartarum IBT 7711] >KFA50819.1 hypothetical protein S40293_05805 [Stachybotrys chartarum IBT 40293]
KFA73338.1/7-234         -            228 HeLo                 PF14479.6    209   2.2e-42  154.3   0.0   1   1   2.8e-45   8.7e-42  152.3   0.0     1   209     1   228     1   228 0.93 [subseq from] hypothetical protein S40288_03888 [Stachybotrys chartarum IBT 40288]
VBB76641.1/6-198         -            193 HeLo                 PF14479.6    209   2.2e-42  154.2   0.1   1   1   7.9e-46   2.5e-42  154.1   0.1     1   206     1   192     1   193 0.92 [subseq from] Big S protein encoded by the het-S gene [Podospora comata]
CZT46629.1/6-197         -            192 HeLo                 PF14479.6    209   2.3e-42  154.2   0.0   1   1   8.1e-46   2.5e-42  154.0   0.0     1   203     1   189     1   192 0.94 [subseq from] related to Heterokaryon incompatibility protein s [Rhynchosporium secalis]
KLU82129.1/5-207         -            203 HeLo                 PF14479.6    209   2.4e-42  154.1   3.2   1   1   8.4e-46   2.6e-42  154.0   3.2     1   202     1   198     1   203 0.87 [subseq from] hypothetical protein MAPG_01206 [Magnaporthiopsis poae ATCC 64411]
RYN76287.1/5-198         -            194 HeLo                 PF14479.6    209   2.4e-42  154.1   0.0   1   1   8.7e-46   2.7e-42  153.9   0.0     1   197     1   192     1   194 0.92 [subseq from] hypothetical protein AA0117_g5740 [Alternaria alternata]
XP_008085285.1/6-207     -            202 HeLo                 PF14479.6    209   2.5e-42  154.1   0.2   1   1     9e-46   2.8e-42  153.9   0.2     1   209     1   202     1   202 0.97 [subseq from] UBC-like protein [Glarea lozoyensis ATCC 20868] >EPE27926.1 UBC-like protein [Glarea lozoyensis ATCC 20868]
TKW59440.1/6-221         -            216 HeLo                 PF14479.6    209   2.6e-42  154.0   0.6   1   1   9.4e-46   2.9e-42  153.8   0.6     2   209     1   216     1   216 0.91 [subseq from] hypothetical protein CTA1_10209 [Colletotrichum tanaceti]
TVY50095.1/12-187        -            176 HeLo                 PF14479.6    209   2.7e-42  154.0   1.6   1   1   5.4e-44   1.7e-40  148.1   1.6     4   209     1   176     1   176 0.92 [subseq from] hypothetical protein LOCC1_G000026 [Lachnellula occidentalis]
KXL50873.1/4-216         -            213 HeLo                 PF14479.6    209   2.7e-42  153.9   1.7   1   1     1e-45   3.1e-42  153.7   1.7     1   209     1   213     1   213 0.84 [subseq from] hypothetical protein FE78DRAFT_136990 [Acidomyces richmondensis] >KYG42422.1 hypothetical protein M433DRAFT_73801 [Acidomyces richmondensis BFW]
RYP53535.1/6-200         -            195 HeLo                 PF14479.6    209   2.9e-42  153.8   0.1   1   1     1e-45   3.3e-42  153.7   0.1     1   209     1   195     1   195 0.93 [subseq from] hypothetical protein DL768_001490 [Monosporascus sp. mg162]
CZT04698.1/6-197         -            192 HeLo                 PF14479.6    209   3.1e-42  153.8   0.1   1   1   1.1e-45   3.5e-42  153.6   0.1     1   203     1   189     1   192 0.94 [subseq from] related to Heterokaryon incompatibility protein s [Rhynchosporium commune]
KAE8442729.1/6-210       -            205 HeLo                 PF14479.6    209   3.2e-42  153.7   1.2   1   1   1.1e-45   3.5e-42  153.6   1.2     1   206     1   203     1   205 0.92 [subseq from] hypothetical protein EG329_002920 [Venturia inaequalis]
KLP09142.1/5-212         -            208 HeLo                 PF14479.6    209   3.7e-42  153.5   0.1   1   1   1.3e-45   4.1e-42  153.4   0.1     1   206     1   207     1   208 0.91 [subseq from] small s protein [Fusarium fujikuroi] >SCO35591.1 related to small s protein [Fusarium fujikuroi] >SCO03473.1 related to small s protein [Fusarium fujikuroi]
QGI61170.1/5-212         -            208 HeLo                 PF14479.6    209   3.7e-42  153.5   0.1   1   1   1.3e-45   4.1e-42  153.4   0.1     1   206     1   207     1   208 0.91 [subseq from] hypothetical protein CEK27_005141 [Fusarium fujikuroi] >QGI78347.1 hypothetical protein CEK25_005076 [Fusarium fujikuroi] >QGI92068.1 hypothetical protein CEK26_005137 [Fusarium fujikuroi]
SCN72191.1/5-212         -            208 HeLo                 PF14479.6    209   3.7e-42  153.5   0.1   1   1   1.3e-45   4.1e-42  153.4   0.1     1   206     1   207     1   208 0.91 [subseq from] related to small s protein [Fusarium fujikuroi]
SCO09631.1/5-212         -            208 HeLo                 PF14479.6    209   3.7e-42  153.5   0.1   1   1   1.3e-45   4.1e-42  153.4   0.1     1   206     1   207     1   208 0.91 [subseq from] related to small s protein [Fusarium fujikuroi]
SCV37222.1/5-212         -            208 HeLo                 PF14479.6    209   3.7e-42  153.5   0.1   1   1   1.3e-45   4.1e-42  153.4   0.1     1   206     1   207     1   208 0.91 [subseq from] related to small s protein [Fusarium fujikuroi]
XP_023426924.1/5-212     -            208 HeLo                 PF14479.6    209   3.7e-42  153.5   0.1   1   1   1.3e-45   4.1e-42  153.4   0.1     1   206     1   207     1   208 0.91 [subseq from] related to small s protein [Fusarium fujikuroi IMI 58289] >CCT64843.1 related to small s protein [Fusarium fujikuroi IMI 58289] >SCN89739.1 related to small s protein [Fusarium fujikuroi]
XP_013960842.1/8-238     -            231 HeLo                 PF14479.6    209   4.2e-42  153.3   0.1   1   1   1.6e-45   5.1e-42  153.1   0.1     6   209     1   231     1   231 0.93 [subseq from] hypothetical protein TRIVIDRAFT_188908 [Trichoderma virens Gv29-8] >EHK26644.1 hypothetical protein TRIVIDRAFT_188908 [Trichoderma virens Gv29-8]
CZS96767.1/6-197         -            192 HeLo                 PF14479.6    209   4.3e-42  153.3   0.0   1   1   1.5e-45   4.8e-42  153.1   0.0     1   203     1   189     1   192 0.94 [subseq from] related to Heterokaryon incompatibility protein s [Rhynchosporium agropyri]
2WVN_A/8-200             -            193 HeLo                 PF14479.6    209   4.4e-42  153.3   0.2   1   1   1.6e-45   4.9e-42  153.1   0.2     1   206     1   192     1   193 0.92 [subseq from] Chain A, SMALL S PROTEIN
Q03689.3/6-198           -            193 HeLo                 PF14479.6    209   4.4e-42  153.3   0.2   1   1   1.6e-45   4.9e-42  153.1   0.2     1   206     1   192     1   193 0.92 [subseq from] RecName: Full=Heterokaryon incompatibility protein s; AltName: Full=Small s protein; AltName: Full=Vegetative incompatibility protein s >AAB94631.1 small s protein [Podospora anserina]
RYP66885.1/6-200         -            195 HeLo                 PF14479.6    209     5e-42  153.1   0.1   1   1   1.8e-45   5.5e-42  152.9   0.1     1   209     1   195     1   195 0.93 [subseq from] hypothetical protein DL771_007542 [Monosporascus sp. 5C6A]
KIH89918.1/9-215         -            207 HeLo                 PF14479.6    209   5.1e-42  153.0   0.0   1   1   1.8e-45   5.7e-42  152.9   0.0     8   209     2   207     1   207 0.92 [subseq from] hypothetical protein SPBR_00098 [Sporothrix brasiliensis 5110]
XP_007749354.1/10-213    -            204 HeLo                 PF14479.6    209   5.2e-42  153.0   0.2   1   1   1.9e-45   5.8e-42  152.9   0.2     1   209     1   204     1   204 0.93 [subseq from] hypothetical protein A1O5_10588 [Cladophialophora psammophila CBS 110553] >EXJ66436.1 hypothetical protein A1O5_10588 [Cladophialophora psammophila CBS 110553]
KFY10362.1/6-210         -            205 HeLo                 PF14479.6    209   5.5e-42  152.9   0.1   1   1     2e-45   6.3e-42  152.8   0.1     1   209     1   205     1   205 0.89 [subseq from] hypothetical protein V492_05064 [Pseudogymnoascus sp. VKM F-4246]
RSL89918.1/6-193         -            188 HeLo                 PF14479.6    209   5.6e-42  152.9   0.1   1   1     2e-45   6.3e-42  152.8   0.1     1   200     1   184     1   188 0.89 [subseq from] hypothetical protein CEP51_001007 [Fusarium sp. AF-3]
SCO86359.1/11-212        -            202 HeLo                 PF14479.6    209   5.7e-42  152.9   1.2   1   1     2e-45   6.4e-42  152.7   1.2     3   209     1   202     1   202 0.88 [subseq from] related to small s protein [Fusarium oxysporum]
KFY20051.1/121-344       -            224 HeLo                 PF14479.6    209   6.3e-42  152.8   3.7   1   1   2.3e-45   7.1e-42  152.6   3.7     1   209     1   224     1   224 0.89 [subseq from] hypothetical protein V491_04021, partial [Pseudogymnoascus sp. VKM F-3775]
CEJ81042.1/8-234         -            227 HeLo                 PF14479.6    209   6.4e-42  152.7   2.4   1   1   2.4e-45   7.4e-42  152.5   2.4     1   209     1   227     1   227 0.92 [subseq from] hypothetical protein VHEMI01194 [Torrubiella hemipterigena]
RSM15967.1/6-179         -            174 HeLo                 PF14479.6    209   6.8e-42  152.6   0.0   1   1   2.5e-45   7.7e-42  152.5   0.0     1   187     1   173     1   174 0.92 [subseq from] hypothetical protein CEP52_000424 [Fusarium sp. AF-4]
PNP86082.1/5-208         -            204 HeLo                 PF14479.6    209   6.9e-42  152.6   1.8   1   1   2.4e-45   7.6e-42  152.5   1.8     1   206     1   203     1   204 0.90 [subseq from] hypothetical protein FNYG_01138 [Fusarium nygamai]
RKK66727.1/5-204         -            200 HeLo                 PF14479.6    209   7.3e-42  152.6   0.4   1   1   2.6e-45     8e-42  152.4   0.4     1   203     1   197     1   200 0.91 [subseq from] hypothetical protein BFJ69_g15147 [Fusarium oxysporum]
RSL41847.1/4-217         -            214 HeLo                 PF14479.6    209   7.3e-42  152.5   0.6   1   1   2.6e-45   8.2e-42  152.4   0.6     1   209     1   214     1   214 0.88 [subseq from] hypothetical protein CEP54_015693 [Fusarium sp. AF-8]
OAK94517.1/5-207         -            203 HeLo                 PF14479.6    209   7.7e-42  152.5   1.1   1   1   2.7e-45   8.6e-42  152.3   1.1     1   206     1   201     1   203 0.91 [subseq from] hypothetical protein IQ06DRAFT_298529 [Stagonospora sp. SRC1lsM3a]
RYP37181.1/6-200         -            195 HeLo                 PF14479.6    209   8.8e-42  152.3   0.1   1   1   3.1e-45   9.7e-42  152.1   0.1     1   209     1   195     1   195 0.93 [subseq from] hypothetical protein DL767_003000 [Monosporascus sp. MG133]
XP_008020949.1/5-201     -            197 HeLo                 PF14479.6    209     1e-41  152.0   2.7   1   1   3.7e-45   1.2e-41  151.9   2.7     1   201     1   196     1   197 0.92 [subseq from] hypothetical protein SETTUDRAFT_162498 [Exserohilum turcica Et28A] >EOA91947.1 hypothetical protein SETTUDRAFT_162498 [Exserohilum turcica Et28A]
OTB06937.1/6-199         -            194 HeLo                 PF14479.6    209   1.1e-41  152.0   2.0   1   1   3.8e-45   1.2e-41  151.9   2.0     1   202     1   192     1   194 0.95 [subseq from] hypothetical protein M426DRAFT_318309 [Hypoxylon sp. CI-4A]
ORX94026.1/5-220         -            216 HeLo                 PF14479.6    209   1.1e-41  152.0   0.3   1   1   3.9e-45   1.2e-41  151.8   0.3     1   207     1   215     1   216 0.85 [subseq from] prion-inhibition and propagation-domain-containing protein [Clohesyomyces aquaticus]
KPM38967.1/9-252         -            244 HeLo                 PF14479.6    209   1.1e-41  152.0   0.0   1   1   4.3e-45   1.3e-41  151.7   0.0     1   209     1   244     1   244 0.86 [subseq from] hypothetical protein AK830_g7602 [Neonectria ditissima]
OBT80835.1/8-235         -            228 HeLo                 PF14479.6    209   1.1e-41  151.9   2.1   1   1   4.1e-45   1.3e-41  151.7   2.1     1   209     1   228     1   228 0.87 [subseq from] hypothetical protein VF21_00038 [Pseudogymnoascus sp. 05NY08] >OBT80944.1 hypothetical protein VF21_00257 [Pseudogymnoascus sp. 05NY08]
KFX88431.1/701-928       -            228 HeLo                 PF14479.6    209   1.3e-41  151.7   1.8   1   1   4.7e-45   1.5e-41  151.5   1.8     1   209     1   228     1   228 0.92 [subseq from] hypothetical protein V490_07642 [Pseudogymnoascus sp. VKM F-3557]
KFY58656.1/701-928       -            228 HeLo                 PF14479.6    209   1.3e-41  151.7   1.8   1   1   4.7e-45   1.5e-41  151.5   1.8     1   209     1   228     1   228 0.92 [subseq from] hypothetical protein V497_04717 [Pseudogymnoascus sp. VKM F-4516 (FW-969)]
OBS23224.1/6-200         -            195 HeLo                 PF14479.6    209   1.4e-41  151.6   0.1   1   1   4.9e-45   1.5e-41  151.5   0.1     1   207     1   194     1   195 0.93 [subseq from] hypothetical protein FPOA_03777 [Fusarium poae]
KFY52207.1/701-928       -            228 HeLo                 PF14479.6    209   1.4e-41  151.6   2.5   1   1   5.3e-45   1.6e-41  151.4   2.5     1   209     1   228     1   228 0.91 [subseq from] hypothetical protein V496_08604 [Pseudogymnoascus sp. VKM F-4515 (FW-2607)] >KFZ00038.1 hypothetical protein V498_00342 [Pseudogymnoascus sp. VKM F-4517 (FW-2822)]
KFY39475.1/6-210         -            205 HeLo                 PF14479.6    209   1.5e-41  151.6   0.0   1   1   5.3e-45   1.7e-41  151.4   0.0     1   209     1   205     1   205 0.90 [subseq from] hypothetical protein V494_03966 [Pseudogymnoascus sp. VKM F-4513 (FW-928)]
PMD37952.1/8-199         -            192 HeLo                 PF14479.6    209   1.5e-41  151.6   0.0   1   1   5.6e-45   1.7e-41  151.3   0.0     5   185     2   178     1   187 0.93 [subseq from] hypothetical protein L207DRAFT_567723 [Hyaloscypha variabilis F]
RYN60974.1/5-198         -            194 HeLo                 PF14479.6    209   1.5e-41  151.5   0.0   1   1   5.3e-45   1.6e-41  151.4   0.0     1   197     1   192     1   194 0.92 [subseq from] hypothetical protein AA0114_g851 [Alternaria tenuissima]
XP_024736417.1/6-211     -            206 HeLo                 PF14479.6    209   1.8e-41  151.3   0.0   1   1   6.4e-45     2e-41  151.1   0.0     1   209     1   206     1   206 0.91 [subseq from] hypothetical protein K444DRAFT_652887 [Hyaloscypha bicolor E] >PMD59513.1 hypothetical protein K444DRAFT_652887 [Hyaloscypha bicolor E]
RSM03276.1/4-217         -            214 HeLo                 PF14479.6    209     2e-41  151.1   0.3   1   1   7.2e-45   2.2e-41  151.0   0.3     1   209     1   214     1   214 0.87 [subseq from] hypothetical protein CDV31_010552 [Fusarium ambrosium]
XP_003049728.1/4-217     -            214 HeLo                 PF14479.6    209     2e-41  151.1   0.5   1   1   7.4e-45   2.3e-41  150.9   0.5     1   209     1   214     1   214 0.91 [subseq from] hypothetical protein NECHADRAFT_73994 [[Nectria] haematococca mpVI 77-13-4] >EEU44015.1 hypothetical protein NECHADRAFT_73994 [[Nectria] haematococca mpVI 77-13-4]
GAD97616.1/8-217         -            210 HeLo                 PF14479.6    209   2.1e-41  151.0   3.8   1   1   7.7e-45   2.4e-41  150.9   3.8     1   209     1   210     1   210 0.90 [subseq from] predicted protein [Byssochlamys spectabilis No. 5]
XP_001905461.1/6-206     -            201 HeLo                 PF14479.6    209   2.2e-41  151.0   0.4   1   1     8e-45   2.5e-41  150.8   0.4     1   207     1   200     1   201 0.87 [subseq from] uncharacterized protein PODANS_7_900 [Podospora anserina S mat+] >CAP65703.1 unnamed protein product [Podospora anserina S mat+] >CDP32763.1 Putative protein of unknown function with a rho-like GTP binding domain [Podospora anserina S mat+]
TGO11288.1/4-259         -            256 HeLo                 PF14479.6    209   2.2e-41  151.0   0.4   1   1   8.8e-45   2.7e-41  150.7   0.4     1   209     1   256     1   256 0.91 [subseq from] hypothetical protein BTUL_0113g00180 [Botrytis tulipae]
XP_025583903.1/4-217     -            214 HeLo                 PF14479.6    209   2.3e-41  150.9   3.8   1   1   8.2e-45   2.6e-41  150.8   3.8     1   209     1   214     1   214 0.88 [subseq from] uncharacterized protein FVRRES_04619 [Fusarium venenatum] >CEI60183.1 unnamed protein product [Fusarium venenatum]
XP_018073611.1/5-207     -            203 HeLo                 PF14479.6    209   2.3e-41  150.9   0.1   1   1   8.4e-45   2.6e-41  150.7   0.1     1   209     1   203     1   203 0.95 [subseq from] hypothetical protein LY89DRAFT_487318 [Phialocephala scopiformis] >KUJ19256.1 hypothetical protein LY89DRAFT_487318 [Phialocephala scopiformis]
VBB87249.1/6-206         -            201 HeLo                 PF14479.6    209   2.4e-41  150.8   0.4   1   1   8.7e-45   2.7e-41  150.7   0.4     1   207     1   200     1   201 0.87 [subseq from] Putative protein of unknown function with a rho-like GTP binding domain [Podospora comata]
XP_003174493.1/6-210     -            205 HeLo                 PF14479.6    209   2.4e-41  150.8   0.0   1   1   8.6e-45   2.7e-41  150.7   0.0     1   209     1   205     1   205 0.88 [subseq from] hypothetical protein MGYG_02021 [Nannizzia gypsea CBS 118893] >EFQ99010.1 hypothetical protein MGYG_02021 [Nannizzia gypsea CBS 118893]
RMJ10882.1/4-217         -            214 HeLo                 PF14479.6    209   2.4e-41  150.8   0.9   1   1   8.7e-45   2.7e-41  150.7   0.9     1   209     1   214     1   214 0.88 [subseq from] hypothetical protein CDV36_009453 [Fusarium sp. AF-12] >RTE81000.1 hypothetical protein BHE90_004483 [Fusarium euwallaceae]
RSL92266.1/4-217         -            214 HeLo                 PF14479.6    209   2.4e-41  150.8   0.9   1   1   8.7e-45   2.7e-41  150.7   0.9     1   209     1   214     1   214 0.88 [subseq from] hypothetical protein CEP52_013909 [Fusarium sp. AF-4]
OCK91498.1/6-200         -            195 HeLo                 PF14479.6    209   2.5e-41  150.8   1.0   1   1   8.9e-45   2.8e-41  150.6   1.0     1   198     1   193     1   195 0.92 [subseq from] hypothetical protein K441DRAFT_664799 [Cenococcum geophilum 1.58]
RYP55256.1/6-198         -            193 HeLo                 PF14479.6    209   2.5e-41  150.8   0.0   1   1   8.8e-45   2.8e-41  150.7   0.0     1   206     1   192     1   193 0.91 [subseq from] hypothetical protein DL768_000011 [Monosporascus sp. mg162]
KKO99055.1/8-218         -            211 HeLo                 PF14479.6    209   2.6e-41  150.7   3.3   1   1   9.4e-45   2.9e-41  150.6   3.3     1   209     1   211     1   211 0.93 [subseq from] hypothetical protein THAR02_08843 [Trichoderma harzianum]
XP_002839092.1/10-218    -            209 HeLo                 PF14479.6    209   2.8e-41  150.7   0.0   1   1   9.9e-45   3.1e-41  150.5   0.0     6   209     1   209     1   209 0.87 [subseq from] hypothetical protein [Tuber melanosporum Mel28] >CAZ83283.1 unnamed protein product [Tuber melanosporum]
EXL45109.1/6-198         -            193 HeLo                 PF14479.6    209   2.9e-41  150.6   0.5   1   1   1.1e-44   3.4e-41  150.4   0.5     1   199     1   187     1   192 0.93 [subseq from] hypothetical protein FOCG_13868 [Fusarium oxysporum f. sp. radicis-lycopersici 26381]
KAB2110503.1/5-198       -            194 HeLo                 PF14479.6    209     3e-41  150.5   0.0   1   1   1.1e-44   3.3e-41  150.4   0.0     1   196     1   191     1   194 0.90 [subseq from] hypothetical protein AG0111_0g1635 [Alternaria gaisen]
SCV45553.1/5-212         -            208 HeLo                 PF14479.6    209     3e-41  150.5   0.2   1   1   1.1e-44   3.3e-41  150.4   0.2     1   206     1   207     1   208 0.90 [subseq from] related to small s protein [Fusarium fujikuroi]
PMD31611.1/9-242         -            234 HeLo                 PF14479.6    209   3.1e-41  150.5   1.1   1   1   1.2e-44   3.6e-41  150.3   1.1     1   197     1   232     1   234 0.84 [subseq from] hypothetical protein L207DRAFT_519377 [Hyaloscypha variabilis F]
OCK92318.1/5-226         -            222 HeLo                 PF14479.6    209   3.2e-41  150.5   0.8   1   1   1.2e-44   3.7e-41  150.2   0.8     1   206     1   221     1   222 0.91 [subseq from] hypothetical protein K441DRAFT_639828 [Cenococcum geophilum 1.58]
RSL78307.1/4-217         -            214 HeLo                 PF14479.6    209   3.2e-41  150.4   0.7   1   1   1.2e-44   3.6e-41  150.3   0.7     1   209     1   214     1   214 0.88 [subseq from] hypothetical protein CEP51_008321 [Fusarium sp. AF-3]
RYO39763.1/5-207         -            203 HeLo                 PF14479.6    209   3.4e-41  150.4   0.7   1   1   1.2e-44   3.7e-41  150.2   0.7     1   206     1   201     1   203 0.91 [subseq from] hypothetical protein AA0113_g11162 [Alternaria arborescens]
PVI04882.1/4-226         -            223 HeLo                 PF14479.6    209   3.4e-41  150.4   3.4   1   1   1.3e-44     4e-41  150.1   3.4     2   209     1   223     1   223 0.92 [subseq from] hypothetical protein DM02DRAFT_517809 [Periconia macrospinosa]
OBT48572.1/8-235         -            228 HeLo                 PF14479.6    209   3.5e-41  150.3   3.4   1   1   1.3e-44     4e-41  150.1   3.4     1   209     1   228     1   228 0.84 [subseq from] hypothetical protein VE00_01341 [Pseudogymnoascus sp. WSF 3629]
PYH94511.1/8-217         -            210 HeLo                 PF14479.6    209     4e-41  150.1   0.2   1   1   1.4e-44   4.5e-41  150.0   0.2     1   209     1   210     1   210 0.85 [subseq from] hypothetical protein BO71DRAFT_228390 [Aspergillus ellipticus CBS 707.79]
RZR65384.1/6-195         -            190 HeLo                 PF14479.6    209     4e-41  150.1   1.4   1   1   1.5e-44   4.7e-41  149.9   1.4     1   199     1   186     1   189 0.91 [subseq from] hypothetical protein I1G_00010202 [Pochonia chlamydosporia 123]
XP_018152331.1/6-228     -            223 HeLo                 PF14479.6    209   4.1e-41  150.1   0.4   1   1   1.5e-44   4.6e-41  149.9   0.4     2   209     1   223     1   223 0.89 [subseq from] Small s protein-like protein [Colletotrichum higginsianum IMI 349063] >OBR03813.1 Small s protein-like protein [Colletotrichum higginsianum IMI 349063] >TIC97278.1 Heterokaryon incompatibility protein S [Colletotrichum higginsianum]
XP_009256860.1/6-200     -            195 HeLo                 PF14479.6    209   4.2e-41  150.1   0.0   1   1   1.5e-44   4.6e-41  149.9   0.0     1   207     1   194     1   195 0.92 [subseq from] HETS [Fusarium pseudograminearum CS3096] >EKJ74396.1 HETS [Fusarium pseudograminearum CS3096]
XP_024324180.1/8-235     -            228 HeLo                 PF14479.6    209   4.3e-41  150.0   3.1   1   1   1.6e-44   4.9e-41  149.8   3.1     1   209     1   228     1   228 0.87 [subseq from] hypothetical protein VC83_06172 [Pseudogymnoascus destructans] >OAF58896.1 hypothetical protein VC83_06172 [Pseudogymnoascus destructans]
KFY19217.1/6-210         -            205 HeLo                 PF14479.6    209   4.7e-41  149.9   0.0   1   1   1.7e-44   5.3e-41  149.7   0.0     1   209     1   205     1   205 0.89 [subseq from] hypothetical protein V493_08076 [Pseudogymnoascus sp. VKM F-4281 (FW-2241)]
XP_018386162.1/5-198     -            194 HeLo                 PF14479.6    209   5.7e-41  149.6   0.0   1   1     2e-44   6.3e-41  149.5   0.0     1   197     1   192     1   194 0.91 [subseq from] hypothetical protein CC77DRAFT_79249 [Alternaria alternata] >OAG20741.1 hypothetical protein CC77DRAFT_79249 [Alternaria alternata]
PSN61267.1/6-204         -            199 HeLo                 PF14479.6    209   6.3e-41  149.5   0.2   1   1   2.2e-44   6.9e-41  149.3   0.2     2   200     1   194     1   199 0.93 [subseq from] hypothetical protein BS50DRAFT_562753 [Corynespora cassiicola Philippines]
AAB19707.1/6-198         -            193 HeLo                 PF14479.6    209   6.4e-41  149.5   0.2   1   1   2.3e-44   7.1e-41  149.3   0.2     1   206     1   192     1   193 0.92 [subseq from] s gene 30 kDa polypeptide [Podospora anserina]
KFY08594.1/719-946       -            228 HeLo                 PF14479.6    209   6.5e-41  149.4   3.4   1   1   2.4e-44   7.4e-41  149.3   3.4     1   209     1   228     1   228 0.89 [subseq from] hypothetical protein V492_06096 [Pseudogymnoascus sp. VKM F-4246]
XP_003029936.1/5-226     -            222 HeLo                 PF14479.6    209   6.6e-41  149.4   0.0   1   1   2.4e-44   7.4e-41  149.2   0.0     1   209     1   222     1   222 0.86 [subseq from] hypothetical protein SCHCODRAFT_111759 [Schizophyllum commune H4-8] >EFI95033.1 hypothetical protein SCHCODRAFT_111759, partial [Schizophyllum commune H4-8]
RKK72627.1/11-204        -            194 HeLo                 PF14479.6    209     7e-41  149.3   0.4   1   1   2.5e-44   7.7e-41  149.2   0.4     3   198     1   192     1   194 0.86 [subseq from] hypothetical protein BFJ69_g9943 [Fusarium oxysporum]
RYP06851.1/6-200         -            195 HeLo                 PF14479.6    209   7.8e-41  149.2   0.2   1   1   2.8e-44   8.6e-41  149.0   0.2     1   209     1   195     1   195 0.93 [subseq from] hypothetical protein DL764_002899 [Monosporascus ibericus]
XP_007785312.1/6-201     -            196 HeLo                 PF14479.6    209   7.8e-41  149.2   2.5   1   1   2.8e-44   8.6e-41  149.0   2.5     2   200     1   194     1   196 0.91 [subseq from] hypothetical protein W97_09261 [Coniosporium apollinis CBS 100218] >EON69995.1 hypothetical protein W97_09261 [Coniosporium apollinis CBS 100218]
KZL69720.1/995-1220      -            226 HeLo                 PF14479.6    209   7.9e-41  149.2   0.6   1   1   2.9e-44   8.9e-41  149.0   0.6     2   209     1   226     1   226 0.88 [subseq from] TPR domain containing protein [Colletotrichum tofieldiae]
KDN63882.1/6-229         -            224 HeLo                 PF14479.6    209   8.3e-41  149.1   0.2   1   1     3e-44   9.4e-41  148.9   0.2     2   209     1   224     1   224 0.90 [subseq from] putative conserved hypothetical protein [Colletotrichum sublineola]
TXC03666.1/6-207         -            202 HeLo                 PF14479.6    209   8.5e-41  149.1   2.5   1   1   1.7e-42   5.2e-39  143.2   2.5     1   209     1   202     1   202 0.89 [subseq from] hypothetical protein FocTR4_00001135 [Fusarium oxysporum f. sp. cubense]
KLO85708.1/7-213         -            207 HeLo                 PF14479.6    209   8.7e-41  149.0   0.2   1   1   3.1e-44   9.6e-41  148.9   0.2     2   206     1   206     1   207 0.91 [subseq from] small s protein [Fusarium fujikuroi]
KIN06965.1/11-221        -            211 HeLo                 PF14479.6    209   9.2e-41  148.9   0.2   1   1   3.3e-44     1e-40  148.8   0.2     3   209     1   211     1   211 0.90 [subseq from] hypothetical protein OIDMADRAFT_72315, partial [Oidiodendron maius Zn]
SCO85929.1/5-213         -            209 HeLo                 PF14479.6    209   9.2e-41  148.9   1.7   1   1   3.3e-44     1e-40  148.8   1.7     1   207     1   208     1   209 0.94 [subseq from] related to small s protein [Fusarium oxysporum]
XP_002850311.1/6-231     -            226 HeLo                 PF14479.6    209   9.8e-41  148.9   6.7   1   1   4.6e-44   1.4e-40  148.3   6.7     1   207     1   225     1   226 0.88 [subseq from] small s protein [Microsporum canis CBS 113480] >EEQ27527.1 small s protein [Microsporum canis CBS 113480]
RII05448.1/5-198         -            194 HeLo                 PF14479.6    209     1e-40  148.8   0.0   1   1   3.7e-44   1.2e-40  148.6   0.0     1   197     1   192     1   194 0.90 [subseq from] hypothetical protein CUC08_Gglean010545 [Alternaria sp. MG1] >RYN91779.1 hypothetical protein AA0120_g5461 [Alternaria tenuissima]
CEG02762.1/6-200         -            195 HeLo                 PF14479.6    209   1.1e-40  148.7   0.0   1   1   3.8e-44   1.2e-40  148.6   0.0     1   207     1   194     1   195 0.92 [subseq from] unnamed protein product [Fusarium pseudograminearum CS3487]
EHL01748.1/5-203         -            199 HeLo                 PF14479.6    209   1.1e-40  148.7   0.2   1   1   3.9e-44   1.2e-40  148.6   0.2     1   200     1   198     1   199 0.92 [subseq from] hypothetical protein M7I_2387 [Glarea lozoyensis 74030]
XP_008079127.1/5-203     -            199 HeLo                 PF14479.6    209   1.1e-40  148.7   0.2   1   1   3.9e-44   1.2e-40  148.6   0.2     1   200     1   198     1   199 0.92 [subseq from] P-loop containing nucleoside triphosphate hydrolase [Glarea lozoyensis ATCC 20868] >EPE33975.1 P-loop containing nucleoside triphosphate hydrolase [Glarea lozoyensis ATCC 20868]
RYN35504.1/5-198         -            194 HeLo                 PF14479.6    209   1.1e-40  148.7   0.0   1   1     4e-44   1.2e-40  148.5   0.0     1   197     1   192     1   194 0.90 [subseq from] hypothetical protein AA0115_g2323 [Alternaria tenuissima]
KFY33834.1/719-946       -            228 HeLo                 PF14479.6    209   1.1e-40  148.7   3.5   1   1   4.1e-44   1.3e-40  148.5   3.5     1   209     1   228     1   228 0.89 [subseq from] hypothetical protein V494_07284 [Pseudogymnoascus sp. VKM F-4513 (FW-928)]
PTD07626.1/5-213         -            209 HeLo                 PF14479.6    209   1.1e-40  148.6   0.1   1   1   4.1e-44   1.3e-40  148.5   0.1     1   199     1   203     1   209 0.88 [subseq from] hypothetical protein FCULG_00007198 [Fusarium culmorum]
GAP89452.1/6-196         -            191 HeLo                 PF14479.6    209   1.2e-40  148.6   0.0   1   1   4.1e-44   1.3e-40  148.5   0.0     1   198     1   190     1   191 0.89 [subseq from] putative HETs [Rosellinia necatrix]
RSL41119.1/4-217         -            214 HeLo                 PF14479.6    209   1.3e-40  148.5   0.2   1   1   4.6e-44   1.4e-40  148.3   0.2     1   209     1   214     1   214 0.87 [subseq from] hypothetical protein CEP53_012954 [Fusarium sp. AF-6]
OAL07203.1/5-204         -            200 HeLo                 PF14479.6    209   1.3e-40  148.5   0.4   1   1   4.6e-44   1.4e-40  148.3   0.4     1   202     1   197     1   200 0.90 [subseq from] hypothetical protein IQ06DRAFT_288960 [Stagonospora sp. SRC1lsM3a]
OBT87482.1/8-235         -            228 HeLo                 PF14479.6    209   1.3e-40  148.5   2.3   1   1   4.8e-44   1.5e-40  148.2   2.3     1   209     1   228     1   228 0.86 [subseq from] hypothetical protein VE02_03560 [Pseudogymnoascus sp. 03VT05]
TKW59390.1/5-213         -            209 HeLo                 PF14479.6    209   1.4e-40  148.4   0.0   1   1   4.9e-44   1.5e-40  148.2   0.0     1   206     1   208     1   209 0.92 [subseq from] Heterokaryon incompatibility protein S [Colletotrichum tanaceti]
PCD32307.1/618-819       -            202 HeLo                 PF14479.6    209   1.4e-40  148.3   0.5   1   1   5.1e-44   1.6e-40  148.2   0.5     3   209     1   202     1   202 0.91 [subseq from] hypothetical protein FGRA07_09559 [Fusarium graminearum]
XP_011328737.1/11-212    -            202 HeLo                 PF14479.6    209   1.4e-40  148.3   0.5   1   1   5.1e-44   1.6e-40  148.2   0.5     3   209     1   202     1   202 0.91 [subseq from] hypothetical protein FGSG_13510 [Fusarium graminearum PH-1] >ESU15579.1 hypothetical protein FGSG_13510 [Fusarium graminearum PH-1] >CEF85620.1 unnamed protein product [Fusarium graminearum]
CEJ61266.1/6-222         -            217 HeLo                 PF14479.6    209   1.4e-40  148.3   2.7   1   1   5.1e-44   1.6e-40  148.2   2.7     2   209     1   217     1   217 0.90 [subseq from] hypothetical protein PMG11_09803 [Penicillium brasilianum]
PSN67496.1/4-227         -            224 HeLo                 PF14479.6    209   1.5e-40  148.3   0.4   1   1   5.5e-44   1.7e-40  148.1   0.4     2   206     1   223     1   224 0.93 [subseq from] hypothetical protein BS50DRAFT_610587 [Corynespora cassiicola Philippines]
TVY84371.1/7-228         -            222 HeLo                 PF14479.6    209   1.5e-40  148.2   0.4   1   1   5.6e-44   1.7e-40  148.0   0.4     4   198     2   220     1   222 0.90 [subseq from] hypothetical protein LSUE1_G003762 [Lachnellula suecica]
XP_007913966.1/8-221     -            214 HeLo                 PF14479.6    209   1.6e-40  148.2   0.1   1   1   5.7e-44   1.8e-40  148.0   0.1     6   197     1   213     1   214 0.90 [subseq from] putative tetratricopeptide repeat-containing protein [Phaeoacremonium minimum UCRPA7] >EOO01241.1 putative tetratricopeptide repeat-containing protein [Phaeoacremonium minimum UCRPA7]
KFY02934.1/6-200         -            195 HeLo                 PF14479.6    209   1.6e-40  148.1   1.4   1   1   5.8e-44   1.8e-40  148.0   1.4     1   207     1   194     1   195 0.94 [subseq from] hypothetical protein O988_01802 [Pseudogymnoascus sp. VKM F-3808]
XP_022580474.1/129-331   -            203 HeLo                 PF14479.6    209   1.7e-40  148.1   2.3   1   1     6e-44   1.9e-40  147.9   2.3     1   209     1   203     1   203 0.93 [subseq from] hypothetical protein ASPZODRAFT_17394 [Penicilliopsis zonata CBS 506.65] >OJJ45964.1 hypothetical protein ASPZODRAFT_17394 [Penicilliopsis zonata CBS 506.65]
XP_007694763.1/5-202     -            198 HeLo                 PF14479.6    209   1.7e-40  148.1   0.3   1   1     6e-44   1.9e-40  147.9   0.3     1   207     1   197     1   198 0.91 [subseq from] hypothetical protein COCSADRAFT_76295, partial [Bipolaris sorokiniana ND90Pr] >EMD69443.1 hypothetical protein COCSADRAFT_76295, partial [Bipolaris sorokiniana ND90Pr]
KFZ11277.1/4-224         -            221 HeLo                 PF14479.6    209   1.7e-40  148.1   1.4   1   1   6.7e-44   2.1e-40  147.8   1.4     1   209     1   221     1   221 0.86 [subseq from] hypothetical protein V502_07639 [Pseudogymnoascus sp. VKM F-4520 (FW-2644)]
RBA16277.1/6-205         -            200 HeLo                 PF14479.6    209   1.8e-40  148.0   3.1   1   1   3.6e-42   1.1e-38  142.1   3.1     1   209     1   200     1   200 0.93 [subseq from] hypothetical protein FPRO05_11612 [Fusarium proliferatum]
PWW74196.1/10-219        -            210 HeLo                 PF14479.6    209   1.8e-40  148.0   0.0   1   1   6.6e-44   2.1e-40  147.8   0.0     6   209     1   210     1   210 0.88 [subseq from] hypothetical protein C7212DRAFT_359104 [Tuber magnatum]
CEJ87164.1/6-197         -            192 HeLo                 PF14479.6    209   1.9e-40  147.9   0.7   1   1   6.9e-44   2.1e-40  147.7   0.7     1   209     1   192     1   192 0.92 [subseq from] hypothetical protein VHEMI04324 [Torrubiella hemipterigena]
XP_011128159.1/8-264     -            257 HeLo                 PF14479.6    209   1.9e-40  147.9   1.1   1   1   8.2e-44   2.6e-40  147.5   1.1     1   182     1   256     1   257 0.99 [subseq from] hypothetical protein AOL_s00215g655 [Arthrobotrys oligospora ATCC 24927] >EGX43199.1 hypothetical protein AOL_s00215g655 [Arthrobotrys oligospora ATCC 24927]
XP_002556816.1/8-255     -            248 HeLo                 PF14479.6    209   1.9e-40  147.9   0.0   1   1   6.9e-44   2.2e-40  147.7   0.0     1   209     1   248     1   248 0.97 [subseq from] Pc06g02130 [Penicillium rubens Wisconsin 54-1255] >CAP79206.1 Pc06g02130 [Penicillium rubens Wisconsin 54-1255]
EYB25190.1/6-200         -            195 HeLo                 PF14479.6    209   1.9e-40  147.9   0.1   1   1   6.9e-44   2.1e-40  147.7   0.1     1   207     1   194     1   195 0.94 [subseq from] hypothetical protein FG05_08145 [Fusarium graminearum]
ERS97527.1/9-215         -            207 HeLo                 PF14479.6    209   1.9e-40  147.9   0.0   1   1   6.9e-44   2.2e-40  147.7   0.0     8   209     2   207     1   207 0.91 [subseq from] hypothetical protein HMPREF1624_05696 [Sporothrix schenckii ATCC 58251]
PWI71929.1/208-403       -            196 HeLo                 PF14479.6    209     2e-40  147.8   3.2   1   1   7.2e-44   2.2e-40  147.7   3.2    19   209     1   196     1   196 0.94 [subseq from] uncharacterized protein PCL_12023 [Purpureocillium lilacinum]
PMD47922.1/11-212        -            202 HeLo                 PF14479.6    209   2.1e-40  147.8   0.0   1   1   7.6e-44   2.4e-40  147.6   0.0     2   206     1   201     1   202 0.87 [subseq from] hypothetical protein L207DRAFT_607572 [Hyaloscypha variabilis F]
OCK86327.1/5-226         -            222 HeLo                 PF14479.6    209   2.1e-40  147.8   2.3   1   1   8.6e-44   2.7e-40  147.4   2.3     1   206     1   222     1   222 0.92 [subseq from] hypothetical protein K432DRAFT_341440 [Lepidopterella palustris CBS 459.81]
OPB41455.1/8-215         -            208 HeLo                 PF14479.6    209   2.2e-40  147.7   4.1   1   1   8.1e-44   2.5e-40  147.5   4.1     1   209     1   208     1   208 0.93 [subseq from] hypothetical protein A0O28_0081750 [Trichoderma guizhouense]
PTD03771.1/5-203         -            199 HeLo                 PF14479.6    209   2.3e-40  147.6   0.0   1   1   8.3e-44   2.6e-40  147.5   0.0     1   193     1   197     1   199 0.92 [subseq from] hypothetical protein FCULG_00000212 [Fusarium culmorum]
XP_013944058.1/6-202     -            197 HeLo                 PF14479.6    209   2.4e-40  147.6   0.0   1   1   8.5e-44   2.6e-40  147.5   0.0     1   209     1   197     1   197 0.93 [subseq from] hypothetical protein TRIATDRAFT_152454 [Trichoderma atroviride IMI 206040] >EHK45824.1 hypothetical protein TRIATDRAFT_152454 [Trichoderma atroviride IMI 206040]
OCK88685.1/37-232        -            196 HeLo                 PF14479.6    209   2.4e-40  147.6   0.3   1   1   8.7e-44   2.7e-40  147.4   0.3     1   209     1   196     1   196 0.92 [subseq from] hypothetical protein K441DRAFT_646327 [Cenococcum geophilum 1.58]
PUU78374.1/5-196         -            192 HeLo                 PF14479.6    209   2.5e-40  147.6   0.2   1   1   8.6e-44   2.7e-40  147.4   0.2     1   189     1   185     1   192 0.90 [subseq from] prion-inhibition and propagation-domain-containing protein [Tuber borchii]
CZR70298.1/5-200         -            196 HeLo                 PF14479.6    209   2.7e-40  147.4   0.0   1   1   9.6e-44     3e-40  147.3   0.0     1   204     1   193     1   196 0.88 [subseq from] uncharacterized protein PAC_20200 [Phialocephala subalpina]
RYO08949.1/6-198         -            193 HeLo                 PF14479.6    209   2.8e-40  147.4   0.1   1   1   9.8e-44   3.1e-40  147.2   0.1     2   196     1   190     1   193 0.91 [subseq from] hypothetical protein AA0119_g1346 [Alternaria tenuissima] >RYO22372.1 hypothetical protein AA0121_g2373 [Alternaria tenuissima] >RYO66616.1 hypothetical protein AA0116_g2700 [Alternaria tenuissima]
PNP48901.1/6-202         -            197 HeLo                 PF14479.6    209   2.9e-40  147.3   0.0   1   1     1e-43   3.2e-40  147.2   0.0     1   209     1   197     1   197 0.93 [subseq from] hypothetical protein TGAMA5MH_00059 [Trichoderma gamsii]
KFY87417.1/701-928       -            228 HeLo                 PF14479.6    209   2.9e-40  147.3   3.0   1   1   1.1e-43   3.3e-40  147.1   3.0     1   209     1   228     1   228 0.91 [subseq from] hypothetical protein V500_06967 [Pseudogymnoascus sp. VKM F-4518 (FW-2643)]
RYN26178.1/5-276         -            272 HeLo                 PF14479.6    209   3.1e-40  147.2   7.3   1   1   2.5e-43   7.9e-40  145.9   7.3     1   207     1   271     1   272 0.82 [subseq from] hypothetical protein AA0115_g7158 [Alternaria tenuissima] >RYO45584.1 hypothetical protein AA0116_g13131 [Alternaria tenuissima]
KAA6407812.1/6-200       -            195 HeLo                 PF14479.6    209   3.3e-40  147.2   0.0   1   1   1.2e-43   3.7e-40  147.0   0.0     1   206     1   194     1   195 0.90 [subseq from] P-loop containing nucleoside triphosphate hydrolase [Umbilicaria pustulata]
KFZ08089.1/701-928       -            228 HeLo                 PF14479.6    209   3.3e-40  147.1   3.1   1   1   1.2e-43   3.7e-40  147.0   3.1     1   209     1   228     1   228 0.91 [subseq from] hypothetical protein V502_09552 [Pseudogymnoascus sp. VKM F-4520 (FW-2644)]
OZJ01513.1/7-222         -            216 HeLo                 PF14479.6    209   3.5e-40  147.1   0.6   1   1   1.2e-43   3.8e-40  146.9   0.6     4   198     2   209     1   216 0.86 [subseq from] hypothetical protein BZG36_05720 [Bifiguratus adelaidae]
prf||1718317B/7-198      -            192 HeLo                 PF14479.6    209   3.7e-40  147.0   0.1   1   1   1.3e-43   4.1e-40  146.8   0.1     2   206     1   191     1   192 0.92 [subseq from] vegetative incompatibility gene S [Podospora anserina]
KLP11742.1/5-212         -            208 HeLo                 PF14479.6    209   3.7e-40  147.0   0.1   1   1   1.3e-43   4.1e-40  146.8   0.1     1   206     1   207     1   208 0.91 [subseq from] small s protein [Fusarium fujikuroi] >SCO36407.1 related to small s protein [Fusarium fujikuroi]
PNP47132.1/24-234        -            211 HeLo                 PF14479.6    209   3.8e-40  146.9   3.1   1   1   1.4e-43   4.3e-40  146.8   3.1     1   209     1   211     1   211 0.94 [subseq from] hypothetical protein THARTR1_10637 [Trichoderma harzianum]
OBT42916.1/6-192         -            187 HeLo                 PF14479.6    209   3.8e-40  146.9   0.0   1   1   1.3e-43   4.2e-40  146.8   0.0     1   196     1   184     1   187 0.92 [subseq from] hypothetical protein VE00_07271 [Pseudogymnoascus sp. WSF 3629]
EGU81085.1/6-205         -            200 HeLo                 PF14479.6    209   4.3e-40  146.7   3.2   1   1   8.6e-42   2.7e-38  140.9   3.2     1   209     1   200     1   200 0.89 [subseq from] hypothetical protein FOXB_08433 [Fusarium oxysporum Fo5176]
RKL37587.1/6-205         -            200 HeLo                 PF14479.6    209   4.5e-40  146.7   3.1   1   1   8.8e-42   2.8e-38  140.9   3.1     1   209     1   200     1   200 0.93 [subseq from] hypothetical protein BFJ72_g7672 [Fusarium proliferatum]
KFY47226.1/7-223         -            217 HeLo                 PF14479.6    209   4.5e-40  146.7   1.2   1   1   1.6e-43     5e-40  146.5   1.2     3   209     1   217     1   217 0.91 [subseq from] hypothetical protein V494_00090 [Pseudogymnoascus sp. VKM F-4513 (FW-928)]
RGP65951.1/4-217         -            214 HeLo                 PF14479.6    209   4.7e-40  146.6   0.1   1   1   1.7e-43   5.3e-40  146.5   0.1     1   209     1   214     1   214 0.89 [subseq from] hypothetical protein FSPOR_6973 [Fusarium sporotrichioides]
XP_001885385.1/5-209     -            205 HeLo                 PF14479.6    209     5e-40  146.6   0.7   1   1   1.7e-43   5.4e-40  146.4   0.7     1   195     1   196     1   205 0.88 [subseq from] predicted protein [Laccaria bicolor S238N-H82] >EDR04130.1 predicted protein [Laccaria bicolor S238N-H82]
KFY95508.1/4-224         -            221 HeLo                 PF14479.6    209   5.3e-40  146.5   0.9   1   1     2e-43   6.4e-40  146.2   0.9     1   209     1   221     1   221 0.85 [subseq from] hypothetical protein V500_02735 [Pseudogymnoascus sp. VKM F-4518 (FW-2643)]
OWY55575.1/6-206         -            201 HeLo                 PF14479.6    209   5.3e-40  146.5   0.7   1   1   1.9e-43     6e-40  146.3   0.7     2   204     1   199     1   201 0.85 [subseq from] hypothetical protein AALT_g11393 [Alternaria alternata]
SCO78477.1/6-193         -            188 HeLo                 PF14479.6    209   5.6e-40  146.4   0.3   1   1     2e-43   6.2e-40  146.2   0.3     1   199     1   187     1   188 0.91 [subseq from] related to Heterokaryon incompatibility protein s [Fusarium oxysporum]
OAA38607.1/7-204         -            198 HeLo                 PF14479.6    209   5.6e-40  146.4   7.2   1   1     2e-43   6.2e-40  146.2   7.2    17   209     1   198     1   198 0.95 [subseq from] hypothetical protein NOR_06635 [Metarhizium rileyi RCEF 4871]
CEO59718.1/6-194         -            189 HeLo                 PF14479.6    209   5.7e-40  146.4   0.2   1   1     2e-43   6.3e-40  146.2   0.2     1   200     1   188     1   189 0.95 [subseq from] hypothetical protein PMG11_04383 [Penicillium brasilianum]
XP_022482589.1/8-255     -            248 HeLo                 PF14479.6    209   5.8e-40  146.3   0.1   1   1   2.1e-43   6.5e-40  146.2   0.1     1   209     1   248     1   248 0.97 [subseq from] hypothetical protein PENARI_c061G00879 [Penicillium arizonense] >OGE47124.1 hypothetical protein PENARI_c061G00879 [Penicillium arizonense]
XP_011320668.1/6-200     -            195 HeLo                 PF14479.6    209   5.8e-40  146.3   0.0   1   1   2.1e-43   6.5e-40  146.2   0.0     1   207     1   194     1   195 0.93 [subseq from] hypothetical protein FGSG_08145 [Fusarium graminearum PH-1] >ESU15243.1 hypothetical protein FGSG_08145 [Fusarium graminearum PH-1] >CEF76414.1 unnamed protein product [Fusarium graminearum]
RKK64355.1/4-217         -            214 HeLo                 PF14479.6    209   5.9e-40  146.3   0.1   1   1   2.1e-43   6.6e-40  146.1   0.1     1   209     1   214     1   214 0.91 [subseq from] hypothetical protein BFJ69_g16775 [Fusarium oxysporum]
OAL53429.1/56-251        -            196 HeLo                 PF14479.6    209   6.6e-40  146.1   0.2   1   1   2.3e-43   7.3e-40  146.0   0.2     8   206     2   194     1   196 0.93 [subseq from] hypothetical protein IQ07DRAFT_360507 [Pyrenochaeta sp. DS3sAY3a]
EZF29470.1/6-208         -            203 HeLo                 PF14479.6    209   6.7e-40  146.1   0.0   1   1   2.5e-43   7.9e-40  145.9   0.0     1   196     1   193     1   202 0.86 [subseq from] hypothetical protein H101_06853 [Trichophyton interdigitale H6] >KDB24117.1 hypothetical protein H109_03972 [Trichophyton interdigitale MR816]
KAB2576049.1/5-192       -            188 HeLo                 PF14479.6    209   7.5e-40  146.0   0.4   1   1   2.7e-43   8.3e-40  145.8   0.4     1   199     1   185     1   188 0.94 [subseq from] Heterokaryon incompatibility protein S [Lasiodiplodia theobromae]
CVK85060.1/4-217         -            214 HeLo                 PF14479.6    209   7.8e-40  145.9   0.1   1   1   2.8e-43   8.7e-40  145.8   0.1     1   209     1   214     1   214 0.91 [subseq from] uncharacterized protein FMAN_01981 [Fusarium mangiferae]
XP_028511391.1/5-198     -            194 HeLo                 PF14479.6    209   7.9e-40  145.9   0.0   1   1   2.8e-43   8.8e-40  145.7   0.0     1   196     1   191     1   194 0.89 [subseq from] hypothetical protein AA0111_g1320 [Alternaria arborescens] >RYN41321.1 hypothetical protein AA0112_g2408 [Alternaria arborescens] >RYO41222.1 hypothetical protein AA0111_g1320 [Alternaria arborescens]
XP_001224568.1/5-198     -            194 HeLo                 PF14479.6    209   8.4e-40  145.8   0.3   1   1   4.3e-43   1.3e-39  145.2   0.3     1   209     1   194     1   194 0.85 [subseq from] hypothetical protein CHGG_06912 [Chaetomium globosum CBS 148.51] >EAQ85659.1 hypothetical protein CHGG_06912 [Chaetomium globosum CBS 148.51]
2WVQ_A/16-202            -            187 HeLo                 PF14479.6    209   9.5e-40  145.6   0.9   1   1   3.4e-43     1e-39  145.5   0.9     9   206     3   186     1   187 0.92 [subseq from] Chain A, SMALL S PROTEIN >2WVQ_B Chain B, SMALL S PROTEIN
XP_018665184.1/6-202     -            197 HeLo                 PF14479.6    209   9.6e-40  145.6   0.0   1   1   3.4e-43   1.1e-39  145.5   0.0     1   209     1   197     1   197 0.94 [subseq from] hypothetical protein TGAM01_v204916 [Trichoderma gamsii] >PON26440.1 hypothetical protein TGAM01_v204916 [Trichoderma gamsii]
XP_016584715.1/9-215     -            207 HeLo                 PF14479.6    209   9.7e-40  145.6   0.0   1   1   3.5e-43   1.1e-39  145.4   0.0     8   209     2   207     1   207 0.91 [subseq from] hypothetical protein SPSK_03179 [Sporothrix schenckii 1099-18] >KJR82039.1 hypothetical protein SPSK_03179 [Sporothrix schenckii 1099-18]
GBF59655.1/6-208         -            203 HeLo                 PF14479.6    209   9.8e-40  145.6   0.0   1   1   3.7e-43   1.1e-39  145.4   0.0     1   196     1   193     1   202 0.86 [subseq from] heterokaryon incompatibility protein [Trichophyton mentagrophytes]
RYN64087.1/5-198         -            194 HeLo                 PF14479.6    209     1e-39  145.6   0.0   1   1   3.6e-43   1.1e-39  145.4   0.0     1   196     1   191     1   194 0.89 [subseq from] hypothetical protein AA0118_g4018 [Alternaria tenuissima]
OBT58242.1/10-198        -            189 HeLo                 PF14479.6    209     1e-39  145.5   3.1   1   1   3.7e-43   1.2e-39  145.4   3.1     3   193     1   182     1   188 0.89 [subseq from] hypothetical protein VE04_01303 [Pseudogymnoascus sp. 24MN13]
XP_018129292.1/10-198    -            189 HeLo                 PF14479.6    209     1e-39  145.5   3.1   1   1   3.7e-43   1.2e-39  145.4   3.1     3   193     1   182     1   188 0.89 [subseq from] hypothetical protein VE01_05902 [Pseudogymnoascus verrucosus] >KFY72870.1 hypothetical protein V499_07004 [Pseudogymnoascus sp. VKM F-103] >OBT95559.1 hypothetical protein VE01_05902 [Pseudogymnoascus verrucosus]
KIM97389.1/9-206         -            198 HeLo                 PF14479.6    209   1.1e-39  145.5   0.0   1   1   3.7e-43   1.2e-39  145.3   0.0     3   200     3   191     1   198 0.89 [subseq from] hypothetical protein OIDMADRAFT_58008 [Oidiodendron maius Zn]
PNP49592.1/6-193         -            188 HeLo                 PF14479.6    209   1.2e-39  145.3   0.3   1   1   4.2e-43   1.3e-39  145.2   0.3     1   199     1   187     1   188 0.91 [subseq from] hypothetical protein FNYG_16005 [Fusarium nygamai]
CZR66741.1/6-196         -            191 HeLo                 PF14479.6    209   1.3e-39  145.2   0.2   1   1   4.6e-43   1.4e-39  145.1   0.2     1   200     1   187     1   191 0.90 [subseq from] related to Heterokaryon incompatibility protein s [Phialocephala subalpina]
XP_018036994.1/5-204     -            200 HeLo                 PF14479.6    209   1.3e-39  145.1   0.9   1   1   5.1e-43   1.6e-39  144.9   0.9     1   199     1   194     1   199 0.93 [subseq from] hypothetical protein CC84DRAFT_1162983 [Paraphaeosphaeria sporulosa] >OAG06629.1 hypothetical protein CC84DRAFT_1162983 [Paraphaeosphaeria sporulosa]
RDW72076.1/40-251        -            212 HeLo                 PF14479.6    209   1.5e-39  145.0   1.1   1   1   5.6e-43   1.7e-39  144.8   1.1    11   209     1   212     1   212 0.86 [subseq from] hypothetical protein BP5796_08110 [Coleophoma crateriformis]
XP_024701304.1/6-197     -            192 HeLo                 PF14479.6    209   1.6e-39  144.9   0.0   1   1   5.7e-43   1.8e-39  144.8   0.0     1   198     1   187     1   192 0.88 [subseq from] hypothetical protein P170DRAFT_512601 [Aspergillus steynii IBT 23096] >PLB46002.1 hypothetical protein P170DRAFT_512601 [Aspergillus steynii IBT 23096]
OBT69280.1/8-235         -            228 HeLo                 PF14479.6    209   1.6e-39  144.9   1.3   1   1     6e-43   1.9e-39  144.7   1.3     1   209     1   228     1   228 0.92 [subseq from] hypothetical protein VE03_01925 [Pseudogymnoascus sp. 23342-1-I1]
RKK81383.1/6-193         -            188 HeLo                 PF14479.6    209   1.8e-39  144.8   0.5   1   1   6.3e-43     2e-39  144.6   0.5     1   199     1   187     1   188 0.92 [subseq from] hypothetical protein BFJ71_g15618 [Fusarium oxysporum] >RKK92070.1 hypothetical protein BFJ68_g16008 [Fusarium oxysporum]
OBT78205.1/10-198        -            189 HeLo                 PF14479.6    209   1.8e-39  144.8   3.1   1   1   6.4e-43     2e-39  144.6   3.1     3   193     1   182     1   188 0.89 [subseq from] hypothetical protein VF21_02721 [Pseudogymnoascus sp. 05NY08]
XP_023425352.1/4-217     -            214 HeLo                 PF14479.6    209   1.9e-39  144.7   0.1   1   1   6.8e-43   2.1e-39  144.5   0.1     1   209     1   214     1   214 0.91 [subseq from] uncharacterized protein FFUJ_00098 [Fusarium fujikuroi IMI 58289] >CCT63271.1 uncharacterized protein FFUJ_00098 [Fusarium fujikuroi IMI 58289] >KLP20412.1 uncharacterized protein LW94_14856 [Fusarium fujikuroi] >SCN71230.1 uncharacterized protein FFM5_00098 [Fusarium fujikuroi]
SCO30890.1/4-217         -            214 HeLo                 PF14479.6    209     2e-39  144.6   0.0   1   1   7.2e-43   2.3e-39  144.4   0.0     1   209     1   214     1   214 0.90 [subseq from] uncharacterized protein FFMR_02091 [Fusarium fujikuroi]
SCV33712.1/4-217         -            214 HeLo                 PF14479.6    209     2e-39  144.6   0.0   1   1   7.2e-43   2.3e-39  144.4   0.0     1   209     1   214     1   214 0.90 [subseq from] uncharacterized protein FFB14_04652 [Fusarium fujikuroi]
RFU34279.1/6-202         -            197 HeLo                 PF14479.6    209     2e-39  144.6   0.5   1   1   7.2e-43   2.2e-39  144.4   0.5     2   207     1   196     1   197 0.95 [subseq from] hypothetical protein B7463_g2095, partial [Scytalidium lignicola]
TQN72551.1/932-1154      -            223 HeLo                 PF14479.6    209   2.1e-39  144.5   0.1   1   1   7.5e-43   2.4e-39  144.3   0.1     2   209     1   223     1   223 0.91 [subseq from] Heterokaryon incompatibility protein S, partial [Colletotrichum shisoi]
CZR65153.1/7-232         -            226 HeLo                 PF14479.6    209   2.1e-39  144.5   1.7   1   1   7.8e-43   2.4e-39  144.3   1.7     3   199     1   225     1   226 0.86 [subseq from] uncharacterized protein PAC_15053 [Phialocephala subalpina]
OAQ65573.1/6-198         -            193 HeLo                 PF14479.6    209   2.3e-39  144.4   1.4   1   1   8.1e-43   2.5e-39  144.2   1.4     1   206     1   192     1   193 0.92 [subseq from] HET protein [Purpureocillium lilacinum]
KLP00041.1/4-217         -            214 HeLo                 PF14479.6    209   2.3e-39  144.4   0.1   1   1   8.4e-43   2.6e-39  144.2   0.1     1   209     1   214     1   214 0.90 [subseq from] uncharacterized protein Y057_8595 [Fusarium fujikuroi] >SCO28102.1 uncharacterized protein FFNC_00133 [Fusarium fujikuroi] >SCN68818.1 uncharacterized protein FFC1_00132 [Fusarium fujikuroi] >SCN65907.1 uncharacterized protein FFE2_00135 [Fusarium fujikuroi] >SCO05735.1 uncharacterized protein FFB20_12376 [Fusarium fujikuroi] >QGI59728.1 hypothetical protein CEK27_001853 [Fusarium fujikuroi] >QGI90643.1 hypothetical protein CEK26_001858 [Fusarium fujikuroi]
SCV26169.1/4-217         -            214 HeLo                 PF14479.6    209   2.3e-39  144.4   0.1   1   1   8.4e-43   2.6e-39  144.2   0.1     1   209     1   214     1   214 0.90 [subseq from] uncharacterized protein FFFS_00134 [Fusarium fujikuroi]
XP_030989095.1/6-204     -            199 HeLo                 PF14479.6    209   2.3e-39  144.4   0.3   1   1   8.2e-43   2.5e-39  144.2   0.3     1   183     1   184     1   199 0.84 [subseq from] uncharacterized protein E0L32_001987 [Phialemoniopsis curvata] >XP_030989254.1 uncharacterized protein E0L32_002146 [Phialemoniopsis curvata] >TPX07384.1 hypothetical protein E0L32_001987 [Phialemoniopsis curvata] >TPX07543.1 hypothetical protein E0L32_002146 [Phialemoniopsis curvata]
OBT38472.1/6-200         -            195 HeLo                 PF14479.6    209   2.4e-39  144.3   0.9   1   1   8.5e-43   2.7e-39  144.2   0.9     1   207     1   194     1   195 0.94 [subseq from] hypothetical protein VE00_11147 [Pseudogymnoascus sp. WSF 3629]
KFZ17361.1/10-198        -            189 HeLo                 PF14479.6    209   2.4e-39  144.3   3.2   1   1   8.9e-43   2.8e-39  144.1   3.2     3   193     1   182     1   188 0.89 [subseq from] hypothetical protein V501_01763 [Pseudogymnoascus sp. VKM F-4519 (FW-2642)]
KLO81267.1/4-217         -            214 HeLo                 PF14479.6    209   2.5e-39  144.3   0.1   1   1   8.9e-43   2.8e-39  144.1   0.1     1   209     1   214     1   214 0.90 [subseq from] uncharacterized protein LW93_4841 [Fusarium fujikuroi]
KFY56586.1/10-193        -            184 HeLo                 PF14479.6    209   2.7e-39  144.2   1.8   1   1   9.8e-43     3e-39  144.0   1.8     3   189     1   178     1   183 0.89 [subseq from] hypothetical protein V496_06682 [Pseudogymnoascus sp. VKM F-4515 (FW-2607)] >KFY80553.1 hypothetical protein V498_08795 [Pseudogymnoascus sp. VKM F-4517 (FW-2822)]
XP_001217479.1/8-215     -            208 HeLo                 PF14479.6    209   2.7e-39  144.1   0.1   1   1   9.9e-43   3.1e-39  144.0   0.1     1   207     1   208     1   208 0.94 [subseq from] predicted protein [Aspergillus terreus NIH2624] >EAU31025.1 predicted protein [Aspergillus terreus NIH2624]
PQE28266.1/5-207         -            203 HeLo                 PF14479.6    209   2.8e-39  144.1   1.4   1   1   9.9e-43   3.1e-39  144.0   1.4     1   209     1   203     1   203 0.94 [subseq from] vegetative cell wall gp1 protein [Rutstroemia sp. NJR-2017a WRK4]
KIJ42848.1/6-195         -            190 HeLo                 PF14479.6    209   2.8e-39  144.1   0.1   1   1     1e-42   3.1e-39  143.9   0.1     1   200     1   188     1   190 0.93 [subseq from] hypothetical protein M422DRAFT_170682, partial [Sphaerobolus stellatus SS14]
XP_018172672.1/6-197     -            192 HeLo                 PF14479.6    209     3e-39  144.0   1.3   1   1   1.1e-42   3.3e-39  143.9   1.3     1   202     1   189     1   192 0.92 [subseq from] prion-inhibition and propagation domain-containing protein [Purpureocillium lilacinum] >OAQ58135.1 prion-inhibition and propagation domain-containing protein [Purpureocillium lilacinum]
RYO61560.1/5-198         -            194 HeLo                 PF14479.6    209     3e-39  144.0   0.0   1   1   1.1e-42   3.4e-39  143.8   0.0     1   196     1   191     1   194 0.89 [subseq from] hypothetical protein AA0113_g6769 [Alternaria arborescens]
RKK80583.1/6-178         -            173 HeLo                 PF14479.6    209   3.1e-39  144.0   0.7   1   1   1.1e-42   3.4e-39  143.8   0.7     1   170     1   173     1   173 0.89 [subseq from] hypothetical protein BFJ71_g15882, partial [Fusarium oxysporum]
OIW30172.1/8-219         -            212 HeLo                 PF14479.6    209   3.1e-39  143.9   0.9   1   1   1.1e-42   3.5e-39  143.8   0.9     3   187     1   191     1   212 0.88 [subseq from] hypothetical protein CONLIGDRAFT_669886 [Coniochaeta ligniaria NRRL 30616]
XP_003667349.1/8-203     -            196 HeLo                 PF14479.6    209   3.1e-39  143.9   0.0   1   1   1.2e-42   3.6e-39  143.7   0.0     6   182     1   196     1   196 0.88 [subseq from] hypothetical protein MYCTH_2071996, partial [Thermothelomyces thermophilus ATCC 42464] >AEO62104.1 hypothetical protein MYCTH_2071996, partial [Thermothelomyces thermophilus ATCC 42464]
KXT16669.1/23-262        -            240 HeLo                 PF14479.6    209   3.3e-39  143.9   0.0   1   1   1.2e-42   3.7e-39  143.7   0.0     5   209     2   240     1   240 0.95 [subseq from] hypothetical protein AC579_8045 [Pseudocercospora musae]
XP_016639580.1/5-193     -            189 HeLo                 PF14479.6    209   3.3e-39  143.9   0.9   1   1   1.1e-42   3.6e-39  143.8   0.9     1   184     1   175     1   189 0.94 [subseq from] hypothetical protein SAPIO_CDS9751 [Scedosporium apiospermum] >KEZ39781.1 hypothetical protein SAPIO_CDS9751 [Scedosporium apiospermum]
RFU31125.1/16-210        -            195 HeLo                 PF14479.6    209   3.4e-39  143.8   0.4   1   1   1.2e-42   3.7e-39  143.7   0.4     1   207     1   194     1   195 0.92 [subseq from] hypothetical protein B7463_g5200, partial [Scytalidium lignicola]
XP_003176012.1/5-198     -            194 HeLo                 PF14479.6    209   3.6e-39  143.8   0.1   1   1   1.3e-42     4e-39  143.6   0.1     1   199     1   193     1   194 0.93 [subseq from] hypothetical protein MGYG_00104 [Nannizzia gypsea CBS 118893] >EFQ97060.1 hypothetical protein MGYG_00104 [Nannizzia gypsea CBS 118893]
CVL07120.1/5-234         -            230 HeLo                 PF14479.6    209   3.7e-39  143.7   0.4   1   1   1.4e-42   4.2e-39  143.5   0.4     1   209     1   230     1   230 0.96 [subseq from] uncharacterized protein FMAN_15273 [Fusarium mangiferae]
PTD02373.1/11-212        -            202 HeLo                 PF14479.6    209   3.7e-39  143.7   0.3   1   1   1.3e-42   4.2e-39  143.5   0.3     3   209     1   202     1   202 0.92 [subseq from] hypothetical protein FCULG_00011968 [Fusarium culmorum]
XP_007913651.1/6-198     -            193 HeLo                 PF14479.6    209   3.8e-39  143.7   0.2   1   1   1.3e-42   4.1e-39  143.6   0.2     1   200     1   187     1   193 0.91 [subseq from] putative a chain of the het-s n-terminal domain protein [Phaeoacremonium minimum UCRPA7] >EOO01594.1 putative a chain of the het-s n-terminal domain protein [Phaeoacremonium minimum UCRPA7]
XP_018258281.1/6-193     -            188 HeLo                 PF14479.6    209   3.9e-39  143.6   0.4   1   1   1.4e-42   4.3e-39  143.5   0.4     1   199     1   187     1   188 0.91 [subseq from] hypothetical protein FOXG_17314 [Fusarium oxysporum f. sp. lycopersici 4287] >XP_018257991.1 hypothetical protein FOXG_17103 [Fusarium oxysporum f. sp. lycopersici 4287] >KNB19946.1 hypothetical protein FOXG_17103 [Fusarium oxysporum f. sp. lycopersici 4287] >KNB20236.1 hypothetical protein FOXG_17314 [Fusarium oxysporum f. sp. lycopersici 4287]
CUS15636.1/5-212         -            208 HeLo                 PF14479.6    209   3.9e-39  143.6   0.5   1   1   1.4e-42   4.4e-39  143.5   0.5     1   209     1   208     1   208 0.86 [subseq from] unnamed protein product [Tuber aestivum]
OTA60849.1/6-197         -            192 HeLo                 PF14479.6    209   4.1e-39  143.6   0.0   1   1   1.5e-42   4.5e-39  143.4   0.0     1   201     1   190     1   192 0.93 [subseq from] hypothetical protein K449DRAFT_396130 [Hypoxylon sp. EC38]
prf||1718317A/6-198      -            193 HeLo                 PF14479.6    209   4.5e-39  143.4   0.1   1   1   1.6e-42     5e-39  143.3   0.1     1   206     1   192     1   193 0.92 [subseq from] vegetative incompatibility gene s [Podospora anserina]
XP_031090001.1/5-234     -            230 HeLo                 PF14479.6    209   4.6e-39  143.4   0.4   1   1   1.7e-42   5.2e-39  143.2   0.4     1   209     1   230     1   230 0.95 [subseq from] uncharacterized protein FPRO_15860 [Fusarium proliferatum ET1] >CZR49500.1 uncharacterized protein FPRO_15860 [Fusarium proliferatum ET1]
KLO82038.1/5-234         -            230 HeLo                 PF14479.6    209   4.7e-39  143.4   0.4   1   1   1.7e-42   5.3e-39  143.2   0.4     1   209     1   230     1   230 0.95 [subseq from] uncharacterized protein LW93_4910 [Fusarium fujikuroi]
EXM14895.1/6-192         -            187 HeLo                 PF14479.6    209   4.8e-39  143.3   0.3   1   1   1.7e-42   5.4e-39  143.2   0.3     1   198     1   186     1   187 0.90 [subseq from] hypothetical protein FOTG_16729 [Fusarium oxysporum f. sp. vasinfectum 25433]
OBT42540.1/10-198        -            189 HeLo                 PF14479.6    209     5e-39  143.3   3.1   1   1   1.8e-42   5.6e-39  143.1   3.1     3   193     1   182     1   188 0.89 [subseq from] hypothetical protein VE00_06227 [Pseudogymnoascus sp. WSF 3629]
QGI76930.1/4-217         -            214 HeLo                 PF14479.6    209   5.1e-39  143.3   0.1   1   1   1.8e-42   5.7e-39  143.1   0.1     1   209     1   214     1   214 0.88 [subseq from] hypothetical protein CEK25_001836 [Fusarium fujikuroi]
XP_031004329.1/2-212     -            211 HeLo                 PF14479.6    209   5.1e-39  143.3   2.1   1   1   1.8e-42   5.7e-39  143.1   2.1    15   209     1   211     1   211 0.89 [subseq from] uncharacterized protein LHYA1_G005785 [Lachnellula hyalina] >TVY25541.1 hypothetical protein LHYA1_G005785 [Lachnellula hyalina]
KFY12180.1/4-224         -            221 HeLo                 PF14479.6    209   5.2e-39  143.2   0.6   1   1   2.2e-42   6.7e-39  142.9   0.6     1   209     1   221     1   221 0.88 [subseq from] hypothetical protein V491_06883 [Pseudogymnoascus sp. VKM F-3775]
KAB2571005.1/7-200       -            194 HeLo                 PF14479.6    209   5.5e-39  143.1   0.8   1   1     2e-42   6.2e-39  143.0   0.8     1   201     1   193     1   194 0.92 [subseq from] Heterokaryon incompatibility protein s [Lasiodiplodia theobromae]
RSL68983.1/6-195         -            190 HeLo                 PF14479.6    209   5.9e-39  143.0   0.0   1   1   2.1e-42   6.5e-39  142.9   0.0     1   200     1   184     1   190 0.90 [subseq from] hypothetical protein CEP54_002512 [Fusarium sp. AF-8]
RYN71915.1/5-276         -            272 HeLo                 PF14479.6    209   6.3e-39  143.0   0.8   1   1   4.4e-42   1.4e-38  141.8   0.8     1   207     1   271     1   272 0.86 [subseq from] hypothetical protein AA0117_g9018 [Alternaria alternata]
RYN91512.1/5-276         -            272 HeLo                 PF14479.6    209   6.3e-39  143.0   0.8   1   1   4.4e-42   1.4e-38  141.8   0.8     1   207     1   271     1   272 0.86 [subseq from] hypothetical protein AA0119_g10373 [Alternaria tenuissima] >RYO08480.1 hypothetical protein AA0121_g11277 [Alternaria tenuissima]
XP_018382662.1/5-276     -            272 HeLo                 PF14479.6    209   6.3e-39  143.0   0.8   1   1   4.4e-42   1.4e-38  141.8   0.8     1   207     1   271     1   272 0.86 [subseq from] hypothetical protein CC77DRAFT_283721 [Alternaria alternata] >OAG17241.1 hypothetical protein CC77DRAFT_283721 [Alternaria alternata]
KFY15529.1/883-1099      -            217 HeLo                 PF14479.6    209   6.9e-39  142.8   0.7   1   1   2.5e-42   7.7e-39  142.7   0.7     3   209     1   217     1   217 0.92 [subseq from] hypothetical protein V492_01927 [Pseudogymnoascus sp. VKM F-4246]
CUS07216.1/9-210         -            202 HeLo                 PF14479.6    209   7.1e-39  142.8   0.0   1   1   2.6e-42     8e-39  142.6   0.0     6   198     2   200     1   202 0.87 [subseq from] unnamed protein product [Tuber aestivum]
SCO27018.1/5-234         -            230 HeLo                 PF14479.6    209   7.4e-39  142.7   0.4   1   1   2.7e-42   8.4e-39  142.5   0.4     1   209     1   230     1   230 0.95 [subseq from] uncharacterized protein FFM5_15287 [Fusarium fujikuroi]
XP_023438167.1/5-234     -            230 HeLo                 PF14479.6    209   7.4e-39  142.7   0.4   1   1   2.7e-42   8.4e-39  142.5   0.4     1   209     1   230     1   230 0.95 [subseq from] uncharacterized protein FFUJ_14248 [Fusarium fujikuroi IMI 58289] >CCT76121.1 uncharacterized protein FFUJ_14248 [Fusarium fujikuroi IMI 58289] >QGI71313.1 hypothetical protein CEK27_003642 [Fusarium fujikuroi] >QGI88648.1 hypothetical protein CEK25_003604 [Fusarium fujikuroi] >QGJ02206.1 hypothetical protein CEK26_003650 [Fusarium fujikuroi]
OOQ83957.1/6-222         -            217 HeLo                 PF14479.6    209   7.5e-39  142.7   1.8   1   1   2.7e-42   8.4e-39  142.5   1.8     2   209     1   217     1   217 0.87 [subseq from] hypothetical protein PEBR_32640 [Penicillium brasilianum]
XP_031074409.1/4-217     -            214 HeLo                 PF14479.6    209   7.7e-39  142.7   0.0   1   1   2.8e-42   8.7e-39  142.5   0.0     1   209     1   214     1   214 0.88 [subseq from] uncharacterized protein FPRO_02065 [Fusarium proliferatum ET1] >CZR32119.1 uncharacterized protein FPRO_02065 [Fusarium proliferatum ET1]
PCD39770.1/5-193         -            189 HeLo                 PF14479.6    209   7.9e-39  142.6   0.1   1   1   2.9e-42     9e-39  142.4   0.1     1   183     1   187     1   189 0.90 [subseq from] hypothetical protein FGRA07_01041 [Fusarium graminearum]
XP_011323363.1/5-193     -            189 HeLo                 PF14479.6    209   7.9e-39  142.6   0.1   1   1   2.9e-42     9e-39  142.4   0.1     1   183     1   187     1   189 0.90 [subseq from] hypothetical protein FGSG_04894 [Fusarium graminearum PH-1] >ESU10787.1 hypothetical protein FGSG_04894 [Fusarium graminearum PH-1] >EYB21521.1 hypothetical protein FG05_04894 [Fusarium graminearum] >CEF87768.1 unnamed protein product [Fusarium graminearum]
KIJ38110.1/31-219        -            189 HeLo                 PF14479.6    209   8.1e-39  142.6   0.0   1   1   2.9e-42   9.2e-39  142.4   0.0     1   200     1   188     1   189 0.91 [subseq from] hypothetical protein M422DRAFT_60880 [Sphaerobolus stellatus SS14]
CVL13635.1/5-234         -            230 HeLo                 PF14479.6    209   8.3e-39  142.6   0.4   1   1     3e-42   9.4e-39  142.4   0.4     1   209     1   230     1   230 0.95 [subseq from] uncharacterized protein FPRN_15055 [Fusarium proliferatum]
ORY19868.1/6-200         -            195 HeLo                 PF14479.6    209     9e-39  142.5   0.2   1   1   3.2e-42   9.9e-39  142.3   0.2     1   206     1   194     1   195 0.92 [subseq from] hypothetical protein BCR34DRAFT_551855 [Clohesyomyces aquaticus]
XP_011324142.1/18-212    -            195 HeLo                 PF14479.6    209   9.4e-39  142.4   5.3   1   1   3.3e-42     1e-38  142.2   5.3    21   209     2   195     1   195 0.93 [subseq from] hypothetical protein FGSG_05587 [Fusarium graminearum PH-1] >ESU11566.1 hypothetical protein FGSG_05587 [Fusarium graminearum PH-1]
RTE76830.1/6-200         -            195 HeLo                 PF14479.6    209   9.9e-39  142.3   0.1   1   1   3.5e-42   1.1e-38  142.2   0.1     1   207     1   194     1   195 0.90 [subseq from] hypothetical protein BHE90_008687 [Fusarium euwallaceae]
KLU82131.1/7-210         -            204 HeLo                 PF14479.6    209   1.1e-38  142.2   0.2   1   1   3.8e-42   1.2e-38  142.0   0.2     2   200     1   199     1   204 0.83 [subseq from] hypothetical protein MAPG_01208 [Magnaporthiopsis poae ATCC 64411]
PMD48512.1/6-195         -            190 HeLo                 PF14479.6    209   1.1e-38  142.2   1.6   1   1   5.1e-42   1.6e-38  141.6   1.6     1   209     1   190     1   190 0.85 [subseq from] hypothetical protein L207DRAFT_627232 [Hyaloscypha variabilis F]
QGI68546.1/6-201         -            196 HeLo                 PF14479.6    209   1.2e-38  142.1   0.0   1   1   4.1e-42   1.3e-38  141.9   0.0     1   209     1   196     1   196 0.91 [subseq from] hypothetical protein CEK27_012517 [Fusarium fujikuroi]
QGI85742.1/6-201         -            196 HeLo                 PF14479.6    209   1.2e-38  142.1   0.0   1   1   4.1e-42   1.3e-38  141.9   0.0     1   209     1   196     1   196 0.91 [subseq from] hypothetical protein CEK25_012471 [Fusarium fujikuroi]
QGI99437.1/6-201         -            196 HeLo                 PF14479.6    209   1.2e-38  142.1   0.0   1   1   4.1e-42   1.3e-38  141.9   0.0     1   209     1   196     1   196 0.91 [subseq from] hypothetical protein CEK26_012506 [Fusarium fujikuroi]
XP_018142762.1/6-192     -            187 HeLo                 PF14479.6    209   1.2e-38  142.1   0.1   1   1   4.1e-42   1.3e-38  141.9   0.1     1   196     1   184     1   187 0.90 [subseq from] prion-inhibition and propagation domain-containing protein [Pochonia chlamydosporia 170] >OAQ65448.1 prion-inhibition and propagation domain-containing protein [Pochonia chlamydosporia 170]
TVY67421.1/8-222         -            215 HeLo                 PF14479.6    209   1.2e-38  142.0   2.8   1   1   4.4e-42   1.4e-38  141.9   2.8     1   209     1   215     1   215 0.85 [subseq from] hypothetical protein LSUE1_G009114 [Lachnellula suecica]
ORY14767.1/4-225         -            222 HeLo                 PF14479.6    209   1.2e-38  142.0   2.4   1   1   4.4e-42   1.4e-38  141.8   2.4     1   206     1   220     1   222 0.93 [subseq from] prion-inhibition and propagation-domain-containing protein [Clohesyomyces aquaticus]
PHH80228.1/8-221         -            214 HeLo                 PF14479.6    209   1.3e-38  141.9   5.4   1   1   4.7e-42   1.5e-38  141.7   5.4     1   209     1   214     1   214 0.94 [subseq from] hypothetical protein CDD80_2429 [Ophiocordyceps camponoti-rufipedis]
RGP77357.1/6-200         -            195 HeLo                 PF14479.6    209   1.4e-38  141.8   0.1   1   1   4.9e-42   1.5e-38  141.7   0.1     1   207     1   194     1   195 0.92 [subseq from] hypothetical protein FLONG3_4495 [Fusarium longipes]
XP_009255380.1/5-197     -            193 HeLo                 PF14479.6    209   1.4e-38  141.8   0.4   1   1   4.9e-42   1.5e-38  141.7   0.4     1   183     1   189     1   193 0.93 [subseq from] hypothetical protein FPSE_03987 [Fusarium pseudograminearum CS3096] >EKJ75807.1 hypothetical protein FPSE_03987 [Fusarium pseudograminearum CS3096]
XP_023435007.1/6-201     -            196 HeLo                 PF14479.6    209   1.4e-38  141.8   0.0   1   1   5.2e-42   1.6e-38  141.6   0.0     1   209     1   196     1   196 0.92 [subseq from] uncharacterized protein FFUJ_12826 [Fusarium fujikuroi IMI 58289] >CCT72929.1 uncharacterized protein FFUJ_12826 [Fusarium fujikuroi IMI 58289] >KLP17117.1 uncharacterized protein LW94_164 [Fusarium fujikuroi] >SCO24916.1 related to Heterokaryon incompatibility protein s [Fusarium fujikuroi] >SCV39848.1 related to Heterokaryon incompatibility protein s [Fusarium fujikuroi] >SCO53968.1 related to Heterokaryon incompatibility protein s [Fusarium fujikuroi]
OJJ03030.1/5-207         -            203 HeLo                 PF14479.6    209   1.5e-38  141.7   0.7   1   1   5.5e-42   1.7e-38  141.5   0.7     1   209     1   203     1   203 0.85 [subseq from] hypothetical protein ASPVEDRAFT_72790 [Aspergillus versicolor CBS 583.65]
OBT84612.1/11-198        -            188 HeLo                 PF14479.6    209   1.6e-38  141.7   2.4   1   1   5.7e-42   1.8e-38  141.5   2.4     4   193     1   181     1   187 0.90 [subseq from] hypothetical protein VE02_05455 [Pseudogymnoascus sp. 03VT05]
KFZ24429.1/6-200         -            195 HeLo                 PF14479.6    209   1.6e-38  141.6   0.5   1   1   5.7e-42   1.8e-38  141.5   0.5     1   207     1   194     1   195 0.93 [subseq from] hypothetical protein V502_01092 [Pseudogymnoascus sp. VKM F-4520 (FW-2644)]
RBA12690.1/4-217         -            214 HeLo                 PF14479.6    209   1.6e-38  141.6   0.0   1   1   5.8e-42   1.8e-38  141.5   0.0     1   209     1   214     1   214 0.87 [subseq from] hypothetical protein FPRO05_04140 [Fusarium proliferatum]
RBQ78610.1/4-217         -            214 HeLo                 PF14479.6    209   1.6e-38  141.6   0.0   1   1   5.8e-42   1.8e-38  141.4   0.0     1   209     1   214     1   214 0.92 [subseq from] hypothetical protein FVER14953_21452 [Fusarium verticillioides]
RBQ88535.1/4-217         -            214 HeLo                 PF14479.6    209   1.6e-38  141.6   0.0   1   1   5.8e-42   1.8e-38  141.4   0.0     1   209     1   214     1   214 0.92 [subseq from] hypothetical protein FVER53263_20046 [Fusarium verticillioides]
RZR65746.1/6-192         -            187 HeLo                 PF14479.6    209   1.7e-38  141.5   0.1   1   1     6e-42   1.9e-38  141.4   0.1     1   196     1   184     1   187 0.90 [subseq from] hypothetical protein I1G_00003146 [Pochonia chlamydosporia 123]
RFU29439.1/6-196         -            191 HeLo                 PF14479.6    209   1.8e-38  141.5   0.0   1   1   6.4e-42     2e-38  141.3   0.0     1   195     1   186     1   191 0.88 [subseq from] hypothetical protein B7463_g6898, partial [Scytalidium lignicola]
OMP81825.1/3-230         -            228 HeLo                 PF14479.6    209   1.9e-38  141.4   2.0   1   1   6.7e-42   2.1e-38  141.2   2.0     2   206     1   227     1   228 0.95 [subseq from] hypothetical protein BK809_0006134 [Diplodia seriata]
XP_003048064.1/6-200     -            195 HeLo                 PF14479.6    209     2e-38  141.3   0.3   1   1   6.9e-42   2.2e-38  141.2   0.3     1   207     1   194     1   195 0.91 [subseq from] hypothetical protein NECHADRAFT_79833 [[Nectria] haematococca mpVI 77-13-4] >EEU42351.1 hypothetical protein NECHADRAFT_79833 [[Nectria] haematococca mpVI 77-13-4]
RSL91399.1/6-200         -            195 HeLo                 PF14479.6    209     2e-38  141.3   0.3   1   1   7.1e-42   2.2e-38  141.2   0.3     1   206     1   193     1   195 0.91 [subseq from] hypothetical protein CEP51_000302 [Fusarium sp. AF-3]
KFY71370.1/8-247         -            240 HeLo                 PF14479.6    209     2e-38  141.3   1.2   1   1   8.3e-42   2.6e-38  140.9   1.2     1   209     1   240     1   240 0.88 [subseq from] hypothetical protein V499_08434 [Pseudogymnoascus sp. VKM F-103]
XP_002541840.1/61-248    -            188 HeLo                 PF14479.6    209   2.1e-38  141.3   1.0   1   1   7.8e-42   2.4e-38  141.0   1.0     2   190     1   181     1   187 0.93 [subseq from] predicted protein [Uncinocarpus reesii 1704] >EEP76507.1 predicted protein [Uncinocarpus reesii 1704]
XP_009225220.1/4-225     -            222 HeLo                 PF14479.6    209   2.1e-38  141.3   5.6   1   1     8e-42   2.5e-38  141.0   5.6     1   209     1   222     1   222 0.91 [subseq from] hypothetical protein GGTG_09112 [Gaeumannomyces tritici R3-111a-1] >EJT72246.1 hypothetical protein GGTG_09112 [Gaeumannomyces tritici R3-111a-1]
TQV93755.1/6-183         -            178 HeLo                 PF14479.6    209   2.3e-38  141.1   0.8   1   1   8.6e-42   2.7e-38  140.9   0.8     1   193     1   176     1   178 0.87 [subseq from] prion-inhibition and propagation [Cordyceps javanica] >TQW04538.1 hypothetical protein IF2G_07767 [Cordyceps javanica]
RKL36689.1/4-217         -            214 HeLo                 PF14479.6    209   2.3e-38  141.1   0.0   1   1   8.3e-42   2.6e-38  140.9   0.0     1   209     1   214     1   214 0.87 [subseq from] hypothetical protein BFJ72_g8238 [Fusarium proliferatum]
RFU72233.1/17-212        -            196 HeLo                 PF14479.6    209   2.3e-38  141.1   4.3   1   1   8.2e-42   2.5e-38  141.0   4.3    20   209     2   196     1   196 0.95 [subseq from] hypothetical protein TARUN_10033 [Trichoderma arundinaceum]
XP_018700922.1/6-175     -            170 HeLo                 PF14479.6    209   2.3e-38  141.1   1.4   1   1   9.3e-42   2.9e-38  140.8   1.4     1   189     1   169     1   170 0.89 [subseq from] hypothetical protein ISF_08237 [Cordyceps fumosorosea ARSEF 2679] >OAA54636.1 hypothetical protein ISF_08237 [Cordyceps fumosorosea ARSEF 2679]
KPM46005.1/33-226        -            194 HeLo                 PF14479.6    209   2.4e-38  141.0   5.0   1   1   8.7e-42   2.7e-38  140.9   5.0    22   209     2   194     1   194 0.94 [subseq from] hypothetical protein AK830_g534 [Neonectria ditissima]
QBZ59434.1/6-203         -            198 HeLo                 PF14479.6    209   2.5e-38  141.0   0.1   1   1   8.9e-42   2.8e-38  140.8   0.1     1   207     1   197     1   198 0.92 [subseq from] hypothetical protein PoMZ_04395 [Pyricularia oryzae]
KIL83577.1/5-202         -            198 HeLo                 PF14479.6    209   2.6e-38  140.9   0.0   1   1   9.1e-42   2.8e-38  140.8   0.0     1   198     1   196     1   198 0.89 [subseq from] hypothetical protein FAVG1_13207 [Fusarium avenaceum]
XP_007925356.1/23-262    -            240 HeLo                 PF14479.6    209   2.7e-38  140.9   0.0   1   1   9.6e-42     3e-38  140.7   0.0     5   209     2   240     1   240 0.95 [subseq from] hypothetical protein MYCFIDRAFT_210971 [Pseudocercospora fijiensis CIRAD86] >EME84760.1 hypothetical protein MYCFIDRAFT_210971 [Pseudocercospora fijiensis CIRAD86]
CVK84492.1/4-217         -            214 HeLo                 PF14479.6    209     3e-38  140.7   0.0   1   1   1.1e-41   3.3e-38  140.6   0.0     1   209     1   214     1   214 0.89 [subseq from] uncharacterized protein FPRN_01976 [Fusarium proliferatum]
KXT01392.1/23-262        -            240 HeLo                 PF14479.6    209     3e-38  140.7   0.0   1   1   1.1e-41   3.4e-38  140.6   0.0     5   209     2   240     1   240 0.95 [subseq from] hypothetical protein AC578_6621 [Pseudocercospora eumusae]
KXX79303.1/6-199         -            194 HeLo                 PF14479.6    209     3e-38  140.7   0.0   1   1   1.1e-41   3.4e-38  140.6   0.0     1   209     1   194     1   194 0.92 [subseq from] Heterokaryon incompatibility protein S [Madurella mycetomatis]
OCK79046.1/6-200         -            195 HeLo                 PF14479.6    209   3.1e-38  140.7   0.0   1   1   1.2e-41   3.6e-38  140.5   0.0     1   183     1   177     1   193 0.92 [subseq from] hypothetical protein K432DRAFT_355692 [Lepidopterella palustris CBS 459.81]
KKY21259.1/3-230         -            228 HeLo                 PF14479.6    209   3.4e-38  140.5   2.1   1   1   1.2e-41   3.9e-38  140.4   2.1     2   206     1   227     1   228 0.95 [subseq from] hypothetical protein UCDDS831_g04327 [Diplodia seriata]
XP_018742063.1/4-217     -            214 HeLo                 PF14479.6    209   3.4e-38  140.5   0.0   1   1   1.2e-41   3.9e-38  140.4   0.0     1   209     1   214     1   214 0.92 [subseq from] hypothetical protein FVEG_14580 [Fusarium verticillioides 7600] >EWG35872.1 hypothetical protein FVEG_14580 [Fusarium verticillioides 7600]
RBR22583.1/4-217         -            214 HeLo                 PF14479.6    209   3.6e-38  140.5   0.0   1   1   1.3e-41     4e-38  140.3   0.0     1   209     1   214     1   214 0.90 [subseq from] hypothetical protein FVER53590_28396 [Fusarium verticillioides]
KAA8565748.1/146-357     -            212 HeLo                 PF14479.6    209   4.6e-38  140.1   4.4   1   1   1.6e-41   5.1e-38  140.0   4.4    13   209     4   212     1   212 0.92 [subseq from] hypothetical protein EYC84_009583 [Monilinia fructicola]
EWZ85341.1/6-200         -            195 HeLo                 PF14479.6    209   4.7e-38  140.1   0.0   1   1   1.7e-41   5.3e-38  139.9   0.0     1   207     1   194     1   195 0.92 [subseq from] hypothetical protein FOWG_11843 [Fusarium oxysporum f. sp. lycopersici MN25] >RKL52224.1 hypothetical protein BFJ70_g937 [Fusarium oxysporum] >RYC93774.1 hypothetical protein BFJ63_vAg3412 [Fusarium oxysporum f. sp. narcissi]
XP_018254271.1/6-200     -            195 HeLo                 PF14479.6    209     5e-38  140.0   0.0   1   1   1.8e-41   5.6e-38  139.8   0.0     1   207     1   194     1   195 0.92 [subseq from] hypothetical protein FOXG_14669 [Fusarium oxysporum f. sp. lycopersici 4287] >EXK35826.1 hypothetical protein FOMG_09027 [Fusarium oxysporum f. sp. melonis 26406] >KNB16226.1 hypothetical protein FOXG_14669 [Fusarium oxysporum f. sp. lycopersici 4287]
RMZ30210.1/21-257        -            237 HeLo                 PF14479.6    209     5e-38  140.0   0.0   1   1   1.8e-41   5.5e-38  139.9   0.0     5   198     2   217     1   237 0.94 [subseq from] hypothetical protein D0859_05690 [Hortaea werneckii]
KIM95398.1/6-201         -            196 HeLo                 PF14479.6    209   5.2e-38  139.9   0.3   1   1   1.9e-41   5.8e-38  139.8   0.3     1   209     1   196     1   196 0.94 [subseq from] hypothetical protein OIDMADRAFT_134549 [Oidiodendron maius Zn]
XP_007804468.1/12-218    -            207 HeLo                 PF14479.6    209   5.4e-38  139.9   5.6   1   1   1.9e-41   5.9e-38  139.8   5.6     1   206     1   205     1   207 0.90 [subseq from] hypothetical protein EPUS_05407 [Endocarpon pusillum Z07020] >ERF69865.1 hypothetical protein EPUS_05407 [Endocarpon pusillum Z07020]
EWZ28672.1/6-193         -            188 HeLo                 PF14479.6    209   5.6e-38  139.9   0.0   1   1     2e-41   6.2e-38  139.7   0.0     1   199     1   187     1   188 0.91 [subseq from] hypothetical protein FOZG_17677 [Fusarium oxysporum Fo47]
OBT62208.1/6-223         -            218 HeLo                 PF14479.6    209   5.7e-38  139.8   0.5   1   1     2e-41   6.3e-38  139.7   0.5     2   209     1   218     1   218 0.87 [subseq from] hypothetical protein VE03_08056 [Pseudogymnoascus sp. 23342-1-I1]
SCO92150.1/6-200         -            195 HeLo                 PF14479.6    209   5.7e-38  139.8   0.0   1   1   2.1e-41   6.5e-38  139.6   0.0     1   207     1   194     1   195 0.92 [subseq from] related to Heterokaryon incompatibility protein s [Fusarium oxysporum]
KLP04971.1/5-234         -            230 HeLo                 PF14479.6    209   5.7e-38  139.8   0.3   1   1   2.1e-41   6.5e-38  139.6   0.3     1   209     1   230     1   230 0.95 [subseq from] uncharacterized protein LW94_13235 [Fusarium fujikuroi]
XP_031031829.1/6-200     -            195 HeLo                 PF14479.6    209   5.9e-38  139.8   0.0   1   1   2.1e-41   6.7e-38  139.6   0.0     1   207     1   194     1   195 0.91 [subseq from] uncharacterized protein FOYG_14994 [Fusarium oxysporum NRRL 32931] >EWY82911.1 hypothetical protein FOYG_14994 [Fusarium oxysporum NRRL 32931]
OWY43225.1/5-199         -            195 HeLo                 PF14479.6    209     6e-38  139.8   0.0   1   1   2.1e-41   6.7e-38  139.6   0.0     1   198     1   193     1   195 0.90 [subseq from] small s protein [Alternaria alternata]
XP_018657929.1/17-212    -            196 HeLo                 PF14479.6    209   6.1e-38  139.7   4.1   1   1   2.2e-41   6.8e-38  139.6   4.1    20   209     2   196     1   196 0.95 [subseq from] hypothetical protein TGAM01_v206255 [Trichoderma gamsii] >PON24747.1 hypothetical protein TGAM01_v206255 [Trichoderma gamsii]
PCD25332.1/6-200         -            195 HeLo                 PF14479.6    209   6.5e-38  139.6   0.0   1   1   2.3e-41   7.3e-38  139.5   0.0     1   207     1   194     1   195 0.92 [subseq from] hypothetical protein AU210_014439 [Fusarium oxysporum f. sp. radicis-cucumerinum]
KFX89984.1/6-200         -            195 HeLo                 PF14479.6    209   6.7e-38  139.6   0.0   1   1   2.4e-41   7.4e-38  139.5   0.0     1   207     1   194     1   195 0.92 [subseq from] hypothetical protein V490_06715 [Pseudogymnoascus sp. VKM F-3557]
RMY93148.1/21-257        -            237 HeLo                 PF14479.6    209   6.9e-38  139.6   0.0   1   1   2.4e-41   7.5e-38  139.4   0.0     5   198     2   217     1   237 0.93 [subseq from] hypothetical protein D0861_02052 [Hortaea werneckii]
OCL05775.1/9-226         -            218 HeLo                 PF14479.6    209   7.1e-38  139.5   1.7   1   1   2.6e-41   8.2e-38  139.3   1.7     6   206     2   217     1   218 0.92 [subseq from] hypothetical protein AOQ84DRAFT_355812 [Glonium stellatum]
CZR58313.1/16-209        -            194 HeLo                 PF14479.6    209   7.4e-38  139.5   0.5   1   1   2.6e-41   8.2e-38  139.3   0.5     1   206     1   193     1   194 0.90 [subseq from] related to Heterokaryon incompatibility protein s [Phialocephala subalpina]
RKL11786.1/6-200         -            195 HeLo                 PF14479.6    209   8.2e-38  139.3   0.0   1   1     3e-41   9.3e-38  139.1   0.0     1   207     1   194     1   195 0.92 [subseq from] hypothetical protein BFJ71_g267 [Fusarium oxysporum]
KEY71769.1/12-205        -            194 HeLo                 PF14479.6    209   8.4e-38  139.3   0.2   1   1     3e-41   9.3e-38  139.1   0.2     6   206     1   194     1   194 0.89 [subseq from] hypothetical protein S7711_06524 [Stachybotrys chartarum IBT 7711] >KFA54564.1 hypothetical protein S40293_02223 [Stachybotrys chartarum IBT 40293]
OMP88411.1/5-193         -            189 HeLo                 PF14479.6    209   9.2e-38  139.1   0.0   1   1   3.3e-41     1e-37  139.0   0.0     1   200     1   186     1   189 0.93 [subseq from] Heterokaryon incompatibility protein S [Diplodia seriata]
EXM20799.1/6-200         -            195 HeLo                 PF14479.6    209   9.4e-38  139.1   0.0   1   1   3.4e-41   1.1e-37  138.9   0.0     1   207     1   194     1   195 0.92 [subseq from] hypothetical protein FOTG_11188 [Fusarium oxysporum f. sp. vasinfectum 25433]
XP_018742038.1/6-210     -            205 HeLo                 PF14479.6    209   9.5e-38  139.1  10.8   1   1   6.1e-39   1.9e-35  131.6  10.8     1   206     1   205     1   205 0.94 [subseq from] hypothetical protein FVEG_00047 [Fusarium verticillioides 7600] >EWG35847.1 hypothetical protein FVEG_00047 [Fusarium verticillioides 7600]
XP_014084159.1/41-271    -            231 HeLo                 PF14479.6    209   9.6e-38  139.1   0.8   1   1   3.5e-41   1.1e-37  138.9   0.8     1   209     1   231     1   231 0.94 [subseq from] hypothetical protein COCC4DRAFT_68577 [Bipolaris maydis ATCC 48331] >EMD89535.1 hypothetical protein COCHEDRAFT_1204293 [Bipolaris maydis C5] >ENI10250.1 hypothetical protein COCC4DRAFT_68577 [Bipolaris maydis ATCC 48331]
XP_031060229.1/6-200     -            195 HeLo                 PF14479.6    209   9.6e-38  139.1   0.0   1   1   3.5e-41   1.1e-37  138.9   0.0     1   207     1   194     1   195 0.92 [subseq from] uncharacterized protein FOIG_09696 [Fusarium oxysporum f. sp. cubense tropical race 4 54006] >EMT72093.1 hypothetical protein FOC4_g10003945 [Fusarium oxysporum f. sp. cubense race 4] >EXL98139.1 hypothetical protein FOIG_09696 [Fusarium oxysporum f. sp. cubense tropical race 4 54006] >TXB96257.1 hypothetical protein FocTR4_00016632 [Fusarium oxysporum f. sp. cubense]
ENH70189.1/6-200         -            195 HeLo                 PF14479.6    209   9.8e-38  139.1   0.0   1   1   3.5e-41   1.1e-37  138.9   0.0     1   207     1   194     1   195 0.92 [subseq from] hypothetical protein FOC1_g10004175 [Fusarium oxysporum f. sp. cubense race 1]
XP_016643052.1/4-219     -            216 HeLo                 PF14479.6    209     1e-37  139.0   3.8   1   1   3.8e-41   1.2e-37  138.8   3.8     2   208     1   216     1   216 0.88 [subseq from] hypothetical protein SAPIO_CDS4949 [Scedosporium apiospermum] >KEZ43253.1 hypothetical protein SAPIO_CDS4949 [Scedosporium apiospermum]
TAQ84471.1/6-200         -            195 HeLo                 PF14479.6    209     1e-37  139.0   0.0   1   1   3.7e-41   1.1e-37  138.8   0.0     1   207     1   194     1   195 0.92 [subseq from] hypothetical protein B7494_g7218 [Chlorociboria aeruginascens]
RSL94215.1/6-200         -            195 HeLo                 PF14479.6    209     1e-37  139.0   0.2   1   1   3.7e-41   1.2e-37  138.8   0.2     1   207     1   194     1   195 0.91 [subseq from] hypothetical protein CDV31_014417 [Fusarium ambrosium]
OAA72907.1/6-182         -            177 HeLo                 PF14479.6    209   1.1e-37  138.9   0.1   1   1   4.5e-41   1.4e-37  138.5   0.1     1   187     1   169     1   176 0.90 [subseq from] hypothetical protein LEL_08691 [Cordyceps confragosa RCEF 1005]
EXK77195.1/6-200         -            195 HeLo                 PF14479.6    209   1.2e-37  138.8   0.0   1   1   4.3e-41   1.3e-37  138.6   0.0     1   207     1   194     1   195 0.92 [subseq from] hypothetical protein FOQG_18092 [Fusarium oxysporum f. sp. raphani 54005]
XP_014080314.1/8-200     -            193 HeLo                 PF14479.6    209   1.2e-37  138.7   0.0   1   1   4.3e-41   1.4e-37  138.6   0.0     4   200     2   192     1   193 0.90 [subseq from] hypothetical protein COCC4DRAFT_31628 [Bipolaris maydis ATCC 48331] >EMD86454.1 hypothetical protein COCHEDRAFT_1024085 [Bipolaris maydis C5] >ENI06405.1 hypothetical protein COCC4DRAFT_31628 [Bipolaris maydis ATCC 48331]
KAB2102028.1/5-271       -            267 HeLo                 PF14479.6    209   1.3e-37  138.7  10.4   1   1   1.2e-40   3.8e-37  137.1  10.4     1   207     1   266     1   267 0.92 [subseq from] hypothetical protein AG0111_0g9533 [Alternaria gaisen]
EXA35069.1/6-200         -            195 HeLo                 PF14479.6    209   1.3e-37  138.7   0.0   1   1   4.7e-41   1.5e-37  138.5   0.0     1   207     1   194     1   195 0.92 [subseq from] hypothetical protein FOVG_13841 [Fusarium oxysporum f. sp. pisi HDV247]
TVY75213.1/6-200         -            195 HeLo                 PF14479.6    209   1.3e-37  138.7   0.0   1   1   4.7e-41   1.5e-37  138.5   0.0     1   207     1   194     1   195 0.92 [subseq from] Heterokaryon incompatibility protein s [Fusarium oxysporum f. sp. cubense]
ELQ34111.1/6-203         -            198 HeLo                 PF14479.6    209   1.3e-37  138.6   0.1   1   1   4.7e-41   1.5e-37  138.5   0.1     1   207     1   197     1   198 0.92 [subseq from] hypothetical protein OOU_Y34scaffold00796g5 [Pyricularia oryzae Y34] >ELQ66854.1 hypothetical protein OOW_P131scaffold00347g1 [Pyricularia oryzae P131]
XP_003712618.1/6-203     -            198 HeLo                 PF14479.6    209   1.3e-37  138.6   0.1   1   1   4.7e-41   1.5e-37  138.5   0.1     1   207     1   197     1   198 0.92 [subseq from] hypothetical protein MGG_16868 [Pyricularia oryzae 70-15] >EHA52811.1 hypothetical protein MGG_16868 [Pyricularia oryzae 70-15]
KFY03085.1/6-200         -            195 HeLo                 PF14479.6    209   1.3e-37  138.6   0.6   1   1   4.7e-41   1.5e-37  138.5   0.6     1   207     1   194     1   195 0.93 [subseq from] hypothetical protein O988_01698 [Pseudogymnoascus sp. VKM F-3808]
RYP45368.1/6-217         -            212 HeLo                 PF14479.6    209   1.4e-37  138.6   0.6   1   1   5.5e-41   1.7e-37  138.3   0.6     1   201     1   211     1   212 0.88 [subseq from] hypothetical protein DL769_011468 [Monosporascus sp. CRB-8-3]
RPA89062.1/5-186         -            182 HeLo                 PF14479.6    209   1.4e-37  138.5   0.0   1   1   5.1e-41   1.6e-37  138.4   0.0     1   181     1   182     1   182 0.86 [subseq from] hypothetical protein L873DRAFT_1723561, partial [Choiromyces venosus 120613-1]
RYN23777.1/5-245         -            241 HeLo                 PF14479.6    209   1.4e-37  138.5   0.0   1   1   5.5e-41   1.7e-37  138.3   0.0     1   207     1   241     1   241 0.82 [subseq from] hypothetical protein AA0112_g9281 [Alternaria arborescens]
XP_028504197.1/5-245     -            241 HeLo                 PF14479.6    209   1.4e-37  138.5   0.0   1   1   5.5e-41   1.7e-37  138.3   0.0     1   207     1   241     1   241 0.82 [subseq from] hypothetical protein AA0111_g8202 [Alternaria arborescens] >RYO26304.1 hypothetical protein AA0111_g8202 [Alternaria arborescens] >RYO70795.1 hypothetical protein AA0113_g2853 [Alternaria arborescens]
KIL90043.1/6-201         -            196 HeLo                 PF14479.6    209   1.5e-37  138.5   0.0   1   1   5.3e-41   1.7e-37  138.3   0.0     1   207     1   195     1   196 0.89 [subseq from] HETs protein [Fusarium avenaceum]
KAE8374914.1/8-214       -            207 HeLo                 PF14479.6    209   1.5e-37  138.5   1.4   1   1   5.4e-41   1.7e-37  138.3   1.4     1   209     1   207     1   207 0.90 [subseq from] prion-inhibition and propagation-domain-containing protein [Aspergillus bertholletius]
KJX92813.1/25-261        -            237 HeLo                 PF14479.6    209   1.5e-37  138.5   0.0   1   1   5.4e-41   1.7e-37  138.3   0.0     5   209     1   237     1   237 0.96 [subseq from] hypothetical protein TI39_contig5824g00006 [Zymoseptoria brevis]
EME41525.1/5-194         -            190 HeLo                 PF14479.6    209   1.5e-37  138.4   0.2   1   1     6e-41   1.9e-37  138.1   0.2     1   200     1   186     1   190 0.85 [subseq from] hypothetical protein DOTSEDRAFT_73817 [Dothistroma septosporum NZE10]
XP_020134721.1/3-230     -            228 HeLo                 PF14479.6    209   1.6e-37  138.4   1.8   1   1   5.6e-41   1.8e-37  138.2   1.8     2   206     1   227     1   228 0.93 [subseq from] het-s domain protein [Diplodia corticola] >OJD39734.1 het-s domain protein [Diplodia corticola]
OBT54074.1/6-200         -            195 HeLo                 PF14479.6    209   1.6e-37  138.3   0.3   1   1   5.8e-41   1.8e-37  138.2   0.3     1   207     1   194     1   195 0.93 [subseq from] hypothetical protein VE04_10353 [Pseudogymnoascus sp. 24MN13]
THW04289.1/5-190         -            186 HeLo                 PF14479.6    209   1.9e-37  138.1   2.4   1   1   6.8e-41   2.1e-37  138.0   2.4     1   198     1   184     1   186 0.87 [subseq from] hypothetical protein D6D26_02871 [Aureobasidium pullulans]
THZ15269.1/5-190         -            186 HeLo                 PF14479.6    209   1.9e-37  138.1   2.4   1   1   6.8e-41   2.1e-37  138.0   2.4     1   198     1   184     1   186 0.87 [subseq from] hypothetical protein D6C89_09802 [Aureobasidium pullulans]
KAB2574200.1/6-201       -            196 HeLo                 PF14479.6    209   1.9e-37  138.1   0.1   1   1   6.8e-41   2.1e-37  138.0   0.1     6   202     2   193     1   196 0.90 [subseq from] Heterokaryon incompatibility protein S [Lasiodiplodia theobromae]
XP_018743561.1/6-178     -            173 HeLo                 PF14479.6    209     2e-37  138.1   0.1   1   1   7.1e-41   2.2e-37  137.9   0.1     1   169     1   172     1   173 0.85 [subseq from] hypothetical protein FVEG_00999 [Fusarium verticillioides 7600] >EWG37370.1 hypothetical protein FVEG_00999 [Fusarium verticillioides 7600]
RMJ16011.1/8-200         -            193 HeLo                 PF14479.6    209   2.1e-37  138.0   0.0   1   1   7.3e-41   2.3e-37  137.9   0.0     4   207     2   192     1   193 0.89 [subseq from] hypothetical protein CDV36_004298 [Fusarium sp. AF-12]
EGU86897.1/6-200         -            195 HeLo                 PF14479.6    209   2.3e-37  137.8   0.0   1   1   8.5e-41   2.6e-37  137.7   0.0     1   207     1   194     1   195 0.91 [subseq from] hypothetical protein FOXB_02607 [Fusarium oxysporum Fo5176] >EXL71261.1 hypothetical protein FOPG_12991 [Fusarium oxysporum f. sp. conglutinans race 2 54008]
RMZ15339.1/21-257        -            237 HeLo                 PF14479.6    209   2.6e-37  137.7   0.0   1   1   8.9e-41   2.8e-37  137.6   0.0     5   198     2   217     1   237 0.94 [subseq from] hypothetical protein D0860_01683 [Hortaea werneckii] >RMZ32707.1 hypothetical protein D0859_03166 [Hortaea werneckii]
OTA54510.1/12-219        -            208 HeLo                 PF14479.6    209   2.7e-37  137.6   3.0   1   1   9.6e-41     3e-37  137.5   3.0     5   209     2   208     1   208 0.94 [subseq from] hypothetical protein K449DRAFT_389246 [Hypoxylon sp. EC38]
OBT58799.1/9-206         -            198 HeLo                 PF14479.6    209   2.8e-37  137.6   0.0   1   1     1e-40   3.2e-37  137.4   0.0     4   187     1   196     1   198 0.82 [subseq from] hypothetical protein VE04_01147 [Pseudogymnoascus sp. 24MN13]
KFA71247.1/12-205        -            194 HeLo                 PF14479.6    209   2.8e-37  137.5   0.2   1   1     1e-40   3.1e-37  137.4   0.2     6   204     1   192     1   194 0.88 [subseq from] hypothetical protein S40288_07795 [Stachybotrys chartarum IBT 40288]
RSM16591.1/6-182         -            177 HeLo                 PF14479.6    209   3.1e-37  137.4   0.1   1   1   1.1e-40   3.4e-37  137.3   0.1     1   164     1   171     1   177 0.92 [subseq from] hypothetical protein CEP52_000072 [Fusarium sp. AF-4]
PPQ90154.1/39-230        -            192 HeLo                 PF14479.6    209   3.1e-37  137.4   0.3   1   1   1.1e-40   3.5e-37  137.3   0.3    15   209     3   192     1   192 0.90 [subseq from] hypothetical protein CVT25_012465 [Psilocybe cyanescens]
EMR81565.1/10-209        -            200 HeLo                 PF14479.6    209   3.2e-37  137.4   0.1   1   1   1.1e-40   3.5e-37  137.2   0.1     1   209     1   200     1   200 0.96 [subseq from] putative heterokaryon incompatibility protein [Botrytis cinerea BcDW1]
OJJ52073.1/5-208         -            204 HeLo                 PF14479.6    209   3.2e-37  137.4   4.3   1   1   1.1e-40   3.6e-37  137.2   4.3     1   209     1   204     1   204 0.88 [subseq from] hypothetical protein ASPSYDRAFT_717740 [Aspergillus sydowii CBS 593.65]
XP_031061284.1/6-200     -            195 HeLo                 PF14479.6    209   3.3e-37  137.3   0.0   1   1   1.2e-40   3.7e-37  137.2   0.0     1   207     1   194     1   195 0.88 [subseq from] uncharacterized protein FOIG_09062 [Fusarium oxysporum f. sp. cubense tropical race 4 54006] >EMT70475.1 hypothetical protein FOC4_g10008934 [Fusarium oxysporum f. sp. cubense race 4] >EXL99194.1 hypothetical protein FOIG_09062 [Fusarium oxysporum f. sp. cubense tropical race 4 54006] >TXC01881.1 hypothetical protein FocTR4_00009351 [Fusarium oxysporum f. sp. cubense]
KDN70192.1/5-219         -            215 HeLo                 PF14479.6    209   3.5e-37  137.3   1.1   1   1   1.3e-40   4.2e-37  137.0   1.1     1   207     1   214     1   215 0.88 [subseq from] hypothetical protein CSUB01_07855 [Colletotrichum sublineola]
RBA14433.1/6-201         -            196 HeLo                 PF14479.6    209   3.7e-37  137.2   0.0   1   1   1.3e-40   4.1e-37  137.0   0.0     1   209     1   196     1   196 0.92 [subseq from] hypothetical protein FPRO05_03225 [Fusarium proliferatum]
XP_007751316.1/8-207     -            200 HeLo                 PF14479.6    209   3.9e-37  137.1   2.6   1   1   1.4e-40   4.2e-37  137.0   2.6     8   206     5   200     1   200 0.89 [subseq from] hypothetical protein A1O5_12557 [Cladophialophora psammophila CBS 110553] >EXJ56290.1 hypothetical protein A1O5_12557 [Cladophialophora psammophila CBS 110553]
OXV08794.1/284-469       -            186 HeLo                 PF14479.6    209     4e-37  137.0   1.1   1   1   1.4e-40   4.5e-37  136.9   1.1    12   203     1   183     1   186 0.92 [subseq from] hypothetical protein Egran_03440 [Elaphomyces granulatus]
RBR16154.1/6-199         -            194 HeLo                 PF14479.6    209   4.1e-37  137.0   0.0   1   1   1.5e-40   4.6e-37  136.9   0.0     1   207     1   194     1   194 0.92 [subseq from] hypothetical protein FVER53590_13490 [Fusarium verticillioides]
RBQ96736.1/7-200         -            194 HeLo                 PF14479.6    209   4.5e-37  136.9   0.0   1   1   1.6e-40     5e-37  136.7   0.0     1   207     1   194     1   194 0.92 [subseq from] hypothetical protein FVER53263_13490 [Fusarium verticillioides]
OJD24079.1/6-205         -            200 HeLo                 PF14479.6    209   4.7e-37  136.8   0.0   1   1   1.7e-40   5.2e-37  136.7   0.0     2   204     1   197     1   200 0.91 [subseq from] hypothetical protein ACJ73_04560 [Blastomyces percursus]
XP_002843091.1/6-200     -            195 HeLo                 PF14479.6    209   4.8e-37  136.8   0.1   1   1   1.7e-40   5.3e-37  136.6   0.1     1   209     1   195     1   195 0.93 [subseq from] small s protein [Microsporum canis CBS 113480] >EEQ35355.1 small s protein [Microsporum canis CBS 113480]
THV52296.1/5-224         -            220 HeLo                 PF14479.6    209   5.5e-37  136.6   0.0   1   1     2e-40   6.1e-37  136.5   0.0     1   197     1   217     1   220 0.85 [subseq from] hypothetical protein BGAL_0083g00200 [Botrytis galanthina]
OBW64140.1/5-190         -            186 HeLo                 PF14479.6    209     6e-37  136.5   1.8   1   1   2.2e-40   6.8e-37  136.3   1.8     1   198     1   184     1   186 0.88 [subseq from] Alpha/beta-hydrolase [Aureobasidium pullulans] >THW36732.1 hypothetical protein D6D25_05067 [Aureobasidium pullulans] >THW38696.1 hypothetical protein D6D22_06639 [Aureobasidium pullulans] >THZ49353.1 hypothetical protein D6C90_03550 [Aureobasidium pullulans]
RBQ71735.1/6-199         -            194 HeLo                 PF14479.6    209   6.1e-37  136.5   0.0   1   1   2.2e-40   6.8e-37  136.3   0.0     1   207     1   194     1   194 0.92 [subseq from] hypothetical protein FVER14953_13490 [Fusarium verticillioides]
OIW33157.1/10-202        -            193 HeLo                 PF14479.6    209   6.4e-37  136.4   0.7   1   1   2.3e-40   7.1e-37  136.2   0.7     2   206     1   191     1   193 0.90 [subseq from] hypothetical protein CONLIGDRAFT_163383 [Coniochaeta ligniaria NRRL 30616]
RPA80486.1/8-215         -            208 HeLo                 PF14479.6    209   6.8e-37  136.3   0.4   1   1   2.4e-40   7.5e-37  136.2   0.4     3   207     1   207     1   208 0.80 [subseq from] hypothetical protein BJ508DRAFT_130023 [Ascobolus immersus RN42]
PKS01502.1/24-262        -            239 HeLo                 PF14479.6    209   6.9e-37  136.3   0.0   1   1   2.5e-40   7.7e-37  136.1   0.0     5   209     2   239     1   239 0.95 [subseq from] hypothetical protein BST61_czeina17g000980 [Cercospora zeina]
RSL59370.1/6-200         -            195 HeLo                 PF14479.6    209   7.4e-37  136.2   0.1   1   1   2.6e-40   8.3e-37  136.0   0.1     1   209     1   195     1   195 0.92 [subseq from] hypothetical protein CEP54_007327 [Fusarium sp. AF-8]
THX30361.1/5-190         -            186 HeLo                 PF14479.6    209   7.4e-37  136.2   2.2   1   1   2.7e-40   8.5e-37  136.0   2.2     1   198     1   184     1   186 0.86 [subseq from] hypothetical protein D6D10_08675 [Aureobasidium pullulans]
OJD13722.1/6-203         -            198 HeLo                 PF14479.6    209   7.4e-37  136.2   0.1   1   1   2.6e-40   8.2e-37  136.0   0.1     2   201     1   195     1   198 0.91 [subseq from] hypothetical protein AJ78_05854 [Emergomyces pasteurianus Ep9510]
EQL00614.1/17-210        -            194 HeLo                 PF14479.6    209   7.5e-37  136.2   2.9   1   1   2.7e-40   8.3e-37  136.0   2.9    20   209     2   194     1   194 0.92 [subseq from] HET-s/LopB domain protein [Ophiocordyceps sinensis CO18]
CCD50216.1/10-209        -            200 HeLo                 PF14479.6    209   8.2e-37  136.0   0.1   1   1   2.9e-40   9.1e-37  135.9   0.1     1   209     1   200     1   200 0.96 [subseq from] hypothetical protein BofuT4_P091750.1 [Botrytis cinerea T4]
XP_018761689.1/6-199     -            194 HeLo                 PF14479.6    209   8.7e-37  136.0   0.0   1   1   3.1e-40   9.7e-37  135.8   0.0     1   207     1   194     1   194 0.93 [subseq from] hypothetical protein FVEG_13490 [Fusarium verticillioides 7600] >EWG55498.1 hypothetical protein FVEG_13490 [Fusarium verticillioides 7600]
THX19711.1/5-188         -            184 HeLo                 PF14479.6    209   8.8e-37  135.9   2.7   1   1   3.2e-40     1e-36  135.8   2.7     1   195     1   181     1   184 0.86 [subseq from] hypothetical protein D6D12_10622 [Aureobasidium pullulans] >THX40088.1 hypothetical protein D6D11_08735 [Aureobasidium pullulans]
OBT40522.1/6-200         -            195 HeLo                 PF14479.6    209   9.3e-37  135.9   0.4   1   1   3.3e-40     1e-36  135.7   0.4     1   207     1   194     1   195 0.92 [subseq from] hypothetical protein VE00_09001 [Pseudogymnoascus sp. WSF 3629]
OCK88966.1/12-222        -            211 HeLo                 PF14479.6    209   9.5e-37  135.8   0.1   1   1   3.3e-40     1e-36  135.7   0.1     4   202     1   206     1   211 0.88 [subseq from] hypothetical protein K441DRAFT_297222 [Cenococcum geophilum 1.58]
RSL74362.1/7-204         -            198 HeLo                 PF14479.6    209   9.6e-37  135.8   0.2   1   1   3.4e-40   1.1e-36  135.7   0.2     3   199     1   197     1   198 0.88 [subseq from] hypothetical protein CEP51_011575 [Fusarium sp. AF-3]
THV95497.1/5-190         -            186 HeLo                 PF14479.6    209   9.9e-37  135.8   1.8   1   1   3.6e-40   1.1e-36  135.6   1.8     1   198     1   184     1   186 0.87 [subseq from] hypothetical protein D6D27_03201 [Aureobasidium pullulans]
EXL73419.1/5-195         -            191 HeLo                 PF14479.6    209     1e-36  135.7   1.9   1   2     6e-17   1.9e-13   59.7   0.1     1    53     1    53     1    55 0.98 [subseq from] hypothetical protein FOPG_11229 [Fusarium oxysporum f. sp. conglutinans race 2 54008]
EXL73419.1/5-195         -            191 HeLo                 PF14479.6    209     1e-36  135.7   1.9   2   2   2.8e-22   8.6e-19   77.2   0.1    76   207    54   190    51   191 0.95 [subseq from] hypothetical protein FOPG_11229 [Fusarium oxysporum f. sp. conglutinans race 2 54008]
THW22492.1/5-188         -            184 HeLo                 PF14479.6    209     1e-36  135.7   1.6   1   1   3.8e-40   1.2e-36  135.5   1.6     1   195     1   181     1   184 0.85 [subseq from] hypothetical protein D6D23_06025 [Aureobasidium pullulans] >THW96784.1 hypothetical protein D6D18_05652 [Aureobasidium pullulans]
THZ03404.1/5-188         -            184 HeLo                 PF14479.6    209     1e-36  135.7   1.6   1   1   3.8e-40   1.2e-36  135.5   1.6     1   195     1   181     1   184 0.85 [subseq from] hypothetical protein D6C93_03036 [Aureobasidium pullulans]
RSM08796.1/7-204         -            198 HeLo                 PF14479.6    209   1.1e-36  135.7   0.2   1   1   3.8e-40   1.2e-36  135.5   0.2     3   199     1   197     1   198 0.89 [subseq from] hypothetical protein CEP52_004501 [Fusarium sp. AF-4]
RTE72656.1/7-204         -            198 HeLo                 PF14479.6    209   1.2e-36  135.5   0.2   1   1   4.2e-40   1.3e-36  135.4   0.2     3   199     1   197     1   198 0.88 [subseq from] hypothetical protein BHE90_012926 [Fusarium euwallaceae]
KFY15529.1/2-196         -            195 HeLo                 PF14479.6    209   1.2e-36  135.5   0.0   1   1   4.2e-40   1.3e-36  135.4   0.0    20   207     1   194     1   195 0.93 [subseq from] hypothetical protein V492_01927 [Pseudogymnoascus sp. VKM F-4246]
THV81324.1/5-190         -            186 HeLo                 PF14479.6    209   1.3e-36  135.4   1.8   1   1   4.6e-40   1.4e-36  135.3   1.8     1   198     1   184     1   186 0.87 [subseq from] hypothetical protein D6D29_05463 [Aureobasidium pullulans]
THY62268.1/5-190         -            186 HeLo                 PF14479.6    209   1.3e-36  135.4   2.1   1   1   4.7e-40   1.5e-36  135.2   2.1     1   198     1   184     1   186 0.87 [subseq from] hypothetical protein D6C97_03255 [Aureobasidium pullulans]
THY15744.1/5-190         -            186 HeLo                 PF14479.6    209   1.3e-36  135.4   1.7   1   1   4.8e-40   1.5e-36  135.2   1.7     1   198     1   184     1   186 0.86 [subseq from] hypothetical protein D6D00_09209 [Aureobasidium pullulans]
RSL72487.1/8-199         -            192 HeLo                 PF14479.6    209   1.5e-36  135.2   0.3   1   1   5.1e-40   1.6e-36  135.1   0.3     4   206     2   191     1   192 0.90 [subseq from] hypothetical protein CEP53_001149 [Fusarium sp. AF-6]
CEJ58355.1/6-216         -            211 HeLo                 PF14479.6    209   1.5e-36  135.2   0.1   1   1   5.5e-40   1.7e-36  135.0   0.1     3   207     1   211     1   211 0.90 [subseq from] hypothetical protein PMG11_07014 [Penicillium brasilianum] >CEJ58356.1 hypothetical protein PMG11_07015 [Penicillium brasilianum]
TIA11209.1/37-220        -            184 HeLo                 PF14479.6    209   1.6e-36  135.1   2.7   1   1   5.7e-40   1.8e-36  134.9   2.7     1   195     1   181     1   184 0.87 [subseq from] hypothetical protein D6C80_07646 [Aureobasidium pullulans]
XP_002567700.1/6-205     -            200 HeLo                 PF14479.6    209   1.6e-36  135.1   1.7   1   1   6.2e-40   1.9e-36  134.8   1.7     1   201     1   196     1   198 0.91 [subseq from] Pc21g06550 [Penicillium rubens Wisconsin 54-1255] >CAP95552.1 Pc21g06550 [Penicillium rubens Wisconsin 54-1255] >KZN88411.1 Heterokaryon incompatibility protein s [Penicillium chrysogenum]
RMX78215.1/21-257        -            237 HeLo                 PF14479.6    209   1.6e-36  135.1   0.0   1   1   5.5e-40   1.7e-36  135.0   0.0     5   198     2   217     1   237 0.93 [subseq from] hypothetical protein D0869_09259, partial [Hortaea werneckii]
RMX94875.1/28-264        -            237 HeLo                 PF14479.6    209   1.6e-36  135.1   0.0   1   1   5.5e-40   1.7e-36  135.0   0.0     5   198     2   217     1   237 0.93 [subseq from] hypothetical protein D0868_12048 [Hortaea werneckii]
EME44415.1/24-262        -            239 HeLo                 PF14479.6    209   1.7e-36  135.0   0.0   1   1   6.2e-40   1.9e-36  134.8   0.0     5   209     2   239     1   239 0.96 [subseq from] hypothetical protein DOTSEDRAFT_129721, partial [Dothistroma septosporum NZE10]
RYP65834.1/6-207         -            202 HeLo                 PF14479.6    209   1.7e-36  135.0   0.1   1   1   6.2e-40   1.9e-36  134.8   0.1     1   209     1   202     1   202 0.94 [subseq from] hypothetical protein DL769_006206 [Monosporascus sp. CRB-8-3]
OAT00879.1/6-205         -            200 HeLo                 PF14479.6    209   1.8e-36  135.0   0.0   1   1   6.2e-40   1.9e-36  134.8   0.0     2   206     1   199     1   200 0.91 [subseq from] hypothetical protein BDCG_16775 [Blastomyces dermatitidis ER-3]
XP_001227090.1/4-235     -            232 HeLo                 PF14479.6    209   1.8e-36  134.9   0.1   1   1   6.4e-40     2e-36  134.8   0.1     5   209     3   232     1   232 0.95 [subseq from] hypothetical protein CHGG_09163 [Chaetomium globosum CBS 148.51] >EAQ85149.1 hypothetical protein CHGG_09163 [Chaetomium globosum CBS 148.51]
THY40395.1/5-190         -            186 HeLo                 PF14479.6    209   1.8e-36  134.9   0.7   1   1   6.6e-40     2e-36  134.7   0.7     1   196     1   183     1   186 0.87 [subseq from] hypothetical protein D6C98_09653 [Aureobasidium pullulans]
PNP76017.1/5-175         -            171 HeLo                 PF14479.6    209   1.9e-36  134.9   0.5   1   1     1e-39   3.1e-36  134.1   0.5     1   182     1   170     1   171 0.90 [subseq from] hypothetical protein FNYG_10575 [Fusarium nygamai]
XP_024728436.1/10-202    -            193 HeLo                 PF14479.6    209   1.9e-36  134.8   0.1   1   1   6.8e-40   2.1e-36  134.7   0.1     3   199     1   192     1   193 0.94 [subseq from] hypothetical protein K444DRAFT_656757 [Hyaloscypha bicolor E] >PMD51532.1 hypothetical protein K444DRAFT_656757 [Hyaloscypha bicolor E]
RBQ65521.1/6-178         -            173 HeLo                 PF14479.6    209   1.9e-36  134.8   0.1   1   1   6.9e-40   2.1e-36  134.7   0.1     1   169     1   172     1   173 0.85 [subseq from] hypothetical protein FVER14953_00999 [Fusarium verticillioides]
XP_031016459.1/4-217     -            214 HeLo                 PF14479.6    209   1.9e-36  134.8   0.0   1   1   6.9e-40   2.2e-36  134.7   0.0     1   209     1   214     1   214 0.93 [subseq from] uncharacterized protein FIESC28_05429 [Fusarium coffeatum] >RBR20150.1 hypothetical protein FIESC28_05429 [Fusarium coffeatum]
TIA66727.1/5-190         -            186 HeLo                 PF14479.6    209   1.9e-36  134.8   2.2   1   1   7.2e-40   2.2e-36  134.6   2.2     1   198     1   184     1   186 0.86 [subseq from] hypothetical protein D6C83_02261 [Aureobasidium pullulans]
THY94480.1/5-188         -            184 HeLo                 PF14479.6    209     2e-36  134.8   1.5   1   1   7.4e-40   2.3e-36  134.6   1.5     1   195     1   181     1   184 0.85 [subseq from] hypothetical protein D6C92_04854 [Aureobasidium pullulans]
KEY70036.1/16-210        -            195 HeLo                 PF14479.6    209   2.2e-36  134.6   6.8   1   1   7.9e-40   2.5e-36  134.5   6.8    21   209     2   195     1   195 0.92 [subseq from] hypothetical protein S7711_04051 [Stachybotrys chartarum IBT 7711]
CZR69277.1/5-217         -            213 HeLo                 PF14479.6    209   2.4e-36  134.5   3.5   1   1   8.8e-40   2.7e-36  134.3   3.5     1   207     1   212     1   213 0.94 [subseq from] uncharacterized protein PAC_19177 [Phialocephala subalpina]
KZM24032.1/8-222         -            215 HeLo                 PF14479.6    209   2.5e-36  134.5   1.6   1   1     9e-40   2.8e-36  134.3   1.6     1   206     1   214     1   215 0.84 [subseq from] ATP binding [Ascochyta rabiei]
XP_018130210.1/8-247     -            240 HeLo                 PF14479.6    209   2.7e-36  134.4   0.4   1   1   1.2e-39   3.8e-36  133.9   0.4     1   209     1   240     1   240 0.90 [subseq from] hypothetical protein VE01_05657 [Pseudogymnoascus verrucosus] >OBT96477.1 hypothetical protein VE01_05657 [Pseudogymnoascus verrucosus]
KAA6414498.1/8-211       -            204 HeLo                 PF14479.6    209   2.7e-36  134.3   1.0   1   1   9.9e-40   3.1e-36  134.2   1.0     1   209     1   204     1   204 0.86 [subseq from] hypothetical protein FRX48_01247 [Umbilicaria pustulata]
THW39288.1/5-190         -            186 HeLo                 PF14479.6    209   2.8e-36  134.3   2.7   1   1     1e-39   3.2e-36  134.1   2.7     1   198     1   184     1   186 0.88 [subseq from] hypothetical protein D6D21_07359 [Aureobasidium pullulans]
KFY22013.1/6-200         -            195 HeLo                 PF14479.6    209   2.9e-36  134.2   0.3   1   1     1e-39   3.2e-36  134.1   0.3     1   206     1   193     1   195 0.91 [subseq from] hypothetical protein V491_02907 [Pseudogymnoascus sp. VKM F-3775]
ELA24095.1/5-187         -            183 HeLo                 PF14479.6    209   3.2e-36  134.1   0.2   1   1   1.1e-39   3.5e-36  134.0   0.2     1   183     1   183     1   183 0.90 [subseq from] small s protein-like protein [Colletotrichum fructicola Nara gc5]
RSL94267.1/7-204         -            198 HeLo                 PF14479.6    209   3.3e-36  134.1   0.2   1   1   1.2e-39   3.6e-36  133.9   0.2     3   199     1   197     1   198 0.87 [subseq from] hypothetical protein CDV31_014397 [Fusarium ambrosium]
RKL32549.1/6-201         -            196 HeLo                 PF14479.6    209   3.5e-36  134.0   0.0   1   1   1.2e-39   3.9e-36  133.8   0.0     1   209     1   196     1   196 0.91 [subseq from] hypothetical protein BFJ72_g10492 [Fusarium proliferatum]
RSL81257.1/8-200         -            193 HeLo                 PF14479.6    209   3.7e-36  133.9   0.9   1   1   1.3e-39   4.1e-36  133.8   0.9     4   206     2   191     1   193 0.90 [subseq from] hypothetical protein CEP52_017236 [Fusarium sp. AF-4]
RMY79817.1/21-257        -            237 HeLo                 PF14479.6    209   3.8e-36  133.9   0.0   1   1   1.3e-39   4.2e-36  133.7   0.0     5   198     2   217     1   237 0.94 [subseq from] hypothetical protein D0864_08929 [Hortaea werneckii]
RMY95229.1/28-264        -            237 HeLo                 PF14479.6    209   3.8e-36  133.9   0.0   1   1   1.3e-39   4.2e-36  133.7   0.0     5   198     2   217     1   237 0.94 [subseq from] hypothetical protein D0862_08798 [Hortaea werneckii]
EQL38772.1/6-204         -            199 HeLo                 PF14479.6    209   3.9e-36  133.8   0.0   1   1   1.4e-39   4.3e-36  133.7   0.0     2   202     1   195     1   199 0.90 [subseq from] hypothetical protein BDFG_00306 [Blastomyces dermatitidis ATCC 26199] >EQL38773.1 hypothetical protein, variant [Blastomyces dermatitidis ATCC 26199]
RMY95247.1/21-257        -            237 HeLo                 PF14479.6    209   4.1e-36  133.8   0.0   1   1   1.4e-39   4.5e-36  133.6   0.0     5   198     2   217     1   237 0.93 [subseq from] hypothetical protein D0862_08782 [Hortaea werneckii]
RMY47036.1/92-328        -            237 HeLo                 PF14479.6    209   4.1e-36  133.8   0.0   1   1   1.4e-39   4.5e-36  133.6   0.0     5   198     2   217     1   237 0.93 [subseq from] hypothetical protein D0865_08911, partial [Hortaea werneckii]
TIA28020.1/21-206        -            186 HeLo                 PF14479.6    209   4.3e-36  133.7   0.4   1   1   1.6e-39   4.9e-36  133.5   0.4     1   196     1   183     1   186 0.87 [subseq from] hypothetical protein D6C78_10938 [Aureobasidium pullulans]
RSL57752.1/10-230        -            221 HeLo                 PF14479.6    209   4.3e-36  133.7   0.5   1   1   1.6e-39   4.9e-36  133.5   0.5     1   209     1   221     1   221 0.84 [subseq from] hypothetical protein CEP54_008125 [Fusarium sp. AF-8]
RSM17104.1/6-209         -            204 HeLo                 PF14479.6    209   4.4e-36  133.7   0.6   1   1   1.5e-39   4.6e-36  133.6   0.6     2   189     1   185     1   204 0.91 [subseq from] hypothetical protein CDV31_003997 [Fusarium ambrosium]
RMX93267.1/21-257        -            237 HeLo                 PF14479.6    209   4.7e-36  133.6   0.0   1   1   1.6e-39   5.1e-36  133.5   0.0     5   198     2   217     1   237 0.93 [subseq from] hypothetical protein D0866_16705, partial [Hortaea werneckii]
OBW65056.1/5-190         -            186 HeLo                 PF14479.6    209   4.7e-36  133.6   2.1   1   1   1.7e-39   5.4e-36  133.4   2.1     1   198     1   184     1   186 0.86 [subseq from] NAD(P)-binding protein [Aureobasidium pullulans]
THX46638.1/5-189         -            185 HeLo                 PF14479.6    209   4.9e-36  133.5   2.8   1   1   1.8e-39   5.5e-36  133.3   2.8     1   196     1   182     1   185 0.87 [subseq from] hypothetical protein D6D06_09998 [Aureobasidium pullulans]
RMY74424.1/21-256        -            236 HeLo                 PF14479.6    209     5e-36  133.5   0.0   1   1   1.7e-39   5.4e-36  133.4   0.0     5   198     2   217     1   236 0.95 [subseq from] hypothetical protein D0863_03219 [Hortaea werneckii]
TIA34266.1/5-190         -            186 HeLo                 PF14479.6    209   5.1e-36  133.4   1.4   1   1   1.9e-39   5.8e-36  133.3   1.4     1   198     1   184     1   186 0.86 [subseq from] hypothetical protein D6C78_06988 [Aureobasidium pullulans]
OAR02540.1/6-173         -            168 HeLo                 PF14479.6    209   5.2e-36  133.4   0.5   1   1     2e-39   6.2e-36  133.2   0.5     1   185     1   167     1   168 0.89 [subseq from] hypothetical protein LLEC1_02443 [Cordyceps confragosa]
OTA81838.1/12-219        -            208 HeLo                 PF14479.6    209   5.5e-36  133.3   2.6   1   1   1.9e-39   6.1e-36  133.2   2.6     5   209     2   208     1   208 0.93 [subseq from] hypothetical protein M434DRAFT_401214 [Hypoxylon sp. CO27-5]
RYP92409.1/6-207         -            202 HeLo                 PF14479.6    209   5.5e-36  133.3   0.1   1   1     2e-39   6.2e-36  133.2   0.1     1   209     1   202     1   202 0.92 [subseq from] hypothetical protein DL770_001509 [Monosporascus sp. CRB-9-2]
EGE77171.1/6-204         -            199 HeLo                 PF14479.6    209   5.7e-36  133.3   0.0   1   1     2e-39   6.2e-36  133.2   0.0     2   202     1   195     1   199 0.90 [subseq from] hypothetical protein BDDG_00108 [Blastomyces dermatitidis ATCC 18188]
SMQ55790.1/25-261        -            237 HeLo                 PF14479.6    209     6e-36  133.2   0.0   1   1   2.1e-39   6.7e-36  133.1   0.0     5   209     1   237     1   237 0.95 [subseq from] unnamed protein product [Zymoseptoria tritici ST99CH_3D7]
XP_003848126.1/25-261    -            237 HeLo                 PF14479.6    209   6.3e-36  133.2   0.0   1   1   2.3e-39     7e-36  133.0   0.0     5   209     1   237     1   237 0.95 [subseq from] hypothetical protein MYCGRDRAFT_77461 [Zymoseptoria tritici IPO323] >EGP83102.1 hypothetical protein MYCGRDRAFT_77461 [Zymoseptoria tritici IPO323] >SMY29470.1 unnamed protein product [Zymoseptoria tritici ST99CH_1A5] >SMR60978.1 unnamed protein product [Zymoseptoria tritici ST99CH_1E4] >SMR64124.1 unnamed protein product [Zymoseptoria tritici ST99CH_3D1]
XP_016756631.1/26-262    -            237 HeLo                 PF14479.6    209   6.3e-36  133.2   0.0   1   1   2.2e-39   6.8e-36  133.0   0.0     5   196     1   214     1   237 0.93 [subseq from] hypothetical protein SEPMUDRAFT_53657, partial [Sphaerulina musiva SO2202] >EMF08510.1 hypothetical protein SEPMUDRAFT_53657, partial [Sphaerulina musiva SO2202]
THX83509.1/119-304       -            186 HeLo                 PF14479.6    209   6.4e-36  133.1   0.4   1   1   2.4e-39   7.4e-36  132.9   0.4     1   196     1   183     1   186 0.87 [subseq from] hypothetical protein D6D04_02945 [Aureobasidium pullulans]
XP_023453031.1/24-262    -            239 HeLo                 PF14479.6    209   6.5e-36  133.1   0.0   1   1   2.3e-39   7.3e-36  132.9   0.0     5   209     2   239     1   239 0.94 [subseq from] hypothetical protein CB0940_04878 [Cercospora beticola] >PIA93904.1 hypothetical protein CB0940_04878 [Cercospora beticola]
EGZ68617.1/5-241         -            237 HeLo                 PF14479.6    209   6.5e-36  133.1   1.8   1   1   2.5e-39   7.8e-36  132.8   1.8    11   209     8   237     1   237 0.91 [subseq from] hypothetical protein NEUTE2DRAFT_160907 [Neurospora tetrasperma FGSC 2509]
PPJ59151.1/24-262        -            239 HeLo                 PF14479.6    209   6.6e-36  133.1   0.0   1   1   2.4e-39   7.4e-36  132.9   0.0     5   209     2   239     1   239 0.94 [subseq from] hypothetical protein CBER1_03060 [Cercospora berteroae]
OCK88557.1/8-233         -            226 HeLo                 PF14479.6    209   6.6e-36  133.1   0.0   1   1   2.4e-39   7.6e-36  132.9   0.0     1   209     1   226     1   226 0.88 [subseq from] hypothetical protein K441DRAFT_681764 [Cenococcum geophilum 1.58]
SCO58720.1/5-234         -            230 HeLo                 PF14479.6    209   6.8e-36  133.0   0.2   1   1   2.5e-39   7.7e-36  132.9   0.2     1   209     1   230     1   230 0.95 [subseq from] uncharacterized protein FFMR_15876 [Fusarium fujikuroi]
XP_003650423.1/4-232     -            229 HeLo                 PF14479.6    209   6.8e-36  133.0   0.0   1   1   2.5e-39   7.6e-36  132.9   0.0     3   207     1   228     1   229 0.93 [subseq from] hypothetical protein THITE_2109852 [Thermothielavioides terrestris NRRL 8126] >AEO64087.1 hypothetical protein THITE_2109852 [Thermothielavioides terrestris NRRL 8126]
THW71598.1/5-190         -            186 HeLo                 PF14479.6    209   6.9e-36  133.0   1.9   1   1   2.5e-39   7.9e-36  132.8   1.9     1   198     1   184     1   186 0.86 [subseq from] hypothetical protein D6D19_07255 [Aureobasidium pullulans]
KFY93176.1/6-200         -            195 HeLo                 PF14479.6    209   7.3e-36  132.9   0.4   1   1   2.6e-39     8e-36  132.8   0.4     1   206     1   193     1   195 0.93 [subseq from] hypothetical protein V500_03861 [Pseudogymnoascus sp. VKM F-4518 (FW-2643)]
RYP50921.1/7-206         -            200 HeLo                 PF14479.6    209   7.3e-36  132.9   0.5   1   1   2.6e-39   8.1e-36  132.8   0.5     1   209     1   200     1   200 0.87 [subseq from] hypothetical protein DL768_003646 [Monosporascus sp. mg162]
KAB5550746.1/11-193      -            183 HeLo                 PF14479.6    209   7.3e-36  132.9   0.0   1   1   2.6e-39     8e-36  132.8   0.0     6   200     1   181     1   183 0.90 [subseq from] prion-inhibition and propagation-domain-containing protein [Coniochaeta sp. 2T2.1]
PNP55393.1/5-185         -            181 HeLo                 PF14479.6    209   7.3e-36  132.9   0.0   1   1   2.7e-39   8.3e-36  132.8   0.0     1   182     1   180     1   181 0.93 [subseq from] hypothetical protein FNYG_15520 [Fusarium nygamai]
TVY73352.1/6-203         -            198 HeLo                 PF14479.6    209   7.8e-36  132.8   1.2   1   1   2.7e-39   8.5e-36  132.7   1.2     1   199     1   187     1   198 0.86 [subseq from] Heterokaryon incompatibility protein s [Lachnellula suecica]
KIV85502.1/6-189         -            184 HeLo                 PF14479.6    209   7.9e-36  132.8   0.0   1   1   2.9e-39   9.1e-36  132.6   0.0     1   180     1   181     1   184 0.86 [subseq from] hypothetical protein PV11_01193 [Exophiala sideris]
RMY23206.1/21-257        -            237 HeLo                 PF14479.6    209     8e-36  132.8   0.0   1   1   2.8e-39   8.7e-36  132.7   0.0     5   198     2   217     1   237 0.93 [subseq from] hypothetical protein D0867_02203, partial [Hortaea werneckii]
PMD22442.1/6-200         -            195 HeLo                 PF14479.6    209   8.2e-36  132.8   0.0   1   1   2.9e-39     9e-36  132.6   0.0     1   206     1   193     1   195 0.92 [subseq from] hypothetical protein NA56DRAFT_644672 [Pezoloma ericae]
XP_007780123.1/8-235     -            228 HeLo                 PF14479.6    209   8.5e-36  132.7   3.1   1   1   3.2e-39   9.9e-36  132.5   3.1     1   209     1   228     1   228 0.92 [subseq from] hypothetical protein W97_04039 [Coniosporium apollinis CBS 100218] >EON64806.1 hypothetical protein W97_04039 [Coniosporium apollinis CBS 100218]
SPQ23168.1/4-232         -            229 HeLo                 PF14479.6    209   9.2e-36  132.6   0.0   1   1   3.3e-39     1e-35  132.5   0.0     3   207     1   228     1   229 0.93 [subseq from] baad7df4-cf99-48ef-b474-ff4856f29c0e [Thermothielavioides terrestris]
TKA49202.1/22-259        -            238 HeLo                 PF14479.6    209   9.3e-36  132.6   0.1   1   1   3.4e-39     1e-35  132.4   0.1     5   209     1   238     1   238 0.95 [subseq from] hypothetical protein B0A54_01278 [Friedmanniomyces endolithicus]
RDW60229.1/6-215         -            210 HeLo                 PF14479.6    209   9.3e-36  132.6   0.0   1   1   3.4e-39     1e-35  132.4   0.0     1   209     1   210     1   210 0.85 [subseq from] hypothetical protein BP5796_11835 [Coleophoma crateriformis]
RYP13842.1/6-220         -            215 HeLo                 PF14479.6    209   9.5e-36  132.6   0.3   1   1   3.7e-39   1.2e-35  132.3   0.3     1   202     1   210     1   215 0.83 [subseq from] hypothetical protein DL767_010531 [Monosporascus sp. MG133]
XP_001226778.1/6-215     -            210 HeLo                 PF14479.6    209   9.5e-36  132.6   0.0   1   1   3.4e-39   1.1e-35  132.4   0.0     3   206     1   210     1   210 0.89 [subseq from] hypothetical protein CHGG_08851 [Chaetomium globosum CBS 148.51] >EAQ84837.1 hypothetical protein CHGG_08851 [Chaetomium globosum CBS 148.51]
CVL03810.1/6-201         -            196 HeLo                 PF14479.6    209   9.8e-36  132.5   0.0   1   1   3.5e-39   1.1e-35  132.4   0.0     1   209     1   196     1   196 0.92 [subseq from] related to Heterokaryon incompatibility protein s [Fusarium proliferatum]
XP_002627109.1/6-204     -            199 HeLo                 PF14479.6    209   9.8e-36  132.5   0.0   1   1   3.5e-39   1.1e-35  132.4   0.0     2   202     1   195     1   199 0.90 [subseq from] conserved hypothetical protein [Blastomyces gilchristii SLH14081] >OAT05369.1 hypothetical protein BDBG_01780 [Blastomyces gilchristii SLH14081]
XP_011394994.1/4-284     -            281 HeLo                 PF14479.6    209   9.9e-36  132.5   3.9   1   1   1.1e-38   3.4e-35  130.7   3.9     4   209     1   281     1   281 0.93 [subseq from] hypothetical protein NCU07073 [Neurospora crassa OR74A] >ESA42107.1 hypothetical protein NCU07073 [Neurospora crassa OR74A] >KHE86856.1 hypothetical protein GE21DRAFT_8626 [Neurospora crassa]
THZ73263.1/760-945       -            186 HeLo                 PF14479.6    209     1e-35  132.4   0.9   1   1   3.9e-39   1.2e-35  132.2   0.9     1   198     1   184     1   186 0.88 [subseq from] hypothetical protein D6C84_09737 [Aureobasidium pullulans]
OWY46895.1/5-223         -            219 HeLo                 PF14479.6    209   1.1e-35  132.4   5.5   1   1     4e-39   1.3e-35  132.2   5.5     1   207     1   218     1   219 0.87 [subseq from] hypothetical protein AALT_g10166 [Alternaria alternata]
RII22828.1/5-223         -            219 HeLo                 PF14479.6    209   1.1e-35  132.4   5.5   1   1     4e-39   1.3e-35  132.2   5.5     1   207     1   218     1   219 0.87 [subseq from] hypothetical protein CUC08_Gglean013267 [Alternaria sp. MG1]
RYN54595.1/5-223         -            219 HeLo                 PF14479.6    209   1.1e-35  132.4   5.5   1   1     4e-39   1.3e-35  132.2   5.5     1   207     1   218     1   219 0.87 [subseq from] hypothetical protein AA0114_g3748 [Alternaria tenuissima]
RYN55426.1/5-223         -            219 HeLo                 PF14479.6    209   1.1e-35  132.4   5.5   1   1     4e-39   1.3e-35  132.2   5.5     1   207     1   218     1   219 0.87 [subseq from] hypothetical protein AA0118_g8638 [Alternaria tenuissima]
RYN82872.1/5-223         -            219 HeLo                 PF14479.6    209   1.1e-35  132.4   5.5   1   1     4e-39   1.3e-35  132.2   5.5     1   207     1   218     1   219 0.87 [subseq from] hypothetical protein AA0120_g9441 [Alternaria tenuissima]
RKK83693.1/6-198         -            193 HeLo                 PF14479.6    209   1.1e-35  132.4   0.1   1   1   3.9e-39   1.2e-35  132.2   0.1     1   209     1   193     1   193 0.89 [subseq from] hypothetical protein BFJ69_g2432 [Fusarium oxysporum]
XP_009655227.1/7-183     -            177 HeLo                 PF14479.6    209   1.1e-35  132.4   1.0   1   1   2.6e-37     8e-34  126.3   1.0     2   209     1   177     1   177 0.87 [subseq from] hypothetical protein VDAG_03067 [Verticillium dahliae VdLs.17] >EGY21627.1 hypothetical protein VDAG_03067 [Verticillium dahliae VdLs.17]
RYO77896.1/6-203         -            198 HeLo                 PF14479.6    209   1.1e-35  132.3   0.1   1   1     4e-39   1.2e-35  132.2   0.1     2   205     1   196     1   198 0.90 [subseq from] hypothetical protein DL764_010168 [Monosporascus ibericus]
PVH73232.1/8-206         -            199 HeLo                 PF14479.6    209   1.2e-35  132.2   0.5   1   1   4.3e-39   1.3e-35  132.1   0.5     1   209     1   199     1   199 0.87 [subseq from] hypothetical protein DL98DRAFT_431694 [Cadophora sp. DSE1049]
PNP55920.1/6-205         -            200 HeLo                 PF14479.6    209   1.2e-35  132.2   0.5   1   1   4.2e-39   1.3e-35  132.1   0.5     1   209     1   200     1   200 0.88 [subseq from] hypothetical protein THARTR1_03857 [Trichoderma harzianum]
SCO58454.1/5-175         -            171 HeLo                 PF14479.6    209   1.2e-35  132.2   0.9   1   1   6.6e-39   2.1e-35  131.5   0.9     1   182     1   170     1   171 0.91 [subseq from] uncharacterized protein FFMR_15610 [Fusarium fujikuroi]
OAL47004.1/3-199         -            197 HeLo                 PF14479.6    209   1.3e-35  132.2   0.7   1   1   4.9e-39   1.5e-35  131.9   0.7     3   194     1   190     1   196 0.83 [subseq from] hypothetical protein IQ07DRAFT_590470 [Pyrenochaeta sp. DS3sAY3a]
TVY36442.1/3-209         -            207 HeLo                 PF14479.6    209   1.4e-35  132.0   3.1   1   1   5.2e-39   1.6e-35  131.8   3.1    19   209     1   207     1   207 0.87 [subseq from] hypothetical protein LSUB1_G005215 [Lachnellula subtilissima]
SCO88755.1/9-205         -            197 HeLo                 PF14479.6    209   1.5e-35  131.9   0.2   1   1   5.3e-39   1.6e-35  131.8   0.2     6   206     2   196     1   197 0.87 [subseq from] uncharacterized protein FRV6_12882 [Fusarium oxysporum]
RDW69767.1/9-236         -            228 HeLo                 PF14479.6    209   1.5e-35  131.9   0.7   1   1   5.3e-39   1.7e-35  131.8   0.7     1   209     1   228     1   228 0.91 [subseq from] hypothetical protein BP6252_08787 [Coleophoma cylindrospora]
RLL96548.1/9-230         -            222 HeLo                 PF14479.6    209   1.5e-35  131.9   0.0   1   1   5.7e-39   1.8e-35  131.7   0.0     1   209     1   222     1   222 0.87 [subseq from] hypothetical protein CFD26_104892 [Aspergillus turcosus]
RDW66131.1/6-209         -            204 HeLo                 PF14479.6    209   1.5e-35  131.9   2.2   1   1   5.5e-39   1.7e-35  131.7   2.2    20   209     2   204     1   204 0.85 [subseq from] hypothetical protein BP6252_09766 [Coleophoma cylindrospora]
TKA48510.1/22-259        -            238 HeLo                 PF14479.6    209   1.5e-35  131.9   0.0   1   1   5.5e-39   1.7e-35  131.7   0.0     5   209     1   238     1   238 0.95 [subseq from] hypothetical protein B0A54_00645 [Friedmanniomyces endolithicus]
XP_031089569.1/6-200     -            195 HeLo                 PF14479.6    209   1.5e-35  131.9   0.0   1   1   5.5e-39   1.7e-35  131.7   0.0     1   207     1   194     1   195 0.90 [subseq from] related to Heterokaryon incompatibility protein s [Fusarium proliferatum ET1] >CZR49056.1 related to Heterokaryon incompatibility protein s [Fusarium proliferatum ET1]
THW57867.1/5-187         -            183 HeLo                 PF14479.6    209   1.6e-35  131.8   1.7   1   1   6.2e-39   1.9e-35  131.6   1.7     1   189     1   176     1   182 0.86 [subseq from] hypothetical protein D6D20_07651 [Aureobasidium pullulans]
RPB28754.1/5-237         -            233 HeLo                 PF14479.6    209   1.6e-35  131.8   0.1   1   1     1e-38   3.1e-35  130.9   0.1     1   187     1   231     1   233 0.95 [subseq from] hypothetical protein L211DRAFT_818649 [Terfezia boudieri ATCC MYA-4762]
RYP14985.1/6-207         -            202 HeLo                 PF14479.6    209   1.6e-35  131.8   0.0   1   1   5.8e-39   1.8e-35  131.7   0.0     1   209     1   202     1   202 0.92 [subseq from] hypothetical protein DL765_005982 [Monosporascus sp. GIB2]
THY47551.1/5-190         -            186 HeLo                 PF14479.6    209   1.6e-35  131.8   2.3   1   1     6e-39   1.9e-35  131.6   2.3     1   198     1   184     1   186 0.86 [subseq from] hypothetical protein D6C98_07057 [Aureobasidium pullulans]
XP_006696709.1/4-217     -            214 HeLo                 PF14479.6    209   1.6e-35  131.8   0.0   1   1   6.1e-39   1.9e-35  131.6   0.0     4   206     1   213     1   214 0.86 [subseq from] hypothetical protein CTHT_0064030 [Chaetomium thermophilum var. thermophilum DSM 1495] >EGS18378.1 hypothetical protein CTHT_0064030 [Chaetomium thermophilum var. thermophilum DSM 1495]
XP_028492563.1/7-183     -            177 HeLo                 PF14479.6    209   1.7e-35  131.8   1.1   1   1     4e-37   1.3e-33  125.6   1.1     2   209     1   177     1   177 0.88 [subseq from] hypothetical protein D7B24_000523 [Verticillium nonalfalfae] >RNJ54405.1 hypothetical protein D7B24_000523 [Verticillium nonalfalfae]
KLJ12494.1/6-204         -            199 HeLo                 PF14479.6    209   1.7e-35  131.8   0.0   1   1   5.9e-39   1.8e-35  131.6   0.0     2   202     1   195     1   199 0.90 [subseq from] hypothetical protein EMPG_12487 [Blastomyces silverae]
THY02263.1/5-188         -            184 HeLo                 PF14479.6    209   1.7e-35  131.7   1.9   1   1   6.8e-39   2.1e-35  131.4   1.9     1   192     1   178     1   183 0.87 [subseq from] hypothetical protein D6D02_08472 [Aureobasidium pullulans]
KAB2576577.1/3-223       -            221 HeLo                 PF14479.6    209   1.7e-35  131.7   1.6   1   1   6.4e-39     2e-35  131.5   1.6     2   206     1   221     1   221 0.93 [subseq from] hypothetical protein DBV05_g4833 [Lasiodiplodia theobromae]
RDI88481.1/5-230         -            226 HeLo                 PF14479.6    209   1.8e-35  131.7   2.3   1   1   7.1e-39   2.2e-35  131.4   2.3     1   206     1   225     1   226 0.92 [subseq from] hypothetical protein Vi05172_g962 [Venturia inaequalis]
THW75686.1/5-190         -            186 HeLo                 PF14479.6    209   1.8e-35  131.7   0.3   1   1   6.6e-39     2e-35  131.5   0.3     1   196     1   183     1   186 0.86 [subseq from] hypothetical protein D6D18_09933 [Aureobasidium pullulans] >THZ14719.1 hypothetical protein D6C89_10031 [Aureobasidium pullulans]
XP_031084584.1/5-175     -            171 HeLo                 PF14479.6    209   1.9e-35  131.6   1.0   1   1   1.1e-38   3.5e-35  130.7   1.0     1   182     1   170     1   171 0.90 [subseq from] uncharacterized protein FPRO_13802 [Fusarium proliferatum ET1] >CZR43994.1 uncharacterized protein FPRO_13802 [Fusarium proliferatum ET1]
XP_018256093.1/6-198     -            193 HeLo                 PF14479.6    209     2e-35  131.5   0.1   1   1   7.3e-39   2.3e-35  131.3   0.1     1   209     1   193     1   193 0.89 [subseq from] hypothetical protein FOXG_15699 [Fusarium oxysporum f. sp. lycopersici 4287] >KNB18048.1 hypothetical protein FOXG_15699 [Fusarium oxysporum f. sp. lycopersici 4287]
RBA22494.1/5-175         -            171 HeLo                 PF14479.6    209     2e-35  131.5   0.8   1   1   1.2e-38   3.6e-35  130.7   0.8     1   182     1   170     1   171 0.90 [subseq from] hypothetical protein FPRO05_00841 [Fusarium proliferatum]
RDW84344.1/6-215         -            210 HeLo                 PF14479.6    209     2e-35  131.5   0.0   1   1   7.2e-39   2.3e-35  131.3   0.0     1   209     1   210     1   210 0.86 [subseq from] hypothetical protein BP6252_01934 [Coleophoma cylindrospora]
RKK40945.1/5-171         -            167 HeLo                 PF14479.6    209   2.1e-35  131.4   3.0   1   1   7.6e-39   2.4e-35  131.3   3.0     1   162     1   167     1   167 0.95 [subseq from] hypothetical protein BFJ67_g10717 [Fusarium oxysporum f. sp. cepae]
RMX85733.1/149-385       -            237 HeLo                 PF14479.6    209   2.1e-35  131.4   0.0   1   1   7.4e-39   2.3e-35  131.3   0.0     5   198     2   217     1   237 0.93 [subseq from] hypothetical protein D0869_03610 [Hortaea werneckii] >RMY06751.1 hypothetical protein D0868_05705 [Hortaea werneckii]
RMY16100.1/21-257        -            237 HeLo                 PF14479.6    209   2.1e-35  131.4   0.0   1   1   7.4e-39   2.3e-35  131.3   0.0     5   198     2   217     1   237 0.93 [subseq from] hypothetical protein D0867_06628, partial [Hortaea werneckii]
RMY49919.1/149-385       -            237 HeLo                 PF14479.6    209   2.1e-35  131.4   0.0   1   1   7.4e-39   2.3e-35  131.3   0.0     5   198     2   217     1   237 0.93 [subseq from] hypothetical protein D0865_07207, partial [Hortaea werneckii]
RMY74774.1/21-257        -            237 HeLo                 PF14479.6    209   2.1e-35  131.4   0.0   1   1   7.4e-39   2.3e-35  131.3   0.0     5   198     2   217     1   237 0.93 [subseq from] hypothetical protein D0863_03019 [Hortaea werneckii]
THX51752.1/5-188         -            184 HeLo                 PF14479.6    209   2.2e-35  131.4   1.2   1   1   8.6e-39   2.7e-35  131.1   1.2     1   192     1   178     1   183 0.89 [subseq from] hypothetical protein D6D08_09730 [Aureobasidium pullulans]
KLO78899.1/6-200         -            195 HeLo                 PF14479.6    209   2.2e-35  131.4   0.0   1   1   7.8e-39   2.4e-35  131.2   0.0     1   207     1   194     1   195 0.89 [subseq from] Uncharacterized protein LW93_4221 [Fusarium fujikuroi]
PSN61902.1/9-239         -            231 HeLo                 PF14479.6    209   2.2e-35  131.4   0.9   1   1     8e-39   2.5e-35  131.2   0.9     1   209     1   231     1   231 0.92 [subseq from] hypothetical protein BS50DRAFT_624691 [Corynespora cassiicola Philippines]
KLP11970.1/6-200         -            195 HeLo                 PF14479.6    209   2.3e-35  131.3   0.0   1   1   8.1e-39   2.5e-35  131.2   0.0     1   207     1   194     1   195 0.91 [subseq from] Uncharacterized protein Y057_8529 [Fusarium fujikuroi] >SCO52507.1 related to Heterokaryon incompatibility protein s [Fusarium fujikuroi] >SCO25307.1 related to Heterokaryon incompatibility protein s [Fusarium fujikuroi] >SCV60203.1 related to Heterokaryon incompatibility protein s [Fusarium fujikuroi] >SCO19463.1 related to Heterokaryon incompatibility protein s [Fusarium fujikuroi] >SCN77023.1 related to Heterokaryon incompatibility protein s [Fusarium fujikuroi]
OAX78447.1/7-203         -            197 HeLo                 PF14479.6    209   2.3e-35  131.3   0.0   1   1     8e-39   2.5e-35  131.2   0.0     3   201     1   194     1   197 0.89 [subseq from] hypothetical protein ACJ72_07246 [Emmonsia sp. CAC-2015a]
OJI99658.1/6-209         -            204 HeLo                 PF14479.6    209   2.3e-35  131.3   1.4   1   1   8.2e-39   2.5e-35  131.2   1.4     6   209     2   204     1   204 0.87 [subseq from] hypothetical protein ASPVEDRAFT_522476 [Aspergillus versicolor CBS 583.65]
RHZ54258.1/9-230         -            222 HeLo                 PF14479.6    209   2.5e-35  131.2   0.1   1   1   9.4e-39   2.9e-35  131.0   0.1     1   209     1   222     1   222 0.91 [subseq from] hypothetical protein CDV55_102030 [Aspergillus turcosus]
KIJ42901.1/6-195         -            190 HeLo                 PF14479.6    209   2.6e-35  131.2   0.0   1   1   9.6e-39     3e-35  130.9   0.0     1   209     1   190     1   190 0.88 [subseq from] hypothetical protein M422DRAFT_229180 [Sphaerobolus stellatus SS14]
PVH90009.1/7-236         -            230 HeLo                 PF14479.6    209   2.7e-35  131.1   0.2   1   1     1e-38   3.1e-35  130.9   0.2     3   199     1   229     1   230 0.88 [subseq from] hypothetical protein DL98DRAFT_647669 [Cadophora sp. DSE1049]
XP_003029937.1/2-204     -            203 HeLo                 PF14479.6    209   2.8e-35  131.1   1.0   1   1   9.8e-39     3e-35  130.9   1.0     8   189     1   198     1   203 0.91 [subseq from] hypothetical protein SCHCODRAFT_111760 [Schizophyllum commune H4-8] >EFI95034.1 hypothetical protein SCHCODRAFT_111760, partial [Schizophyllum commune H4-8]
XP_007800143.1/12-206    -            195 HeLo                 PF14479.6    209   2.8e-35  131.0   0.4   1   1   1.1e-38   3.3e-35  130.8   0.4     5   189     2   191     1   195 0.83 [subseq from] hypothetical protein EPUS_03394 [Endocarpon pusillum Z07020] >ERF74204.1 hypothetical protein EPUS_03394 [Endocarpon pusillum Z07020]
PGH07656.1/6-202         -            197 HeLo                 PF14479.6    209     3e-35  130.9   0.0   1   1   1.1e-38   3.4e-35  130.7   0.0     2   192     1   185     1   196 0.89 [subseq from] hypothetical protein GX51_01665 [Blastomyces parvus]
OJJ56423.1/8-195         -            188 HeLo                 PF14479.6    209   3.2e-35  130.8   0.2   1   1   1.1e-38   3.6e-35  130.7   0.2     4   200     2   187     1   188 0.90 [subseq from] hypothetical protein ASPSYDRAFT_33517 [Aspergillus sydowii CBS 593.65]
OCL12785.1/9-261         -            253 HeLo                 PF14479.6    209   3.5e-35  130.7   1.2   1   1   1.6e-38   4.8e-35  130.3   1.2     2   209     1   253     1   253 0.83 [subseq from] hypothetical protein AOQ84DRAFT_385873 [Glonium stellatum]
TIA73286.1/5-190         -            186 HeLo                 PF14479.6    209   3.7e-35  130.6   2.4   1   1   1.4e-38   4.3e-35  130.4   2.4     1   198     1   184     1   186 0.85 [subseq from] hypothetical protein D6C76_06696 [Aureobasidium pullulans]
OAK94608.1/10-214        -            205 HeLo                 PF14479.6    209   3.7e-35  130.6   0.0   1   1   1.3e-38   4.1e-35  130.5   0.0     3   190     1   203     1   205 0.88 [subseq from] hypothetical protein IQ06DRAFT_79624 [Stagonospora sp. SRC1lsM3a]
KDB17089.1/6-171         -            166 HeLo                 PF14479.6    209   3.9e-35  130.6   0.1   1   1   5.1e-38   1.6e-34  128.6   0.1     1   184     1   158     1   165 0.90 [subseq from] small S protein [Ustilaginoidea virens]
RDL34652.1/9-239         -            231 HeLo                 PF14479.6    209   3.9e-35  130.5   1.0   1   1   1.4e-38   4.5e-35  130.4   1.0     1   209     1   231     1   231 0.90 [subseq from] Uncharacterized protein BP5553_07780 [Venustampulla echinocandica]
RSL84907.1/10-230        -            221 HeLo                 PF14479.6    209   4.1e-35  130.5   0.6   1   1   1.5e-38   4.7e-35  130.3   0.6     1   209     1   221     1   221 0.87 [subseq from] hypothetical protein CEP51_003621 [Fusarium sp. AF-3]
THV67435.1/5-190         -            186 HeLo                 PF14479.6    209   4.2e-35  130.5   2.7   1   1   1.5e-38   4.8e-35  130.3   2.7     1   198     1   184     1   186 0.87 [subseq from] hypothetical protein D6D28_07496 [Aureobasidium pullulans] >THX94975.1 hypothetical protein D6D03_09439 [Aureobasidium pullulans]
RYP09776.1/5-203         -            199 HeLo                 PF14479.6    209   4.3e-35  130.4   0.1   1   1   1.6e-38   4.9e-35  130.2   0.1     1   205     1   197     1   199 0.89 [subseq from] hypothetical protein DL765_008332 [Monosporascus sp. GIB2]
RSL94903.1/10-230        -            221 HeLo                 PF14479.6    209   4.5e-35  130.4   0.5   1   1   1.6e-38   5.1e-35  130.2   0.5     1   209     1   221     1   221 0.87 [subseq from] hypothetical protein CEP52_012356 [Fusarium sp. AF-4]
PMD30044.1/7-194         -            188 HeLo                 PF14479.6    209   4.5e-35  130.3   1.7   1   1   1.8e-38   5.7e-35  130.0   1.7     3   200     1   184     1   188 0.89 [subseq from] hypothetical protein L207DRAFT_592808 [Hyaloscypha variabilis F]
CVL06862.1/6-200         -            195 HeLo                 PF14479.6    209   4.6e-35  130.3   0.0   1   1   1.7e-38   5.2e-35  130.2   0.0     1   207     1   194     1   195 0.87 [subseq from] related to Heterokaryon incompatibility protein s [Fusarium mangiferae]
OIW26660.1/5-208         -            204 HeLo                 PF14479.6    209   4.9e-35  130.2   0.0   1   1   1.7e-38   5.4e-35  130.1   0.0     1   206     1   203     1   204 0.88 [subseq from] hypothetical protein CONLIGDRAFT_672180 [Coniochaeta ligniaria NRRL 30616]
PWO22779.1/4-216         -            213 HeLo                 PF14479.6    209     5e-35  130.2   0.6   1   1   1.8e-38   5.8e-35  130.0   0.6     2   195     1   202     1   213 0.86 [subseq from] UbiH, 2-polyprenyl-6-methoxyphenol hydroxylase [Pyrenophora tritici-repentis] >PZC91606.1 hypothetical protein A1F95_08639 [Pyrenophora tritici-repentis] >PZD00821.1 UbiH, 2-polyprenyl-6-methoxyphenol hydroxylase [Pyrenophora tritici-repentis] >PZD08593.1 hypothetical protein A1F94_08273 [Pyrenophora tritici-repentis] >PZD25297.1 hypothetical protein A1F96_08570 [Pyrenophora tritici-repentis] >PZD35888.1 hypothetical protein A1F97_08511 [Pyrenophora tritici-repentis] >PZD48481.1 hypothetical protein A1F99_06992 [Pyrenophora tritici-repentis] >KAA8615837.1 SPS1 Serine-threonine protein kinase [Pyrenophora tritici-repentis]
CRG92692.1/8-235         -            228 HeLo                 PF14479.6    209   5.1e-35  130.2   0.0   1   1   1.9e-38     6e-35  129.9   0.0     1   209     1   228     1   228 0.93 [subseq from] hypothetical protein PISL3812_09757 [Talaromyces islandicus]
TKW55814.1/5-224         -            220 HeLo                 PF14479.6    209   5.8e-35  130.0   1.3   1   1   2.2e-38   6.7e-35  129.8   1.3     1   207     1   219     1   220 0.87 [subseq from] hypothetical protein CTA1_4243 [Colletotrichum tanaceti]
RKL44340.1/5-175         -            171 HeLo                 PF14479.6    209   5.8e-35  130.0   1.0   1   1   3.4e-38     1e-34  129.2   1.0     1   182     1   170     1   171 0.90 [subseq from] hypothetical protein BFJ72_g4073 [Fusarium proliferatum]
THY83100.1/5-190         -            186 HeLo                 PF14479.6    209   5.8e-35  130.0   0.3   1   1   2.1e-38   6.7e-35  129.8   0.3     1   196     1   183     1   186 0.84 [subseq from] hypothetical protein D6C95_08563 [Aureobasidium pullulans]
TKA66711.1/22-259        -            238 HeLo                 PF14479.6    209   5.8e-35  130.0   0.1   1   1   2.1e-38   6.5e-35  129.8   0.1     5   209     1   238     1   238 0.96 [subseq from] hypothetical protein B0A55_09993 [Friedmanniomyces simplex]
PMD34174.1/8-206         -            199 HeLo                 PF14479.6    209   5.9e-35  130.0   0.2   1   1   2.2e-38   6.7e-35  129.8   0.2     1   209     1   199     1   199 0.89 [subseq from] hypothetical protein L207DRAFT_638722 [Hyaloscypha variabilis F]
RYP25232.1/6-204         -            199 HeLo                 PF14479.6    209     6e-35  130.0   0.9   1   1   2.1e-38   6.6e-35  129.8   0.9     1   209     1   199     1   199 0.95 [subseq from] hypothetical protein DL765_000113 [Monosporascus sp. GIB2]
EXK28068.1/6-198         -            193 HeLo                 PF14479.6    209   6.1e-35  129.9   0.0   1   1   2.2e-38     7e-35  129.7   0.0     1   209     1   193     1   193 0.89 [subseq from] hypothetical protein FOMG_15524 [Fusarium oxysporum f. sp. melonis 26406]
OBT85872.1/6-184         -            179 HeLo                 PF14479.6    209   6.1e-35  129.9   0.0   1   1   2.2e-38   6.8e-35  129.8   0.0     1   180     1   176     1   179 0.93 [subseq from] hypothetical protein VE02_06074 [Pseudogymnoascus sp. 03VT05]
ORY18352.1/5-184         -            180 HeLo                 PF14479.6    209   6.5e-35  129.8   5.1   1   1   3.8e-38   1.2e-34  129.0   5.1     1   199     1   179     1   180 0.87 [subseq from] prion-inhibition and propagation-domain-containing protein [Clohesyomyces aquaticus]
RYP73010.1/6-217         -            212 HeLo                 PF14479.6    209   6.6e-35  129.8   0.3   1   1   2.8e-38   8.7e-35  129.4   0.3     1   181     1   189     1   211 0.86 [subseq from] hypothetical protein DL771_003878 [Monosporascus sp. 5C6A]
THY70991.1/5-190         -            186 HeLo                 PF14479.6    209   6.8e-35  129.8   2.5   1   1   2.5e-38   7.8e-35  129.6   2.5     1   198     1   184     1   186 0.85 [subseq from] hypothetical protein D6C94_08024 [Aureobasidium pullulans] >THZ39231.1 hypothetical protein D6C87_07265 [Aureobasidium pullulans] >THZ53736.1 hypothetical protein D6C86_09740 [Aureobasidium pullulans] >THZ93702.1 hypothetical protein D6C88_02618 [Aureobasidium pullulans]
TKA83488.1/22-259        -            238 HeLo                 PF14479.6    209   7.1e-35  129.7   0.0   1   1   2.5e-38   7.9e-35  129.6   0.0     5   209     1   238     1   238 0.96 [subseq from] hypothetical protein B0A55_00588 [Friedmanniomyces simplex]
XP_025577863.1/6-216     -            211 HeLo                 PF14479.6    209   7.1e-35  129.7   0.2   1   1   2.5e-38   7.9e-35  129.6   0.2     3   207     1   211     1   211 0.89 [subseq from] hypothetical protein BO80DRAFT_422974 [Aspergillus ibericus CBS 121593] >RAL03536.1 hypothetical protein BO80DRAFT_422974 [Aspergillus ibericus CBS 121593]
EXM20379.1/6-199         -            194 HeLo                 PF14479.6    209   7.3e-35  129.7   0.0   1   1   2.6e-38   8.1e-35  129.5   0.0     1   205     1   192     1   194 0.87 [subseq from] hypothetical protein FOTG_11745 [Fusarium oxysporum f. sp. vasinfectum 25433]
THW04251.1/5-190         -            186 HeLo                 PF14479.6    209   7.5e-35  129.6   0.9   1   1   2.7e-38   8.5e-35  129.5   0.9     1   198     1   184     1   186 0.87 [subseq from] hypothetical protein D6D24_10587 [Aureobasidium pullulans]
RPB20140.1/5-237         -            233 HeLo                 PF14479.6    209   7.5e-35  129.6   0.2   1   1   4.4e-38   1.4e-34  128.8   0.2     1   183     1   233     1   233 0.94 [subseq from] TPR-like protein [Terfezia boudieri ATCC MYA-4762]
XP_009853976.1/5-284     -            280 HeLo                 PF14479.6    209   7.6e-35  129.6   4.3   1   1   7.2e-38   2.2e-34  128.1   4.3    11   209     8   280     1   280 0.92 [subseq from] hypothetical protein NEUTE1DRAFT_148436 [Neurospora tetrasperma FGSC 2508] >EGO53964.1 hypothetical protein NEUTE1DRAFT_148436 [Neurospora tetrasperma FGSC 2508]
KFZ14600.1/6-195         -            190 HeLo                 PF14479.6    209   7.6e-35  129.6   0.0   1   1   2.9e-38     9e-35  129.4   0.0     1   209     1   190     1   190 0.89 [subseq from] hypothetical protein V502_06003 [Pseudogymnoascus sp. VKM F-4520 (FW-2644)]
THZ15011.1/5-188         -            184 HeLo                 PF14479.6    209   7.7e-35  129.6   2.5   1   1   2.9e-38   8.9e-35  129.4   2.5     1   195     1   181     1   184 0.85 [subseq from] hypothetical protein D6C91_07018 [Aureobasidium pullulans]
XP_029755974.1/5-188     -            184 HeLo                 PF14479.6    209   7.9e-35  129.6   2.8   1   1   2.9e-38   9.1e-35  129.4   2.8     1   195     1   181     1   184 0.86 [subseq from] uncharacterized protein M438DRAFT_142056 [Aureobasidium pullulans EXF-150] >KEQ79787.1 hypothetical protein M438DRAFT_142056 [Aureobasidium pullulans EXF-150]
THX75339.1/5-188         -            184 HeLo                 PF14479.6    209   9.8e-35  129.3   1.4   1   1   3.9e-38   1.2e-34  128.9   1.4     1   192     1   178     1   183 0.88 [subseq from] hypothetical protein D6D04_07438 [Aureobasidium pullulans]
TIA49835.1/5-190         -            186 HeLo                 PF14479.6    209     1e-34  129.2   2.1   1   1   3.7e-38   1.2e-34  129.0   2.1     1   198     1   184     1   186 0.85 [subseq from] hypothetical protein D6C77_09440 [Aureobasidium pullulans]
XP_003003462.1/7-183     -            177 HeLo                 PF14479.6    209   1.1e-34  129.1   0.8   1   1   2.6e-36     8e-33  123.0   0.8     2   209     1   177     1   177 0.88 [subseq from] conserved hypothetical protein [Verticillium alfalfae VaMs.102] >EEY19795.1 conserved hypothetical protein [Verticillium alfalfae VaMs.102]
EXF74269.1/6-200         -            195 HeLo                 PF14479.6    209   1.1e-34  129.1   0.3   1   1   3.7e-36   1.2e-32  122.5   0.3     1   209     1   195     1   195 0.84 [subseq from] hypothetical protein CFIO01_03701 [Colletotrichum fioriniae PJ7]
KIJ43090.1/5-194         -            190 HeLo                 PF14479.6    209   1.1e-34  129.1   0.1   1   1   4.5e-38   1.4e-34  128.7   0.1     1   209     1   190     1   190 0.86 [subseq from] hypothetical protein M422DRAFT_31013 [Sphaerobolus stellatus SS14]
OBT39543.1/6-200         -            195 HeLo                 PF14479.6    209   1.1e-34  129.0   0.8   1   1     4e-38   1.3e-34  128.9   0.8     1   206     1   193     1   195 0.93 [subseq from] hypothetical protein VE00_10655 [Pseudogymnoascus sp. WSF 3629]
RPB18738.1/176-385       -            210 HeLo                 PF14479.6    209   1.2e-34  129.0   0.2   1   1     5e-38   1.6e-34  128.6   0.2     3   207     1   209     1   210 0.88 [subseq from] hypothetical protein L211DRAFT_853822 [Terfezia boudieri ATCC MYA-4762]
RTE78958.1/5-203         -            199 HeLo                 PF14479.6    209   1.3e-34  128.9   0.1   1   1   4.5e-38   1.4e-34  128.7   0.1     1   192     1   186     1   199 0.85 [subseq from] hypothetical protein BHE90_006573 [Fusarium euwallaceae]
KKO99571.1/7-204         -            198 HeLo                 PF14479.6    209   1.3e-34  128.9   0.2   1   1   4.4e-38   1.4e-34  128.8   0.2     8   206     3   197     1   198 0.84 [subseq from] hypothetical protein THAR02_08333 [Trichoderma harzianum]
XP_016229899.1/6-194     -            189 HeLo                 PF14479.6    209   1.3e-34  128.9   0.3   1   1   4.5e-38   1.4e-34  128.7   0.3     1   197     1   185     1   189 0.87 [subseq from] hypothetical protein PV08_12070 [Exophiala spinifera] >KIW09683.1 hypothetical protein PV08_12070 [Exophiala spinifera]
PVH96281.1/25-207        -            183 HeLo                 PF14479.6    209   1.4e-34  128.8   0.4   1   1   7.1e-38   2.2e-34  128.1   0.4     6   195     1   181     1   183 0.85 [subseq from] hypothetical protein DM02DRAFT_674936 [Periconia macrospinosa]
GAW25229.1/8-178         -            171 HeLo                 PF14479.6    209   1.4e-34  128.7   0.0   1   1     5e-38   1.6e-34  128.6   0.0     4   183     2   170     1   171 0.88 [subseq from] putative small s protein [Rosellinia necatrix]
OQE34327.1/6-197         -            192 HeLo                 PF14479.6    209   1.4e-34  128.7   1.0   1   1     5e-38   1.6e-34  128.6   1.0     2   197     1   191     1   192 0.85 [subseq from] hypothetical protein PENCOP_c022G01044 [Penicillium coprophilum]
THZ98187.1/5-188         -            184 HeLo                 PF14479.6    209   1.4e-34  128.7   2.6   1   1   5.3e-38   1.6e-34  128.5   2.6     1   195     1   181     1   184 0.85 [subseq from] hypothetical protein D6C82_05943 [Aureobasidium pullulans]
CDP28336.1/5-253         -            249 HeLo                 PF14479.6    209   1.5e-34  128.7   0.1   1   1   5.8e-38   1.8e-34  128.4   0.1     5   209     2   249     1   249 0.95 [subseq from] Putative protein of unknown function [Podospora anserina S mat+]
XP_001905937.1/5-253     -            249 HeLo                 PF14479.6    209   1.5e-34  128.7   0.1   1   1   5.8e-38   1.8e-34  128.4   0.1     5   209     2   249     1   249 0.95 [subseq from] uncharacterized protein PODANS_4_8870 [Podospora anserina S mat+] >CAP66603.1 unnamed protein product [Podospora anserina S mat+]
XP_007675928.1/21-239    -            219 HeLo                 PF14479.6    209   1.5e-34  128.7   0.1   1   1   5.4e-38   1.7e-34  128.5   0.1     5   198     2   218     1   219 0.96 [subseq from] hypothetical protein BAUCODRAFT_461052 [Baudoinia panamericana UAMH 10762] >EMC97659.1 hypothetical protein BAUCODRAFT_461052 [Baudoinia panamericana UAMH 10762]
KXG45682.1/6-189         -            184 HeLo                 PF14479.6    209   1.6e-34  128.6   0.2   1   1   5.5e-38   1.7e-34  128.5   0.2     1   196     1   181     1   184 0.85 [subseq from] hypothetical protein PGRI_034490 [Penicillium griseofulvum]
CVK94855.1/5-175         -            171 HeLo                 PF14479.6    209   1.6e-34  128.6   0.6   1   1   8.6e-38   2.7e-34  127.8   0.6     1   182     1   170     1   171 0.91 [subseq from] uncharacterized protein FMAN_13165 [Fusarium mangiferae]
RGP59664.1/386-593       -            208 HeLo                 PF14479.6    209   1.6e-34  128.5   0.0   1   1     6e-38   1.9e-34  128.3   0.0     1   196     1   206     1   208 0.87 [subseq from] ibr finger domain [Fusarium longipes]
OCK84951.1/10-235        -            226 HeLo                 PF14479.6    209   1.7e-34  128.5   0.1   1   1     6e-38   1.9e-34  128.3   0.1     2   209     1   226     1   226 0.95 [subseq from] hypothetical protein K432DRAFT_287852 [Lepidopterella palustris CBS 459.81]
OWY57944.1/4-219         -            216 HeLo                 PF14479.6    209   1.9e-34  128.4   0.4   1   1   6.9e-38   2.2e-34  128.1   0.4     2   205     1   215     1   216 0.86 [subseq from] ATP binding protein [Alternaria alternata] >RII05885.1 hypothetical protein CUC08_Gglean009100 [Alternaria sp. MG1] >RYN38651.1 hypothetical protein AA0115_g97 [Alternaria tenuissima] >RYN69695.1 hypothetical protein AA0118_g345 [Alternaria tenuissima] >RYO25320.1 hypothetical protein AA0121_g690 [Alternaria tenuissima] >RYO59421.1 hypothetical protein AA0116_g6488 [Alternaria tenuissima] >RYR80594.1 hypothetical protein AA0119_g222 [Alternaria tenuissima]
RYN60126.1/4-219         -            216 HeLo                 PF14479.6    209   1.9e-34  128.4   0.4   1   1   6.9e-38   2.2e-34  128.1   0.4     2   205     1   215     1   216 0.86 [subseq from] hypothetical protein AA0114_g1359 [Alternaria tenuissima]
PVH93348.1/9-227         -            219 HeLo                 PF14479.6    209   1.9e-34  128.3   4.5   1   1     7e-38   2.2e-34  128.1   4.5     7   206     3   219     1   219 0.92 [subseq from] hypothetical protein DM02DRAFT_229105 [Periconia macrospinosa]
EFQ94230.1/4-216         -            213 HeLo                 PF14479.6    209     2e-34  128.2   0.2   1   1   7.6e-38   2.4e-34  128.0   0.2     2   196     1   206     1   213 0.88 [subseq from] hypothetical protein PTT_08162 [Pyrenophora teres f. teres 0-1]
KAE8146615.1/6-189       -            184 HeLo                 PF14479.6    209     2e-34  128.2   0.2   1   1   7.8e-38   2.4e-34  128.0   0.2     1   186     1   176     1   183 0.86 [subseq from] prion-inhibition and propagation-domain-containing protein [Aspergillus avenaceus]
RMJ09253.1/5-200         -            196 HeLo                 PF14479.6    209     2e-34  128.2   0.1   1   1   7.3e-38   2.3e-34  128.1   0.1     9   192     3   183     1   196 0.85 [subseq from] hypothetical protein CDV36_011133 [Fusarium sp. AF-12]
THX71321.1/5-189         -            185 HeLo                 PF14479.6    209   2.1e-34  128.2   2.9   1   1   7.9e-38   2.4e-34  128.0   2.9     1   196     1   182     1   185 0.85 [subseq from] hypothetical protein D6D05_08294 [Aureobasidium pullulans]
RYN84047.1/4-219         -            216 HeLo                 PF14479.6    209   2.5e-34  127.9   0.4   1   1   9.4e-38   2.9e-34  127.7   0.4     2   205     1   215     1   216 0.86 [subseq from] hypothetical protein AA0117_g691 [Alternaria alternata]
XP_013950352.1/6-197     -            192 HeLo                 PF14479.6    209   2.6e-34  127.9   0.0   1   1   9.3e-38   2.9e-34  127.7   0.0     1   200     1   192     1   192 0.91 [subseq from] hypothetical protein TRIVIDRAFT_119731, partial [Trichoderma virens Gv29-8] >EHK16156.1 hypothetical protein TRIVIDRAFT_119731, partial [Trichoderma virens Gv29-8]
RYO02149.1/4-219         -            216 HeLo                 PF14479.6    209   2.8e-34  127.8   1.0   1   1     1e-37   3.2e-34  127.6   1.0     2   205     1   215     1   216 0.91 [subseq from] hypothetical protein AA0120_g978 [Alternaria tenuissima]
KPM40402.1/5-232         -            228 HeLo                 PF14479.6    209   2.9e-34  127.7   1.0   1   1     1e-37   3.3e-34  127.6   1.0     1   209     1   228     1   228 0.94 [subseq from] hypothetical protein AK830_g6149 [Neonectria ditissima]
RGP70268.1/6-200         -            195 HeLo                 PF14479.6    209   3.1e-34  127.6   0.0   1   1   1.1e-37   3.6e-34  127.4   0.0     1   207     1   194     1   195 0.90 [subseq from] hypothetical protein FSPOR_4168 [Fusarium sporotrichioides]
THW93536.1/5-190         -            186 HeLo                 PF14479.6    209   3.3e-34  127.5   0.1   1   1   1.2e-37   3.7e-34  127.4   0.1     1   196     1   183     1   186 0.87 [subseq from] hypothetical protein D6D17_08308 [Aureobasidium pullulans]
OAK97904.1/8-219         -            212 HeLo                 PF14479.6    209   3.3e-34  127.5   2.8   1   1   1.2e-37   3.7e-34  127.4   2.8     4   203     1   209     1   212 0.86 [subseq from] hypothetical protein IQ06DRAFT_296170 [Stagonospora sp. SRC1lsM3a]
PWI65029.1/5-198         -            194 HeLo                 PF14479.6    209     4e-34  127.3   0.5   1   1   1.4e-37   4.5e-34  127.1   0.5     1   202     1   190     1   194 0.89 [subseq from] hypothetical protein PCL_07441 [Purpureocillium lilacinum]
RYO86558.1/6-207         -            202 HeLo                 PF14479.6    209   4.1e-34  127.2   0.1   1   1   1.5e-37   4.6e-34  127.1   0.1     1   209     1   202     1   202 0.93 [subseq from] hypothetical protein DL763_006647 [Monosporascus cannonballus] >RYO92727.1 hypothetical protein DL762_001433 [Monosporascus cannonballus] >RYP33527.1 hypothetical protein DL766_003447 [Monosporascus sp. MC13-8B]
RSL70917.1/10-249        -            240 HeLo                 PF14479.6    209   4.2e-34  127.2   0.2   1   1   1.6e-37     5e-34  126.9   0.2     1   209     1   240     1   240 0.92 [subseq from] hypothetical protein CEP53_001747 [Fusarium sp. AF-6]
PVH94681.1/6-199         -            194 HeLo                 PF14479.6    209   4.2e-34  127.2   0.0   1   1   1.5e-37   4.6e-34  127.1   0.0     1   198     1   186     1   194 0.88 [subseq from] hypothetical protein DM02DRAFT_538939 [Periconia macrospinosa]
PWI65089.1/6-194         -            189 HeLo                 PF14479.6    209   4.3e-34  127.1   0.4   1   1   1.5e-37   4.8e-34  127.0   0.4     1   187     1   185     1   189 0.82 [subseq from] hypothetical protein PCL_07388 [Purpureocillium lilacinum]
KAB2105371.1/4-219       -            216 HeLo                 PF14479.6    209   4.3e-34  127.1   0.6   1   1   1.6e-37   4.9e-34  127.0   0.6     2   205     1   215     1   216 0.88 [subseq from] hypothetical protein AG0111_0g6009 [Alternaria gaisen]
CCF44975.1/8-176         -            169 HeLo                 PF14479.6    209   4.4e-34  127.1   0.1   1   1   1.6e-37   4.9e-34  127.0   0.1     1   166     1   169     1   169 0.94 [subseq from] hypothetical protein CH063_14209, partial [Colletotrichum higginsianum]
VBB79956.1/5-253         -            249 HeLo                 PF14479.6    209   4.5e-34  127.1   0.1   1   1   1.9e-37   5.8e-34  126.7   0.1     5   209     2   249     1   249 0.95 [subseq from] Putative protein of unknown function [Podospora comata]
RCI16814.1/8-208         -            201 HeLo                 PF14479.6    209   4.6e-34  127.1  20.6   1   2     0.084   2.6e+02   10.2   1.2     1    19     1    20     1    21 0.96 [subseq from] hypothetical protein L249_2948 [Ophiocordyceps polyrhachis-furcata BCC 54312]
RCI16814.1/8-208         -            201 HeLo                 PF14479.6    209   4.6e-34  127.1  20.6   2   2   6.4e-36     2e-32  121.7  13.1    35   209    22   201    20   201 0.93 [subseq from] hypothetical protein L249_2948 [Ophiocordyceps polyrhachis-furcata BCC 54312]
PKK45961.1/6-207         -            202 HeLo                 PF14479.6    209   4.9e-34  127.0   4.9   1   1   1.7e-37   5.4e-34  126.8   4.9     1   209     1   202     1   202 0.90 [subseq from] hypothetical protein CI102_9994, partial [Trichoderma harzianum]
XP_024773729.1/6-207     -            202 HeLo                 PF14479.6    209   4.9e-34  127.0   4.9   1   1   1.7e-37   5.4e-34  126.8   4.9     1   209     1   202     1   202 0.90 [subseq from] hypothetical protein M431DRAFT_509065 [Trichoderma harzianum CBS 226.95] >PTB54052.1 hypothetical protein M431DRAFT_509065 [Trichoderma harzianum CBS 226.95]
PWW72110.1/6-186         -            181 HeLo                 PF14479.6    209     5e-34  126.9   0.0   1   1   1.8e-37   5.6e-34  126.8   0.0     2   181     1   181     1   181 0.84 [subseq from] hypothetical protein C7212DRAFT_230471, partial [Tuber magnatum]
THX12111.1/5-190         -            186 HeLo                 PF14479.6    209   5.2e-34  126.9   2.9   1   1   1.9e-37     6e-34  126.7   2.9     1   198     1   184     1   186 0.86 [subseq from] hypothetical protein D6D17_03634 [Aureobasidium pullulans]
KAA8631177.1/132-450     -            319 HeLo                 PF14479.6    209   5.3e-34  126.9   6.3   1   1   4.8e-37   1.5e-33  125.4   6.3    11   209     8   319     1   319 0.90 [subseq from] hypothetical protein SMACR_03871 [Sordaria macrospora]
XP_003347773.1/5-323     -            319 HeLo                 PF14479.6    209   5.3e-34  126.9   6.3   1   1   4.8e-37   1.5e-33  125.4   6.3    11   209     8   319     1   319 0.90 [subseq from] uncharacterized protein SMAC_03871 [Sordaria macrospora k-hell] >CCC11165.1 unnamed protein product [Sordaria macrospora k-hell]
XP_028510747.1/4-219     -            216 HeLo                 PF14479.6    209   5.4e-34  126.8   0.6   1   1   1.9e-37   6.1e-34  126.7   0.6     2   205     1   215     1   216 0.88 [subseq from] hypothetical protein AA0111_g1871 [Alternaria arborescens] >RYO39496.1 hypothetical protein AA0111_g1871 [Alternaria arborescens]
XP_026603991.1/8-212     -            205 HeLo                 PF14479.6    209   5.5e-34  126.8   0.8   1   1     2e-37   6.2e-34  126.6   0.8     2   209     1   205     1   205 0.83 [subseq from] hypothetical protein DSM5745_06143 [Aspergillus mulundensis] >RDW79291.1 hypothetical protein DSM5745_06143 [Aspergillus mulundensis]
RMZ82769.1/5-225         -            221 HeLo                 PF14479.6    209   5.8e-34  126.7   0.0   1   1   2.2e-37     7e-34  126.5   0.0     1   203     1   217     1   221 0.79 [subseq from] hypothetical protein DV738_g1662, partial [Chaetothyriales sp. CBS 135597]
PGH06953.1/284-473       -            190 HeLo                 PF14479.6    209     6e-34  126.7   3.2   1   1   2.2e-37   6.8e-34  126.5   3.2    12   209     1   190     1   190 0.91 [subseq from] hypothetical protein AJ80_08085 [Polytolypa hystricis UAMH7299]
XP_009229408.1/9-213     -            205 HeLo                 PF14479.6    209   6.3e-34  126.6   0.0   1   1   2.2e-37   6.9e-34  126.5   0.0     6   206     2   205     1   205 0.89 [subseq from] hypothetical protein GGTG_13238 [Gaeumannomyces tritici R3-111a-1] >EJT69129.1 hypothetical protein GGTG_13238 [Gaeumannomyces tritici R3-111a-1]
THW85578.1/5-187         -            183 HeLo                 PF14479.6    209   6.3e-34  126.6   1.5   1   1   2.5e-37   7.7e-34  126.3   1.5     1   189     1   176     1   182 0.86 [subseq from] hypothetical protein D6D15_07969 [Aureobasidium pullulans]
THC91503.1/291-476       -            186 HeLo                 PF14479.6    209   6.4e-34  126.6   2.6   1   1   2.3e-37     7e-34  126.5   2.6    13   203     2   183     1   186 0.90 [subseq from] hypothetical protein EYZ11_009034 [Aspergillus tanneri] >KAA8642623.1 hypothetical protein ATNIH1004_011568 [Aspergillus tanneri]
PMD13203.1/8-203         -            196 HeLo                 PF14479.6    209   6.6e-34  126.6   0.4   1   1   2.4e-37   7.4e-34  126.4   0.4     1   206     1   194     1   196 0.92 [subseq from] hypothetical protein NA56DRAFT_612615 [Pezoloma ericae]
RSM14721.1/5-200         -            196 HeLo                 PF14479.6    209   6.8e-34  126.5   0.1   1   1   2.4e-37   7.6e-34  126.4   0.1     9   192     3   183     1   196 0.85 [subseq from] hypothetical protein CDV31_005303 [Fusarium ambrosium]
RSM10907.1/10-252        -            243 HeLo                 PF14479.6    209   6.9e-34  126.5   0.2   1   1   2.6e-37   8.1e-34  126.3   0.2     1   209     1   243     1   243 0.90 [subseq from] hypothetical protein CDV31_007035 [Fusarium ambrosium]
OBS20475.1/5-190         -            186 HeLo                 PF14479.6    209   7.5e-34  126.4   0.1   1   1   2.7e-37   8.4e-34  126.2   0.1     1   183     1   185     1   186 0.87 [subseq from] hypothetical protein FPOA_06843 [Fusarium poae]
RSM06848.1/5-203         -            199 HeLo                 PF14479.6    209   8.5e-34  126.2   1.0   1   1   3.3e-37     1e-33  125.9   1.0     1   201     1   196     1   198 0.91 [subseq from] hypothetical protein CEP52_005525 [Fusarium sp. AF-4]
RPB23398.1/6-237         -            232 HeLo                 PF14479.6    209   8.6e-34  126.2   0.1   1   1   7.2e-37   2.2e-33  124.8   0.1     2   182     1   231     1   232 0.89 [subseq from] hypothetical protein L211DRAFT_868548 [Terfezia boudieri ATCC MYA-4762]
XP_018142384.1/9-242     -            234 HeLo                 PF14479.6    209   9.2e-34  126.1   0.1   1   1   3.7e-37   1.2e-33  125.8   0.1     1   209     1   234     1   234 0.89 [subseq from] protein kinase, catalytic domain-containing protein [Pochonia chlamydosporia 170] >OAQ65070.1 protein kinase, catalytic domain-containing protein [Pochonia chlamydosporia 170]
XP_018067116.1/7-204     -            198 HeLo                 PF14479.6    209     1e-33  125.9   0.3   1   1   3.6e-37   1.1e-33  125.8   0.3     4   199     2   197     1   198 0.85 [subseq from] hypothetical protein LY89DRAFT_721633 [Phialocephala scopiformis] >KUJ12761.1 hypothetical protein LY89DRAFT_721633 [Phialocephala scopiformis]
RZR70027.1/6-201         -            196 HeLo                 PF14479.6    209   1.1e-33  125.8   0.2   1   1   4.3e-37   1.4e-33  125.5   0.2     1   209     1   196     1   196 0.91 [subseq from] hypothetical protein I1G_00011269 [Pochonia chlamydosporia 123]
KEY73249.1/9-202         -            194 HeLo                 PF14479.6    209   1.1e-33  125.8   0.0   1   1     4e-37   1.3e-33  125.6   0.0     6   205     2   193     1   194 0.87 [subseq from] hypothetical protein S7711_09630 [Stachybotrys chartarum IBT 7711]
TKA27149.1/24-260        -            237 HeLo                 PF14479.6    209   1.2e-33  125.8   0.1   1   1     4e-37   1.2e-33  125.7   0.1     5   198     2   217     1   237 0.95 [subseq from] hypothetical protein B0A50_04486 [Hortaea thailandica]
KAE8370610.1/5-203       -            199 HeLo                 PF14479.6    209   1.2e-33  125.7   0.1   1   1   4.4e-37   1.4e-33  125.5   0.1     1   193     1   197     1   199 0.84 [subseq from] prion-inhibition and propagation-domain-containing protein [Aspergillus caelatus]
PMD16723.1/11-218        -            208 HeLo                 PF14479.6    209   1.3e-33  125.6   2.3   1   1   4.5e-37   1.4e-33  125.5   2.3     3   203     1   204     1   208 0.86 [subseq from] hypothetical protein NA56DRAFT_649282 [Pezoloma ericae]
OQN96905.1/23-266        -            244 HeLo                 PF14479.6    209   1.3e-33  125.6   0.0   1   1   4.5e-37   1.4e-33  125.5   0.0     1   207     1   243     1   244 0.95 [subseq from] hypothetical protein B0A48_17459 [Rachicladosporium antarcticum]
RFU34874.1/8-195         -            188 HeLo                 PF14479.6    209   1.4e-33  125.5   0.7   1   1     5e-37   1.6e-33  125.3   0.7     8   200     3   186     1   188 0.90 [subseq from] hypothetical protein B7463_g1449, partial [Scytalidium lignicola]
CZR53604.1/188-400       -            213 HeLo                 PF14479.6    209   1.5e-33  125.4   0.0   1   1   5.1e-37   1.6e-33  125.3   0.0     1   203     1   209     1   213 0.84 [subseq from] uncharacterized protein PAC_03484 [Phialocephala subalpina]
XP_007801301.1/6-207     -            202 HeLo                 PF14479.6    209   1.5e-33  125.4   0.9   1   1   5.5e-37   1.7e-33  125.2   0.9     1   206     1   202     1   202 0.82 [subseq from] hypothetical protein EPUS_08602 [Endocarpon pusillum Z07020] >ERF73038.1 hypothetical protein EPUS_08602 [Endocarpon pusillum Z07020]
OQO26001.1/23-266        -            244 HeLo                 PF14479.6    209   1.5e-33  125.4   0.0   1   1   5.5e-37   1.7e-33  125.2   0.0     1   207     1   243     1   244 0.95 [subseq from] hypothetical protein B0A51_08829 [Rachicladosporium sp. CCFEE 5018]
RSL41868.1/5-200         -            196 HeLo                 PF14479.6    209   1.6e-33  125.3   0.1   1   1   5.6e-37   1.7e-33  125.2   0.1     9   192     3   183     1   196 0.85 [subseq from] hypothetical protein CEP53_012507 [Fusarium sp. AF-6]
XP_016615385.1/14-219    -            206 HeLo                 PF14479.6    209   1.6e-33  125.3   4.7   1   1   5.6e-37   1.7e-33  125.2   4.7     3   209     1   206     1   206 0.85 [subseq from] hypothetical protein Z519_10762 [Cladophialophora bantiana CBS 173.52] >KIW88716.1 hypothetical protein Z519_10762 [Cladophialophora bantiana CBS 173.52]
KAE8442864.1/45-244      -            200 HeLo                 PF14479.6    209   1.7e-33  125.2   0.8   1   1   5.8e-37   1.8e-33  125.1   0.8     3   199     1   193     1   200 0.86 [subseq from] hypothetical protein EG329_002606 [Venturia inaequalis]
RPB23401.1/5-237         -            233 HeLo                 PF14479.6    209   1.7e-33  125.2   0.2   1   1   1.4e-36   4.4e-33  123.9   0.2     1   183     1   233     1   233 0.89 [subseq from] hypothetical protein L211DRAFT_809086, partial [Terfezia boudieri ATCC MYA-4762]
XP_024706862.1/284-474   -            191 HeLo                 PF14479.6    209   1.7e-33  125.2   4.1   1   1   6.3e-37     2e-33  125.0   4.1    11   209     2   191     1   191 0.89 [subseq from] hypothetical protein P170DRAFT_471495 [Aspergillus steynii IBT 23096] >PLB51560.1 hypothetical protein P170DRAFT_471495 [Aspergillus steynii IBT 23096]
QBZ63773.1/5-226         -            222 HeLo                 PF14479.6    209   1.8e-33  125.2   1.1   1   1   6.3e-37     2e-33  125.0   1.1     1   207     1   222     1   222 0.86 [subseq from] hypothetical protein PoMZ_05463 [Pyricularia oryzae]
XP_023631417.1/25-262    -            238 HeLo                 PF14479.6    209   1.8e-33  125.2   0.0   1   1   6.3e-37     2e-33  125.0   0.0     5   209     1   238     1   238 0.95 [subseq from] uncharacterized protein RCC_10420 [Ramularia collo-cygni] >CZT24693.1 uncharacterized protein RCC_10420 [Ramularia collo-cygni]
KUM66966.1/284-473       -            190 HeLo                 PF14479.6    209   1.8e-33  125.1   2.6   1   1   6.5e-37     2e-33  125.0   2.6    12   209     1   190     1   190 0.92 [subseq from] hypothetical protein ACN42_g57 [Penicillium freii]
TFK42009.1/4-206         -            203 HeLo                 PF14479.6    209   1.8e-33  125.1   0.2   1   1   6.5e-37     2e-33  125.0   0.2     2   192     1   202     1   203 0.94 [subseq from] prion-inhibition and propagation-domain-containing protein [Crucibulum laeve]
KJZ70120.1/6-212         -            207 HeLo                 PF14479.6    209   1.8e-33  125.1   0.0   1   1   6.7e-37   2.1e-33  124.9   0.0     2   206     1   207     1   207 0.88 [subseq from] hypothetical protein HIM_10490 [Hirsutella minnesotensis 3608]
PWI64375.1/6-206         -            201 HeLo                 PF14479.6    209   1.9e-33  125.1   0.3   1   1   6.5e-37     2e-33  124.9   0.3     1   197     1   192     1   201 0.82 [subseq from] hypothetical protein PCL_10513 [Purpureocillium lilacinum]
XP_022577302.1/8-182     -            175 HeLo                 PF14479.6    209   2.1e-33  124.9   0.0   1   1   7.9e-37   2.5e-33  124.7   0.0     6   183     1   166     1   173 0.90 [subseq from] hypothetical protein ASPZODRAFT_1258731 [Penicilliopsis zonata CBS 506.65] >OJJ42792.1 hypothetical protein ASPZODRAFT_1258731 [Penicilliopsis zonata CBS 506.65]
XP_001595926.1/5-200     -            196 HeLo                 PF14479.6    209   2.1e-33  124.9   0.7   1   1   7.5e-37   2.3e-33  124.8   0.7     7   206     1   194     1   196 0.84 [subseq from] hypothetical protein SS1G_02140 [Sclerotinia sclerotiorum 1980 UF-70] >EDN99288.1 hypothetical protein SS1G_02140 [Sclerotinia sclerotiorum 1980 UF-70] >APA08453.1 hypothetical protein sscle_04g032230 [Sclerotinia sclerotiorum 1980 UF-70]
XP_013267721.1/6-252     -            247 HeLo                 PF14479.6    209   2.2e-33  124.9   0.0   1   1   8.1e-37   2.5e-33  124.6   0.0     1   207     1   246     1   247 0.87 [subseq from] hypothetical protein Z518_09650 [Rhinocladiella mackenziei CBS 650.93] >KIX00585.1 hypothetical protein Z518_09650 [Rhinocladiella mackenziei CBS 650.93]
PMD38682.1/14-219        -            206 HeLo                 PF14479.6    209   2.2e-33  124.8   2.1   1   1   7.9e-37   2.5e-33  124.7   2.1     1   209     1   206     1   206 0.91 [subseq from] hypothetical protein L207DRAFT_567067 [Hyaloscypha variabilis F]
RYN43966.1/4-219         -            216 HeLo                 PF14479.6    209   2.2e-33  124.8   0.7   1   1   8.4e-37   2.6e-33  124.6   0.7     2   205     1   215     1   216 0.86 [subseq from] hypothetical protein AA0112_g432 [Alternaria arborescens] >RYO65055.1 hypothetical protein AA0113_g5569 [Alternaria arborescens]
XP_016239279.1/5-191     -            187 HeLo                 PF14479.6    209   2.3e-33  124.8   3.3   1   1   8.2e-37   2.6e-33  124.6   3.3     1   209     1   187     1   187 0.91 [subseq from] hypothetical protein PV08_03353 [Exophiala spinifera] >KIW19063.1 hypothetical protein PV08_03353 [Exophiala spinifera]
THZ15845.1/3-238         -            236 HeLo                 PF14479.6    209   2.4e-33  124.7   2.0   1   1     1e-36   3.2e-33  124.3   2.0     2   209     1   236     1   236 0.81 [subseq from] hypothetical protein D6C91_06627 [Aureobasidium pullulans]
EPS36627.1/6-185         -            180 HeLo                 PF14479.6    209   2.6e-33  124.6   0.4   1   1     1e-36   3.2e-33  124.3   0.4     1   197     1   178     1   180 0.88 [subseq from] hypothetical protein H072_9853 [Dactylellina haptotyla CBS 200.50]
OQE37783.1/6-186         -            181 HeLo                 PF14479.6    209   2.7e-33  124.6   0.1   1   1     1e-36   3.2e-33  124.3   0.1     1   187     1   174     1   180 0.87 [subseq from] hypothetical protein PENCOP_c009G00143 [Penicillium coprophilum]
KIJ42823.1/6-195         -            190 HeLo                 PF14479.6    209   2.7e-33  124.6   0.1   1   1     1e-36   3.2e-33  124.3   0.1     1   209     1   190     1   190 0.86 [subseq from] hypothetical protein M422DRAFT_229172 [Sphaerobolus stellatus SS14]
OCL02720.1/10-273        -            264 HeLo                 PF14479.6    209   2.7e-33  124.5   1.0   1   1   1.2e-36   3.7e-33  124.1   1.0     2   209     1   264     1   264 0.83 [subseq from] hypothetical protein AOQ84DRAFT_392743 [Glonium stellatum]
EMD95681.1/39-236        -            198 HeLo                 PF14479.6    209   2.7e-33  124.5   0.0   1   1   9.7e-37     3e-33  124.4   0.0     1   206     1   197     1   198 0.95 [subseq from] hypothetical protein COCHEDRAFT_1151784 [Bipolaris maydis C5]
XP_014084450.1/39-236    -            198 HeLo                 PF14479.6    209   2.7e-33  124.5   0.0   1   1   9.7e-37     3e-33  124.4   0.0     1   206     1   197     1   198 0.95 [subseq from] hypothetical protein COCC4DRAFT_55199 [Bipolaris maydis ATCC 48331] >ENI10541.1 hypothetical protein COCC4DRAFT_55199 [Bipolaris maydis ATCC 48331]
RDA91918.1/8-208         -            201 HeLo                 PF14479.6    209     3e-33  124.4  19.8   1   2     0.064     2e+02   10.6   1.2     1    19     1    20     1    23 0.95 [subseq from] hypothetical protein CP533_1288 [Ophiocordyceps sp. 'camponoti-saundersi']
RDA91918.1/8-208         -            201 HeLo                 PF14479.6    209     3e-33  124.4  19.8   2   2   3.1e-35   9.5e-32  119.5  11.6    35   209    22   201    21   201 0.93 [subseq from] hypothetical protein CP533_1288 [Ophiocordyceps sp. 'camponoti-saundersi']
XP_022510722.1/8-198     -            191 HeLo                 PF14479.6    209   3.1e-33  124.3   0.0   1   1   1.2e-36   3.7e-33  124.1   0.0    10   206     4   189     1   191 0.83 [subseq from] hypothetical protein AYO21_06965 [Fonsecaea monophora] >OAG38770.1 hypothetical protein AYO21_06965 [Fonsecaea monophora]
KXL48427.1/15-170        -            156 HeLo                 PF14479.6    209   3.2e-33  124.3   4.0   1   1   1.2e-36   3.7e-33  124.1   4.0     1   171     1   156     1   156 0.89 [subseq from] hypothetical protein FE78DRAFT_87239, partial [Acidomyces richmondensis]
PVI05386.1/6-188         -            183 HeLo                 PF14479.6    209   3.5e-33  124.2   0.1   1   1   1.2e-36   3.9e-33  124.0   0.1     1   195     1   179     1   183 0.88 [subseq from] hypothetical protein DM02DRAFT_610705 [Periconia macrospinosa]
RPB23400.1/6-239         -            234 HeLo                 PF14479.6    209   3.5e-33  124.2   0.3   1   1     2e-36   6.1e-33  123.4   0.3     1   187     1   233     1   234 0.89 [subseq from] hypothetical protein L211DRAFT_266596, partial [Terfezia boudieri ATCC MYA-4762]
THX63932.1/3-238         -            236 HeLo                 PF14479.6    209   3.7e-33  124.1   1.9   1   1   1.6e-36     5e-33  123.7   1.9     2   209     1   236     1   236 0.82 [subseq from] hypothetical protein D6D08_08105 [Aureobasidium pullulans]
OAL43597.1/4-222         -            219 HeLo                 PF14479.6    209   3.7e-33  124.1   0.3   1   1   1.4e-36   4.5e-33  123.8   0.3     2   205     1   218     1   219 0.84 [subseq from] hypothetical protein IQ07DRAFT_605680 [Pyrenochaeta sp. DS3sAY3a]
THX54780.1/7-201         -            195 HeLo                 PF14479.6    209   3.8e-33  124.1   1.3   1   1   1.4e-36   4.4e-33  123.9   1.3     1   207     1   194     1   195 0.89 [subseq from] hypothetical protein D6D06_05293 [Aureobasidium pullulans]
CZR68791.1/7-190         -            184 HeLo                 PF14479.6    209   3.9e-33  124.0   1.0   1   1   1.5e-36   4.7e-33  123.8   1.0     3   194     1   178     1   184 0.85 [subseq from] uncharacterized protein PAC_18690 [Phialocephala subalpina]
THV89469.1/3-238         -            236 HeLo                 PF14479.6    209   4.2e-33  123.9   1.7   1   1   1.8e-36   5.6e-33  123.5   1.7     2   209     1   236     1   236 0.82 [subseq from] hypothetical protein D6D27_06454 [Aureobasidium pullulans]
KIL90147.1/5-216         -            212 HeLo                 PF14479.6    209   4.2e-33  123.9   0.5   1   1   1.5e-36   4.6e-33  123.8   0.5     1   199     1   205     1   212 0.84 [subseq from] hypothetical protein FAVG1_06886 [Fusarium avenaceum]
KJZ70606.1/6-212         -            207 HeLo                 PF14479.6    209   4.3e-33  123.9   0.0   1   1   1.5e-36   4.8e-33  123.7   0.0     2   206     1   207     1   207 0.88 [subseq from] hypothetical protein HIM_09994 [Hirsutella minnesotensis 3608]
PWI64388.1/6-206         -            201 HeLo                 PF14479.6    209   4.3e-33  123.9   0.5   1   1   1.5e-36   4.6e-33  123.8   0.5     1   197     1   192     1   201 0.83 [subseq from] hypothetical protein PCL_10526 [Purpureocillium lilacinum]
RKL31129.1/5-216         -            212 HeLo                 PF14479.6    209   4.4e-33  123.9   0.3   1   1   1.5e-36   4.8e-33  123.7   0.3     1   199     1   205     1   212 0.87 [subseq from] hypothetical protein BFJ72_g11146 [Fusarium proliferatum]
KAE8550228.1/284-464     -            181 HeLo                 PF14479.6    209   4.5e-33  123.8   1.5   1   1   1.6e-36     5e-33  123.7   1.5    13   199     2   179     1   181 0.89 [subseq from] hypothetical protein EYB25_006449 [Talaromyces marneffei]
XP_002150936.1/284-464   -            181 HeLo                 PF14479.6    209   4.5e-33  123.8   1.5   1   1   1.6e-36     5e-33  123.7   1.5    13   199     2   179     1   181 0.89 [subseq from] conserved hypothetical protein [Talaromyces marneffei ATCC 18224] >EEA22327.1 conserved hypothetical protein [Talaromyces marneffei ATCC 18224] >KFX45275.1 Heterokaryon incompatibility protein S [Talaromyces marneffei PM1] >QGA19892.1 hypothetical protein EYB26_007587 [Talaromyces marneffei]
OQO20597.1/26-266        -            241 HeLo                 PF14479.6    209   4.8e-33  123.7   0.0   1   1   1.7e-36   5.4e-33  123.6   0.0     4   207     1   240     1   241 0.95 [subseq from] hypothetical protein B0A51_12191 [Rachicladosporium sp. CCFEE 5018]
KPA41367.1/5-210         -            206 HeLo                 PF14479.6    209   4.9e-33  123.7   0.2   1   1   1.8e-36   5.5e-33  123.5   0.2     1   206     1   205     1   206 0.79 [subseq from] small s protein [Fusarium langsethiae]
THW20205.1/3-238         -            236 HeLo                 PF14479.6    209     5e-33  123.7   1.5   1   1   2.1e-36   6.6e-33  123.3   1.5     2   209     1   236     1   236 0.81 [subseq from] hypothetical protein D6D23_06940 [Aureobasidium pullulans]
THY01332.1/3-238         -            236 HeLo                 PF14479.6    209     5e-33  123.7   1.5   1   1   2.1e-36   6.6e-33  123.3   1.5     2   209     1   236     1   236 0.81 [subseq from] hypothetical protein D6D02_08653 [Aureobasidium pullulans] >THZ12859.1 hypothetical protein D6C89_10699 [Aureobasidium pullulans]
TIA48109.1/3-238         -            236 HeLo                 PF14479.6    209     5e-33  123.7   1.5   1   1   2.1e-36   6.6e-33  123.3   1.5     2   209     1   236     1   236 0.81 [subseq from] hypothetical protein D6C77_10018 [Aureobasidium pullulans]
XP_029765376.1/3-238     -            236 HeLo                 PF14479.6    209     5e-33  123.7   1.5   1   1   2.1e-36   6.6e-33  123.3   1.5     2   209     1   236     1   236 0.81 [subseq from] uncharacterized protein M438DRAFT_379170 [Aureobasidium pullulans EXF-150] >KEQ89189.1 hypothetical protein M438DRAFT_379170 [Aureobasidium pullulans EXF-150] >THW31625.1 hypothetical protein D6D25_05640 [Aureobasidium pullulans] >THX76626.1 hypothetical protein D6D04_06701 [Aureobasidium pullulans]
KKP06040.1/6-207         -            202 HeLo                 PF14479.6    209   5.1e-33  123.6   3.5   1   1   1.8e-36   5.7e-33  123.5   3.5     1   209     1   202     1   202 0.90 [subseq from] hypothetical protein THAR02_01821 [Trichoderma harzianum]
XP_007728584.1/5-220     -            216 HeLo                 PF14479.6    209   5.4e-33  123.6   1.1   1   1     2e-36   6.2e-33  123.4   1.1     1   206     1   216     1   216 0.80 [subseq from] hypothetical protein A1O3_00244 [Capronia epimyces CBS 606.96] >EXJ91694.1 hypothetical protein A1O3_00244 [Capronia epimyces CBS 606.96]
KXL44980.1/103-320       -            218 HeLo                 PF14479.6    209   5.5e-33  123.5   0.0   1   1     2e-36   6.1e-33  123.4   0.0     6   198     2   217     1   218 0.95 [subseq from] hypothetical protein FE78DRAFT_80392 [Acidomyces richmondensis]
KYG45237.1/28-245        -            218 HeLo                 PF14479.6    209   5.5e-33  123.5   0.0   1   1     2e-36   6.1e-33  123.4   0.0     6   198     2   217     1   218 0.95 [subseq from] hypothetical protein M433DRAFT_67717 [Acidomyces richmondensis BFW]
RGP75726.1/5-209         -            205 HeLo                 PF14479.6    209   5.6e-33  123.5   0.0   1   1   2.1e-36   6.5e-33  123.3   0.0     1   206     1   204     1   205 0.84 [subseq from] small s [Fusarium sporotrichioides]
KAE8384286.1/3-190       -            188 HeLo                 PF14479.6    209   5.7e-33  123.5   3.4   1   1     2e-36   6.2e-33  123.4   3.4     3   190     1   185     1   188 0.91 [subseq from] prion-inhibition and propagation-domain-containing protein [Aspergillus albertensis]
CRL18879.1/284-470       -            187 HeLo                 PF14479.6    209     6e-33  123.4   0.7   1   1   2.3e-36   7.2e-33  123.2   0.7    12   203     1   183     1   186 0.92 [subseq from] Ribosomal protein S16, conserved site [Penicillium camemberti]
XP_022482259.1/3-203     -            201 HeLo                 PF14479.6    209   6.3e-33  123.4   0.0   1   1   2.2e-36     7e-33  123.2   0.0    28   209     1   201     1   201 0.96 [subseq from] hypothetical protein PENARI_c109G08090 [Penicillium arizonense] >XP_022482233.1 hypothetical protein PENARI_c116G09849 [Penicillium arizonense] >OGE46766.1 hypothetical protein PENARI_c116G09849 [Penicillium arizonense] >OGE46792.1 hypothetical protein PENARI_c109G08090 [Penicillium arizonense]
RTE76737.1/10-252        -            243 HeLo                 PF14479.6    209   6.4e-33  123.3   0.2   1   1   2.5e-36   7.8e-33  123.1   0.2     1   209     1   243     1   243 0.90 [subseq from] hypothetical protein BHE90_008811 [Fusarium euwallaceae]
THW34730.1/7-201         -            195 HeLo                 PF14479.6    209   6.9e-33  123.2   0.5   1   1   2.6e-36     8e-33  123.0   0.5     1   207     1   194     1   195 0.87 [subseq from] hypothetical protein D6D21_09461 [Aureobasidium pullulans]
THW50426.1/3-238         -            236 HeLo                 PF14479.6    209   6.9e-33  123.2   2.0   1   1   2.7e-36   8.5e-33  122.9   2.0     2   209     1   236     1   236 0.82 [subseq from] hypothetical protein D6D21_01925 [Aureobasidium pullulans]
OPB46928.1/6-207         -            202 HeLo                 PF14479.6    209   7.4e-33  123.1   7.0   1   1   2.6e-36   8.2e-33  123.0   7.0     1   209     1   202     1   202 0.90 [subseq from] hypothetical protein A0O28_0070520 [Trichoderma guizhouense]
XP_022504751.1/8-198     -            191 HeLo                 PF14479.6    209   7.4e-33  123.1   0.1   1   1     3e-36   9.3e-33  122.8   0.1    10   207     4   190     1   191 0.83 [subseq from] hypothetical protein AYO20_01136 [Fonsecaea nubica] >OAL39739.1 hypothetical protein AYO20_01136 [Fonsecaea nubica]
XP_007745034.1/14-219    -            206 HeLo                 PF14479.6    209   7.5e-33  123.1   3.6   1   1   2.7e-36   8.5e-33  122.9   3.6     3   209     1   206     1   206 0.84 [subseq from] serine/threonine protein kinase [Cladophialophora psammophila CBS 110553] >EXJ70182.1 serine/threonine protein kinase [Cladophialophora psammophila CBS 110553]
RMZ90975.1/5-190         -            186 HeLo                 PF14479.6    209   8.1e-33  123.0   0.2   1   1   3.8e-36   1.2e-32  122.4   0.2     1   209     1   186     1   186 0.85 [subseq from] hypothetical protein DV736_g1815, partial [Chaetothyriales sp. CBS 134916]
OTA05102.1/9-197         -            189 HeLo                 PF14479.6    209   8.2e-33  123.0   0.4   1   1   2.9e-36     9e-33  122.8   0.4     9   183     2   185     1   189 0.91 [subseq from] hypothetical protein A9Z42_0057190 [Trichoderma parareesei]
RPB18407.1/6-227         -            222 HeLo                 PF14479.6    209   8.2e-33  123.0   0.4   1   1   4.8e-36   1.5e-32  122.1   0.4     2   183     1   218     1   222 0.94 [subseq from] hypothetical protein L211DRAFT_80293, partial [Terfezia boudieri ATCC MYA-4762]
OBW64209.1/3-238         -            236 HeLo                 PF14479.6    209   8.4e-33  122.9   1.3   1   1   3.5e-36   1.1e-32  122.6   1.3     2   209     1   236     1   236 0.82 [subseq from] Uncharacterized protein AUREO_057270 [Aureobasidium pullulans]
OCL11436.1/10-196        -            187 HeLo                 PF14479.6    209   8.4e-33  122.9   0.0   1   1     3e-36   9.4e-33  122.8   0.0     5   198     1   186     1   187 0.94 [subseq from] hypothetical protein AOQ84DRAFT_437702 [Glonium stellatum]
RKK66651.1/6-164         -            159 HeLo                 PF14479.6    209   8.7e-33  122.9   0.4   1   1   3.1e-36   9.8e-33  122.7   0.4     1   156     1   159     1   159 0.88 [subseq from] hypothetical protein BFJ69_g15218, partial [Fusarium oxysporum]
THY86394.1/3-238         -            236 HeLo                 PF14479.6    209   9.6e-33  122.7   1.5   1   1   4.1e-36   1.3e-32  122.4   1.5     2   209     1   236     1   236 0.81 [subseq from] hypothetical protein D6C93_07899 [Aureobasidium pullulans]
XP_031073337.1/1-170     -            170 HeLo                 PF14479.6    209     1e-32  122.7   2.4   1   1   3.6e-36   1.1e-32  122.5   2.4    45   209     1   170     1   170 0.87 [subseq from] uncharacterized protein FOIG_01022 [Fusarium oxysporum f. sp. cubense tropical race 4 54006] >EXM11248.1 hypothetical protein FOIG_01022 [Fusarium oxysporum f. sp. cubense tropical race 4 54006]
PPJ53953.1/8-193         -            186 HeLo                 PF14479.6    209     1e-32  122.7   0.0   1   1   3.5e-36   1.1e-32  122.6   0.0     9   196     2   176     1   186 0.88 [subseq from] hypothetical protein CBER1_05812 [Cercospora berteroae]
THW98366.1/7-201         -            195 HeLo                 PF14479.6    209     1e-32  122.6   1.1   1   1   3.8e-36   1.2e-32  122.4   1.1     1   207     1   194     1   195 0.87 [subseq from] hypothetical protein D6D17_06755 [Aureobasidium pullulans]
TLD11756.1/7-228         -            222 HeLo                 PF14479.6    209   1.1e-32  122.6   0.7   1   1   3.8e-36   1.2e-32  122.4   0.7     6   207     1   222     1   222 0.87 [subseq from] hypothetical protein PspLS_11655 [Pyricularia sp. CBS 133598]
VBB84273.1/10-216        -            207 HeLo                 PF14479.6    209   1.1e-32  122.6   0.2   1   1   3.8e-36   1.2e-32  122.4   0.2     5   204     1   205     1   207 0.86 [subseq from] Putative Heterokaryon incompatibility protein [Podospora comata]
RPB23405.1/5-227         -            223 HeLo                 PF14479.6    209   1.2e-32  122.5   0.4   1   1   5.4e-36   1.7e-32  122.0   0.4     1   187     1   222     1   223 0.89 [subseq from] hypothetical protein L211DRAFT_825248 [Terfezia boudieri ATCC MYA-4762]
POS70494.1/4-216         -            213 HeLo                 PF14479.6    209   1.2e-32  122.4   0.3   1   1   4.7e-36   1.5e-32  122.2   0.3     1   206     1   213     1   213 0.88 [subseq from] hypothetical protein DHEL01_v211112 [Diaporthe helianthi]
OQD71814.1/284-473       -            190 HeLo                 PF14479.6    209   1.3e-32  122.3   2.1   1   1   4.7e-36   1.5e-32  122.2   2.1    12   209     1   190     1   190 0.91 [subseq from] hypothetical protein PENPOL_c001G01933 [Penicillium polonicum]
RSL66493.1/11-189        -            179 HeLo                 PF14479.6    209   1.3e-32  122.3   0.6   1   1   4.4e-35   1.4e-31  119.0   0.6     3   209     1   179     1   179 0.91 [subseq from] hypothetical protein CEP54_003654 [Fusarium sp. AF-8]
XP_022485153.1/284-473   -            190 HeLo                 PF14479.6    209   1.4e-32  122.2   2.2   1   1     5e-36   1.6e-32  122.1   2.2    12   209     1   190     1   190 0.91 [subseq from] hypothetical protein PENARI_c020G10637 [Penicillium arizonense] >OGE49702.1 hypothetical protein PENARI_c020G10637 [Penicillium arizonense]
PSN65402.1/30-246        -            217 HeLo                 PF14479.6    209   1.4e-32  122.2   0.0   1   1     5e-36   1.6e-32  122.1   0.0     6   198     1   216     1   217 0.94 [subseq from] hypothetical protein BS50DRAFT_575425 [Corynespora cassiicola Philippines]
XP_013280331.1/8-198     -            191 HeLo                 PF14479.6    209   1.5e-32  122.2   0.0   1   1   5.5e-36   1.7e-32  121.9   0.0    10   206     4   189     1   191 0.83 [subseq from] hypothetical protein Z517_11269 [Fonsecaea pedrosoi CBS 271.37] >KIW76523.1 hypothetical protein Z517_11269 [Fonsecaea pedrosoi CBS 271.37]
THW79644.1/3-238         -            236 HeLo                 PF14479.6    209   1.6e-32  122.0   1.1   1   1   6.7e-36   2.1e-32  121.6   1.1     2   209     1   236     1   236 0.81 [subseq from] hypothetical protein D6D18_09289 [Aureobasidium pullulans]
THW07403.1/3-238         -            236 HeLo                 PF14479.6    209   1.6e-32  122.0   1.5   1   1   6.7e-36   2.1e-32  121.6   1.5     2   209     1   236     1   236 0.81 [subseq from] hypothetical protein D6D24_09611 [Aureobasidium pullulans]
THY72838.1/3-238         -            236 HeLo                 PF14479.6    209   1.6e-32  122.0   1.5   1   1   6.7e-36   2.1e-32  121.6   1.5     2   209     1   236     1   236 0.81 [subseq from] hypothetical protein D6C94_06351 [Aureobasidium pullulans] >THZ46460.1 hypothetical protein D6C87_02183 [Aureobasidium pullulans]
GCB24964.1/7-202         -            196 HeLo                 PF14479.6    209   1.6e-32  122.0   0.0   1   1   5.7e-36   1.8e-32  121.9   0.0     4   197     2   196     1   196 0.90 [subseq from] heterokaryon incompatibility protein S [Aspergillus awamori]
SLM33714.1/137-328       -            192 HeLo                 PF14479.6    209   1.7e-32  121.9   0.6   1   1   6.2e-36   1.9e-32  121.8   0.6    13   209     2   192     1   192 0.85 [subseq from] Tetratricopeptide-like helical domain [Umbilicaria pustulata]
THY18799.1/7-201         -            195 HeLo                 PF14479.6    209   1.8e-32  121.8   1.6   1   1   6.7e-36   2.1e-32  121.6   1.6     1   207     1   194     1   195 0.86 [subseq from] hypothetical protein D6D00_07973 [Aureobasidium pullulans]
CEJ55151.1/6-204         -            199 HeLo                 PF14479.6    209   1.9e-32  121.8   0.0   1   1   6.6e-36   2.1e-32  121.7   0.0     1   200     1   198     1   199 0.91 [subseq from] hypothetical protein PMG11_01426 [Penicillium brasilianum]
KYG41271.1/15-185        -            171 HeLo                 PF14479.6    209   1.9e-32  121.8   3.7   1   1     1e-35   3.2e-32  121.1   3.7     1   193     1   169     1   171 0.86 [subseq from] hypothetical protein M433DRAFT_159232, partial [Acidomyces richmondensis BFW]
XP_001226036.1/8-253     -            246 HeLo                 PF14479.6    209   1.9e-32  121.8   1.3   1   1   7.5e-36   2.3e-32  121.5   1.3     1   209     1   246     1   246 0.85 [subseq from] hypothetical protein CHGG_10769 [Chaetomium globosum CBS 148.51] >EAQ82951.1 hypothetical protein CHGG_10769 [Chaetomium globosum CBS 148.51]
RBA21152.1/5-216         -            212 HeLo                 PF14479.6    209   1.9e-32  121.8   0.2   1   1   6.7e-36   2.1e-32  121.6   0.2     1   199     1   205     1   212 0.87 [subseq from] hypothetical protein FPRO05_07466 [Fusarium proliferatum]
THW83248.1/7-201         -            195 HeLo                 PF14479.6    209   1.9e-32  121.8   0.9   1   1   7.1e-36   2.2e-32  121.6   0.9     1   207     1   194     1   195 0.87 [subseq from] hypothetical protein D6D15_09706 [Aureobasidium pullulans]
CRL29156.1/9-235         -            227 HeLo                 PF14479.6    209     2e-32  121.7   0.1   1   1   7.1e-36   2.2e-32  121.6   0.1     1   207     1   226     1   227 0.91 [subseq from] Protein kinase-like domain [Penicillium camemberti]
RTE68824.1/9-240         -            232 HeLo                 PF14479.6    209     2e-32  121.7   0.2   1   1   7.7e-36   2.4e-32  121.5   0.2     1   209     1   232     1   232 0.88 [subseq from] hypothetical protein BHE90_016795 [Fusarium euwallaceae]
EQL02254.1/5-212         -            208 HeLo                 PF14479.6    209   2.1e-32  121.7   2.4   1   1   7.3e-36   2.3e-32  121.5   2.4     3   207     1   207     1   208 0.88 [subseq from] HET-s/LopB domain protein [Ophiocordyceps sinensis CO18]
THZ94840.1/7-201         -            195 HeLo                 PF14479.6    209   2.1e-32  121.7   1.3   1   1   7.6e-36   2.4e-32  121.5   1.3     1   207     1   194     1   195 0.87 [subseq from] hypothetical protein D6C82_08057 [Aureobasidium pullulans]
OQO02937.1/26-266        -            241 HeLo                 PF14479.6    209   2.1e-32  121.6   0.0   1   1   7.5e-36   2.4e-32  121.5   0.0     4   207     1   240     1   241 0.95 [subseq from] hypothetical protein B0A48_11220 [Rachicladosporium antarcticum]
KFY63487.1/6-212         -            207 HeLo                 PF14479.6    209   2.2e-32  121.6   0.0   1   1   8.4e-36   2.6e-32  121.3   0.0     3   207     1   206     1   207 0.93 [subseq from] hypothetical protein V496_03935 [Pseudogymnoascus sp. VKM F-4515 (FW-2607)]
KFZ00102.1/6-212         -            207 HeLo                 PF14479.6    209   2.2e-32  121.6   0.0   1   1   8.4e-36   2.6e-32  121.3   0.0     3   207     1   206     1   207 0.93 [subseq from] hypothetical protein V498_00285 [Pseudogymnoascus sp. VKM F-4517 (FW-2822)]
PNP81787.1/1-173         -            173 HeLo                 PF14479.6    209   2.2e-32  121.6   2.1   1   1   7.9e-36   2.5e-32  121.4   2.1    42   209     1   173     1   173 0.94 [subseq from] hypothetical protein FNYG_04813 [Fusarium nygamai]
RBQ67287.1/1-173         -            173 HeLo                 PF14479.6    209   2.2e-32  121.6   2.1   1   1   7.9e-36   2.5e-32  121.4   2.1    42   209     1   173     1   173 0.94 [subseq from] hypothetical protein FVER14953_06904 [Fusarium verticillioides]
RBQ99186.1/1-173         -            173 HeLo                 PF14479.6    209   2.2e-32  121.6   2.1   1   1   7.9e-36   2.5e-32  121.4   2.1    42   209     1   173     1   173 0.94 [subseq from] hypothetical protein FVER53263_06904 [Fusarium verticillioides]
XP_031042776.1/1-168     -            168 HeLo                 PF14479.6    209   2.3e-32  121.5   3.8   1   1   8.2e-36   2.6e-32  121.4   3.8    45   209     1   168     1   168 0.89 [subseq from] uncharacterized protein FOYG_06833 [Fusarium oxysporum NRRL 32931] >EWY93858.1 hypothetical protein FOYG_06833 [Fusarium oxysporum NRRL 32931]
THY54064.1/7-201         -            195 HeLo                 PF14479.6    209   2.4e-32  121.5   1.3   1   1   8.7e-36   2.7e-32  121.3   1.3     1   207     1   194     1   195 0.87 [subseq from] hypothetical protein D6C98_04664 [Aureobasidium pullulans]
THW58462.1/7-201         -            195 HeLo                 PF14479.6    209   2.5e-32  121.4   1.7   1   1   9.2e-36   2.9e-32  121.2   1.7     1   207     1   194     1   195 0.87 [subseq from] hypothetical protein D6D19_10406 [Aureobasidium pullulans]
GAQ09896.1/284-473       -            190 HeLo                 PF14479.6    209   2.5e-32  121.4   4.2   1   1   9.1e-36   2.8e-32  121.2   4.2    12   209     1   190     1   190 0.91 [subseq from] heterokaryon incompatibility protein s [Aspergillus lentulus]
KNG52767.1/5-222         -            218 HeLo                 PF14479.6    209   2.6e-32  121.3   0.0   1   1     1e-35   3.2e-32  121.1   0.0     1   206     1   217     1   218 0.88 [subseq from] hypothetical protein TW65_09369 [Stemphylium lycopersici]
THW39990.1/7-200         -            194 HeLo                 PF14479.6    209   2.6e-32  121.3   0.8   1   1   9.6e-36     3e-32  121.1   0.8     1   207     1   194     1   194 0.87 [subseq from] hypothetical protein D6D25_04804 [Aureobasidium pullulans]
THY81470.1/7-201         -            195 HeLo                 PF14479.6    209   2.8e-32  121.3   1.9   1   1     1e-35   3.2e-32  121.1   1.9     1   207     1   194     1   195 0.87 [subseq from] hypothetical protein D6C95_09103 [Aureobasidium pullulans]
RYP20524.1/10-206        -            197 HeLo                 PF14479.6    209   2.8e-32  121.2   0.1   1   1     1e-35   3.2e-32  121.1   0.1     8   206     3   196     1   197 0.83 [subseq from] hypothetical protein DL767_009427 [Monosporascus sp. MG133]
KLO95492.1/5-216         -            212 HeLo                 PF14479.6    209   2.9e-32  121.2   0.2   1   1     1e-35   3.1e-32  121.1   0.2     1   199     1   205     1   212 0.86 [subseq from] uncharacterized protein LW93_8032 [Fusarium fujikuroi]
THV69195.1/7-201         -            195 HeLo                 PF14479.6    209   2.9e-32  121.2   1.2   1   1   1.1e-35   3.3e-32  121.0   1.2     1   207     1   194     1   195 0.87 [subseq from] hypothetical protein D6D28_06073 [Aureobasidium pullulans]
XP_007734226.1/14-220    -            207 HeLo                 PF14479.6    209     3e-32  121.2   3.0   1   1   1.1e-35   3.3e-32  121.0   3.0     5   209     1   207     1   207 0.88 [subseq from] hypothetical protein A1O3_05916 [Capronia epimyces CBS 606.96] >EXJ85241.1 hypothetical protein A1O3_05916 [Capronia epimyces CBS 606.96]
KAE8447329.1/9-217       -            209 HeLo                 PF14479.6    209   3.1e-32  121.1   0.0   1   1   1.1e-35   3.4e-32  120.9   0.0     1   207     1   208     1   209 0.87 [subseq from] hypothetical protein EG329_010887 [Venturia inaequalis]
THW39146.1/7-201         -            195 HeLo                 PF14479.6    209   3.1e-32  121.1   1.3   1   1   1.2e-35   3.6e-32  120.9   1.3     1   207     1   194     1   195 0.87 [subseq from] hypothetical protein D6D22_06439 [Aureobasidium pullulans]
CVL12343.1/5-216         -            212 HeLo                 PF14479.6    209   3.2e-32  121.1   0.3   1   1   1.1e-35   3.4e-32  120.9   0.3     1   199     1   205     1   212 0.87 [subseq from] uncharacterized protein FPRN_07097 [Fusarium proliferatum]
THY39317.1/7-201         -            195 HeLo                 PF14479.6    209   3.2e-32  121.0   1.3   1   1   1.2e-35   3.7e-32  120.9   1.3     1   207     1   194     1   195 0.87 [subseq from] hypothetical protein D6C99_08677 [Aureobasidium pullulans]
THZ11415.1/7-201         -            195 HeLo                 PF14479.6    209   3.2e-32  121.0   1.3   1   1   1.2e-35   3.7e-32  120.9   1.3     1   207     1   194     1   195 0.87 [subseq from] hypothetical protein D6C91_09318 [Aureobasidium pullulans]
XP_029765120.1/7-201     -            195 HeLo                 PF14479.6    209   3.3e-32  121.0   1.3   1   1   1.2e-35   3.7e-32  120.8   1.3     1   207     1   194     1   195 0.87 [subseq from] uncharacterized protein M438DRAFT_342474 [Aureobasidium pullulans EXF-150] >KEQ88933.1 hypothetical protein M438DRAFT_342474 [Aureobasidium pullulans EXF-150]
ETR99214.1/14-190        -            177 HeLo                 PF14479.6    209   3.3e-32  121.0   2.8   1   1   1.2e-35   3.6e-32  120.9   2.8    39   209     2   177     1   177 0.94 [subseq from] hypothetical protein M419DRAFT_138447 [Trichoderma reesei RUT C-30]
XP_014174494.1/10-199    -            190 HeLo                 PF14479.6    209   3.3e-32  121.0   4.6   1   1   1.2e-35   3.7e-32  120.8   4.6     5   209     1   190     1   190 0.91 [subseq from] small s protein [Grosmannia clavigera kw1407] >EFX05012.1 small s protein [Grosmannia clavigera kw1407]
RGP78903.1/5-216         -            212 HeLo                 PF14479.6    209   3.4e-32  121.0   0.2   1   1   1.2e-35   3.7e-32  120.8   0.2     1   199     1   205     1   212 0.85 [subseq from] hypothetical protein FLONG3_2808 [Fusarium longipes]
THX32444.1/7-201         -            195 HeLo                 PF14479.6    209   3.6e-32  120.9   1.5   1   1   1.3e-35   4.1e-32  120.7   1.5     1   207     1   194     1   195 0.87 [subseq from] hypothetical protein D6D12_02139 [Aureobasidium pullulans] >THX41251.1 hypothetical protein D6D11_08512 [Aureobasidium pullulans] >THY41359.1 hypothetical protein D6C97_09870 [Aureobasidium pullulans]
TIA53830.1/7-201         -            195 HeLo                 PF14479.6    209   3.6e-32  120.9   1.5   1   1   1.3e-35   4.1e-32  120.7   1.5     1   207     1   194     1   195 0.87 [subseq from] hypothetical protein D6C77_07985 [Aureobasidium pullulans]
THW05865.1/7-201         -            195 HeLo                 PF14479.6    209   3.7e-32  120.8   1.8   1   1   1.4e-35   4.3e-32  120.6   1.8     1   207     1   194     1   195 0.87 [subseq from] hypothetical protein D6D24_10114 [Aureobasidium pullulans] >THZ59988.1 hypothetical protein D6C85_09888 [Aureobasidium pullulans]
OCL12826.1/10-268        -            259 HeLo                 PF14479.6    209   3.9e-32  120.7   0.0   1   1   1.7e-35   5.3e-32  120.3   0.0     2   209     1   259     1   259 0.90 [subseq from] hypothetical protein AOQ84DRAFT_137753 [Glonium stellatum]
XP_024723824.1/6-202     -            197 HeLo                 PF14479.6    209     4e-32  120.7   0.1   1   1   1.4e-35   4.4e-32  120.6   0.1     1   207     1   196     1   197 0.86 [subseq from] hypothetical protein M430DRAFT_33010 [Amorphotheca resinae ATCC 22711] >PSS25225.1 hypothetical protein M430DRAFT_33010 [Amorphotheca resinae ATCC 22711]
XP_024511762.1/5-211     -            207 HeLo                 PF14479.6    209   4.2e-32  120.6   1.0   1   1   1.5e-35   4.8e-32  120.5   1.0     1   209     1   207     1   207 0.93 [subseq from] putative heterokaryon incompatibility protein [Sordaria macrospora k-hell] >CCC14344.1 putative heterokaryon incompatibility protein [Sordaria macrospora k-hell] >KAA8631104.1 hypothetical protein SMACR_12582 [Sordaria macrospora]
RYN98864.1/6-199         -            194 HeLo                 PF14479.6    209   4.3e-32  120.6   0.0   1   1   1.5e-35   4.8e-32  120.5   0.0     1   209     1   194     1   194 0.94 [subseq from] hypothetical protein AA0119_g6722 [Alternaria tenuissima] >RYO23476.1 hypothetical protein AA0121_g2136 [Alternaria tenuissima]
QGI63988.1/5-216         -            212 HeLo                 PF14479.6    209   4.4e-32  120.6   0.2   1   1   1.6e-35   4.8e-32  120.5   0.2     1   199     1   205     1   212 0.87 [subseq from] hypothetical protein CEK27_007959 [Fusarium fujikuroi]
SCV28491.1/5-216         -            212 HeLo                 PF14479.6    209   4.4e-32  120.6   0.2   1   1   1.6e-35   4.8e-32  120.5   0.2     1   199     1   205     1   212 0.87 [subseq from] uncharacterized protein FFB14_01752 [Fusarium fujikuroi]
XP_023430114.1/5-216     -            212 HeLo                 PF14479.6    209   4.4e-32  120.6   0.2   1   1   1.6e-35   4.8e-32  120.5   0.2     1   199     1   205     1   212 0.87 [subseq from] uncharacterized protein FFUJ_06789 [Fusarium fujikuroi IMI 58289] >CCT68034.1 uncharacterized protein FFUJ_06789 [Fusarium fujikuroi IMI 58289] >KLP16687.1 uncharacterized protein LW94_11533 [Fusarium fujikuroi] >SCN93908.1 uncharacterized protein FFM5_05845 [Fusarium fujikuroi] >SCO31080.1 uncharacterized protein FFNC_01772 [Fusarium fujikuroi] >SCV41588.1 uncharacterized protein FFFS_06395 [Fusarium fujikuroi] >SCN87393.1 uncharacterized protein FFE2_06396 [Fusarium fujikuroi] >QGI94871.1 hypothetical protein CEK26_007940 [Fusarium fujikuroi]
OQE16145.1/9-252         -            244 HeLo                 PF14479.6    209   4.4e-32  120.6   0.1   1   1   1.7e-35   5.4e-32  120.3   0.1     1   207     1   243     1   244 0.91 [subseq from] hypothetical protein PENSTE_c025G08877 [Penicillium steckii]
RBQ76467.1/5-216         -            212 HeLo                 PF14479.6    209   4.4e-32  120.6   0.2   1   1   1.6e-35   4.8e-32  120.5   0.2     1   200     1   206     1   212 0.84 [subseq from] hypothetical protein FVER14953_03333 [Fusarium verticillioides]
OCK99631.1/4-193         -            190 HeLo                 PF14479.6    209   4.5e-32  120.5   0.0   1   1   1.6e-35     5e-32  120.4   0.0     7   192     4   189     1   190 0.88 [subseq from] hypothetical protein K441DRAFT_673186 [Cenococcum geophilum 1.58]
OCK93177.1/10-268        -            259 HeLo                 PF14479.6    209   4.6e-32  120.5   0.0   1   1   1.7e-35   5.4e-32  120.3   0.0     2   209     1   259     1   259 0.93 [subseq from] hypothetical protein K441DRAFT_661942 [Cenococcum geophilum 1.58]
RBQ99019.1/5-216         -            212 HeLo                 PF14479.6    209   4.6e-32  120.5   0.2   1   1   1.6e-35     5e-32  120.4   0.2     1   200     1   206     1   212 0.85 [subseq from] hypothetical protein FVER53263_03333 [Fusarium verticillioides]
RBR05618.1/5-216         -            212 HeLo                 PF14479.6    209   4.6e-32  120.5   0.2   1   1   1.6e-35     5e-32  120.4   0.2     1   200     1   206     1   212 0.85 [subseq from] hypothetical protein FVER53590_03333 [Fusarium verticillioides]
XP_018747368.1/5-216     -            212 HeLo                 PF14479.6    209   4.6e-32  120.5   0.2   1   1   1.6e-35     5e-32  120.4   0.2     1   200     1   206     1   212 0.85 [subseq from] hypothetical protein FVEG_03333 [Fusarium verticillioides 7600] >EWG41177.1 hypothetical protein FVEG_03333 [Fusarium verticillioides 7600]
KAB8227377.1/284-472     -            189 HeLo                 PF14479.6    209   4.6e-32  120.5   1.5   1   1   1.7e-35   5.2e-32  120.3   1.5    12   209     1   189     1   189 0.91 [subseq from] prion-inhibition and propagation-domain-containing protein [Aspergillus alliaceus]
RSL51410.1/7-204         -            198 HeLo                 PF14479.6    209   4.8e-32  120.5   0.9   1   1   1.7e-35   5.4e-32  120.3   0.9     3   199     1   197     1   198 0.84 [subseq from] hypothetical protein CEP53_008452 [Fusarium sp. AF-6]
XP_659626.1/284-472      -            189 HeLo                 PF14479.6    209   4.9e-32  120.4   1.8   1   1   1.8e-35   5.5e-32  120.3   1.8    12   209     1   189     1   189 0.91 [subseq from] hypothetical protein AN2022.2 [Aspergillus nidulans FGSC A4] >EAA64854.1 hypothetical protein AN2022.2 [Aspergillus nidulans FGSC A4] >CBF86028.1 TPA: conserved hypothetical protein [Aspergillus nidulans FGSC A4]
THW23194.1/7-201         -            195 HeLo                 PF14479.6    209     5e-32  120.4   1.0   1   1   1.8e-35   5.7e-32  120.2   1.0     1   207     1   194     1   195 0.87 [subseq from] hypothetical protein D6D23_05752 [Aureobasidium pullulans]
XP_003042279.1/6-198     -            193 HeLo                 PF14479.6    209     5e-32  120.4   0.9   1   1   1.8e-35   5.6e-32  120.3   0.9     3   206     1   192     1   193 0.89 [subseq from] hypothetical protein NECHADRAFT_42497 [[Nectria] haematococca mpVI 77-13-4] >EEU36566.1 hypothetical protein NECHADRAFT_42497 [[Nectria] haematococca mpVI 77-13-4]
THV75637.1/7-201         -            195 HeLo                 PF14479.6    209   5.4e-32  120.3   2.2   1   1     2e-35   6.2e-32  120.1   2.2     1   207     1   194     1   195 0.87 [subseq from] hypothetical protein D6D29_08660 [Aureobasidium pullulans]
KAB8070015.1/284-472     -            189 HeLo                 PF14479.6    209   5.5e-32  120.3   2.1   1   1     2e-35   6.2e-32  120.1   2.1    12   209     1   189     1   189 0.91 [subseq from] prion-inhibition and propagation-domain-containing protein [Aspergillus leporis]
XP_003710695.1/5-226     -            222 HeLo                 PF14479.6    209   5.5e-32  120.3   1.1   1   1     2e-35   6.2e-32  120.1   1.1     1   206     1   221     1   222 0.83 [subseq from] hypothetical protein MGG_05769 [Pyricularia oryzae 70-15] >EHA58083.1 hypothetical protein MGG_05769 [Pyricularia oryzae 70-15] >ELQ37938.1 hypothetical protein OOU_Y34scaffold00567g85 [Pyricularia oryzae Y34] >ELQ59562.1 hypothetical protein OOW_P131scaffold01338g1 [Pyricularia oryzae P131]
RDA82884.1/8-208         -            201 HeLo                 PF14479.6    209   5.7e-32  120.2  21.9   1   2     0.077   2.4e+02   10.4   1.1     1    19     1    20     1    22 0.96 [subseq from] hypothetical protein CP532_4351 [Ophiocordyceps sp. 'camponoti-leonardi']
RDA82884.1/8-208         -            201 HeLo                 PF14479.6    209   5.7e-32  120.2  21.9   2   2     5e-34   1.5e-30  115.5  13.6    35   209    22   201    21   201 0.93 [subseq from] hypothetical protein CP532_4351 [Ophiocordyceps sp. 'camponoti-leonardi']
THU98896.1/5-188         -            184 HeLo                 PF14479.6    209   5.8e-32  120.2   0.8   1   1   2.2e-35   6.8e-32  120.0   0.8     3   189     1   175     1   183 0.92 [subseq from] hypothetical protein K435DRAFT_516890 [Dendrothele bispora CBS 962.96]
XP_011320956.1/5-207     -            203 HeLo                 PF14479.6    209   6.1e-32  120.1   0.0   1   1   2.2e-35   6.8e-32  120.0   0.0     1   199     1   197     1   203 0.84 [subseq from] hypothetical protein FGSG_12215 [Fusarium graminearum PH-1] >ESU08457.1 hypothetical protein FGSG_12215 [Fusarium graminearum PH-1] >CEF79660.1 unnamed protein product [Fusarium graminearum]
XP_031084350.1/5-215     -            211 HeLo                 PF14479.6    209   6.2e-32  120.1   0.2   1   1   2.4e-35   7.6e-32  119.8   0.2     1   197     1   203     1   209 0.87 [subseq from] uncharacterized protein FPRO_07324 [Fusarium proliferatum ET1] >CZR43759.1 uncharacterized protein FPRO_07324 [Fusarium proliferatum ET1]
TIA30836.1/7-201         -            195 HeLo                 PF14479.6    209   6.3e-32  120.1   1.2   1   1   2.3e-35   7.2e-32  119.9   1.2     1   207     1   194     1   195 0.87 [subseq from] hypothetical protein D6C78_09325 [Aureobasidium pullulans]
OKO98068.1/6-201         -            196 HeLo                 PF14479.6    209   6.4e-32  120.1   4.1   1   1     5e-35   1.6e-31  118.8   4.1     2   209     1   196     1   196 0.88 [subseq from] hypothetical protein PENSUB_9648 [Penicillium subrubescens]
THX93521.1/7-201         -            195 HeLo                 PF14479.6    209   6.4e-32  120.1   1.9   1   1   2.3e-35   7.3e-32  119.9   1.9     1   207     1   194     1   195 0.87 [subseq from] hypothetical protein D6D08_02039 [Aureobasidium pullulans]
XP_024683726.1/8-218     -            211 HeLo                 PF14479.6    209   6.7e-32  120.0   0.1   1   1   2.4e-35   7.5e-32  119.8   0.1     4   208     1   211     1   211 0.90 [subseq from] hypothetical protein P174DRAFT_126413 [Aspergillus novofumigatus IBT 16806] >PKX95131.1 hypothetical protein P174DRAFT_126413 [Aspergillus novofumigatus IBT 16806]
THV90114.1/7-201         -            195 HeLo                 PF14479.6    209   6.7e-32  120.0   1.6   1   1   2.5e-35   7.7e-32  119.8   1.6     1   207     1   194     1   195 0.87 [subseq from] hypothetical protein D6D27_06054 [Aureobasidium pullulans]
PSN73364.1/5-187         -            183 HeLo                 PF14479.6    209   7.1e-32  119.9   0.2   1   1   2.7e-35   8.3e-32  119.7   0.2     1   180     1   180     1   182 0.87 [subseq from] hypothetical protein BS50DRAFT_616755 [Corynespora cassiicola Philippines]
RSM06301.1/8-166         -            159 HeLo                 PF14479.6    209   7.3e-32  119.9   0.0   1   1   2.6e-35   8.1e-32  119.7   0.0     1   155     1   158     1   159 0.94 [subseq from] hypothetical protein CEP52_005726 [Fusarium sp. AF-4]
THX07821.1/7-201         -            195 HeLo                 PF14479.6    209   7.7e-32  119.8   1.6   1   1   2.8e-35   8.9e-32  119.6   1.6     1   207     1   194     1   195 0.87 [subseq from] hypothetical protein D6D18_02135 [Aureobasidium pullulans]
TGO19705.1/5-205         -            201 HeLo                 PF14479.6    209   7.8e-32  119.8   0.0   1   1   2.8e-35   8.7e-32  119.6   0.0     1   175     1   195     1   201 0.81 [subseq from] hypothetical protein BTUL_0003g00170 [Botrytis tulipae]
THV44338.1/3-198         -            196 HeLo                 PF14479.6    209   7.8e-32  119.8   0.1   1   1   2.8e-35   8.7e-32  119.6   0.1     5   206     1   195     1   196 0.87 [subseq from] hypothetical protein BGAL_0668g00020 [Botrytis galanthina]
THZ83421.1/7-201         -            195 HeLo                 PF14479.6    209   8.2e-32  119.7   0.8   1   1     3e-35   9.5e-32  119.5   0.8     1   207     1   194     1   195 0.87 [subseq from] hypothetical protein D6C84_05007 [Aureobasidium pullulans]
THY68437.1/7-201         -            195 HeLo                 PF14479.6    209   8.3e-32  119.7   1.7   1   1   3.1e-35   9.5e-32  119.5   1.7     1   207     1   194     1   195 0.87 [subseq from] hypothetical protein D6C94_10240 [Aureobasidium pullulans] >THZ38815.1 hypothetical protein D6C87_07544 [Aureobasidium pullulans] >THZ39031.1 hypothetical protein D6C88_10354 [Aureobasidium pullulans] >THZ53440.1 hypothetical protein D6C86_09856 [Aureobasidium pullulans]
EXA52942.1/1-168         -            168 HeLo                 PF14479.6    209   8.8e-32  119.6   3.9   1   1   3.2e-35   9.9e-32  119.4   3.9    45   209     1   168     1   168 0.88 [subseq from] hypothetical protein FOVG_00977 [Fusarium oxysporum f. sp. pisi HDV247] >EXK88220.1 hypothetical protein FOQG_08587 [Fusarium oxysporum f. sp. raphani 54005] >EXL75057.1 hypothetical protein FOPG_09990 [Fusarium oxysporum f. sp. conglutinans race 2 54008]
XP_018232529.1/1-168     -            168 HeLo                 PF14479.6    209   8.8e-32  119.6   3.9   1   1   3.2e-35   9.9e-32  119.4   3.9    45   209     1   168     1   168 0.88 [subseq from] hypothetical protein FOXG_17736 [Fusarium oxysporum f. sp. lycopersici 4287] >ENH61004.1 hypothetical protein FOC1_g10015810 [Fusarium oxysporum f. sp. cubense race 1] >EWZ50855.1 hypothetical protein FOZG_01214 [Fusarium oxysporum Fo47] >EWZ91687.1 hypothetical protein FOWG_07118 [Fusarium oxysporum f. sp. lycopersici MN25] >EXK48095.1 hypothetical protein FOMG_01220 [Fusarium oxysporum f. sp. melonis 26406] >EXL49775.1 hypothetical protein FOCG_10007 [Fusarium oxysporum f. sp. radicis-lycopersici 26381] >EXM24052.1 hypothetical protein FOTG_08585 [Fusarium oxysporum f. sp. vasinfectum 25433] >KNA94483.1 hypothetical protein FOXG_17736 [Fusarium oxysporum f. sp. lycopersici 4287]
KKP07836.1/5-207         -            203 HeLo                 PF14479.6    209   9.3e-32  119.5   0.2   1   1   3.3e-35     1e-31  119.4   0.2     1   193     1   199     1   203 0.83 [subseq from] hypothetical protein THAR02_00044 [Trichoderma harzianum]
XP_024697211.1/5-188     -            184 HeLo                 PF14479.6    209   9.7e-32  119.5   3.1   1   1   3.4e-35   1.1e-31  119.3   3.1     6   190     3   181     1   184 0.90 [subseq from] hypothetical protein P168DRAFT_314689 [Aspergillus campestris IBT 28561] >PKY08617.1 hypothetical protein P168DRAFT_314689 [Aspergillus campestris IBT 28561]
XP_024672580.1/5-188     -            184 HeLo                 PF14479.6    209     1e-31  119.4   2.9   1   1   3.6e-35   1.1e-31  119.3   2.9     6   190     3   181     1   184 0.91 [subseq from] prion-inhibition and propagation-domain-containing protein [Aspergillus candidus] >PLB38568.1 prion-inhibition and propagation-domain-containing protein [Aspergillus candidus]
RMJ18064.1/7-204         -            198 HeLo                 PF14479.6    209     1e-31  119.4   0.8   1   1   3.7e-35   1.2e-31  119.2   0.8     3   199     1   197     1   198 0.84 [subseq from] hypothetical protein CDV36_002266 [Fusarium sp. AF-12]
RSM19513.1/6-197         -            192 HeLo                 PF14479.6    209   1.1e-31  119.2   0.3   1   1     4e-35   1.3e-31  119.1   0.3     3   200     1   186     1   192 0.89 [subseq from] hypothetical protein CDV31_001673 [Fusarium ambrosium]
PNP45773.1/7-198         -            192 HeLo                 PF14479.6    209   1.2e-31  119.2   1.2   1   1   4.2e-35   1.3e-31  119.1   1.2     6   184     1   188     1   192 0.85 [subseq from] hypothetical protein TGAMA5MH_02513 [Trichoderma gamsii]
THX05681.1/7-201         -            195 HeLo                 PF14479.6    209   1.2e-31  119.1   2.0   1   1   4.5e-35   1.4e-31  118.9   2.0     1   207     1   194     1   195 0.87 [subseq from] hypothetical protein D6D13_07036 [Aureobasidium pullulans]
XP_031012152.1/1-173     -            173 HeLo                 PF14479.6    209   1.3e-31  119.1   3.2   1   1   4.6e-35   1.4e-31  118.9   3.2    42   209     1   173     1   173 0.93 [subseq from] uncharacterized protein FIESC28_09626 [Fusarium coffeatum] >RBR10018.1 hypothetical protein FIESC28_09626 [Fusarium coffeatum]
PWO09753.1/4-230         -            227 HeLo                 PF14479.6    209   1.3e-31  119.0   0.3   1   1   5.2e-35   1.6e-31  118.7   0.3     2   195     1   216     1   227 0.83 [subseq from] SPS1, Serine-threonine protein kinase [Pyrenophora tritici-repentis]
XP_003664080.1/1-205     -            205 HeLo                 PF14479.6    209   1.4e-31  119.0   0.2   1   1   5.1e-35   1.6e-31  118.8   0.2    29   209     1   205     1   205 0.94 [subseq from] hypothetical protein MYCTH_2306486 [Thermothelomyces thermophilus ATCC 42464] >AEO58835.1 hypothetical protein MYCTH_2306486 [Thermothelomyces thermophilus ATCC 42464]
RMZ78929.1/8-203         -            196 HeLo                 PF14479.6    209   1.4e-31  118.9   1.1   1   1   5.2e-35   1.6e-31  118.7   1.1     1   209     1   196     1   196 0.93 [subseq from] hypothetical protein DV737_g3716, partial [Chaetothyriales sp. CBS 132003]
RPB08087.1/5-197         -            193 HeLo                 PF14479.6    209   1.5e-31  118.9   0.0   1   1   5.2e-35   1.6e-31  118.7   0.0     1   188     1   184     1   193 0.92 [subseq from] hypothetical protein P167DRAFT_609012 [Morchella conica CCBAS932]
ORY16300.1/15-231        -            217 HeLo                 PF14479.6    209   1.5e-31  118.8   0.0   1   1   5.5e-35   1.7e-31  118.7   0.0     6   197     1   215     1   217 0.94 [subseq from] prion-inhibition and propagation-domain-containing protein, partial [Clohesyomyces aquaticus]
RPB29322.1/5-313         -            309 HeLo                 PF14479.6    209   1.6e-31  118.8   0.6   1   1   1.5e-34   4.6e-31  117.3   0.6     1   183     1   308     1   309 0.83 [subseq from] hypothetical protein L211DRAFT_832001 [Terfezia boudieri ATCC MYA-4762]
RKL26943.1/9-220         -            212 HeLo                 PF14479.6    209   1.6e-31  118.8   0.3   1   1   5.8e-35   1.8e-31  118.6   0.3    18   209     1   212     1   212 0.95 [subseq from] hypothetical protein BFJ72_g13465 [Fusarium proliferatum]
TWU70489.1/8-191         -            184 HeLo                 PF14479.6    209   1.6e-31  118.7   0.2   1   1   5.8e-35   1.8e-31  118.6   0.2     1   169     1   184     1   184 0.92 [subseq from] hypothetical protein ED733_000710 [Metarhizium rileyi]
OQE19128.1/5-208         -            204 HeLo                 PF14479.6    209   1.6e-31  118.7   4.2   1   1   5.8e-35   1.8e-31  118.6   4.2     1   197     1   202     1   204 0.85 [subseq from] hypothetical protein PENSTE_c016G03512 [Penicillium steckii]
OBW67840.1/7-201         -            195 HeLo                 PF14479.6    209   1.8e-31  118.6   1.0   1   1   6.5e-35     2e-31  118.4   1.0     1   207     1   194     1   195 0.87 [subseq from] Uncharacterized protein AUREO_020890 [Aureobasidium pullulans]
THZ29912.1/7-201         -            195 HeLo                 PF14479.6    209   1.8e-31  118.6   0.6   1   1   6.6e-35     2e-31  118.4   0.6     1   207     1   194     1   195 0.87 [subseq from] hypothetical protein D6C90_08815 [Aureobasidium pullulans]
RYN65581.1/8-200         -            193 HeLo                 PF14479.6    209   1.8e-31  118.6   0.0   1   1   6.4e-35     2e-31  118.4   0.0     3   196     1   189     1   193 0.90 [subseq from] hypothetical protein AA0117_g12066 [Alternaria alternata] >RYO59059.1 hypothetical protein AA0116_g7191 [Alternaria tenuissima]
OKO90663.1/6-205         -            200 HeLo                 PF14479.6    209   1.9e-31  118.6   0.1   1   1   6.6e-35   2.1e-31  118.4   0.1     1   200     1   199     1   200 0.91 [subseq from] Heterokaryon incompatibility protein s [Penicillium subrubescens]
OQD92527.1/284-470       -            187 HeLo                 PF14479.6    209   1.9e-31  118.5   0.8   1   1   7.5e-35   2.3e-31  118.2   0.8    12   203     1   183     1   186 0.91 [subseq from] hypothetical protein PENSOL_c040G07835 [Penicillium solitum]
RFU75822.1/4-218         -            215 HeLo                 PF14479.6    209   1.9e-31  118.5   0.0   1   1     7e-35   2.2e-31  118.3   0.0     8   207     2   214     1   215 0.84 [subseq from] small s [Trichoderma arundinaceum]
THZ93959.1/7-201         -            195 HeLo                 PF14479.6    209   1.9e-31  118.5   1.5   1   1   7.1e-35   2.2e-31  118.3   1.5     1   207     1   194     1   195 0.86 [subseq from] hypothetical protein D6C83_09213 [Aureobasidium pullulans]
KLO97740.1/5-216         -            212 HeLo                 PF14479.6    209   2.1e-31  118.4   0.1   1   1   7.3e-35   2.3e-31  118.3   0.1     1   199     1   205     1   212 0.87 [subseq from] uncharacterized protein Y057_10581 [Fusarium fujikuroi] >SCN76483.1 uncharacterized protein FFC1_02311 [Fusarium fujikuroi] >SCO16478.1 uncharacterized protein FFB20_15008 [Fusarium fujikuroi]
QGI81258.1/5-216         -            212 HeLo                 PF14479.6    209   2.1e-31  118.4   0.1   1   1   7.3e-35   2.3e-31  118.3   0.1     1   199     1   205     1   212 0.87 [subseq from] hypothetical protein CEK25_007987 [Fusarium fujikuroi]
SCO46809.1/5-216         -            212 HeLo                 PF14479.6    209   2.1e-31  118.4   0.1   1   1   7.3e-35   2.3e-31  118.3   0.1     1   199     1   205     1   212 0.87 [subseq from] uncharacterized protein FFMR_08723 [Fusarium fujikuroi]
KJY02432.1/5-199         -            195 HeLo                 PF14479.6    209   2.1e-31  118.3   6.2   1   1   7.7e-35   2.4e-31  118.2   6.2     1   203     1   192     1   195 0.90 [subseq from] small s protein [Zymoseptoria brevis]
OQO04947.1/8-208         -            201 HeLo                 PF14479.6    209   2.2e-31  118.3   0.1   1   1   7.9e-35   2.5e-31  118.1   0.1     1   209     1   201     1   201 0.90 [subseq from] hypothetical protein B0A48_07965 [Rachicladosporium antarcticum]
RPB13417.1/5-199         -            195 HeLo                 PF14479.6    209   2.3e-31  118.3   0.1   1   1   8.4e-35   2.6e-31  118.1   0.1     5   184     2   195     1   195 0.85 [subseq from] TPR-like protein [Morchella conica CCBAS932]
XP_006967777.1/1-173     -            173 HeLo                 PF14479.6    209   2.4e-31  118.2   2.8   1   1   8.4e-35   2.6e-31  118.1   2.8    42   209     1   173     1   173 0.94 [subseq from] predicted protein, partial [Trichoderma reesei QM6a] >EGR46113.1 predicted protein, partial [Trichoderma reesei QM6a]
XP_030976261.1/9-212     -            204 HeLo                 PF14479.6    209   2.5e-31  118.1   0.3   1   1     9e-35   2.8e-31  118.0   0.3     6   207     2   204     1   204 0.93 [subseq from] uncharacterized protein PgNI_12323 [Pyricularia grisea] >TLD03394.1 hypothetical protein PgNI_12323 [Pyricularia grisea]
XP_003048734.1/1-173     -            173 HeLo                 PF14479.6    209   2.5e-31  118.1   1.7   1   1     9e-35   2.8e-31  118.0   1.7    42   209     1   173     1   173 0.95 [subseq from] predicted protein [[Nectria] haematococca mpVI 77-13-4] >EEU43021.1 predicted protein [[Nectria] haematococca mpVI 77-13-4]
KAE8451139.1/7-217       -            211 HeLo                 PF14479.6    209   2.7e-31  118.0   0.1   1   1   9.4e-35   2.9e-31  117.9   0.1     6   206     1   210     1   211 0.86 [subseq from] hypothetical protein EG329_004811 [Venturia inaequalis]
OQO21117.1/8-208         -            201 HeLo                 PF14479.6    209   3.1e-31  117.8   0.3   1   1   1.1e-34   3.5e-31  117.6   0.3     1   209     1   201     1   201 0.88 [subseq from] hypothetical protein B0A51_09355 [Rachicladosporium sp. CCFEE 5018]
THX80156.1/7-201         -            195 HeLo                 PF14479.6    209   3.3e-31  117.7   1.0   1   1   1.2e-34   3.8e-31  117.5   1.0     1   207     1   194     1   195 0.87 [subseq from] hypothetical protein D6D05_04635 [Aureobasidium pullulans]
KOS39554.1/284-473       -            190 HeLo                 PF14479.6    209   3.4e-31  117.7   2.3   1   1   1.2e-34   3.8e-31  117.5   2.3    12   209     1   190     1   190 0.91 [subseq from] hypothetical protein ACN38_g9601 [Penicillium nordicum]
SLM34092.1/481-656       -            176 HeLo                 PF14479.6    209   3.5e-31  117.6   0.0   1   1   1.3e-34     4e-31  117.5   0.0    20   206     1   175     1   176 0.89 [subseq from] Prion-inhibition and propagation, HeLo domain [Umbilicaria pustulata]
THW69560.1/4-239         -            236 HeLo                 PF14479.6    209   3.6e-31  117.6   2.9   1   1   1.3e-34   4.1e-31  117.4   2.9     2   209     1   236     1   236 0.91 [subseq from] hypothetical protein D6D19_08300 [Aureobasidium pullulans]
THY17743.1/4-239         -            236 HeLo                 PF14479.6    209   3.6e-31  117.6   2.9   1   1   1.3e-34   4.1e-31  117.4   2.9     2   209     1   236     1   236 0.91 [subseq from] hypothetical protein D6D00_08367 [Aureobasidium pullulans]
PKK47089.1/6-208         -            203 HeLo                 PF14479.6    209   3.8e-31  117.5   0.2   1   1   1.3e-34   4.2e-31  117.4   0.2     6   195     2   200     1   203 0.82 [subseq from] hypothetical protein CI102_9619 [Trichoderma harzianum]
XP_024776854.1/6-208     -            203 HeLo                 PF14479.6    209   3.8e-31  117.5   0.2   1   1   1.3e-34   4.2e-31  117.4   0.2     6   195     2   200     1   203 0.82 [subseq from] hypothetical protein M431DRAFT_480767 [Trichoderma harzianum CBS 226.95] >PTB57177.1 hypothetical protein M431DRAFT_480767 [Trichoderma harzianum CBS 226.95]
TIA10403.1/7-199         -            193 HeLo                 PF14479.6    209   4.1e-31  117.4   1.7   1   1   1.5e-34   4.7e-31  117.2   1.7     1   206     1   193     1   193 0.86 [subseq from] hypothetical protein D6C80_08074 [Aureobasidium pullulans] >TIA48296.1 hypothetical protein D6C79_04181 [Aureobasidium pullulans]
KXX75785.1/14-217        -            204 HeLo                 PF14479.6    209   4.2e-31  117.4   1.7   1   1   1.5e-34   4.8e-31  117.2   1.7    13   189     3   203     1   204 0.90 [subseq from] hypothetical protein MMYC01_207445 [Madurella mycetomatis]
OKO97480.1/8-209         -            202 HeLo                 PF14479.6    209   4.4e-31  117.3   0.2   1   1   1.6e-34   4.9e-31  117.2   0.2     1   206     1   201     1   202 0.90 [subseq from] hypothetical protein PENSUB_10274 [Penicillium subrubescens]
RMZ77299.1/7-191         -            185 HeLo                 PF14479.6    209   4.8e-31  117.2   0.1   1   1   1.9e-34   5.8e-31  116.9   0.1     3   193     1   172     1   185 0.83 [subseq from] hypothetical protein DV737_g4437, partial [Chaetothyriales sp. CBS 132003]
RYP79284.1/11-188        -            178 HeLo                 PF14479.6    209     5e-31  117.1   2.0   1   1   1.8e-34   5.5e-31  117.0   2.0     8   190     2   177     1   178 0.93 [subseq from] hypothetical protein DL770_006731 [Monosporascus sp. CRB-9-2]
ESK94703.1/3-208         -            206 HeLo                 PF14479.6    209   5.1e-31  117.1   0.9   1   1   1.9e-34   5.8e-31  116.9   0.9     6   207     1   205     1   206 0.81 [subseq from] hypothetical protein Moror_14262 [Moniliophthora roreri MCA 2997]
KTB28823.1/3-208         -            206 HeLo                 PF14479.6    209   5.1e-31  117.1   0.9   1   1   1.9e-34   5.8e-31  116.9   0.9     6   207     1   205     1   206 0.81 [subseq from] hypothetical protein WG66_18527 [Moniliophthora roreri]
THZ78778.1/4-239         -            236 HeLo                 PF14479.6    209   5.2e-31  117.1   3.5   1   1   1.9e-34   5.9e-31  116.9   3.5     2   209     1   236     1   236 0.90 [subseq from] hypothetical protein D6C85_00819 [Aureobasidium pullulans] >TIA02024.1 hypothetical protein D6C82_03173 [Aureobasidium pullulans]
XP_013268236.1/11-198    -            188 HeLo                 PF14479.6    209   5.6e-31  117.0   0.5   1   1     2e-34   6.1e-31  116.9   0.5     4   196     2   185     1   188 0.89 [subseq from] hypothetical protein Z518_10166 [Rhinocladiella mackenziei CBS 650.93] >KIX01100.1 hypothetical protein Z518_10166 [Rhinocladiella mackenziei CBS 650.93]
EQB54949.1/7-191         -            185 HeLo                 PF14479.6    209   5.6e-31  117.0   0.3   1   1     2e-34   6.1e-31  116.9   0.3     3   189     1   179     1   185 0.92 [subseq from] hypothetical protein CGLO_05163 [Colletotrichum gloeosporioides Cg-14]
THV64048.1/4-239         -            236 HeLo                 PF14479.6    209   5.7e-31  117.0   2.9   1   1   2.1e-34   6.5e-31  116.8   2.9     2   209     1   236     1   236 0.91 [subseq from] hypothetical protein D6D28_10203 [Aureobasidium pullulans]
THW60348.1/4-239         -            236 HeLo                 PF14479.6    209   5.8e-31  116.9   2.5   1   1   2.1e-34   6.6e-31  116.8   2.5     2   209     1   236     1   236 0.91 [subseq from] hypothetical protein D6D20_05829 [Aureobasidium pullulans]
TIA40910.1/4-239         -            236 HeLo                 PF14479.6    209   5.9e-31  116.9   2.9   1   1   2.1e-34   6.7e-31  116.7   2.9     2   209     1   236     1   236 0.90 [subseq from] hypothetical protein D6C78_02171 [Aureobasidium pullulans]
PNP73605.1/6-194         -            189 HeLo                 PF14479.6    209   5.9e-31  116.9   0.9   1   1   2.1e-34   6.6e-31  116.7   0.9    28   203     1   186     1   189 0.92 [subseq from] hypothetical protein FNYG_13057 [Fusarium nygamai]
THY83519.1/4-239         -            236 HeLo                 PF14479.6    209     6e-31  116.9   2.9   1   1   2.2e-34   6.8e-31  116.7   2.9     2   209     1   236     1   236 0.90 [subseq from] hypothetical protein D6C92_09622 [Aureobasidium pullulans]
THW55199.1/7-201         -            195 HeLo                 PF14479.6    209   6.2e-31  116.8   0.5   1   1   2.3e-34   7.1e-31  116.6   0.5     1   207     1   194     1   195 0.87 [subseq from] hypothetical protein D6D20_09671 [Aureobasidium pullulans] >THY08942.1 hypothetical protein D6D02_06922 [Aureobasidium pullulans] >TIA25296.1 hypothetical protein D6C81_01840 [Aureobasidium pullulans]
KFH47311.1/7-169         -            163 HeLo                 PF14479.6    209   6.2e-31  116.8   0.1   1   1   2.2e-34   6.9e-31  116.7   0.1     1   154     1   163     1   163 0.91 [subseq from] hypothetical protein ACRE_019450 [Acremonium chrysogenum ATCC 11550]
CZR62726.1/7-217         -            211 HeLo                 PF14479.6    209     7e-31  116.7   0.2   1   1   2.5e-34   7.7e-31  116.5   0.2     6   206     1   210     1   211 0.87 [subseq from] uncharacterized protein PAC_12623 [Phialocephala subalpina]
THX99350.1/4-239         -            236 HeLo                 PF14479.6    209   7.3e-31  116.6   2.8   1   1   2.7e-34   8.4e-31  116.4   2.8     2   209     1   236     1   236 0.90 [subseq from] hypothetical protein D6D03_07245 [Aureobasidium pullulans]
THY88064.1/7-201         -            195 HeLo                 PF14479.6    209   7.7e-31  116.5   0.4   1   1   2.9e-34   8.9e-31  116.3   0.4     1   207     1   194     1   195 0.87 [subseq from] hypothetical protein D6C92_07795 [Aureobasidium pullulans]
THV94111.1/7-201         -            195 HeLo                 PF14479.6    209   7.9e-31  116.5   0.7   1   1   2.9e-34   9.1e-31  116.3   0.7     1   207     1   194     1   195 0.86 [subseq from] hypothetical protein D6D26_07914 [Aureobasidium pullulans] >THX39839.1 hypothetical protein D6D10_03939 [Aureobasidium pullulans] >THX99532.1 hypothetical protein D6D03_07098 [Aureobasidium pullulans] >THZ15810.1 hypothetical protein D6C89_09556 [Aureobasidium pullulans]
THY84953.1/7-201         -            195 HeLo                 PF14479.6    209   7.9e-31  116.5   0.7   1   1   2.9e-34   9.1e-31  116.3   0.7     1   207     1   194     1   195 0.86 [subseq from] hypothetical protein D6C93_08370 [Aureobasidium pullulans]
ORY03747.1/9-191         -            183 HeLo                 PF14479.6    209   7.9e-31  116.5   0.1   1   1   2.9e-34     9e-31  116.3   0.1     1   196     1   180     1   183 0.87 [subseq from] prion-inhibition and propagation-domain-containing protein [Clohesyomyces aquaticus]
RYP06829.1/7-207         -            201 HeLo                 PF14479.6    209   8.1e-31  116.4   0.0   1   1   2.9e-34   9.1e-31  116.3   0.0     2   209     1   201     1   201 0.92 [subseq from] hypothetical protein DL764_002941 [Monosporascus ibericus]
XP_016239883.1/8-187     -            180 HeLo                 PF14479.6    209   8.8e-31  116.3   0.7   1   1   3.2e-34     1e-30  116.2   0.7     7   195     2   176     1   180 0.84 [subseq from] hypothetical protein PV08_00241 [Exophiala spinifera] >KIW19667.1 hypothetical protein PV08_00241 [Exophiala spinifera]
THV73857.1/4-239         -            236 HeLo                 PF14479.6    209     9e-31  116.3   2.2   1   1   3.3e-34     1e-30  116.1   2.2     2   209     1   236     1   236 0.91 [subseq from] hypothetical protein D6D29_09048 [Aureobasidium pullulans]
RMJ07862.1/11-177        -            167 HeLo                 PF14479.6    209   9.2e-31  116.3   0.4   1   1   3.3e-34     1e-30  116.1   0.4    23   200     2   163     1   167 0.87 [subseq from] hypothetical protein CDV36_012521 [Fusarium sp. AF-12]
EGU86606.1/5-201         -            197 HeLo                 PF14479.6    209   9.6e-31  116.2   0.1   1   1   3.4e-34   1.1e-30  116.1   0.1     1   205     1   196     1   197 0.89 [subseq from] hypothetical protein FOXB_02881 [Fusarium oxysporum Fo5176] >EXL66616.1 hypothetical protein FOPG_17233 [Fusarium oxysporum f. sp. conglutinans race 2 54008]
KFY22789.1/5-187         -            183 HeLo                 PF14479.6    209     1e-30  116.1   0.7   1   1   1.1e-33   3.3e-30  114.4   0.7     4   209     2   183     1   183 0.90 [subseq from] hypothetical protein V493_06320 [Pseudogymnoascus sp. VKM F-4281 (FW-2241)]
TIA63657.1/7-201         -            195 HeLo                 PF14479.6    209     1e-30  116.1   1.2   1   1   3.8e-34   1.2e-30  115.9   1.2     1   207     1   194     1   195 0.87 [subseq from] hypothetical protein D6C76_09768 [Aureobasidium pullulans]
XP_007749285.1/10-194    -            185 HeLo                 PF14479.6    209     1e-30  116.1   0.3   1   1     4e-34   1.3e-30  115.8   0.3     5   183     1   173     1   182 0.88 [subseq from] hypothetical protein A1O5_10519 [Cladophialophora psammophila CBS 110553] >EXJ66367.1 hypothetical protein A1O5_10519 [Cladophialophora psammophila CBS 110553]
KXJ89028.1/8-214         -            207 HeLo                 PF14479.6    209   1.1e-30  116.0   0.5   1   1   4.1e-34   1.3e-30  115.8   0.5     1   203     1   202     1   207 0.86 [subseq from] prion-inhibition and propagation-domain-containing protein [Microdochium bolleyi]
XP_024733519.1/2-174     -            173 HeLo                 PF14479.6    209   1.1e-30  116.0   0.3   1   1     4e-34   1.3e-30  115.8   0.3     7   180     1   171     1   173 0.90 [subseq from] hypothetical protein K444DRAFT_633007 [Hyaloscypha bicolor E] >PMD56615.1 hypothetical protein K444DRAFT_633007 [Hyaloscypha bicolor E]
THZ77733.1/5-188         -            184 HeLo                 PF14479.6    209   1.2e-30  115.9   0.6   1   1   4.8e-34   1.5e-30  115.6   0.6     1   190     1   177     1   183 0.86 [subseq from] hypothetical protein D6C85_01491 [Aureobasidium pullulans]
OCK93344.1/12-196        -            185 HeLo                 PF14479.6    209   1.3e-30  115.8   0.1   1   1   4.5e-34   1.4e-30  115.7   0.1     8   198     2   184     1   185 0.93 [subseq from] hypothetical protein K441DRAFT_661650 [Cenococcum geophilum 1.58]
XP_016621235.1/7-222     -            216 HeLo                 PF14479.6    209   1.3e-30  115.8   0.0   1   1     5e-34   1.6e-30  115.5   0.0     3   197     1   212     1   216 0.87 [subseq from] hypothetical protein Z519_04542 [Cladophialophora bantiana CBS 173.52] >KIW94566.1 hypothetical protein Z519_04542 [Cladophialophora bantiana CBS 173.52]
KFX89373.1/6-310         -            305 HeLo                 PF14479.6    209   1.3e-30  115.8   4.3   1   1   3.3e-33     1e-29  112.9   4.3     1   182     1   303     1   305 0.96 [subseq from] hypothetical protein V490_07058 [Pseudogymnoascus sp. VKM F-3557]
XP_023460465.1/7-192     -            186 HeLo                 PF14479.6    209   1.3e-30  115.7   0.0   1   1   5.1e-34   1.6e-30  115.5   0.0     8   192     2   173     1   185 0.88 [subseq from] Small glutamine-rich tetratricopeptide repeat-containing protein alpha [Cercospora beticola] >PIB02890.1 Small glutamine-rich tetratricopeptide repeat-containing protein alpha [Cercospora beticola]
RMZ89826.1/8-200         -            193 HeLo                 PF14479.6    209   1.3e-30  115.7   3.3   1   1   4.8e-34   1.5e-30  115.6   3.3     1   206     1   193     1   193 0.92 [subseq from] hypothetical protein DV736_g2952, partial [Chaetothyriales sp. CBS 134916]
PNP78938.1/3-198         -            196 HeLo                 PF14479.6    209   1.6e-30  115.5   0.0   1   1   5.5e-34   1.7e-30  115.4   0.0     3   193     1   184     1   196 0.80 [subseq from] hypothetical protein FNYG_07803 [Fusarium nygamai]
THX75098.1/7-201         -            195 HeLo                 PF14479.6    209   1.6e-30  115.5   0.9   1   1   5.9e-34   1.9e-30  115.3   0.9     1   207     1   194     1   195 0.87 [subseq from] hypothetical protein D6D04_07574 [Aureobasidium pullulans]
OCK72986.1/18-252        -            235 HeLo                 PF14479.6    209   1.6e-30  115.5   0.0   1   1   5.6e-34   1.7e-30  115.4   0.0     6   199     2   216     1   235 0.92 [subseq from] hypothetical protein K432DRAFT_387611 [Lepidopterella palustris CBS 459.81]
KFY17715.1/6-193         -            188 HeLo                 PF14479.6    209   1.6e-30  115.5   0.3   1   1   5.8e-34   1.8e-30  115.3   0.3     3   195     1   187     1   188 0.94 [subseq from] hypothetical protein V491_04948 [Pseudogymnoascus sp. VKM F-3775]
KFY47848.1/6-310         -            305 HeLo                 PF14479.6    209   1.6e-30  115.5   4.7   1   1   4.2e-33   1.3e-29  112.5   4.7     1   182     1   303     1   305 0.96 [subseq from] hypothetical protein V495_01793 [Pseudogymnoascus sp. VKM F-4514 (FW-929)] >KFY57960.1 hypothetical protein V497_05137 [Pseudogymnoascus sp. VKM F-4516 (FW-969)]
XP_020053742.1/283-473   -            191 HeLo                 PF14479.6    209   1.9e-30  115.2   3.3   1   1     7e-34   2.2e-30  115.1   3.3    12   209     2   191     1   191 0.92 [subseq from] hypothetical protein ASPACDRAFT_53636 [Aspergillus aculeatus ATCC 16872] >OJJ97402.1 hypothetical protein ASPACDRAFT_53636 [Aspergillus aculeatus ATCC 16872]
THY17772.1/5-239         -            235 HeLo                 PF14479.6    209   2.1e-30  115.1   1.7   1   1   8.1e-34   2.5e-30  114.8   1.7     3   209     1   235     1   235 0.92 [subseq from] hypothetical protein D6D01_07425 [Aureobasidium pullulans]
RYP57829.1/9-234         -            226 HeLo                 PF14479.6    209   2.1e-30  115.1   0.4   1   1   8.2e-34   2.6e-30  114.8   0.4     1   209     1   226     1   226 0.91 [subseq from] hypothetical protein DL770_010578 [Monosporascus sp. CRB-9-2]
OJJ40096.1/5-201         -            197 HeLo                 PF14479.6    209   2.2e-30  115.0   5.8   1   1   8.1e-34   2.5e-30  114.9   5.8     9   207     3   196     1   197 0.82 [subseq from] hypothetical protein ASPWEDRAFT_33430 [Aspergillus wentii DTO 134E9]
XP_013426754.1/5-231     -            227 HeLo                 PF14479.6    209   2.5e-30  114.9   0.1   1   1   9.3e-34   2.9e-30  114.6   0.1     4   207     1   227     1   227 0.82 [subseq from] hypothetical protein M436DRAFT_73283 [Aureobasidium namibiae CBS 147.97] >KEQ72305.1 hypothetical protein M436DRAFT_73283 [Aureobasidium namibiae CBS 147.97]
XP_009262630.1/4-201     -            198 HeLo                 PF14479.6    209   2.6e-30  114.8   0.0   1   1   9.2e-34   2.9e-30  114.7   0.0     7   207     5   197     1   198 0.91 [subseq from] hypothetical protein FPSE_11238 [Fusarium pseudograminearum CS3096] >EKJ68580.1 hypothetical protein FPSE_11238 [Fusarium pseudograminearum CS3096]
XP_022389592.1/7-189     -            183 HeLo                 PF14479.6    209   2.7e-30  114.8   4.2   1   1   9.4e-34   2.9e-30  114.6   4.2     7   192     2   181     1   183 0.91 [subseq from] hypothetical protein ABOM_006045 [Aspergillus bombycis] >OGM45875.1 hypothetical protein ABOM_006045 [Aspergillus bombycis]
GAW18465.1/4-224         -            221 HeLo                 PF14479.6    209   2.9e-30  114.7   0.4   1   1   1.1e-33   3.3e-30  114.5   0.4     2   206     1   221     1   221 0.91 [subseq from] hypothetical protein ANO14919_079410 [fungal sp. No.14919]
KAE8441019.1/5-191       -            187 HeLo                 PF14479.6    209   2.9e-30  114.7   0.2   1   1     1e-33   3.2e-30  114.5   0.2     1   194     1   184     1   187 0.81 [subseq from] hypothetical protein EG329_006110 [Venturia inaequalis]
PHH73423.1/11-188        -            178 HeLo                 PF14479.6    209   2.9e-30  114.6   2.9   1   1     1e-33   3.2e-30  114.5   2.9     8   187     2   175     1   178 0.92 [subseq from] hypothetical protein CDD82_5487 [Ophiocordyceps australis]
TGJ79014.1/11-198        -            188 HeLo                 PF14479.6    209     3e-30  114.6   0.9   1   1     1e-33   3.2e-30  114.5   0.9     8   189     2   177     1   188 0.87 [subseq from] hypothetical protein E0Z10_g9758 [Xylaria hypoxylon]
RYO86470.1/7-191         -            185 HeLo                 PF14479.6    209   3.4e-30  114.4   0.1   1   1   1.2e-33   3.7e-30  114.3   0.1     3   187     1   179     1   185 0.91 [subseq from] hypothetical protein DL764_009003 [Monosporascus ibericus]
PVH94963.1/29-243        -            215 HeLo                 PF14479.6    209   3.7e-30  114.3   0.0   1   1   1.3e-33   4.1e-30  114.2   0.0    13   199     5   214     1   215 0.96 [subseq from] hypothetical protein DM02DRAFT_618207 [Periconia macrospinosa]
XP_024745862.1/19-190    -            172 HeLo                 PF14479.6    209   4.2e-30  114.1   2.2   1   1   1.5e-33   4.7e-30  114.0   2.2    44   209     1   172     1   172 0.94 [subseq from] hypothetical protein BBK36DRAFT_1172307 [Trichoderma citrinoviride] >PTB62542.1 hypothetical protein BBK36DRAFT_1172307 [Trichoderma citrinoviride]
OPB42710.1/6-209         -            204 HeLo                 PF14479.6    209   4.5e-30  114.0   0.1   1   1   1.8e-33   5.6e-30  113.7   0.1     6   195     2   200     1   203 0.88 [subseq from] hypothetical protein A0O28_0038310 [Trichoderma guizhouense]
ELA33758.1/5-207         -            203 HeLo                 PF14479.6    209   4.5e-30  114.0   0.1   1   1   1.6e-33   5.1e-30  113.8   0.1     1   202     1   202     1   203 0.91 [subseq from] small s protein [Colletotrichum fructicola Nara gc5]
CRG89234.1/284-476       -            193 HeLo                 PF14479.6    209   4.8e-30  113.9   2.2   1   1   1.7e-33   5.4e-30  113.8   2.2    12   209     1   193     1   193 0.90 [subseq from] ELKS/Rab6-interacting/CAST family member 1 [Talaromyces islandicus]
XP_031011037.1/545-733   -            189 HeLo                 PF14479.6    209   4.8e-30  113.9   1.7   1   1   1.7e-33   5.2e-30  113.8   1.7     1   184     1   173     1   189 0.87 [subseq from] uncharacterized protein FIESC28_10739 [Fusarium coffeatum] >RBR07240.1 hypothetical protein FIESC28_10739 [Fusarium coffeatum]
OCK90845.1/9-189         -            181 HeLo                 PF14479.6    209   4.9e-30  113.9   0.1   1   1   1.8e-33   5.6e-30  113.7   0.1     1   195     1   179     1   181 0.84 [subseq from] hypothetical protein K441DRAFT_665580 [Cenococcum geophilum 1.58]
OBT39422.1/27-247        -            221 HeLo                 PF14479.6    209   4.9e-30  113.9   2.7   1   1   1.9e-33   5.9e-30  113.6   2.7    19   209     2   221     1   221 0.91 [subseq from] hypothetical protein VE00_10189 [Pseudogymnoascus sp. WSF 3629]
CZR59494.1/6-209         -            204 HeLo                 PF14479.6    209   5.1e-30  113.9   0.1   1   1   1.8e-33   5.6e-30  113.7   0.1     1   209     1   204     1   204 0.87 [subseq from] uncharacterized protein PAC_09386 [Phialocephala subalpina]
XP_023449778.1/14-192    -            179 HeLo                 PF14479.6    209   5.2e-30  113.8   0.6   1   1   1.9e-33   5.9e-30  113.6   0.6     6   183     1   171     1   178 0.90 [subseq from] hypothetical protein CB0940_07549 [Cercospora beticola] >PIA89624.1 hypothetical protein CB0940_07549 [Cercospora beticola]
THW93691.1/5-239         -            235 HeLo                 PF14479.6    209   5.5e-30  113.7   1.1   1   1   2.1e-33   6.5e-30  113.5   1.1     3   209     1   235     1   235 0.93 [subseq from] hypothetical protein D6D15_02262 [Aureobasidium pullulans]
KID69562.1/1-173         -            173 HeLo                 PF14479.6    209   5.9e-30  113.6   4.8   1   1   2.1e-33   6.6e-30  113.5   4.8    42   209     1   173     1   173 0.94 [subseq from] HET-s/LopB domain protein, partial [Metarhizium anisopliae ARSEF 549]
RYP40993.1/7-191         -            185 HeLo                 PF14479.6    209   5.9e-30  113.6   0.2   1   1   2.1e-33   6.5e-30  113.5   0.2     3   187     1   179     1   185 0.90 [subseq from] hypothetical protein DL767_001309 [Monosporascus sp. MG133]
RKK07157.1/5-146         -            142 HeLo                 PF14479.6    209   5.9e-30  113.6   1.0   1   1   2.1e-33   6.4e-30  113.5   1.0     1   132     1   138     1   142 0.91 [subseq from] hypothetical protein BFJ65_g17894 [Fusarium oxysporum f. sp. cepae] >RKL22236.1 hypothetical protein BFJ70_g13263 [Fusarium oxysporum] >RYC86526.1 hypothetical protein BFJ63_vAg10668 [Fusarium oxysporum f. sp. narcissi]
RKK41084.1/5-146         -            142 HeLo                 PF14479.6    209   5.9e-30  113.6   1.0   1   1   2.1e-33   6.4e-30  113.5   1.0     1   132     1   138     1   142 0.91 [subseq from] hypothetical protein BFJ66_g11194 [Fusarium oxysporum f. sp. cepae]
THZ85710.1/5-239         -            235 HeLo                 PF14479.6    209   5.9e-30  113.6   1.0   1   1   2.2e-33     7e-30  113.4   1.0     3   209     1   235     1   235 0.93 [subseq from] hypothetical protein D6C84_03071 [Aureobasidium pullulans]
XP_018031087.1/35-254    -            220 HeLo                 PF14479.6    209   5.9e-30  113.6   0.0   1   1   2.3e-33   7.1e-30  113.4   0.0     7   199     2   218     1   219 0.94 [subseq from] hypothetical protein CC84DRAFT_1168763 [Paraphaeosphaeria sporulosa] >OAG00722.1 hypothetical protein CC84DRAFT_1168763 [Paraphaeosphaeria sporulosa]
RPB19149.1/6-191         -            186 HeLo                 PF14479.6    209     6e-30  113.6   0.0   1   1   2.1e-33   6.7e-30  113.5   0.0     2   183     1   184     1   186 0.96 [subseq from] hypothetical protein L211DRAFT_814727 [Terfezia boudieri ATCC MYA-4762]
XP_001805100.1/964-1150  -            187 HeLo                 PF14479.6    209   6.4e-30  113.5   1.7   1   1   2.3e-33   7.1e-30  113.4   1.7     1   202     1   187     1   187 0.91 [subseq from] hypothetical protein SNOG_14931 [Parastagonospora nodorum SN15] >EAT77783.2 hypothetical protein SNOG_14931 [Parastagonospora nodorum SN15]
OBS25861.1/5-194         -            190 HeLo                 PF14479.6    209   6.6e-30  113.5   1.3   1   1   2.3e-33   7.2e-30  113.4   1.3    10   200     4   187     1   190 0.87 [subseq from] hypothetical protein FPOA_06395 [Fusarium poae]
THX84686.1/5-239         -            235 HeLo                 PF14479.6    209   6.8e-30  113.4   1.0   1   1   2.6e-33     8e-30  113.2   1.0     3   209     1   235     1   235 0.93 [subseq from] hypothetical protein D6D05_03142 [Aureobasidium pullulans]
THZ93297.1/5-239         -            235 HeLo                 PF14479.6    209   7.1e-30  113.4   1.4   1   1   2.7e-33   8.4e-30  113.1   1.4     3   209     1   235     1   235 0.91 [subseq from] hypothetical protein D6C83_09237, partial [Aureobasidium pullulans]
PKR96148.1/14-190        -            177 HeLo                 PF14479.6    209   7.4e-30  113.3   0.3   1   1   2.8e-33   8.8e-30  113.1   0.3     6   183     1   172     1   176 0.90 [subseq from] hypothetical protein BST61_czeina102g000050 [Cercospora zeina]
PWW78200.1/7-202         -            196 HeLo                 PF14479.6    209   7.5e-30  113.3   1.3   1   1   2.6e-33   8.1e-30  113.2   1.3     9   205     4   195     1   196 0.82 [subseq from] hypothetical protein C7212DRAFT_364308 [Tuber magnatum]
XP_007785173.1/15-245    -            231 HeLo                 PF14479.6    209   7.7e-30  113.3   0.0   1   1   2.7e-33   8.5e-30  113.1   0.0     8   207     2   230     1   231 0.92 [subseq from] hypothetical protein W97_09119 [Coniosporium apollinis CBS 100218] >EON69856.1 hypothetical protein W97_09119 [Coniosporium apollinis CBS 100218]
OTA95991.1/4-207         -            204 HeLo                 PF14479.6    209   7.7e-30  113.3   0.1   1   1   2.7e-33   8.4e-30  113.1   0.1     1   195     1   192     1   204 0.86 [subseq from] hypothetical protein M434DRAFT_393285 [Hypoxylon sp. CO27-5]
OTB16974.1/4-210         -            207 HeLo                 PF14479.6    209   7.7e-30  113.3   3.3   1   1   2.8e-33   8.6e-30  113.1   3.3     8   207     2   206     1   207 0.83 [subseq from] hypothetical protein K445DRAFT_316498 [Daldinia sp. EC12]
PSN68584.1/1-192         -            192 HeLo                 PF14479.6    209     8e-30  113.2   1.5   1   1   2.9e-33     9e-30  113.0   1.5     3   206     1   190     1   192 0.88 [subseq from] hypothetical protein BS50DRAFT_449903, partial [Corynespora cassiicola Philippines]
XP_014541169.1/1-173     -            173 HeLo                 PF14479.6    209   8.1e-30  113.2   4.5   1   1   2.9e-33     9e-30  113.0   4.5    42   209     1   173     1   173 0.93 [subseq from] HET-s/LopB domain protein, partial [Metarhizium brunneum ARSEF 3297] >KID70384.1 HET-s/LopB domain protein, partial [Metarhizium brunneum ARSEF 3297]
XP_010762905.1/7-197     -            191 HeLo                 PF14479.6    209   8.4e-30  113.1   0.1   1   1   3.2e-33   9.9e-30  112.9   0.1     7   189     2   189     1   191 0.82 [subseq from] hypothetical protein PADG_07560 [Paracoccidioides brasiliensis Pb18] >EEH42740.1 hypothetical protein PADG_07560 [Paracoccidioides brasiliensis Pb18]
TIC90201.1/5-186         -            182 HeLo                 PF14479.6    209   8.4e-30  113.1   0.7   1   1   7.2e-32   2.2e-28  108.5   0.7     1   194     1   176     1   182 0.88 [subseq from] Vegetative incompatibility protein HET-E-1 [Colletotrichum higginsianum]
XP_018152613.1/5-186     -            182 HeLo                 PF14479.6    209   8.4e-30  113.1   0.7   1   1   7.2e-32   2.2e-28  108.5   0.7     1   194     1   176     1   182 0.88 [subseq from] Ankyrin repeat domain-containing protein 52 [Colletotrichum higginsianum IMI 349063] >OBR04095.1 Ankyrin repeat domain-containing protein 52 [Colletotrichum higginsianum IMI 349063]
XP_002794058.1/7-196     -            190 HeLo                 PF14479.6    209     9e-30  113.0   0.1   1   1   3.3e-33     1e-29  112.9   0.1     7   189     2   189     1   190 0.78 [subseq from] hypothetical protein PAAG_04330 [Paracoccidioides lutzii Pb01] >EEH33277.1 hypothetical protein PAAG_04330 [Paracoccidioides lutzii Pb01]
XP_024701916.1/8-186     -            179 HeLo                 PF14479.6    209   9.7e-30  112.9   0.4   1   1   3.4e-33   1.1e-29  112.8   0.4     4   187     2   177     1   179 0.84 [subseq from] hypothetical protein P170DRAFT_511328 [Aspergillus steynii IBT 23096] >PLB46614.1 hypothetical protein P170DRAFT_511328 [Aspergillus steynii IBT 23096]
[truncated: 796,750 more chars]
