# Supplementary material for: Exploring a diverse world of effector domains and amyloid signaling motifs in fungal NLR proteins
Source: PLoS Comput Biol. 2022 Dec 21;18(12):e1010787. doi: 10.1371/journal.pcbi.1010787 (PMC9815663; doi:10.1371/journal.pcbi.1010787)
Supplement: S10 Data — The lists were obtained through iterative searches in NCBI “nr” starting from Pfam profiles of known NLR effector domains. (GZ) [file pcbi.1010787.s017.tar.gz › PF17100/conv_alignment.tbl]

#                                                                                --- full sequence --- -------------- this domain -------------   hmm coord   ali coord   env coord
# target name            accession   tlen query name           accession   qlen   E-value  score  bias   #  of  c-Evalue  i-Evalue  score  bias  from    to  from    to  from    to  acc description of target
#    ------------------- ---------- ----- -------------------- ---------- ----- --------- ------ ----- --- --- --------- --------- ------ ----- ----- ----- ----- ----- ----- ----- ---- ---------------------
EXK78038.1/72-293        -            222 NACHT_N              PF17100.5    213   4.2e-48  173.2   1.0   1   1   4.1e-51   4.7e-48  173.0   1.0     1   213     1   222     1   222 0.98 [subseq from] hypothetical protein FOQG_17268 [Fusarium oxysporum f. sp. raphani 54005]
XP_031028771.1/65-286    -            222 NACHT_N              PF17100.5    213     5e-48  173.0   1.1   1   1   4.8e-51   5.6e-48  172.8   1.1     1   213     1   222     1   222 0.98 [subseq from] uncharacterized protein FOYG_17030 [Fusarium oxysporum NRRL 32931] >EWY79853.1 hypothetical protein FOYG_17030 [Fusarium oxysporum NRRL 32931]
RKK90307.1/71-292        -            222 NACHT_N              PF17100.5    213   6.3e-48  172.6   2.0   1   1   6.1e-51   7.1e-48  172.5   2.0     1   213     1   222     1   222 0.98 [subseq from] hypothetical protein BFJ68_g16492, partial [Fusarium oxysporum]
EXL40444.1/65-286        -            222 NACHT_N              PF17100.5    213   1.2e-47  171.8   1.6   1   1   1.1e-50   1.3e-47  171.6   1.6     1   213     1   222     1   222 0.98 [subseq from] hypothetical protein FOCG_17066 [Fusarium oxysporum f. sp. radicis-lycopersici 26381]
PMD37887.1/130-356       -            227 NACHT_N              PF17100.5    213   1.3e-47  171.6   1.0   1   1   1.2e-50   1.4e-47  171.5   1.0     1   213     1   227     1   227 0.97 [subseq from] WD40 repeat-like protein [Hyaloscypha variabilis F]
GAW26224.1/48-268        -            221 NACHT_N              PF17100.5    213   1.3e-47  171.6   2.7   1   1   1.2e-50   1.4e-47  171.5   2.7     2   213     1   221     1   221 0.98 [subseq from] putative NWD1 protein [Rosellinia necatrix]
PNP55869.1/66-287        -            222 NACHT_N              PF17100.5    213   1.7e-47  171.2   1.2   1   1   1.6e-50   1.8e-47  171.1   1.2     1   213     1   222     1   222 0.98 [subseq from] hypothetical protein FNYG_15443 [Fusarium nygamai]
EXM13871.1/65-286        -            222 NACHT_N              PF17100.5    213   1.8e-47  171.1   1.3   1   1   1.7e-50     2e-47  171.0   1.3     1   213     1   222     1   222 0.98 [subseq from] hypothetical protein FOTG_17689 [Fusarium oxysporum f. sp. vasinfectum 25433]
RYP42429.1/31-251        -            221 NACHT_N              PF17100.5    213     2e-47  170.9   4.6   1   1     2e-50   2.3e-47  170.8   4.6     2   213     1   221     1   221 0.98 [subseq from] hypothetical protein DL768_010338 [Monosporascus sp. mg162]
EGU74133.1/199-420       -            222 NACHT_N              PF17100.5    213   2.6e-47  170.6   1.3   1   1   2.6e-50   2.9e-47  170.4   1.3     1   213     1   222     1   222 0.99 [subseq from] hypothetical protein FOXB_15357 [Fusarium oxysporum Fo5176]
OWY53114.1/34-217        -            184 NACHT_N              PF17100.5    213   3.7e-47  170.1   0.4   1   1   3.5e-50     4e-47  170.0   0.4    31   212     4   184     1   184 0.97 [subseq from] hypothetical protein AALT_g3479 [Alternaria alternata]
RYN59065.1/34-217        -            184 NACHT_N              PF17100.5    213   3.7e-47  170.1   0.4   1   1   3.5e-50     4e-47  170.0   0.4    31   212     4   184     1   184 0.97 [subseq from] hypothetical protein AA0114_g1859 [Alternaria tenuissima]
RYN79505.1/34-217        -            184 NACHT_N              PF17100.5    213   3.7e-47  170.1   0.4   1   1   3.5e-50     4e-47  170.0   0.4    31   212     4   184     1   184 0.97 [subseq from] hypothetical protein AA0117_g3494 [Alternaria alternata]
RKK75498.1/96-317        -            222 NACHT_N              PF17100.5    213   5.6e-47  169.5   1.6   1   1   5.4e-50   6.2e-47  169.4   1.6     1   213     1   222     1   222 0.98 [subseq from] Vegetative incompatibility protein HET-E-1 [Fusarium oxysporum]
SCO88947.1/65-286        -            222 NACHT_N              PF17100.5    213   6.3e-47  169.3   1.7   1   1   6.1e-50   7.1e-47  169.2   1.7     1   213     1   222     1   222 0.99 [subseq from] uncharacterized protein FRV6_13075 [Fusarium oxysporum]
RKK57406.1/65-286        -            222 NACHT_N              PF17100.5    213   6.6e-47  169.3   0.8   1   1   6.5e-50   7.4e-47  169.1   0.8     1   213     1   222     1   222 0.98 [subseq from] Vegetative incompatibility protein HET-E-1 [Fusarium oxysporum]
EWZ28532.1/65-286        -            222 NACHT_N              PF17100.5    213     7e-47  169.2   1.2   1   1   6.8e-50   7.8e-47  169.0   1.2     1   213     1   222     1   222 0.98 [subseq from] hypothetical protein FOZG_17745 [Fusarium oxysporum Fo47]
OCL00504.1/32-212        -            181 NACHT_N              PF17100.5    213   7.1e-47  169.2   0.2   1   1   6.7e-50   7.7e-47  169.1   0.2    32   210     3   180     1   181 0.97 [subseq from] hypothetical protein K441DRAFT_533612, partial [Cenococcum geophilum 1.58]
RYP53937.1/84-305        -            222 NACHT_N              PF17100.5    213   7.8e-47  169.1   5.2   1   1   7.6e-50   8.7e-47  168.9   5.2     2   213     1   222     1   222 0.97 [subseq from] hypothetical protein DL768_001249 [Monosporascus sp. mg162]
RKK68447.1/71-292        -            222 NACHT_N              PF17100.5    213   8.2e-47  169.0   1.2   1   1   7.9e-50   9.1e-47  168.8   1.2     1   213     1   222     1   222 0.98 [subseq from] Vegetative incompatibility protein HET-E-1 [Fusarium oxysporum]
RKK87053.1/71-292        -            222 NACHT_N              PF17100.5    213   8.2e-47  169.0   1.2   1   1   7.9e-50   9.1e-47  168.8   1.2     1   213     1   222     1   222 0.98 [subseq from] hypothetical protein BFJ68_g17070, partial [Fusarium oxysporum]
XP_025594695.1/71-292    -            222 NACHT_N              PF17100.5    213   8.2e-47  169.0   1.2   1   1   7.9e-50   9.1e-47  168.8   1.2     1   213     1   222     1   222 0.98 [subseq from] uncharacterized protein FVRRES_11058 [Fusarium venenatum] >CEI70981.1 unnamed protein product [Fusarium venenatum]
RYO63735.1/35-217        -            183 NACHT_N              PF17100.5    213   9.6e-47  168.8   0.5   1   1   9.1e-50     1e-46  168.6   0.5    32   212     4   183     1   183 0.97 [subseq from] hypothetical protein AA0116_g4050 [Alternaria tenuissima]
EXA31383.1/65-286        -            222 NACHT_N              PF17100.5    213   9.9e-47  168.7   0.4   1   1   9.7e-50   1.1e-46  168.5   0.4     1   213     1   222     1   222 0.98 [subseq from] hypothetical protein FOVG_17354 [Fusarium oxysporum f. sp. pisi HDV247]
PWO22245.1/38-222        -            185 NACHT_N              PF17100.5    213   1.3e-46  168.3   0.6   1   1   1.2e-49   1.4e-46  168.2   0.6    32   211     6   184     1   185 0.96 [subseq from] transcription factor tfiiic complex a box associated subunit sfc1 [Pyrenophora tritici-repentis] >PZC98690.1 CypX, Cytochrome P450 [Pyrenophora tritici-repentis]
PZC92651.1/38-222        -            185 NACHT_N              PF17100.5    213   1.3e-46  168.3   0.6   1   1   1.2e-49   1.4e-46  168.2   0.6    32   211     6   184     1   185 0.96 [subseq from] hypothetical protein A1F95_07901 [Pyrenophora tritici-repentis] >PZD11065.1 hypothetical protein A1F94_07325 [Pyrenophora tritici-repentis] >PZD26463.1 hypothetical protein A1F96_07553 [Pyrenophora tritici-repentis]
PZD33342.1/38-222        -            185 NACHT_N              PF17100.5    213   1.3e-46  168.3   0.6   1   1   1.2e-49   1.4e-46  168.2   0.6    32   211     6   184     1   185 0.96 [subseq from] hypothetical protein A1F97_09303 [Pyrenophora tritici-repentis]
PZD50386.1/38-222        -            185 NACHT_N              PF17100.5    213   1.3e-46  168.3   0.6   1   1   1.2e-49   1.4e-46  168.2   0.6    32   211     6   184     1   185 0.96 [subseq from] hypothetical protein A1F99_05033 [Pyrenophora tritici-repentis]
KPA36057.1/69-290        -            222 NACHT_N              PF17100.5    213   1.4e-46  168.2   0.8   1   1   1.4e-49   1.6e-46  168.1   0.8     1   213     1   222     1   222 0.97 [subseq from] nwd1 protein [Fusarium langsethiae]
RTE69013.1/70-291        -            222 NACHT_N              PF17100.5    213   1.7e-46  167.9   0.2   1   1   1.7e-49   1.9e-46  167.8   0.2     1   213     1   222     1   222 0.98 [subseq from] hypothetical protein BHE90_016610 [Fusarium euwallaceae]
RYP43343.1/57-278        -            222 NACHT_N              PF17100.5    213   1.8e-46  167.9   0.9   1   1   1.7e-49     2e-46  167.7   0.9     1   213     1   222     1   222 0.98 [subseq from] hypothetical protein DL768_009977 [Monosporascus sp. mg162]
EWZ27763.1/72-293        -            222 NACHT_N              PF17100.5    213   1.8e-46  167.9   0.5   1   1   1.8e-49     2e-46  167.7   0.5     1   213     1   222     1   222 0.98 [subseq from] hypothetical protein FOZG_18521 [Fusarium oxysporum Fo47]
PCD25891.1/72-293        -            222 NACHT_N              PF17100.5    213   1.8e-46  167.9   0.5   1   1   1.8e-49     2e-46  167.7   0.5     1   213     1   222     1   222 0.98 [subseq from] hypothetical protein AU210_012325 [Fusarium oxysporum f. sp. radicis-cucumerinum]
EGU84515.1/65-286        -            222 NACHT_N              PF17100.5    213   2.1e-46  167.6   0.7   1   1     2e-49   2.3e-46  167.5   0.7     1   213     1   222     1   222 0.98 [subseq from] hypothetical protein FOXB_04970 [Fusarium oxysporum Fo5176]
XP_018254927.1/70-291    -            222 NACHT_N              PF17100.5    213   2.2e-46  167.6   1.3   1   1   2.1e-49   2.4e-46  167.4   1.3     1   213     1   222     1   222 0.96 [subseq from] hypothetical protein FOXG_14903 [Fusarium oxysporum f. sp. lycopersici 4287] >KNB16882.1 hypothetical protein FOXG_14903 [Fusarium oxysporum f. sp. lycopersici 4287]
EXK78709.1/70-291        -            222 NACHT_N              PF17100.5    213   3.3e-46  167.0   1.3   1   1   3.2e-49   3.7e-46  166.8   1.3     1   213     1   222     1   222 0.96 [subseq from] hypothetical protein FOQG_16639 [Fusarium oxysporum f. sp. raphani 54005]
RYN53153.1/37-217        -            181 NACHT_N              PF17100.5    213   3.8e-46  166.8   0.4   1   1   3.6e-49   4.2e-46  166.7   0.4    35   212     5   181     1   181 0.97 [subseq from] hypothetical protein AA0118_g9749 [Alternaria tenuissima]
XP_018379357.1/37-217    -            181 NACHT_N              PF17100.5    213   3.8e-46  166.8   0.4   1   1   3.6e-49   4.2e-46  166.7   0.4    35   212     5   181     1   181 0.97 [subseq from] hypothetical protein CC77DRAFT_1067394 [Alternaria alternata] >OAG13936.1 hypothetical protein CC77DRAFT_1067394 [Alternaria alternata] >RYN19887.1 hypothetical protein AA0115_g10502 [Alternaria tenuissima] >RYN97355.1 hypothetical protein AA0119_g7470 [Alternaria tenuissima]
RII05643.1/35-217        -            183 NACHT_N              PF17100.5    213   4.4e-46  166.6   0.3   1   1   4.2e-49   4.8e-46  166.5   0.3    32   212     4   183     1   183 0.97 [subseq from] hypothetical protein CUC08_Gglean010138 [Alternaria sp. MG1]
EGU81317.1/70-291        -            222 NACHT_N              PF17100.5    213   4.5e-46  166.6   1.5   1   1   4.4e-49     5e-46  166.4   1.5     1   213     1   222     1   222 0.96 [subseq from] hypothetical protein FOXB_08170 [Fusarium oxysporum Fo5176]
EXL65257.1/70-291        -            222 NACHT_N              PF17100.5    213   4.5e-46  166.6   1.5   1   1   4.4e-49     5e-46  166.4   1.5     1   213     1   222     1   222 0.96 [subseq from] hypothetical protein FOPG_18509 [Fusarium oxysporum f. sp. conglutinans race 2 54008]
KAB2109040.1/36-217      -            182 NACHT_N              PF17100.5    213   4.5e-46  166.6   0.4   1   1   4.3e-49   4.9e-46  166.4   0.4    33   212     4   182     1   182 0.97 [subseq from] hypothetical protein AG0111_0g2533 [Alternaria gaisen]
OBS17519.1/76-297        -            222 NACHT_N              PF17100.5    213   4.5e-46  166.5   0.2   1   1   4.4e-49   5.1e-46  166.4   0.2     1   213     1   222     1   222 0.98 [subseq from] hypothetical protein FPOA_12011 [Fusarium poae]
RYP73127.1/122-343       -            222 NACHT_N              PF17100.5    213   4.5e-46  166.5   0.0   1   1   4.4e-49   5.1e-46  166.4   0.0     1   213     1   222     1   222 0.97 [subseq from] hypothetical protein DL769_004288 [Monosporascus sp. CRB-8-3]
KFA80387.1/20-241        -            222 NACHT_N              PF17100.5    213   5.5e-46  166.3   1.7   1   1   5.4e-49   6.2e-46  166.1   1.7     1   213     1   222     1   222 0.98 [subseq from] hypothetical protein S40288_09853 [Stachybotrys chartarum IBT 40288]
EXK25887.1/72-293        -            222 NACHT_N              PF17100.5    213   8.4e-46  165.7   1.5   1   1   8.2e-49   9.4e-46  165.5   1.5     1   213     1   222     1   222 0.98 [subseq from] hypothetical protein FOMG_17501 [Fusarium oxysporum f. sp. melonis 26406]
RPB14071.1/18-195        -            178 NACHT_N              PF17100.5    213   8.8e-46  165.6   0.4   1   1   8.6e-49   9.9e-46  165.4   0.4    42   211     8   177     2   178 0.97 [subseq from] hypothetical protein P167DRAFT_604302 [Morchella conica CCBAS932]
EXM12786.1/102-323       -            222 NACHT_N              PF17100.5    213   1.1e-45  165.3   0.3   1   1   1.1e-48   1.2e-45  165.1   0.3     1   213     1   222     1   222 0.97 [subseq from] hypothetical protein FOTG_18735 [Fusarium oxysporum f. sp. vasinfectum 25433]
RKK76434.1/70-291        -            222 NACHT_N              PF17100.5    213   1.1e-45  165.3   1.2   1   1   1.1e-48   1.3e-45  165.1   1.2     1   213     1   222     1   222 0.96 [subseq from] Vegetative incompatibility protein HET-E-1 [Fusarium oxysporum]
RBA11776.1/72-293        -            222 NACHT_N              PF17100.5    213   1.6e-45  164.8   2.3   1   1   1.6e-48   1.8e-45  164.6   2.3     1   213     1   222     1   222 0.98 [subseq from] hypothetical protein FPRO05_14235 [Fusarium proliferatum]
OBS16524.1/100-321       -            222 NACHT_N              PF17100.5    213   1.9e-45  164.5   0.9   1   1   1.8e-48   2.1e-45  164.4   0.9     1   213     1   222     1   222 0.98 [subseq from] hypothetical protein FPOA_12844 [Fusarium poae]
PVI02267.1/31-212        -            182 NACHT_N              PF17100.5    213   2.3e-45  164.2   0.4   1   1   2.2e-48   2.5e-45  164.1   0.4    36   211     7   181     1   182 0.96 [subseq from] hypothetical protein DM02DRAFT_702449 [Periconia macrospinosa]
THW84532.1/21-208        -            188 NACHT_N              PF17100.5    213   2.6e-45  164.1   0.4   1   1   2.5e-48   2.8e-45  163.9   0.4    18   210     4   187     1   188 0.93 [subseq from] hypothetical protein D6D15_08788 [Aureobasidium pullulans]
THY52185.1/21-208        -            188 NACHT_N              PF17100.5    213   2.6e-45  164.1   0.4   1   1   2.5e-48   2.8e-45  163.9   0.4    18   210     4   187     1   188 0.93 [subseq from] hypothetical protein D6C98_05370 [Aureobasidium pullulans]
PNP81052.1/65-286        -            222 NACHT_N              PF17100.5    213   2.7e-45  164.0   2.7   1   1   2.6e-48     3e-45  163.9   2.7     1   213     1   222     1   222 0.97 [subseq from] hypothetical protein FNYG_05519 [Fusarium nygamai]
XP_024734222.1/14-191    -            178 NACHT_N              PF17100.5    213   2.7e-45  164.0   1.1   1   1   2.8e-48   3.2e-45  163.8   1.1    42   211     9   177     2   178 0.97 [subseq from] hypothetical protein K444DRAFT_615772 [Hyaloscypha bicolor E] >PMD57318.1 hypothetical protein K444DRAFT_615772 [Hyaloscypha bicolor E]
RBA12813.1/65-286        -            222 NACHT_N              PF17100.5    213   2.9e-45  163.9   2.0   1   1   2.8e-48   3.3e-45  163.8   2.0     1   213     1   222     1   222 0.98 [subseq from] hypothetical protein FPRO05_14089 [Fusarium proliferatum]
OBS15195.1/76-297        -            222 NACHT_N              PF17100.5    213   4.1e-45  163.4   1.9   1   1     4e-48   4.5e-45  163.3   1.9     1   213     1   222     1   222 0.97 [subseq from] hypothetical protein FPOA_13937 [Fusarium poae]
GAQ08767.1/102-348       -            247 NACHT_N              PF17100.5    213   4.1e-45  163.4   2.3   1   1     4e-48   4.6e-45  163.3   2.3     1   213     1   247     1   247 0.98 [subseq from] hypothetical protein ALT_6088 [Aspergillus lentulus]
EXK79656.1/65-284        -            220 NACHT_N              PF17100.5    213   4.8e-45  163.2   1.3   1   1   4.7e-48   5.4e-45  163.0   1.3     1   210     1   219     1   220 0.98 [subseq from] hypothetical protein FOQG_15754 [Fusarium oxysporum f. sp. raphani 54005]
XP_031015035.1/70-300    -            231 NACHT_N              PF17100.5    213   5.3e-45  163.1   1.9   1   1   5.2e-48     6e-45  162.9   1.9     2   213     1   231     1   231 0.98 [subseq from] uncharacterized protein FIESC28_06783 [Fusarium coffeatum] >RBR16868.1 hypothetical protein FIESC28_06783 [Fusarium coffeatum]
TGO32628.1/12-189        -            178 NACHT_N              PF17100.5    213   5.4e-45  163.0   1.5   1   1   5.1e-48   5.9e-45  162.9   1.5    36   208     5   176     1   178 0.97 [subseq from] hypothetical protein BHYA_0301g00120 [Botrytis hyacinthi]
KEY75048.1/73-294        -            222 NACHT_N              PF17100.5    213   7.2e-45  162.6   0.3   1   1     7e-48   8.1e-45  162.5   0.3     1   213     1   222     1   222 0.98 [subseq from] hypothetical protein S7711_09655 [Stachybotrys chartarum IBT 7711]
OBS17520.1/67-288        -            222 NACHT_N              PF17100.5    213   7.7e-45  162.5   0.3   1   1   7.5e-48   8.6e-45  162.4   0.3     1   213     1   222     1   222 0.98 [subseq from] hypothetical protein FPOA_12012 [Fusarium poae]
XP_029765438.1/22-208    -            187 NACHT_N              PF17100.5    213     8e-45  162.5   0.3   1   1   7.7e-48   8.8e-45  162.3   0.3    18   210     3   186     1   187 0.93 [subseq from] uncharacterized protein M438DRAFT_401396 [Aureobasidium pullulans EXF-150] >KEQ89251.1 hypothetical protein M438DRAFT_401396 [Aureobasidium pullulans EXF-150]
THW36542.1/21-208        -            188 NACHT_N              PF17100.5    213   8.5e-45  162.4   0.4   1   1   8.2e-48   9.4e-45  162.3   0.4    18   210     4   187     1   188 0.93 [subseq from] hypothetical protein D6D21_08658 [Aureobasidium pullulans]
RYP84315.1/65-285        -            221 NACHT_N              PF17100.5    213     1e-44  162.1   3.6   1   1     1e-47   1.1e-44  162.0   3.6     2   213     1   221     1   221 0.96 [subseq from] hypothetical protein DL770_005219 [Monosporascus sp. CRB-9-2]
THW67855.1/21-208        -            188 NACHT_N              PF17100.5    213     1e-44  162.1   0.3   1   1   9.8e-48   1.1e-44  162.0   0.3    18   210     4   187     1   188 0.93 [subseq from] hypothetical protein D6D19_09102 [Aureobasidium pullulans]
ELA36323.1/105-340       -            236 NACHT_N              PF17100.5    213   1.2e-44  161.9   0.4   1   1   1.2e-47   1.4e-44  161.7   0.4     2   211     1   235     1   236 0.99 [subseq from] vegetative incompatibility protein het-e-1, partial [Colletotrichum fructicola Nara gc5]
KZL84606.1/107-342       -            236 NACHT_N              PF17100.5    213   1.3e-44  161.8   0.1   1   1   1.3e-47   1.5e-44  161.6   0.1     3   210     1   235     1   236 0.97 [subseq from] vegetative incompatibility protein het-e-1 [Colletotrichum incanum]
OHW91558.1/107-342       -            236 NACHT_N              PF17100.5    213   1.3e-44  161.8   0.1   1   1   1.3e-47   1.5e-44  161.6   0.1     3   210     1   235     1   236 0.97 [subseq from] vegetative incompatibility protein het-e-1 [Colletotrichum incanum]
XP_024743125.1/20-201    -            182 NACHT_N              PF17100.5    213   1.3e-44  161.8   0.7   1   1   1.3e-47   1.5e-44  161.6   0.7    46   210     9   181     2   182 0.97 [subseq from] hypothetical protein K444DRAFT_581050 [Hyaloscypha bicolor E] >PMD66221.1 hypothetical protein K444DRAFT_581050 [Hyaloscypha bicolor E]
OBT51787.1/39-266        -            228 NACHT_N              PF17100.5    213   1.4e-44  161.7   2.3   1   1   1.3e-47   1.5e-44  161.6   2.3     1   213     1   228     1   228 0.99 [subseq from] hypothetical protein VE04_07380, partial [Pseudogymnoascus sp. 24MN13]
XP_007806010.1/49-270    -            222 NACHT_N              PF17100.5    213   1.4e-44  161.7   1.7   1   1   1.3e-47   1.5e-44  161.5   1.7     1   213     1   222     1   222 0.99 [subseq from] hypothetical protein EPUS_06803 [Endocarpon pusillum Z07020] >ERF68387.1 hypothetical protein EPUS_06803 [Endocarpon pusillum Z07020]
THV46998.1/15-189        -            175 NACHT_N              PF17100.5    213   1.4e-44  161.7   1.7   1   1   1.3e-47   1.5e-44  161.6   1.7    38   208     4   173     1   175 0.97 [subseq from] hypothetical protein BGAL_0343g00050 [Botrytis galanthina]
TIA53105.1/21-208        -            188 NACHT_N              PF17100.5    213   1.5e-44  161.6   0.2   1   1   1.4e-47   1.6e-44  161.5   0.2    18   210     4   187     1   188 0.92 [subseq from] hypothetical protein D6C77_08252 [Aureobasidium pullulans]
XP_009853783.1/1-220     -            220 NACHT_N              PF17100.5    213   1.5e-44  161.6   0.8   1   1   1.5e-47   1.7e-44  161.4   0.8     3   213     1   220     1   220 0.96 [subseq from] hypothetical protein NEUTE1DRAFT_14704, partial [Neurospora tetrasperma FGSC 2508] >EGO54027.1 hypothetical protein NEUTE1DRAFT_14704, partial [Neurospora tetrasperma FGSC 2508]
PIG80477.1/81-301        -            221 NACHT_N              PF17100.5    213   1.7e-44  161.4   0.2   1   1   1.6e-47   1.9e-44  161.3   0.2     1   213     1   221     1   221 0.98 [subseq from] hypothetical protein AARAC_001624 [Aspergillus arachidicola]
TGO68364.1/15-189        -            175 NACHT_N              PF17100.5    213   1.8e-44  161.3   1.4   1   1   1.7e-47   1.9e-44  161.2   1.4    38   208     4   173     1   175 0.97 [subseq from] hypothetical protein BELL_0833g00060 [Botrytis elliptica]
KXX78699.1/117-341       -            225 NACHT_N              PF17100.5    213   1.9e-44  161.2   0.0   1   1   1.9e-47   2.2e-44  161.1   0.0     1   213     1   225     1   225 0.98 [subseq from] Vegetative incompatibility protein HET-E-1, partial [Madurella mycetomatis]
XP_001229550.1/100-321   -            222 NACHT_N              PF17100.5    213   1.9e-44  161.2   0.0   1   1   1.9e-47   2.2e-44  161.0   0.0     1   213     1   222     1   222 0.96 [subseq from] hypothetical protein CHGG_03034 [Chaetomium globosum CBS 148.51] >EAQ91099.1 hypothetical protein CHGG_03034 [Chaetomium globosum CBS 148.51]
TVY65596.1/14-190        -            177 NACHT_N              PF17100.5    213   2.2e-44  161.0   1.4   1   1   2.1e-47   2.4e-44  160.9   1.4    38   210     5   176     1   177 0.96 [subseq from] Vegetative incompatibility protein HET-E-1 [Lachnellula suecica]
RYP20864.1/181-402       -            222 NACHT_N              PF17100.5    213   2.3e-44  161.0   0.1   1   1   2.3e-47   2.6e-44  160.8   0.1     1   213     1   222     1   222 0.97 [subseq from] hypothetical protein DL765_002598 [Monosporascus sp. GIB2]
XP_018138072.1/69-283    -            215 NACHT_N              PF17100.5    213   2.6e-44  160.8   0.8   1   1   2.5e-47   2.9e-44  160.6   0.8     1   213     1   215     1   215 0.99 [subseq from] WD domain, g-beta repeat domain-containing protein [Pochonia chlamydosporia 170] >OWT42609.1 WD domain, g-beta repeat domain-containing protein [Pochonia chlamydosporia 170]
OTA67437.1/18-198        -            181 NACHT_N              PF17100.5    213   2.7e-44  160.8   0.3   1   1   2.5e-47   2.9e-44  160.7   0.3    37   212     7   181     1   181 0.97 [subseq from] hypothetical protein K449DRAFT_412961 [Hypoxylon sp. EC38]
PMD12225.1/22-193        -            172 NACHT_N              PF17100.5    213   2.7e-44  160.7   2.1   1   1   2.6e-47     3e-44  160.6   2.1    41   210     3   171     1   172 0.98 [subseq from] hypothetical protein NA56DRAFT_756767 [Pezoloma ericae]
KFA70170.1/72-293        -            222 NACHT_N              PF17100.5    213   3.1e-44  160.6   0.8   1   1     3e-47   3.4e-44  160.4   0.8     1   213     1   222     1   222 0.97 [subseq from] hypothetical protein S40285_09417 [Stachybotrys chlorohalonata IBT 40285]
TGO07299.1/15-189        -            175 NACHT_N              PF17100.5    213   3.4e-44  160.4   1.6   1   1   3.2e-47   3.7e-44  160.3   1.6    38   208     4   173     1   175 0.97 [subseq from] hypothetical protein BTUL_0294g00030 [Botrytis tulipae]
PMD14340.1/163-397       -            235 NACHT_N              PF17100.5    213   3.8e-44  160.3   0.9   1   1   3.7e-47   4.3e-44  160.1   0.9     2   213     1   235     1   235 0.95 [subseq from] WD40 repeat-like protein [Pezoloma ericae]
RYP50301.1/114-335       -            222 NACHT_N              PF17100.5    213   3.8e-44  160.2   1.0   1   1   3.8e-47   4.3e-44  160.1   1.0     3   213     2   222     1   222 0.96 [subseq from] hypothetical protein DL768_004154 [Monosporascus sp. mg162]
RSL61434.1/48-263        -            216 NACHT_N              PF17100.5    213   4.2e-44  160.1   0.3   1   1   4.1e-47   4.7e-44  160.0   0.3     1   213     1   216     1   216 0.97 [subseq from] hypothetical protein CEP54_006263 [Fusarium sp. AF-8]
GCB20572.1/17-207        -            191 NACHT_N              PF17100.5    213   5.2e-44  159.8   0.1   1   1   5.4e-47   6.2e-44  159.6   0.1    18   206     4   189     2   191 0.88 [subseq from] ankyrin-1 [Aspergillus awamori]
GAM33445.1/102-325       -            224 NACHT_N              PF17100.5    213   5.5e-44  159.7   0.3   1   1   5.4e-47   6.2e-44  159.6   0.3     2   210     1   223     1   224 0.98 [subseq from] hypothetical protein TCE0_004f00342 [Talaromyces cellulolyticus]
CCD50121.1/14-189        -            176 NACHT_N              PF17100.5    213   6.3e-44  159.6   1.1   1   1   5.9e-47   6.8e-44  159.4   1.1    37   208     4   174     1   176 0.97 [subseq from] similar to NACHT domain protein [Botrytis cinerea T4]
XP_024551105.1/14-189    -            176 NACHT_N              PF17100.5    213   6.3e-44  159.6   1.1   1   1   5.9e-47   6.8e-44  159.4   1.1    37   208     4   174     1   176 0.97 [subseq from] hypothetical protein BCIN_09g06580 [Botrytis cinerea B05.10] >ATZ53897.1 hypothetical protein BCIN_09g06580 [Botrytis cinerea B05.10]
XP_024551106.1/14-189    -            176 NACHT_N              PF17100.5    213   6.3e-44  159.6   1.1   1   1   5.9e-47   6.8e-44  159.4   1.1    37   208     4   174     1   176 0.97 [subseq from] hypothetical protein BCIN_09g06580 [Botrytis cinerea B05.10] >ATZ53898.1 hypothetical protein BCIN_09g06580 [Botrytis cinerea B05.10]
XP_014557368.1/162-386   -            225 NACHT_N              PF17100.5    213   6.3e-44  159.6   4.9   1   1   6.2e-47   7.1e-44  159.4   4.9     2   211     1   225     1   225 0.97 [subseq from] hypothetical protein COCVIDRAFT_25929 [Bipolaris victoriae FI3] >EUN27777.1 hypothetical protein COCVIDRAFT_25929 [Bipolaris victoriae FI3]
XP_007800262.1/6-198     -            193 NACHT_N              PF17100.5    213   6.4e-44  159.5   0.4   1   1   6.1e-47     7e-44  159.4   0.4    14   211     4   192     1   193 0.93 [subseq from] hypothetical protein EPUS_06399 [Endocarpon pusillum Z07020] >ERF74130.1 hypothetical protein EPUS_06399 [Endocarpon pusillum Z07020]
XP_018135991.1/68-282    -            215 NACHT_N              PF17100.5    213     7e-44  159.4   0.2   1   1   6.8e-47   7.8e-44  159.2   0.2     1   213     1   215     1   215 0.99 [subseq from] nacht and wd domain-containing protein [Pochonia chlamydosporia 170] >OAQ57699.1 nacht and wd domain-containing protein [Pochonia chlamydosporia 170]
XP_024742614.1/24-207    -            184 NACHT_N              PF17100.5    213     7e-44  159.4   1.0   1   1   6.7e-47   7.7e-44  159.3   1.0    22   210     2   183     1   184 0.96 [subseq from] hypothetical protein K444DRAFT_608277 [Hyaloscypha bicolor E] >PMD65710.1 hypothetical protein K444DRAFT_608277 [Hyaloscypha bicolor E]
OTA95556.1/29-207        -            179 NACHT_N              PF17100.5    213   7.5e-44  159.3   3.2   1   1     7e-47     8e-44  159.2   3.2    39   210     8   178     1   179 0.96 [subseq from] hypothetical protein M434DRAFT_393617 [Hypoxylon sp. CO27-5]
ELA36322.1/95-330        -            236 NACHT_N              PF17100.5    213   8.6e-44  159.1   0.4   1   1   8.5e-47   9.7e-44  158.9   0.4     2   210     1   235     1   236 0.98 [subseq from] WD domain-containing protein, partial [Colletotrichum fructicola Nara gc5]
OBS15481.1/105-324       -            220 NACHT_N              PF17100.5    213   8.7e-44  159.1   0.4   1   1   8.5e-47   9.8e-44  158.9   0.4     1   211     1   220     1   220 0.98 [subseq from] hypothetical protein FPOA_13674 [Fusarium poae]
PCG96883.1/102-325       -            224 NACHT_N              PF17100.5    213   8.9e-44  159.1   0.2   1   1   8.6e-47   9.9e-44  158.9   0.2     2   210     1   223     1   224 0.98 [subseq from] Hypothetical protein PENO1_065970 [Penicillium sp. 'occitanis'] >PCG97316.1 hypothetical protein PENOC_068390 [Penicillium sp. 'occitanis']
KFZ10152.1/14-191        -            178 NACHT_N              PF17100.5    213   1.1e-43  158.7   0.4   1   1     1e-46   1.2e-43  158.6   0.4    39   212     6   178     1   178 0.97 [subseq from] hypothetical protein V502_08287 [Pseudogymnoascus sp. VKM F-4520 (FW-2644)]
TGO62061.1/15-189        -            175 NACHT_N              PF17100.5    213   1.1e-43  158.7   1.2   1   1   1.1e-46   1.2e-43  158.6   1.2    38   208     4   173     1   175 0.97 [subseq from] hypothetical protein BOTNAR_0119g00250 [Botryotinia narcissicola]
XP_001225856.1/122-343   -            222 NACHT_N              PF17100.5    213   1.3e-43  158.5   0.0   1   1   1.3e-46   1.5e-43  158.3   0.0     1   213     1   222     1   222 0.96 [subseq from] hypothetical protein CHGG_08200 [Chaetomium globosum CBS 148.51] >EAQ86947.1 hypothetical protein CHGG_08200 [Chaetomium globosum CBS 148.51]
RBQ96734.1/88-306        -            219 NACHT_N              PF17100.5    213   1.4e-43  158.4   2.7   1   1   1.4e-46   1.6e-43  158.2   2.7     1   213     1   219     1   219 0.95 [subseq from] hypothetical protein FVER53263_13486 [Fusarium verticillioides]
XP_018761686.1/88-306    -            219 NACHT_N              PF17100.5    213   1.4e-43  158.4   2.7   1   1   1.4e-46   1.6e-43  158.2   2.7     1   213     1   219     1   219 0.95 [subseq from] hypothetical protein FVEG_13486 [Fusarium verticillioides 7600] >EWG55495.1 hypothetical protein FVEG_13486 [Fusarium verticillioides 7600]
XP_007706078.1/48-274    -            227 NACHT_N              PF17100.5    213   1.6e-43  158.3   6.2   1   1   1.5e-46   1.8e-43  158.1   6.2     2   213     1   227     1   227 0.97 [subseq from] hypothetical protein COCSADRAFT_185953 [Bipolaris sorokiniana ND90Pr] >EMD58228.1 hypothetical protein COCSADRAFT_185953 [Bipolaris sorokiniana ND90Pr]
RYP60388.1/763-983       -            221 NACHT_N              PF17100.5    213   1.6e-43  158.2   0.0   1   1   1.5e-46   1.8e-43  158.1   0.0     1   211     1   220     1   221 0.96 [subseq from] hypothetical protein DL771_010531 [Monosporascus sp. 5C6A]
OTA61606.1/29-207        -            179 NACHT_N              PF17100.5    213   1.6e-43  158.2   2.9   1   1   1.5e-46   1.7e-43  158.1   2.9    39   210     8   178     1   179 0.97 [subseq from] hypothetical protein K449DRAFT_370870 [Hypoxylon sp. EC38]
KKP02979.1/48-285        -            238 NACHT_N              PF17100.5    213   1.7e-43  158.1   1.5   1   1   1.8e-46     2e-43  157.9   1.5     2   213     1   238     1   238 0.98 [subseq from] hypothetical protein THAR02_04910 [Trichoderma harzianum]
XP_009229766.1/96-343    -            248 NACHT_N              PF17100.5    213     2e-43  157.9   0.5   1   1   2.1e-46   2.4e-43  157.7   0.5     1   210     1   247     1   248 0.97 [subseq from] hypothetical protein GGTG_13589 [Gaeumannomyces tritici R3-111a-1] >EJT68836.1 hypothetical protein GGTG_13589 [Gaeumannomyces tritici R3-111a-1]
RYP44524.1/120-344       -            225 NACHT_N              PF17100.5    213     2e-43  157.9   0.0   1   1     2e-46   2.3e-43  157.7   0.0     1   213     1   225     1   225 0.97 [subseq from] hypothetical protein DL768_009019 [Monosporascus sp. mg162]
KEY74895.1/111-330       -            220 NACHT_N              PF17100.5    213     2e-43  157.9   0.2   1   1     2e-46   2.3e-43  157.7   0.2     1   213     1   220     1   220 0.96 [subseq from] hypothetical protein S7711_09767 [Stachybotrys chartarum IBT 7711]
KFA55450.1/70-289        -            220 NACHT_N              PF17100.5    213     2e-43  157.9   0.2   1   1     2e-46   2.3e-43  157.7   0.2     1   213     1   220     1   220 0.96 [subseq from] hypothetical protein S40293_09850 [Stachybotrys chartarum IBT 40293]
PKK46692.1/20-197        -            178 NACHT_N              PF17100.5    213   2.6e-43  157.5   0.1   1   1   2.4e-46   2.8e-43  157.5   0.1    39   210     7   177     1   178 0.97 [subseq from] hypothetical protein CI102_9677 [Trichoderma harzianum]
XP_024779848.1/20-197    -            178 NACHT_N              PF17100.5    213   2.6e-43  157.5   0.1   1   1   2.4e-46   2.8e-43  157.5   0.1    39   210     7   177     1   178 0.97 [subseq from] hypothetical protein M431DRAFT_61590, partial [Trichoderma harzianum CBS 226.95] >PTB60171.1 hypothetical protein M431DRAFT_61590, partial [Trichoderma harzianum CBS 226.95]
PVH83786.1/23-198        -            176 NACHT_N              PF17100.5    213   2.7e-43  157.5   0.0   1   1   2.8e-46   3.2e-43  157.3   0.0    42   211     7   175     2   176 0.98 [subseq from] hypothetical protein DL98DRAFT_652239 [Cadophora sp. DSE1049]
OTA94840.1/18-198        -            181 NACHT_N              PF17100.5    213   2.8e-43  157.4   0.2   1   1   2.6e-46     3e-43  157.3   0.2    37   211     7   180     1   181 0.97 [subseq from] hypothetical protein M434DRAFT_394351 [Hypoxylon sp. CO27-5]
PCG89185.1/24-236        -            213 NACHT_N              PF17100.5    213   2.9e-43  157.4   2.5   1   1   2.8e-46   3.2e-43  157.2   2.5     1   213     1   213     1   213 0.99 [subseq from] NACHT nucleoside triphosphatase [Penicillium sp. 'occitanis'] >PCG89459.1 hypothetical protein PENOC_106460 [Penicillium sp. 'occitanis']
PVH85119.1/19-194        -            176 NACHT_N              PF17100.5    213     3e-43  157.3   0.6   1   1   2.8e-46   3.2e-43  157.2   0.6    42   212     7   176     1   176 0.97 [subseq from] hypothetical protein DL98DRAFT_651022 [Cadophora sp. DSE1049]
OBS15032.1/292-513       -            222 NACHT_N              PF17100.5    213     4e-43  156.9   0.1   1   1   3.9e-46   4.4e-43  156.8   0.1     1   213     1   222     1   222 0.97 [subseq from] hypothetical protein FPOA_14054 [Fusarium poae]
RYO85912.1/97-334        -            238 NACHT_N              PF17100.5    213   4.1e-43  156.9   0.2   1   1     4e-46   4.6e-43  156.7   0.2     1   213     1   238     1   238 0.96 [subseq from] hypothetical protein DL762_004991 [Monosporascus cannonballus] >RYO96451.1 hypothetical protein DL763_003200 [Monosporascus cannonballus] >RYP32468.1 hypothetical protein DL766_003956 [Monosporascus sp. MC13-8B]
KND89309.1/119-345       -            227 NACHT_N              PF17100.5    213   4.3e-43  156.8   0.5   1   1   4.2e-46   4.8e-43  156.7   0.5     1   213     1   227     1   227 0.97 [subseq from] Vegetative incompatibility protein HET-E-1, partial [Tolypocladium ophioglossoides CBS 100239]
PMD19646.1/24-198        -            175 NACHT_N              PF17100.5    213   4.3e-43  156.8   0.2   1   1     4e-46   4.6e-43  156.7   0.2    42   211     6   174     1   175 0.98 [subseq from] hypothetical protein NA56DRAFT_575221 [Pezoloma ericae]
KPM42909.1/92-311        -            220 NACHT_N              PF17100.5    213   4.5e-43  156.8   0.3   1   1   4.3e-46     5e-43  156.6   0.3     1   213     1   220     1   220 0.96 [subseq from] Vegetative incompatibility protein HET-E-1 [Neonectria ditissima]
KAA6410624.1/17-194      -            178 NACHT_N              PF17100.5    213   5.2e-43  156.5   0.2   1   1   4.9e-46   5.6e-43  156.4   0.2    40   211     7   177     1   178 0.97 [subseq from] hypothetical protein FRX48_06046 [Umbilicaria pustulata]
XP_024511572.1/101-321   -            221 NACHT_N              PF17100.5    213   5.2e-43  156.5   0.3   1   1   5.1e-46   5.9e-43  156.4   0.3     2   213     1   221     1   221 0.96 [subseq from] uncharacterized protein SMAC_05604 [Sordaria macrospora k-hell] >CCC12427.1 unnamed protein product [Sordaria macrospora k-hell] >KAA8628624.1 hypothetical protein SMACR_05604 [Sordaria macrospora]
XP_016638892.1/89-304    -            216 NACHT_N              PF17100.5    213   5.4e-43  156.5   1.4   1   1   5.3e-46     6e-43  156.3   1.4     2   213     1   216     1   216 0.94 [subseq from] hypothetical protein SAPIO_CDS10479 [Scedosporium apiospermum] >KEZ39093.1 hypothetical protein SAPIO_CDS10479 [Scedosporium apiospermum]
EXM13787.1/51-278        -            228 NACHT_N              PF17100.5    213   5.4e-43  156.5   2.6   1   1   5.3e-46   6.1e-43  156.3   2.6     1   213     1   228     1   228 0.97 [subseq from] hypothetical protein FOTG_17774 [Fusarium oxysporum f. sp. vasinfectum 25433]
XP_022579643.1/69-302    -            234 NACHT_N              PF17100.5    213   5.5e-43  156.5   0.7   1   1   5.4e-46   6.3e-43  156.3   0.7     3   213     1   234     1   234 0.94 [subseq from] hypothetical protein ASPZODRAFT_70729 [Penicilliopsis zonata CBS 506.65] >OJJ45133.1 hypothetical protein ASPZODRAFT_70729 [Penicilliopsis zonata CBS 506.65]
XP_018137000.1/68-282    -            215 NACHT_N              PF17100.5    213   5.6e-43  156.4   0.2   1   1   5.4e-46   6.2e-43  156.3   0.2     1   213     1   215     1   215 0.99 [subseq from] WD domain protein [Pochonia chlamydosporia 170] >OWT42520.1 WD domain protein [Pochonia chlamydosporia 170]
PQE05654.1/23-194        -            172 NACHT_N              PF17100.5    213   5.7e-43  156.4   0.1   1   1   5.4e-46   6.2e-43  156.3   0.1    45   212     6   172     1   172 0.98 [subseq from] hypothetical protein CJF30_00007807 [Rutstroemia sp. NJR-2017a BBW]
XP_013281767.1/23-197    -            175 NACHT_N              PF17100.5    213   5.7e-43  156.4   0.2   1   1   5.4e-46   6.1e-43  156.3   0.2    41   210     6   174     1   175 0.97 [subseq from] hypothetical protein Z517_07792 [Fonsecaea pedrosoi CBS 271.37] >KIW77959.1 hypothetical protein Z517_07792 [Fonsecaea pedrosoi CBS 271.37]
KAB2569004.1/102-330     -            229 NACHT_N              PF17100.5    213   5.7e-43  156.4   4.9   1   1   5.7e-46   6.6e-43  156.2   4.9     1   213     1   229     1   229 0.98 [subseq from] Vegetative incompatibility protein HET-E-1 [Lasiodiplodia theobromae]
OCK75173.1/36-260        -            225 NACHT_N              PF17100.5    213   5.8e-43  156.4   0.6   1   1   5.7e-46   6.5e-43  156.2   0.6     2   213     1   225     1   225 0.98 [subseq from] hypothetical protein K432DRAFT_274329, partial [Lepidopterella palustris CBS 459.81]
XP_018663786.1/96-332    -            237 NACHT_N              PF17100.5    213     6e-43  156.4   0.9   1   1   5.9e-46   6.8e-43  156.2   0.9     2   213     1   237     1   237 0.98 [subseq from] hypothetical protein TGAM01_v205886 [Trichoderma gamsii] >PON25201.1 hypothetical protein TGAM01_v205886 [Trichoderma gamsii]
PVH71621.1/13-191        -            179 NACHT_N              PF17100.5    213     6e-43  156.3   0.5   1   1   5.7e-46   6.5e-43  156.2   0.5    37   210     5   178     1   179 0.97 [subseq from] hypothetical protein DL98DRAFT_363413, partial [Cadophora sp. DSE1049]
KPA37019.1/71-290        -            220 NACHT_N              PF17100.5    213   6.5e-43  156.2   0.6   1   1   6.3e-46   7.3e-43  156.1   0.6     1   211     1   220     1   220 0.98 [subseq from] nwd1 protein, partial [Fusarium langsethiae]
XP_022506674.1/23-197    -            175 NACHT_N              PF17100.5    213   6.7e-43  156.2   0.1   1   1   6.2e-46   7.1e-43  156.1   0.1    41   210     6   174     1   175 0.97 [subseq from] hypothetical protein AYO21_11114 [Fonsecaea monophora] >OAG34722.1 hypothetical protein AYO21_11114 [Fonsecaea monophora]
PGH18229.1/67-286        -            220 NACHT_N              PF17100.5    213   7.3e-43  156.1   1.1   1   1   7.1e-46   8.1e-43  155.9   1.1     1   212     1   220     1   220 0.97 [subseq from] hypothetical protein AJ79_00568 [Helicocarpus griseus UAMH5409]
KJZ69826.1/147-368       -            222 NACHT_N              PF17100.5    213   7.4e-43  156.1   2.4   1   1   7.2e-46   8.2e-43  155.9   2.4     1   213     1   222     1   222 0.97 [subseq from] hypothetical protein HIM_10779 [Hirsutella minnesotensis 3608]
XP_024404510.1/58-279    -            222 NACHT_N              PF17100.5    213   7.4e-43  156.0   0.5   1   1   7.2e-46   8.3e-43  155.9   0.5     1   208     1   220     1   222 0.95 [subseq from] hypothetical protein TGAM01_v210211 [Trichoderma gamsii] >PON20926.1 hypothetical protein TGAM01_v210211 [Trichoderma gamsii]
ETS03686.1/4-221         -            218 NACHT_N              PF17100.5    213   7.5e-43  156.0   0.1   1   1   7.2e-46   8.3e-43  155.9   0.1     2   209     1   216     1   218 0.97 [subseq from] hypothetical protein M419DRAFT_53873, partial [Trichoderma reesei RUT C-30]
XP_006963821.1/125-342   -            218 NACHT_N              PF17100.5    213   7.5e-43  156.0   0.1   1   1   7.2e-46   8.3e-43  155.9   0.1     2   209     1   216     1   218 0.97 [subseq from] predicted protein [Trichoderma reesei QM6a] >EGR50323.1 predicted protein [Trichoderma reesei QM6a]
GAW23033.1/20-198        -            179 NACHT_N              PF17100.5    213   7.9e-43  156.0   0.4   1   1   7.4e-46   8.5e-43  155.8   0.4    39   211     7   178     1   179 0.97 [subseq from] hypothetical protein ANO14919_125810 [fungal sp. No.14919]
XP_018064292.1/19-193    -            175 NACHT_N              PF17100.5    213   8.5e-43  155.8   0.4   1   1   8.1e-46   9.3e-43  155.7   0.4    40   212     4   175     1   175 0.98 [subseq from] hypothetical protein LY89DRAFT_723790 [Phialocephala scopiformis] >KUJ09937.1 hypothetical protein LY89DRAFT_723790 [Phialocephala scopiformis]
THV86780.1/21-218        -            198 NACHT_N              PF17100.5    213   8.6e-43  155.8   0.4   1   1   8.3e-46   9.5e-43  155.7   0.4    18   210     4   197     1   198 0.91 [subseq from] hypothetical protein D6D29_01247 [Aureobasidium pullulans]
THW89453.1/21-218        -            198 NACHT_N              PF17100.5    213   8.8e-43  155.8   0.5   1   1   8.4e-46   9.7e-43  155.7   0.5    18   210     4   197     1   198 0.91 [subseq from] hypothetical protein D6D18_06935 [Aureobasidium pullulans]
KKO96923.1/55-274        -            220 NACHT_N              PF17100.5    213   8.9e-43  155.8   0.1   1   1   8.6e-46   9.9e-43  155.6   0.1     1   213     1   220     1   220 0.98 [subseq from] hypothetical protein THAR02_10976 [Trichoderma harzianum]
PWI64590.1/104-317       -            214 NACHT_N              PF17100.5    213   9.8e-43  155.7   0.1   1   1   9.5e-46   1.1e-42  155.5   0.1     2   213     1   214     1   214 0.99 [subseq from] hypothetical protein PCL_09520 [Purpureocillium lilacinum]
EGU74390.1/153-382       -            230 NACHT_N              PF17100.5    213     1e-42  155.6   0.0   1   1   9.7e-46   1.1e-42  155.5   0.0     1   213     1   230     1   230 0.97 [subseq from] hypothetical protein FOXB_15097 [Fusarium oxysporum Fo5176]
EXL66943.1/96-325        -            230 NACHT_N              PF17100.5    213     1e-42  155.6   0.0   1   1   9.7e-46   1.1e-42  155.5   0.0     1   213     1   230     1   230 0.97 [subseq from] hypothetical protein FOPG_16910 [Fusarium oxysporum f. sp. conglutinans race 2 54008]
RFU25006.1/18-198        -            181 NACHT_N              PF17100.5    213     1e-42  155.6   0.2   1   1   9.7e-46   1.1e-42  155.5   0.2    36   212     6   181     1   181 0.97 [subseq from] hypothetical protein B7463_g11335, partial [Scytalidium lignicola]
XP_001229592.1/122-362   -            241 NACHT_N              PF17100.5    213   1.1e-42  155.5   0.0   1   1   2.1e-45   2.4e-42  154.4   0.0     1   213     1   241     1   241 0.93 [subseq from] hypothetical protein CHGG_03076 [Chaetomium globosum CBS 148.51] >EAQ91141.1 hypothetical protein CHGG_03076 [Chaetomium globosum CBS 148.51]
TVY46999.1/19-195        -            177 NACHT_N              PF17100.5    213   1.1e-42  155.5   0.1   1   1     1e-45   1.2e-42  155.4   0.1    38   210     5   176     1   177 0.97 [subseq from] Vegetative incompatibility protein [Lachnellula occidentalis]
XP_008085034.1/12-191    -            180 NACHT_N              PF17100.5    213   1.1e-42  155.4   0.6   1   1   1.1e-45   1.2e-42  155.3   0.6    37   211     6   179     1   180 0.97 [subseq from] NACHT protein [Glarea lozoyensis ATCC 20868] >EPE27675.1 NACHT protein [Glarea lozoyensis ATCC 20868]
PTB77033.1/93-331        -            239 NACHT_N              PF17100.5    213   1.2e-42  155.4   2.3   1   1   1.2e-45   1.4e-42  155.2   2.3     2   213     1   239     1   239 0.98 [subseq from] hypothetical protein M440DRAFT_1422071 [Trichoderma longibrachiatum ATCC 18648]
PNP49232.1/59-282        -            224 NACHT_N              PF17100.5    213   1.3e-42  155.3   0.1   1   1   1.3e-45   1.4e-42  155.1   0.1     1   213     1   224     1   224 0.99 [subseq from] hypothetical protein THARTR1_10034 [Trichoderma harzianum]
CZR69490.1/12-189        -            178 NACHT_N              PF17100.5    213   1.3e-42  155.2   0.6   1   1   1.3e-45   1.5e-42  155.1   0.6    37   208     6   176     1   178 0.97 [subseq from] related to vegetatible incompatibility protein HET-E-1 [Phialocephala subalpina]
RYO82755.1/121-344       -            224 NACHT_N              PF17100.5    213   1.4e-42  155.2   0.0   1   1   1.3e-45   1.5e-42  155.0   0.0     1   213     1   224     1   224 0.99 [subseq from] hypothetical protein DL764_009559 [Monosporascus ibericus]
PHH86172.1/7-182         -            176 NACHT_N              PF17100.5    213   1.4e-42  155.2   0.1   1   1   1.3e-45   1.5e-42  155.1   0.1    40   209     7   175     1   176 0.97 [subseq from] hypothetical protein CDD83_10628 [Cordyceps sp. RAO-2017]
RFU24742.1/24-198        -            175 NACHT_N              PF17100.5    213   1.4e-42  155.1   0.1   1   1   1.4e-45   1.6e-42  155.0   0.1    42   211     6   174     1   175 0.98 [subseq from] hypothetical protein B7463_g11594, partial [Scytalidium lignicola]
XP_031003827.1/170-386   -            217 NACHT_N              PF17100.5    213   1.5e-42  155.1   1.9   1   1   1.4e-45   1.6e-42  154.9   1.9     2   210     1   217     1   217 0.98 [subseq from] Vegetative incompatibility protein HET-E-1 [Lachnellula hyalina] >TVY25039.1 Vegetative incompatibility protein HET-E-1 [Lachnellula hyalina]
XP_024759555.1/52-272    -            221 NACHT_N              PF17100.5    213   1.5e-42  155.0   1.3   1   1   1.5e-45   1.7e-42  154.9   1.3     1   208     1   219     1   221 0.96 [subseq from] hypothetical protein M441DRAFT_169595 [Trichoderma asperellum CBS 433.97] >PTB39878.1 hypothetical protein M441DRAFT_169595 [Trichoderma asperellum CBS 433.97]
PNH36293.1/49-270        -            222 NACHT_N              PF17100.5    213   1.6e-42  155.0   0.2   1   1   1.5e-45   1.7e-42  154.8   0.2     1   213     1   222     1   222 0.97 [subseq from] hypothetical protein BJF96_g573 [Verticillium dahliae]
PNH48837.1/49-270        -            222 NACHT_N              PF17100.5    213   1.6e-42  155.0   0.2   1   1   1.5e-45   1.7e-42  154.8   0.2     1   213     1   222     1   222 0.97 [subseq from] hypothetical protein VD0003_g8299 [Verticillium dahliae] >PNH60278.1 hypothetical protein VD0002_g7349 [Verticillium dahliae]
KFA80866.1/15-236        -            222 NACHT_N              PF17100.5    213   1.6e-42  155.0   1.4   1   1   1.6e-45   1.8e-42  154.8   1.4     1   213     1   222     1   222 0.98 [subseq from] hypothetical protein S40288_09798, partial [Stachybotrys chartarum IBT 40288]
PHH81831.1/20-196        -            177 NACHT_N              PF17100.5    213   1.6e-42  154.9   0.0   1   1   1.5e-45   1.8e-42  154.8   0.0    39   210     7   177     1   177 0.97 [subseq from] hypothetical protein CDD82_7765 [Ophiocordyceps australis]
OCK87027.1/11-194        -            184 NACHT_N              PF17100.5    213   1.8e-42  154.8   1.2   1   1   1.7e-45     2e-42  154.6   1.2    22   211     2   183     1   184 0.96 [subseq from] hypothetical protein K441DRAFT_377638 [Cenococcum geophilum 1.58]
OPB40908.1/84-307        -            224 NACHT_N              PF17100.5    213   1.9e-42  154.7   0.0   1   1   1.9e-45   2.1e-42  154.5   0.0     1   213     1   224     1   224 0.99 [subseq from] hypothetical protein A0O28_0009890 [Trichoderma guizhouense]
KKP04433.1/20-197        -            178 NACHT_N              PF17100.5    213     2e-42  154.7   0.1   1   1   1.8e-45   2.1e-42  154.6   0.1    39   210     7   177     1   178 0.97 [subseq from] NACHT domain-containing protein [Trichoderma harzianum]
PTB72809.1/131-352       -            222 NACHT_N              PF17100.5    213   2.1e-42  154.6   2.2   1   1     2e-45   2.3e-42  154.4   2.2     1   213     1   222     1   222 0.96 [subseq from] WD40 repeat-like protein [Trichoderma longibrachiatum ATCC 18648]
THW57137.1/22-218        -            197 NACHT_N              PF17100.5    213   2.1e-42  154.6   0.4   1   1     2e-45   2.3e-42  154.4   0.4    19   210     4   196     1   197 0.89 [subseq from] hypothetical protein D6D20_08197 [Aureobasidium pullulans]
KPM38335.1/65-295        -            231 NACHT_N              PF17100.5    213   2.1e-42  154.6   0.0   1   1   2.1e-45   2.4e-42  154.4   0.0     2   213     1   231     1   231 0.97 [subseq from] hypothetical protein AK830_g8228 [Neonectria ditissima]
RMZ74797.1/34-256        -            223 NACHT_N              PF17100.5    213   2.2e-42  154.5   0.2   1   1   2.2e-45   2.5e-42  154.3   0.2     1   213     1   223     1   223 0.95 [subseq from] hypothetical protein DV737_g5729, partial [Chaetothyriales sp. CBS 132003]
THY43001.1/29-211        -            183 NACHT_N              PF17100.5    213   2.3e-42  154.4   0.2   1   1   2.1e-45   2.4e-42  154.4   0.2    54   210    26   182     1   183 0.91 [subseq from] hypothetical protein D6C97_09388 [Aureobasidium pullulans]
THZ35761.1/29-211        -            183 NACHT_N              PF17100.5    213   2.3e-42  154.4   0.2   1   1   2.1e-45   2.4e-42  154.4   0.2    54   210    26   182     1   183 0.91 [subseq from] hypothetical protein D6C90_07236 [Aureobasidium pullulans]
TIA32978.1/29-211        -            183 NACHT_N              PF17100.5    213   2.3e-42  154.4   0.2   1   1   2.1e-45   2.4e-42  154.4   0.2    54   210    26   182     1   183 0.91 [subseq from] hypothetical protein D6C78_07868 [Aureobasidium pullulans]
CZR65219.1/11-195        -            185 NACHT_N              PF17100.5    213   2.3e-42  154.4   0.4   1   1   2.2e-45   2.5e-42  154.3   0.4    36   210    11   184     1   185 0.96 [subseq from] related to vegetatible incompatibility protein HET-E-1 [Phialocephala subalpina]
OPB38874.1/20-197        -            178 NACHT_N              PF17100.5    213   2.3e-42  154.4   0.1   1   1   2.2e-45   2.5e-42  154.3   0.1    39   210     7   177     1   178 0.97 [subseq from] hypothetical protein A0O28_0019800 [Trichoderma guizhouense]
THX71596.1/21-218        -            198 NACHT_N              PF17100.5    213   2.4e-42  154.4   0.3   1   1   2.3e-45   2.6e-42  154.3   0.3    18   210     4   197     1   198 0.91 [subseq from] hypothetical protein D6D08_05476 [Aureobasidium pullulans]
XP_016589866.1/59-294    -            236 NACHT_N              PF17100.5    213   2.4e-42  154.4   0.3   1   1   2.4e-45   2.8e-42  154.2   0.3     1   210     1   235     1   236 0.94 [subseq from] ankyrin repeat protein [Sporothrix schenckii 1099-18] >KJR87190.1 ankyrin repeat protein [Sporothrix schenckii 1099-18]
OHW95573.1/54-271        -            218 NACHT_N              PF17100.5    213   2.4e-42  154.4   0.8   1   1   2.3e-45   2.7e-42  154.2   0.8     2   213     1   218     1   218 0.99 [subseq from] nwd1 protein [Colletotrichum incanum]
RPB15503.1/19-198        -            180 NACHT_N              PF17100.5    213   2.6e-42  154.3   0.2   1   1   2.6e-45     3e-42  154.1   0.2    38   211     6   179     2   180 0.97 [subseq from] hypothetical protein P167DRAFT_433526 [Morchella conica CCBAS932]
KIL88700.1/21-196        -            176 NACHT_N              PF17100.5    213   2.6e-42  154.3   0.1   1   1   2.7e-45   3.1e-42  154.0   0.1    40   208     7   174     2   176 0.97 [subseq from] hypothetical protein FAVG1_07948 [Fusarium avenaceum]
PMD34222.1/18-192        -            175 NACHT_N              PF17100.5    213   2.8e-42  154.1   0.1   1   1   2.6e-45     3e-42  154.0   0.1    42   212     6   175     1   175 0.98 [subseq from] hypothetical protein L207DRAFT_468451 [Hyaloscypha variabilis F]
RYO83308.1/73-286        -            214 NACHT_N              PF17100.5    213   2.9e-42  154.1   1.1   1   1   7.1e-45   8.1e-42  152.6   1.1     1   213     1   214     1   214 0.97 [subseq from] hypothetical protein DL764_009469 [Monosporascus ibericus]
PNP49220.1/101-315       -            215 NACHT_N              PF17100.5    213     3e-42  154.1   2.8   1   1   2.9e-45   3.4e-42  153.9   2.8     1   211     1   214     1   215 0.97 [subseq from] hypothetical protein THARTR1_10022 [Trichoderma harzianum]
XP_003041555.1/28-198    -            171 NACHT_N              PF17100.5    213   3.3e-42  153.9   0.0   1   1   3.1e-45   3.6e-42  153.8   0.0    44   211     4   170     1   171 0.98 [subseq from] hypothetical protein NECHADRAFT_20921, partial [[Nectria] haematococca mpVI 77-13-4] >EEU35842.1 hypothetical protein NECHADRAFT_20921, partial [[Nectria] haematococca mpVI 77-13-4]
THY32433.1/21-218        -            198 NACHT_N              PF17100.5    213   3.3e-42  153.9   0.3   1   1   3.2e-45   3.7e-42  153.8   0.3    18   210     4   197     1   198 0.91 [subseq from] hypothetical protein D6D00_01687 [Aureobasidium pullulans]
CVL03792.1/88-306        -            219 NACHT_N              PF17100.5    213   3.4e-42  153.9   3.4   1   1   3.3e-45   3.7e-42  153.8   3.4     1   213     1   219     1   219 0.96 [subseq from] related to vegetatible incompatibility protein HET-E-1 [Fusarium proliferatum]
EYE91369.1/27-244        -            218 NACHT_N              PF17100.5    213   3.4e-42  153.9   0.1   1   1   3.3e-45   3.8e-42  153.7   0.1     3   209     1   217     1   218 0.97 [subseq from] hypothetical protein EURHEDRAFT_518395 [Aspergillus ruber CBS 135680]
OAT12010.1/91-316        -            226 NACHT_N              PF17100.5    213   3.4e-42  153.9   0.5   1   1   3.3e-45   3.8e-42  153.7   0.5     2   210     1   225     1   226 0.97 [subseq from] hypothetical protein BDBG_17610 [Blastomyces gilchristii SLH14081]
XP_002622013.1/91-316    -            226 NACHT_N              PF17100.5    213   3.4e-42  153.9   0.5   1   1   3.3e-45   3.8e-42  153.7   0.5     2   210     1   225     1   226 0.97 [subseq from] WD domain-containing protein [Blastomyces gilchristii SLH14081]
PNP37257.1/94-320        -            227 NACHT_N              PF17100.5    213   3.5e-42  153.9   0.4   1   1   3.4e-45   3.9e-42  153.7   0.4     1   213     1   227     1   227 0.97 [subseq from] hypothetical protein TGAMA5MH_10826 [Trichoderma gamsii]
KFY96266.1/13-192        -            180 NACHT_N              PF17100.5    213   3.5e-42  153.8   0.3   1   1   3.3e-45   3.8e-42  153.7   0.3    36   210     6   179     1   180 0.95 [subseq from] hypothetical protein V498_02776, partial [Pseudogymnoascus sp. VKM F-4517 (FW-2822)]
RDH21211.1/17-213        -            197 NACHT_N              PF17100.5    213   3.6e-42  153.8   0.0   1   1   3.7e-45   4.3e-42  153.6   0.0    18   206     4   195     2   197 0.88 [subseq from] ankyrin [Aspergillus niger ATCC 13496]
OAA32124.1/95-330        -            236 NACHT_N              PF17100.5    213   3.8e-42  153.7   0.3   1   1   3.9e-45   4.5e-42  153.5   0.3     3   212     2   236     1   236 0.97 [subseq from] hypothetical protein AAL_01456 [Moelleriella libera RCEF 2490]
XP_001903535.1/71-294    -            224 NACHT_N              PF17100.5    213   3.9e-42  153.7   0.1   1   1   3.8e-45   4.4e-42  153.5   0.1     1   213     1   224     1   224 0.96 [subseq from] uncharacterized protein PODANS_3_10930 [Podospora anserina S mat+] >CAP61310.1 unnamed protein product [Podospora anserina S mat+] >CDP27664.1 NWD1 protein [Podospora anserina S mat+]
THW05496.1/21-218        -            198 NACHT_N              PF17100.5    213   3.9e-42  153.7   0.2   1   1   3.7e-45   4.3e-42  153.6   0.2    18   210     4   197     1   198 0.91 [subseq from] hypothetical protein D6D26_02110 [Aureobasidium pullulans]
KFY67894.1/12-190        -            179 NACHT_N              PF17100.5    213   3.9e-42  153.7   0.2   1   1   3.6e-45   4.2e-42  153.6   0.2    37   210     6   178     1   179 0.95 [subseq from] hypothetical protein V496_01343 [Pseudogymnoascus sp. VKM F-4515 (FW-2607)]
KFA56750.1/64-285        -            222 NACHT_N              PF17100.5    213   3.9e-42  153.7   1.8   1   1   3.8e-45   4.4e-42  153.5   1.8     1   213     1   222     1   222 0.97 [subseq from] hypothetical protein S40293_10008 [Stachybotrys chartarum IBT 40293]
RKK84547.1/72-293        -            222 NACHT_N              PF17100.5    213     4e-42  153.7   0.4   1   1   3.9e-45   4.4e-42  153.5   0.4     1   212     1   222     1   222 0.98 [subseq from] Vegetative incompatibility protein HET-E-1 [Fusarium oxysporum]
KFY46557.1/51-278        -            228 NACHT_N              PF17100.5    213     4e-42  153.6   1.6   1   1   3.9e-45   4.5e-42  153.5   1.6     1   213     1   228     1   228 0.99 [subseq from] hypothetical protein V494_00433 [Pseudogymnoascus sp. VKM F-4513 (FW-928)]
TVY34358.1/173-389       -            217 NACHT_N              PF17100.5    213   4.1e-42  153.6   1.6   1   1     4e-45   4.5e-42  153.5   1.6     2   210     1   217     1   217 0.98 [subseq from] Vegetative incompatibility protein HET-E-1 [Lachnellula subtilissima]
KUL86942.1/56-278        -            223 NACHT_N              PF17100.5    213   4.3e-42  153.6   0.2   1   1   4.1e-45   4.7e-42  153.4   0.2     3   210     1   222     1   223 0.98 [subseq from] hypothetical protein ZTR_05311 [Talaromyces verruculosus]
XP_016236952.1/110-336   -            227 NACHT_N              PF17100.5    213   4.3e-42  153.6   0.0   1   1   4.2e-45   4.8e-42  153.4   0.0     1   213     1   227     1   227 0.98 [subseq from] hypothetical protein PV08_03925 [Exophiala spinifera] >KIW16736.1 hypothetical protein PV08_03925 [Exophiala spinifera]
XP_024757854.1/85-334    -            250 NACHT_N              PF17100.5    213   4.3e-42  153.6   0.8   1   1   5.4e-45   6.2e-42  153.0   0.8     2   213     1   250     1   250 0.95 [subseq from] hypothetical protein M441DRAFT_60452 [Trichoderma asperellum CBS 433.97] >PTB38177.1 hypothetical protein M441DRAFT_60452 [Trichoderma asperellum CBS 433.97]
XP_024406482.1/93-318    -            226 NACHT_N              PF17100.5    213   4.5e-42  153.5   2.3   1   1   4.4e-45   5.1e-42  153.3   2.3     1   213     1   226     1   226 0.96 [subseq from] hypothetical protein TGAM01_v201901 [Trichoderma gamsii] >PON29652.1 hypothetical protein TGAM01_v201901 [Trichoderma gamsii]
RSL81248.1/97-326        -            230 NACHT_N              PF17100.5    213   4.5e-42  153.5   0.1   1   1   4.4e-45   5.1e-42  153.3   0.1     1   213     1   230     1   230 0.97 [subseq from] hypothetical protein CEP52_017242 [Fusarium sp. AF-4]
XP_024734736.1/28-201    -            174 NACHT_N              PF17100.5    213   4.7e-42  153.4   1.0   1   1   4.4e-45     5e-42  153.3   1.0    41   209     6   173     1   174 0.97 [subseq from] hypothetical protein K444DRAFT_644308 [Hyaloscypha bicolor E] >PMD57832.1 hypothetical protein K444DRAFT_644308 [Hyaloscypha bicolor E]
XP_024727202.1/4-192     -            189 NACHT_N              PF17100.5    213   4.7e-42  153.4   2.4   1   1   4.5e-45   5.2e-42  153.3   2.4    19   210     2   188     1   189 0.97 [subseq from] hypothetical protein K444DRAFT_575735 [Hyaloscypha bicolor E] >PMD50298.1 hypothetical protein K444DRAFT_575735 [Hyaloscypha bicolor E]
ELA31404.1/95-327        -            233 NACHT_N              PF17100.5    213     5e-42  153.4   0.8   1   1   4.8e-45   5.6e-42  153.2   0.8     3   210     1   232     1   233 0.98 [subseq from] vegetative incompatibility protein het-e-1 [Colletotrichum fructicola Nara gc5]
KUL83182.1/24-236        -            213 NACHT_N              PF17100.5    213   5.1e-42  153.3   1.9   1   1     5e-45   5.7e-42  153.1   1.9     1   213     1   213     1   213 0.98 [subseq from] hypothetical protein ZTR_10107 [Talaromyces verruculosus]
XP_016255579.1/22-197    -            176 NACHT_N              PF17100.5    213   5.3e-42  153.2   0.3   1   1   5.5e-45   6.3e-42  153.0   0.3    40   210     6   175     2   176 0.97 [subseq from] hypothetical protein PV07_02062 [Cladophialophora immunda] >KIW35363.1 hypothetical protein PV07_02062 [Cladophialophora immunda]
XP_013280867.1/15-238    -            224 NACHT_N              PF17100.5    213   5.4e-42  153.2   0.1   1   1   5.2e-45     6e-42  153.1   0.1     3   212     2   224     1   224 0.98 [subseq from] hypothetical protein Z517_09505 [Fonsecaea pedrosoi CBS 271.37] >KIW77059.1 hypothetical protein Z517_09505 [Fonsecaea pedrosoi CBS 271.37]
XP_022510953.1/15-238    -            224 NACHT_N              PF17100.5    213   5.4e-42  153.2   0.1   1   1   5.2e-45     6e-42  153.1   0.1     3   212     2   224     1   224 0.98 [subseq from] hypothetical protein AYO21_06721 [Fonsecaea monophora] >OAG39001.1 hypothetical protein AYO21_06721 [Fonsecaea monophora]
PMD28651.1/14-189        -            176 NACHT_N              PF17100.5    213   5.5e-42  153.2   0.5   1   1   5.2e-45   5.9e-42  153.1   0.5    38   208     5   174     1   176 0.97 [subseq from] hypothetical protein NA56DRAFT_589049 [Pezoloma ericae]
OQE18942.1/77-308        -            232 NACHT_N              PF17100.5    213   5.5e-42  153.2   0.2   1   1   5.4e-45   6.2e-42  153.0   0.2     1   213     1   232     1   232 0.95 [subseq from] hypothetical protein PENFLA_c020G10944 [Penicillium flavigenum]
KZL69927.1/23-198        -            176 NACHT_N              PF17100.5    213   5.9e-42  153.1   0.7   1   1   5.9e-45   6.8e-42  152.9   0.7    47   211    12   175     2   176 0.97 [subseq from] NACHTdomain protein [Colletotrichum tofieldiae]
OCK98115.1/23-194        -            172 NACHT_N              PF17100.5    213     6e-42  153.1   1.1   1   1   6.2e-45   7.1e-42  152.8   1.1    42   210     4   171     2   172 0.97 [subseq from] hypothetical protein K441DRAFT_693928 [Cenococcum geophilum 1.58]
SCV39827.1/88-306        -            219 NACHT_N              PF17100.5    213   6.3e-42  153.0   1.0   1   1   6.2e-45   7.1e-42  152.8   1.0     1   213     1   219     1   219 0.96 [subseq from] related to vegetatible incompatibility protein HET-E-1 [Fusarium fujikuroi]
RYP82721.1/71-284        -            214 NACHT_N              PF17100.5    213   6.4e-42  153.0   3.4   1   1     1e-44   1.2e-41  152.1   3.4     1   213     1   214     1   214 0.97 [subseq from] hypothetical protein DL770_005533 [Monosporascus sp. CRB-9-2]
EEQ83837.2/91-316        -            226 NACHT_N              PF17100.5    213   6.7e-42  152.9   0.5   1   1   6.5e-45   7.5e-42  152.8   0.5     2   210     1   225     1   226 0.97 [subseq from] WD domain-containing protein [Blastomyces dermatitidis ER-3]
EGE80171.2/91-316        -            226 NACHT_N              PF17100.5    213   6.7e-42  152.9   0.5   1   1   6.5e-45   7.5e-42  152.8   0.5     2   210     1   225     1   226 0.97 [subseq from] WD domain-containing protein [Blastomyces dermatitidis ATCC 18188]
THX33193.1/21-218        -            198 NACHT_N              PF17100.5    213   6.9e-42  152.9   0.4   1   1   6.6e-45   7.6e-42  152.7   0.4    18   210     4   197     1   198 0.91 [subseq from] hypothetical protein D6D12_01670 [Aureobasidium pullulans]
CVL06857.1/88-306        -            219 NACHT_N              PF17100.5    213   7.2e-42  152.8   2.3   1   1     7e-45   8.1e-42  152.7   2.3     1   213     1   219     1   219 0.96 [subseq from] related to vegetatible incompatibility protein HET-E-1 [Fusarium mangiferae]
KPM44895.1/95-314        -            220 NACHT_N              PF17100.5    213   7.3e-42  152.8   0.7   1   1   7.1e-45   8.1e-42  152.6   0.7     1   213     1   220     1   220 0.95 [subseq from] Vegetative incompatibility protein HET-E-1 [Neonectria ditissima]
XP_024740600.1/26-199    -            174 NACHT_N              PF17100.5    213     8e-42  152.7   3.7   1   1   7.5e-45   8.6e-42  152.6   3.7    40   207     5   171     1   174 0.97 [subseq from] hypothetical protein K444DRAFT_584612 [Hyaloscypha bicolor E] >PMD63696.1 hypothetical protein K444DRAFT_584612 [Hyaloscypha bicolor E]
RYN26570.1/51-216        -            166 NACHT_N              PF17100.5    213   8.1e-42  152.7   0.3   1   1   7.6e-45   8.7e-42  152.5   0.3    47   208     4   164     1   166 0.96 [subseq from] hypothetical protein AA0114_g12614 [Alternaria tenuissima]
TLD25037.1/102-337       -            236 NACHT_N              PF17100.5    213   8.4e-42  152.6   1.8   1   1   8.3e-45   9.5e-42  152.4   1.8     2   210     1   235     1   236 0.98 [subseq from] hypothetical protein PspLS_06272 [Pyricularia sp. CBS 133598]
EMR87686.1/85-318        -            234 NACHT_N              PF17100.5    213   8.9e-42  152.5   0.6   1   1   8.9e-45     1e-41  152.3   0.6     2   213     1   234     1   234 0.99 [subseq from] putative ankyrin repeat protein [Botrytis cinerea BcDW1]
OPB40895.1/106-321       -            216 NACHT_N              PF17100.5    213     9e-42  152.5   1.6   1   1   8.7e-45     1e-41  152.4   1.6     1   211     1   215     1   216 0.97 [subseq from] hypothetical protein A0O28_0009760 [Trichoderma guizhouense]
XP_013957082.1/23-197    -            175 NACHT_N              PF17100.5    213   9.3e-42  152.5   0.1   1   1   8.6e-45   9.9e-42  152.4   0.1    42   210     7   174     1   175 0.97 [subseq from] hypothetical protein TRIVIDRAFT_150258, partial [Trichoderma virens Gv29-8] >EHK22874.1 hypothetical protein TRIVIDRAFT_150258, partial [Trichoderma virens Gv29-8]
XP_016241590.1/15-193    -            179 NACHT_N              PF17100.5    213   9.5e-42  152.4   2.0   1   1   8.9e-45     1e-41  152.3   2.0    37   209     6   177     1   179 0.97 [subseq from] hypothetical protein PV08_01954 [Exophiala spinifera] >KIW21374.1 hypothetical protein PV08_01954 [Exophiala spinifera]
EQL37320.1/91-316        -            226 NACHT_N              PF17100.5    213     1e-41  152.3   0.5   1   1   9.9e-45   1.1e-41  152.2   0.5     2   210     1   225     1   226 0.97 [subseq from] hypothetical protein BDFG_01291 [Blastomyces dermatitidis ATCC 26199]
EQL37321.1/91-316        -            226 NACHT_N              PF17100.5    213     1e-41  152.3   0.5   1   1   9.9e-45   1.1e-41  152.2   0.5     2   210     1   225     1   226 0.97 [subseq from] hypothetical protein, variant [Blastomyces dermatitidis ATCC 26199]
XP_025541084.1/13-205    -            193 NACHT_N              PF17100.5    213     1e-41  152.3   0.2   1   1   1.1e-44   1.2e-41  152.1   0.2    17   205     7   192     3   193 0.94 [subseq from] ankyrin [Aspergillus costaricaensis CBS 115574] >RAK90249.1 ankyrin [Aspergillus costaricaensis CBS 115574]
XP_007709471.1/14-193    -            180 NACHT_N              PF17100.5    213     1e-41  152.3   0.1   1   1   9.5e-45   1.1e-41  152.2   0.1    36   206     7   176     1   180 0.96 [subseq from] hypothetical protein COCCADRAFT_23993 [Bipolaris zeicola 26-R-13] >EUC36253.1 hypothetical protein COCCADRAFT_23993 [Bipolaris zeicola 26-R-13]
PMD23876.1/15-190        -            176 NACHT_N              PF17100.5    213     1e-41  152.3   3.1   1   1   1.1e-44   1.2e-41  152.1   3.1    40   210     6   175     2   176 0.97 [subseq from] hypothetical protein NA56DRAFT_643944 [Pezoloma ericae]
OAL28588.1/26-196        -            171 NACHT_N              PF17100.5    213   1.1e-41  152.3   0.3   1   1     1e-44   1.2e-41  152.2   0.3    43   211     3   170     1   171 0.97 [subseq from] hypothetical protein AYO22_02782 [Fonsecaea multimorphosa]
XP_016635433.1/26-196    -            171 NACHT_N              PF17100.5    213   1.1e-41  152.3   0.3   1   1     1e-44   1.2e-41  152.2   0.3    43   211     3   170     1   171 0.97 [subseq from] hypothetical protein Z520_02863 [Fonsecaea multimorphosa CBS 102226] >KIY01311.1 hypothetical protein Z520_02863 [Fonsecaea multimorphosa CBS 102226]
EXF79271.1/22-198        -            177 NACHT_N              PF17100.5    213   1.1e-41  152.2   0.9   1   1   1.1e-44   1.2e-41  152.1   0.9    46   211    12   176     2   177 0.97 [subseq from] NACHT domain-containing protein [Colletotrichum fioriniae PJ7]
PZD37189.1/15-190        -            176 NACHT_N              PF17100.5    213   1.1e-41  152.2   4.3   1   1   1.1e-44   1.3e-41  152.0   4.3    39   210     5   175     2   176 0.97 [subseq from] hypothetical protein A1F99_10717, partial [Pyrenophora tritici-repentis]
PKK52443.1/102-316       -            215 NACHT_N              PF17100.5    213   1.1e-41  152.2   0.8   1   1   1.1e-44   1.2e-41  152.1   0.8     1   209     1   213     1   215 0.97 [subseq from] hypothetical protein CI102_3996 [Trichoderma harzianum]
XP_024769067.1/102-316   -            215 NACHT_N              PF17100.5    213   1.1e-41  152.2   0.8   1   1   1.1e-44   1.2e-41  152.1   0.8     1   209     1   213     1   215 0.97 [subseq from] hypothetical protein M431DRAFT_500173 [Trichoderma harzianum CBS 226.95] >PTB49390.1 hypothetical protein M431DRAFT_500173 [Trichoderma harzianum CBS 226.95]
AUW30916.1/102-351       -            250 NACHT_N              PF17100.5    213   1.1e-41  152.2   1.2   1   1   1.1e-44   1.3e-41  152.0   1.2     1   213     1   250     1   250 0.99 [subseq from] hypothetical protein [Cladonia uncialis subsp. uncialis]
XP_024727860.1/15-189    -            175 NACHT_N              PF17100.5    213   1.2e-41  152.2   0.4   1   1   1.2e-44   1.4e-41  151.9   0.4    40   208     6   173     2   175 0.97 [subseq from] hypothetical protein K444DRAFT_543972 [Hyaloscypha bicolor E] >PMD50956.1 hypothetical protein K444DRAFT_543972 [Hyaloscypha bicolor E]
XP_018144297.1/22-198    -            177 NACHT_N              PF17100.5    213   1.2e-41  152.1   0.2   1   1   1.2e-44   1.4e-41  151.9   0.2    43   211     9   176     2   177 0.97 [subseq from] NACHT domain-containing protein [Pochonia chlamydosporia 170] >OAQ67210.1 NACHT domain-containing protein [Pochonia chlamydosporia 170]
XP_024757975.1/21-199    -            179 NACHT_N              PF17100.5    213   1.2e-41  152.1   0.8   1   1   1.2e-44   1.3e-41  152.0   0.8    40   211     8   178     1   179 0.97 [subseq from] hypothetical protein M441DRAFT_447140 [Trichoderma asperellum CBS 433.97] >PTB38298.1 hypothetical protein M441DRAFT_447140 [Trichoderma asperellum CBS 433.97]
PFH57630.1/18-218        -            201 NACHT_N              PF17100.5    213   1.2e-41  152.0   0.2   1   1   1.2e-44   1.4e-41  151.9   0.2    35   210     5   200     1   201 0.96 [subseq from] hypothetical protein XA68_14769 [Ophiocordyceps unilateralis]
EPE06576.1/136-358       -            223 NACHT_N              PF17100.5    213   1.3e-41  152.0   0.1   1   1   1.3e-44   1.5e-41  151.8   0.1     1   210     1   222     1   223 0.95 [subseq from] wd-repeat protein [Ophiostoma piceae UAMH 11346]
TVY20854.1/18-190        -            173 NACHT_N              PF17100.5    213   1.3e-41  151.9   0.5   1   1   1.2e-44   1.4e-41  151.8   0.5    42   210     5   172     1   173 0.97 [subseq from] Vegetative incompatibility protein HET-E-1 [Lachnellula arida]
EKG09537.1/23-196        -            174 NACHT_N              PF17100.5    213   1.4e-41  151.9   1.0   1   1   1.3e-44   1.5e-41  151.8   1.0    43   210     7   173     1   174 0.97 [subseq from] NACHT domain protein [Macrophomina phaseolina MS6]
PNP40969.1/55-292        -            238 NACHT_N              PF17100.5    213   1.4e-41  151.9   2.4   1   1   1.4e-44   1.6e-41  151.7   2.4     2   213     1   238     1   238 0.96 [subseq from] hypothetical protein TGAMA5MH_06835 [Trichoderma gamsii]
KEQ66234.1/29-221        -            193 NACHT_N              PF17100.5    213   1.4e-41  151.9   0.1   1   1   1.4e-44   1.6e-41  151.7   0.1    55   210    27   192     7   193 0.94 [subseq from] hypothetical protein M437DRAFT_62459 [Aureobasidium melanogenum CBS 110374]
CZR66737.1/78-321        -            244 NACHT_N              PF17100.5    213   1.4e-41  151.9   0.9   1   1   1.5e-44   1.7e-41  151.6   0.9     1   213     1   244     1   244 0.95 [subseq from] related to ankyrin [Phialocephala subalpina]
RKK94629.1/72-293        -            222 NACHT_N              PF17100.5    213   1.4e-41  151.9   0.5   1   1   1.4e-44   1.6e-41  151.7   0.5     1   212     1   222     1   222 0.98 [subseq from] Vegetative incompatibility protein HET-E-1 [Fusarium oxysporum]
OCK87361.1/21-199        -            179 NACHT_N              PF17100.5    213   1.5e-41  151.7   0.2   1   1   1.4e-44   1.7e-41  151.6   0.2    37   211     5   178     1   179 0.97 [subseq from] hypothetical protein K441DRAFT_467155, partial [Cenococcum geophilum 1.58]
RSL57626.1/64-281        -            218 NACHT_N              PF17100.5    213   1.6e-41  151.7   1.9   1   1   1.5e-44   1.7e-41  151.6   1.9     2   212     1   218     1   218 0.95 [subseq from] hypothetical protein CEP54_008169 [Fusarium sp. AF-8]
OCK92030.1/21-194        -            174 NACHT_N              PF17100.5    213   1.6e-41  151.7   2.4   1   1   1.5e-44   1.7e-41  151.6   2.4    42   210     6   173     1   174 0.95 [subseq from] putative zinc finger protein [Cenococcum geophilum 1.58]
OWY55412.1/55-220        -            166 NACHT_N              PF17100.5    213   1.7e-41  151.6   0.3   1   1   1.7e-44     2e-41  151.4   0.3    48   208     5   164     2   166 0.95 [subseq from] C2H2-like protein [Alternaria alternata]
RYN15856.1/55-220        -            166 NACHT_N              PF17100.5    213   1.7e-41  151.6   0.3   1   1   1.7e-44     2e-41  151.4   0.3    48   208     5   164     2   166 0.95 [subseq from] hypothetical protein AA0115_g12741 [Alternaria tenuissima]
OJD19429.1/95-320        -            226 NACHT_N              PF17100.5    213   1.7e-41  151.6   0.8   1   1   1.6e-44   1.9e-41  151.5   0.8     2   210     1   225     1   226 0.95 [subseq from] hypothetical protein AJ78_00603 [Emergomyces pasteurianus Ep9510]
RYP64263.1/121-345       -            225 NACHT_N              PF17100.5    213   1.7e-41  151.6   0.0   1   1   1.7e-44   1.9e-41  151.4   0.0     1   213     1   225     1   225 0.97 [subseq from] hypothetical protein DL770_009223 [Monosporascus sp. CRB-9-2]
RYP02629.1/127-340       -            214 NACHT_N              PF17100.5    213   1.8e-41  151.5   2.4   1   1   2.8e-44   3.3e-41  150.7   2.4     1   213     1   214     1   214 0.97 [subseq from] hypothetical protein DL764_005711 [Monosporascus ibericus]
KEY71668.1/59-280        -            222 NACHT_N              PF17100.5    213   1.9e-41  151.5   1.4   1   1   1.8e-44   2.1e-41  151.3   1.4     1   213     1   222     1   222 0.97 [subseq from] hypothetical protein S7711_09702, partial [Stachybotrys chartarum IBT 7711]
KAA8635993.1/126-346     -            221 NACHT_N              PF17100.5    213   1.9e-41  151.5   0.1   1   1   1.8e-44   2.1e-41  151.3   0.1     2   213     1   221     1   221 0.95 [subseq from] hypothetical protein SMACR_09911 [Sordaria macrospora]
PMD45269.1/10-191        -            182 NACHT_N              PF17100.5    213   1.9e-41  151.5   4.6   1   1   1.8e-44     2e-41  151.4   4.6    37   210     9   181     1   182 0.95 [subseq from] hypothetical protein L207DRAFT_508179 [Hyaloscypha variabilis F]
CZR54970.1/23-199        -            177 NACHT_N              PF17100.5    213   1.9e-41  151.4   0.1   1   1   1.9e-44   2.1e-41  151.3   0.1    43   211     9   176     2   177 0.97 [subseq from] uncharacterized protein PAC_04855 [Phialocephala subalpina]
XP_014080274.1/13-193    -            181 NACHT_N              PF17100.5    213   1.9e-41  151.4   0.0   1   1   1.8e-44     2e-41  151.3   0.0    34   206     6   177     1   181 0.96 [subseq from] hypothetical protein COCC4DRAFT_49714 [Bipolaris maydis ATCC 48331] >ENI06365.1 hypothetical protein COCC4DRAFT_49714 [Bipolaris maydis ATCC 48331]
KZM27407.1/132-297       -            166 NACHT_N              PF17100.5    213   1.9e-41  151.4   0.1   1   1   1.8e-44   2.1e-41  151.3   0.1    50   210     6   165     1   166 0.97 [subseq from] metal ion binding [Ascochyta rabiei]
TVY81464.1/44-263        -            220 NACHT_N              PF17100.5    213   1.9e-41  151.4   1.2   1   1   1.9e-44   2.2e-41  151.3   1.2     1   211     1   220     1   220 0.98 [subseq from] Vegetative incompatibility protein HET-E-1 [Lachnellula suecica]
SCO90066.1/75-296        -            222 NACHT_N              PF17100.5    213   1.9e-41  151.4   0.5   1   1   1.9e-44   2.2e-41  151.3   0.5     1   212     1   222     1   222 0.98 [subseq from] related to vegetatible incompatibility protein HET-E-1 [Fusarium oxysporum]
TVY65218.1/75-296        -            222 NACHT_N              PF17100.5    213     2e-41  151.3   0.3   1   1     2e-44   2.3e-41  151.2   0.3     1   212     1   222     1   222 0.98 [subseq from] Vegetative incompatibility protein HET-E-1 [Fusarium oxysporum f. sp. cubense]
XP_024735095.1/23-193    -            171 NACHT_N              PF17100.5    213   2.1e-41  151.3   1.3   1   1     2e-44   2.3e-41  151.2   1.3    41   208     2   168     1   171 0.98 [subseq from] hypothetical protein K444DRAFT_592086 [Hyaloscypha bicolor E] >PMD58191.1 hypothetical protein K444DRAFT_592086 [Hyaloscypha bicolor E]
OTA80302.1/9-191         -            183 NACHT_N              PF17100.5    213   2.2e-41  151.3   0.3   1   1   2.1e-44   2.4e-41  151.1   0.3    37   210    10   182     1   183 0.95 [subseq from] hypothetical protein M434DRAFT_228741 [Hypoxylon sp. CO27-5]
RSL97571.1/23-198        -            176 NACHT_N              PF17100.5    213   2.2e-41  151.2   0.0   1   1     2e-44   2.4e-41  151.1   0.0    42   211     7   175     1   176 0.97 [subseq from] hypothetical protein CDV31_012984 [Fusarium ambrosium]
EMD86414.1/14-193        -            180 NACHT_N              PF17100.5    213   2.2e-41  151.2   0.0   1   1   2.1e-44   2.4e-41  151.1   0.0    36   206     7   176     1   180 0.96 [subseq from] hypothetical protein COCHEDRAFT_1116517 [Bipolaris maydis C5]
XP_007745334.1/21-197    -            177 NACHT_N              PF17100.5    213   2.3e-41  151.2   1.0   1   1   2.1e-44   2.4e-41  151.1   1.0    39   210     6   176     1   177 0.97 [subseq from] hypothetical protein A1O5_06551 [Cladophialophora psammophila CBS 110553] >EXJ70482.1 hypothetical protein A1O5_06551 [Cladophialophora psammophila CBS 110553]
RYP17409.1/121-345       -            225 NACHT_N              PF17100.5    213   2.3e-41  151.2   0.0   1   1   2.2e-44   2.5e-41  151.0   0.0     1   213     1   225     1   225 0.97 [subseq from] hypothetical protein DL765_004539 [Monosporascus sp. GIB2]
XP_002149694.1/16-200    -            185 NACHT_N              PF17100.5    213   2.3e-41  151.2   1.5   1   1   2.3e-44   2.7e-41  151.0   1.5    35   212     9   185     2   185 0.96 [subseq from] NACHT domain protein [Talaromyces marneffei ATCC 18224] >EEA23527.1 NACHT domain protein [Talaromyces marneffei ATCC 18224]
KLO78902.1/88-306        -            219 NACHT_N              PF17100.5    213   2.4e-41  151.1   2.1   1   1   2.3e-44   2.6e-41  151.0   2.1     1   213     1   219     1   219 0.95 [subseq from] Uncharacterized protein LW93_4224 [Fusarium fujikuroi]
KLP11973.1/88-306        -            219 NACHT_N              PF17100.5    213   2.4e-41  151.1   2.1   1   1   2.3e-44   2.6e-41  151.0   2.1     1   213     1   219     1   219 0.95 [subseq from] Uncharacterized protein Y057_8532 [Fusarium fujikuroi] >SCO52519.1 related to vegetatible incompatibility protein HET-E-1 [Fusarium fujikuroi] >SCO25292.1 related to vegetatible incompatibility protein HET-E-1 [Fusarium fujikuroi] >SCV60197.1 related to vegetatible incompatibility protein HET-E-1 [Fusarium fujikuroi] >SCO19487.1 related to vegetatible incompatibility protein HET-E-1 [Fusarium fujikuroi] >SCN77044.1 related to vegetatible incompatibility protein HET-E-1 [Fusarium fujikuroi]
TXB99950.1/26-247        -            222 NACHT_N              PF17100.5    213   2.4e-41  151.1   0.6   1   1   2.3e-44   2.7e-41  151.0   0.6     1   212     1   222     1   222 0.98 [subseq from] hypothetical protein FocTR4_00014699 [Fusarium oxysporum f. sp. cubense]
XP_031052443.1/57-278    -            222 NACHT_N              PF17100.5    213   2.4e-41  151.1   0.6   1   1   2.3e-44   2.7e-41  151.0   0.6     1   212     1   222     1   222 0.98 [subseq from] uncharacterized protein FOIG_16396 [Fusarium oxysporum f. sp. cubense tropical race 4 54006] >EXL90353.1 hypothetical protein FOIG_16396 [Fusarium oxysporum f. sp. cubense tropical race 4 54006]
RII10914.1/52-216        -            165 NACHT_N              PF17100.5    213   2.4e-41  151.1   0.3   1   1   2.3e-44   2.6e-41  151.0   0.3    48   208     4   163     1   165 0.95 [subseq from] C2H2 domain containing protein [Alternaria sp. MG1]
RYN73552.1/56-220        -            165 NACHT_N              PF17100.5    213   2.4e-41  151.1   0.3   1   1   2.3e-44   2.6e-41  151.0   0.3    48   208     4   163     1   165 0.95 [subseq from] hypothetical protein AA0120_g12593 [Alternaria tenuissima]
TRX94301.1/103-322       -            220 NACHT_N              PF17100.5    213   2.5e-41  151.0   0.0   1   1   2.4e-44   2.8e-41  150.9   0.0     1   209     1   219     1   220 0.94 [subseq from] hypothetical protein FHL15_004768 [Xylaria flabelliformis]
XP_013940917.1/24-198    -            175 NACHT_N              PF17100.5    213   2.5e-41  151.0   0.1   1   1   2.4e-44   2.7e-41  150.9   0.1    41   211     5   174     1   175 0.98 [subseq from] hypothetical protein TRIATDRAFT_224424, partial [Trichoderma atroviride IMI 206040] >EHK42609.1 hypothetical protein TRIATDRAFT_224424, partial [Trichoderma atroviride IMI 206040]
EXL40432.1/72-293        -            222 NACHT_N              PF17100.5    213   2.6e-41  151.0   0.5   1   1   2.5e-44   2.9e-41  150.8   0.5     1   212     1   222     1   222 0.98 [subseq from] hypothetical protein FOCG_17054 [Fusarium oxysporum f. sp. radicis-lycopersici 26381]
RYO74937.1/110-370       -            261 NACHT_N              PF17100.5    213   2.6e-41  151.0   0.0   1   1   2.6e-44     3e-41  150.8   0.0     1   213     1   261     1   261 0.98 [subseq from] hypothetical protein DL764_010619 [Monosporascus ibericus]
XP_016643001.1/12-202    -            191 NACHT_N              PF17100.5    213   2.7e-41  151.0   1.1   1   1   2.5e-44   2.9e-41  150.8   1.1    18   210     4   190     1   191 0.96 [subseq from] hypothetical protein SAPIO_CDS4876 [Scedosporium apiospermum] >KEZ43202.1 hypothetical protein SAPIO_CDS4876 [Scedosporium apiospermum]
XP_016586948.1/76-309    -            234 NACHT_N              PF17100.5    213   2.7e-41  150.9   0.6   1   1   2.7e-44   3.1e-41  150.8   0.6     1   208     1   233     1   234 0.95 [subseq from] ankyrin repeat-containing protein [Sporothrix schenckii 1099-18] >KJR84272.1 ankyrin repeat-containing protein [Sporothrix schenckii 1099-18]
KAE8552363.1/19-200      -            182 NACHT_N              PF17100.5    213   2.7e-41  150.9   1.4   1   1   2.6e-44   2.9e-41  150.8   1.4    36   212     7   182     1   182 0.96 [subseq from] hypothetical protein EYB25_006257 [Talaromyces marneffei]
QGA18765.1/19-200        -            182 NACHT_N              PF17100.5    213   2.7e-41  150.9   1.4   1   1   2.6e-44   2.9e-41  150.8   1.4    36   212     7   182     1   182 0.96 [subseq from] hypothetical protein EYB26_006450 [Talaromyces marneffei]
QDS76076.1/15-193        -            179 NACHT_N              PF17100.5    213   2.8e-41  150.9   0.4   1   1   2.6e-44     3e-41  150.8   0.4    38   212     5   179     1   179 0.97 [subseq from] hypothetical protein FKW77_005980 [Venturia effusa]
SLM33653.1/6-197         -            192 NACHT_N              PF17100.5    213   2.8e-41  150.9   0.1   1   1   2.6e-44     3e-41  150.8   0.1    16   210     6   191     1   192 0.91 [subseq from] P-loop containing nucleoside triphosphate hydrolase [Umbilicaria pustulata]
RYN46116.1/52-216        -            165 NACHT_N              PF17100.5    213   2.8e-41  150.9   0.3   1   1   2.6e-44     3e-41  150.8   0.3    48   208     4   163     1   165 0.95 [subseq from] hypothetical protein AA0118_g12682 [Alternaria tenuissima]
XP_018657238.2/22-201    -            180 NACHT_N              PF17100.5    213   2.9e-41  150.8   0.2   1   1   2.7e-44   3.1e-41  150.7   0.2    37   212     5   180     1   180 0.92 [subseq from] NACHT domain-containing protein [Trichoderma gamsii] >PON26980.1 NACHT domain-containing protein [Trichoderma gamsii]
RSL55377.1/20-197        -            178 NACHT_N              PF17100.5    213   2.9e-41  150.8   0.0   1   1   2.9e-44   3.4e-41  150.6   0.0    41   210     9   177     2   178 0.97 [subseq from] hypothetical protein CEP54_009422 [Fusarium sp. AF-8]
XP_013950093.1/48-259    -            212 NACHT_N              PF17100.5    213   2.9e-41  150.8   0.8   1   1   2.9e-44   3.3e-41  150.7   0.8     1   213     1   212     1   212 0.97 [subseq from] hypothetical protein TRIVIDRAFT_195814 [Trichoderma virens Gv29-8] >EHK15882.1 hypothetical protein TRIVIDRAFT_195814 [Trichoderma virens Gv29-8]
TVY18340.1/178-392       -            215 NACHT_N              PF17100.5    213     3e-41  150.8   2.8   1   1   2.9e-44   3.3e-41  150.7   2.8     2   210     1   215     1   215 0.99 [subseq from] Vegetative incompatibility protein HET-E-1 [Lachnellula arida]
PMD47183.1/15-189        -            175 NACHT_N              PF17100.5    213     3e-41  150.8   0.4   1   1   3.1e-44   3.5e-41  150.6   0.4    40   208     6   173     2   175 0.97 [subseq from] hypothetical protein L207DRAFT_448755, partial [Hyaloscypha variabilis F]
OTA02490.1/57-275        -            219 NACHT_N              PF17100.5    213     3e-41  150.8   0.9   1   1   2.9e-44   3.4e-41  150.6   0.9     1   213     1   219     1   219 0.97 [subseq from] hypothetical protein A9Z42_0028690 [Trichoderma parareesei]
XP_007782187.1/22-196    -            175 NACHT_N              PF17100.5    213     3e-41  150.8   0.9   1   1   2.9e-44   3.3e-41  150.7   0.9    41   211     5   174     1   175 0.98 [subseq from] hypothetical protein W97_06272 [Coniosporium apollinis CBS 100218] >EON66870.1 hypothetical protein W97_06272 [Coniosporium apollinis CBS 100218]
GAQ05434.1/124-348       -            225 NACHT_N              PF17100.5    213     3e-41  150.8   0.2   1   1   3.1e-44   3.6e-41  150.5   0.2     1   207     1   223     1   224 0.97 [subseq from] vegetative incompatibility protein HET-E-1 [Aspergillus lentulus]
RAO72009.1/264-491       -            228 NACHT_N              PF17100.5    213   3.1e-41  150.8   1.2   1   1     3e-44   3.4e-41  150.6   1.2     2   209     1   227     1   228 0.98 [subseq from] hypothetical protein BHQ10_008021 [Talaromyces amestolkiae]
RYP75956.1/178-415       -            238 NACHT_N              PF17100.5    213   3.2e-41  150.7   0.0   1   1   3.1e-44   3.6e-41  150.5   0.0     1   213     1   238     1   238 0.96 [subseq from] hypothetical protein DL771_002028 [Monosporascus sp. 5C6A]
GAM33896.1/10-200        -            191 NACHT_N              PF17100.5    213   3.2e-41  150.7   2.2   1   1     3e-44   3.5e-41  150.6   2.2    23   212     5   191     1   191 0.95 [subseq from] hypothetical protein TCE0_013f01126 [Talaromyces cellulolyticus]
KUL81401.1/10-200        -            191 NACHT_N              PF17100.5    213   3.2e-41  150.7   2.2   1   1     3e-44   3.5e-41  150.6   2.2    23   212     5   191     1   191 0.95 [subseq from] hypothetical protein ZTR_11375 [Talaromyces verruculosus]
XP_016617137.1/21-197    -            177 NACHT_N              PF17100.5    213   3.2e-41  150.7   1.0   1   1     3e-44   3.4e-41  150.6   1.0    40   210     7   176     1   177 0.97 [subseq from] hypothetical protein Z519_09114 [Cladophialophora bantiana CBS 173.52] >KIW90468.1 hypothetical protein Z519_09114 [Cladophialophora bantiana CBS 173.52]
XP_031011734.1/86-308    -            223 NACHT_N              PF17100.5    213   3.5e-41  150.6   1.8   1   1   3.4e-44   3.9e-41  150.4   1.8     1   213     1   223     1   223 0.96 [subseq from] uncharacterized protein FIESC28_10114 [Fusarium coffeatum] >RBR08934.1 hypothetical protein FIESC28_10114 [Fusarium coffeatum]
EWZ36305.1/72-293        -            222 NACHT_N              PF17100.5    213   3.6e-41  150.5   0.5   1   1   3.5e-44     4e-41  150.4   0.5     1   212     1   222     1   222 0.98 [subseq from] hypothetical protein FOZG_12036 [Fusarium oxysporum Fo47]
EWZ95689.1/72-293        -            222 NACHT_N              PF17100.5    213   3.6e-41  150.5   0.5   1   1   3.5e-44     4e-41  150.4   0.5     1   212     1   222     1   222 0.98 [subseq from] hypothetical protein FOWG_03256 [Fusarium oxysporum f. sp. lycopersici MN25]
PCD29631.1/72-293        -            222 NACHT_N              PF17100.5    213   3.6e-41  150.5   0.5   1   1   3.5e-44     4e-41  150.4   0.5     1   212     1   222     1   222 0.98 [subseq from] hypothetical protein AU210_012163 [Fusarium oxysporum f. sp. radicis-cucumerinum]
RYC82882.1/72-293        -            222 NACHT_N              PF17100.5    213   3.6e-41  150.5   0.5   1   1   3.5e-44     4e-41  150.4   0.5     1   212     1   222     1   222 0.98 [subseq from] Vegetative incompatibility protein HET-E-1 [Fusarium oxysporum f. sp. narcissi]
KAA6406447.1/6-197       -            192 NACHT_N              PF17100.5    213   3.6e-41  150.5   0.0   1   1   3.4e-44     4e-41  150.4   0.0    16   210     6   191     1   192 0.89 [subseq from] hypothetical protein FRX48_09798 [Umbilicaria pustulata]
RYP21555.1/110-370       -            261 NACHT_N              PF17100.5    213   3.7e-41  150.5   0.2   1   1   3.7e-44   4.3e-41  150.3   0.2     1   213     1   261     1   261 0.98 [subseq from] hypothetical protein DL765_002191 [Monosporascus sp. GIB2]
RKK13305.1/72-293        -            222 NACHT_N              PF17100.5    213   3.7e-41  150.5   0.5   1   1   3.6e-44   4.1e-41  150.3   0.5     1   212     1   222     1   222 0.98 [subseq from] Vegetative incompatibility protein HET-E-1 [Fusarium oxysporum f. sp. cepae] >RKK27573.1 Vegetative incompatibility protein HET-E-1 [Fusarium oxysporum f. sp. cepae] >RKK39947.1 Vegetative incompatibility protein HET-E-1 [Fusarium oxysporum f. sp. cepae]
XP_018173413.1/15-238    -            224 NACHT_N              PF17100.5    213   3.9e-41  150.4   0.4   1   1   3.8e-44   4.4e-41  150.3   0.4     1   213     1   224     1   224 0.97 [subseq from] WD domain-containing protein [Purpureocillium lilacinum] >OAQ74405.1 WD domain-containing protein [Purpureocillium lilacinum]
RMJ10419.1/57-273        -            217 NACHT_N              PF17100.5    213     4e-41  150.4   0.3   1   1   3.9e-44   4.5e-41  150.2   0.3     2   210     1   216     1   217 0.95 [subseq from] hypothetical protein CDV36_009956 [Fusarium sp. AF-12]
OSS43762.1/108-271       -            164 NACHT_N              PF17100.5    213   4.1e-41  150.4   0.2   1   1   3.9e-44   4.4e-41  150.2   0.2    49   210     3   163     1   164 0.96 [subseq from] hypothetical protein B5807_11527 [Epicoccum nigrum]
KAA6406931.1/40-229      -            190 NACHT_N              PF17100.5    213   4.3e-41  150.3   0.6   1   1   4.1e-44   4.7e-41  150.2   0.6    17   209     3   189     1   190 0.96 [subseq from] hypothetical protein FRX48_09229 [Umbilicaria pustulata]
TVY45424.1/176-390       -            215 NACHT_N              PF17100.5    213   4.3e-41  150.3   3.1   1   1   4.1e-44   4.7e-41  150.1   3.1     2   210     1   215     1   215 0.99 [subseq from] Vegetative incompatibility protein [Lachnellula occidentalis]
RFU24008.1/11-189        -            179 NACHT_N              PF17100.5    213   4.3e-41  150.3   0.2   1   1     4e-44   4.6e-41  150.2   0.2    35   208     5   177     1   179 0.97 [subseq from] hypothetical protein B7463_g12335, partial [Scytalidium lignicola]
RFU77684.1/129-350       -            222 NACHT_N              PF17100.5    213   4.6e-41  150.2   0.9   1   1   4.5e-44   5.2e-41  150.0   0.9     1   213     1   222     1   222 0.97 [subseq from] hypothetical protein TARUN_4543 [Trichoderma arundinaceum]
KUL91794.1/141-362       -            222 NACHT_N              PF17100.5    213   4.8e-41  150.1   0.1   1   1   4.7e-44   5.4e-41  150.0   0.1     3   213     1   222     1   222 0.98 [subseq from] hypothetical protein ZTR_01359 [Talaromyces verruculosus]
PTB81860.1/112-330       -            219 NACHT_N              PF17100.5    213   5.1e-41  150.1   0.2   1   1   4.9e-44   5.6e-41  149.9   0.2     1   210     1   218     1   219 0.97 [subseq from] YVTN repeat-like/Quino protein amine dehydrogenase [Trichoderma longibrachiatum ATCC 18648]
TPR04677.1/18-284        -            267 NACHT_N              PF17100.5    213   5.2e-41  150.0   0.2   1   1   5.6e-44   6.5e-41  149.7   0.2    52   206    32   265     2   267 0.91 [subseq from] Glycosyl hydrolases 18 family protein [Aspergillus niger]
KXJ88104.1/21-198        -            178 NACHT_N              PF17100.5    213   5.2e-41  150.0   0.1   1   1   5.3e-44   6.1e-41  149.8   0.1    43   211    10   177     3   178 0.97 [subseq from] hypothetical protein Micbo1qcDRAFT_151143 [Microdochium bolleyi]
RKK70023.1/75-296        -            222 NACHT_N              PF17100.5    213   5.4e-41  150.0   0.6   1   1   5.3e-44   6.1e-41  149.8   0.6     1   212     1   222     1   222 0.98 [subseq from] Vegetative incompatibility protein HET-E-1 [Fusarium oxysporum]
RDW71007.1/25-199        -            175 NACHT_N              PF17100.5    213   5.6e-41  149.9   0.1   1   1   5.3e-44     6e-41  149.8   0.1    41   211     5   174     1   175 0.98 [subseq from] hypothetical protein BP6252_07570 [Coleophoma cylindrospora]
RFU23938.1/24-197        -            174 NACHT_N              PF17100.5    213   5.8e-41  149.9   0.1   1   1   5.6e-44   6.5e-41  149.7   0.1    43   211     6   173     2   174 0.98 [subseq from] hypothetical protein B7463_g12396, partial [Scytalidium lignicola]
EXA31877.1/68-289        -            222 NACHT_N              PF17100.5    213   5.9e-41  149.8   0.4   1   1   5.7e-44   6.5e-41  149.7   0.4     1   211     1   221     1   222 0.98 [subseq from] hypothetical protein FOVG_16859 [Fusarium oxysporum f. sp. pisi HDV247]
OCK72892.1/21-196        -            176 NACHT_N              PF17100.5    213     6e-41  149.8   0.5   1   1   5.4e-44   6.2e-41  149.8   0.5    55   210    20   175     1   176 0.91 [subseq from] hypothetical protein K432DRAFT_430842 [Lepidopterella palustris CBS 459.81]
TGJ82679.1/17-200        -            184 NACHT_N              PF17100.5    213   6.1e-41  149.8   0.3   1   1   6.3e-44   7.2e-41  149.6   0.3    33   211     6   183     2   184 0.97 [subseq from] hypothetical protein E0Z10_g6084 [Xylaria hypoxylon]
KXX74057.1/102-323       -            222 NACHT_N              PF17100.5    213   6.2e-41  149.8   0.3   1   1   6.1e-44     7e-41  149.6   0.3     2   213     1   222     1   222 0.95 [subseq from] Vegetative incompatibility protein HET-E-1 [Madurella mycetomatis]
ERT03296.1/76-309        -            234 NACHT_N              PF17100.5    213   6.3e-41  149.8   0.5   1   1   6.3e-44   7.2e-41  149.6   0.5     1   208     1   233     1   234 0.95 [subseq from] hypothetical protein HMPREF1624_01604 [Sporothrix schenckii ATCC 58251]
XP_014550114.1/49-281    -            233 NACHT_N              PF17100.5    213   6.6e-41  149.7   3.1   1   1   6.5e-44   7.4e-41  149.5   3.1     1   213     1   233     1   233 0.96 [subseq from] hypothetical protein COCVIDRAFT_58126, partial [Bipolaris victoriae FI3] >EUN20540.1 hypothetical protein COCVIDRAFT_58126, partial [Bipolaris victoriae FI3]
RYC56790.1/21-198        -            178 NACHT_N              PF17100.5    213     7e-41  149.6   0.2   1   1   7.3e-44   8.3e-41  149.3   0.2    41   211     8   177     2   178 0.97 [subseq from] hypothetical protein CHU98_g9424 [Xylaria longipes]
OCK98035.1/10-214        -            205 NACHT_N              PF17100.5    213     7e-41  149.6   0.2   1   1   6.6e-44   7.6e-41  149.5   0.2    12   207     3   203     1   205 0.96 [subseq from] hypothetical protein K441DRAFT_480905, partial [Cenococcum geophilum 1.58]
XP_030987486.1/106-354   -            249 NACHT_N              PF17100.5    213   7.3e-41  149.5   2.7   1   1   9.6e-44   1.1e-40  148.9   2.7     2   206     1   245     1   249 0.94 [subseq from] uncharacterized protein PgNI_00724 [Pyricularia grisea] >TLD17064.1 hypothetical protein PgNI_00724 [Pyricularia grisea]
TVY35124.1/16-190        -            175 NACHT_N              PF17100.5    213   7.4e-41  149.5   0.3   1   1   6.9e-44   7.9e-41  149.4   0.3    41   210     6   174     1   175 0.96 [subseq from] Vegetative incompatibility protein [Lachnellula occidentalis]
PCD34690.1/102-320       -            219 NACHT_N              PF17100.5    213   7.4e-41  149.5   0.3   1   1   7.2e-44   8.3e-41  149.4   0.3     1   213     1   219     1   219 0.99 [subseq from] hypothetical protein AU210_007287 [Fusarium oxysporum f. sp. radicis-cucumerinum]
RKK91510.1/102-320       -            219 NACHT_N              PF17100.5    213   7.7e-41  149.5   0.4   1   1   7.4e-44   8.5e-41  149.3   0.4     1   213     1   219     1   219 0.99 [subseq from] Vegetative incompatibility protein HET-E-1 [Fusarium oxysporum]
PMD23158.1/7-192         -            186 NACHT_N              PF17100.5    213   7.7e-41  149.5   1.9   1   1   7.2e-44   8.3e-41  149.4   1.9    27   210     7   185     1   186 0.96 [subseq from] hypothetical protein NA56DRAFT_596783 [Pezoloma ericae]
OAL02432.1/31-220        -            190 NACHT_N              PF17100.5    213   7.8e-41  149.4   0.4   1   1   7.4e-44   8.5e-41  149.3   0.4    19   210     5   189     1   190 0.92 [subseq from] C2H2 domain-containing protein [Stagonospora sp. SRC1lsM3a]
PQE28651.1/139-366       -            228 NACHT_N              PF17100.5    213   7.9e-41  149.4   0.4   1   1   7.7e-44   8.9e-41  149.3   0.4     1   213     1   228     1   228 0.96 [subseq from] vegetative incompatibility het-e-1 protein [Rutstroemia sp. NJR-2017a WRK4]
XP_007733669.1/9-193     -            185 NACHT_N              PF17100.5    213   8.3e-41  149.4   0.4   1   1   7.8e-44   8.9e-41  149.2   0.4    32   209     7   183     1   185 0.96 [subseq from] hypothetical protein A1O3_05354 [Capronia epimyces CBS 606.96] >EXJ84684.1 hypothetical protein A1O3_05354 [Capronia epimyces CBS 606.96]
PNP46374.1/23-198        -            176 NACHT_N              PF17100.5    213   8.3e-41  149.3   0.1   1   1   7.8e-44     9e-41  149.2   0.1    40   211     5   175     1   176 0.97 [subseq from] hypothetical protein TGAMA5MH_02410 [Trichoderma gamsii]
KLJ11401.1/94-319        -            226 NACHT_N              PF17100.5    213   8.8e-41  149.3   0.4   1   1   8.5e-44   9.8e-41  149.1   0.4     2   210     1   225     1   226 0.96 [subseq from] hypothetical protein EMPG_09706 [Blastomyces silverae]
XP_024726233.1/6-192     -            187 NACHT_N              PF17100.5    213   8.9e-41  149.3   0.8   1   1   8.5e-44   9.8e-41  149.1   0.8    21   210     2   186     1   187 0.96 [subseq from] hypothetical protein K444DRAFT_577691 [Hyaloscypha bicolor E] >PMD49329.1 hypothetical protein K444DRAFT_577691 [Hyaloscypha bicolor E]
RYN98039.1/34-236        -            203 NACHT_N              PF17100.5    213   8.9e-41  149.2   0.7   1   1   1.5e-43   1.8e-40  148.3   0.7    31   212     4   203     1   203 0.94 [subseq from] hypothetical protein AA0120_g2763 [Alternaria tenuissima]
VBB81748.1/33-210        -            178 NACHT_N              PF17100.5    213     9e-41  149.2   0.4   1   1   9.1e-44     1e-40  149.0   0.4    40   209     9   177     2   178 0.97 [subseq from] Putative protein of unknown function [Podospora comata]
PNP60635.1/72-292        -            221 NACHT_N              PF17100.5    213   9.1e-41  149.2   0.3   1   1   8.8e-44     1e-40  149.1   0.3     2   213     1   221     1   221 0.97 [subseq from] hypothetical protein FNYG_14638 [Fusarium nygamai]
EYE97965.1/103-321       -            219 NACHT_N              PF17100.5    213   9.3e-41  149.2   0.3   1   1     9e-44     1e-40  149.0   0.3     3   210     1   218     1   219 0.98 [subseq from] WD40 repeat-like protein [Aspergillus ruber CBS 135680]
OCK75162.1/9-211         -            203 NACHT_N              PF17100.5    213   9.3e-41  149.2   0.2   1   1   8.8e-44     1e-40  149.1   0.2    11   205     3   201     1   203 0.92 [subseq from] hypothetical protein K432DRAFT_467098, partial [Lepidopterella palustris CBS 459.81]
KIH87084.1/63-300        -            238 NACHT_N              PF17100.5    213   9.3e-41  149.2   0.9   1   1   9.7e-44   1.1e-40  148.9   0.9     1   213     1   238     1   238 0.95 [subseq from] hypothetical protein SPBR_05000 [Sporothrix brasiliensis 5110]
RFU25501.1/25-199        -            175 NACHT_N              PF17100.5    213   9.4e-41  149.2   0.1   1   1   9.6e-44   1.1e-40  149.0   0.1    42   211     6   174     2   175 0.97 [subseq from] hypothetical protein B7463_g10833, partial [Scytalidium lignicola]
XP_007804454.1/47-222    -            176 NACHT_N              PF17100.5    213     1e-40  149.1   2.3   1   1   1.1e-43   1.2e-40  148.8   2.3    39   210     5   175     2   176 0.97 [subseq from] hypothetical protein EPUS_05393 [Endocarpon pusillum Z07020] >ERF69851.1 hypothetical protein EPUS_05393 [Endocarpon pusillum Z07020]
XP_016631042.1/27-197    -            171 NACHT_N              PF17100.5    213     1e-40  149.0   0.2   1   1   9.7e-44   1.1e-40  148.9   0.2    45   210     6   170     1   171 0.98 [subseq from] hypothetical protein Z520_07033 [Fonsecaea multimorphosa CBS 102226] >KIX96919.1 hypothetical protein Z520_07033 [Fonsecaea multimorphosa CBS 102226] >OAL23117.1 hypothetical protein AYO22_06610 [Fonsecaea multimorphosa]
XP_024747232.1/40-260    -            221 NACHT_N              PF17100.5    213     1e-40  149.0   2.2   1   1     1e-43   1.2e-40  148.9   2.2     1   213     1   221     1   221 0.97 [subseq from] YVTN repeat-like/Quino protein amine dehydrogenase [Trichoderma citrinoviride] >PTB63912.1 YVTN repeat-like/Quino protein amine dehydrogenase [Trichoderma citrinoviride]
PGH17771.1/96-320        -            225 NACHT_N              PF17100.5    213   1.1e-40  149.0   2.0   1   1     1e-43   1.2e-40  148.8   2.0     2   210     1   225     1   225 0.95 [subseq from] hypothetical protein AJ79_00912 [Helicocarpus griseus UAMH5409]
XP_025392187.1/14-205    -            192 NACHT_N              PF17100.5    213   1.1e-40  149.0   0.3   1   1   1.1e-43   1.3e-40  148.7   0.3    18   205     7   191     3   192 0.91 [subseq from] ankyrin [Aspergillus eucalypticola CBS 122712] >PWY82524.1 ankyrin [Aspergillus eucalypticola CBS 122712]
XP_018069729.1/82-300    -            219 NACHT_N              PF17100.5    213   1.1e-40  149.0   1.5   1   1   1.1e-43   1.2e-40  148.8   1.5     2   210     1   218     1   219 0.94 [subseq from] hypothetical protein LY89DRAFT_719937 [Phialocephala scopiformis] >KUJ15374.1 hypothetical protein LY89DRAFT_719937 [Phialocephala scopiformis]
TGJ84975.1/21-198        -            178 NACHT_N              PF17100.5    213   1.2e-40  148.9   0.2   1   1   1.2e-43   1.4e-40  148.6   0.2    41   211     8   177     2   178 0.97 [subseq from] hypothetical protein E0Z10_g3807 [Xylaria hypoxylon]
RMZ90111.1/87-358        -            272 NACHT_N              PF17100.5    213   1.2e-40  148.8   0.6   1   1   1.4e-43   1.6e-40  148.5   0.6     1   209     1   271     1   272 0.98 [subseq from] hypothetical protein DV736_g2663, partial [Chaetothyriales sp. CBS 134916]
RYP87671.1/177-437       -            261 NACHT_N              PF17100.5    213   1.2e-40  148.8   0.0   1   1   1.2e-43   1.4e-40  148.6   0.0     1   213     1   261     1   261 0.98 [subseq from] hypothetical protein DL770_004750 [Monosporascus sp. CRB-9-2]
RPA72434.1/10-202        -            193 NACHT_N              PF17100.5    213   1.2e-40  148.8   0.7   1   1   1.2e-43   1.3e-40  148.7   0.7    18   211     4   192     1   193 0.95 [subseq from] hypothetical protein BJ508DRAFT_367261 [Ascobolus immersus RN42]
GAP84539.1/122-343       -            222 NACHT_N              PF17100.5    213   1.3e-40  148.8   0.0   1   1   1.2e-43   1.4e-40  148.6   0.0     1   210     1   221     1   222 0.98 [subseq from] putative NACHT and WD40 domain protein [Rosellinia necatrix]
RPA80566.1/50-311        -            262 NACHT_N              PF17100.5    213   1.3e-40  148.7   0.0   1   1   1.5e-43   1.8e-40  148.3   0.0    51   207     7   261     2   262 0.96 [subseq from] hypothetical protein BJ508DRAFT_128555 [Ascobolus immersus RN42]
KXG46363.1/22-208        -            187 NACHT_N              PF17100.5    213   1.3e-40  148.7   0.3   1   1   1.3e-43   1.5e-40  148.5   0.3    17   211     2   187     1   187 0.91 [subseq from] hypothetical protein PGRI_052190 [Penicillium griseofulvum]
KAA6406607.1/40-229      -            190 NACHT_N              PF17100.5    213   1.4e-40  148.6   0.7   1   1   1.3e-43   1.5e-40  148.5   0.7    17   209     3   189     1   190 0.96 [subseq from] hypothetical protein FRX48_09539 [Umbilicaria pustulata]
SLM33949.1/34-223        -            190 NACHT_N              PF17100.5    213   1.4e-40  148.6   0.6   1   1   1.3e-43   1.5e-40  148.5   0.6    17   209     3   189     1   190 0.96 [subseq from] P-loop containing nucleoside triphosphate hydrolase, partial [Umbilicaria pustulata]
XP_001222973.1/19-196    -            178 NACHT_N              PF17100.5    213   1.5e-40  148.6   0.2   1   1   1.4e-43   1.6e-40  148.4   0.2    36   209     5   177     1   178 0.97 [subseq from] hypothetical protein CHGG_03759 [Chaetomium globosum CBS 148.51] >EAQ87140.1 hypothetical protein CHGG_03759 [Chaetomium globosum CBS 148.51]
KAB5528994.1/99-326      -            228 NACHT_N              PF17100.5    213   1.5e-40  148.5   0.1   1   1   1.4e-43   1.7e-40  148.4   0.1     1   213     1   228     1   228 0.96 [subseq from] hypothetical protein GE09DRAFT_405345 [Coniochaeta sp. 2T2.1]
RYP40562.1/16-199        -            184 NACHT_N              PF17100.5    213   1.5e-40  148.5   0.8   1   1   1.4e-43   1.6e-40  148.4   0.8    27   210     7   183     1   184 0.96 [subseq from] hypothetical protein DL767_001562 [Monosporascus sp. MG133]
EIT74723.1/142-369       -            228 NACHT_N              PF17100.5    213   1.5e-40  148.5   0.2   1   1   1.5e-43   1.7e-40  148.3   0.2     2   210     1   227     1   228 0.97 [subseq from] WD40 repeat protein [Aspergillus oryzae 3.042]
RAQ68848.1/142-369       -            228 NACHT_N              PF17100.5    213   1.5e-40  148.5   0.2   1   1   1.5e-43   1.7e-40  148.3   0.2     2   210     1   227     1   228 0.97 [subseq from] WD-repeat protein [Aspergillus flavus] >RAQ78044.1 WD-repeat protein [Aspergillus flavus] >RMZ45117.1 WD-repeat protein [Aspergillus flavus]
XP_024742968.1/17-191    -            175 NACHT_N              PF17100.5    213   1.6e-40  148.5   1.6   1   1   1.5e-43   1.7e-40  148.3   1.6    40   210     5   174     1   175 0.97 [subseq from] hypothetical protein K444DRAFT_552579 [Hyaloscypha bicolor E] >PMD66064.1 hypothetical protein K444DRAFT_552579 [Hyaloscypha bicolor E]
XP_018035960.1/56-224    -            169 NACHT_N              PF17100.5    213   1.6e-40  148.4   0.7   1   1   1.5e-43   1.7e-40  148.3   0.7    45   210     4   168     1   169 0.97 [subseq from] C2H2 domain-containing protein [Paraphaeosphaeria sporulosa] >OAG05595.1 C2H2 domain-containing protein [Paraphaeosphaeria sporulosa]
RYC54476.1/16-200        -            185 NACHT_N              PF17100.5    213   1.6e-40  148.4   0.6   1   1   1.6e-43   1.8e-40  148.2   0.6    38   211    12   184     3   185 0.96 [subseq from] hypothetical protein CHU98_g11734, partial [Xylaria longipes]
PZC94611.1/2-166         -            165 NACHT_N              PF17100.5    213   1.6e-40  148.4   3.5   1   1   1.5e-43   1.8e-40  148.3   3.5    47   210     2   164     1   165 0.98 [subseq from] hypothetical protein A1F94_10762, partial [Pyrenophora tritici-repentis]
PZD26555.1/2-166         -            165 NACHT_N              PF17100.5    213   1.6e-40  148.4   3.5   1   1   1.5e-43   1.8e-40  148.3   3.5    47   210     2   164     1   165 0.98 [subseq from] hypothetical protein A1F97_10885, partial [Pyrenophora tritici-repentis]
XP_016592698.1/41-278    -            238 NACHT_N              PF17100.5    213   1.7e-40  148.3   1.0   1   1   1.8e-43     2e-40  148.1   1.0     1   213     1   238     1   238 0.95 [subseq from] ankyrin repeat protein [Sporothrix schenckii 1099-18] >KJR90022.1 ankyrin repeat protein [Sporothrix schenckii 1099-18]
CZR56608.1/173-351       -            179 NACHT_N              PF17100.5    213   1.8e-40  148.3   0.7   1   1   1.7e-43   1.9e-40  148.2   0.7    38   210     7   178     1   179 0.97 [subseq from] uncharacterized protein PAC_06497 [Phialocephala subalpina]
RYP20313.1/20-244        -            225 NACHT_N              PF17100.5    213   1.8e-40  148.3   0.2   1   1   1.7e-43     2e-40  148.1   0.2     1   213     1   225     1   225 0.97 [subseq from] hypothetical protein DL765_002876 [Monosporascus sp. GIB2]
RKL09186.1/110-328       -            219 NACHT_N              PF17100.5    213   1.9e-40  148.2   0.3   1   1   1.8e-43   2.1e-40  148.1   0.3     1   213     1   219     1   219 0.99 [subseq from] Vegetative incompatibility protein HET-E-1 [Fusarium oxysporum]
RKK20751.1/102-320       -            219 NACHT_N              PF17100.5    213   1.9e-40  148.2   0.4   1   1   1.8e-43   2.1e-40  148.0   0.4     1   213     1   219     1   219 0.99 [subseq from] Vegetative incompatibility protein HET-E-1 [Fusarium oxysporum f. sp. cepae] >RKK36834.1 Vegetative incompatibility protein HET-E-1 [Fusarium oxysporum f. sp. cepae] >RKK38058.1 Vegetative incompatibility protein HET-E-1 [Fusarium oxysporum f. sp. cepae]
CRL18986.1/15-191        -            177 NACHT_N              PF17100.5    213   1.9e-40  148.2   1.1   1   1     2e-43   2.3e-40  147.9   1.1    38   210     5   176     2   177 0.97 [subseq from] NACHT nucleoside triphosphatase [Penicillium camemberti]
PHH64812.1/61-283        -            223 NACHT_N              PF17100.5    213     2e-40  148.1   3.7   1   1   1.9e-43   2.2e-40  148.0   3.7     1   213     1   223     1   223 0.97 [subseq from] hypothetical protein CDD81_3878 [Ophiocordyceps australis]
PNP54991.1/62-270        -            209 NACHT_N              PF17100.5    213     2e-40  148.1   1.1   1   1     2e-43   2.3e-40  147.9   1.1     1   213     1   209     1   209 0.98 [subseq from] hypothetical protein THARTR1_04680 [Trichoderma harzianum]
RBQ71733.1/88-306        -            219 NACHT_N              PF17100.5    213   2.1e-40  148.0   1.6   1   1     2e-43   2.3e-40  147.9   1.6     1   213     1   219     1   219 0.94 [subseq from] hypothetical protein FVER14953_13486 [Fusarium verticillioides]
RYN40462.1/23-201        -            179 NACHT_N              PF17100.5    213   2.1e-40  148.0   0.2   1   1     2e-43   2.3e-40  147.9   0.2    38   211     6   178     1   179 0.97 [subseq from] hypothetical protein AA0114_g11104 [Alternaria tenuissima]
RYN71715.1/23-201        -            179 NACHT_N              PF17100.5    213   2.1e-40  148.0   0.2   1   1     2e-43   2.3e-40  147.9   0.2    38   211     6   178     1   179 0.97 [subseq from] hypothetical protein AA0117_g9282 [Alternaria alternata]
KMK55766.1/120-346       -            227 NACHT_N              PF17100.5    213   2.1e-40  148.0   0.2   1   1     2e-43   2.4e-40  147.9   0.2     1   209     1   225     1   227 0.97 [subseq from] NACHT and WD domain-containing protein [Aspergillus fumigatus Z5]
XP_746875.1/120-346      -            227 NACHT_N              PF17100.5    213   2.1e-40  148.0   0.2   1   1     2e-43   2.4e-40  147.9   0.2     1   209     1   225     1   227 0.97 [subseq from] NACHT and WD40 domain protein [Aspergillus fumigatus Af293] >EAL84837.1 NACHT and WD40 domain protein [Aspergillus fumigatus Af293]
XP_025556802.1/99-319    -            221 NACHT_N              PF17100.5    213   2.2e-40  148.0   2.6   1   1   2.1e-43   2.4e-40  147.8   2.6     1   212     1   221     1   221 0.98 [subseq from] hypothetical protein BO97DRAFT_11563 [Aspergillus homomorphus CBS 101889] >RAL17648.1 hypothetical protein BO97DRAFT_11563 [Aspergillus homomorphus CBS 101889]
XP_001554403.1/85-318    -            234 NACHT_N              PF17100.5    213   2.2e-40  148.0   0.2   1   1   2.2e-43   2.5e-40  147.8   0.2     2   213     1   234     1   234 0.98 [subseq from] hypothetical protein BCIN_04g00950 [Botrytis cinerea B05.10] >ATZ48880.1 hypothetical protein BCIN_04g00950 [Botrytis cinerea B05.10]
OAL43118.1/22-195        -            174 NACHT_N              PF17100.5    213   2.2e-40  148.0   0.1   1   1   2.1e-43   2.4e-40  147.9   0.1    42   211     5   173     1   174 0.97 [subseq from] hypothetical protein IQ07DRAFT_650395 [Pyrenochaeta sp. DS3sAY3a]
KOC11861.1/142-369       -            228 NACHT_N              PF17100.5    213   2.2e-40  147.9   0.4   1   1   2.2e-43   2.5e-40  147.8   0.4     2   210     1   227     1   228 0.98 [subseq from] hypothetical protein AFLA70_108g002471 [Aspergillus flavus AF70]
RAQ53546.1/142-369       -            228 NACHT_N              PF17100.5    213   2.2e-40  147.9   0.4   1   1   2.2e-43   2.5e-40  147.8   0.4     2   210     1   227     1   228 0.98 [subseq from] hypothetical protein AFGD_006626 [Aspergillus flavus]
XP_013946847.1/26-199    -            174 NACHT_N              PF17100.5    213   2.2e-40  147.9   0.6   1   1   2.3e-43   2.6e-40  147.7   0.6    44   211     7   173     2   174 0.98 [subseq from] hypothetical protein TRIATDRAFT_53227, partial [Trichoderma atroviride IMI 206040] >EHK48685.1 hypothetical protein TRIATDRAFT_53227, partial [Trichoderma atroviride IMI 206040]
OQD95723.1/16-191        -            176 NACHT_N              PF17100.5    213   2.3e-40  147.9   0.9   1   1   2.2e-43   2.5e-40  147.8   0.9    38   210     4   175     1   176 0.97 [subseq from] hypothetical protein PENSOL_c019G09356 [Penicillium solitum]
PWI65593.1/171-393       -            223 NACHT_N              PF17100.5    213   2.3e-40  147.9   0.0   1   1   2.2e-43   2.6e-40  147.8   0.0     1   213     1   223     1   223 0.98 [subseq from] hypothetical protein PCL_07012, partial [Purpureocillium lilacinum]
XP_018258131.1/65-286    -            222 NACHT_N              PF17100.5    213   2.4e-40  147.8   0.2   1   1   2.4e-43   2.7e-40  147.7   0.2     1   212     1   222     1   222 0.98 [subseq from] hypothetical protein FOXG_17206 [Fusarium oxysporum f. sp. lycopersici 4287] >KNB20086.1 hypothetical protein FOXG_17206 [Fusarium oxysporum f. sp. lycopersici 4287]
CCD34826.1/85-318        -            234 NACHT_N              PF17100.5    213   2.5e-40  147.8   0.2   1   1   2.5e-43   2.8e-40  147.6   0.2     2   213     1   234     1   234 0.98 [subseq from] similar to ankyrin repeat domain-containing protein [Botrytis cinerea T4]
KDN69904.1/48-228        -            181 NACHT_N              PF17100.5    213   2.5e-40  147.8   1.4   1   1   2.4e-43   2.7e-40  147.7   1.4    38   210     9   180     1   181 0.96 [subseq from] putative NACHT domain-containing protein [Colletotrichum sublineola]
CEL01360.1/53-266        -            214 NACHT_N              PF17100.5    213   2.7e-40  147.7   1.1   1   1   2.6e-43     3e-40  147.5   1.1     1   213     1   214     1   214 0.98 [subseq from] hypothetical protein ASPCAL00944 [Aspergillus calidoustus]
OXN27249.1/120-346       -            227 NACHT_N              PF17100.5    213   2.7e-40  147.7   0.2   1   1   2.6e-43     3e-40  147.5   0.2     1   209     1   225     1   227 0.97 [subseq from] hypothetical protein CDV57_03018 [Aspergillus fumigatus]
XP_006673887.1/42-280    -            239 NACHT_N              PF17100.5    213   2.7e-40  147.7   1.4   1   1   2.7e-43   3.1e-40  147.5   1.4     2   210     1   238     1   239 0.98 [subseq from] NACHT and WD40 domain protein [Cordyceps militaris CM01] >EGX88642.1 NACHT and WD40 domain protein [Cordyceps militaris CM01]
KAB2100548.1/48-221      -            174 NACHT_N              PF17100.5    213   2.7e-40  147.7   0.2   1   1   2.6e-43   2.9e-40  147.6   0.2    42   210     6   173     1   174 0.94 [subseq from] hypothetical protein AG0111_0g11207 [Alternaria gaisen]
EDP48003.1/120-346       -            227 NACHT_N              PF17100.5    213   2.7e-40  147.7   0.2   1   1   2.6e-43     3e-40  147.5   0.2     1   209     1   225     1   227 0.97 [subseq from] NACHT and WD domain protein [Aspergillus fumigatus A1163]
OCL01989.1/10-214        -            205 NACHT_N              PF17100.5    213   2.8e-40  147.6   0.1   1   1   2.6e-43     3e-40  147.5   0.1    12   207     3   203     1   205 0.93 [subseq from] hypothetical protein AOQ84DRAFT_328059, partial [Glonium stellatum]
PSN71159.1/53-219        -            167 NACHT_N              PF17100.5    213   2.8e-40  147.6   0.1   1   1   2.7e-43   3.1e-40  147.5   0.1    55   210    12   166     2   167 0.95 [subseq from] hypothetical protein BS50DRAFT_546300 [Corynespora cassiicola Philippines]
GAT22517.1/17-210        -            194 NACHT_N              PF17100.5    213   2.9e-40  147.6   0.2   1   1     3e-43   3.4e-40  147.3   0.2    19   206     5   192     2   194 0.82 [subseq from] NACHT domain protein [Aspergillus luchuensis]
KIM97512.1/27-198        -            172 NACHT_N              PF17100.5    213   2.9e-40  147.6   0.0   1   1   2.8e-43   3.2e-40  147.4   0.0    42   212     3   172     1   172 0.98 [subseq from] hypothetical protein OIDMADRAFT_44237 [Oidiodendron maius Zn]
RBR16152.1/88-306        -            219 NACHT_N              PF17100.5    213   2.9e-40  147.6   1.3   1   1   2.8e-43   3.3e-40  147.4   1.3     1   213     1   219     1   219 0.93 [subseq from] hypothetical protein FVER53590_13486 [Fusarium verticillioides]
CVK98885.1/75-296        -            222 NACHT_N              PF17100.5    213   2.9e-40  147.6   0.4   1   1   2.9e-43   3.3e-40  147.4   0.4     1   212     1   222     1   222 0.98 [subseq from] related to vegetatible incompatibility protein HET-E-1 [Fusarium mangiferae]
OPB37023.1/89-308        -            220 NACHT_N              PF17100.5    213     3e-40  147.5   0.1   1   1     3e-43   3.4e-40  147.4   0.1     1   213     1   220     1   220 0.98 [subseq from] hypothetical protein A0O28_0039350 [Trichoderma guizhouense]
RYP79052.1/10-191        -            182 NACHT_N              PF17100.5    213     3e-40  147.5   0.1   1   1   2.8e-43   3.2e-40  147.4   0.1    37   210     9   181     1   182 0.96 [subseq from] hypothetical protein DL771_000030 [Monosporascus sp. 5C6A]
CZR67570.1/200-422       -            223 NACHT_N              PF17100.5    213   3.1e-40  147.5   1.5   1   1   3.1e-43   3.5e-40  147.3   1.5     2   208     1   221     1   223 0.95 [subseq from] uncharacterized protein PAC_17469 [Phialocephala subalpina]
RYO27313.1/51-216        -            166 NACHT_N              PF17100.5    213   3.2e-40  147.5   0.5   1   1     3e-43   3.4e-40  147.4   0.5    47   208     4   164     1   166 0.97 [subseq from] hypothetical protein AA0113_g12319 [Alternaria arborescens]
XP_028500044.1/51-216    -            166 NACHT_N              PF17100.5    213   3.2e-40  147.5   0.5   1   1     3e-43   3.4e-40  147.4   0.5    47   208     4   164     1   166 0.97 [subseq from] hypothetical protein AA0111_g12357 [Alternaria arborescens] >RYO13132.1 hypothetical protein AA0111_g12357 [Alternaria arborescens]
XP_024764496.1/22-198    -            177 NACHT_N              PF17100.5    213   3.2e-40  147.5   0.0   1   1   3.2e-43   3.7e-40  147.2   0.0    40   211     6   176     2   177 0.97 [subseq from] hypothetical protein M441DRAFT_299452 [Trichoderma asperellum CBS 433.97] >PTB44819.1 hypothetical protein M441DRAFT_299452 [Trichoderma asperellum CBS 433.97]
PKK47848.1/78-289        -            212 NACHT_N              PF17100.5    213   3.3e-40  147.4   0.6   1   1   3.2e-43   3.7e-40  147.2   0.6     1   213     1   212     1   212 0.97 [subseq from] hypothetical protein CI102_8172 [Trichoderma harzianum]
XP_024770044.1/78-289    -            212 NACHT_N              PF17100.5    213   3.3e-40  147.4   0.6   1   1   3.2e-43   3.7e-40  147.2   0.6     1   213     1   212     1   212 0.97 [subseq from] hypothetical protein M431DRAFT_485765 [Trichoderma harzianum CBS 226.95] >PTB50367.1 hypothetical protein M431DRAFT_485765 [Trichoderma harzianum CBS 226.95]
GAQ42380.1/13-208        -            196 NACHT_N              PF17100.5    213   3.4e-40  147.4   0.3   1   1   3.6e-43   4.1e-40  147.1   0.3    17   205     7   195     3   196 0.93 [subseq from] NACHT domain protein [Aspergillus niger]
XP_007826912.1/22-200    -            179 NACHT_N              PF17100.5    213   3.5e-40  147.3   0.5   1   1   3.2e-43   3.7e-40  147.2   0.5    40   212     8   179     1   179 0.97 [subseq from] hypothetical protein PFICI_00140 [Pestalotiopsis fici W106-1] >ETS86312.1 hypothetical protein PFICI_00140 [Pestalotiopsis fici W106-1]
XP_018690777.1/26-197    -            172 NACHT_N              PF17100.5    213   3.5e-40  147.3   0.2   1   1   3.3e-43   3.8e-40  147.2   0.2    43   211     3   171     1   172 0.97 [subseq from] hypothetical protein AYL99_08148 [Fonsecaea erecta] >OAP57410.1 hypothetical protein AYL99_08148 [Fonsecaea erecta]
XP_024754998.1/124-350   -            227 NACHT_N              PF17100.5    213   3.5e-40  147.3   1.2   1   1   3.4e-43     4e-40  147.1   1.2     1   212     1   227     1   227 0.96 [subseq from] hypothetical protein M441DRAFT_205216 [Trichoderma asperellum CBS 433.97] >PTB35321.1 hypothetical protein M441DRAFT_205216 [Trichoderma asperellum CBS 433.97]
KZL76817.1/844-1022      -            179 NACHT_N              PF17100.5    213   3.5e-40  147.3   0.5   1   1   3.6e-43   4.1e-40  147.1   0.5    40   210     9   178     2   179 0.97 [subseq from] NACHT domain protein [Colletotrichum tofieldiae]
TID18364.1/11-192        -            182 NACHT_N              PF17100.5    213   3.6e-40  147.3   2.0   1   1   3.3e-43   3.8e-40  147.2   2.0    34   208     7   179     1   182 0.96 [subseq from] C2H2 and C2HC zinc finger [Venturia nashicola]
TLD27943.1/11-192        -            182 NACHT_N              PF17100.5    213   3.6e-40  147.3   2.0   1   1   3.3e-43   3.8e-40  147.2   2.0    34   208     7   179     1   182 0.96 [subseq from] C2H2 and C2HC zinc finger [Venturia nashicola]
ODM17235.1/27-244        -            218 NACHT_N              PF17100.5    213   3.6e-40  147.3   0.2   1   1   3.5e-43   4.1e-40  147.1   0.2     3   209     1   217     1   218 0.97 [subseq from] hypothetical protein SI65_06910 [Aspergillus cristatus]
OCL00980.1/135-354       -            220 NACHT_N              PF17100.5    213   3.7e-40  147.2   0.4   1   1   3.6e-43   4.2e-40  147.1   0.4     1   208     1   219     1   220 0.93 [subseq from] hypothetical protein K441DRAFT_691870 [Cenococcum geophilum 1.58]
XP_009229554.1/96-342    -            247 NACHT_N              PF17100.5    213   3.8e-40  147.2   1.2   1   1   4.2e-43   4.8e-40  146.9   1.2     1   211     1   246     1   247 0.96 [subseq from] hypothetical protein GGTG_13384 [Gaeumannomyces tritici R3-111a-1] >EJT69116.1 hypothetical protein GGTG_13384 [Gaeumannomyces tritici R3-111a-1]
XP_024748381.1/116-335   -            220 NACHT_N              PF17100.5    213   3.8e-40  147.2   0.1   1   1   3.8e-43   4.3e-40  147.0   0.1     2   209     1   218     1   220 0.94 [subseq from] WD40 repeat-like protein [Trichoderma citrinoviride] >PTB65061.1 WD40 repeat-like protein [Trichoderma citrinoviride]
RYN87367.1/57-220        -            164 NACHT_N              PF17100.5    213   3.9e-40  147.2   0.2   1   1   3.6e-43   4.1e-40  147.1   0.2    50   208     5   162     1   164 0.94 [subseq from] hypothetical protein AA0119_g12432 [Alternaria tenuissima]
RYO03954.1/53-216        -            164 NACHT_N              PF17100.5    213   3.9e-40  147.2   0.2   1   1   3.6e-43   4.1e-40  147.1   0.2    50   208     5   162     1   164 0.94 [subseq from] hypothetical protein AA0121_g12946 [Alternaria tenuissima]
PWI63943.1/233-455       -            223 NACHT_N              PF17100.5    213   3.9e-40  147.2   0.0   1   1   3.8e-43   4.3e-40  147.0   0.0     1   213     1   223     1   223 0.98 [subseq from] hypothetical protein PCL_02564 [Purpureocillium lilacinum]
KDN70108.1/102-336       -            235 NACHT_N              PF17100.5    213   3.9e-40  147.2   0.1   1   1   3.8e-43   4.4e-40  147.0   0.1     2   208     1   233     1   235 0.97 [subseq from] hypothetical protein CSUB01_12021 [Colletotrichum sublineola]
RSM06019.1/57-273        -            217 NACHT_N              PF17100.5    213   3.9e-40  147.1   0.6   1   1   3.8e-43   4.4e-40  147.0   0.6     2   210     1   216     1   217 0.95 [subseq from] hypothetical protein CDV31_009354 [Fusarium ambrosium]
RHZ69153.1/129-353       -            225 NACHT_N              PF17100.5    213   4.1e-40  147.1   0.9   1   1   4.2e-43   4.8e-40  146.8   0.9     1   207     1   223     1   224 0.95 [subseq from] hypothetical protein CDV55_102618 [Aspergillus turcosus] >RLM00391.1 hypothetical protein CFD26_107825 [Aspergillus turcosus]
RYN24917.1/23-201        -            179 NACHT_N              PF17100.5    213   4.2e-40  147.1   0.2   1   1   3.9e-43   4.5e-40  147.0   0.2    39   211     7   178     1   179 0.97 [subseq from] hypothetical protein AA0112_g8871 [Alternaria arborescens]
OCL05557.1/19-194        -            176 NACHT_N              PF17100.5    213   4.2e-40  147.0   0.4   1   1   4.1e-43   4.7e-40  146.9   0.4    45   211     4   175     1   176 0.96 [subseq from] hypothetical protein AOQ84DRAFT_413235, partial [Glonium stellatum]
ORX96342.1/20-198        -            179 NACHT_N              PF17100.5    213   4.3e-40  147.0   0.1   1   1   4.4e-43   5.1e-40  146.8   0.1    40   210     9   178     2   179 0.97 [subseq from] hypothetical protein BCR34DRAFT_181469 [Clohesyomyces aquaticus]
PIG87801.1/119-346       -            228 NACHT_N              PF17100.5    213   4.3e-40  147.0   0.2   1   1   4.3e-43   4.9e-40  146.8   0.2     2   210     1   227     1   228 0.98 [subseq from] WD-repeat protein [Aspergillus arachidicola]
XP_007787481.1/20-191    -            172 NACHT_N              PF17100.5    213   4.5e-40  146.9   0.0   1   1   4.2e-43   4.9e-40  146.8   0.0    43   210     6   171     1   172 0.97 [subseq from] hypothetical protein EPUS_06174 [Endocarpon pusillum Z07020] >ERF75134.1 hypothetical protein EPUS_06174 [Endocarpon pusillum Z07020]
OOO09156.1/142-369       -            228 NACHT_N              PF17100.5    213   4.6e-40  146.9   0.3   1   1   4.5e-43   5.2e-40  146.7   0.3     2   210     1   227     1   228 0.97 [subseq from] WD-40 repeat-containing protein [Aspergillus oryzae]
ORY00158.1/25-199        -            175 NACHT_N              PF17100.5    213   4.6e-40  146.9   0.2   1   1   4.4e-43     5e-40  146.8   0.2    40   211     4   174     1   175 0.98 [subseq from] hypothetical protein BCR34DRAFT_606363 [Clohesyomyces aquaticus]
XP_031089908.1/72-293    -            222 NACHT_N              PF17100.5    213   4.7e-40  146.9   0.4   1   1   4.5e-43   5.2e-40  146.8   0.4     1   211     1   221     1   222 0.98 [subseq from] uncharacterized protein FPRO_08853 [Fusarium proliferatum ET1] >CZR49406.1 uncharacterized protein FPRO_08853 [Fusarium proliferatum ET1]
PNP76753.1/52-275        -            224 NACHT_N              PF17100.5    213   4.7e-40  146.9   0.5   1   1   4.6e-43   5.3e-40  146.7   0.5     1   213     1   224     1   224 0.97 [subseq from] hypothetical protein FNYG_09856 [Fusarium nygamai]
OCK78869.1/167-400       -            234 NACHT_N              PF17100.5    213   4.7e-40  146.9   0.2   1   1   4.8e-43   5.5e-40  146.7   0.2     1   213     1   234     1   234 0.97 [subseq from] WD40 repeat-like protein [Lepidopterella palustris CBS 459.81]
PNP85487.1/88-304        -            217 NACHT_N              PF17100.5    213     5e-40  146.8   2.6   1   1   4.9e-43   5.6e-40  146.6   2.6     1   213     1   217     1   217 0.95 [subseq from] hypothetical protein FNYG_01316 [Fusarium nygamai]
OCK72951.1/5-193         -            189 NACHT_N              PF17100.5    213     5e-40  146.8   0.3   1   1   4.8e-43   5.5e-40  146.7   0.3    17   210     4   188     1   189 0.98 [subseq from] hypothetical protein K432DRAFT_430820, partial [Lepidopterella palustris CBS 459.81]
OXV09744.1/70-298        -            229 NACHT_N              PF17100.5    213   5.1e-40  146.8   0.2   1   1     5e-43   5.7e-40  146.6   0.2     1   213     1   229     1   229 0.98 [subseq from] hypothetical protein Egran_02491, partial [Elaphomyces granulatus]
RSL53440.1/24-198        -            175 NACHT_N              PF17100.5    213   5.4e-40  146.7   0.0   1   1   5.5e-43   6.3e-40  146.5   0.0    43   211     7   174     2   175 0.97 [subseq from] hypothetical protein CEP53_007742 [Fusarium sp. AF-6]
XP_011328611.1/80-307    -            228 NACHT_N              PF17100.5    213   5.5e-40  146.7   0.5   1   1   5.4e-43   6.2e-40  146.5   0.5     2   213     1   228     1   228 0.95 [subseq from] hypothetical protein FGSG_09171 [Fusarium graminearum PH-1] >ESU15705.1 hypothetical protein FGSG_09171 [Fusarium graminearum PH-1] >EYB26820.1 hypothetical protein FG05_09171 [Fusarium graminearum] >CEF84825.1 unnamed protein product [Fusarium graminearum]
TGO79465.1/78-285        -            208 NACHT_N              PF17100.5    213   5.5e-40  146.7   1.2   1   1   5.7e-43   6.5e-40  146.4   1.2     1   209     1   207     1   208 0.97 [subseq from] hypothetical protein BELL_0032g00300 [Botrytis elliptica]
XP_031020935.1/90-325    -            236 NACHT_N              PF17100.5    213   5.5e-40  146.7   0.6   1   1     7e-43     8e-40  146.1   0.6     2   213     1   236     1   236 0.93 [subseq from] uncharacterized protein FIESC28_00844 [Fusarium coffeatum] >RBR26344.1 hypothetical protein FIESC28_00844 [Fusarium coffeatum]
OIW25039.1/3-240         -            238 NACHT_N              PF17100.5    213   5.6e-40  146.6   0.2   1   1   5.8e-43   6.7e-40  146.4   0.2     1   213     1   238     1   238 0.94 [subseq from] hypothetical protein CONLIGDRAFT_583713, partial [Coniochaeta ligniaria NRRL 30616]
RAO67477.1/21-200        -            180 NACHT_N              PF17100.5    213     6e-40  146.6   0.8   1   1   5.6e-43   6.4e-40  146.4   0.8    38   212     7   180     1   180 0.97 [subseq from] hypothetical protein BHQ10_003489 [Talaromyces amestolkiae]
OAL07653.1/14-195        -            182 NACHT_N              PF17100.5    213     6e-40  146.5   0.0   1   1   5.6e-43   6.5e-40  146.4   0.0    36   211     7   181     1   182 0.97 [subseq from] hypothetical protein IQ06DRAFT_372603 [Stagonospora sp. SRC1lsM3a]
PMD14292.1/18-193        -            176 NACHT_N              PF17100.5    213   6.2e-40  146.5   3.0   1   1   6.3e-43   7.2e-40  146.3   3.0    40   210     6   175     2   176 0.97 [subseq from] hypothetical protein NA56DRAFT_393481 [Pezoloma ericae]
RYO89631.1/120-344       -            225 NACHT_N              PF17100.5    213   6.3e-40  146.5   0.0   1   1   6.1e-43     7e-40  146.3   0.0     1   213     1   225     1   225 0.97 [subseq from] hypothetical protein DL764_008551 [Monosporascus ibericus]
RYN16465.1/4-165         -            162 NACHT_N              PF17100.5    213   6.3e-40  146.5   0.4   1   1   5.9e-43   6.8e-40  146.4   0.4    50   208     3   160     1   162 0.97 [subseq from] hypothetical protein AA0112_g12495 [Alternaria arborescens]
XP_024727045.1/19-200    -            182 NACHT_N              PF17100.5    213   6.3e-40  146.5   0.3   1   1   5.9e-43   6.8e-40  146.4   0.3    40   212    11   182     1   182 0.96 [subseq from] NACHT domain protein [Hyaloscypha bicolor E] >PMD50141.1 NACHT domain protein [Hyaloscypha bicolor E]
KIH86483.1/106-339       -            234 NACHT_N              PF17100.5    213   6.3e-40  146.5   0.5   1   1   6.3e-43   7.2e-40  146.3   0.5     1   208     1   233     1   234 0.95 [subseq from] ankyrin repeat protein [Sporothrix brasiliensis 5110]
XP_022579555.1/21-207    -            187 NACHT_N              PF17100.5    213   6.7e-40  146.4   0.3   1   1   6.5e-43   7.5e-40  146.2   0.3    17   211     2   187     1   187 0.89 [subseq from] hypothetical protein ASPZODRAFT_17959 [Penicilliopsis zonata CBS 506.65] >OJJ45045.1 hypothetical protein ASPZODRAFT_17959 [Penicilliopsis zonata CBS 506.65]
CUS12299.1/99-286        -            188 NACHT_N              PF17100.5    213   6.8e-40  146.4   0.1   1   1   6.3e-43   7.3e-40  146.3   0.1    34   210    11   187     1   188 0.92 [subseq from] unnamed protein product [Tuber aestivum]
KAB8067585.1/72-295      -            224 NACHT_N              PF17100.5    213   6.8e-40  146.4   0.0   1   1   6.6e-43   7.6e-40  146.2   0.0     1   213     1   224     1   224 0.97 [subseq from] hypothetical protein BDV29DRAFT_163215 [Aspergillus leporis]
OAR00404.1/151-372       -            222 NACHT_N              PF17100.5    213   6.9e-40  146.3   0.2   1   1   6.7e-43   7.7e-40  146.2   0.2     1   210     1   221     1   222 0.98 [subseq from] hypothetical protein LLEC1_01355 [Cordyceps confragosa]
KXH33074.1/49-272        -            224 NACHT_N              PF17100.5    213     7e-40  146.3   0.1   1   1   6.8e-43   7.8e-40  146.2   0.1     1   212     1   224     1   224 0.98 [subseq from] hypothetical protein CSIM01_05209 [Colletotrichum simmondsii]
PGH29643.1/121-346       -            226 NACHT_N              PF17100.5    213     7e-40  146.3   0.4   1   1   6.8e-43   7.8e-40  146.2   0.4     2   209     1   224     1   226 0.95 [subseq from] hypothetical protein GX50_07601 [Emmonsia crescens]
KLP17121.1/89-306        -            218 NACHT_N              PF17100.5    213   7.2e-40  146.3   2.1   1   1   6.9e-43     8e-40  146.1   2.1     2   213     1   218     1   218 0.96 [subseq from] vegetatible incompatibility protein HET-E-1 [Fusarium fujikuroi]
XP_023435002.1/89-306    -            218 NACHT_N              PF17100.5    213   7.2e-40  146.3   2.1   1   1   6.9e-43     8e-40  146.1   2.1     2   213     1   218     1   218 0.96 [subseq from] related to vegetatible incompatibility protein HET-E-1 [Fusarium fujikuroi IMI 58289] >CCT72924.1 related to vegetatible incompatibility protein HET-E-1 [Fusarium fujikuroi IMI 58289] >SCO24927.1 related to vegetatible incompatibility protein HET-E-1 [Fusarium fujikuroi] >SCO53973.1 related to vegetatible incompatibility protein HET-E-1 [Fusarium fujikuroi] >QGI68541.1 hypothetical protein CEK27_012512 [Fusarium fujikuroi] >QGI85738.1 hypothetical protein CEK25_012467 [Fusarium fujikuroi] >QGI99433.1 hypothetical protein CEK26_012502 [Fusarium fujikuroi]
XP_013264907.1/31-201    -            171 NACHT_N              PF17100.5    213   7.3e-40  146.3   1.1   1   1   6.9e-43   7.9e-40  146.2   1.1    44   210     5   170     1   171 0.97 [subseq from] hypothetical protein A1O9_00289 [Exophiala aquamarina CBS 119918] >KEF62317.1 hypothetical protein A1O9_00289 [Exophiala aquamarina CBS 119918]
PVI03077.1/18-194        -            177 NACHT_N              PF17100.5    213   7.4e-40  146.3   0.4   1   1   6.9e-43   7.9e-40  146.2   0.4    39   210     6   176     1   177 0.96 [subseq from] hypothetical protein DM02DRAFT_521550, partial [Periconia macrospinosa]
OBS14970.1/72-292        -            221 NACHT_N              PF17100.5    213   7.7e-40  146.2   0.3   1   1   7.5e-43   8.6e-40  146.0   0.3     2   213     1   221     1   221 0.98 [subseq from] hypothetical protein FPOA_14004 [Fusarium poae]
TRX91448.1/24-200        -            177 NACHT_N              PF17100.5    213   7.8e-40  146.2   0.2   1   1   7.5e-43   8.6e-40  146.0   0.2    45   211    11   176     2   177 0.97 [subseq from] hypothetical protein FHL15_007672 [Xylaria flabelliformis]
OBS17333.1/72-292        -            221 NACHT_N              PF17100.5    213   7.8e-40  146.2   0.4   1   1   7.6e-43   8.8e-40  146.0   0.4     2   213     1   221     1   221 0.98 [subseq from] hypothetical protein FPOA_12153 [Fusarium poae]
ODM23012.1/27-244        -            218 NACHT_N              PF17100.5    213   7.9e-40  146.2   0.9   1   1   7.7e-43   8.8e-40  146.0   0.9     3   210     1   218     1   218 0.97 [subseq from] hypothetical protein SI65_00601 [Aspergillus cristatus]
RBA17552.1/72-293        -            222 NACHT_N              PF17100.5    213   7.9e-40  146.2   0.3   1   1   7.6e-43   8.8e-40  146.0   0.3     1   211     1   221     1   222 0.98 [subseq from] hypothetical protein FPRO05_11267 [Fusarium proliferatum]
PHH88576.1/58-274        -            217 NACHT_N              PF17100.5    213   7.9e-40  146.2   1.9   1   1   7.7e-43   8.8e-40  146.0   1.9     1   210     1   217     1   217 0.96 [subseq from] hypothetical protein CDD83_7357 [Cordyceps sp. RAO-2017]
XP_013952171.1/1-221     -            221 NACHT_N              PF17100.5    213   7.9e-40  146.2   0.2   1   1   7.6e-43   8.8e-40  146.0   0.2     1   211     1   220     1   221 0.98 [subseq from] hypothetical protein TRIVIDRAFT_132302, partial [Trichoderma virens Gv29-8] >EHK17970.1 hypothetical protein TRIVIDRAFT_132302, partial [Trichoderma virens Gv29-8]
SLM40742.1/9-197         -            189 NACHT_N              PF17100.5    213     8e-40  146.1   0.1   1   1   8.1e-43   9.3e-40  145.9   0.1    45   210    23   188     2   189 0.89 [subseq from] P-loop containing nucleoside triphosphate hydrolase [Umbilicaria pustulata]
EMT69311.1/102-320       -            219 NACHT_N              PF17100.5    213   8.1e-40  146.1   0.2   1   1   7.9e-43     9e-40  146.0   0.2     1   213     1   219     1   219 0.99 [subseq from] Vegetative incompatibility protein HET-E-1 [Fusarium oxysporum f. sp. cubense race 4]
XP_031054130.1/110-328   -            219 NACHT_N              PF17100.5    213   8.1e-40  146.1   0.2   1   1   7.9e-43     9e-40  146.0   0.2     1   213     1   219     1   219 0.99 [subseq from] uncharacterized protein FOIG_14918 [Fusarium oxysporum f. sp. cubense tropical race 4 54006] >EXL92040.1 hypothetical protein FOIG_14918 [Fusarium oxysporum f. sp. cubense tropical race 4 54006] >TXC00927.1 hypothetical protein FocTR4_00007927 [Fusarium oxysporum f. sp. cubense]
KAE8445745.1/27-199      -            173 NACHT_N              PF17100.5    213   8.1e-40  146.1   0.1   1   1     8e-43   9.2e-40  145.9   0.1    44   211     6   172     2   173 0.98 [subseq from] hypothetical protein EG329_012924 [Venturia inaequalis]
XP_018689748.1/24-197    -            174 NACHT_N              PF17100.5    213   8.4e-40  146.1   0.4   1   1   8.6e-43   9.9e-40  145.8   0.4    43   210     7   173     2   174 0.97 [subseq from] hypothetical protein AYL99_09560 [Fonsecaea erecta] >OAP56381.1 hypothetical protein AYL99_09560 [Fonsecaea erecta]
PMD43143.1/7-189         -            183 NACHT_N              PF17100.5    213   8.4e-40  146.1   1.0   1   1   7.9e-43   9.1e-40  146.0   1.0    23   209     3   182     1   183 0.95 [subseq from] hypothetical protein L207DRAFT_423864 [Hyaloscypha variabilis F]
ETS03694.1/93-317        -            225 NACHT_N              PF17100.5    213   8.7e-40  146.0   0.4   1   1   8.5e-43   9.8e-40  145.9   0.4     1   213     1   225     1   225 0.98 [subseq from] hypothetical protein M419DRAFT_74171 [Trichoderma reesei RUT C-30]
TEY39703.1/85-318        -            234 NACHT_N              PF17100.5    213   8.8e-40  146.0   0.2   1   1   8.7e-43     1e-39  145.8   0.2     2   213     1   234     1   234 0.99 [subseq from] hypothetical protein BOTCAL_0453g00070 [Botryotinia calthae]
XP_011119522.1/22-198    -            177 NACHT_N              PF17100.5    213   8.9e-40  146.0   0.4   1   1     9e-43     1e-39  145.8   0.4    43   210    10   176     2   177 0.93 [subseq from] hypothetical protein AOL_s00043g734 [Arthrobotrys oligospora ATCC 24927] >EGX52000.1 hypothetical protein AOL_s00043g734 [Arthrobotrys oligospora ATCC 24927]
RBR09732.1/22-198        -            177 NACHT_N              PF17100.5    213   8.9e-40  146.0   0.4   1   1   8.8e-43     1e-39  145.8   0.4    42   212     8   177     2   177 0.97 [subseq from] hypothetical protein FVER53590_11785 [Fusarium verticillioides]
XP_018062082.1/8-188     -            181 NACHT_N              PF17100.5    213   8.9e-40  146.0   2.2   1   1   8.9e-43     1e-39  145.8   2.2    34   207     7   179     1   180 0.96 [subseq from] hypothetical protein LY89DRAFT_630770 [Phialocephala scopiformis] >KUJ07727.1 hypothetical protein LY89DRAFT_630770 [Phialocephala scopiformis]
TDZ21744.1/94-312        -            219 NACHT_N              PF17100.5    213   8.9e-40  146.0   0.2   1   1   8.6e-43   9.9e-40  145.8   0.2     1   213     1   219     1   219 0.96 [subseq from] Vegetative incompatibility protein HET-E-1 [Colletotrichum orbiculare MAFF 240422]
GAQ05449.1/67-285        -            219 NACHT_N              PF17100.5    213   9.1e-40  146.0   0.1   1   1   8.8e-43     1e-39  145.8   0.1     3   210     2   218     1   219 0.99 [subseq from] vegetative incompatibility protein HET-E-1 [Aspergillus lentulus]
PVH71957.1/38-265        -            228 NACHT_N              PF17100.5    213   9.3e-40  145.9   1.2   1   1   9.1e-43     1e-39  145.8   1.2     2   213     1   228     1   228 0.98 [subseq from] hypothetical protein DL98DRAFT_399416, partial [Cadophora sp. DSE1049]
XP_025483531.1/57-284    -            228 NACHT_N              PF17100.5    213   9.4e-40  145.9   1.1   1   1   9.2e-43   1.1e-39  145.7   1.1     1   213     1   228     1   228 0.91 [subseq from] hypothetical protein BO87DRAFT_393526 [Aspergillus neoniger CBS 115656] >PYH38053.1 hypothetical protein BO87DRAFT_393526 [Aspergillus neoniger CBS 115656]
KAA8895842.1/27-195      -            169 NACHT_N              PF17100.5    213   9.5e-40  145.9   0.0   1   1   8.9e-43     1e-39  145.8   0.0    49   211     6   168     1   169 0.98 [subseq from] ankyrin repeat-containing domain protein [Sphaerosporella brunnea]
KEY72976.1/20-197        -            178 NACHT_N              PF17100.5    213   9.5e-40  145.9   0.6   1   1   9.6e-43   1.1e-39  145.7   0.6    45   211    12   177     4   178 0.97 [subseq from] hypothetical protein S7711_04649 [Stachybotrys chartarum IBT 7711]
OQD67723.1/16-191        -            176 NACHT_N              PF17100.5    213   9.6e-40  145.9   0.8   1   1     9e-43     1e-39  145.8   0.8    38   210     4   175     1   176 0.97 [subseq from] hypothetical protein PENPOL_c003G02203 [Penicillium polonicum]
XP_008726100.1/14-208    -            195 NACHT_N              PF17100.5    213   9.7e-40  145.9   0.2   1   1   9.2e-43   1.1e-39  145.7   0.2    15   210     4   194     1   195 0.95 [subseq from] hypothetical protein G647_03533 [Cladophialophora carrionii CBS 160.54] >ETI24164.1 hypothetical protein G647_03533 [Cladophialophora carrionii CBS 160.54]
XP_001262684.1/124-347   -            224 NACHT_N              PF17100.5    213   9.8e-40  145.9   0.1   1   1     1e-42   1.2e-39  145.6   0.1     1   207     1   223     1   223 0.97 [subseq from] wd-repeat protein [Aspergillus fischeri NRRL 181] >EAW20787.1 wd-repeat protein [Aspergillus fischeri NRRL 181]
RMJ17032.1/23-198        -            176 NACHT_N              PF17100.5    213     1e-39  145.8   0.0   1   1   9.5e-43   1.1e-39  145.7   0.0    42   211     7   175     1   176 0.97 [subseq from] hypothetical protein CDV36_003297 [Fusarium sp. AF-12]
PGH10423.1/94-319        -            226 NACHT_N              PF17100.5    213     1e-39  145.8   0.5   1   1     1e-42   1.2e-39  145.6   0.5     2   210     1   225     1   226 0.89 [subseq from] hypothetical protein GX51_00182 [Blastomyces parvus]
TVY89373.1/18-190        -            173 NACHT_N              PF17100.5    213   1.1e-39  145.7   0.3   1   1   9.9e-43   1.1e-39  145.6   0.3    42   210     5   172     1   173 0.97 [subseq from] Vegetative incompatibility protein HET-E-1 [Lachnellula willkommii]
KKZ62642.1/95-320        -            226 NACHT_N              PF17100.5    213   1.1e-39  145.7   0.6   1   1     1e-42   1.2e-39  145.6   0.6     2   209     1   224     1   226 0.95 [subseq from] hypothetical protein EMCG_03052 [Emmonsia crescens UAMH 3008]
OAQ74440.1/117-339       -            223 NACHT_N              PF17100.5    213   1.1e-39  145.7   0.0   1   1     1e-42   1.2e-39  145.6   0.0     1   213     1   223     1   223 0.98 [subseq from] Vegetative incompatibility protein HET-E-1 [Purpureocillium lilacinum]
XP_016254132.1/27-197    -            171 NACHT_N              PF17100.5    213   1.1e-39  145.7   0.0   1   1     1e-42   1.1e-39  145.6   0.0    44   211     4   170     1   171 0.97 [subseq from] hypothetical protein PV07_00730 [Cladophialophora immunda] >KIW33916.1 hypothetical protein PV07_00730 [Cladophialophora immunda]
OCK89940.1/21-201        -            181 NACHT_N              PF17100.5    213   1.1e-39  145.7   0.0   1   1   9.9e-43   1.1e-39  145.6   0.0    38   212     8   181     1   181 0.96 [subseq from] hypothetical protein K441DRAFT_581861 [Cenococcum geophilum 1.58]
XP_018036074.1/24-198    -            175 NACHT_N              PF17100.5    213   1.1e-39  145.7   0.1   1   1   1.1e-42   1.3e-39  145.4   0.1    42   210     7   174     2   175 0.97 [subseq from] hypothetical protein CC84DRAFT_1244173 [Paraphaeosphaeria sporulosa] >OAG05709.1 hypothetical protein CC84DRAFT_1244173 [Paraphaeosphaeria sporulosa]
XP_001262713.1/70-288    -            219 NACHT_N              PF17100.5    213   1.1e-39  145.7   0.1   1   1   1.1e-42   1.2e-39  145.5   0.1     3   210     2   218     1   219 0.99 [subseq from] WD domain protein [Aspergillus fischeri NRRL 181] >EAW20816.1 WD domain protein [Aspergillus fischeri NRRL 181]
PWI65468.1/279-501       -            223 NACHT_N              PF17100.5    213   1.1e-39  145.7   0.0   1   1   1.1e-42   1.2e-39  145.5   0.0     1   213     1   223     1   223 0.98 [subseq from] hypothetical protein PCL_07069 [Purpureocillium lilacinum]
XP_022581907.1/61-275    -            215 NACHT_N              PF17100.5    213   1.1e-39  145.7   0.1   1   1   1.1e-42   1.3e-39  145.5   0.1     2   209     1   214     1   215 0.97 [subseq from] hypothetical protein ASPZODRAFT_166592 [Penicilliopsis zonata CBS 506.65] >OJJ47397.1 hypothetical protein ASPZODRAFT_166592 [Penicilliopsis zonata CBS 506.65]
XP_024735775.1/116-343   -            228 NACHT_N              PF17100.5    213   1.1e-39  145.6   1.2   1   1   1.1e-42   1.3e-39  145.5   1.2     2   210     1   227     1   228 0.99 [subseq from] hypothetical protein K444DRAFT_630533 [Hyaloscypha bicolor E] >PMD58871.1 hypothetical protein K444DRAFT_630533 [Hyaloscypha bicolor E]
XP_007801558.1/10-209    -            200 NACHT_N              PF17100.5    213   1.2e-39  145.6   0.0   1   1   1.1e-42   1.3e-39  145.5   0.0    12   204     3   200     1   200 0.96 [subseq from] hypothetical protein EPUS_04271 [Endocarpon pusillum Z07020] >ERF72836.1 hypothetical protein EPUS_04271 [Endocarpon pusillum Z07020]
PSN67186.1/33-203        -            171 NACHT_N              PF17100.5    213   1.2e-39  145.6   0.4   1   1   1.2e-42   1.4e-39  145.4   0.4    48   212     8   171     3   171 0.97 [subseq from] hypothetical protein BS50DRAFT_384791 [Corynespora cassiicola Philippines]
KIL86170.1/51-274        -            224 NACHT_N              PF17100.5    213   1.2e-39  145.6   3.2   1   1   1.2e-42   1.3e-39  145.4   3.2     1   213     1   224     1   224 0.96 [subseq from] hypothetical protein FAVG1_10566 [Fusarium avenaceum]
OXN06412.1/120-346       -            227 NACHT_N              PF17100.5    213   1.2e-39  145.5   0.1   1   1   1.2e-42   1.4e-39  145.4   0.1     1   209     1   225     1   227 0.97 [subseq from] hypothetical protein CDV58_04145 [Aspergillus fumigatus]
RKK88948.1/18-207        -            190 NACHT_N              PF17100.5    213   1.2e-39  145.5   0.9   1   1   1.2e-42   1.4e-39  145.4   0.9    16   210     4   189     1   190 0.88 [subseq from] hypothetical protein BFJ71_g12648 [Fusarium oxysporum]
RKL14188.1/18-207        -            190 NACHT_N              PF17100.5    213   1.2e-39  145.5   0.9   1   1   1.2e-42   1.4e-39  145.4   0.9    16   210     4   189     1   190 0.88 [subseq from] hypothetical protein BFJ68_g6581 [Fusarium oxysporum]
KIL93778.1/32-203        -            172 NACHT_N              PF17100.5    213   1.3e-39  145.5   0.0   1   1   1.3e-42   1.5e-39  145.3   0.0    40   207     6   172     2   172 0.98 [subseq from] hypothetical protein FAVG1_02339 [Fusarium avenaceum]
RHZ49195.1/88-319        -            232 NACHT_N              PF17100.5    213   1.3e-39  145.5   0.8   1   1   1.2e-42   1.4e-39  145.3   0.8     3   213     1   232     1   232 0.96 [subseq from] hypothetical protein CDV55_100690 [Aspergillus turcosus]
XP_011393433.1/64-235    -            172 NACHT_N              PF17100.5    213   1.3e-39  145.5   0.3   1   1   1.3e-42   1.5e-39  145.2   0.3    43   210     5   171     2   172 0.98 [subseq from] NACHT domain-containing protein [Neurospora crassa OR74A] >ESA44365.1 NACHT domain-containing protein [Neurospora crassa OR74A] >KHE89316.1 hypothetical protein GE21DRAFT_2385 [Neurospora crassa]
RFU34722.1/14-192        -            179 NACHT_N              PF17100.5    213   1.3e-39  145.4   1.0   1   1   1.4e-42   1.6e-39  145.2   1.0    38   209     6   177     2   179 0.95 [subseq from] hypothetical protein B7463_g1661, partial [Scytalidium lignicola]
EXL39405.1/57-277        -            221 NACHT_N              PF17100.5    213   1.3e-39  145.4   1.5   1   1   1.3e-42   1.5e-39  145.2   1.5     2   213     1   221     1   221 0.97 [subseq from] hypothetical protein FOCG_17986 [Fusarium oxysporum f. sp. radicis-lycopersici 26381]
EXM17762.1/75-296        -            222 NACHT_N              PF17100.5    213   1.3e-39  145.4   0.7   1   1   1.3e-42   1.5e-39  145.2   0.7     1   212     1   222     1   222 0.98 [subseq from] hypothetical protein FOTG_14136 [Fusarium oxysporum f. sp. vasinfectum 25433]
KAA8620684.1/59-283      -            225 NACHT_N              PF17100.5    213   1.4e-39  145.3   0.5   1   1   1.4e-42   1.6e-39  145.2   0.5     3   213     2   225     1   225 0.97 [subseq from] hypothetical protein SMACR_09902 [Sordaria macrospora]
RYC79718.1/65-266        -            202 NACHT_N              PF17100.5    213   1.4e-39  145.3   1.4   1   1   9.5e-42   1.1e-38  142.4   1.4     1   213     1   202     1   202 0.97 [subseq from] Vegetative incompatibility protein HET-E-1 [Fusarium oxysporum f. sp. narcissi]
XP_025559593.1/19-189    -            171 NACHT_N              PF17100.5    213   1.4e-39  145.3   0.5   1   1   1.3e-42   1.5e-39  145.2   0.5    45   210     6   170     1   171 0.96 [subseq from] hypothetical protein BO88DRAFT_428610 [Aspergillus vadensis CBS 113365] >PYH65799.1 hypothetical protein BO88DRAFT_428610 [Aspergillus vadensis CBS 113365]
XP_026603128.1/55-272    -            218 NACHT_N              PF17100.5    213   1.4e-39  145.3   0.8   1   1   1.4e-42   1.6e-39  145.2   0.8     1   213     1   218     1   218 0.97 [subseq from] hypothetical protein DSM5745_06808 [Aspergillus mulundensis] >RDW76816.1 hypothetical protein DSM5745_06808 [Aspergillus mulundensis]
QGA13846.1/62-287        -            226 NACHT_N              PF17100.5    213   1.4e-39  145.3   4.8   1   1   1.4e-42   1.6e-39  145.2   4.8     2   209     1   225     1   226 0.98 [subseq from] hypothetical protein EYB26_001497 [Talaromyces marneffei] >KAE8556135.1 hypothetical protein EYB25_000835 [Talaromyces marneffei]
CVK91852.1/33-203        -            171 NACHT_N              PF17100.5    213   1.5e-39  145.3   0.0   1   1   1.4e-42   1.6e-39  145.2   0.0    40   207     5   171     1   171 0.98 [subseq from] uncharacterized protein FPRN_09654 [Fusarium proliferatum]
RKL45038.1/33-203        -            171 NACHT_N              PF17100.5    213   1.5e-39  145.3   0.0   1   1   1.4e-42   1.6e-39  145.2   0.0    40   207     5   171     1   171 0.98 [subseq from] hypothetical protein BFJ72_g3688 [Fusarium proliferatum]
RAK81228.1/103-320       -            218 NACHT_N              PF17100.5    213   1.5e-39  145.3   0.4   1   1   1.4e-42   1.6e-39  145.1   0.4     2   207     1   215     1   218 0.98 [subseq from] WD40 repeat-like protein [Aspergillus fijiensis CBS 313.89]
RWA09407.1/71-306        -            236 NACHT_N              PF17100.5    213   1.5e-39  145.3   0.5   1   1   1.7e-42     2e-39  144.8   0.5     1   213     1   236     1   236 0.93 [subseq from] hypothetical protein EKO27_g5694 [Xylaria grammica]
RLL95400.1/88-319        -            232 NACHT_N              PF17100.5    213   1.5e-39  145.2   0.9   1   1   1.5e-42   1.7e-39  145.0   0.9     3   213     1   232     1   232 0.95 [subseq from] hypothetical protein CFD26_101821 [Aspergillus turcosus]
GAM39617.1/71-299        -            229 NACHT_N              PF17100.5    213   1.6e-39  145.1   0.1   1   1   1.6e-42   1.8e-39  145.0   0.1     1   211     1   228     1   229 0.94 [subseq from] hypothetical protein TCE0_034r11314 [Talaromyces cellulolyticus]
OCK96003.1/22-195        -            174 NACHT_N              PF17100.5    213   1.7e-39  145.1   0.3   1   1   1.7e-42   1.9e-39  144.9   0.3    46   209     9   172     2   174 0.96 [subseq from] hypothetical protein K441DRAFT_608632 [Cenococcum geophilum 1.58]
XP_016267210.1/21-195    -            175 NACHT_N              PF17100.5    213   1.7e-39  145.0   0.1   1   1   1.8e-42     2e-39  144.8   0.1    42   211     6   174     2   175 0.97 [subseq from] hypothetical protein PV06_02611 [Exophiala oligosperma] >KIW46994.1 hypothetical protein PV06_02611 [Exophiala oligosperma]
KAE8376302.1/3-230       -            228 NACHT_N              PF17100.5    213   1.8e-39  145.0   0.4   1   1   1.7e-42     2e-39  144.8   0.4     2   210     1   227     1   228 0.96 [subseq from] hypothetical protein BDV26DRAFT_294231 [Aspergillus bertholletius]
OTA07541.1/113-331       -            219 NACHT_N              PF17100.5    213   1.8e-39  145.0   0.0   1   1   1.7e-42     2e-39  144.8   0.0     1   209     1   217     1   219 0.97 [subseq from] hypothetical protein A9Z42_0084430 [Trichoderma parareesei]
XP_022499653.1/24-197    -            174 NACHT_N              PF17100.5    213   1.8e-39  145.0   0.1   1   1   1.7e-42   1.9e-39  144.9   0.1    42   210     6   173     1   174 0.97 [subseq from] hypothetical protein AYO20_06058 [Fonsecaea nubica] >OAL34641.1 hypothetical protein AYO20_06058 [Fonsecaea nubica]
CEJ82927.1/92-308        -            217 NACHT_N              PF17100.5    213   1.8e-39  145.0   1.3   1   1   1.8e-42   2.1e-39  144.8   1.3     2   209     1   216     1   217 0.98 [subseq from] hypothetical protein VHEMI02966 [Torrubiella hemipterigena]
OPB43531.1/65-286        -            222 NACHT_N              PF17100.5    213   1.8e-39  144.9   0.1   1   1   1.8e-42   2.1e-39  144.8   0.1     1   213     1   222     1   222 0.96 [subseq from] hypothetical protein A0O28_0098190 [Trichoderma guizhouense]
TGO44385.1/79-290        -            212 NACHT_N              PF17100.5    213   1.9e-39  144.9   0.3   1   1   1.8e-42   2.1e-39  144.8   0.3     3   209     2   211     1   212 0.95 [subseq from] hypothetical protein BOTNAR_0837g00020 [Botryotinia narcissicola]
RYP28744.1/24-209        -            186 NACHT_N              PF17100.5    213   1.9e-39  144.9   0.4   1   1   1.8e-42   2.1e-39  144.8   0.4    32   210     7   185     1   186 0.88 [subseq from] hypothetical protein DL767_007087 [Monosporascus sp. MG133]
PMD22478.1/23-198        -            176 NACHT_N              PF17100.5    213     2e-39  144.8   1.0   1   1   1.9e-42   2.2e-39  144.7   1.0    38   210     4   175     1   176 0.97 [subseq from] hypothetical protein NA56DRAFT_747750 [Pezoloma ericae]
KFY83682.1/60-255        -            196 NACHT_N              PF17100.5    213     2e-39  144.8   0.1   1   1   1.9e-42   2.2e-39  144.7   0.1    16   205     2   194     1   196 0.98 [subseq from] hypothetical protein V500_10012 [Pseudogymnoascus sp. VKM F-4518 (FW-2643)]
PCD25329.1/683-901       -            219 NACHT_N              PF17100.5    213   2.1e-39  144.8   1.6   1   1     2e-42   2.3e-39  144.6   1.6     2   213     1   219     1   219 0.95 [subseq from] hypothetical protein AU210_014436 [Fusarium oxysporum f. sp. radicis-cucumerinum]
RKL52221.1/89-307        -            219 NACHT_N              PF17100.5    213   2.1e-39  144.8   1.6   1   1     2e-42   2.3e-39  144.6   1.6     2   213     1   219     1   219 0.95 [subseq from] Vegetative incompatibility protein HET-E-1 [Fusarium oxysporum]
KUL81578.1/72-315        -            244 NACHT_N              PF17100.5    213   2.1e-39  144.8   0.4   1   1   2.1e-42   2.4e-39  144.6   0.4     1   208     1   242     1   244 0.94 [subseq from] hypothetical protein ZTR_09847 [Talaromyces verruculosus]
CEJ82920.1/92-308        -            217 NACHT_N              PF17100.5    213   2.1e-39  144.8   1.3   1   1     2e-42   2.3e-39  144.6   1.3     2   209     1   216     1   217 0.98 [subseq from] hypothetical protein VHEMI02960 [Torrubiella hemipterigena]
XP_016586038.1/114-342   -            229 NACHT_N              PF17100.5    213   2.1e-39  144.8   2.7   1   1     2e-42   2.3e-39  144.6   2.7     2   213     1   229     1   229 0.98 [subseq from] ankyrin repeat protein [Sporothrix schenckii 1099-18] >KJR83362.1 ankyrin repeat protein [Sporothrix schenckii 1099-18]
RJE17667.1/75-300        -            226 NACHT_N              PF17100.5    213   2.1e-39  144.8   0.3   1   1     2e-42   2.3e-39  144.6   0.3     3   213     2   226     1   226 0.95 [subseq from] NACHT domain protein [Aspergillus sclerotialis]
PHH83656.1/46-267        -            222 NACHT_N              PF17100.5    213   2.1e-39  144.8   5.5   1   1   2.1e-42   2.4e-39  144.6   5.5     2   213     1   222     1   222 0.96 [subseq from] hypothetical protein CDD82_5414 [Ophiocordyceps australis]
RYP93380.1/10-195        -            186 NACHT_N              PF17100.5    213   2.1e-39  144.7   0.6   1   1   2.1e-42   2.4e-39  144.6   0.6    18   210     4   185     1   186 0.86 [subseq from] hypothetical protein DL770_000423 [Monosporascus sp. CRB-9-2]
PMD42806.1/13-200        -            188 NACHT_N              PF17100.5    213   2.2e-39  144.7   1.1   1   1   2.2e-42   2.5e-39  144.5   1.1    37   211    14   187     2   188 0.95 [subseq from] NACHT domain protein [Hyaloscypha variabilis F]
OBS29595.1/27-201        -            175 NACHT_N              PF17100.5    213   2.2e-39  144.7   0.0   1   1   2.1e-42   2.4e-39  144.6   0.0    40   210     5   174     1   175 0.97 [subseq from] hypothetical protein FPOA_03532 [Fusarium poae]
XP_015405225.1/142-369   -            228 NACHT_N              PF17100.5    213   2.2e-39  144.7   0.3   1   1   2.2e-42   2.5e-39  144.5   0.3     2   210     1   227     1   228 0.98 [subseq from] hypothetical protein ANOM_007131 [Aspergillus nomius NRRL 13137] >KNG84302.1 hypothetical protein ANOM_007131 [Aspergillus nomius NRRL 13137]
XP_023449726.1/18-197    -            180 NACHT_N              PF17100.5    213   2.3e-39  144.7   0.3   1   1   2.1e-42   2.5e-39  144.5   0.3    34   210     4   179     1   180 0.97 [subseq from] Vegetative incompatibility protein HET-E-1 [Cercospora beticola] >PIA89572.1 Vegetative incompatibility protein HET-E-1 [Cercospora beticola]
RFU81298.1/58-275        -            218 NACHT_N              PF17100.5    213   2.3e-39  144.7   0.4   1   1   2.2e-42   2.6e-39  144.5   0.4     2   213     1   218     1   218 0.95 [subseq from] high-affinity glucose transporter [Trichoderma arundinaceum]
TEA12808.1/347-565       -            219 NACHT_N              PF17100.5    213   2.3e-39  144.7   0.1   1   1   2.2e-42   2.5e-39  144.5   0.1     1   213     1   219     1   219 0.96 [subseq from] Vegetative incompatibility protein HET-E-1 [Colletotrichum sidae]
OBT70089.1/22-192        -            171 NACHT_N              PF17100.5    213   2.3e-39  144.6   0.3   1   1   2.2e-42   2.5e-39  144.5   0.3    41   208     3   169     1   171 0.97 [subseq from] hypothetical protein VE03_00429 [Pseudogymnoascus sp. 23342-1-I1]
RYC65780.1/76-306        -            231 NACHT_N              PF17100.5    213   2.4e-39  144.6   0.4   1   1   2.4e-42   2.8e-39  144.4   0.4     1   205     1   229     1   231 0.94 [subseq from] hypothetical protein CHU98_g423 [Xylaria longipes]
OWY43385.1/16-195        -            180 NACHT_N              PF17100.5    213   2.4e-39  144.6   0.0   1   1   2.3e-42   2.6e-39  144.5   0.0    38   211     7   179     1   180 0.97 [subseq from] putative nacht domain protein [Alternaria alternata]
XP_013954865.1/61-289    -            229 NACHT_N              PF17100.5    213   2.5e-39  144.5   0.3   1   1   2.4e-42   2.8e-39  144.4   0.3     2   213     1   229     1   229 0.96 [subseq from] hypothetical protein TRIVIDRAFT_49885 [Trichoderma virens Gv29-8] >EHK20670.1 hypothetical protein TRIVIDRAFT_49885 [Trichoderma virens Gv29-8]
XP_020128863.1/23-194    -            172 NACHT_N              PF17100.5    213   2.5e-39  144.5   1.2   1   1   2.6e-42     3e-39  144.3   1.2    43   210     5   171     2   172 0.97 [subseq from] zinc finger protein [Diplodia corticola] >OJD32603.1 zinc finger protein [Diplodia corticola]
XP_007728573.1/14-208    -            195 NACHT_N              PF17100.5    213   2.6e-39  144.5   0.1   1   1   2.7e-42   3.1e-39  144.2   0.1    16   209     5   193     2   195 0.85 [subseq from] hypothetical protein A1O3_00233 [Capronia epimyces CBS 606.96] >EXJ91683.1 hypothetical protein A1O3_00233 [Capronia epimyces CBS 606.96]
KFY91996.1/819-1045      -            227 NACHT_N              PF17100.5    213   2.7e-39  144.4   0.1   1   1   2.6e-42     3e-39  144.3   0.1     1   213     1   227     1   227 0.98 [subseq from] hypothetical protein V500_04379, partial [Pseudogymnoascus sp. VKM F-4518 (FW-2643)]
RVD85886.1/22-197        -            176 NACHT_N              PF17100.5    213   2.7e-39  144.4   0.2   1   1   2.5e-42   2.9e-39  144.3   0.2    39   207     6   173     1   176 0.94 [subseq from] hypothetical protein DFL_004190 [Arthrobotrys flagrans]
XP_014173123.1/167-391   -            225 NACHT_N              PF17100.5    213   2.7e-39  144.4   1.3   1   1   2.6e-42     3e-39  144.2   1.3     1   213     1   225     1   225 0.98 [subseq from] ankyrin repeat protein [Grosmannia clavigera kw1407] >EFX03641.1 ankyrin repeat protein [Grosmannia clavigera kw1407]
XP_024744836.1/72-293    -            222 NACHT_N              PF17100.5    213   2.8e-39  144.4   0.4   1   1   2.7e-42   3.1e-39  144.2   0.4     1   213     1   222     1   222 0.94 [subseq from] hypothetical protein BBK36DRAFT_1036363, partial [Trichoderma citrinoviride] >PTB61516.1 hypothetical protein BBK36DRAFT_1036363, partial [Trichoderma citrinoviride]
RSL51240.1/62-278        -            217 NACHT_N              PF17100.5    213   2.9e-39  144.3   0.9   1   1   2.9e-42   3.3e-39  144.1   0.9     2   210     1   216     1   217 0.95 [subseq from] hypothetical protein CEP53_008505 [Fusarium sp. AF-6]
GAM34260.1/295-522       -            228 NACHT_N              PF17100.5    213     3e-39  144.3   2.1   1   1   2.9e-42   3.3e-39  144.1   2.1     2   210     1   228     1   228 0.99 [subseq from] hypothetical protein TCE0_015f01725 [Talaromyces cellulolyticus]
PCH06184.1/337-564       -            228 NACHT_N              PF17100.5    213     3e-39  144.3   2.1   1   1   2.9e-42   3.3e-39  144.1   2.1     2   210     1   228     1   228 0.99 [subseq from] Hypothetical protein PENO1_018770 [Penicillium sp. 'occitanis'] >PCH07069.1 hypothetical protein PENOC_020870 [Penicillium sp. 'occitanis']
OQE03120.1/25-207        -            183 NACHT_N              PF17100.5    213   3.2e-39  144.2   0.1   1   1   3.3e-42   3.8e-39  143.9   0.1    50   211    23   183     2   183 0.87 [subseq from] hypothetical protein PENVUL_c035G02046 [Penicillium vulpinum]
XP_013274859.1/35-213    -            179 NACHT_N              PF17100.5    213   3.3e-39  144.1   1.0   1   1   3.4e-42     4e-39  143.9   1.0    37   209     6   177     2   179 0.97 [subseq from] hypothetical protein Z518_02377 [Rhinocladiella mackenziei CBS 650.93] >KIX07723.1 hypothetical protein Z518_02377 [Rhinocladiella mackenziei CBS 650.93]
OBS23023.1/19-196        -            178 NACHT_N              PF17100.5    213   3.3e-39  144.1   0.0   1   1   3.1e-42   3.6e-39  144.0   0.0    37   208     6   176     1   178 0.97 [subseq from] hypothetical protein FPOA_09341 [Fusarium poae]
ERS98991.1/114-342       -            229 NACHT_N              PF17100.5    213   3.4e-39  144.1   2.7   1   1   3.3e-42   3.8e-39  143.9   2.7     2   213     1   229     1   229 0.98 [subseq from] hypothetical protein HMPREF1624_04186 [Sporothrix schenckii ATCC 58251]
EWC46299.1/15-190        -            176 NACHT_N              PF17100.5    213   3.5e-39  144.1   0.0   1   1   3.2e-42   3.7e-39  144.0   0.0    39   201     9   174     1   176 0.84 [subseq from] hypothetical protein DRE_04470 [Drechslerella stenobrocha 248]
KKF96006.1/67-288        -            222 NACHT_N              PF17100.5    213   3.5e-39  144.1   2.8   1   1   3.4e-42   3.9e-39  143.9   2.8     1   213     1   222     1   222 0.93 [subseq from] Vegetative incompatibility protein HET-E-1 [Ceratocystis platani]
ORY16158.1/39-208        -            170 NACHT_N              PF17100.5    213   3.5e-39  144.0   0.1   1   1   3.6e-42   4.1e-39  143.8   0.1    50   210    10   169     2   170 0.94 [subseq from] C2H2 domain-containing protein [Clohesyomyces aquaticus]
SLM39561.1/37-212        -            176 NACHT_N              PF17100.5    213   3.6e-39  144.0   0.1   1   1   3.7e-42   4.3e-39  143.8   0.1    43   209     9   175     2   176 0.96 [subseq from] P-loop containing nucleoside triphosphate hydrolase [Umbilicaria pustulata]
TGJ70373.1/22-199        -            178 NACHT_N              PF17100.5    213   3.7e-39  144.0   0.2   1   1   3.8e-42   4.3e-39  143.7   0.2    44   211    11   177     2   178 0.94 [subseq from] hypothetical protein EYR41_006339 [Arthrobotrys oligospora]
XP_026601985.1/10-214    -            205 NACHT_N              PF17100.5    213   3.8e-39  143.9   0.2   1   1   3.7e-42   4.2e-39  143.8   0.2    13   212     3   205     1   205 0.95 [subseq from] Uncharacterized protein DSM5745_07937 [Aspergillus mulundensis] >RDW72765.1 Uncharacterized protein DSM5745_07937 [Aspergillus mulundensis]
OCK96437.1/1-224         -            224 NACHT_N              PF17100.5    213     4e-39  143.8   0.1   1   1   3.9e-42   4.5e-39  143.7   0.1     3   213     1   224     1   224 0.98 [subseq from] hypothetical protein K441DRAFT_430711, partial [Cenococcum geophilum 1.58]
RSL87190.1/70-287        -            218 NACHT_N              PF17100.5    213     4e-39  143.8   2.1   1   1   3.9e-42   4.5e-39  143.7   2.1     2   212     1   218     1   218 0.95 [subseq from] hypothetical protein CEP51_002368 [Fusarium sp. AF-3]
XP_025488580.1/146-371   -            226 NACHT_N              PF17100.5    213   4.1e-39  143.8   0.1   1   1     4e-42   4.6e-39  143.6   0.1     4   213     2   226     1   226 0.96 [subseq from] WD40 repeat-like protein, partial [Aspergillus uvarum CBS 121591] >PYH78380.1 WD40 repeat-like protein, partial [Aspergillus uvarum CBS 121591]
EPE06410.1/154-391       -            238 NACHT_N              PF17100.5    213   4.4e-39  143.7   0.1   1   1   4.7e-42   5.4e-39  143.4   0.1     1   213     1   238     1   238 0.95 [subseq from] ankyrin repeat protein [Ophiostoma piceae UAMH 11346]
XP_025527493.1/103-332   -            230 NACHT_N              PF17100.5    213   4.6e-39  143.7   0.5   1   1   4.4e-42   5.1e-39  143.5   0.5     2   209     1   229     1   230 0.96 [subseq from] hypothetical protein BO86DRAFT_362547 [Aspergillus japonicus CBS 114.51] >RAH81599.1 hypothetical protein BO86DRAFT_362547 [Aspergillus japonicus CBS 114.51]
OJJ40138.1/116-339       -            224 NACHT_N              PF17100.5    213   4.6e-39  143.7   0.4   1   1   4.4e-42   5.1e-39  143.5   0.4     2   209     1   222     1   224 0.98 [subseq from] hypothetical protein ASPWEDRAFT_192530 [Aspergillus wentii DTO 134E9]
RSM04577.1/70-287        -            218 NACHT_N              PF17100.5    213   5.1e-39  143.5   1.7   1   1     5e-42   5.7e-39  143.3   1.7     2   212     1   218     1   218 0.95 [subseq from] hypothetical protein CEP52_006721 [Fusarium sp. AF-4]
RYN19214.1/17-192        -            176 NACHT_N              PF17100.5    213   5.2e-39  143.5   0.1   1   1   4.8e-42   5.5e-39  143.4   0.1    40   208     8   175     1   176 0.96 [subseq from] hypothetical protein AA0115_g10836 [Alternaria tenuissima] >RYN86474.1 hypothetical protein AA0119_g12858 [Alternaria tenuissima] >RYO07627.1 hypothetical protein AA0121_g11711 [Alternaria tenuissima] >RYO66099.1 hypothetical protein AA0116_g2885 [Alternaria tenuissima]
KIW69456.1/20-193        -            174 NACHT_N              PF17100.5    213   5.3e-39  143.5   0.5   1   1     5e-42   5.7e-39  143.3   0.5    40   210     5   173     1   174 0.97 [subseq from] hypothetical protein PV04_05333 [Phialophora americana]
OAX84576.1/95-320        -            226 NACHT_N              PF17100.5    213   5.3e-39  143.4   0.5   1   1   5.2e-42   5.9e-39  143.3   0.5     2   210     1   225     1   226 0.91 [subseq from] hypothetical protein ACJ72_01054 [Emmonsia sp. CAC-2015a]
XP_024679049.1/70-288    -            219 NACHT_N              PF17100.5    213   5.3e-39  143.4   0.0   1   1   5.1e-42   5.9e-39  143.3   0.0     3   210     2   218     1   219 0.99 [subseq from] WD domain protein [Aspergillus novofumigatus IBT 16806] >PKX90454.1 WD domain protein [Aspergillus novofumigatus IBT 16806]
KUL85671.1/71-299        -            229 NACHT_N              PF17100.5    213   5.4e-39  143.4   0.1   1   1   5.3e-42   6.1e-39  143.2   0.1     1   211     1   228     1   229 0.94 [subseq from] hypothetical protein ZTR_08889 [Talaromyces verruculosus]
XP_022577720.1/14-190    -            177 NACHT_N              PF17100.5    213   5.4e-39  143.4   1.1   1   1   5.5e-42   6.3e-39  143.2   1.1    41   210     8   176     2   177 0.97 [subseq from] hypothetical protein ASPZODRAFT_103600 [Penicilliopsis zonata CBS 506.65] >OJJ43210.1 hypothetical protein ASPZODRAFT_103600 [Penicilliopsis zonata CBS 506.65]
XP_001940335.1/38-214    -            177 NACHT_N              PF17100.5    213   5.5e-39  143.4   0.9   1   1   5.4e-42   6.2e-39  143.2   0.9    32   211     6   176     1   177 0.96 [subseq from] conserved hypothetical protein [Pyrenophora tritici-repentis Pt-1C-BFP] >EDU43054.1 conserved hypothetical protein [Pyrenophora tritici-repentis Pt-1C-BFP]
KEY79851.1/120-342       -            223 NACHT_N              PF17100.5    213   5.6e-39  143.4   0.1   1   1   5.4e-42   6.2e-39  143.2   0.1     1   204     1   220     1   223 0.96 [subseq from] hypothetical protein NACHT and WD40 [Aspergillus fumigatus var. RP-2014]
EQB57126.1/10-187        -            178 NACHT_N              PF17100.5    213   5.7e-39  143.3   0.1   1   1   5.7e-42   6.6e-39  143.2   0.1    41   212     8   178     2   178 0.97 [subseq from] hypothetical protein CGLO_02763 [Colletotrichum gloeosporioides Cg-14]
EWZ94179.1/24-197        -            174 NACHT_N              PF17100.5    213   5.8e-39  143.3   0.1   1   1     6e-42   6.8e-39  143.1   0.1    42   210     6   173     2   174 0.98 [subseq from] hypothetical protein FOWG_04547 [Fusarium oxysporum f. sp. lycopersici MN25] >RKK15005.1 hypothetical protein BFJ65_g11549 [Fusarium oxysporum f. sp. cepae] >RKK27945.1 hypothetical protein BFJ66_g16421 [Fusarium oxysporum f. sp. cepae] >RKK30688.1 hypothetical protein BFJ67_g15617 [Fusarium oxysporum f. sp. cepae]
RKL16693.1/24-197        -            174 NACHT_N              PF17100.5    213   5.8e-39  143.3   0.1   1   1     6e-42   6.8e-39  143.1   0.1    42   210     6   173     2   174 0.98 [subseq from] hypothetical protein BFJ70_g14981 [Fusarium oxysporum]
OIW26601.1/85-318        -            234 NACHT_N              PF17100.5    213   5.8e-39  143.3   0.0   1   1   5.8e-42   6.6e-39  143.1   0.0     3   213     2   234     1   234 0.95 [subseq from] hypothetical protein CONLIGDRAFT_481751 [Coniochaeta ligniaria NRRL 30616]
ENH74378.1/83-313        -            231 NACHT_N              PF17100.5    213     6e-39  143.3   0.9   1   1   5.9e-42   6.8e-39  143.1   0.9     2   213     1   231     1   231 0.95 [subseq from] hypothetical protein FOC1_g10009786 [Fusarium oxysporum f. sp. cubense race 1]
OKP12650.1/35-241        -            207 NACHT_N              PF17100.5    213   6.1e-39  143.3   0.7   1   1   1.3e-41   1.4e-38  142.0   0.7    36   213    14   207     1   207 0.95 [subseq from] hypothetical protein PENSUB_1743 [Penicillium subrubescens]
XP_007804790.1/12-192    -            181 NACHT_N              PF17100.5    213   6.2e-39  143.2   0.5   1   1   6.5e-42   7.4e-39  143.0   0.5    37   211     7   180     2   181 0.97 [subseq from] hypothetical protein EPUS_01862 [Endocarpon pusillum Z07020] >ERF69533.1 hypothetical protein EPUS_01862 [Endocarpon pusillum Z07020]
XP_024736293.1/7-191     -            185 NACHT_N              PF17100.5    213   6.3e-39  143.2   0.3   1   1     6e-42   6.9e-39  143.1   0.3    21   209     2   184     1   185 0.97 [subseq from] hypothetical protein K444DRAFT_613362 [Hyaloscypha bicolor E] >PMD59389.1 hypothetical protein K444DRAFT_613362 [Hyaloscypha bicolor E]
PCH06501.1/71-299        -            229 NACHT_N              PF17100.5    213   6.4e-39  143.2   0.1   1   1   6.3e-42   7.3e-39  143.0   0.1     1   211     1   228     1   229 0.96 [subseq from] Hypothetical protein PENO1_016700 [Penicillium sp. 'occitanis'] >PCH07409.1 hypothetical protein PENOC_019560 [Penicillium sp. 'occitanis']
GAW17421.1/73-308        -            236 NACHT_N              PF17100.5    213   6.4e-39  143.2   0.3   1   1   8.1e-42   9.3e-39  142.7   0.3     1   213     1   236     1   236 0.92 [subseq from] hypothetical protein ANO14919_068780 [fungal sp. No.14919]
OAA35246.1/19-208        -            190 NACHT_N              PF17100.5    213   6.5e-39  143.2   1.5   1   1   6.2e-42   7.1e-39  143.0   1.5    16   211     3   189     1   190 0.93 [subseq from] NACHT domain protein [Beauveria brongniartii RCEF 3172]
RSL79211.1/53-233        -            181 NACHT_N              PF17100.5    213   7.1e-39  143.0   0.0   1   1   7.3e-42   8.4e-39  142.8   0.0    40   211    10   180     2   181 0.97 [subseq from] hypothetical protein CEP52_017550 [Fusarium sp. AF-4]
RKK93676.1/32-203        -            172 NACHT_N              PF17100.5    213   7.2e-39  143.0   0.0   1   1   7.5e-42   8.6e-39  142.8   0.0    40   207     6   172     2   172 0.98 [subseq from] hypothetical protein BFJ71_g9470 [Fusarium oxysporum]
OAL50966.1/53-221        -            169 NACHT_N              PF17100.5    213   7.3e-39  143.0   0.8   1   1   6.9e-42   7.9e-39  142.9   0.8    44   210     3   168     1   169 0.97 [subseq from] C2H2 domain-containing protein [Pyrenochaeta sp. DS3sAY3a]
CZR56559.1/14-188        -            175 NACHT_N              PF17100.5    213   7.6e-39  142.9   1.6   1   1   7.6e-42   8.7e-39  142.7   1.6    38   207     5   173     1   174 0.97 [subseq from] uncharacterized protein PAC_06448 [Phialocephala subalpina]
XP_007757333.1/14-208    -            195 NACHT_N              PF17100.5    213   7.7e-39  142.9   0.0   1   1   7.3e-42   8.3e-39  142.8   0.0    15   210     4   194     1   195 0.92 [subseq from] hypothetical protein A1O7_05133 [Cladophialophora yegresii CBS 114405] >EXJ60980.1 hypothetical protein A1O7_05133 [Cladophialophora yegresii CBS 114405]
RKL31582.1/20-198        -            179 NACHT_N              PF17100.5    213   7.9e-39  142.9   0.9   1   1   7.4e-42   8.5e-39  142.8   0.9    40   212     8   179     1   179 0.96 [subseq from] hypothetical protein BFJ72_g10986 [Fusarium proliferatum]
POR35859.1/63-272        -            210 NACHT_N              PF17100.5    213     8e-39  142.9   1.3   1   1   7.7e-42   8.9e-39  142.7   1.3     2   213     1   210     1   210 0.98 [subseq from] Vegetative incompatibility protein HET-E-1, partial [Tolypocladium paradoxum]
RWA15051.1/22-197        -            176 NACHT_N              PF17100.5    213   8.2e-39  142.8   0.0   1   1   7.7e-42   8.9e-39  142.7   0.0    42   212     6   176     1   176 0.95 [subseq from] hypothetical protein EKO27_g13 [Xylaria grammica]
OJI83882.1/59-268        -            210 NACHT_N              PF17100.5    213   8.3e-39  142.8   0.7   1   1   8.1e-42   9.3e-39  142.7   0.7     1   213     1   210     1   210 0.98 [subseq from] hypothetical protein ASPTUDRAFT_190314 [Aspergillus tubingensis CBS 134.48]
RYO20616.1/1-137         -            137 NACHT_N              PF17100.5    213   8.4e-39  142.8   0.1   1   1     8e-42   9.2e-39  142.7   0.1    75   212     1   137     1   137 0.99 [subseq from] hypothetical protein AA0121_g3341 [Alternaria tenuissima]
XP_009260201.1/20-196    -            177 NACHT_N              PF17100.5    213   8.4e-39  142.8   0.1   1   1   7.9e-42     9e-39  142.7   0.1    38   208     6   175     1   177 0.97 [subseq from] hypothetical protein FPSE_08808 [Fusarium pseudograminearum CS3096] >EKJ71023.1 hypothetical protein FPSE_08808 [Fusarium pseudograminearum CS3096]
PCD29868.1/11-214        -            204 NACHT_N              PF17100.5    213   8.6e-39  142.8   0.0   1   1   8.1e-42   9.3e-39  142.7   0.0    15   206     7   201     1   204 0.96 [subseq from] hypothetical protein FGRA07_10482 [Fusarium graminearum]
XP_011325158.1/11-214    -            204 NACHT_N              PF17100.5    213   8.6e-39  142.8   0.0   1   1   8.1e-42   9.3e-39  142.7   0.0    15   206     7   201     1   204 0.96 [subseq from] hypothetical protein FGSG_11185 [Fusarium graminearum PH-1] >ESU17536.1 hypothetical protein FGSG_11185 [Fusarium graminearum PH-1] >CEF88172.1 unnamed protein product [Fusarium graminearum]
XP_024696030.1/22-207    -            186 NACHT_N              PF17100.5    213     9e-39  142.7   0.2   1   1   8.4e-42   9.7e-39  142.6   0.2    37   211    12   186     1   186 0.90 [subseq from] hypothetical protein P168DRAFT_302363 [Aspergillus campestris IBT 28561] >PKY07436.1 hypothetical protein P168DRAFT_302363 [Aspergillus campestris IBT 28561]
GAQ10342.1/70-272        -            203 NACHT_N              PF17100.5    213     9e-39  142.7   0.4   1   1   1.4e-39   1.7e-36  135.3   0.4     1   213     1   203     1   203 0.97 [subseq from] vegetative incompatibility protein HET-E-1 [Aspergillus lentulus]
ELQ33829.1/140-386       -            247 NACHT_N              PF17100.5    213   9.3e-39  142.7   4.0   1   1   1.4e-41   1.6e-38  141.9   4.0     4   210     1   246     1   247 0.96 [subseq from] hypothetical protein OOU_Y34scaffold00870g6 [Pyricularia oryzae Y34]
XP_030987745.1/136-382   -            247 NACHT_N              PF17100.5    213   9.3e-39  142.7   4.0   1   1   1.4e-41   1.6e-38  141.9   4.0     4   210     1   246     1   247 0.96 [subseq from] uncharacterized protein PgNI_01055, partial [Pyricularia grisea] >TLD17323.1 hypothetical protein PgNI_01055, partial [Pyricularia grisea]
OQE13674.1/82-306        -            225 NACHT_N              PF17100.5    213   9.3e-39  142.7   0.2   1   1   9.1e-42     1e-38  142.5   0.2     4   213     2   225     1   225 0.96 [subseq from] hypothetical protein PENFLA_c044G10138 [Penicillium flavigenum]
CVK98692.1/72-293        -            222 NACHT_N              PF17100.5    213   9.7e-39  142.6   0.4   1   1   9.4e-42   1.1e-38  142.4   0.4     1   211     1   221     1   222 0.98 [subseq from] related to vegetatible incompatibility protein HET-E-1 [Fusarium proliferatum]
KZN84613.1/79-304        -            226 NACHT_N              PF17100.5    213   9.7e-39  142.6   0.0   1   1   9.4e-42   1.1e-38  142.4   0.0     3   213     2   226     1   226 0.98 [subseq from] Vegetative incompatibility protein HET-E-1 [Penicillium chrysogenum]
XP_009224818.1/92-311    -            220 NACHT_N              PF17100.5    213     1e-38  142.5   0.0   1   1   9.9e-42   1.1e-38  142.4   0.0     2   206     1   218     1   220 0.98 [subseq from] hypothetical protein GGTG_08712 [Gaeumannomyces tritici R3-111a-1] >EJT74874.1 hypothetical protein GGTG_08712 [Gaeumannomyces tritici R3-111a-1]
CZR65489.1/116-349       -            234 NACHT_N              PF17100.5    213   1.1e-38  142.5   1.1   1   1     1e-41   1.2e-38  142.3   1.1     2   210     1   233     1   234 0.97 [subseq from] uncharacterized protein PAC_15389 [Phialocephala subalpina]
EXM20299.1/83-313        -            231 NACHT_N              PF17100.5    213   1.1e-38  142.4   1.4   1   1   1.1e-41   1.2e-38  142.3   1.4     2   213     1   231     1   231 0.95 [subseq from] hypothetical protein FOTG_11671 [Fusarium oxysporum f. sp. vasinfectum 25433]
PNP46434.1/84-318        -            235 NACHT_N              PF17100.5    213   1.1e-38  142.4   0.1   1   1   1.1e-41   1.2e-38  142.2   0.1     1   213     1   235     1   235 0.95 [subseq from] hypothetical protein THARTR1_10756 [Trichoderma harzianum]
KFY01839.1/10-212        -            203 NACHT_N              PF17100.5    213   1.1e-38  142.4   0.0   1   1   1.1e-41   1.2e-38  142.3   0.0    12   205     3   201     1   203 0.96 [subseq from] hypothetical protein O988_02494 [Pseudogymnoascus sp. VKM F-3808]
OJJ56543.1/62-284        -            223 NACHT_N              PF17100.5    213   1.1e-38  142.4   0.3   1   1   1.1e-41   1.3e-38  142.2   0.3     1   213     1   223     1   223 0.96 [subseq from] hypothetical protein ASPSYDRAFT_33624 [Aspergillus sydowii CBS 593.65]
EXA46344.1/83-313        -            231 NACHT_N              PF17100.5    213   1.2e-38  142.3   1.3   1   1   1.2e-41   1.3e-38  142.1   1.3     2   213     1   231     1   231 0.95 [subseq from] hypothetical protein FOVG_07065 [Fusarium oxysporum f. sp. pisi HDV247]
RMZ72474.1/14-191        -            178 NACHT_N              PF17100.5    213   1.2e-38  142.3   0.0   1   1   1.1e-41   1.3e-38  142.2   0.0    36   206     7   176     1   178 0.96 [subseq from] hypothetical protein GMOD_00007468 [Pyrenophora seminiperda CCB06]
RYP37767.1/139-375       -            237 NACHT_N              PF17100.5    213   1.2e-38  142.3   0.1   1   1   1.2e-41   1.4e-38  142.1   0.1     1   213     1   237     1   237 0.95 [subseq from] hypothetical protein DL767_002797 [Monosporascus sp. MG133]
RGP60195.1/32-206        -            175 NACHT_N              PF17100.5    213   1.3e-38  142.2   0.1   1   1   1.3e-41   1.5e-38  142.0   0.1    39   207     5   172     2   175 0.98 [subseq from] zinc finger protein [Fusarium sporotrichioides]
KIN04273.1/16-189        -            174 NACHT_N              PF17100.5    213   1.3e-38  142.2   1.1   1   1   1.2e-41   1.4e-38  142.1   1.1    40   208     5   172     1   174 0.96 [subseq from] hypothetical protein OIDMADRAFT_178318 [Oidiodendron maius Zn]
CRL20860.1/9-216         -            208 NACHT_N              PF17100.5    213   1.3e-38  142.2   0.7   1   1   1.3e-41   1.5e-38  142.0   0.7     1   212     1   208     1   208 0.98 [subseq from] Ankyrin repeat-containing domain [Penicillium camemberti]
RYO58189.1/3-138         -            136 NACHT_N              PF17100.5    213   1.3e-38  142.2   0.8   1   1   1.2e-41   1.4e-38  142.0   0.8    76   210     2   135     1   136 0.98 [subseq from] hypothetical protein AA0116_g7279 [Alternaria tenuissima]
XP_026599871.1/53-264    -            212 NACHT_N              PF17100.5    213   1.3e-38  142.2   0.2   1   1   1.3e-41   1.5e-38  142.0   0.2     3   213     2   212     1   212 0.98 [subseq from] hypothetical protein DSM5745_09507 [Aspergillus mulundensis] >RDW65768.1 hypothetical protein DSM5745_09507 [Aspergillus mulundensis]
GAO85929.1/124-347       -            224 NACHT_N              PF17100.5    213   1.3e-38  142.2   0.2   1   1   1.4e-41   1.6e-38  141.9   0.2     1   206     1   222     1   223 0.95 [subseq from] vegetative incompatibility protein HET-E-1 [Aspergillus udagawae]
KEY68152.1/21-206        -            186 NACHT_N              PF17100.5    213   1.3e-38  142.1   1.5   1   1   1.2e-41   1.4e-38  142.0   1.5    61   210    38   185     1   186 0.85 [subseq from] hypothetical protein S7711_08340 [Stachybotrys chartarum IBT 7711]
KAB8221228.1/114-337     -            224 NACHT_N              PF17100.5    213   1.4e-38  142.1   0.2   1   1   1.4e-41   1.6e-38  141.9   0.2     2   213     1   224     1   224 0.99 [subseq from] WD40-repeat-containing domain protein [Aspergillus novoparasiticus]
RBA13265.1/20-197        -            178 NACHT_N              PF17100.5    213   1.4e-38  142.1   0.5   1   1   1.3e-41   1.5e-38  142.0   0.5    40   210     8   177     1   178 0.96 [subseq from] hypothetical protein FPRO05_13692 [Fusarium proliferatum]
KPM37326.1/25-199        -            175 NACHT_N              PF17100.5    213   1.5e-38  142.0   0.2   1   1   1.5e-41   1.7e-38  141.8   0.2    44   211     8   174     2   175 0.97 [subseq from] hypothetical protein AK830_g9237 [Neonectria ditissima]
XP_006962711.1/108-347   -            240 NACHT_N              PF17100.5    213   1.5e-38  142.0   0.3   1   1   1.5e-41   1.7e-38  141.8   0.3     1   213     1   240     1   240 0.97 [subseq from] predicted protein [Trichoderma reesei QM6a] >EGR51171.1 predicted protein [Trichoderma reesei QM6a]
RDW56366.1/10-190        -            181 NACHT_N              PF17100.5    213   1.5e-38  142.0   0.9   1   1   1.4e-41   1.6e-38  141.9   0.9    39   208    14   180     1   181 0.84 [subseq from] hypothetical protein BP5796_13241 [Coleophoma crateriformis]
XP_016595911.1/16-191    -            176 NACHT_N              PF17100.5    213   1.5e-38  142.0   0.8   1   1   1.6e-41   1.8e-38  141.7   0.8    39   210     5   175     2   176 0.97 [subseq from] Zinc finger, C2H2 [Penicillium expansum] >KGO39964.1 Zinc finger, C2H2 [Penicillium expansum] >KGO44124.1 Zinc finger, C2H2 [Penicillium expansum] >KGO53272.1 Zinc finger, C2H2 [Penicillium expansum]
CRG83829.1/67-297        -            231 NACHT_N              PF17100.5    213   1.5e-38  142.0   0.1   1   1   1.5e-41   1.8e-38  141.7   0.1     1   211     1   230     1   231 0.94 [subseq from] Receptor-interacting serine/threonine-protein kinase 4 [Talaromyces islandicus]
CVL12624.1/20-197        -            178 NACHT_N              PF17100.5    213   1.5e-38  142.0   0.4   1   1   1.4e-41   1.6e-38  141.9   0.4    40   210     8   177     1   178 0.96 [subseq from] uncharacterized protein FPRN_10900 [Fusarium proliferatum]
KKF92206.1/67-280        -            214 NACHT_N              PF17100.5    213   1.5e-38  141.9   0.2   1   1   1.5e-41   1.7e-38  141.8   0.2     1   213     1   214     1   214 0.98 [subseq from] Vegetative incompatibility protein HET-E-1 [Ceratocystis platani]
KFA49758.1/21-206        -            186 NACHT_N              PF17100.5    213   1.6e-38  141.9   1.5   1   1   1.5e-41   1.7e-38  141.8   1.5    61   210    38   185     1   186 0.85 [subseq from] hypothetical protein S40293_01443 [Stachybotrys chartarum IBT 40293]
KFA76631.1/21-206        -            186 NACHT_N              PF17100.5    213   1.6e-38  141.9   1.5   1   1   1.5e-41   1.7e-38  141.8   1.5    61   210    38   185     1   186 0.85 [subseq from] hypothetical protein S40288_05970 [Stachybotrys chartarum IBT 40288]
KAE8454432.1/109-335     -            227 NACHT_N              PF17100.5    213   1.6e-38  141.9   0.2   1   1   1.6e-41   1.9e-38  141.7   0.2     1   209     1   226     1   227 0.97 [subseq from] hypothetical protein EG329_000054 [Venturia inaequalis]
RKK19466.1/32-203        -            172 NACHT_N              PF17100.5    213   1.7e-38  141.8   0.0   1   1   1.7e-41     2e-38  141.6   0.0    40   207     6   172     2   172 0.98 [subseq from] hypothetical protein BFJ65_g6188 [Fusarium oxysporum f. sp. cepae] >RKK38324.1 hypothetical protein BFJ67_g11928 [Fusarium oxysporum f. sp. cepae] >RKK40355.1 hypothetical protein BFJ66_g11558 [Fusarium oxysporum f. sp. cepae]
XP_022403692.1/35-253    -            219 NACHT_N              PF17100.5    213   1.7e-38  141.8   0.1   1   1   1.7e-41   1.9e-38  141.6   0.1     3   210     1   218     1   219 0.98 [subseq from] hypothetical protein ASPGLDRAFT_72356 [Aspergillus glaucus CBS 516.65] >OJJ87003.1 hypothetical protein ASPGLDRAFT_72356 [Aspergillus glaucus CBS 516.65]
KND87302.1/109-334       -            226 NACHT_N              PF17100.5    213   1.7e-38  141.8   0.1   1   1   1.7e-41   1.9e-38  141.6   0.1     1   213     1   226     1   226 0.98 [subseq from] Vegetative incompatibility protein HET-E-1 [Tolypocladium ophioglossoides CBS 100239]
XP_016249222.1/17-203    -            187 NACHT_N              PF17100.5    213   1.7e-38  141.8   0.0   1   1   1.8e-41     2e-38  141.6   0.0    16   198     2   179     1   185 0.91 [subseq from] hypothetical protein PV07_04853 [Cladophialophora immunda] >KIW29006.1 hypothetical protein PV07_04853 [Cladophialophora immunda]
XP_024679069.1/138-362   -            225 NACHT_N              PF17100.5    213   1.8e-38  141.8   0.1   1   1   1.8e-41   2.1e-38  141.5   0.1     1   207     1   223     1   224 0.97 [subseq from] wd-repeat protein [Aspergillus novofumigatus IBT 16806] >PKX90474.1 wd-repeat protein [Aspergillus novofumigatus IBT 16806]
XP_014081927.1/17-210    -            194 NACHT_N              PF17100.5    213   1.8e-38  141.7   1.0   1   1   1.7e-41     2e-38  141.6   1.0    16   205     2   193     1   194 0.96 [subseq from] hypothetical protein COCC4DRAFT_162321, partial [Bipolaris maydis ATCC 48331] >EMD92327.1 hypothetical protein COCHEDRAFT_1134732, partial [Bipolaris maydis C5] >ENI08018.1 hypothetical protein COCC4DRAFT_162321, partial [Bipolaris maydis ATCC 48331]
KAE8448004.1/14-185      -            172 NACHT_N              PF17100.5    213   1.8e-38  141.7   2.5   1   1   1.8e-41   2.1e-38  141.5   2.5    41   207     5   170     1   171 0.97 [subseq from] hypothetical protein EG329_009927 [Venturia inaequalis]
OPB43187.1/56-273        -            218 NACHT_N              PF17100.5    213   1.8e-38  141.7   3.1   1   1   1.8e-41     2e-38  141.5   3.1     2   213     1   218     1   218 0.96 [subseq from] hypothetical protein A0O28_0088230 [Trichoderma guizhouense]
PLN84026.1/21-207        -            187 NACHT_N              PF17100.5    213   1.9e-38  141.6   0.2   1   1   1.8e-41   2.1e-38  141.5   0.2    19   211     4   187     1   187 0.91 [subseq from] hypothetical protein BDW42DRAFT_183802 [Aspergillus taichungensis]
EXA28573.1/18-208        -            191 NACHT_N              PF17100.5    213   1.9e-38  141.6   2.3   1   1   1.9e-41   2.1e-38  141.5   2.3    16   211     4   190     1   191 0.89 [subseq from] hypothetical protein FOVG_19830 [Fusarium oxysporum f. sp. pisi HDV247]
EXK77787.1/18-208        -            191 NACHT_N              PF17100.5    213   1.9e-38  141.6   2.3   1   1   1.9e-41   2.1e-38  141.5   2.3    16   211     4   190     1   191 0.89 [subseq from] hypothetical protein FOQG_17519 [Fusarium oxysporum f. sp. raphani 54005]
QGI82491.1/25-255        -            231 NACHT_N              PF17100.5    213     2e-38  141.6   1.3   1   1     2e-41   2.2e-38  141.4   1.3     2   213     1   231     1   231 0.94 [subseq from] hypothetical protein CEK25_009220 [Fusarium fujikuroi]
XP_023431288.1/25-255    -            231 NACHT_N              PF17100.5    213     2e-38  141.6   1.3   1   1     2e-41   2.2e-38  141.4   1.3     2   213     1   231     1   231 0.94 [subseq from] uncharacterized protein FFUJ_14297 [Fusarium fujikuroi IMI 58289] >CCT69208.1 uncharacterized protein FFUJ_14297 [Fusarium fujikuroi IMI 58289] >KLP06708.1 uncharacterized protein Y057_11384 [Fusarium fujikuroi] >KLP15690.1 uncharacterized protein LW94_13346 [Fusarium fujikuroi] >SCO08460.1 uncharacterized protein FFM5_09360 [Fusarium fujikuroi] >SCO32973.1 uncharacterized protein FFNC_03193 [Fusarium fujikuroi] >SCO43962.1 uncharacterized protein FFMR_07300 [Fusarium fujikuroi] >SCN80957.1 uncharacterized protein FFC1_03739 [Fusarium fujikuroi] >SCV51563.1 uncharacterized protein FFFS_10001 [Fusarium fujikuroi] >SCO02941.1 uncharacterized protein FFE2_10108 [Fusarium fujikuroi] >SCN92851.1 uncharacterized protein FFB20_09301 [Fusarium fujikuroi] >QGI65242.1 hypothetical protein CEK27_009213 [Fusarium fujikuroi] >QGI96124.1 hypothetical protein CEK26_009193 [Fusarium fujikuroi]
CVL05276.1/20-198        -            179 NACHT_N              PF17100.5    213     2e-38  141.6   0.9   1   1   1.9e-41   2.2e-38  141.5   0.9    40   212     8   179     1   179 0.96 [subseq from] uncharacterized protein FMAN_10863 [Fusarium mangiferae]
PKK44900.1/20-199        -            180 NACHT_N              PF17100.5    213   2.1e-38  141.5   0.2   1   1     2e-41   2.3e-38  141.4   0.2    38   211     7   179     1   180 0.97 [subseq from] hypothetical protein CI102_11877 [Trichoderma harzianum]
XP_024779506.1/20-199    -            180 NACHT_N              PF17100.5    213   2.1e-38  141.5   0.2   1   1     2e-41   2.3e-38  141.4   0.2    38   211     7   179     1   180 0.97 [subseq from] hypothetical protein M431DRAFT_56976, partial [Trichoderma harzianum CBS 226.95] >PTB59829.1 hypothetical protein M431DRAFT_56976, partial [Trichoderma harzianum CBS 226.95]
RBQ92281.1/23-197        -            175 NACHT_N              PF17100.5    213   2.1e-38  141.5   0.2   1   1   2.2e-41   2.5e-38  141.3   0.2    43   210     8   174     2   175 0.97 [subseq from] hypothetical protein FVER53263_11785 [Fusarium verticillioides]
XP_018759520.1/23-197    -            175 NACHT_N              PF17100.5    213   2.1e-38  141.5   0.2   1   1   2.2e-41   2.5e-38  141.3   0.2    43   210     8   174     2   175 0.97 [subseq from] hypothetical protein FVEG_11785 [Fusarium verticillioides 7600] >EWG53329.1 hypothetical protein FVEG_11785 [Fusarium verticillioides 7600]
XP_009218739.1/150-396   -            247 NACHT_N              PF17100.5    213   2.2e-38  141.5   0.0   1   1   2.2e-41   2.5e-38  141.3   0.0     2   208     1   244     1   247 0.97 [subseq from] hypothetical protein GGTG_02700 [Gaeumannomyces tritici R3-111a-1] >EJT77594.1 hypothetical protein GGTG_02700 [Gaeumannomyces tritici R3-111a-1]
KXH46863.1/45-268        -            224 NACHT_N              PF17100.5    213   2.2e-38  141.4   0.4   1   1   2.1e-41   2.4e-38  141.3   0.4     1   212     1   224     1   224 0.98 [subseq from] hypothetical protein CNYM01_00709 [Colletotrichum nymphaeae SA-01]
OBS22703.1/11-213        -            203 NACHT_N              PF17100.5    213   2.2e-38  141.4   0.0   1   1   2.1e-41   2.4e-38  141.3   0.0    15   206     7   201     1   203 0.96 [subseq from] hypothetical protein FPOA_09035 [Fusarium poae]
GAA90458.1/57-284        -            228 NACHT_N              PF17100.5    213   2.3e-38  141.4   0.8   1   1   2.3e-41   2.6e-38  141.2   0.8     1   213     1   228     1   228 0.90 [subseq from] hypothetical protein AKAW_08572 [Aspergillus kawachii IFO 4308] >GAT30982.1 hypothetical protein RIB2604_03701920 [Aspergillus luchuensis]
XP_026601424.1/21-191    -            171 NACHT_N              PF17100.5    213   2.3e-38  141.4   2.4   1   1   2.4e-41   2.7e-38  141.1   2.4    40   202     5   166     1   170 0.97 [subseq from] hypothetical protein DSM5745_08404 [Aspergillus mulundensis] >RDW70893.1 hypothetical protein DSM5745_08404 [Aspergillus mulundensis]
EXM18012.1/18-208        -            191 NACHT_N              PF17100.5    213   2.6e-38  141.2   2.4   1   1   2.5e-41   2.9e-38  141.1   2.4    16   211     4   190     1   191 0.87 [subseq from] hypothetical protein FOTG_13864 [Fusarium oxysporum f. sp. vasinfectum 25433]
XP_007826000.1/260-483   -            224 NACHT_N              PF17100.5    213   2.6e-38  141.2   0.5   1   1   2.5e-41   2.9e-38  141.1   0.5     1   213     1   224     1   224 0.98 [subseq from] NACHT and WD40 domain protein [Metarhizium robertsii ARSEF 23] >EFY94687.1 NACHT and WD40 domain protein [Metarhizium robertsii ARSEF 23] >EXU96351.1 NACHT and WD40 domain protein [Metarhizium robertsii]
TVY58834.1/125-345       -            221 NACHT_N              PF17100.5    213   2.6e-38  141.2   3.4   1   1   2.5e-41   2.9e-38  141.0   3.4     2   210     1   221     1   221 0.98 [subseq from] Vegetative incompatibility protein HET-E-1 [Lachnellula cervina]
XP_018140963.2/92-317    -            226 NACHT_N              PF17100.5    213   2.6e-38  141.2   0.0   1   1   2.5e-41   2.9e-38  141.0   0.0     1   210     1   225     1   226 0.98 [subseq from] WD domain-containing protein [Pochonia chlamydosporia 170] >OAQ63383.2 WD domain-containing protein [Pochonia chlamydosporia 170]
XP_025386802.1/59-271    -            213 NACHT_N              PF17100.5    213   2.6e-38  141.2   1.4   1   1   2.6e-41   2.9e-38  141.0   1.4     1   213     1   213     1   213 0.98 [subseq from] ankyrin repeat protein [Aspergillus eucalypticola CBS 122712] >PWY70108.1 ankyrin repeat protein [Aspergillus eucalypticola CBS 122712]
XP_025516473.1/57-284    -            228 NACHT_N              PF17100.5    213   2.6e-38  141.2   0.7   1   1   2.6e-41     3e-38  141.0   0.7     1   213     1   228     1   228 0.90 [subseq from] WD40 repeat-like protein [Aspergillus piperis CBS 112811] >RAH58551.1 WD40 repeat-like protein [Aspergillus piperis CBS 112811]
KAB2580446.1/28-244      -            217 NACHT_N              PF17100.5    213   2.7e-38  141.1   0.0   1   1   2.6e-41     3e-38  141.0   0.0     2   212     1   217     1   217 0.97 [subseq from] hypothetical protein DBV05_g845 [Lasiodiplodia theobromae]
KLP16390.1/20-197        -            178 NACHT_N              PF17100.5    213   2.8e-38  141.1   0.3   1   1   2.6e-41     3e-38  141.0   0.3    40   210     8   177     1   178 0.96 [subseq from] uncharacterized protein LW94_7015 [Fusarium fujikuroi]
QGI84781.1/20-197        -            178 NACHT_N              PF17100.5    213   2.8e-38  141.1   0.3   1   1   2.6e-41     3e-38  141.0   0.3    40   210     8   177     1   178 0.96 [subseq from] hypothetical protein CEK25_011510 [Fusarium fujikuroi]
QGI98438.1/20-197        -            178 NACHT_N              PF17100.5    213   2.8e-38  141.1   0.3   1   1   2.6e-41     3e-38  141.0   0.3    40   210     8   177     1   178 0.96 [subseq from] hypothetical protein CEK26_011507 [Fusarium fujikuroi]
XP_023433881.1/20-197    -            178 NACHT_N              PF17100.5    213   2.8e-38  141.1   0.3   1   1   2.6e-41     3e-38  141.0   0.3    40   210     8   177     1   178 0.96 [subseq from] uncharacterized protein FFUJ_08091 [Fusarium fujikuroi IMI 58289] >CCT71802.1 uncharacterized protein FFUJ_08091 [Fusarium fujikuroi IMI 58289] >SCO20854.1 uncharacterized protein FFM5_12534 [Fusarium fujikuroi] >SCO51026.1 uncharacterized protein FFMR_10335 [Fusarium fujikuroi]
XP_018075856.1/8-191     -            184 NACHT_N              PF17100.5    213   2.8e-38  141.1   0.4   1   1   2.7e-41     3e-38  141.0   0.4    22   209     2   183     1   184 0.97 [subseq from] hypothetical protein LY89DRAFT_610110, partial [Phialocephala scopiformis] >KUJ21501.1 hypothetical protein LY89DRAFT_610110, partial [Phialocephala scopiformis]
RWA10551.1/106-356       -            251 NACHT_N              PF17100.5    213   2.8e-38  141.1   0.3   1   1   5.4e-41   6.2e-38  140.0   0.3     2   211     1   250     1   251 0.93 [subseq from] hypothetical protein EKO27_g4558 [Xylaria grammica]
XP_014544162.1/261-484   -            224 NACHT_N              PF17100.5    213   2.8e-38  141.1   0.5   1   1   2.7e-41   3.1e-38  140.9   0.5     1   213     1   224     1   224 0.98 [subseq from] NACHT and WD40 domain protein, partial [Metarhizium brunneum ARSEF 3297] >KID74977.1 NACHT and WD40 domain protein, partial [Metarhizium brunneum ARSEF 3297]
OJZ86645.1/59-268        -            210 NACHT_N              PF17100.5    213   2.9e-38  141.0   0.3   1   1   2.8e-41   3.2e-38  140.9   0.3     1   213     1   210     1   210 0.98 [subseq from] hypothetical protein ASPFODRAFT_218505 [Aspergillus luchuensis CBS 106.47]
PHH83481.1/74-295        -            222 NACHT_N              PF17100.5    213   2.9e-38  141.0   1.8   1   1   2.8e-41   3.2e-38  140.9   1.8     2   209     1   221     1   222 0.89 [subseq from] hypothetical protein CDD82_440 [Ophiocordyceps australis]
RZR61579.1/92-317        -            226 NACHT_N              PF17100.5    213   2.9e-38  141.0   0.1   1   1   2.8e-41   3.2e-38  140.9   0.1     1   210     1   225     1   226 0.98 [subseq from] wd-repeat protein [Pochonia chlamydosporia 123]
EXL40785.1/65-256        -            192 NACHT_N              PF17100.5    213   2.9e-38  141.0   1.8   1   1   8.3e-39   9.5e-36  132.8   1.8     1   213     1   192     1   192 0.97 [subseq from] hypothetical protein FOCG_16729 [Fusarium oxysporum f. sp. radicis-lycopersici 26381]
KAB2572467.1/18-212      -            195 NACHT_N              PF17100.5    213     3e-38  141.0   0.1   1   1     3e-41   3.5e-38  140.8   0.1    40   211     7   194     2   195 0.92 [subseq from] hypothetical protein DBV05_g8831 [Lasiodiplodia theobromae]
XP_024734729.1/12-187    -            176 NACHT_N              PF17100.5    213     3e-38  141.0   2.8   1   1     3e-41   3.5e-38  140.8   2.8    41   210     7   175     2   176 0.97 [subseq from] hypothetical protein K444DRAFT_533415 [Hyaloscypha bicolor E] >PMD57825.1 hypothetical protein K444DRAFT_533415 [Hyaloscypha bicolor E]
SCV30682.1/25-255        -            231 NACHT_N              PF17100.5    213   3.1e-38  141.0   1.7   1   1     3e-41   3.4e-38  140.8   1.7     2   213     1   231     1   231 0.94 [subseq from] uncharacterized protein FFB14_03172 [Fusarium fujikuroi]
PTD08933.1/11-213        -            203 NACHT_N              PF17100.5    213   3.1e-38  141.0   0.0   1   1   2.9e-41   3.3e-38  140.8   0.0    15   206     7   201     1   203 0.96 [subseq from] hypothetical protein FCULG_00011154 [Fusarium culmorum]
RGP69068.1/22-196        -            175 NACHT_N              PF17100.5    213   3.1e-38  141.0   0.0   1   1   3.1e-41   3.5e-38  140.8   0.0    41   208     7   173     2   175 0.97 [subseq from] nacht domain-containing [Fusarium longipes]
KIM96862.1/10-213        -            204 NACHT_N              PF17100.5    213   3.1e-38  141.0   0.0   1   1   2.9e-41   3.4e-38  140.8   0.0    12   205     3   201     1   204 0.96 [subseq from] hypothetical protein OIDMADRAFT_68677, partial [Oidiodendron maius Zn]
RGP62636.1/11-213        -            203 NACHT_N              PF17100.5    213   3.1e-38  140.9   0.0   1   1     3e-41   3.4e-38  140.8   0.0    15   206     7   201     1   203 0.96 [subseq from] vegetative incompatibility protein het-e-1 [Fusarium sporotrichioides]
QGI67556.1/23-198        -            176 NACHT_N              PF17100.5    213   3.2e-38  140.9   0.5   1   1   3.3e-41   3.8e-38  140.7   0.5    45   212    10   176     2   176 0.97 [subseq from] hypothetical protein CEK27_011527 [Fusarium fujikuroi]
KLP09047.1/24-198        -            175 NACHT_N              PF17100.5    213   3.3e-38  140.8   0.4   1   1   3.4e-41   3.9e-38  140.6   0.4    45   212     9   175     2   175 0.97 [subseq from] Uncharacterized protein Y057_3323 [Fusarium fujikuroi]
SCO22484.1/24-198        -            175 NACHT_N              PF17100.5    213   3.3e-38  140.8   0.4   1   1   3.4e-41   3.9e-38  140.6   0.4    45   212     9   175     2   175 0.97 [subseq from] uncharacterized protein FFC1_14406 [Fusarium fujikuroi] >SCO12582.1 uncharacterized protein FFE2_12639 [Fusarium fujikuroi]
SCO50751.1/24-198        -            175 NACHT_N              PF17100.5    213   3.3e-38  140.8   0.4   1   1   3.4e-41   3.9e-38  140.6   0.4    45   212     9   175     2   175 0.97 [subseq from] uncharacterized protein FFNC_13327 [Fusarium fujikuroi] >SCV57281.1 uncharacterized protein FFFS_12648 [Fusarium fujikuroi] >SCO12938.1 uncharacterized protein FFB20_14106 [Fusarium fujikuroi]
KAB8237280.1/25-206      -            182 NACHT_N              PF17100.5    213   3.4e-38  140.8   0.0   1   1   3.2e-41   3.6e-38  140.7   0.0    34   210     9   181     1   182 0.87 [subseq from] hypothetical protein BDW43DRAFT_203558 [Aspergillus alliaceus]
KAE8386222.1/25-206      -            182 NACHT_N              PF17100.5    213   3.4e-38  140.8   0.0   1   1   3.2e-41   3.6e-38  140.7   0.0    34   210     9   181     1   182 0.87 [subseq from] hypothetical protein BDV23DRAFT_190242 [Aspergillus albertensis]
EEH04935.1/111-336       -            226 NACHT_N              PF17100.5    213   3.4e-38  140.8   0.4   1   1   3.3e-41   3.8e-38  140.7   0.4     2   210     1   225     1   226 0.95 [subseq from] conserved hypothetical protein [Histoplasma capsulatum G186AR]
RFU26917.1/26-228        -            203 NACHT_N              PF17100.5    213   3.4e-38  140.8   3.1   1   1   8.2e-41   9.4e-38  139.4   3.1     2   210     1   202     1   203 0.92 [subseq from] hypothetical protein B7463_g9416, partial [Scytalidium lignicola]
EXL40289.1/18-208        -            191 NACHT_N              PF17100.5    213   3.5e-38  140.8   2.3   1   1   3.4e-41   3.9e-38  140.6   2.3    16   211     4   190     1   191 0.88 [subseq from] hypothetical protein FOCG_17177 [Fusarium oxysporum f. sp. radicis-lycopersici 26381]
XP_024743118.1/10-190    -            181 NACHT_N              PF17100.5    213   3.5e-38  140.8   3.5   1   1   3.2e-41   3.7e-38  140.7   3.5    40   210    11   180     1   181 0.96 [subseq from] hypothetical protein K444DRAFT_552858 [Hyaloscypha bicolor E] >PMD66214.1 hypothetical protein K444DRAFT_552858 [Hyaloscypha bicolor E]
CEF88807.1/21-196        -            176 NACHT_N              PF17100.5    213   3.5e-38  140.8   0.1   1   1   3.3e-41   3.8e-38  140.7   0.1    39   208     6   174     1   176 0.97 [subseq from] unnamed protein product [Fusarium graminearum]
EYB23039.1/21-196        -            176 NACHT_N              PF17100.5    213   3.5e-38  140.8   0.1   1   1   3.3e-41   3.8e-38  140.7   0.1    39   208     6   174     1   176 0.97 [subseq from] hypothetical protein FG05_30595 [Fusarium graminearum]
PCD29923.1/21-196        -            176 NACHT_N              PF17100.5    213   3.5e-38  140.8   0.1   1   1   3.3e-41   3.8e-38  140.7   0.1    39   208     6   174     1   176 0.97 [subseq from] NACHT domain-containing protein [Fusarium graminearum]
KUL90919.1/58-285        -            228 NACHT_N              PF17100.5    213   3.5e-38  140.8   2.8   1   1   3.4e-41   3.9e-38  140.6   2.8     2   210     1   228     1   228 0.98 [subseq from] hypothetical protein ZTR_00982 [Talaromyces verruculosus]
TRX91712.1/24-197        -            174 NACHT_N              PF17100.5    213   3.6e-38  140.7   0.2   1   1   3.4e-41   3.9e-38  140.6   0.2    41   210     5   173     1   174 0.97 [subseq from] hypothetical protein FHL15_007494 [Xylaria flabelliformis]
PNP54198.1/60-277        -            218 NACHT_N              PF17100.5    213   3.6e-38  140.7   1.8   1   1   3.6e-41   4.1e-38  140.5   1.8     2   213     1   218     1   218 0.94 [subseq from] hypothetical protein THARTR1_05405 [Trichoderma harzianum]
TVY78217.1/7-190         -            184 NACHT_N              PF17100.5    213   3.7e-38  140.7   3.6   1   1   3.4e-41   3.9e-38  140.6   3.6    34   210     8   183     1   184 0.95 [subseq from] C2H2 finger domain transcription factor crzA [Lachnellula suecica]
SCV57370.1/20-197        -            178 NACHT_N              PF17100.5    213   3.7e-38  140.7   0.3   1   1   3.4e-41   3.9e-38  140.6   0.3    40   210     8   177     1   178 0.96 [subseq from] uncharacterized protein FFB14_15104 [Fusarium fujikuroi]
OQU98574.1/17-204        -            188 NACHT_N              PF17100.5    213   3.7e-38  140.7   0.0   1   1   3.8e-41   4.4e-38  140.5   0.0    16   198     2   179     1   185 0.91 [subseq from] NACHT domain-containing protein isoform 1 [Cladophialophora immunda]
OQU98575.1/17-204        -            188 NACHT_N              PF17100.5    213   3.7e-38  140.7   0.0   1   1   3.8e-41   4.4e-38  140.5   0.0    16   198     2   179     1   185 0.91 [subseq from] NACHT domain-containing protein isoform 2 [Cladophialophora immunda]
XP_031019468.1/96-317    -            222 NACHT_N              PF17100.5    213   3.7e-38  140.7   0.0   1   1   3.6e-41   4.1e-38  140.5   0.0     1   211     1   221     1   222 0.98 [subseq from] uncharacterized protein FIESC28_02295 [Fusarium coffeatum] >RBR24877.1 hypothetical protein FIESC28_02295 [Fusarium coffeatum]
OBT79642.1/10-212        -            203 NACHT_N              PF17100.5    213   3.7e-38  140.7   0.1   1   1   3.5e-41   4.1e-38  140.6   0.1    12   205     3   201     1   203 0.96 [subseq from] hypothetical protein VF21_01285 [Pseudogymnoascus sp. 05NY08]
RKL22837.1/102-320       -            219 NACHT_N              PF17100.5    213   3.7e-38  140.7   0.2   1   1   3.6e-41   4.2e-38  140.5   0.2     1   213     1   219     1   219 0.99 [subseq from] Vegetative incompatibility protein HET-E-1 [Fusarium oxysporum]
RYC83461.1/110-328       -            219 NACHT_N              PF17100.5    213   3.7e-38  140.7   0.2   1   1   3.6e-41   4.2e-38  140.5   0.2     1   213     1   219     1   219 0.99 [subseq from] Vegetative incompatibility protein HET-E-1 [Fusarium oxysporum f. sp. narcissi]
KLU92875.1/108-357       -            250 NACHT_N              PF17100.5    213   3.8e-38  140.7   0.4   1   1   4.3e-41   4.9e-38  140.3   0.4     2   207     1   246     1   250 0.95 [subseq from] hypothetical protein, variant, partial [Magnaporthiopsis poae ATCC 64411]
KLU92876.1/108-357       -            250 NACHT_N              PF17100.5    213   3.8e-38  140.7   0.4   1   1   4.3e-41   4.9e-38  140.3   0.4     2   207     1   246     1   250 0.95 [subseq from] hypothetical protein MAPG_11837, partial [Magnaporthiopsis poae ATCC 64411]
XP_025594223.1/11-214    -            204 NACHT_N              PF17100.5    213   3.9e-38  140.6   0.0   1   1   3.7e-41   4.2e-38  140.5   0.0    15   207     7   202     1   204 0.96 [subseq from] uncharacterized protein FVRRES_10586 [Fusarium venenatum] >CEI70509.1 unnamed protein product [Fusarium venenatum]
XP_024674109.1/22-207    -            186 NACHT_N              PF17100.5    213   3.9e-38  140.6   0.1   1   1   3.7e-41   4.2e-38  140.5   0.1    37   211    12   186     1   186 0.94 [subseq from] hypothetical protein BDW47DRAFT_5854 [Aspergillus candidus] >PLB40097.1 hypothetical protein BDW47DRAFT_5854 [Aspergillus candidus]
XP_022391295.1/142-369   -            228 NACHT_N              PF17100.5    213   3.9e-38  140.6   0.8   1   1   3.9e-41   4.4e-38  140.4   0.8     2   210     1   227     1   228 0.98 [subseq from] hypothetical protein ABOM_004184 [Aspergillus bombycis] >OGM47578.1 hypothetical protein ABOM_004184 [Aspergillus bombycis]
KLO78700.1/20-197        -            178 NACHT_N              PF17100.5    213   4.2e-38  140.5   0.3   1   1   3.9e-41   4.5e-38  140.4   0.3    40   210     8   177     1   178 0.96 [subseq from] Uncharacterized protein LW93_11882 [Fusarium fujikuroi]
RYP80672.1/114-374       -            261 NACHT_N              PF17100.5    213   4.2e-38  140.5   0.0   1   1   4.2e-41   4.8e-38  140.3   0.0     1   213     1   261     1   261 0.98 [subseq from] hypothetical protein DL769_002354 [Monosporascus sp. CRB-8-3]
XP_002151042.1/552-741   -            190 NACHT_N              PF17100.5    213   4.4e-38  140.4   0.2   1   1   4.2e-41   4.8e-38  140.3   0.2    16   209     2   188     1   190 0.89 [subseq from] aminohydrolase, putative [Talaromyces marneffei ATCC 18224] >EEA20042.1 aminohydrolase, putative [Talaromyces marneffei ATCC 18224]
OQD93481.1/62-291        -            230 NACHT_N              PF17100.5    213   4.5e-38  140.4   0.0   1   1   4.4e-41   5.1e-38  140.2   0.0     2   210     1   229     1   230 0.99 [subseq from] hypothetical protein PENSOL_c032G04840 [Penicillium solitum]
EGC40965.1/93-318        -            226 NACHT_N              PF17100.5    213   4.6e-38  140.4   0.4   1   1   4.4e-41   5.1e-38  140.2   0.4     2   210     1   225     1   226 0.95 [subseq from] conserved hypothetical protein [Histoplasma capsulatum H88]
XP_001217231.1/7-172     -            166 NACHT_N              PF17100.5    213   4.6e-38  140.4   0.3   1   1   4.3e-41   4.9e-38  140.3   0.3    51   210     7   165     1   166 0.97 [subseq from] predicted protein [Aspergillus terreus NIH2624] >EAU30777.1 predicted protein [Aspergillus terreus NIH2624]
EYB30347.1/24-197        -            174 NACHT_N              PF17100.5    213   4.6e-38  140.4   0.1   1   1   4.7e-41   5.4e-38  140.2   0.1    42   210     6   173     3   174 0.98 [subseq from] hypothetical protein FG05_30190 [Fusarium graminearum] >CEF83870.1 unnamed protein product [Fusarium graminearum]
KIH94033.1/113-364       -            252 NACHT_N              PF17100.5    213   4.7e-38  140.4   2.8   1   1     5e-41   5.8e-38  140.1   2.8     1   213     1   252     1   252 0.96 [subseq from] ankyrin repeat protein [Sporothrix brasiliensis 5110]
XP_009254228.1/11-213    -            203 NACHT_N              PF17100.5    213   4.7e-38  140.3   0.0   1   1   4.5e-41   5.1e-38  140.2   0.0    15   206     7   201     1   203 0.96 [subseq from] hypothetical protein FPSE_02834 [Fusarium pseudograminearum CS3096] >EKJ76959.1 hypothetical protein FPSE_02834 [Fusarium pseudograminearum CS3096]
OWY51252.1/12-184        -            173 NACHT_N              PF17100.5    213   4.7e-38  140.3   0.0   1   1   4.8e-41   5.5e-38  140.1   0.0    45   212     7   173     2   173 0.96 [subseq from] uncharacterized protein AALT_g4538 [Alternaria alternata]
KFG79444.1/268-491       -            224 NACHT_N              PF17100.5    213   4.8e-38  140.3   0.3   1   1   4.6e-41   5.3e-38  140.2   0.3     1   213     1   224     1   224 0.98 [subseq from] NACHT and WD40 domain protein [Metarhizium anisopliae] >KID65047.1 NACHT and WD40 domain protein, partial [Metarhizium anisopliae ARSEF 549]
OCK90491.1/10-211        -            202 NACHT_N              PF17100.5    213   4.8e-38  140.3   0.2   1   1   4.5e-41   5.2e-38  140.2   0.2    11   205     2   200     1   202 0.92 [subseq from] hypothetical protein K441DRAFT_643266, partial [Cenococcum geophilum 1.58]
RYC58773.1/18-196        -            179 NACHT_N              PF17100.5    213   4.8e-38  140.3   0.1   1   1   4.9e-41   5.6e-38  140.1   0.1    43   210    11   178     2   179 0.92 [subseq from] hypothetical protein CHU98_g7433 [Xylaria longipes]
RFU34720.1/112-334       -            223 NACHT_N              PF17100.5    213   4.8e-38  140.3   4.4   1   1   4.7e-41   5.4e-38  140.2   4.4     2   213     1   223     1   223 0.96 [subseq from] hypothetical protein B7463_g1667, partial [Scytalidium lignicola]
GAW13606.1/106-356       -            251 NACHT_N              PF17100.5    213   4.9e-38  140.3   0.5   1   1   9.2e-41   1.1e-37  139.2   0.5     2   211     1   250     1   251 0.92 [subseq from] hypothetical protein ANO14919_029930 [fungal sp. No.14919]
OTB17938.1/33-238        -            206 NACHT_N              PF17100.5    213     5e-38  140.3   1.4   1   1   5.5e-41   6.4e-38  139.9   1.4     1   210     1   205     1   206 0.96 [subseq from] hypothetical protein K445DRAFT_264902 [Daldinia sp. EC12]
XP_009252150.1/32-206    -            175 NACHT_N              PF17100.5    213     5e-38  140.3   0.0   1   1   5.1e-41   5.9e-38  140.0   0.0    40   207     6   172     2   175 0.98 [subseq from] hypothetical protein FPSE_00755 [Fusarium pseudograminearum CS3096] >EKJ79154.1 hypothetical protein FPSE_00755 [Fusarium pseudograminearum CS3096]
OQU97597.1/22-195        -            174 NACHT_N              PF17100.5    213     5e-38  140.3   5.8   1   1   4.6e-41   5.3e-38  140.2   5.8    42   210     6   173     1   174 0.96 [subseq from] NACHT domain-containing protein [Cladophialophora immunda]
OJZ85766.1/57-284        -            228 NACHT_N              PF17100.5    213     5e-38  140.3   0.8   1   1   4.9e-41   5.7e-38  140.1   0.8     1   213     1   228     1   228 0.90 [subseq from] hypothetical protein ASPFODRAFT_163263 [Aspergillus luchuensis CBS 106.47]
ORY16076.1/6-209         -            204 NACHT_N              PF17100.5    213     5e-38  140.3   1.1   1   1   9.2e-41   1.1e-37  139.2   1.1     1   210     1   203     1   204 0.93 [subseq from] hypothetical protein BCR34DRAFT_584541 [Clohesyomyces aquaticus]
XP_026615777.1/2031-2214 -            184 NACHT_N              PF17100.5    213   5.1e-38  140.2   0.0   1   1   4.8e-41   5.6e-38  140.1   0.0    22   211     4   184     1   184 0.92 [subseq from] hypothetical protein CDV56_101052 [Aspergillus thermomutatus] >RHZ59573.1 hypothetical protein CDV56_101052 [Aspergillus thermomutatus]
KAB8207373.1/114-334     -            221 NACHT_N              PF17100.5    213   5.2e-38  140.2   0.4   1   1   5.1e-41   5.8e-38  140.1   0.4     2   213     1   221     1   221 0.99 [subseq from] quinon protein alcohol dehydrogenase-like superfamily [Aspergillus parasiticus]
XP_025511123.1/59-268    -            210 NACHT_N              PF17100.5    213   5.5e-38  140.1   0.3   1   1   5.3e-41   6.1e-38  140.0   0.3     1   213     1   210     1   210 0.98 [subseq from] ankyrin repeat protein, partial [Aspergillus piperis CBS 112811] >RAH53201.1 ankyrin repeat protein, partial [Aspergillus piperis CBS 112811]
CRL24736.1/23-208        -            186 NACHT_N              PF17100.5    213   5.5e-38  140.1   0.0   1   1   5.2e-41     6e-38  140.0   0.0    18   207     3   183     1   186 0.91 [subseq from] Ankyrin repeat-containing domain [Penicillium camemberti]
CEJ56024.1/24-210        -            187 NACHT_N              PF17100.5    213   5.6e-38  140.1   0.1   1   1   5.2e-41     6e-38  140.0   0.1    41   210     5   186     1   187 0.94 [subseq from] hypothetical protein PMG11_02251 [Penicillium brasilianum]
OJI79550.1/57-284        -            228 NACHT_N              PF17100.5    213   5.6e-38  140.1   1.2   1   1   5.5e-41   6.3e-38  139.9   1.2     1   213     1   228     1   228 0.93 [subseq from] hypothetical protein ASPTUDRAFT_59617 [Aspergillus tubingensis CBS 134.48]
XP_024735226.1/88-321    -            234 NACHT_N              PF17100.5    213   5.6e-38  140.1   0.4   1   1   5.4e-41   6.3e-38  140.0   0.4     2   213     1   234     1   234 0.98 [subseq from] hypothetical protein K444DRAFT_592293, partial [Hyaloscypha bicolor E] >PMD58322.1 hypothetical protein K444DRAFT_592293, partial [Hyaloscypha bicolor E]
GAW26453.1/55-202        -            148 NACHT_N              PF17100.5    213   5.7e-38  140.1   0.1   1   1   5.4e-41   6.2e-38  140.0   0.1    68   210     5   147     1   148 0.96 [subseq from] hypothetical protein SAMD00023353_3200910 [Rosellinia necatrix]
XP_013256448.1/103-330   -            228 NACHT_N              PF17100.5    213   5.7e-38  140.1   0.0   1   1   5.5e-41   6.4e-38  139.9   0.0     1   213     1   228     1   228 0.97 [subseq from] hypothetical protein A1O9_10260 [Exophiala aquamarina CBS 119918] >KEF53858.1 hypothetical protein A1O9_10260 [Exophiala aquamarina CBS 119918]
EXA36801.1/10-214        -            205 NACHT_N              PF17100.5    213   5.7e-38  140.1   0.2   1   1   5.4e-41   6.3e-38  140.0   0.2    11   206     2   202     1   205 0.96 [subseq from] hypothetical protein FOVG_12683 [Fusarium oxysporum f. sp. pisi HDV247] >EXK81688.1 hypothetical protein FOQG_13975 [Fusarium oxysporum f. sp. raphani 54005]
PVH94735.1/24-199        -            176 NACHT_N              PF17100.5    213   5.7e-38  140.1   0.3   1   1   5.3e-41   6.1e-38  140.0   0.3    43   210     9   175     1   176 0.96 [subseq from] hypothetical protein DM02DRAFT_181103 [Periconia macrospinosa]
PHH86849.1/26-198        -            173 NACHT_N              PF17100.5    213   5.8e-38  140.1   0.1   1   1   6.1e-41     7e-38  139.8   0.1    42   212     4   173     2   173 0.98 [subseq from] hypothetical protein CDD83_9674 [Cordyceps sp. RAO-2017]
PYI24418.1/14-243        -            230 NACHT_N              PF17100.5    213   5.9e-38  140.0   0.5   1   1   5.7e-41   6.5e-38  139.9   0.5     2   209     1   229     1   230 0.95 [subseq from] hypothetical protein BO99DRAFT_321342 [Aspergillus violaceofuscus CBS 115571]
KID82919.1/261-484       -            224 NACHT_N              PF17100.5    213   6.6e-38  139.9   0.2   1   1   6.4e-41   7.4e-38  139.7   0.2     1   213     1   224     1   224 0.98 [subseq from] NACHT and WD40 domain protein [Metarhizium guizhouense ARSEF 977]
XP_025559005.1/59-268    -            210 NACHT_N              PF17100.5    213   6.6e-38  139.9   0.3   1   1   6.5e-41   7.4e-38  139.7   0.3     1   213     1   210     1   210 0.98 [subseq from] ankyrin repeat protein [Aspergillus vadensis CBS 113365] >PYH65211.1 ankyrin repeat protein [Aspergillus vadensis CBS 113365]
XP_025534967.1/57-284    -            228 NACHT_N              PF17100.5    213   6.6e-38  139.9   0.5   1   1   6.5e-41   7.5e-38  139.7   0.5     1   213     1   228     1   228 0.90 [subseq from] hypothetical protein BO79DRAFT_276059 [Aspergillus costaricaensis CBS 115574] >RAK84132.1 hypothetical protein BO79DRAFT_276059 [Aspergillus costaricaensis CBS 115574]
GAP89896.1/19-198        -            180 NACHT_N              PF17100.5    213   6.8e-38  139.8   0.2   1   1   6.3e-41   7.3e-38  139.7   0.2    38   211     7   179     1   180 0.96 [subseq from] putative NACHT domain-containing protein [Rosellinia necatrix]
PTB81853.1/94-318        -            225 NACHT_N              PF17100.5    213   6.8e-38  139.8   0.1   1   1   6.6e-41   7.6e-38  139.7   0.1     1   213     1   225     1   225 0.98 [subseq from] WD40 repeat-like protein [Trichoderma longibrachiatum ATCC 18648]
OAL45504.1/29-199        -            171 NACHT_N              PF17100.5    213     7e-38  139.8   0.1   1   1   6.5e-41   7.5e-38  139.7   0.1    45   211     5   170     1   171 0.97 [subseq from] hypothetical protein IQ07DRAFT_648200 [Pyrenochaeta sp. DS3sAY3a]
KIW68113.1/14-208        -            195 NACHT_N              PF17100.5    213     7e-38  139.8   0.0   1   1   6.7e-41   7.7e-38  139.6   0.0    15   209     4   193     1   195 0.86 [subseq from] hypothetical protein PV04_04080 [Phialophora americana]
RPB14085.1/82-264        -            183 NACHT_N              PF17100.5    213     7e-38  139.8   0.1   1   1   6.7e-41   7.7e-38  139.7   0.1    35   213     8   183     1   183 0.95 [subseq from] hypothetical protein P167DRAFT_74335 [Morchella conica CCBAS932]
RDI85378.1/16-192        -            177 NACHT_N              PF17100.5    213   7.1e-38  139.8   0.0   1   1     7e-41   8.1e-38  139.6   0.0    42   210     9   176     2   177 0.97 [subseq from] hypothetical protein Vi05172_g4785 [Venturia inaequalis]
XP_007832286.1/21-199    -            179 NACHT_N              PF17100.5    213   7.1e-38  139.8   0.7   1   1   6.7e-41   7.7e-38  139.7   0.7    37   210     6   178     1   179 0.96 [subseq from] hypothetical protein PFICI_05514 [Pestalotiopsis fici W106-1] >ETS83638.1 hypothetical protein PFICI_05514 [Pestalotiopsis fici W106-1]
SCV57760.1/22-195        -            174 NACHT_N              PF17100.5    213   7.3e-38  139.7   3.4   1   1   6.8e-41   7.8e-38  139.6   3.4    42   210     6   173     1   174 0.97 [subseq from] uncharacterized protein FFB14_15309 [Fusarium fujikuroi]
EQB47243.1/141-357       -            217 NACHT_N              PF17100.5    213   7.8e-38  139.6   1.0   1   1   7.5e-41   8.6e-38  139.5   1.0     6   213     5   217     1   217 0.96 [subseq from] hypothetical protein CGLO_13641 [Colletotrichum gloeosporioides Cg-14]
KAE8150275.1/47-260      -            214 NACHT_N              PF17100.5    213   7.9e-38  139.6   1.9   1   1   7.6e-41   8.8e-38  139.5   1.9     1   207     1   213     1   214 0.93 [subseq from] hypothetical protein BDV25DRAFT_154691 [Aspergillus avenaceus]
OCL01600.1/25-212        -            188 NACHT_N              PF17100.5    213     8e-38  139.6   0.4   1   1   7.7e-41   8.8e-38  139.5   0.4    17   210     3   187     1   188 0.94 [subseq from] hypothetical protein AOQ84DRAFT_383587, partial [Glonium stellatum]
XP_024773727.1/82-306    -            225 NACHT_N              PF17100.5    213     8e-38  139.6   0.1   1   1     8e-41   9.2e-38  139.4   0.1     1   213     1   225     1   225 0.96 [subseq from] hypothetical protein M431DRAFT_496001 [Trichoderma harzianum CBS 226.95] >PTB54050.1 hypothetical protein M431DRAFT_496001 [Trichoderma harzianum CBS 226.95]
EER45012.1/111-339       -            229 NACHT_N              PF17100.5    213   8.1e-38  139.6   0.4   1   1   7.8e-41     9e-38  139.4   0.4     2   210     1   228     1   229 0.95 [subseq from] predicted protein [Histoplasma capsulatum H143]
RFU26523.1/20-225        -            206 NACHT_N              PF17100.5    213   8.1e-38  139.6   5.3   1   1   6.1e-40     7e-37  136.5   5.3     2   213     4   206     3   206 0.90 [subseq from] hypothetical protein B7463_g9825, partial [Scytalidium lignicola]
EXK36501.1/10-214        -            205 NACHT_N              PF17100.5    213   8.2e-38  139.6   0.2   1   1   7.7e-41   8.9e-38  139.5   0.2    11   206     2   202     1   205 0.96 [subseq from] hypothetical protein FOMG_09674 [Fusarium oxysporum f. sp. melonis 26406]
KAE8149894.1/84-312      -            229 NACHT_N              PF17100.5    213   8.4e-38  139.5   0.1   1   1   8.2e-41   9.5e-38  139.4   0.1     2   213     1   229     1   229 0.91 [subseq from] hypothetical protein BDV25DRAFT_140343 [Aspergillus avenaceus]
XP_031031160.1/10-214    -            205 NACHT_N              PF17100.5    213   8.6e-38  139.5   0.1   1   1   8.1e-41   9.3e-38  139.4   0.1    11   206     2   202     1   205 0.96 [subseq from] uncharacterized protein FOYG_14357 [Fusarium oxysporum NRRL 32931] >EWY82242.1 hypothetical protein FOYG_14357 [Fusarium oxysporum NRRL 32931]
XP_031014118.1/34-207    -            174 NACHT_N              PF17100.5    213   8.9e-38  139.4   0.0   1   1   8.3e-41   9.5e-38  139.4   0.0    43   210     7   173     1   174 0.97 [subseq from] uncharacterized protein FIESC28_07719 [Fusarium coffeatum] >RBR14483.1 hypothetical protein FIESC28_07719 [Fusarium coffeatum]
RYP74644.1/148-356       -            209 NACHT_N              PF17100.5    213     9e-38  139.4   1.4   1   1   1.4e-40   1.6e-37  138.6   1.4     2   213     1   209     1   209 0.95 [subseq from] hypothetical protein DL771_002910 [Monosporascus sp. 5C6A]
XP_013943911.1/65-285    -            221 NACHT_N              PF17100.5    213   9.1e-38  139.4   1.3   1   1   8.9e-41     1e-37  139.3   1.3     2   208     1   219     1   221 0.90 [subseq from] hypothetical protein TRIATDRAFT_317789 [Trichoderma atroviride IMI 206040] >EHK45643.1 hypothetical protein TRIATDRAFT_317789 [Trichoderma atroviride IMI 206040]
OQD94255.1/9-215         -            207 NACHT_N              PF17100.5    213   9.3e-38  139.4   0.9   1   1   9.3e-41   1.1e-37  139.2   0.9     1   211     1   207     1   207 0.97 [subseq from] hypothetical protein PENSOL_c027G09289 [Penicillium solitum]
KFY58528.1/11-209        -            199 NACHT_N              PF17100.5    213   9.8e-38  139.3   0.0   1   1   9.3e-41   1.1e-37  139.2   0.0    15   204     7   198     1   199 0.91 [subseq from] hypothetical protein V496_06094 [Pseudogymnoascus sp. VKM F-4515 (FW-2607)]
TVY75048.1/10-214        -            205 NACHT_N              PF17100.5    213     1e-37  139.3   0.2   1   1   9.4e-41   1.1e-37  139.2   0.2    11   206     2   202     1   205 0.96 [subseq from] Vegetative incompatibility protein HET-E-1 [Fusarium oxysporum f. sp. cubense]
PTD03276.1/33-207        -            175 NACHT_N              PF17100.5    213     1e-37  139.3   0.0   1   1   9.5e-41   1.1e-37  139.2   0.0    40   210     5   174     1   175 0.97 [subseq from] hypothetical protein FCULG_00009110 [Fusarium culmorum]
OTA54483.1/22-201        -            180 NACHT_N              PF17100.5    213     1e-37  139.3   3.5   1   1   9.6e-41   1.1e-37  139.1   3.5    38   210     6   179     1   180 0.96 [subseq from] hypothetical protein K449DRAFT_469433 [Hypoxylon sp. EC38]
XP_016244794.1/20-193    -            174 NACHT_N              PF17100.5    213     1e-37  139.2   0.3   1   1   9.7e-41   1.1e-37  139.1   0.3    40   210     5   173     1   174 0.97 [subseq from] hypothetical protein PV07_10286 [Cladophialophora immunda] >KIW24578.1 hypothetical protein PV07_10286 [Cladophialophora immunda]
XP_001394552.2/17-201    -            185 NACHT_N              PF17100.5    213     1e-37  139.2   0.0   1   1   1.1e-40   1.3e-37  139.0   0.0    18   206     4   183     2   185 0.87 [subseq from] hypothetical protein ANI_1_2058094 [Aspergillus niger CBS 513.88]
XP_024778638.1/56-273    -            218 NACHT_N              PF17100.5    213   1.1e-37  139.2   2.5   1   1   1.1e-40   1.2e-37  139.0   2.5     2   213     1   218     1   218 0.93 [subseq from] hypothetical protein M431DRAFT_516127 [Trichoderma harzianum CBS 226.95] >PTB58961.1 hypothetical protein M431DRAFT_516127 [Trichoderma harzianum CBS 226.95]
PHH92270.1/26-208        -            183 NACHT_N              PF17100.5    213   1.1e-37  139.2   0.8   1   1   9.8e-41   1.1e-37  139.1   0.8    58   210    30   182     1   183 0.86 [subseq from] hypothetical protein CDD83_8195 [Cordyceps sp. RAO-2017]
PHH52579.1/65-284        -            220 NACHT_N              PF17100.5    213   1.1e-37  139.2   2.2   1   1   1.1e-40   1.2e-37  139.0   2.2     1   211     1   219     1   220 0.92 [subseq from] Vegetative incompatibility protein HET-E-1 [Ceratocystis fimbriata CBS 114723]
QDS77800.1/5-193         -            189 NACHT_N              PF17100.5    213   1.1e-37  139.1   2.5   1   1     1e-40   1.2e-37  139.0   2.5    19   207     3   186     1   189 0.95 [subseq from] hypothetical protein FKW77_005655 [Venturia effusa]
XP_024404993.1/108-327   -            220 NACHT_N              PF17100.5    213   1.2e-37  139.0   0.4   1   1   1.1e-40   1.3e-37  138.9   0.4     2   210     1   219     1   220 0.94 [subseq from] hypothetical protein TGAM01_v208252 [Trichoderma gamsii] >PON22997.1 hypothetical protein TGAM01_v208252 [Trichoderma gamsii]
OAL46925.1/4-176         -            173 NACHT_N              PF17100.5    213   1.2e-37  139.0   0.5   1   1   1.1e-40   1.3e-37  138.9   0.5    40   212     2   173     1   173 0.98 [subseq from] hypothetical protein IQ07DRAFT_614122 [Pyrenochaeta sp. DS3sAY3a]
RAO70027.1/59-289        -            231 NACHT_N              PF17100.5    213   1.2e-37  139.0   0.2   1   1   1.2e-40   1.4e-37  138.8   0.2     2   213     1   231     1   231 0.93 [subseq from] hypothetical protein BHQ10_006039 [Talaromyces amestolkiae]
GAW21206.1/29-199        -            171 NACHT_N              PF17100.5    213   1.2e-37  139.0   0.0   1   1   1.2e-40   1.3e-37  138.9   0.0    44   210     5   170     1   171 0.97 [subseq from] hypothetical protein ANO14919_107240 [fungal sp. No.14919]
GAM42205.1/93-297        -            205 NACHT_N              PF17100.5    213   1.3e-37  138.9   0.0   1   1   1.3e-40   1.5e-37  138.7   0.0     1   212     1   205     1   205 0.95 [subseq from] hypothetical protein TCE0_043r15955 [Talaromyces cellulolyticus]
EGZ76362.1/45-220        -            176 NACHT_N              PF17100.5    213   1.3e-37  138.9   0.4   1   1   1.3e-40   1.5e-37  138.7   0.4    42   210     5   175     2   176 0.96 [subseq from] hypothetical protein NEUTE2DRAFT_98097 [Neurospora tetrasperma FGSC 2509]
KLP18132.1/32-203        -            172 NACHT_N              PF17100.5    213   1.3e-37  138.9   0.0   1   1   1.3e-40   1.5e-37  138.7   0.0    41   207     7   172     2   172 0.98 [subseq from] Uncharacterized protein LW94_12089 [Fusarium fujikuroi]
RFU28317.1/23-198        -            176 NACHT_N              PF17100.5    213   1.4e-37  138.8   0.7   1   1   1.4e-40   1.7e-37  138.6   0.7    43   212     8   176     2   176 0.97 [subseq from] hypothetical protein B7463_g8045, partial [Scytalidium lignicola]
KLP15177.1/22-195        -            174 NACHT_N              PF17100.5    213   1.4e-37  138.8   3.3   1   1   1.3e-40   1.5e-37  138.7   3.3    42   210     6   173     1   174 0.97 [subseq from] uncharacterized protein LW94_11398 [Fusarium fujikuroi]
SCO24117.1/22-195        -            174 NACHT_N              PF17100.5    213   1.4e-37  138.8   3.3   1   1   1.3e-40   1.5e-37  138.7   3.3    42   210     6   173     1   174 0.97 [subseq from] uncharacterized protein FFE2_15881 [Fusarium fujikuroi]
XP_023438181.1/22-195    -            174 NACHT_N              PF17100.5    213   1.4e-37  138.8   3.3   1   1   1.3e-40   1.5e-37  138.7   3.3    42   210     6   173     1   174 0.97 [subseq from] uncharacterized protein FFUJ_14234 [Fusarium fujikuroi IMI 58289] >CCT76135.1 uncharacterized protein FFUJ_14234 [Fusarium fujikuroi IMI 58289] >KLO90159.1 uncharacterized protein Y057_8514 [Fusarium fujikuroi] >SCO26851.1 uncharacterized protein FFM5_15120 [Fusarium fujikuroi] >SCO53942.1 uncharacterized protein FFNC_15267 [Fusarium fujikuroi] >SCO58699.1 uncharacterized protein FFMR_15855 [Fusarium fujikuroi] >SCO25630.1 uncharacterized protein FFC1_15630 [Fusarium fujikuroi] >SCN92153.1 uncharacterized protein FFB20_09156 [Fusarium fujikuroi] >QGI71327.1 hypothetical protein CEK27_003656 [Fusarium fujikuroi] >QGJ02220.1 hypothetical protein CEK26_003664 [Fusarium fujikuroi]
XP_031090015.1/22-195    -            174 NACHT_N              PF17100.5    213   1.4e-37  138.8   3.3   1   1   1.3e-40   1.5e-37  138.7   3.3    42   210     6   173     1   174 0.97 [subseq from] uncharacterized protein FPRO_15874 [Fusarium proliferatum ET1] >CZR49515.1 uncharacterized protein FPRO_15874 [Fusarium proliferatum ET1]
XP_007781114.1/7-197     -            191 NACHT_N              PF17100.5    213   1.5e-37  138.7   3.4   1   1   1.4e-40   1.6e-37  138.6   3.4    16   211     4   190     1   191 0.87 [subseq from] hypothetical protein W97_05036 [Coniosporium apollinis CBS 100218] >EON65797.1 hypothetical protein W97_05036 [Coniosporium apollinis CBS 100218]
TDZ32476.1/347-565       -            219 NACHT_N              PF17100.5    213   1.5e-37  138.7   0.2   1   1   1.4e-40   1.7e-37  138.6   0.2     1   213     1   219     1   219 0.96 [subseq from] Vegetative incompatibility protein HET-E-1 [Colletotrichum spinosum]
XP_028509340.1/36-207    -            172 NACHT_N              PF17100.5    213   1.5e-37  138.7   0.1   1   1   1.5e-40   1.7e-37  138.5   0.1    38   210     8   171     1   172 0.96 [subseq from] hypothetical protein AA0111_g2716 [Alternaria arborescens] >RYO36125.1 hypothetical protein AA0111_g2716 [Alternaria arborescens]
EXM13004.1/23-197        -            175 NACHT_N              PF17100.5    213   1.6e-37  138.6   0.5   1   1   1.6e-40   1.9e-37  138.4   0.5    46   210    11   174     3   175 0.97 [subseq from] hypothetical protein FOTG_18525 [Fusarium oxysporum f. sp. vasinfectum 25433]
RDH21386.1/110-330       -            221 NACHT_N              PF17100.5    213   1.6e-37  138.6   0.3   1   1   1.6e-40   1.8e-37  138.4   0.3     3   213     2   221     1   221 0.98 [subseq from] WD40 repeat-like protein [Aspergillus niger ATCC 13496]
TPR04499.1/110-330       -            221 NACHT_N              PF17100.5    213   1.6e-37  138.6   0.3   1   1   1.6e-40   1.8e-37  138.4   0.3     3   213     2   221     1   221 0.98 [subseq from] Ankyrin repeats (3 copies) family protein [Aspergillus niger]
XP_025454826.1/110-330   -            221 NACHT_N              PF17100.5    213   1.6e-37  138.6   0.3   1   1   1.6e-40   1.8e-37  138.4   0.3     3   213     2   221     1   221 0.98 [subseq from] WD40 repeat-like protein [Aspergillus lacticoffeatus CBS 101883] >PYH56771.1 WD40 repeat-like protein [Aspergillus lacticoffeatus CBS 101883]
OBT47335.1/14-212        -            199 NACHT_N              PF17100.5    213   1.6e-37  138.6   0.2   1   1   1.5e-40   1.8e-37  138.5   0.2    16   205     5   197     1   199 0.96 [subseq from] hypothetical protein VE00_02141 [Pseudogymnoascus sp. WSF 3629]
OQE13330.1/22-207        -            186 NACHT_N              PF17100.5    213   1.6e-37  138.6   0.1   1   1   1.6e-40   1.8e-37  138.4   0.1    19   210     3   185     1   186 0.87 [subseq from] hypothetical protein PENFLA_c050G02790 [Penicillium flavigenum]
RAO65282.1/71-299        -            229 NACHT_N              PF17100.5    213   1.7e-37  138.6   0.0   1   1   1.6e-40   1.9e-37  138.4   0.0     1   211     1   228     1   229 0.96 [subseq from] hypothetical protein BHQ10_001294 [Talaromyces amestolkiae]
KLU92750.1/87-308        -            222 NACHT_N              PF17100.5    213   1.7e-37  138.6   0.2   1   1   1.6e-40   1.9e-37  138.4   0.2     2   208     1   220     1   222 0.87 [subseq from] hypothetical protein MAPG_11652, partial [Magnaporthiopsis poae ATCC 64411]
XP_022577181.1/61-294    -            234 NACHT_N              PF17100.5    213   1.7e-37  138.6   1.3   1   1   1.6e-40   1.9e-37  138.4   1.3     3   213     2   234     1   234 0.88 [subseq from] hypothetical protein ASPZODRAFT_169958 [Penicilliopsis zonata CBS 506.65] >OJJ42671.1 hypothetical protein ASPZODRAFT_169958 [Penicilliopsis zonata CBS 506.65]
TVY17572.1/17-192        -            176 NACHT_N              PF17100.5    213   1.7e-37  138.6   0.1   1   1   1.6e-40   1.8e-37  138.4   0.1    41   212     6   176     1   176 0.97 [subseq from] Vegetative incompatibility protein HET-E-1 [Lachnellula arida]
RBA15873.1/23-195        -            173 NACHT_N              PF17100.5    213   1.7e-37  138.5   3.4   1   1   1.7e-40     2e-37  138.3   3.4    43   210     6   172     2   173 0.98 [subseq from] hypothetical protein FPRO05_12094 [Fusarium proliferatum]
EPS42972.1/375-552       -            178 NACHT_N              PF17100.5    213   1.7e-37  138.5   0.3   1   1   1.8e-40   2.1e-37  138.3   0.3    36   204     5   171     2   178 0.95 [subseq from] hypothetical protein H072_3085 [Dactylellina haptotyla CBS 200.50]
KAE8356800.1/56-265      -            210 NACHT_N              PF17100.5    213   1.7e-37  138.5   1.1   1   1   1.7e-40   1.9e-37  138.3   1.1     2   210     1   209     1   210 0.98 [subseq from] hypothetical protein BDV28DRAFT_126563 [Aspergillus coremiiformis]
OBT89581.1/10-212        -            203 NACHT_N              PF17100.5    213   1.8e-37  138.5   0.1   1   1   1.7e-40     2e-37  138.3   0.1    12   205     3   201     1   203 0.96 [subseq from] hypothetical protein VE02_01719 [Pseudogymnoascus sp. 03VT05]
XP_016230586.1/26-196    -            171 NACHT_N              PF17100.5    213   1.8e-37  138.4   0.1   1   1   1.7e-40     2e-37  138.3   0.1    43   211     3   170     1   171 0.97 [subseq from] hypothetical protein PV08_11332 [Exophiala spinifera] >KIW10370.1 hypothetical protein PV08_11332 [Exophiala spinifera]
OAL51630.1/6-194         -            189 NACHT_N              PF17100.5    213   1.8e-37  138.4   0.4   1   1   1.8e-40   2.1e-37  138.3   0.4    17   211     3   188     1   189 0.89 [subseq from] hypothetical protein IQ07DRAFT_678800 [Pyrenochaeta sp. DS3sAY3a]
EWZ78967.1/110-328       -            219 NACHT_N              PF17100.5    213   1.8e-37  138.4   0.4   1   1   1.8e-40   2.1e-37  138.3   0.4     1   213     1   219     1   219 0.99 [subseq from] hypothetical protein FOWG_16821 [Fusarium oxysporum f. sp. lycopersici MN25]
RDW85274.1/19-193        -            175 NACHT_N              PF17100.5    213   1.9e-37  138.4   1.8   1   1   1.8e-40     2e-37  138.3   1.8    40   210     5   174     1   175 0.97 [subseq from] hypothetical protein BP6252_02864 [Coleophoma cylindrospora]
ORY19419.1/26-196        -            171 NACHT_N              PF17100.5    213   1.9e-37  138.4   1.1   1   1   1.8e-40     2e-37  138.3   1.1    46   210     7   170     1   171 0.96 [subseq from] hypothetical protein BCR34DRAFT_128195 [Clohesyomyces aquaticus]
GAP92702.1/23-196        -            174 NACHT_N              PF17100.5    213   1.9e-37  138.4   0.2   1   1   1.8e-40   2.1e-37  138.3   0.2    40   209     5   173     1   174 0.98 [subseq from] putative NACHT domain-containing protein [Rosellinia necatrix]
PMD31107.1/196-409       -            214 NACHT_N              PF17100.5    213     2e-37  138.3   1.2   1   1     2e-40   2.3e-37  138.1   1.2     3   210     1   214     1   214 0.98 [subseq from] hypothetical protein L207DRAFT_537525 [Hyaloscypha variabilis F]
RBA12849.1/18-223        -            206 NACHT_N              PF17100.5    213   2.1e-37  138.2   0.5   1   1   2.1e-40   2.4e-37  138.0   0.5    16   210     4   205     1   206 0.87 [subseq from] hypothetical protein FPRO05_14071 [Fusarium proliferatum]
XP_011393432.1/26-200    -            175 NACHT_N              PF17100.5    213   2.1e-37  138.2   0.3   1   1   2.2e-40   2.5e-37  138.0   0.3    43   210     5   174     2   175 0.96 [subseq from] NACHT domain-containing protein, variant [Neurospora crassa OR74A] >ESA44366.1 NACHT domain-containing protein, variant [Neurospora crassa OR74A]
XP_024405726.1/41-256    -            216 NACHT_N              PF17100.5    213   2.1e-37  138.2   0.3   1   1   2.1e-40   2.4e-37  138.0   0.3     2   208     1   214     1   216 0.96 [subseq from] hypothetical protein TGAM01_v204732 [Trichoderma gamsii] >PON26256.1 hypothetical protein TGAM01_v204732 [Trichoderma gamsii]
RKL34624.1/22-195        -            174 NACHT_N              PF17100.5    213   2.1e-37  138.2   3.3   1   1     2e-40   2.3e-37  138.1   3.3    42   210     6   173     1   174 0.97 [subseq from] hypothetical protein BFJ72_g9356 [Fusarium proliferatum]
OJJ66823.1/58-285        -            228 NACHT_N              PF17100.5    213   2.2e-37  138.2   0.0   1   1   2.1e-40   2.5e-37  138.0   0.0     1   213     1   228     1   228 0.92 [subseq from] hypothetical protein ASPBRDRAFT_200451 [Aspergillus brasiliensis CBS 101740]
CEL10279.1/21-211        -            191 NACHT_N              PF17100.5    213   2.2e-37  138.2   0.0   1   1   2.1e-40   2.4e-37  138.0   0.0    37   209     6   189     1   191 0.89 [subseq from] hypothetical protein ASPCAL13400 [Aspergillus calidoustus]
XP_008082812.1/8-191     -            184 NACHT_N              PF17100.5    213   2.2e-37  138.1   0.3   1   1   2.1e-40   2.4e-37  138.0   0.3    37   210    10   184     1   184 0.94 [subseq from] C2H2 and C2HC zinc finger [Glarea lozoyensis ATCC 20868] >EPE30135.1 C2H2 and C2HC zinc finger [Glarea lozoyensis ATCC 20868]
CZR67874.1/196-409       -            214 NACHT_N              PF17100.5    213   2.3e-37  138.1   0.8   1   1   2.2e-40   2.6e-37  137.9   0.8     3   210     1   214     1   214 0.98 [subseq from] uncharacterized protein PAC_17773 [Phialocephala subalpina]
RYP47535.1/120-337       -            218 NACHT_N              PF17100.5    213   2.3e-37  138.1   0.5   1   1   2.3e-40   2.6e-37  137.9   0.5     1   213     1   218     1   218 0.97 [subseq from] hypothetical protein DL768_006412 [Monosporascus sp. mg162]
PNP59091.1/76-307        -            232 NACHT_N              PF17100.5    213   2.4e-37  138.0   0.5   1   1   2.4e-40   2.8e-37  137.8   0.5     2   213     1   232     1   232 0.95 [subseq from] hypothetical protein THARTR1_01339 [Trichoderma harzianum]
RVX71533.1/82-304        -            223 NACHT_N              PF17100.5    213   2.4e-37  138.0   0.9   1   1   2.4e-40   2.7e-37  137.9   0.9     2   210     1   222     1   223 0.96 [subseq from] hypothetical protein B0A52_05105 [Exophiala mesophila]
XP_024706155.1/8-233     -            226 NACHT_N              PF17100.5    213   2.4e-37  138.0   0.2   1   1   2.4e-40   2.8e-37  137.8   0.2     2   213     1   226     1   226 0.94 [subseq from] hypothetical protein P170DRAFT_316896, partial [Aspergillus steynii IBT 23096] >PLB50853.1 hypothetical protein P170DRAFT_316896, partial [Aspergillus steynii IBT 23096]
GAA85012.1/59-268        -            210 NACHT_N              PF17100.5    213   2.5e-37  138.0   0.2   1   1   2.4e-40   2.7e-37  137.9   0.2     1   213     1   210     1   210 0.98 [subseq from] ankyrin repeat protein [Aspergillus kawachii IFO 4308]
CCD51199.1/128-349       -            222 NACHT_N              PF17100.5    213   2.5e-37  138.0   0.1   1   1   2.4e-40   2.8e-37  137.8   0.1     1   210     1   221     1   222 0.96 [subseq from] hypothetical protein BofuT4_P085610.1 [Botrytis cinerea T4]
OPB43287.1/63-304        -            242 NACHT_N              PF17100.5    213   2.5e-37  138.0   0.0   1   1   2.5e-40   2.9e-37  137.8   0.0     1   210     1   241     1   242 0.97 [subseq from] hypothetical protein A0O28_0104780 [Trichoderma guizhouense]
KFY04937.1/1573-1786     -            214 NACHT_N              PF17100.5    213   2.6e-37  137.9   0.7   1   1   2.5e-40   2.8e-37  137.8   0.7     3   210     1   214     1   214 0.97 [subseq from] hypothetical protein O988_00382 [Pseudogymnoascus sp. VKM F-3808]
PHH51561.1/64-285        -            222 NACHT_N              PF17100.5    213   2.6e-37  137.9   1.4   1   1   2.5e-40   2.9e-37  137.8   1.4     1   213     1   222     1   222 0.92 [subseq from] Vegetative incompatibility protein HET-E-1 [Ceratocystis fimbriata CBS 114723]
KKP00577.1/87-304        -            218 NACHT_N              PF17100.5    213   2.6e-37  137.9   3.3   1   1   2.6e-40     3e-37  137.7   3.3     2   213     1   218     1   218 0.97 [subseq from] hypothetical protein THAR02_07302 [Trichoderma harzianum]
XP_025504989.1/77-298    -            222 NACHT_N              PF17100.5    213   2.7e-37  137.9   3.9   1   1   2.6e-40     3e-37  137.7   3.9     1   210     1   221     1   222 0.96 [subseq from] WD40 repeat-like protein [Aspergillus aculeatinus CBS 121060] >RAH71166.1 WD40 repeat-like protein [Aspergillus aculeatinus CBS 121060]
XP_016222996.1/81-303    -            223 NACHT_N              PF17100.5    213   2.7e-37  137.9   0.4   1   1   2.6e-40     3e-37  137.7   0.4     2   210     1   222     1   223 0.96 [subseq from] hypothetical protein PV10_05963 [Exophiala mesophila] >KIV91422.1 hypothetical protein PV10_05963 [Exophiala mesophila]
CRK21321.1/13-203        -            191 NACHT_N              PF17100.5    213   2.7e-37  137.9   0.1   1   1   2.7e-40   3.1e-37  137.7   0.1    11   210     4   190     2   191 0.86 [subseq from] hypothetical protein BN1708_013067 [Verticillium longisporum]
CZR60104.1/13-187        -            175 NACHT_N              PF17100.5    213   2.7e-37  137.9   0.1   1   1   2.6e-40   2.9e-37  137.8   0.1    40   210     5   174     1   175 0.98 [subseq from] uncharacterized protein PAC_09999 [Phialocephala subalpina]
OTA59106.1/5-228         -            224 NACHT_N              PF17100.5    213   2.7e-37  137.9   1.7   1   1   2.7e-40   3.1e-37  137.7   1.7     2   213     1   224     1   224 0.95 [subseq from] WD40 repeat-like protein, partial [Hypoxylon sp. EC38]
PQK16345.1/28-215        -            188 NACHT_N              PF17100.5    213   2.8e-37  137.8   0.3   1   1   2.6e-40     3e-37  137.7   0.3    18   211     3   187     1   188 0.92 [subseq from] hypothetical protein BB8028_0006g06650 [Beauveria bassiana]
EYB33484.1/33-206        -            174 NACHT_N              PF17100.5    213   2.8e-37  137.8   0.0   1   1   2.6e-40     3e-37  137.7   0.0    40   207     5   171     1   174 0.97 [subseq from] hypothetical protein FG05_30074 [Fusarium graminearum]
PVH69331.1/9-191         -            183 NACHT_N              PF17100.5    213   2.9e-37  137.8   0.7   1   1   2.7e-40   3.1e-37  137.7   0.7    26   210     5   182     1   183 0.96 [subseq from] hypothetical protein DL98DRAFT_625565, partial [Cadophora sp. DSE1049]
KKF94990.1/12-233        -            222 NACHT_N              PF17100.5    213   2.9e-37  137.8   1.3   1   1   2.9e-40   3.3e-37  137.6   1.3     1   213     1   222     1   222 0.94 [subseq from] Vegetative incompatibility protein HET-E-1 [Ceratocystis platani]
PMD29825.1/99-326        -            228 NACHT_N              PF17100.5    213     3e-37  137.7   0.3   1   1     3e-40   3.4e-37  137.5   0.3     2   209     1   227     1   228 0.91 [subseq from] hypothetical protein L207DRAFT_474704 [Hyaloscypha variabilis F]
KAE8328414.1/114-336     -            223 NACHT_N              PF17100.5    213   3.1e-37  137.7   0.4   1   1   3.1e-40   3.5e-37  137.5   0.4     2   213     1   223     1   223 0.98 [subseq from] hypothetical protein BDV39DRAFT_203937 [Aspergillus sergii]
RYP76705.1/24-201        -            178 NACHT_N              PF17100.5    213   3.2e-37  137.6   0.2   1   1   3.3e-40   3.8e-37  137.4   0.2    41   211     7   177     2   178 0.93 [subseq from] hypothetical protein DL770_007179 [Monosporascus sp. CRB-9-2]
PKS11061.1/97-341        -            245 NACHT_N              PF17100.5    213   3.3e-37  137.6   0.0   1   1   3.3e-40   3.8e-37  137.4   0.0     1   213     1   245     1   245 0.95 [subseq from] hypothetical protein jhhlp_002822 [Lomentospora prolificans]
XP_025591771.1/12-215    -            204 NACHT_N              PF17100.5    213   3.3e-37  137.6   2.5   1   1   1.1e-39   1.3e-36  135.6   2.5     1   210     1   203     1   204 0.87 [subseq from] uncharacterized protein FVRRES_08133 [Fusarium venenatum] >CEI68056.1 unnamed protein product [Fusarium venenatum]
KFA81583.1/111-324       -            214 NACHT_N              PF17100.5    213   3.3e-37  137.6   0.5   1   1   3.3e-40   3.8e-37  137.4   0.5     1   213     1   214     1   214 0.96 [subseq from] hypothetical protein S40288_09617 [Stachybotrys chartarum IBT 40288]
CDM32148.1/21-207        -            187 NACHT_N              PF17100.5    213   3.4e-37  137.5   0.1   1   1   3.3e-40   3.8e-37  137.4   0.1    17   210     2   186     1   187 0.94 [subseq from] Ankyrin repeat-containing domain [Penicillium roqueforti FM164]
XP_025591410.1/65-283    -            219 NACHT_N              PF17100.5    213   3.4e-37  137.5   0.0   1   1   3.3e-40   3.8e-37  137.4   0.0     1   210     1   218     1   219 0.99 [subseq from] uncharacterized protein FVRRES_04207 [Fusarium venenatum] >CEI67695.1 unnamed protein product [Fusarium venenatum]
KAE8366857.1/64-292      -            229 NACHT_N              PF17100.5    213   3.4e-37  137.5   0.0   1   1   3.4e-40   3.9e-37  137.3   0.0     1   213     1   229     1   229 0.95 [subseq from] hypothetical protein BDV27DRAFT_155491 [Aspergillus caelatus]
ROV96701.1/18-191        -            174 NACHT_N              PF17100.5    213   3.5e-37  137.5   0.0   1   1   3.5e-40     4e-37  137.3   0.0    46   210    10   173     2   174 0.96 [subseq from] hypothetical protein VSDG_05545 [Valsa sordida]
TVY88042.1/16-193        -            178 NACHT_N              PF17100.5    213   3.5e-37  137.5   2.0   1   1   3.3e-40   3.8e-37  137.4   2.0    40   208     5   176     1   178 0.95 [subseq from] Vegetative incompatibility protein HET-E-1 [Lachnellula willkommii]
KXG49402.1/22-210        -            189 NACHT_N              PF17100.5    213   3.6e-37  137.5   0.1   1   1   3.6e-40   4.1e-37  137.3   0.1    40   208     6   186     2   189 0.95 [subseq from] hypothetical protein PGRI_032720 [Penicillium griseofulvum]
OCL08397.1/16-195        -            180 NACHT_N              PF17100.5    213   3.7e-37  137.4   0.2   1   1   3.8e-40   4.4e-37  137.2   0.2    39   209     8   178     2   180 0.96 [subseq from] hypothetical protein AOQ84DRAFT_376814 [Glonium stellatum]
RFU25373.1/8-191         -            184 NACHT_N              PF17100.5    213   3.7e-37  137.4   0.2   1   1   3.4e-40   3.9e-37  137.4   0.2    39   209    12   183     1   184 0.95 [subseq from] hypothetical protein B7463_g10968, partial [Scytalidium lignicola]
CEG04379.1/87-308        -            222 NACHT_N              PF17100.5    213   3.7e-37  137.4   0.0   1   1   3.6e-40   4.1e-37  137.3   0.0     1   211     1   221     1   222 0.98 [subseq from] unnamed protein product [Fusarium sp. FIESC_5 CS3069]
OQU94466.1/27-198        -            172 NACHT_N              PF17100.5    213   3.7e-37  137.4   0.1   1   1   3.5e-40     4e-37  137.3   0.1    44   211     4   171     1   172 0.97 [subseq from] NACHT domain-containing protein [Cladophialophora immunda]
CZR56422.1/142-363       -            222 NACHT_N              PF17100.5    213   3.7e-37  137.4   0.2   1   1   3.6e-40   4.2e-37  137.3   0.2     2   210     1   221     1   222 0.97 [subseq from] uncharacterized protein PAC_06310 [Phialocephala subalpina]
PCD21665.1/64-282        -            219 NACHT_N              PF17100.5    213   3.7e-37  137.4   0.0   1   1   3.6e-40   4.2e-37  137.3   0.0     1   210     1   218     1   219 0.98 [subseq from] hypothetical protein FGRA07_11567 [Fusarium graminearum]
ROV91219.1/94-315        -            222 NACHT_N              PF17100.5    213   3.9e-37  137.4   0.4   1   1   3.8e-40   4.4e-37  137.2   0.4     2   210     1   221     1   222 0.89 [subseq from] hypothetical protein VMCG_09361 [Valsa malicola]
RYP19480.1/23-188        -            166 NACHT_N              PF17100.5    213   3.9e-37  137.3   0.1   1   1   3.6e-40   4.2e-37  137.3   0.1    47   206     7   165     1   166 0.93 [subseq from] hypothetical protein DL765_003320 [Monosporascus sp. GIB2]
RYP65653.1/93-332        -            240 NACHT_N              PF17100.5    213   4.1e-37  137.3   0.1   1   1   4.1e-40   4.7e-37  137.1   0.1     1   213     1   240     1   240 0.93 [subseq from] hypothetical protein DL771_008205 [Monosporascus sp. 5C6A]
PNP45936.1/91-312        -            222 NACHT_N              PF17100.5    213   4.1e-37  137.3   0.3   1   1   4.1e-40   4.7e-37  137.1   0.3     1   213     1   222     1   222 0.96 [subseq from] hypothetical protein THARTR1_10878 [Trichoderma harzianum]
PKK42810.1/53-273        -            221 NACHT_N              PF17100.5    213   4.1e-37  137.3   0.3   1   1     4e-40   4.6e-37  137.1   0.3     1   204     1   215     1   221 0.93 [subseq from] hypothetical protein CI102_13469 [Trichoderma harzianum]
XP_002487742.1/17-206    -            190 NACHT_N              PF17100.5    213   4.2e-37  137.3   0.1   1   1     4e-40   4.6e-37  137.1   0.1    16   209     2   188     1   190 0.92 [subseq from] NACHT domain protein [Talaromyces stipitatus ATCC 10500] >EED12088.1 NACHT domain protein [Talaromyces stipitatus ATCC 10500]
RTE82396.1/18-229        -            212 NACHT_N              PF17100.5    213   4.5e-37  137.1   0.1   1   1   4.4e-40   5.1e-37  137.0   0.1     7   210     1   211     1   212 0.95 [subseq from] hypothetical protein BHE90_003097 [Fusarium euwallaceae]
PMD43714.1/103-342       -            240 NACHT_N              PF17100.5    213   4.5e-37  137.1   3.2   1   1   4.8e-40   5.5e-37  136.9   3.2     2   211     1   240     1   240 0.96 [subseq from] hypothetical protein L207DRAFT_564340 [Hyaloscypha variabilis F]
RKK98445.1/10-214        -            205 NACHT_N              PF17100.5    213   4.6e-37  137.1   0.1   1   1   4.3e-40     5e-37  137.0   0.1    11   207     2   203     1   205 0.97 [subseq from] hypothetical protein BFJ71_g6798 [Fusarium oxysporum]
XP_001543087.1/93-318    -            226 NACHT_N              PF17100.5    213   4.6e-37  137.1   0.3   1   1   4.5e-40   5.1e-37  137.0   0.3     2   210     1   225     1   226 0.94 [subseq from] predicted protein [Histoplasma capsulatum NAm1] >EDN02269.1 predicted protein [Histoplasma capsulatum NAm1]
KLJ06195.1/114-353       -            240 NACHT_N              PF17100.5    213   4.7e-37  137.1   0.7   1   1   4.6e-40   5.3e-37  136.9   0.7     1   213     1   240     1   240 0.99 [subseq from] hypothetical protein EMPG_10376 [Blastomyces silverae]
EHL00937.1/54-312        -            259 NACHT_N              PF17100.5    213   4.7e-37  137.1   0.3   1   1   5.3e-40   6.1e-37  136.7   0.3     2   210     1   258     1   259 0.98 [subseq from] putative Vegetative incompatibility protein HET-E-1 [Glarea lozoyensis 74030]
XP_008085774.1/99-357    -            259 NACHT_N              PF17100.5    213   4.7e-37  137.1   0.3   1   1   5.3e-40   6.1e-37  136.7   0.3     2   210     1   258     1   259 0.98 [subseq from] Ankyrin repeat-containing protein [Glarea lozoyensis ATCC 20868] >EPE26584.1 Ankyrin repeat-containing protein [Glarea lozoyensis ATCC 20868]
EXL52465.1/10-214        -            205 NACHT_N              PF17100.5    213   4.7e-37  137.1   0.2   1   1   4.4e-40   5.1e-37  137.0   0.2    11   206     2   202     1   205 0.96 [subseq from] hypothetical protein FOCG_08257 [Fusarium oxysporum f. sp. radicis-lycopersici 26381]
EWZ31140.1/10-214        -            205 NACHT_N              PF17100.5    213   4.7e-37  137.1   0.2   1   1   4.5e-40   5.1e-37  137.0   0.2    11   206     2   202     1   205 0.96 [subseq from] hypothetical protein FOZG_15549 [Fusarium oxysporum Fo47]
EWZ80731.1/10-214        -            205 NACHT_N              PF17100.5    213   4.7e-37  137.1   0.2   1   1   4.5e-40   5.1e-37  137.0   0.2    11   206     2   202     1   205 0.96 [subseq from] hypothetical protein FOWG_15442 [Fusarium oxysporum f. sp. lycopersici MN25]
PCD24752.1/10-214        -            205 NACHT_N              PF17100.5    213   4.7e-37  137.1   0.2   1   1   4.5e-40   5.1e-37  137.0   0.2    11   206     2   202     1   205 0.96 [subseq from] hypothetical protein AU210_013867 [Fusarium oxysporum f. sp. radicis-cucumerinum]
RKL15991.1/10-214        -            205 NACHT_N              PF17100.5    213   4.7e-37  137.1   0.2   1   1   4.5e-40   5.1e-37  137.0   0.2    11   206     2   202     1   205 0.96 [subseq from] hypothetical protein BFJ68_g5240 [Fusarium oxysporum]
RKL52153.1/10-214        -            205 NACHT_N              PF17100.5    213   4.7e-37  137.1   0.2   1   1   4.5e-40   5.1e-37  137.0   0.2    11   206     2   202     1   205 0.96 [subseq from] hypothetical protein BFJ70_g866 [Fusarium oxysporum]
XP_018252400.1/10-214    -            205 NACHT_N              PF17100.5    213   4.7e-37  137.1   0.2   1   1   4.5e-40   5.1e-37  137.0   0.2    11   206     2   202     1   205 0.96 [subseq from] hypothetical protein FOXG_21110 [Fusarium oxysporum f. sp. lycopersici 4287] >KNB14355.1 hypothetical protein FOXG_21110 [Fusarium oxysporum f. sp. lycopersici 4287]
OTA93801.1/153-380       -            228 NACHT_N              PF17100.5    213   4.8e-37  137.1   2.2   1   1   4.7e-40   5.4e-37  136.9   2.2     2   213     1   228     1   228 0.95 [subseq from] hypothetical protein M434DRAFT_30643 [Hypoxylon sp. CO27-5]
PHH49970.1/75-287        -            213 NACHT_N              PF17100.5    213   4.8e-37  137.1   0.7   1   1   4.7e-40   5.4e-37  136.9   0.7     1   213     1   213     1   213 0.98 [subseq from] Vegetative incompatibility protein HET-E-1 [Ceratocystis fimbriata CBS 114723]
RPA98719.1/10-159        -            150 NACHT_N              PF17100.5    213   4.9e-37  137.0   0.1   1   1   4.6e-40   5.3e-37  136.9   0.1    62   210     3   150     1   150 0.97 [subseq from] hypothetical protein L873DRAFT_1686296 [Choiromyces venosus 120613-1]
CEN61886.1/19-195        -            177 NACHT_N              PF17100.5    213   4.9e-37  137.0   2.7   1   1   4.6e-40   5.2e-37  136.9   2.7    38   207     6   174     1   177 0.97 [subseq from] hypothetical protein ASPCAL08533 [Aspergillus calidoustus]
ETS02079.1/58-270        -            213 NACHT_N              PF17100.5    213     5e-37  137.0   1.3   1   1   4.9e-40   5.6e-37  136.8   1.3     1   207     1   213     1   213 0.96 [subseq from] WD40 repeat-like protein [Trichoderma reesei RUT C-30]
OIW23631.1/10-187        -            178 NACHT_N              PF17100.5    213     5e-37  137.0   0.0   1   1   4.7e-40   5.5e-37  136.9   0.0    15   185     8   177     1   178 0.94 [subseq from] hypothetical protein CONLIGDRAFT_585685, partial [Coniochaeta ligniaria NRRL 30616]
RYC64329.1/59-280        -            222 NACHT_N              PF17100.5    213   5.1e-37  137.0   0.6   1   1   5.1e-40   5.8e-37  136.8   0.6     2   210     1   222     1   222 0.93 [subseq from] hypothetical protein CHU98_g1861 [Xylaria longipes]
GAD93829.1/81-299        -            219 NACHT_N              PF17100.5    213   5.2e-37  136.9   0.7   1   1   5.1e-40   5.9e-37  136.8   0.7     3   213     2   219     1   219 0.93 [subseq from] hypothetical protein BC1G_06991 [Byssochlamys spectabilis No. 5]
PVI08160.1/10-214        -            205 NACHT_N              PF17100.5    213   5.3e-37  136.9   0.0   1   1     5e-40   5.8e-37  136.8   0.0    12   206     3   201     1   205 0.93 [subseq from] hypothetical protein DM02DRAFT_579308 [Periconia macrospinosa]
KAB5525721.1/11-211      -            201 NACHT_N              PF17100.5    213   5.4e-37  136.9   0.2   1   1     5e-40   5.8e-37  136.8   0.2    15   204     7   199     1   201 0.90 [subseq from] NACHT domain protein [Coniochaeta sp. 2T2.1]
EYB33404.1/64-282        -            219 NACHT_N              PF17100.5    213   5.6e-37  136.8   0.0   1   1   5.4e-40   6.2e-37  136.7   0.0     1   210     1   218     1   219 0.98 [subseq from] hypothetical protein FG05_10616 [Fusarium graminearum]
XP_011319621.1/64-282    -            219 NACHT_N              PF17100.5    213   5.6e-37  136.8   0.0   1   1   5.4e-40   6.2e-37  136.7   0.0     1   210     1   218     1   219 0.98 [subseq from] hypothetical protein FGSG_10616 [Fusarium graminearum PH-1] >ESU17359.1 hypothetical protein FGSG_10616 [Fusarium graminearum PH-1] >CEF76071.1 unnamed protein product [Fusarium graminearum]
KIN06358.1/21-190        -            170 NACHT_N              PF17100.5    213   5.6e-37  136.8   1.3   1   1   5.2e-40     6e-37  136.7   1.3    47   210     7   169     1   170 0.96 [subseq from] hypothetical protein OIDMADRAFT_176437 [Oidiodendron maius Zn]
CEN59396.1/21-196        -            176 NACHT_N              PF17100.5    213   5.6e-37  136.8   0.1   1   1   5.8e-40   6.6e-37  136.6   0.1    40   210     6   175     2   176 0.96 [subseq from] hypothetical protein ASPCAL01847 [Aspergillus calidoustus]
XP_013960511.1/30-198    -            169 NACHT_N              PF17100.5    213   5.7e-37  136.8   0.7   1   1   5.4e-40   6.2e-37  136.7   0.7    46   212     4   169     1   169 0.98 [subseq from] hypothetical protein TRIVIDRAFT_123103, partial [Trichoderma virens Gv29-8] >EHK26299.1 hypothetical protein TRIVIDRAFT_123103, partial [Trichoderma virens Gv29-8]
XP_018062854.1/117-345   -            229 NACHT_N              PF17100.5    213   5.9e-37  136.8   2.0   1   1   5.8e-40   6.7e-37  136.6   2.0     4   210     2   228     1   229 0.97 [subseq from] hypothetical protein LY89DRAFT_741860 [Phialocephala scopiformis] >KUJ08499.1 hypothetical protein LY89DRAFT_741860 [Phialocephala scopiformis]
OPB46931.1/19-243        -            225 NACHT_N              PF17100.5    213   6.3e-37  136.7   0.0   1   1   6.3e-40   7.3e-37  136.5   0.0     1   213     1   225     1   225 0.96 [subseq from] hypothetical protein A0O28_0070550 [Trichoderma guizhouense]
XP_031019651.1/28-196    -            169 NACHT_N              PF17100.5    213   6.4e-37  136.7   0.0   1   1     6e-40   6.9e-37  136.5   0.0    44   208     4   167     1   169 0.98 [subseq from] uncharacterized protein FIESC28_02117 [Fusarium coffeatum] >RBR25060.1 hypothetical protein FIESC28_02117 [Fusarium coffeatum]
CEJ90347.1/75-295        -            221 NACHT_N              PF17100.5    213   6.4e-37  136.7   3.0   1   1   6.2e-40   7.1e-37  136.5   3.0     2   210     1   220     1   221 0.97 [subseq from] hypothetical protein VHEMI06138 [Torrubiella hemipterigena]
CRL18092.1/7-207         -            201 NACHT_N              PF17100.5    213   6.4e-37  136.7   0.1   1   1   6.1e-40     7e-37  136.5   0.1     9   204     3   200     1   201 0.92 [subseq from] NACHT nucleoside triphosphatase [Penicillium camemberti]
SCN82203.1/18-205        -            188 NACHT_N              PF17100.5    213   6.4e-37  136.6   0.7   1   1   6.1e-40     7e-37  136.5   0.7    16   210     4   187     1   188 0.86 [subseq from] uncharacterized protein FFC1_03803 [Fusarium fujikuroi] >SCV59334.1 uncharacterized protein FFFS_13903 [Fusarium fujikuroi] >SCO18768.1 uncharacterized protein FFE2_14182 [Fusarium fujikuroi] >SCO06108.1 uncharacterized protein FFB20_12467 [Fusarium fujikuroi]
CRL28473.1/6-216         -            211 NACHT_N              PF17100.5    213   6.7e-37  136.6   0.6   1   1   6.6e-40   7.6e-37  136.4   0.6     1   210     1   210     1   211 0.91 [subseq from] unnamed protein product [Penicillium camemberti]
CZR68290.1/187-409       -            223 NACHT_N              PF17100.5    213   6.8e-37  136.6   7.5   1   1   6.6e-40   7.6e-37  136.4   7.5     1   213     1   223     1   223 0.98 [subseq from] uncharacterized protein PAC_18189 [Phialocephala subalpina]
OLN95224.1/101-332       -            232 NACHT_N              PF17100.5    213   6.8e-37  136.6   0.0   1   1   6.7e-40   7.6e-37  136.4   0.0     2   208     1   230     1   232 0.98 [subseq from] hypothetical protein CCHL11_08144, partial [Colletotrichum chlorophyti]
KAE8317406.1/60-288      -            229 NACHT_N              PF17100.5    213   6.8e-37  136.6   0.0   1   1   6.6e-40   7.6e-37  136.4   0.0     1   213     1   229     1   229 0.97 [subseq from] hypothetical protein BDV41DRAFT_573095 [Aspergillus transmontanensis]
EGU81654.1/326-530       -            205 NACHT_N              PF17100.5    213   6.8e-37  136.6   0.1   1   1   6.5e-40   7.4e-37  136.4   0.1    11   206     2   202     1   205 0.96 [subseq from] hypothetical protein FOXB_07851 [Fusarium oxysporum Fo5176]
EXL69152.1/10-214        -            205 NACHT_N              PF17100.5    213   6.8e-37  136.6   0.1   1   1   6.5e-40   7.4e-37  136.4   0.1    11   206     2   202     1   205 0.96 [subseq from] hypothetical protein FOPG_14825 [Fusarium oxysporum f. sp. conglutinans race 2 54008]
EXM21361.1/10-214        -            205 NACHT_N              PF17100.5    213   6.8e-37  136.6   0.1   1   1   6.5e-40   7.4e-37  136.4   0.1    11   206     2   202     1   205 0.96 [subseq from] hypothetical protein FOTG_10884 [Fusarium oxysporum f. sp. vasinfectum 25433]
SCO91561.1/10-214        -            205 NACHT_N              PF17100.5    213   6.8e-37  136.6   0.1   1   1   6.5e-40   7.4e-37  136.4   0.1    11   206     2   202     1   205 0.96 [subseq from] uncharacterized protein FRV6_15689 [Fusarium oxysporum]
KAE8419983.1/64-292      -            229 NACHT_N              PF17100.5    213     7e-37  136.5   0.0   1   1   6.9e-40     8e-37  136.3   0.0     1   213     1   229     1   229 0.95 [subseq from] hypothetical protein BDV36DRAFT_307297 [Aspergillus pseudocaelatus]
XP_007806866.1/92-317    -            226 NACHT_N              PF17100.5    213   7.1e-37  136.5   0.0   1   1   6.9e-40   7.9e-37  136.3   0.0     1   210     1   225     1   226 0.98 [subseq from] wd-repeat protein [Metarhizium acridum CQMa 102] >EFY93288.1 wd-repeat protein [Metarhizium acridum CQMa 102]
XP_016633429.1/12-199    -            188 NACHT_N              PF17100.5    213   7.2e-37  136.5   0.0   1   1   7.2e-40   8.3e-37  136.3   0.0    15   197     6   183     1   186 0.86 [subseq from] hypothetical protein Z520_04882 [Fonsecaea multimorphosa CBS 102226] >KIX99306.1 hypothetical protein Z520_04882 [Fonsecaea multimorphosa CBS 102226] >OAL25832.1 hypothetical protein AYO22_04626 [Fonsecaea multimorphosa]
OQD71732.1/60-288        -            229 NACHT_N              PF17100.5    213   7.3e-37  136.5   0.1   1   1   7.1e-40   8.1e-37  136.3   0.1     2   209     1   228     1   229 0.98 [subseq from] hypothetical protein PENPOL_c001G05426 [Penicillium polonicum]
KUM60673.1/59-287        -            229 NACHT_N              PF17100.5    213   7.5e-37  136.4   0.1   1   1   7.3e-40   8.3e-37  136.3   0.1     2   209     1   228     1   229 0.98 [subseq from] hypothetical protein ACN42_g6459 [Penicillium freii]
CZR58343.1/14-211        -            198 NACHT_N              PF17100.5    213   7.5e-37  136.4   0.1   1   1   7.1e-40   8.2e-37  136.3   0.1    16   205     5   197     1   198 0.98 [subseq from] uncharacterized protein PAC_08235 [Phialocephala subalpina]
CRL29419.1/69-282        -            214 NACHT_N              PF17100.5    213   7.5e-37  136.4   1.2   1   1   7.3e-40   8.4e-37  136.3   1.2     2   210     1   213     1   214 0.98 [subseq from] NACHT nucleoside triphosphatase [Penicillium camemberti]
XP_025461313.1/44-260    -            217 NACHT_N              PF17100.5    213   7.7e-37  136.4   0.6   1   1   7.6e-40   8.7e-37  136.2   0.6     1   210     1   216     1   217 0.98 [subseq from] hypothetical protein BO94DRAFT_629342 [Aspergillus sclerotioniger CBS 115572] >PWY64728.1 hypothetical protein BO94DRAFT_629342 [Aspergillus sclerotioniger CBS 115572]
OJJ06515.1/6-212         -            207 NACHT_N              PF17100.5    213   7.8e-37  136.4   0.4   1   1   7.6e-40   8.7e-37  136.2   0.4     1   209     1   207     1   207 0.96 [subseq from] hypothetical protein ASPVEDRAFT_327326 [Aspergillus versicolor CBS 583.65]
XP_013329158.1/70-285    -            216 NACHT_N              PF17100.5    213   7.8e-37  136.4   0.4   1   1   7.6e-40   8.7e-37  136.2   0.4     1   210     1   215     1   216 0.94 [subseq from] Sex-determining protein fem-1 [Rasamsonia emersonii CBS 393.64] >KKA22546.1 Sex-determining protein fem-1 [Rasamsonia emersonii CBS 393.64]
OCT45627.1/14-208        -            195 NACHT_N              PF17100.5    213   8.2e-37  136.3   0.2   1   1   7.8e-40   8.9e-37  136.2   0.2    15   210     4   194     1   195 0.95 [subseq from] hypothetical protein CLCR_01389 [Cladophialophora carrionii]
XP_018155578.1/1-138     -            138 NACHT_N              PF17100.5    213   8.3e-37  136.3   0.0   1   1     8e-40   9.2e-37  136.1   0.0    75   213     1   138     1   138 0.99 [subseq from] NACHT domain-containing protein [Colletotrichum higginsianum IMI 349063] >OBR07060.1 NACHT domain-containing protein [Colletotrichum higginsianum IMI 349063]
XP_024773418.1/53-286    -            234 NACHT_N              PF17100.5    213   8.4e-37  136.3   0.2   1   1   8.4e-40   9.7e-37  136.1   0.2     1   204     1   228     1   234 0.95 [subseq from] hypothetical protein M431DRAFT_17224 [Trichoderma harzianum CBS 226.95] >PTB53741.1 hypothetical protein M431DRAFT_17224 [Trichoderma harzianum CBS 226.95]
PMD15848.1/17-190        -            174 NACHT_N              PF17100.5    213   8.5e-37  136.2   1.6   1   1   7.9e-40   9.1e-37  136.1   1.6    42   210     6   173     1   174 0.97 [subseq from] hypothetical protein NA56DRAFT_634139 [Pezoloma ericae]
KIV83969.1/18-207        -            190 NACHT_N              PF17100.5    213   8.7e-37  136.2   0.0   1   1   8.2e-40   9.4e-37  136.1   0.0    18   210     3   189     1   190 0.94 [subseq from] hypothetical protein PV11_05949 [Exophiala sideris]
RMJ07762.1/24-195        -            172 NACHT_N              PF17100.5    213   8.8e-37  136.2   0.0   1   1   9.1e-40     1e-36  136.0   0.0    40   207     6   172     2   172 0.97 [subseq from] hypothetical protein CDV36_012617 [Fusarium sp. AF-12]
RSL93102.1/24-195        -            172 NACHT_N              PF17100.5    213   8.8e-37  136.2   0.0   1   1   9.1e-40     1e-36  136.0   0.0    40   207     6   172     2   172 0.97 [subseq from] hypothetical protein CEP52_013447 [Fusarium sp. AF-4]
RTE72189.1/24-195        -            172 NACHT_N              PF17100.5    213   8.8e-37  136.2   0.0   1   1   9.1e-40     1e-36  136.0   0.0    40   207     6   172     2   172 0.97 [subseq from] hypothetical protein BHE90_013393 [Fusarium euwallaceae]
PNP57318.1/18-205        -            188 NACHT_N              PF17100.5    213   8.9e-37  136.2   1.4   1   1   8.5e-40   9.8e-37  136.0   1.4    16   210     4   187     1   188 0.86 [subseq from] hypothetical protein FNYG_15239 [Fusarium nygamai]
OCK94015.1/9-206         -            198 NACHT_N              PF17100.5    213   9.2e-37  136.1   0.1   1   1   8.8e-40     1e-36  136.0   0.1    12   205     3   197     1   198 0.88 [subseq from] hypothetical protein K441DRAFT_612138 [Cenococcum geophilum 1.58]
PIG83846.1/9-236         -            228 NACHT_N              PF17100.5    213   9.3e-37  136.1   0.2   1   1   9.1e-40     1e-36  136.0   0.2     1   211     1   228     1   228 0.97 [subseq from] hypothetical protein AARAC_001872 [Aspergillus arachidicola]
RDW62024.1/19-221        -            203 NACHT_N              PF17100.5    213   9.5e-37  136.1   0.5   1   1   2.2e-39   2.5e-36  134.7   0.5     1   206     1   201     1   203 0.85 [subseq from] hypothetical protein BP6252_11457 [Coleophoma cylindrospora]
OQD62738.1/6-216         -            211 NACHT_N              PF17100.5    213   9.8e-37  136.0   0.2   1   1   9.7e-40   1.1e-36  135.9   0.2     1   210     1   210     1   211 0.89 [subseq from] hypothetical protein PENPOL_c011G02956 [Penicillium polonicum]
KAA8907989.1/67-231      -            165 NACHT_N              PF17100.5    213   9.9e-37  136.0   0.0   1   1     1e-39   1.2e-36  135.8   0.0    54   210     8   164     2   165 0.97 [subseq from] ankyrin repeat-containing domain protein [Sphaerosporella brunnea]
RGP72355.1/303-522       -            220 NACHT_N              PF17100.5    213     1e-36  136.0   1.7   1   1   9.7e-40   1.1e-36  135.9   1.7     1   213     1   220     1   220 0.96 [subseq from] hypothetical protein FLONG3_6751 [Fusarium longipes]
XP_002566381.1/24-210    -            187 NACHT_N              PF17100.5    213     1e-36  136.0   0.0   1   1   9.4e-40   1.1e-36  135.9   0.0    40   208     4   184     1   187 0.94 [subseq from] Pc22g24930 [Penicillium rubens Wisconsin 54-1255] >CAP99781.1 Pc22g24930 [Penicillium rubens Wisconsin 54-1255] >KZN90245.1 Ankyrin repeat domain-containing protein [Penicillium chrysogenum]
KAE8449029.1/23-192      -            170 NACHT_N              PF17100.5    213     1e-36  136.0   2.2   1   1   9.5e-40   1.1e-36  135.9   2.2    41   207     2   167     1   170 0.98 [subseq from] hypothetical protein EG329_008617 [Venturia inaequalis]
OCK83071.1/63-309        -            247 NACHT_N              PF17100.5    213     1e-36  136.0   1.0   1   1     1e-39   1.2e-36  135.8   1.0     2   213     1   247     1   247 0.96 [subseq from] WD40 repeat-like protein [Lepidopterella palustris CBS 459.81]
PQE14555.1/76-308        -            233 NACHT_N              PF17100.5    213     1e-36  136.0   0.0   1   1     1e-39   1.2e-36  135.8   0.0     2   210     1   232     1   233 0.96 [subseq from] ankyrin repeat protein [Rutstroemia sp. NJR-2017a WRK4]
SCO54288.1/18-205        -            188 NACHT_N              PF17100.5    213     1e-36  136.0   0.7   1   1   9.9e-40   1.1e-36  135.8   0.7    16   210     4   187     1   188 0.84 [subseq from] uncharacterized protein FFNC_15441 [Fusarium fujikuroi]
SCV61374.1/18-205        -            188 NACHT_N              PF17100.5    213     1e-36  136.0   0.7   1   1   9.9e-40   1.1e-36  135.8   0.7    16   210     4   187     1   188 0.84 [subseq from] uncharacterized protein FFFS_15943 [Fusarium fujikuroi]
GAQ40459.1/57-284        -            228 NACHT_N              PF17100.5    213   1.1e-36  135.9   0.3   1   1     1e-39   1.2e-36  135.8   0.3     1   213     1   228     1   228 0.87 [subseq from] hypothetical protein AKAW_08572 [Aspergillus niger]
PGH09068.1/115-354       -            240 NACHT_N              PF17100.5    213   1.1e-36  135.9   0.4   1   1   1.1e-39   1.2e-36  135.7   0.4     1   213     1   240     1   240 0.99 [subseq from] hypothetical protein GX51_00821 [Blastomyces parvus]
KAA8894198.1/3-221       -            219 NACHT_N              PF17100.5    213   1.1e-36  135.9   0.3   1   1   1.1e-39   1.2e-36  135.7   0.3     7   210     1   218     1   219 0.96 [subseq from] hypothetical protein FN846DRAFT_1001274 [Sphaerosporella brunnea]
KKF97007.1/36-249        -            214 NACHT_N              PF17100.5    213   1.1e-36  135.9   1.3   1   1   1.1e-39   1.2e-36  135.7   1.3     1   213     1   214     1   214 0.98 [subseq from] Vegetative incompatibility protein HET-E-1 [Ceratocystis platani]
KUL89900.1/60-281        -            222 NACHT_N              PF17100.5    213   1.1e-36  135.9   3.2   1   1   1.1e-39   1.2e-36  135.7   3.2     3   213     2   222     1   222 0.95 [subseq from] hypothetical protein ZTR_02818 [Talaromyces verruculosus]
XP_024406334.1/18-198    -            181 NACHT_N              PF17100.5    213   1.1e-36  135.9   0.1   1   1     1e-39   1.2e-36  135.8   0.1    37   211     7   180     1   181 0.97 [subseq from] NACHT domain-containing protein [Trichoderma gamsii] >PON29051.1 NACHT domain-containing protein [Trichoderma gamsii]
OAL50438.1/10-212        -            203 NACHT_N              PF17100.5    213   1.1e-36  135.9   0.1   1   1   1.1e-39   1.2e-36  135.7   0.1    12   205     3   200     1   203 0.85 [subseq from] hypothetical protein IQ07DRAFT_587101 [Pyrenochaeta sp. DS3sAY3a]
EWZ30457.1/701-916       -            216 NACHT_N              PF17100.5    213   1.1e-36  135.9   0.4   1   1   1.1e-39   1.2e-36  135.7   0.4     5   213     1   216     1   216 0.95 [subseq from] hypothetical protein FOZG_15940 [Fusarium oxysporum Fo47]
XP_013945417.1/66-283    -            218 NACHT_N              PF17100.5    213   1.1e-36  135.9   0.5   1   1   1.1e-39   1.2e-36  135.7   0.5     1   213     1   218     1   218 0.97 [subseq from] hypothetical protein TRIATDRAFT_217787 [Trichoderma atroviride IMI 206040] >EHK47241.1 hypothetical protein TRIATDRAFT_217787 [Trichoderma atroviride IMI 206040]
OQD69806.1/23-206        -            184 NACHT_N              PF17100.5    213   1.1e-36  135.8   0.0   1   1   1.1e-39   1.2e-36  135.7   0.0    22   207     5   181     1   184 0.91 [subseq from] hypothetical protein PENPOL_c002G05389 [Penicillium polonicum]
XP_024548115.1/128-349   -            222 NACHT_N              PF17100.5    213   1.1e-36  135.8   0.1   1   1   1.1e-39   1.3e-36  135.7   0.1     1   210     1   221     1   222 0.96 [subseq from] hypothetical protein BCIN_04g00830 [Botrytis cinerea B05.10] >ATZ48865.1 hypothetical protein BCIN_04g00830 [Botrytis cinerea B05.10]
PCD18110.1/34-223        -            190 NACHT_N              PF17100.5    213   1.2e-36  135.8   0.9   1   1   1.1e-39   1.3e-36  135.7   0.9    22   212     3   190     1   190 0.96 [subseq from] hypothetical protein FGRA07_06747 [Fusarium graminearum]
SCB64011.1/30-219        -            190 NACHT_N              PF17100.5    213   1.2e-36  135.8   0.9   1   1   1.1e-39   1.3e-36  135.7   0.9    22   212     3   190     1   190 0.96 [subseq from] unnamed protein product [Fusarium graminearum]
THW30929.1/36-179        -            144 NACHT_N              PF17100.5    213   1.2e-36  135.8   0.1   1   1   1.1e-39   1.3e-36  135.7   0.1    54   177    19   142     2   144 0.94 [subseq from] hypothetical protein D6D22_10476 [Aureobasidium pullulans]
XP_001209259.1/122-373   -            252 NACHT_N              PF17100.5    213   1.2e-36  135.8   0.1   1   1   1.4e-39   1.6e-36  135.4   0.1     1   213     1   252     1   252 0.97 [subseq from] predicted protein [Aspergillus terreus NIH2624] >EAU29406.1 predicted protein [Aspergillus terreus NIH2624]
KFY32482.1/669-883       -            215 NACHT_N              PF17100.5    213   1.2e-36  135.8   3.2   1   1   1.2e-39   1.3e-36  135.6   3.2     2   209     1   214     1   215 0.97 [subseq from] hypothetical protein V493_00154, partial [Pseudogymnoascus sp. VKM F-4281 (FW-2241)]
PMD45652.1/118-340       -            223 NACHT_N              PF17100.5    213   1.2e-36  135.7   0.8   1   1   1.2e-39   1.4e-36  135.6   0.8     2   210     1   222     1   223 0.98 [subseq from] hypothetical protein L207DRAFT_258385 [Hyaloscypha variabilis F]
KAB8207967.1/60-288      -            229 NACHT_N              PF17100.5    213   1.3e-36  135.7   0.0   1   1   1.2e-39   1.4e-36  135.5   0.0     1   213     1   229     1   229 0.97 [subseq from] hypothetical protein BDV34DRAFT_223163 [Aspergillus parasiticus]
KJK63134.1/60-288        -            229 NACHT_N              PF17100.5    213   1.3e-36  135.7   0.0   1   1   1.2e-39   1.4e-36  135.5   0.0     1   213     1   229     1   229 0.97 [subseq from] WD40 repeat protein [Aspergillus parasiticus SU-1]
XP_681569.1/11-203       -            193 NACHT_N              PF17100.5    213   1.3e-36  135.7   0.6   1   1   1.2e-39   1.4e-36  135.5   0.6    36   212     3   193     1   193 0.94 [subseq from] hypothetical protein AN8300.2 [Aspergillus nidulans FGSC A4] >EAA66865.1 hypothetical protein AN8300.2 [Aspergillus nidulans FGSC A4] >CBF80262.1 TPA: conserved hypothetical protein [Aspergillus nidulans FGSC A4]
PIG85099.1/60-288        -            229 NACHT_N              PF17100.5    213   1.3e-36  135.6   0.0   1   1   1.3e-39   1.5e-36  135.4   0.0     1   213     1   229     1   229 0.97 [subseq from] NACHT and WD40 domain protein [Aspergillus arachidicola]
CZR69307.1/14-188        -            175 NACHT_N              PF17100.5    213   1.3e-36  135.6   0.2   1   1   1.2e-39   1.4e-36  135.5   0.2    41   209     6   174     1   175 0.97 [subseq from] uncharacterized protein PAC_19207 [Phialocephala subalpina]
THX16596.1/31-179        -            149 NACHT_N              PF17100.5    213   1.3e-36  135.6   0.2   1   1   1.2e-39   1.4e-36  135.6   0.2    42   177    12   147     1   149 0.90 [subseq from] hypothetical protein D6D13_01137 [Aureobasidium pullulans]
KAE8334979.1/60-288      -            229 NACHT_N              PF17100.5    213   1.4e-36  135.6   0.0   1   1   1.3e-39   1.5e-36  135.4   0.0     1   213     1   229     1   229 0.97 [subseq from] hypothetical protein BDV24DRAFT_169665 [Aspergillus arachidicola]
RGP59506.1/12-190        -            179 NACHT_N              PF17100.5    213   1.4e-36  135.5   0.0   1   1   1.5e-39   1.7e-36  135.3   0.0    38   211     6   178     2   179 0.96 [subseq from] nacht domain-containing protein [Fusarium sporotrichioides]
KOS40937.1/6-216         -            211 NACHT_N              PF17100.5    213   1.4e-36  135.5   0.7   1   1   1.4e-39   1.6e-36  135.3   0.7     1   210     1   210     1   211 0.92 [subseq from] hypothetical protein ACN38_g8206 [Penicillium nordicum]
PNH35083.1/56-242        -            187 NACHT_N              PF17100.5    213   1.4e-36  135.5   1.1   1   1   1.5e-39   1.7e-36  135.3   1.1    34   210    10   186     2   187 0.96 [subseq from] hypothetical protein BJF96_g1584 [Verticillium dahliae] >PNH47429.1 hypothetical protein VD0003_g8822 [Verticillium dahliae] >PNH58448.1 hypothetical protein VD0002_g9076 [Verticillium dahliae]
OQE36739.1/20-204        -            185 NACHT_N              PF17100.5    213   1.4e-36  135.5   0.0   1   1   1.4e-39   1.6e-36  135.3   0.0    19   206     4   181     1   185 0.88 [subseq from] hypothetical protein PENCOP_c011G02321 [Penicillium coprophilum]
KFZ14711.1/10-213        -            204 NACHT_N              PF17100.5    213   1.4e-36  135.5   0.1   1   1   1.4e-39   1.6e-36  135.4   0.1    12   206     3   202     1   204 0.95 [subseq from] hypothetical protein V501_03102 [Pseudogymnoascus sp. VKM F-4519 (FW-2642)]
XP_025484448.1/59-268    -            210 NACHT_N              PF17100.5    213   1.4e-36  135.5   0.3   1   1   1.4e-39   1.6e-36  135.3   0.3     1   213     1   210     1   210 0.98 [subseq from] ankyrin repeat protein [Aspergillus neoniger CBS 115656] >PYH38970.1 ankyrin repeat protein [Aspergillus neoniger CBS 115656]
KXH48569.1/591-805       -            215 NACHT_N              PF17100.5    213   1.5e-36  135.4   0.2   1   1   1.5e-39   1.7e-36  135.3   0.2     1   211     1   215     1   215 0.95 [subseq from] hypothetical protein CNYM01_04345 [Colletotrichum nymphaeae SA-01]
XP_025594304.1/23-196    -            174 NACHT_N              PF17100.5    213   1.5e-36  135.4   0.2   1   1   1.4e-39   1.6e-36  135.3   0.2    42   208     7   172     1   174 0.97 [subseq from] uncharacterized protein FVRRES_10667 [Fusarium venenatum] >CEI70590.1 unnamed protein product [Fusarium venenatum]
OAL55390.1/129-354       -            226 NACHT_N              PF17100.5    213   1.5e-36  135.4   0.2   1   1   1.5e-39   1.7e-36  135.2   0.2     1   208     1   223     1   226 0.97 [subseq from] hypothetical protein IQ07DRAFT_582883 [Pyrenochaeta sp. DS3sAY3a]
XP_006966228.1/32-198    -            167 NACHT_N              PF17100.5    213   1.6e-36  135.4   0.4   1   1   1.5e-39   1.7e-36  135.3   0.4    48   212     4   167     1   167 0.98 [subseq from] predicted protein, partial [Trichoderma reesei QM6a] >EGR47804.1 predicted protein, partial [Trichoderma reesei QM6a] >ETS01159.1 hypothetical protein M419DRAFT_57936, partial [Trichoderma reesei RUT C-30]
KPA43939.1/12-190        -            179 NACHT_N              PF17100.5    213   1.6e-36  135.3   0.0   1   1   1.7e-39   1.9e-36  135.1   0.0    38   211     6   178     2   179 0.96 [subseq from] nacht protein [Fusarium langsethiae]
KIA75352.1/1750-1939     -            190 NACHT_N              PF17100.5    213   1.6e-36  135.3   0.0   1   1   1.7e-39     2e-36  135.0   0.0    39   210     6   189     2   190 0.90 [subseq from] hypothetical protein HK57_00181 [Aspergillus ustus]
KAE8359955.1/64-277      -            214 NACHT_N              PF17100.5    213   1.7e-36  135.3   0.4   1   1   1.6e-39   1.9e-36  135.1   0.4     1   212     1   214     1   214 0.97 [subseq from] hypothetical protein BDV27DRAFT_162138 [Aspergillus caelatus]
XP_009252109.1/64-282    -            219 NACHT_N              PF17100.5    213   1.7e-36  135.3   0.1   1   1   1.6e-39   1.9e-36  135.1   0.1     1   210     1   218     1   219 0.98 [subseq from] hypothetical protein FPSE_00714 [Fusarium pseudograminearum CS3096] >EKJ79113.1 hypothetical protein FPSE_00714 [Fusarium pseudograminearum CS3096]
XP_025513161.1/15-202    -            188 NACHT_N              PF17100.5    213   1.7e-36  135.2   0.1   1   1   1.8e-39   2.1e-36  135.0   0.1    18   206     7   186     3   188 0.87 [subseq from] NACHT domain protein [Aspergillus piperis CBS 112811] >RAH55239.1 NACHT domain protein [Aspergillus piperis CBS 112811]
RSL61425.1/34-206        -            173 NACHT_N              PF17100.5    213   1.8e-36  135.2   0.0   1   1   1.6e-39   1.9e-36  135.1   0.0    40   207     4   170     1   173 0.97 [subseq from] hypothetical protein CEP54_006268 [Fusarium sp. AF-8]
OJZ85796.1/138-362       -            225 NACHT_N              PF17100.5    213   1.8e-36  135.2   0.4   1   1   1.8e-39     2e-36  135.0   0.4     3   213     2   225     1   225 0.98 [subseq from] hypothetical protein ASPFODRAFT_46865 [Aspergillus luchuensis CBS 106.47]
GAQ43250.1/59-268        -            210 NACHT_N              PF17100.5    213   1.8e-36  135.2   0.1   1   1   1.8e-39   2.1e-36  135.0   0.1     1   213     1   210     1   210 0.98 [subseq from] ankyrin repeat protein [Aspergillus niger]
GCB20386.1/585-805       -            221 NACHT_N              PF17100.5    213   1.9e-36  135.1   0.2   1   1   1.8e-39   2.1e-36  135.0   0.2     3   213     2   221     1   221 0.98 [subseq from] vegetative incompatibility protein HET-E-1 [Aspergillus awamori]
PNH42297.1/56-242        -            187 NACHT_N              PF17100.5    213   1.9e-36  135.1   1.0   1   1   1.9e-39   2.2e-36  134.9   1.0    34   210    10   186     2   187 0.96 [subseq from] hypothetical protein VD0004_g4977 [Verticillium dahliae] >PNH72245.1 hypothetical protein VD0001_g5300 [Verticillium dahliae]
TVY55161.1/8-194         -            187 NACHT_N              PF17100.5    213   1.9e-36  135.1   1.8   1   1   1.8e-39     2e-36  135.0   1.8    36   210     9   186     1   187 0.95 [subseq from] Vegetative incompatibility protein HET-E-1 [Lachnellula cervina]
RKK08814.1/10-214        -            205 NACHT_N              PF17100.5    213   1.9e-36  135.1   0.2   1   1   1.8e-39     2e-36  135.0   0.2    11   206     2   202     1   205 0.96 [subseq from] hypothetical protein BFJ65_g16474 [Fusarium oxysporum f. sp. cepae] >RKK51837.1 hypothetical protein BFJ67_g5795 [Fusarium oxysporum f. sp. cepae]
RKK49543.1/10-214        -            205 NACHT_N              PF17100.5    213   1.9e-36  135.1   0.2   1   1   1.8e-39     2e-36  135.0   0.2    11   206     2   202     1   205 0.96 [subseq from] hypothetical protein BFJ66_g7054 [Fusarium oxysporum f. sp. cepae] >RYC87291.1 hypothetical protein BFJ63_vAg9768 [Fusarium oxysporum f. sp. narcissi]
PVH98773.1/21-196        -            176 NACHT_N              PF17100.5    213   1.9e-36  135.1   3.5   1   1   1.8e-39   2.1e-36  135.0   3.5    41   210     4   175     1   176 0.96 [subseq from] hypothetical protein DM02DRAFT_673149 [Periconia macrospinosa]
EPS39679.1/32-200        -            169 NACHT_N              PF17100.5    213   1.9e-36  135.1   1.2   1   1   1.9e-39   2.2e-36  134.9   1.2    63   210    19   168     3   169 0.91 [subseq from] hypothetical protein H072_6496, partial [Dactylellina haptotyla CBS 200.50]
OCL07799.1/19-214        -            196 NACHT_N              PF17100.5    213     2e-36  135.1   0.2   1   1   1.9e-39   2.1e-36  134.9   0.2    33   210     5   195     1   196 0.97 [subseq from] hypothetical protein AOQ84DRAFT_389280 [Glonium stellatum]
OIW26474.1/21-197        -            177 NACHT_N              PF17100.5    213     2e-36  135.1   0.1   1   1     2e-39   2.3e-36  134.9   0.1    40   210     7   176     2   177 0.97 [subseq from] hypothetical protein CONLIGDRAFT_601009, partial [Coniochaeta ligniaria NRRL 30616]
QDS73705.1/12-186        -            175 NACHT_N              PF17100.5    213     2e-36  135.0   0.0   1   1   1.9e-39   2.1e-36  134.9   0.0    40   210     5   174     1   175 0.98 [subseq from] hypothetical protein FKW77_003346 [Venturia effusa]
RKK86522.1/447-643       -            197 NACHT_N              PF17100.5    213   2.1e-36  135.0   0.1   1   1     2e-39   2.3e-36  134.9   0.1    16   206     2   195     1   197 0.95 [subseq from] hypothetical protein BFJ68_g17134 [Fusarium oxysporum]
XP_003843279.1/15-184    -            170 NACHT_N              PF17100.5    213   2.1e-36  135.0   0.1   1   1     2e-39   2.3e-36  134.8   0.1    53   212    12   170     2   170 0.94 [subseq from] hypothetical protein LEMA_P073890.1 [Leptosphaeria maculans JN3] >CBX99800.1 hypothetical protein LEMA_P073890.1 [Leptosphaeria maculans JN3]
KFG86813.1/91-316        -            226 NACHT_N              PF17100.5    213   2.1e-36  135.0   0.0   1   1     2e-39   2.4e-36  134.8   0.0     1   210     1   225     1   226 0.97 [subseq from] wd-repeat protein [Metarhizium anisopliae] >KID63761.1 wd-repeat protein, partial [Metarhizium anisopliae ARSEF 549]
PMD45835.1/11-214        -            204 NACHT_N              PF17100.5    213   2.1e-36  134.9   0.7   1   1     2e-39   2.3e-36  134.8   0.7    12   207     3   201     1   204 0.94 [subseq from] hypothetical protein L207DRAFT_453033 [Hyaloscypha variabilis F]
XP_024770035.1/848-1087  -            240 NACHT_N              PF17100.5    213   2.2e-36  134.9   0.7   1   1   2.1e-39   2.4e-36  134.8   0.7     2   213     1   240     1   240 0.96 [subseq from] hypothetical protein M431DRAFT_19801 [Trichoderma harzianum CBS 226.95] >PTB50358.1 hypothetical protein M431DRAFT_19801 [Trichoderma harzianum CBS 226.95]
XP_020122061.1/66-279    -            214 NACHT_N              PF17100.5    213   2.2e-36  134.9   0.1   1   1   2.1e-39   2.5e-36  134.7   0.1     2   210     1   213     1   214 0.97 [subseq from] hypothetical protein UA08_02648 [Talaromyces atroroseus] >OKL61940.1 hypothetical protein UA08_02648 [Talaromyces atroroseus]
OQE04193.1/7-207         -            201 NACHT_N              PF17100.5    213   2.3e-36  134.9   0.1   1   1   2.2e-39   2.5e-36  134.7   0.1     7   204     1   200     1   201 0.91 [subseq from] hypothetical protein PENSOL_c001G00149 [Penicillium solitum]
PHH49791.1/76-297        -            222 NACHT_N              PF17100.5    213   2.3e-36  134.8   0.8   1   1   2.3e-39   2.6e-36  134.7   0.8     1   213     1   222     1   222 0.93 [subseq from] Vegetative incompatibility protein HET-E-1 [Ceratocystis fimbriata CBS 114723]
KAB8277988.1/103-325     -            223 NACHT_N              PF17100.5    213   2.3e-36  134.8   0.2   1   1   2.3e-39   2.6e-36  134.7   0.2     2   213     1   223     1   223 0.99 [subseq from] hypothetical protein BDV30DRAFT_234393 [Aspergillus minisclerotigenes]
PHH49485.1/67-280        -            214 NACHT_N              PF17100.5    213   2.4e-36  134.8   0.8   1   1   2.3e-39   2.7e-36  134.6   0.8     1   213     1   214     1   214 0.98 [subseq from] Vegetative incompatibility protein HET-E-1 [Ceratocystis fimbriata CBS 114723]
CZR67760.1/21-231        -            211 NACHT_N              PF17100.5    213   2.4e-36  134.8   0.1   1   1   2.4e-39   2.7e-36  134.6   0.1     2   210     1   210     1   211 0.95 [subseq from] uncharacterized protein PAC_17659 [Phialocephala subalpina]
OQV03701.1/20-216        -            197 NACHT_N              PF17100.5    213   2.5e-36  134.7   0.0   1   1   2.4e-39   2.7e-36  134.6   0.0    12   210     7   196     1   197 0.88 [subseq from] Ankyrin repeat-containing protein [Cladophialophora immunda]
XP_016252480.1/8-204     -            197 NACHT_N              PF17100.5    213   2.5e-36  134.7   0.0   1   1   2.4e-39   2.7e-36  134.6   0.0    12   210     7   196     1   197 0.88 [subseq from] hypothetical protein PV07_03824 [Cladophialophora immunda] >KIW32264.1 hypothetical protein PV07_03824 [Cladophialophora immunda]
KLU82696.1/10-212        -            203 NACHT_N              PF17100.5    213   2.5e-36  134.7   0.1   1   1   2.3e-39   2.7e-36  134.6   0.1    11   205     2   201     1   203 0.95 [subseq from] hypothetical protein MAPG_01765 [Magnaporthiopsis poae ATCC 64411]
GAD95644.1/420-626       -            207 NACHT_N              PF17100.5    213   2.6e-36  134.7   0.0   1   1   2.5e-39   2.9e-36  134.5   0.0     2   210     1   206     1   207 0.93 [subseq from] hypothetical protein BC1G_06991 [Byssochlamys spectabilis No. 5]
PMD39356.1/19-190        -            172 NACHT_N              PF17100.5    213   2.6e-36  134.7   1.3   1   1   2.6e-39     3e-36  134.4   1.3    44   210     6   171     2   172 0.97 [subseq from] hypothetical protein L207DRAFT_491361 [Hyaloscypha variabilis F]
KAB8266841.1/60-288      -            229 NACHT_N              PF17100.5    213   2.6e-36  134.6   0.0   1   1   2.6e-39     3e-36  134.5   0.0     1   213     1   229     1   229 0.97 [subseq from] hypothetical protein BDV30DRAFT_244859 [Aspergillus minisclerotigenes]
KID87058.1/91-316        -            226 NACHT_N              PF17100.5    213   2.7e-36  134.6   0.0   1   1   2.6e-39     3e-36  134.5   0.0     1   210     1   225     1   226 0.97 [subseq from] wd-repeat protein [Metarhizium guizhouense ARSEF 977]
KIE01817.1/91-316        -            226 NACHT_N              PF17100.5    213   2.7e-36  134.6   0.0   1   1   2.6e-39     3e-36  134.5   0.0     1   210     1   225     1   226 0.97 [subseq from] wd-repeat protein, partial [Metarhizium majus ARSEF 297]
KJK77826.1/91-316        -            226 NACHT_N              PF17100.5    213   2.7e-36  134.6   0.0   1   1   2.6e-39     3e-36  134.5   0.0     1   210     1   225     1   226 0.97 [subseq from] hypothetical protein H634G_06793 [Metarhizium anisopliae BRIP 53293] >KJK91146.1 hypothetical protein H633G_05004 [Metarhizium anisopliae BRIP 53284]
XP_007823471.1/91-316    -            226 NACHT_N              PF17100.5    213   2.7e-36  134.6   0.0   1   1   2.6e-39     3e-36  134.5   0.0     1   210     1   225     1   226 0.97 [subseq from] wd-repeat protein [Metarhizium robertsii ARSEF 23] >EFY97265.1 wd-repeat protein [Metarhizium robertsii ARSEF 23] >EXV00737.1 NACHT and WD40 domain protein [Metarhizium robertsii]
RKK61634.1/17-213        -            197 NACHT_N              PF17100.5    213   2.7e-36  134.6   0.1   1   1   2.6e-39     3e-36  134.5   0.1    16   206     2   195     1   197 0.94 [subseq from] hypothetical protein BFJ69_g17106 [Fusarium oxysporum]
CZR60767.1/82-315        -            234 NACHT_N              PF17100.5    213   2.7e-36  134.6   1.9   1   1   2.6e-39     3e-36  134.4   1.9     2   210     1   233     1   234 0.98 [subseq from] uncharacterized protein PAC_10663 [Phialocephala subalpina]
XP_003005671.1/99-357    -            259 NACHT_N              PF17100.5    213   2.8e-36  134.6   1.1   1   1   2.7e-39   3.1e-36  134.4   1.1     2   210     1   258     1   259 0.95 [subseq from] ankyrin repeat domain-containing protein [Verticillium alfalfae VaMs.102] >EEY17515.1 ankyrin repeat domain-containing protein [Verticillium alfalfae VaMs.102]
XP_014546624.1/91-316    -            226 NACHT_N              PF17100.5    213   2.8e-36  134.6   0.0   1   1   2.7e-39   3.1e-36  134.4   0.0     1   210     1   225     1   226 0.97 [subseq from] wd-repeat protein, partial [Metarhizium brunneum ARSEF 3297] >KID77458.1 wd-repeat protein, partial [Metarhizium brunneum ARSEF 3297]
KAE8440873.1/22-191      -            170 NACHT_N              PF17100.5    213   2.8e-36  134.6   0.2   1   1   2.8e-39   3.2e-36  134.4   0.2    47   209     7   169     2   170 0.97 [subseq from] hypothetical protein EG329_006360 [Venturia inaequalis]
CRK17588.1/99-357        -            259 NACHT_N              PF17100.5    213   2.8e-36  134.5   1.2   1   1   2.8e-39   3.2e-36  134.3   1.2     2   210     1   258     1   259 0.97 [subseq from] hypothetical protein BN1723_011353 [Verticillium longisporum]
CRK41456.1/99-357        -            259 NACHT_N              PF17100.5    213   2.8e-36  134.5   1.2   1   1   2.8e-39   3.2e-36  134.3   1.2     2   210     1   258     1   259 0.97 [subseq from] hypothetical protein BN1708_001794 [Verticillium longisporum]
PKK46107.1/33-198        -            166 NACHT_N              PF17100.5    213   2.8e-36  134.5   0.4   1   1   2.9e-39   3.3e-36  134.3   0.4    51   212     6   166     2   166 0.98 [subseq from] hypothetical protein CI102_10510 [Trichoderma harzianum]
KGO78302.1/28-196        -            169 NACHT_N              PF17100.5    213     3e-36  134.5   0.1   1   1   2.8e-39   3.2e-36  134.3   0.1    38   201     3   166     1   169 0.95 [subseq from] hypothetical protein PITC_059150 [Penicillium italicum]
GAP88947.1/93-342        -            250 NACHT_N              PF17100.5    213     3e-36  134.5   0.0   1   1   3.3e-39   3.7e-36  134.1   0.0     2   210     1   249     1   250 0.97 [subseq from] putative ankyrin repeat protein [Rosellinia necatrix]
OCK92933.1/134-343       -            210 NACHT_N              PF17100.5    213   3.1e-36  134.4   0.1   1   1   3.1e-39   3.6e-36  134.2   0.1     3   210     1   209     1   210 0.98 [subseq from] hypothetical protein K441DRAFT_613561 [Cenococcum geophilum 1.58]
CCE30648.1/93-333        -            241 NACHT_N              PF17100.5    213   3.1e-36  134.4   0.1   1   1   3.1e-39   3.5e-36  134.2   0.1     1   210     1   240     1   241 0.99 [subseq from] related to vegetatible incompatibility protein HET-E-1 [Claviceps purpurea 20.1]
RYN29112.1/173-389       -            217 NACHT_N              PF17100.5    213   3.1e-36  134.4   0.3   1   1     3e-39   3.4e-36  134.3   0.3    32   212     3   217     1   217 0.97 [subseq from] hypothetical protein AA0112_g7385 [Alternaria arborescens]
KAE8442755.1/60-262      -            203 NACHT_N              PF17100.5    213   3.2e-36  134.4   1.8   1   1   3.3e-39   3.7e-36  134.1   1.8    21   210    16   202     2   203 0.91 [subseq from] hypothetical protein EG329_002895 [Venturia inaequalis]
OQE40983.1/25-211        -            187 NACHT_N              PF17100.5    213   3.2e-36  134.3   0.1   1   1   3.1e-39   3.5e-36  134.2   0.1    40   208     4   184     1   187 0.94 [subseq from] hypothetical protein PENCOP_c005G00758 [Penicillium coprophilum]
XP_031020011.1/34-223    -            190 NACHT_N              PF17100.5    213   3.3e-36  134.3   0.5   1   1   3.1e-39   3.6e-36  134.2   0.5    22   212     3   190     1   190 0.96 [subseq from] uncharacterized protein FIESC28_01857 [Fusarium coffeatum] >RBR25420.1 hypothetical protein FIESC28_01857 [Fusarium coffeatum]
RKL08560.1/75-296        -            222 NACHT_N              PF17100.5    213   3.4e-36  134.3   1.9   1   1   3.5e-39     4e-36  134.0   1.9     1   213     1   222     1   222 0.94 [subseq from] Vegetative incompatibility protein HET-E-1 [Fusarium oxysporum]
XP_008022481.1/21-213    -            193 NACHT_N              PF17100.5    213   3.4e-36  134.3   0.2   1   1   3.2e-39   3.7e-36  134.1   0.2    37   211     6   193     1   193 0.97 [subseq from] hypothetical protein SETTUDRAFT_37490 [Exserohilum turcica Et28A] >EOA89841.1 hypothetical protein SETTUDRAFT_37490 [Exserohilum turcica Et28A]
XP_009229696.1/11-215    -            205 NACHT_N              PF17100.5    213   3.5e-36  134.3   0.0   1   1   3.2e-39   3.7e-36  134.2   0.0    16   208     8   203     1   205 0.92 [subseq from] hypothetical protein GGTG_13522, partial [Gaeumannomyces tritici R3-111a-1] >EJT68933.1 hypothetical protein GGTG_13522, partial [Gaeumannomyces tritici R3-111a-1]
XP_026605370.1/11-209    -            199 NACHT_N              PF17100.5    213   3.5e-36  134.2   0.1   1   1   3.3e-39   3.8e-36  134.1   0.1    16   208     8   197     1   199 0.86 [subseq from] hypothetical protein DSM5745_04358 [Aspergillus mulundensis] >RDW84032.1 hypothetical protein DSM5745_04358 [Aspergillus mulundensis]
XP_018134526.1/10-211    -            202 NACHT_N              PF17100.5    213   3.5e-36  134.2   0.1   1   1   3.3e-39   3.8e-36  134.1   0.1    12   205     3   201     1   202 0.96 [subseq from] hypothetical protein VE01_01218 [Pseudogymnoascus verrucosus] >OBU00794.1 hypothetical protein VE01_01218 [Pseudogymnoascus verrucosus]
XP_007710839.1/13-226    -            214 NACHT_N              PF17100.5    213   3.5e-36  134.2   0.3   1   1   3.6e-39   4.1e-36  134.0   0.3    16   210     6   213     2   214 0.93 [subseq from] hypothetical protein COCCADRAFT_48485, partial [Bipolaris zeicola 26-R-13] >EUC34855.1 hypothetical protein COCCADRAFT_48485, partial [Bipolaris zeicola 26-R-13]
OCL12159.1/64-270        -            207 NACHT_N              PF17100.5    213   3.6e-36  134.2   0.3   1   1   4.2e-39   4.8e-36  133.8   0.3     2   208     1   206     1   207 0.89 [subseq from] hypothetical protein AOQ84DRAFT_420820 [Glonium stellatum]
EMD85536.1/12-210        -            199 NACHT_N              PF17100.5    213   3.6e-36  134.2   0.1   1   1   3.4e-39   3.9e-36  134.1   0.1    15   206     6   198     1   199 0.90 [subseq from] hypothetical protein COCHEDRAFT_1148628, partial [Bipolaris maydis C5]
XP_014073873.1/12-210    -            199 NACHT_N              PF17100.5    213   3.6e-36  134.2   0.1   1   1   3.4e-39   3.9e-36  134.1   0.1    15   206     6   198     1   199 0.90 [subseq from] hypothetical protein COCC4DRAFT_76100 [Bipolaris maydis ATCC 48331] >ENI00010.1 hypothetical protein COCC4DRAFT_76100 [Bipolaris maydis ATCC 48331]
RYO26431.1/14-211        -            198 NACHT_N              PF17100.5    213   3.7e-36  134.2   0.4   1   1   3.5e-39     4e-36  134.0   0.4    16   206     5   197     1   198 0.95 [subseq from] hypothetical protein AA0113_g12477 [Alternaria arborescens]
XP_022478844.1/97-316    -            220 NACHT_N              PF17100.5    213   3.8e-36  134.1   2.4   1   1   3.7e-39   4.2e-36  134.0   2.4     3   208     2   218     1   220 0.89 [subseq from] hypothetical protein CORC01_02893 [Colletotrichum orchidophilum] >OHF01702.1 hypothetical protein CORC01_02893 [Colletotrichum orchidophilum]
CRL22788.1/27-206        -            180 NACHT_N              PF17100.5    213   3.8e-36  134.1   0.0   1   1   3.5e-39     4e-36  134.0   0.0    39   210     8   179     1   180 0.95 [subseq from] Disease resistance protein [Penicillium camemberti]
PNP53071.1/28-198        -            171 NACHT_N              PF17100.5    213   3.8e-36  134.1   0.5   1   1   3.6e-39   4.1e-36  134.0   0.5    45   212     5   171     1   171 0.97 [subseq from] hypothetical protein THARTR1_06281 [Trichoderma harzianum]
XP_013949672.1/60-277    -            218 NACHT_N              PF17100.5    213   3.8e-36  134.1   3.6   1   1   3.8e-39   4.3e-36  133.9   3.6     2   213     1   218     1   218 0.93 [subseq from] hypothetical protein TRIVIDRAFT_165017 [Trichoderma virens Gv29-8] >EHK15471.1 hypothetical protein TRIVIDRAFT_165017 [Trichoderma virens Gv29-8]
XP_008711191.1/27-200    -            174 NACHT_N              PF17100.5    213   3.8e-36  134.1   0.0   1   1   3.5e-39   4.1e-36  134.0   0.0    42   210     6   173     1   174 0.96 [subseq from] hypothetical protein HMPREF1541_00664 [Cyphellophora europaea CBS 101466] >ETN46479.1 hypothetical protein HMPREF1541_00664 [Cyphellophora europaea CBS 101466]
XP_007830390.1/23-224    -            202 NACHT_N              PF17100.5    213   3.9e-36  134.1   3.4   1   1     7e-39   8.1e-36  133.0   3.4     1   210     1   201     1   202 0.88 [subseq from] hypothetical protein PFICI_03618 [Pestalotiopsis fici W106-1] >ETS85593.1 hypothetical protein PFICI_03618 [Pestalotiopsis fici W106-1]
OQD92665.1/80-291        -            212 NACHT_N              PF17100.5    213   3.9e-36  134.1   1.1   1   1   3.8e-39   4.4e-36  133.9   1.1     2   210     1   211     1   212 0.98 [subseq from] hypothetical protein PENSOL_c039G07449 [Penicillium solitum]
XP_013961500.1/22-200    -            179 NACHT_N              PF17100.5    213     4e-36  134.0   1.1   1   1   4.2e-39   4.8e-36  133.8   1.1    41   211     8   178     2   179 0.96 [subseq from] hypothetical protein TRIVIDRAFT_112990, partial [Trichoderma virens Gv29-8] >EHK27294.1 hypothetical protein TRIVIDRAFT_112990, partial [Trichoderma virens Gv29-8]
KXX82673.1/25-200        -            176 NACHT_N              PF17100.5    213   4.2e-36  134.0   0.3   1   1   4.4e-39     5e-36  133.7   0.3    42   211     7   175     2   176 0.98 [subseq from] Chaperone protein DnaK [Madurella mycetomatis]
PHH50007.1/69-288        -            220 NACHT_N              PF17100.5    213   4.3e-36  133.9   1.9   1   1   4.2e-39   4.9e-36  133.8   1.9     1   211     1   220     1   220 0.93 [subseq from] Vegetative incompatibility protein HET-E-1 [Ceratocystis fimbriata CBS 114723]
TDZ24409.1/20-193        -            174 NACHT_N              PF17100.5    213   4.4e-36  133.9   0.3   1   1   4.5e-39   5.1e-36  133.7   0.3    43   210     7   173     2   174 0.97 [subseq from] hypothetical protein Cob_v003428 [Colletotrichum orbiculare MAFF 240422]
RYP25887.1/119-329       -            211 NACHT_N              PF17100.5    213   4.5e-36  133.9   2.4   1   1   4.4e-39     5e-36  133.7   2.4     2   213     1   211     1   211 0.96 [subseq from] hypothetical protein DL768_011651 [Monosporascus sp. mg162]
XP_013943348.1/24-192    -            169 NACHT_N              PF17100.5    213   4.5e-36  133.9   0.6   1   1   4.2e-39   4.8e-36  133.8   0.6    48   211     6   168     1   169 0.98 [subseq from] hypothetical protein TRIATDRAFT_198926 [Trichoderma atroviride IMI 206040] >EHK45148.1 hypothetical protein TRIATDRAFT_198926 [Trichoderma atroviride IMI 206040]
RMZ78494.1/659-915       -            257 NACHT_N              PF17100.5    213   4.6e-36  133.8   0.1   1   1   4.9e-39   5.6e-36  133.6   0.1     1   213     1   257     1   257 0.97 [subseq from] hypothetical protein DV737_g3851, partial [Chaetothyriales sp. CBS 132003]
RDW85731.1/10-213        -            204 NACHT_N              PF17100.5    213   4.6e-36  133.8   0.1   1   1   4.4e-39     5e-36  133.7   0.1    12   205     3   201     1   204 0.92 [subseq from] hypothetical protein BP5796_04056 [Coleophoma crateriformis]
OKP14646.1/37-224        -            188 NACHT_N              PF17100.5    213   4.7e-36  133.8   0.1   1   1   4.4e-39   5.1e-36  133.7   0.1    41   210     6   187     1   188 0.93 [subseq from] Ankyrin repeat domain-containing protein 50 [Penicillium subrubescens]
XP_025542923.1/59-268    -            210 NACHT_N              PF17100.5    213   4.7e-36  133.8   0.2   1   1   4.6e-39   5.3e-36  133.7   0.2     1   213     1   210     1   210 0.98 [subseq from] ankyrin repeat protein [Aspergillus costaricaensis CBS 115574] >RAK92088.1 ankyrin repeat protein [Aspergillus costaricaensis CBS 115574]
TKW53809.1/18-214        -            197 NACHT_N              PF17100.5    213   4.8e-36  133.8   0.1   1   1   4.6e-39   5.3e-36  133.6   0.1    16   205     2   194     1   197 0.95 [subseq from] hypothetical protein CTA1_5909 [Colletotrichum tanaceti]
XP_031005899.1/7-193     -            187 NACHT_N              PF17100.5    213   4.8e-36  133.8   3.1   1   1   4.5e-39   5.2e-36  133.7   3.1    35   210     9   186     1   187 0.95 [subseq from] Vegetative incompatibility protein HET-E-1 [Lachnellula hyalina] >TVY27111.1 Vegetative incompatibility protein HET-E-1 [Lachnellula hyalina]
RYN76753.1/10-210        -            201 NACHT_N              PF17100.5    213     5e-36  133.7   0.5   1   1   4.8e-39   5.5e-36  133.6   0.5    11   205     2   200     1   201 0.93 [subseq from] hypothetical protein AA0120_g11666 [Alternaria tenuissima]
KKF92151.1/67-288        -            222 NACHT_N              PF17100.5    213   5.2e-36  133.7   0.8   1   1   5.1e-39   5.8e-36  133.5   0.8     1   213     1   222     1   222 0.93 [subseq from] Vegetative incompatibility protein HET-E-1 [Ceratocystis platani]
OCK92247.1/78-300        -            223 NACHT_N              PF17100.5    213   5.4e-36  133.6   0.4   1   1   5.2e-39     6e-36  133.5   0.4     2   210     1   222     1   223 0.98 [subseq from] hypothetical protein K441DRAFT_706859 [Cenococcum geophilum 1.58]
XP_018039678.1/10-209    -            200 NACHT_N              PF17100.5    213   5.4e-36  133.6   0.0   1   1   5.2e-39   5.9e-36  133.5   0.0    12   205     3   200     1   200 0.93 [subseq from] hypothetical protein CC84DRAFT_433850 [Paraphaeosphaeria sporulosa] >OAG09313.1 hypothetical protein CC84DRAFT_433850 [Paraphaeosphaeria sporulosa]
XP_011319567.1/32-206    -            175 NACHT_N              PF17100.5    213   5.9e-36  133.5   0.0   1   1   6.1e-39     7e-36  133.3   0.0    40   207     6   172     2   175 0.98 [subseq from] hypothetical protein FGSG_10569 [Fusarium graminearum PH-1] >ESU17305.1 hypothetical protein FGSG_10569 [Fusarium graminearum PH-1] >CEF76018.1 unnamed protein product [Fusarium graminearum]
EMR87314.1/14-181        -            168 NACHT_N              PF17100.5    213     6e-36  133.5   1.3   1   1   5.8e-39   6.7e-36  133.3   1.3    37   208     4   166     1   168 0.97 [subseq from] putative nacht domain protein [Botrytis cinerea BcDW1]
GAP92625.1/83-305        -            223 NACHT_N              PF17100.5    213     6e-36  133.5   1.4   1   1   5.9e-39   6.8e-36  133.3   1.4     2   210     1   222     1   223 0.90 [subseq from] putative ankyrin repeat protein [Rosellinia necatrix]
TVY88295.1/131-342       -            212 NACHT_N              PF17100.5    213     6e-36  133.5   2.0   1   1     6e-39   6.8e-36  133.3   2.0     2   210     1   212     1   212 0.97 [subseq from] Vegetative incompatibility protein HET-E-1, partial [Lachnellula willkommii]
XP_007686706.1/17-212    -            196 NACHT_N              PF17100.5    213   6.1e-36  133.5   0.6   1   1   6.4e-39   7.4e-36  133.2   0.6    16   205     2   193     1   195 0.98 [subseq from] hypothetical protein COCMIDRAFT_35627 [Bipolaris oryzae ATCC 44560] >EUC46760.1 hypothetical protein COCMIDRAFT_35627 [Bipolaris oryzae ATCC 44560]
RYO86463.1/68-280        -            213 NACHT_N              PF17100.5    213   6.1e-36  133.5   3.3   1   1   2.7e-38   3.2e-35  131.1   3.3     1   213     1   213     1   213 0.97 [subseq from] hypothetical protein DL762_004745 [Monosporascus cannonballus] >RYP01299.1 hypothetical protein DL763_000271 [Monosporascus cannonballus] >RYP20444.1 hypothetical protein DL766_008196 [Monosporascus sp. MC13-8B]
XP_020122452.1/220-449   -            230 NACHT_N              PF17100.5    213   6.2e-36  133.4   0.7   1   1   6.1e-39     7e-36  133.3   0.7     2   213     1   230     1   230 0.97 [subseq from] hypothetical protein UA08_02283 [Talaromyces atroroseus] >OKL62331.1 hypothetical protein UA08_02283 [Talaromyces atroroseus]
XP_007687691.1/17-210    -            194 NACHT_N              PF17100.5    213   6.5e-36  133.4   0.5   1   1   6.2e-39   7.2e-36  133.2   0.5    16   206     2   194     1   194 0.91 [subseq from] hypothetical protein COCMIDRAFT_94583, partial [Bipolaris oryzae ATCC 44560] >EUC45810.1 hypothetical protein COCMIDRAFT_94583, partial [Bipolaris oryzae ATCC 44560]
KAE8394506.1/92-302      -            211 NACHT_N              PF17100.5    213   6.5e-36  133.4   3.5   1   1   6.3e-39   7.3e-36  133.2   3.5     2   210     1   210     1   211 0.95 [subseq from] hypothetical protein BDV23DRAFT_5179 [Aspergillus albertensis]
KAE8421029.1/64-277      -            214 NACHT_N              PF17100.5    213   6.6e-36  133.3   0.3   1   1   6.4e-39   7.4e-36  133.2   0.3     1   212     1   214     1   214 0.97 [subseq from] hypothetical protein BDV36DRAFT_292703 [Aspergillus pseudocaelatus]
OCL03141.1/52-225        -            174 NACHT_N              PF17100.5    213   6.8e-36  133.3   3.5   1   1   3.4e-38   3.9e-35  130.8   3.5    22   210     3   173     1   174 0.95 [subseq from] hypothetical protein AOQ84DRAFT_442924 [Glonium stellatum]
XP_013283154.1/14-207    -            194 NACHT_N              PF17100.5    213   6.9e-36  133.3   0.0   1   1   7.4e-39   8.4e-36  133.0   0.0    16   210     5   193     2   194 0.84 [subseq from] hypothetical protein Z517_05958 [Fonsecaea pedrosoi CBS 271.37] >KIW79346.1 hypothetical protein Z517_05958 [Fonsecaea pedrosoi CBS 271.37]
PNP41200.1/59-277        -            219 NACHT_N              PF17100.5    213   6.9e-36  133.3   0.2   1   1   6.7e-39   7.7e-36  133.1   0.2     1   208     1   217     1   219 0.98 [subseq from] hypothetical protein TGAMA5MH_07070 [Trichoderma gamsii]
XP_013959980.1/80-299    -            220 NACHT_N              PF17100.5    213   7.6e-36  133.1   0.1   1   1   7.6e-39   8.7e-36  132.9   0.1     1   190     1   219     1   220 0.94 [subseq from] hypothetical protein TRIVIDRAFT_219543 [Trichoderma virens Gv29-8] >EHK25781.1 hypothetical protein TRIVIDRAFT_219543 [Trichoderma virens Gv29-8]
CEL09236.1/118-324       -            207 NACHT_N              PF17100.5    213   7.6e-36  133.1   0.1   1   1   7.4e-39   8.5e-36  133.0   0.1     1   208     1   204     1   207 0.96 [subseq from] hypothetical protein ASPCAL12375 [Aspergillus calidoustus]
OBT54916.1/10-211        -            202 NACHT_N              PF17100.5    213   7.7e-36  133.1   0.1   1   1   7.3e-39   8.4e-36  133.0   0.1    12   205     3   201     1   202 0.96 [subseq from] hypothetical protein VE04_06568 [Pseudogymnoascus sp. 24MN13]
RVD86431.1/23-197        -            175 NACHT_N              PF17100.5    213   7.8e-36  133.1   0.3   1   1   7.3e-39   8.4e-36  133.0   0.3    40   207     5   173     1   175 0.92 [subseq from] hypothetical protein DFL_004707 [Arthrobotrys flagrans]
XP_018152532.1/18-214    -            197 NACHT_N              PF17100.5    213     8e-36  133.1   0.1   1   1   7.6e-39   8.8e-36  132.9   0.1    16   205     2   194     1   197 0.94 [subseq from] Nacht domain protein [Colletotrichum higginsianum IMI 349063] >OBR04014.1 Nacht domain protein [Colletotrichum higginsianum IMI 349063]
RFU72997.1/17-216        -            200 NACHT_N              PF17100.5    213   8.4e-36  133.0   0.3   1   1   7.9e-39     9e-36  132.9   0.3    20   210    12   199     1   200 0.93 [subseq from] hypothetical protein TARUN_9255 [Trichoderma arundinaceum]
RSL42644.1/38-221        -            184 NACHT_N              PF17100.5    213   8.4e-36  133.0   1.4   1   1     8e-39   9.2e-36  132.9   1.4    32   212     4   184     1   184 0.96 [subseq from] hypothetical protein CEP51_016458 [Fusarium sp. AF-3]
KFY57612.1/10-228        -            219 NACHT_N              PF17100.5    213   8.5e-36  133.0   0.0   1   1   8.1e-39   9.3e-36  132.8   0.0    12   205     3   218     1   219 0.95 [subseq from] hypothetical protein V497_05456 [Pseudogymnoascus sp. VKM F-4516 (FW-969)]
KHN94141.1/97-323        -            227 NACHT_N              PF17100.5    213   8.5e-36  133.0   0.0   1   1   8.3e-39   9.5e-36  132.8   0.0     1   210     1   226     1   227 0.98 [subseq from] wd-repeat protein [Metarhizium album ARSEF 1941]
GAP85126.1/34-212        -            179 NACHT_N              PF17100.5    213   8.8e-36  132.9   0.0   1   1     9e-39     1e-35  132.7   0.0    39   207     8   176     2   179 0.95 [subseq from] hypothetical protein SAMD00023353_2200570 [Rosellinia necatrix]
OBS26255.1/82-297        -            216 NACHT_N              PF17100.5    213   8.8e-36  132.9   2.7   1   1   8.6e-39   9.8e-36  132.8   2.7     1   213     1   216     1   216 0.99 [subseq from] hypothetical protein FPOA_00195 [Fusarium poae]
GAA90431.1/138-362       -            225 NACHT_N              PF17100.5    213   9.2e-36  132.9   0.2   1   1   8.9e-39     1e-35  132.7   0.2     3   213     2   225     1   225 0.98 [subseq from] WD domain-containing protein [Aspergillus kawachii IFO 4308]
TGJ83961.1/76-311        -            236 NACHT_N              PF17100.5    213   9.2e-36  132.9   0.0   1   1   9.6e-39   1.1e-35  132.6   0.0     1   210     1   235     1   236 0.96 [subseq from] hypothetical protein E0Z10_g4814 [Xylaria hypoxylon]
TQN70320.1/18-214        -            197 NACHT_N              PF17100.5    213   9.2e-36  132.9   0.1   1   1   8.8e-39     1e-35  132.7   0.1    16   205     2   194     1   197 0.96 [subseq from] Vegetative incompatibility protein HET-E-1 [Colletotrichum shisoi]
GAO84174.1/20-202        -            183 NACHT_N              PF17100.5    213   9.3e-36  132.8   0.0   1   1     9e-39     1e-35  132.7   0.0    17   208     2   182     1   183 0.92 [subseq from] isoform 2 of ankyrin repeat domain-containing protein 50 [Aspergillus udagawae]
XP_008028545.1/11-209    -            199 NACHT_N              PF17100.5    213   9.6e-36  132.8   0.1   1   1   9.2e-39   1.1e-35  132.7   0.1    15   205     7   199     1   199 0.94 [subseq from] hypothetical protein SETTUDRAFT_119241, partial [Exserohilum turcica Et28A] >EOA84173.1 hypothetical protein SETTUDRAFT_119241, partial [Exserohilum turcica Et28A]
RWA03942.1/1053-1273     -            221 NACHT_N              PF17100.5    213     1e-35  132.7   0.4   1   1   1.1e-38   1.3e-35  132.4   0.4     3   207     1   218     1   221 0.92 [subseq from] hypothetical protein EKO27_g11162 [Xylaria grammica]
OJJ29775.1/66-298        -            233 NACHT_N              PF17100.5    213     1e-35  132.7   4.3   1   1     1e-38   1.2e-35  132.5   4.3     2   210     1   232     1   233 0.97 [subseq from] hypothetical protein ASPWEDRAFT_177517 [Aspergillus wentii DTO 134E9]
RDA94437.1/20-213        -            194 NACHT_N              PF17100.5    213     1e-35  132.7   0.1   1   1     1e-38   1.2e-35  132.5   0.1    17   210     2   193     1   194 0.82 [subseq from] hypothetical protein CP533_2254 [Ophiocordyceps sp. 'camponoti-saundersi']
EMR90187.1/101-322       -            222 NACHT_N              PF17100.5    213   1.1e-35  132.7   0.1   1   1     1e-38   1.2e-35  132.5   0.1     1   210     1   221     1   222 0.96 [subseq from] putative wd-repeat protein [Botrytis cinerea BcDW1]
ROW06784.1/16-188        -            173 NACHT_N              PF17100.5    213   1.1e-35  132.6   0.2   1   1   1.1e-38   1.2e-35  132.5   0.2    40   209     4   172     1   173 0.98 [subseq from] hypothetical protein VMCG_04013 [Valsa malicola]
XP_009218068.1/17-189    -            173 NACHT_N              PF17100.5    213   1.1e-35  132.6   1.5   1   1   1.1e-38   1.2e-35  132.5   1.5    44   210     5   172     1   173 0.97 [subseq from] hypothetical protein GGTG_02033 [Gaeumannomyces tritici R3-111a-1] >EJT82059.1 hypothetical protein GGTG_02033 [Gaeumannomyces tritici R3-111a-1]
XP_025498145.1/22-208    -            187 NACHT_N              PF17100.5    213   1.2e-35  132.5   0.1   1   1   1.2e-38   1.4e-35  132.3   0.1    18   210     4   187     1   187 0.85 [subseq from] hypothetical protein BO66DRAFT_444101 [Aspergillus aculeatinus CBS 121060] >RAH64322.1 hypothetical protein BO66DRAFT_444101 [Aspergillus aculeatinus CBS 121060]
XP_007733564.1/35-203    -            169 NACHT_N              PF17100.5    213   1.2e-35  132.5   0.4   1   1   1.3e-38   1.4e-35  132.2   0.4    47   207     7   167     2   169 0.97 [subseq from] hypothetical protein A1O3_05249 [Capronia epimyces CBS 606.96] >EXJ84579.1 hypothetical protein A1O3_05249 [Capronia epimyces CBS 606.96]
XP_009258344.1/67-278    -            212 NACHT_N              PF17100.5    213   1.2e-35  132.4   0.9   1   1   1.2e-38   1.4e-35  132.3   0.9     1   213     1   212     1   212 0.98 [subseq from] hypothetical protein FPSE_06951 [Fusarium pseudograminearum CS3096] >EKJ72905.1 hypothetical protein FPSE_06951 [Fusarium pseudograminearum CS3096]
XP_025594522.1/82-297    -            216 NACHT_N              PF17100.5    213   1.3e-35  132.4   0.2   1   1   1.2e-38   1.4e-35  132.3   0.2     2   213     1   216     1   216 0.94 [subseq from] uncharacterized protein FVRRES_10885 [Fusarium venenatum] >CEI70808.1 unnamed protein product [Fusarium venenatum]
OQU98908.1/39-206        -            168 NACHT_N              PF17100.5    213   1.3e-35  132.4   2.2   1   1   1.2e-38   1.3e-35  132.3   2.2    49   206     9   166     1   168 0.91 [subseq from] Tetratricopeptide repeat-containing protein [Cladophialophora immunda]
XP_007744354.1/19-185    -            167 NACHT_N              PF17100.5    213   1.3e-35  132.4   0.6   1   1   1.2e-38   1.4e-35  132.3   0.6    40   209     5   165     1   167 0.97 [subseq from] hypothetical protein A1O5_05565 [Cladophialophora psammophila CBS 110553] >EXJ71755.1 hypothetical protein A1O5_05565 [Cladophialophora psammophila CBS 110553]
EHA19527.1/5-240         -            236 NACHT_N              PF17100.5    213   1.3e-35  132.4   0.2   1   1   1.3e-38   1.5e-35  132.2   0.2     3   213     2   236     1   236 0.95 [subseq from] hypothetical protein ASPNIDRAFT_118837, partial [Aspergillus niger ATCC 1015]
SPB51352.1/110-345       -            236 NACHT_N              PF17100.5    213   1.3e-35  132.4   0.2   1   1   1.3e-38   1.5e-35  132.2   0.2     3   213     2   236     1   236 0.95 [subseq from] unnamed protein product [Aspergillus niger]
XP_001394345.1/110-345   -            236 NACHT_N              PF17100.5    213   1.3e-35  132.4   0.2   1   1   1.3e-38   1.5e-35  132.2   0.2     3   213     2   236     1   236 0.95 [subseq from] NACHT and WD40 domain protein [Aspergillus niger CBS 513.88] >CAK48335.1 unnamed protein product [Aspergillus niger]
XP_013946535.1/3-221     -            219 NACHT_N              PF17100.5    213   1.3e-35  132.4   0.5   1   1   1.3e-38   1.4e-35  132.2   0.5     3   210     1   218     1   219 0.95 [subseq from] hypothetical protein TRIATDRAFT_10225, partial [Trichoderma atroviride IMI 206040] >EHK48808.1 hypothetical protein TRIATDRAFT_10225, partial [Trichoderma atroviride IMI 206040]
PWI71596.1/1106-1320     -            215 NACHT_N              PF17100.5    213   1.3e-35  132.4   0.1   1   1   1.3e-38   1.5e-35  132.2   0.1     1   213     1   215     1   215 0.96 [subseq from] NACHT and WD40 domain protein [Purpureocillium lilacinum]
XP_008087240.1/8-192     -            185 NACHT_N              PF17100.5    213   1.3e-35  132.4   3.0   1   1   1.2e-38   1.4e-35  132.2   3.0    27   210     6   184     1   185 0.96 [subseq from] C2H2 and C2HC zinc finger [Glarea lozoyensis ATCC 20868] >EPE25921.1 C2H2 and C2HC zinc finger [Glarea lozoyensis ATCC 20868]
PUU72119.1/5-160         -            156 NACHT_N              PF17100.5    213   1.3e-35  132.3   0.1   1   1   1.2e-38   1.4e-35  132.3   0.1    64   210    10   155     1   156 0.95 [subseq from] hypothetical protein B9Z19DRAFT_1175592 [Tuber borchii]
RYO55071.1/10-215        -            206 NACHT_N              PF17100.5    213   1.4e-35  132.3   0.0   1   1   1.3e-38   1.5e-35  132.1   0.0    12   210     3   205     1   206 0.93 [subseq from] hypothetical protein AA0116_g9248 [Alternaria tenuissima]
CVK97829.1/11-194        -            184 NACHT_N              PF17100.5    213   1.4e-35  132.2   0.1   1   1   1.3e-38   1.5e-35  132.1   0.1    31   207     8   184     1   184 0.96 [subseq from] uncharacterized protein FPRN_10771 [Fusarium proliferatum]
OAA45492.1/101-326       -            226 NACHT_N              PF17100.5    213   1.4e-35  132.2   0.0   1   1   1.4e-38   1.6e-35  132.1   0.0     1   210     1   225     1   226 0.98 [subseq from] wd-repeat protein [Metarhizium rileyi RCEF 4871]
TWU78366.1/101-326       -            226 NACHT_N              PF17100.5    213   1.4e-35  132.2   0.0   1   1   1.4e-38   1.6e-35  132.1   0.0     1   210     1   225     1   226 0.98 [subseq from] hypothetical protein ED733_008669 [Metarhizium rileyi]
XP_016239800.1/24-206    -            183 NACHT_N              PF17100.5    213   1.5e-35  132.2   0.0   1   1   1.3e-38   1.5e-35  132.2   0.0    48   208    25   181     1   183 0.88 [subseq from] hypothetical protein PV08_00157 [Exophiala spinifera] >KIW19584.1 hypothetical protein PV08_00157 [Exophiala spinifera]
RYP05457.1/78-277        -            200 NACHT_N              PF17100.5    213   1.5e-35  132.2   2.0   1   1   4.4e-38     5e-35  130.5   2.0     2   213     1   200     1   200 0.97 [subseq from] hypothetical protein DL764_003806 [Monosporascus ibericus]
ENH63666.1/10-214        -            205 NACHT_N              PF17100.5    213   1.5e-35  132.2   0.1   1   1   1.4e-38   1.6e-35  132.1   0.1    11   206     2   202     1   205 0.96 [subseq from] Vegetative incompatibility protein HET-E-1 [Fusarium oxysporum f. sp. cubense race 1]
OBT52098.1/13-211        -            199 NACHT_N              PF17100.5    213   1.5e-35  132.2   0.4   1   1   1.5e-38   1.8e-35  131.9   0.4    16   208     6   197     2   199 0.92 [subseq from] hypothetical protein VE04_08287, partial [Pseudogymnoascus sp. 24MN13]
XP_016630070.1/26-205    -            180 NACHT_N              PF17100.5    213   1.5e-35  132.1   1.4   1   1   1.4e-38   1.6e-35  132.0   1.4    39   210     7   179     1   180 0.97 [subseq from] hypothetical protein Z520_08202 [Fonsecaea multimorphosa CBS 102226] >KIX95947.1 hypothetical protein Z520_08202 [Fonsecaea multimorphosa CBS 102226]
OJJ68820.1/83-311        -            229 NACHT_N              PF17100.5    213   1.5e-35  132.1   0.2   1   1   1.5e-38   1.7e-35  132.0   0.2     3   213     2   229     1   229 0.99 [subseq from] hypothetical protein ASPBRDRAFT_46100 [Aspergillus brasiliensis CBS 101740]
RYP39263.1/20-198        -            179 NACHT_N              PF17100.5    213   1.5e-35  132.1   0.2   1   1   1.4e-38   1.7e-35  132.0   0.2    39   211     7   178     1   179 0.97 [subseq from] hypothetical protein DL768_010728 [Monosporascus sp. mg162]
PTB78279.1/30-197        -            168 NACHT_N              PF17100.5    213   1.6e-35  132.1   0.7   1   1   1.5e-38   1.7e-35  132.0   0.7    47   210     5   167     1   168 0.98 [subseq from] hypothetical protein M440DRAFT_1399449 [Trichoderma longibrachiatum ATCC 18648]
XP_025587564.1/58-234    -            177 NACHT_N              PF17100.5    213   1.6e-35  132.0   0.3   1   1   1.7e-38   1.9e-35  131.8   0.3    48   212    13   177     2   177 0.95 [subseq from] LOW QUALITY PROTEIN: uncharacterized protein FVRRES_00356 [Fusarium venenatum] >CEI63844.1 unnamed protein product [Fusarium venenatum]
PSN59122.1/39-227        -            189 NACHT_N              PF17100.5    213   1.7e-35  132.0   0.1   1   1   1.6e-38   1.9e-35  131.8   0.1    17   211     3   188     1   189 0.97 [subseq from] hypothetical protein BS50DRAFT_626869, partial [Corynespora cassiicola Philippines]
RSM00930.1/38-221        -            184 NACHT_N              PF17100.5    213   1.7e-35  132.0   1.3   1   1   1.6e-38   1.9e-35  131.9   1.3    32   212     4   184     1   184 0.96 [subseq from] hypothetical protein CDV31_011570 [Fusarium ambrosium]
RTE76948.1/38-221        -            184 NACHT_N              PF17100.5    213   1.7e-35  132.0   1.3   1   1   1.6e-38   1.9e-35  131.9   1.3    32   212     4   184     1   184 0.96 [subseq from] hypothetical protein BHE90_008566 [Fusarium euwallaceae]
OCK88373.1/73-295        -            223 NACHT_N              PF17100.5    213   1.7e-35  132.0   0.4   1   1   1.7e-38   1.9e-35  131.8   0.4     1   210     1   222     1   223 0.98 [subseq from] hypothetical protein K441DRAFT_589048, partial [Cenococcum geophilum 1.58]
XP_024777338.1/33-198    -            166 NACHT_N              PF17100.5    213   1.8e-35  131.9   0.8   1   1   1.7e-38   1.9e-35  131.8   0.8    49   212     4   166     1   166 0.98 [subseq from] hypothetical protein M431DRAFT_136560 [Trichoderma harzianum CBS 226.95] >PTB57661.1 hypothetical protein M431DRAFT_136560 [Trichoderma harzianum CBS 226.95]
XP_002378757.1/55-283    -            229 NACHT_N              PF17100.5    213   1.8e-35  131.9   0.0   1   1   1.8e-38     2e-35  131.8   0.0     1   213     1   229     1   229 0.97 [subseq from] NACHT and WD40 domain protein [Aspergillus flavus NRRL3357] >EED51750.1 NACHT and WD40 domain protein [Aspergillus flavus NRRL3357]
CRL27335.1/17-202        -            186 NACHT_N              PF17100.5    213   1.8e-35  131.9   0.0   1   1   1.7e-38     2e-35  131.8   0.0    18   208     3   184     1   186 0.88 [subseq from] Ankyrin repeat-containing domain [Penicillium camemberti]
KAB8223910.1/60-288      -            229 NACHT_N              PF17100.5    213   1.9e-35  131.9   0.0   1   1   1.8e-38   2.1e-35  131.7   0.0     1   213     1   229     1   229 0.96 [subseq from] hypothetical protein BDV33DRAFT_199956 [Aspergillus novoparasiticus]
KAB8246799.1/60-288      -            229 NACHT_N              PF17100.5    213   1.9e-35  131.9   0.0   1   1   1.8e-38   2.1e-35  131.7   0.0     1   213     1   229     1   229 0.97 [subseq from] hypothetical protein BDV35DRAFT_216815 [Aspergillus parvisclerotigenus]
EIT80503.1/60-288        -            229 NACHT_N              PF17100.5    213   1.9e-35  131.8   0.0   1   1   1.8e-38   2.1e-35  131.7   0.0     1   213     1   229     1   229 0.97 [subseq from] WD40 repeat protein [Aspergillus oryzae 3.042] >KDE80617.1 WD40 repeat protein [Aspergillus oryzae 100-8]
KOC15876.1/60-288        -            229 NACHT_N              PF17100.5    213   1.9e-35  131.8   0.0   1   1   1.8e-38   2.1e-35  131.7   0.0     1   213     1   229     1   229 0.97 [subseq from] NACHT and WD40 domain protein [Aspergillus flavus AF70]
RMZ40972.1/60-288        -            229 NACHT_N              PF17100.5    213   1.9e-35  131.8   0.0   1   1   1.8e-38   2.1e-35  131.7   0.0     1   213     1   229     1   229 0.97 [subseq from] NACHT and WD40 domain protein [Aspergillus flavus]
XP_025390813.1/57-284    -            228 NACHT_N              PF17100.5    213   1.9e-35  131.8   0.7   1   1   1.8e-38   2.1e-35  131.7   0.7     1   211     1   227     1   228 0.95 [subseq from] hypothetical protein BO83DRAFT_356581 [Aspergillus eucalypticola CBS 122712] >PWY79021.1 hypothetical protein BO83DRAFT_356581 [Aspergillus eucalypticola CBS 122712]
OJJ54690.1/17-209        -            193 NACHT_N              PF17100.5    213   1.9e-35  131.8   0.0   1   1   1.8e-38   2.1e-35  131.7   0.0    17   208     3   191     1   193 0.86 [subseq from] hypothetical protein ASPSYDRAFT_93599 [Aspergillus sydowii CBS 593.65]
KAA8627409.1/14-210      -            197 NACHT_N              PF17100.5    213   1.9e-35  131.8   0.3   1   1   1.8e-38   2.1e-35  131.7   0.3    16   204     5   195     1   197 0.94 [subseq from] Arp Ankyrin repeat protein [Pyrenophora tritici-repentis]
PWO07600.1/14-210        -            197 NACHT_N              PF17100.5    213   1.9e-35  131.8   0.3   1   1   1.8e-38   2.1e-35  131.7   0.3    16   204     5   195     1   197 0.94 [subseq from] Arp, Ankyrin repeat protein [Pyrenophora tritici-repentis]
PZD07940.1/14-210        -            197 NACHT_N              PF17100.5    213   1.9e-35  131.8   0.3   1   1   1.8e-38   2.1e-35  131.7   0.3    16   204     5   195     1   197 0.94 [subseq from] FadB, 3-hydroxyacyl-CoA dehydrogenase [Pyrenophora tritici-repentis]
PZD35045.1/14-210        -            197 NACHT_N              PF17100.5    213   1.9e-35  131.8   0.3   1   1   1.8e-38   2.1e-35  131.7   0.3    16   204     5   195     1   197 0.94 [subseq from] Arp, Ankyrin repeat protein [Pyrenophora tritici-repentis]
PZD43485.1/14-210        -            197 NACHT_N              PF17100.5    213   1.9e-35  131.8   0.3   1   1   1.8e-38   2.1e-35  131.7   0.3    16   204     5   195     1   197 0.94 [subseq from] Arp, Ankyrin repeat protein [Pyrenophora tritici-repentis]
PZD53217.1/14-210        -            197 NACHT_N              PF17100.5    213   1.9e-35  131.8   0.3   1   1   1.8e-38   2.1e-35  131.7   0.3    16   204     5   195     1   197 0.94 [subseq from] Arp, Ankyrin repeat protein, partial [Pyrenophora tritici-repentis]
RYP68939.1/23-216        -            194 NACHT_N              PF17100.5    213   1.9e-35  131.8   0.1   1   1   1.9e-38   2.1e-35  131.7   0.1    40   210     5   193     1   194 0.97 [subseq from] hypothetical protein DL771_006361 [Monosporascus sp. 5C6A]
KLU87314.1/11-191        -            181 NACHT_N              PF17100.5    213     2e-35  131.8   3.0   1   1   1.8e-38   2.1e-35  131.7   3.0    36   210     5   180     1   181 0.97 [subseq from] hypothetical protein MAPG_06315 [Magnaporthiopsis poae ATCC 64411]
OQD65277.1/18-190        -            173 NACHT_N              PF17100.5    213     2e-35  131.8   0.0   1   1     2e-38   2.3e-35  131.6   0.0    44   209     8   172     2   173 0.96 [subseq from] hypothetical protein PENPOL_c006G00703 [Penicillium polonicum]
RAQ67379.1/60-288        -            229 NACHT_N              PF17100.5    213     2e-35  131.7   0.0   1   1     2e-38   2.3e-35  131.6   0.0     1   213     1   229     1   229 0.97 [subseq from] NACHT and WD40 domain protein [Aspergillus flavus] >RAQ78474.1 NACHT and WD40 domain protein [Aspergillus flavus]
RYP22054.1/127-340       -            214 NACHT_N              PF17100.5    213   2.1e-35  131.7   2.6   1   1     3e-38   3.5e-35  131.0   2.6     2   213     1   214     1   214 0.95 [subseq from] hypothetical protein DL767_009128 [Monosporascus sp. MG133]
RWA06776.1/1-137         -            137 NACHT_N              PF17100.5    213   2.1e-35  131.7   0.1   1   1     2e-38   2.3e-35  131.6   0.1    75   211     1   136     1   137 0.99 [subseq from] hypothetical protein EKO27_g8326 [Xylaria grammica]
GAP83024.2/163-411       -            249 NACHT_N              PF17100.5    213   2.1e-35  131.7   0.0   1   1   2.4e-38   2.8e-35  131.3   0.0     2   211     1   248     1   249 0.96 [subseq from] putative ankyrin repeat protein [Rosellinia necatrix]
ROW00049.1/13-190        -            178 NACHT_N              PF17100.5    213   2.2e-35  131.6   0.2   1   1   2.1e-38   2.4e-35  131.5   0.2    39   208     7   175     1   178 0.96 [subseq from] hypothetical protein VPNG_08321 [Cytospora leucostoma]
KJK67716.1/49-271        -            223 NACHT_N              PF17100.5    213   2.2e-35  131.6   0.2   1   1   2.2e-38   2.5e-35  131.4   0.2     2   213     1   223     1   223 0.98 [subseq from] WD domain G-beta repeat [Aspergillus parasiticus SU-1]
SPB45207.1/60-285        -            226 NACHT_N              PF17100.5    213   2.2e-35  131.6   0.1   1   1   2.2e-38   2.5e-35  131.4   0.1     1   209     1   225     1   226 0.91 [subseq from] unnamed protein product [Aspergillus niger] >TPR03230.1 hypothetical protein CAN33_0013905 [Aspergillus niger]
RMJ09391.1/83-267        -            185 NACHT_N              PF17100.5    213   2.3e-35  131.6   0.8   1   1   2.1e-38   2.4e-35  131.5   0.8    31   212     4   185     1   185 0.96 [subseq from] hypothetical protein CDV36_010986 [Fusarium sp. AF-12]
GAW17393.1/84-305        -            222 NACHT_N              PF17100.5    213   2.3e-35  131.6   1.6   1   1   2.3e-38   2.6e-35  131.4   1.6     2   207     1   219     1   222 0.96 [subseq from] hypothetical protein ANO14919_068500 [fungal sp. No.14919]
KFY65485.1/13-211        -            199 NACHT_N              PF17100.5    213   2.3e-35  131.6   0.6   1   1   2.4e-38   2.7e-35  131.3   0.6    16   208     6   197     2   199 0.92 [subseq from] hypothetical protein V496_02542 [Pseudogymnoascus sp. VKM F-4515 (FW-2607)]
EXK76861.1/17-213        -            197 NACHT_N              PF17100.5    213   2.4e-35  131.5   0.1   1   1   2.3e-38   2.7e-35  131.4   0.1    16   206     2   195     1   197 0.95 [subseq from] hypothetical protein FOQG_18409 [Fusarium oxysporum f. sp. raphani 54005]
RKK64662.1/793-989       -            197 NACHT_N              PF17100.5    213   2.4e-35  131.5   0.1   1   1   2.3e-38   2.7e-35  131.4   0.1    16   206     2   195     1   197 0.95 [subseq from] hypothetical protein BFJ69_g16636 [Fusarium oxysporum]
RKK78106.1/793-989       -            197 NACHT_N              PF17100.5    213   2.4e-35  131.5   0.1   1   1   2.3e-38   2.7e-35  131.4   0.1    16   206     2   195     1   197 0.95 [subseq from] hypothetical protein BFJ71_g16588 [Fusarium oxysporum]
RYC79820.1/872-1068      -            197 NACHT_N              PF17100.5    213   2.4e-35  131.5   0.1   1   1   2.3e-38   2.7e-35  131.4   0.1    16   206     2   195     1   197 0.95 [subseq from] hypothetical protein BFJ63_vAg17298 [Fusarium oxysporum f. sp. narcissi]
XP_007911904.1/63-298    -            236 NACHT_N              PF17100.5    213   2.6e-35  131.4   2.0   1   1   2.5e-38   2.9e-35  131.2   2.0     2   213     1   236     1   236 0.97 [subseq from] putative wd-repeat protein [Phaeoacremonium minimum UCRPA7] >EOO03308.1 putative wd-repeat protein [Phaeoacremonium minimum UCRPA7]
PNP80169.1/11-194        -            184 NACHT_N              PF17100.5    213   2.6e-35  131.4   0.1   1   1   2.4e-38   2.8e-35  131.3   0.1    31   207     8   184     1   184 0.96 [subseq from] hypothetical protein FNYG_06492 [Fusarium nygamai]
XP_024736638.1/6-193     -            188 NACHT_N              PF17100.5    213   2.6e-35  131.4   1.3   1   1   2.5e-38   2.8e-35  131.3   1.3    18   210     4   187     1   188 0.96 [subseq from] ankyrin [Hyaloscypha bicolor E] >PMD59734.1 ankyrin [Hyaloscypha bicolor E]
XP_009851714.1/20-192    -            173 NACHT_N              PF17100.5    213   2.6e-35  131.4   0.0   1   1   2.7e-38   3.1e-35  131.2   0.0    42   209     5   171     2   173 0.96 [subseq from] hypothetical protein NEUTE1DRAFT_130153 [Neurospora tetrasperma FGSC 2508] >EGO56070.1 hypothetical protein NEUTE1DRAFT_130153 [Neurospora tetrasperma FGSC 2508] >EGZ71082.1 hypothetical protein NEUTE2DRAFT_114409 [Neurospora tetrasperma FGSC 2509]
RBA22841.1/8-194         -            187 NACHT_N              PF17100.5    213   2.7e-35  131.3   0.1   1   1   2.5e-38   2.9e-35  131.2   0.1    28   207     8   187     1   187 0.96 [subseq from] hypothetical protein FPRO05_01188 [Fusarium proliferatum]
XP_022502880.1/14-206    -            193 NACHT_N              PF17100.5    213   2.8e-35  131.3   0.0   1   1   2.9e-38   3.4e-35  131.0   0.0    16   203     5   186     2   193 0.83 [subseq from] hypothetical protein AYO20_02701 [Fonsecaea nubica] >OAL37868.1 hypothetical protein AYO20_02701 [Fonsecaea nubica]
XP_011117335.1/25-201    -            177 NACHT_N              PF17100.5    213   2.8e-35  131.3   0.2   1   1   2.6e-38     3e-35  131.2   0.2    40   208     6   175     1   177 0.95 [subseq from] hypothetical protein AOL_s00004g383 [Arthrobotrys oligospora ATCC 24927] >EGX54350.1 hypothetical protein AOL_s00004g383 [Arthrobotrys oligospora ATCC 24927]
RGP77598.1/34-223        -            190 NACHT_N              PF17100.5    213   2.8e-35  131.3   0.1   1   1   2.6e-38     3e-35  131.2   0.1    31   212     9   190     1   190 0.95 [subseq from] hypothetical protein FLONG3_4289 [Fusarium longipes]
OCK86125.1/20-213        -            194 NACHT_N              PF17100.5    213   2.9e-35  131.2   0.1   1   1   2.7e-38   3.1e-35  131.1   0.1    35   209     5   192     1   194 0.96 [subseq from] hypothetical protein K432DRAFT_341989, partial [Lepidopterella palustris CBS 459.81]
QGI67437.1/11-194        -            184 NACHT_N              PF17100.5    213   2.9e-35  131.2   0.1   1   1   2.7e-38   3.1e-35  131.1   0.1    30   207     7   184     1   184 0.96 [subseq from] hypothetical protein CEK27_011408 [Fusarium fujikuroi]
QGI98319.1/11-194        -            184 NACHT_N              PF17100.5    213   2.9e-35  131.2   0.1   1   1   2.7e-38   3.1e-35  131.1   0.1    30   207     7   184     1   184 0.96 [subseq from] hypothetical protein CEK26_011388 [Fusarium fujikuroi]
SCV57007.1/11-194        -            184 NACHT_N              PF17100.5    213   2.9e-35  131.2   0.1   1   1   2.7e-38   3.1e-35  131.1   0.1    30   207     7   184     1   184 0.96 [subseq from] uncharacterized protein FFFS_12515 [Fusarium fujikuroi] >SCO12073.1 uncharacterized protein FFE2_12505 [Fusarium fujikuroi]
SCV57123.1/11-194        -            184 NACHT_N              PF17100.5    213   2.9e-35  131.2   0.1   1   1   2.7e-38   3.1e-35  131.1   0.1    30   207     7   184     1   184 0.96 [subseq from] uncharacterized protein FFB14_14978 [Fusarium fujikuroi]
RYP21518.1/17-199        -            183 NACHT_N              PF17100.5    213   2.9e-35  131.2   0.5   1   1   2.7e-38   3.1e-35  131.1   0.5    34   213     4   183     1   183 0.97 [subseq from] hypothetical protein DL765_002154 [Monosporascus sp. GIB2]
OPB41143.1/35-259        -            225 NACHT_N              PF17100.5    213     3e-35  131.2   3.3   1   1     3e-38   3.5e-35  131.0   3.3     2   209     1   224     1   225 0.89 [subseq from] hypothetical protein A0O28_0108400 [Trichoderma guizhouense]
KFA69479.1/100-303       -            204 NACHT_N              PF17100.5    213   3.1e-35  131.1   7.7   1   1   4.8e-37   5.5e-34  127.1   7.7     1   213     1   204     1   204 0.96 [subseq from] hypothetical protein S40285_08930 [Stachybotrys chlorohalonata IBT 40285]
KKF92662.1/36-249        -            214 NACHT_N              PF17100.5    213   3.3e-35  131.1   0.1   1   1   3.2e-38   3.7e-35  130.9   0.1     1   213     1   214     1   214 0.98 [subseq from] Vegetative incompatibility protein HET-E-1 [Ceratocystis platani]
OBT39120.1/17-211        -            195 NACHT_N              PF17100.5    213   3.3e-35  131.1   0.3   1   1   3.2e-38   3.6e-35  130.9   0.3    16   208     2   193     1   195 0.91 [subseq from] hypothetical protein VE00_10614 [Pseudogymnoascus sp. WSF 3629]
OBT60437.1/17-211        -            195 NACHT_N              PF17100.5    213   3.3e-35  131.1   0.3   1   1   3.2e-38   3.6e-35  130.9   0.3    16   208     2   193     1   195 0.91 [subseq from] hypothetical protein VE03_10662, partial [Pseudogymnoascus sp. 23342-1-I1]
PYI36163.1/103-314       -            212 NACHT_N              PF17100.5    213   3.3e-35  131.0   0.3   1   1   3.3e-38   3.8e-35  130.9   0.3     2   209     1   211     1   212 0.96 [subseq from] hypothetical protein BP00DRAFT_474846 [Aspergillus indologenus CBS 114.80]
RYP58994.1/109-316       -            208 NACHT_N              PF17100.5    213   3.4e-35  131.0   0.5   1   1   5.3e-38   6.1e-35  130.2   0.5     2   213     1   208     1   208 0.94 [subseq from] hypothetical protein DL770_010308 [Monosporascus sp. CRB-9-2]
OQV09949.1/20-195        -            176 NACHT_N              PF17100.5    213   3.5e-35  131.0   0.3   1   1   3.3e-38   3.8e-35  130.9   0.3    40   210     5   175     1   176 0.96 [subseq from] WD domain-containing protein [Cladophialophora immunda]
KIM99444.1/14-213        -            200 NACHT_N              PF17100.5    213   3.5e-35  131.0   0.4   1   1   3.3e-38   3.8e-35  130.8   0.4    16   205     5   197     1   200 0.92 [subseq from] hypothetical protein OIDMADRAFT_125998, partial [Oidiodendron maius Zn]
XP_022509429.1/31-217    -            187 NACHT_N              PF17100.5    213   3.6e-35  130.9   0.1   1   1   3.4e-38   3.9e-35  130.8   0.1    17   209     3   186     1   187 0.95 [subseq from] hypothetical protein AYO21_08331 [Fonsecaea monophora] >OAG37477.1 hypothetical protein AYO21_08331 [Fonsecaea monophora]
XP_025560671.1/57-284    -            228 NACHT_N              PF17100.5    213   3.7e-35  130.9   1.1   1   1   3.5e-38   4.1e-35  130.8   1.1     1   212     1   228     1   228 0.94 [subseq from] hypothetical protein BO88DRAFT_467129 [Aspergillus vadensis CBS 113365] >PYH66877.1 hypothetical protein BO88DRAFT_467129 [Aspergillus vadensis CBS 113365]
XP_002557902.1/110-349   -            240 NACHT_N              PF17100.5    213   3.7e-35  130.9   0.0   1   1   3.6e-38   4.1e-35  130.7   0.0     3   213     2   240     1   240 0.97 [subseq from] Pc12g10820 [Penicillium rubens Wisconsin 54-1255] >CAP80709.1 Pc12g10820 [Penicillium rubens Wisconsin 54-1255]
RDW56499.1/13-212        -            200 NACHT_N              PF17100.5    213   3.7e-35  130.9   2.1   1   1   2.1e-37   2.4e-34  128.2   2.1    37   209    14   199     1   200 0.90 [subseq from] hypothetical protein BP5796_13140 [Coleophoma crateriformis]
CZR64609.1/139-379       -            241 NACHT_N              PF17100.5    213   3.8e-35  130.9   0.0   1   1   3.9e-38   4.5e-35  130.6   0.0     3   211     1   240     1   241 0.95 [subseq from] uncharacterized protein PAC_14507 [Phialocephala subalpina]
KAE8440492.1/125-350     -            226 NACHT_N              PF17100.5    213   3.9e-35  130.8   0.2   1   1   3.8e-38   4.4e-35  130.7   0.2     1   210     1   225     1   226 0.90 [subseq from] hypothetical protein EG329_007425 [Venturia inaequalis]
XP_022502071.1/32-204    -            173 NACHT_N              PF17100.5    213   3.9e-35  130.8   2.2   1   1     4e-38   4.6e-35  130.6   2.2    44   207     7   170     2   173 0.91 [subseq from] hypothetical protein AYO20_03536 [Fonsecaea nubica] >OAL37059.1 hypothetical protein AYO20_03536 [Fonsecaea nubica]
RAR07808.1/27-217        -            191 NACHT_N              PF17100.5    213   3.9e-35  130.8   0.9   1   1   3.8e-38   4.3e-35  130.7   0.9    20   210     2   190     1   191 0.96 [subseq from] hypothetical protein DDE83_006297 [Stemphylium lycopersici]
RKL50623.1/11-214        -            204 NACHT_N              PF17100.5    213     4e-35  130.8   0.1   1   1   3.8e-38   4.4e-35  130.7   0.1    14   207     4   202     1   204 0.95 [subseq from] hypothetical protein BFJ72_g76 [Fusarium proliferatum]
XP_022517113.1/18-207    -            190 NACHT_N              PF17100.5    213   4.1e-35  130.7   0.0   1   1   3.8e-38   4.4e-35  130.6   0.0    53   210    31   189     1   190 0.83 [subseq from] hypothetical protein AYO21_00509 [Fonsecaea monophora] >OAG45161.1 hypothetical protein AYO21_00509 [Fonsecaea monophora]
GAO15542.1/88-312        -            225 NACHT_N              PF17100.5    213   4.2e-35  130.7   0.1   1   1   4.1e-38   4.7e-35  130.5   0.1     1   210     1   224     1   225 0.97 [subseq from] hypothetical protein UVI_02020480 [Ustilaginoidea virens]
KDB14492.1/88-312        -            225 NACHT_N              PF17100.5    213   4.2e-35  130.7   0.1   1   1   4.1e-38   4.7e-35  130.5   0.1     1   210     1   224     1   225 0.97 [subseq from] wd-repeat protein [Ustilaginoidea virens]
CRK09961.1/65-242        -            178 NACHT_N              PF17100.5    213   4.2e-35  130.7   0.7   1   1     4e-38   4.6e-35  130.6   0.7    37   210     4   177     1   178 0.97 [subseq from] hypothetical protein BN1723_009105 [Verticillium longisporum]
KGO46228.1/19-194        -            176 NACHT_N              PF17100.5    213   4.2e-35  130.7   0.1   1   1   4.3e-38   4.9e-35  130.5   0.1    43   209    10   175     2   176 0.97 [subseq from] hypothetical protein PEXP_098400 [Penicillium expansum]
XP_016599725.1/19-194    -            176 NACHT_N              PF17100.5    213   4.2e-35  130.7   0.1   1   1   4.3e-38   4.9e-35  130.5   0.1    43   209    10   175     2   176 0.97 [subseq from] hypothetical protein PEX2_067410 [Penicillium expansum] >KGO58231.1 hypothetical protein PEX2_067410 [Penicillium expansum]
KAE8321592.1/60-288      -            229 NACHT_N              PF17100.5    213   4.3e-35  130.7   0.0   1   1   4.2e-38   4.9e-35  130.5   0.0     1   213     1   229     1   229 0.97 [subseq from] hypothetical protein BDV39DRAFT_212278 [Aspergillus sergii]
KFY17560.1/13-211        -            199 NACHT_N              PF17100.5    213   4.4e-35  130.6   0.4   1   1   4.6e-38   5.2e-35  130.4   0.4    16   208     6   197     2   199 0.88 [subseq from] hypothetical protein V492_00575 [Pseudogymnoascus sp. VKM F-4246]
XP_008078819.1/173-390   -            218 NACHT_N              PF17100.5    213   4.4e-35  130.6   3.5   1   1   4.3e-38   4.9e-35  130.5   3.5     3   209     1   217     1   218 0.96 [subseq from] Ankyrin repeat-containing protein [Glarea lozoyensis ATCC 20868] >EPE33667.1 Ankyrin repeat-containing protein [Glarea lozoyensis ATCC 20868]
PQE30756.1/11-211        -            201 NACHT_N              PF17100.5    213   4.5e-35  130.6   0.0   1   1   4.3e-38   4.9e-35  130.5   0.0    15   205     7   200     1   201 0.95 [subseq from] hypothetical protein CJF32_00005960 [Rutstroemia sp. NJR-2017a WRK4]
XP_024406719.1/70-293    -            224 NACHT_N              PF17100.5    213   4.6e-35  130.6   1.1   1   1   4.5e-38   5.2e-35  130.4   1.1     2   210     1   224     1   224 0.96 [subseq from] hypothetical protein TGAM01_v200189 [Trichoderma gamsii] >PON30769.1 hypothetical protein TGAM01_v200189 [Trichoderma gamsii]
XP_011325292.1/59-271    -            213 NACHT_N              PF17100.5    213   4.6e-35  130.6   0.7   1   1   4.4e-38   5.1e-35  130.4   0.7     1   210     1   212     1   213 0.97 [subseq from] hypothetical protein FGSG_11067 [Fusarium graminearum PH-1] >ESU17670.1 hypothetical protein FGSG_11067 [Fusarium graminearum PH-1] >EYB29047.1 hypothetical protein FG05_11067 [Fusarium graminearum] >CEF88375.1 unnamed protein product [Fusarium graminearum]
RAK71755.1/22-208        -            187 NACHT_N              PF17100.5    213   4.6e-35  130.6   0.0   1   1   4.5e-38   5.2e-35  130.4   0.0    17   210     3   187     1   187 0.86 [subseq from] hypothetical protein BO72DRAFT_391158 [Aspergillus fijiensis CBS 313.89]
KXX79186.1/14-208        -            195 NACHT_N              PF17100.5    213   5.1e-35  130.4   0.0   1   1   4.8e-38   5.5e-35  130.3   0.0    16   205     5   190     1   195 0.94 [subseq from] Ankyrin repeat domain-containing protein 17 [Madurella mycetomatis]
KID91963.1/15-192        -            178 NACHT_N              PF17100.5    213   5.2e-35  130.4   0.9   1   1   4.9e-38   5.6e-35  130.3   0.9    37   210     5   177     1   178 0.97 [subseq from] Zinc finger, C2H2-type/integrase, DNA-binding protein [Metarhizium guizhouense ARSEF 977]
XP_020130440.1/27-201    -            175 NACHT_N              PF17100.5    213   5.2e-35  130.4   0.4   1   1   4.9e-38   5.6e-35  130.3   0.4    40   210     5   174     1   175 0.97 [subseq from] zinc finger protein [Diplodia corticola] >OJD34180.1 zinc finger protein [Diplodia corticola]
GCB26185.1/89-317        -            229 NACHT_N              PF17100.5    213   5.3e-35  130.4   1.3   1   1   5.2e-38     6e-35  130.2   1.3     3   213     2   229     1   229 0.95 [subseq from] vegetative incompatibility protein HET-E-1 [Aspergillus awamori]
OTA83135.1/24-201        -            178 NACHT_N              PF17100.5    213   5.3e-35  130.4   2.5   1   1   4.9e-38   5.6e-35  130.3   2.5    42   210     8   177     1   178 0.96 [subseq from] hypothetical protein M434DRAFT_183549 [Hypoxylon sp. CO27-5]
KLP13881.1/257-460       -            204 NACHT_N              PF17100.5    213   5.4e-35  130.3   0.1   1   1   5.2e-38   5.9e-35  130.2   0.1    14   207     4   202     1   204 0.95 [subseq from] Uncharacterized protein LW94_7484 [Fusarium fujikuroi]
SCO42884.1/11-214        -            204 NACHT_N              PF17100.5    213   5.4e-35  130.3   0.1   1   1   5.2e-38   5.9e-35  130.2   0.1    14   207     4   202     1   204 0.95 [subseq from] uncharacterized protein FFMR_07044 [Fusarium fujikuroi]
SCV51941.1/11-214        -            204 NACHT_N              PF17100.5    213   5.4e-35  130.3   0.1   1   1   5.2e-38   5.9e-35  130.2   0.1    14   207     4   202     1   204 0.95 [subseq from] uncharacterized protein FFB14_12321 [Fusarium fujikuroi]
KXG52155.1/23-207        -            185 NACHT_N              PF17100.5    213   5.6e-35  130.3   0.1   1   1   5.3e-38   6.1e-35  130.2   0.1    25   210     8   184     1   185 0.91 [subseq from] hypothetical protein PGRI_084390 [Penicillium griseofulvum]
XP_028500477.1/14-211    -            198 NACHT_N              PF17100.5    213   5.6e-35  130.3   0.4   1   1   5.4e-38   6.2e-35  130.2   0.4    16   206     5   197     1   198 0.94 [subseq from] hypothetical protein AA0111_g11911 [Alternaria arborescens] >RYO14575.1 hypothetical protein AA0111_g11911 [Alternaria arborescens]
TGJ65582.1/26-202        -            177 NACHT_N              PF17100.5    213   5.7e-35  130.3   0.3   1   1   5.3e-38   6.1e-35  130.2   0.3    41   210     6   176     1   177 0.95 [subseq from] hypothetical protein EYR41_009539 [Arthrobotrys oligospora]
KFX99155.1/1111-1324     -            214 NACHT_N              PF17100.5    213   5.7e-35  130.3   1.0   1   1   5.5e-38   6.3e-35  130.1   1.0     3   210     1   214     1   214 0.96 [subseq from] hypothetical protein V490_01931 [Pseudogymnoascus sp. VKM F-3557]
XP_025535000.1/120-344   -            225 NACHT_N              PF17100.5    213   5.9e-35  130.2   1.2   1   1   5.7e-38   6.6e-35  130.1   1.2     3   213     2   225     1   225 0.98 [subseq from] WD domain-containing protein [Aspergillus costaricaensis CBS 115574] >RAK84165.1 WD domain-containing protein [Aspergillus costaricaensis CBS 115574]
RBQ98161.1/203-388       -            186 NACHT_N              PF17100.5    213   5.9e-35  130.2   0.2   1   1   5.6e-38   6.4e-35  130.1   0.2    29   207     8   186     1   186 0.96 [subseq from] hypothetical protein FVER53263_11660 [Fusarium verticillioides]
XP_024741609.1/10-212    -            203 NACHT_N              PF17100.5    213     6e-35  130.2   0.1   1   1   5.6e-38   6.5e-35  130.1   0.1    12   206     3   201     1   203 0.93 [subseq from] hypothetical protein K444DRAFT_659947 [Hyaloscypha bicolor E] >PMD64705.1 hypothetical protein K444DRAFT_659947 [Hyaloscypha bicolor E]
RFU80453.1/82-292        -            211 NACHT_N              PF17100.5    213     6e-35  130.2   2.6   1   1   6.7e-38   7.7e-35  129.9   2.6     2   210     1   210     1   211 0.93 [subseq from] ankyrin repeat [Trichoderma arundinaceum]
PCD36639.1/59-271        -            213 NACHT_N              PF17100.5    213     6e-35  130.2   0.2   1   1   5.8e-38   6.7e-35  130.0   0.2     1   209     1   211     1   213 0.97 [subseq from] hypothetical protein FGRA07_07643 [Fusarium graminearum]
PVH95787.1/39-242        -            204 NACHT_N              PF17100.5    213   6.1e-35  130.2   0.2   1   1   5.8e-38   6.6e-35  130.1   0.2     4   210     1   203     1   204 0.93 [subseq from] hypothetical protein DM02DRAFT_731625 [Periconia macrospinosa]
XP_018701182.1/118-304   -            187 NACHT_N              PF17100.5    213   6.1e-35  130.2   1.7   1   1   5.8e-38   6.7e-35  130.1   1.7    17   210     3   186     1   187 0.84 [subseq from] Ankyrin repeat-containing domain protein [Cordyceps fumosorosea ARSEF 2679] >OAA55172.1 Ankyrin repeat-containing domain protein [Cordyceps fumosorosea ARSEF 2679]
KUM59347.1/6-234         -            229 NACHT_N              PF17100.5    213   6.3e-35  130.1   0.4   1   1   6.6e-38   7.5e-35  129.9   0.4     1   210     1   228     1   229 0.82 [subseq from] hypothetical protein ACN42_g7803 [Penicillium freii]
KAE8141834.1/64-277      -            214 NACHT_N              PF17100.5    213   6.3e-35  130.1   0.2   1   1   6.1e-38     7e-35  130.0   0.2     1   212     1   214     1   214 0.98 [subseq from] hypothetical protein BDV38DRAFT_278617 [Aspergillus pseudotamarii]
ETS04567.1/108-323       -            216 NACHT_N              PF17100.5    213   6.3e-35  130.1   0.2   1   1   7.1e-38   8.2e-35  129.8   0.2     1   213     1   216     1   216 0.98 [subseq from] hypothetical protein M419DRAFT_72725, partial [Trichoderma reesei RUT C-30]
XP_018759365.1/288-472   -            185 NACHT_N              PF17100.5    213   6.6e-35  130.1   0.2   1   1   6.2e-38   7.1e-35  130.0   0.2    30   207     8   185     1   185 0.96 [subseq from] hypothetical protein FVEG_17068 [Fusarium verticillioides 7600] >EWG53174.1 hypothetical protein FVEG_17068 [Fusarium verticillioides 7600]
PQE21380.1/23-184        -            162 NACHT_N              PF17100.5    213   6.7e-35  130.0   0.9   1   1   7.3e-38   8.4e-35  129.7   0.9    46   210     6   161     3   162 0.98 [subseq from] hypothetical protein CJF30_00008252 [Rutstroemia sp. NJR-2017a BBW]
KLU92670.1/14-213        -            200 NACHT_N              PF17100.5    213   6.8e-35  130.0   0.1   1   1   6.3e-38   7.2e-35  129.9   0.1    16   204     5   196     1   200 0.91 [subseq from] hypothetical protein MAPG_11614 [Magnaporthiopsis poae ATCC 64411]
KFX99942.1/555-744       -            190 NACHT_N              PF17100.5    213   6.8e-35  130.0   0.5   1   1   6.4e-38   7.4e-35  129.9   0.5    22   210     3   189     1   190 0.94 [subseq from] hypothetical protein O988_03592 [Pseudogymnoascus sp. VKM F-3808]
KFY80602.1/43-240        -            198 NACHT_N              PF17100.5    213   6.9e-35  130.0   0.2   1   1   6.5e-38   7.4e-35  129.9   0.2    16   208     5   196     1   198 0.91 [subseq from] hypothetical protein V499_00573 [Pseudogymnoascus sp. VKM F-103]
OBT95296.2/34-231        -            198 NACHT_N              PF17100.5    213   6.9e-35  130.0   0.2   1   1   6.5e-38   7.4e-35  129.9   0.2    16   208     5   196     1   198 0.91 [subseq from] hypothetical protein VE01_06606 [Pseudogymnoascus verrucosus]
XP_018129029.1/14-211    -            198 NACHT_N              PF17100.5    213   6.9e-35  130.0   0.2   1   1   6.5e-38   7.4e-35  129.9   0.2    16   208     5   196     1   198 0.91 [subseq from] hypothetical protein VE01_06606 [Pseudogymnoascus verrucosus]
XP_013961390.1/69-288    -            220 NACHT_N              PF17100.5    213   6.9e-35  130.0   0.2   1   1   7.2e-38   8.3e-35  129.7   0.2     2   208     1   218     1   220 0.92 [subseq from] hypothetical protein TRIVIDRAFT_229030 [Trichoderma virens Gv29-8] >EHK27179.1 hypothetical protein TRIVIDRAFT_229030 [Trichoderma virens Gv29-8]
KFY17970.1/21-209        -            189 NACHT_N              PF17100.5    213   6.9e-35  130.0   0.2   1   1   6.8e-38   7.8e-35  129.8   0.2    45   207    11   186     2   189 0.94 [subseq from] hypothetical protein V492_00220, partial [Pseudogymnoascus sp. VKM F-4246]
OQE66617.1/76-299        -            224 NACHT_N              PF17100.5    213   6.9e-35  130.0   0.9   1   1   6.8e-38   7.8e-35  129.8   0.9     2   213     1   224     1   224 0.97 [subseq from] hypothetical protein PENNAL_c0184G04339 [Penicillium nalgiovense]
RAQ42736.1/60-288        -            229 NACHT_N              PF17100.5    213     7e-35  130.0   0.0   1   1   6.9e-38   7.9e-35  129.8   0.0     1   213     1   229     1   229 0.97 [subseq from] NACHT and WD40 domain protein [Aspergillus flavus]
XP_026620952.1/60-287    -            228 NACHT_N              PF17100.5    213   7.1e-35  130.0   0.2   1   1   6.9e-38     8e-35  129.8   0.2     1   212     1   228     1   228 0.92 [subseq from] hypothetical protein BDQ94DRAFT_184211 [Aspergillus welwitschiae] >RDH27930.1 hypothetical protein BDQ94DRAFT_184211 [Aspergillus welwitschiae]
RYN65537.1/1-126         -            126 NACHT_N              PF17100.5    213   7.2e-35  129.9   0.4   1   1   6.9e-38   7.9e-35  129.8   0.4    85   210     1   125     1   126 0.99 [subseq from] hypothetical protein AA0117_g12128 [Alternaria alternata]
RBA20575.1/251-454       -            204 NACHT_N              PF17100.5    213   7.3e-35  129.9   0.2   1   1   6.9e-38   7.9e-35  129.8   0.2    14   207     4   202     1   204 0.94 [subseq from] hypothetical protein FPRO05_08022 [Fusarium proliferatum]
KAE8449667.1/52-228      -            177 NACHT_N              PF17100.5    213   7.4e-35  129.9   0.2   1   1   6.9e-38   7.9e-35  129.8   0.2    41   212     6   177     1   177 0.97 [subseq from] hypothetical protein EG329_007997 [Venturia inaequalis]
KXH38298.1/650-876       -            227 NACHT_N              PF17100.5    213   7.5e-35  129.9   0.0   1   1   7.3e-38   8.4e-35  129.7   0.0     2   213     1   227     1   227 0.98 [subseq from] hypothetical protein CSAL01_00174, partial [Colletotrichum salicis]
EXK41050.1/26-212        -            187 NACHT_N              PF17100.5    213   7.8e-35  129.8   0.3   1   1   8.1e-38   9.3e-35  129.6   0.3    30   210     6   186     2   187 0.97 [subseq from] hypothetical protein FOMG_04595 [Fusarium oxysporum f. sp. melonis 26406]
RKK22269.1/26-212        -            187 NACHT_N              PF17100.5    213   7.8e-35  129.8   0.3   1   1   8.1e-38   9.3e-35  129.6   0.3    30   210     6   186     2   187 0.97 [subseq from] hypothetical protein BFJ65_g4872 [Fusarium oxysporum f. sp. cepae] >RKK49382.1 hypothetical protein BFJ67_g6917 [Fusarium oxysporum f. sp. cepae] >RKK61615.1 hypothetical protein BFJ66_g1351 [Fusarium oxysporum f. sp. cepae]
RKL05436.1/26-212        -            187 NACHT_N              PF17100.5    213   7.8e-35  129.8   0.3   1   1   8.1e-38   9.3e-35  129.6   0.3    30   210     6   186     2   187 0.97 [subseq from] hypothetical protein BFJ71_g3193 [Fusarium oxysporum]
KFY54785.1/1140-1353     -            214 NACHT_N              PF17100.5    213   7.9e-35  129.8   1.5   1   1   7.6e-38   8.8e-35  129.7   1.5     3   210     1   214     1   214 0.96 [subseq from] hypothetical protein V497_07443 [Pseudogymnoascus sp. VKM F-4516 (FW-969)]
XP_018656350.1/65-282    -            218 NACHT_N              PF17100.5    213     8e-35  129.8   1.0   1   1   7.8e-38     9e-35  129.6   1.0     1   213     1   218     1   218 0.97 [subseq from] hypothetical protein TGAM01_v205671 [Trichoderma gamsii] >PON25377.1 hypothetical protein TGAM01_v205671 [Trichoderma gamsii]
RSL51391.1/17-196        -            180 NACHT_N              PF17100.5    213   8.2e-35  129.8   0.3   1   1   7.6e-38   8.7e-35  129.7   0.3    38   207     7   176     1   180 0.96 [subseq from] hypothetical protein CEP53_008444 [Fusarium sp. AF-6]
EXA48979.1/26-212        -            187 NACHT_N              PF17100.5    213   8.4e-35  129.7   0.3   1   1   8.8e-38     1e-34  129.5   0.3    30   210     6   186     2   187 0.97 [subseq from] hypothetical protein FOVG_02299 [Fusarium oxysporum f. sp. pisi HDV247]
EXK88483.1/26-212        -            187 NACHT_N              PF17100.5    213   8.4e-35  129.7   0.3   1   1   8.8e-38     1e-34  129.5   0.3    30   210     6   186     2   187 0.97 [subseq from] hypothetical protein FOQG_08304 [Fusarium oxysporum f. sp. raphani 54005]
EXM24493.1/26-212        -            187 NACHT_N              PF17100.5    213   8.4e-35  129.7   0.3   1   1   8.8e-38     1e-34  129.5   0.3    30   210     6   186     2   187 0.97 [subseq from] hypothetical protein FOTG_08489 [Fusarium oxysporum f. sp. vasinfectum 25433]
TVY79099.1/26-212        -            187 NACHT_N              PF17100.5    213   8.4e-35  129.7   0.3   1   1   8.8e-38     1e-34  129.5   0.3    30   210     6   186     2   187 0.97 [subseq from] hypothetical protein Focb16_v008448 [Fusarium oxysporum f. sp. cubense]
EWZ43699.1/27-212        -            186 NACHT_N              PF17100.5    213   8.4e-35  129.7   0.3   1   1     8e-38   9.1e-35  129.6   0.3    30   210     5   185     1   186 0.97 [subseq from] hypothetical protein FOZG_04770 [Fusarium oxysporum Fo47] >EWZ99429.1 hypothetical protein FOWG_03113 [Fusarium oxysporum f. sp. lycopersici MN25] >EXL61023.1 hypothetical protein FOCG_00274 [Fusarium oxysporum f. sp. radicis-lycopersici 26381] >RKL17917.1 hypothetical protein BFJ68_g4180 [Fusarium oxysporum] >RKL33301.1 hypothetical protein BFJ70_g8672 [Fusarium oxysporum] >RYC93940.1 hypothetical protein BFJ63_vAg3238 [Fusarium oxysporum f. sp. narcissi]
PCD38389.1/27-212        -            186 NACHT_N              PF17100.5    213   8.4e-35  129.7   0.3   1   1     8e-38   9.1e-35  129.6   0.3    30   210     5   185     1   186 0.97 [subseq from] hypothetical protein AU210_006863 [Fusarium oxysporum f. sp. radicis-cucumerinum]
KAE8553987.1/11-210      -            200 NACHT_N              PF17100.5    213   8.5e-35  129.7   0.0   1   1   7.9e-38   9.1e-35  129.6   0.0    15   203     7   198     1   200 0.93 [subseq from] hypothetical protein EYB25_002525 [Talaromyces marneffei]
QGA14885.1/11-210        -            200 NACHT_N              PF17100.5    213   8.5e-35  129.7   0.0   1   1   7.9e-38   9.1e-35  129.6   0.0    15   203     7   198     1   200 0.93 [subseq from] hypothetical protein EYB26_002541 [Talaromyces marneffei]
XP_002145803.1/11-210    -            200 NACHT_N              PF17100.5    213   8.5e-35  129.7   0.0   1   1   7.9e-38   9.1e-35  129.6   0.0    15   203     7   198     1   200 0.93 [subseq from] NACHT domain protein [Talaromyces marneffei ATCC 18224] >EEA25256.1 NACHT domain protein [Talaromyces marneffei ATCC 18224]
RAR04552.1/28-217        -            190 NACHT_N              PF17100.5    213   8.8e-35  129.7   0.8   1   1   8.4e-38   9.7e-35  129.5   0.8    21   210     2   189     1   190 0.96 [subseq from] hypothetical protein DDE82_004509 [Stemphylium lycopersici]
KFY32484.1/119-311       -            193 NACHT_N              PF17100.5    213     9e-35  129.6   0.2   1   1   8.3e-38   9.6e-35  129.5   0.2    37   207     7   190     1   193 0.94 [subseq from] hypothetical protein V493_00153, partial [Pseudogymnoascus sp. VKM F-4281 (FW-2241)]
XP_031046541.1/28-212    -            185 NACHT_N              PF17100.5    213   9.5e-35  129.6   0.3   1   1     9e-38     1e-34  129.4   0.3    30   210     4   184     1   185 0.97 [subseq from] uncharacterized protein FOYG_02435 [Fusarium oxysporum NRRL 32931] >EWY97623.1 hypothetical protein FOYG_02435 [Fusarium oxysporum NRRL 32931]
XP_011117030.1/39-227    -            189 NACHT_N              PF17100.5    213   9.6e-35  129.5   1.8   1   1     9e-38     1e-34  129.4   1.8    34   212    10   189     1   189 0.95 [subseq from] hypothetical protein AOL_s00004g78 [Arthrobotrys oligospora ATCC 24927] >EGX54045.1 hypothetical protein AOL_s00004g78 [Arthrobotrys oligospora ATCC 24927]
TVY56955.1/19-187        -            169 NACHT_N              PF17100.5    213   9.9e-35  129.5   0.2   1   1   9.8e-38   1.1e-34  129.3   0.2    38   210     5   168     1   169 0.97 [subseq from] Vegetative incompatibility protein HET-E-1 [Lachnellula cervina]
CEJ82946.1/19-196        -            178 NACHT_N              PF17100.5    213     1e-34  129.5   0.0   1   1   9.3e-38   1.1e-34  129.4   0.0    37   209     6   177     1   178 0.97 [subseq from] hypothetical protein VHEMI02984 [Torrubiella hemipterigena]
RDK38749.1/110-345       -            236 NACHT_N              PF17100.5    213     1e-34  129.5   0.2   1   1     1e-37   1.1e-34  129.3   0.2     3   213     2   236     1   236 0.95 [subseq from] WD40 repeat-like protein [Aspergillus phoenicis ATCC 13157]
KIM92814.1/21-213        -            193 NACHT_N              PF17100.5    213     1e-34  129.5   2.6   1   1   9.6e-38   1.1e-34  129.3   2.6    35   210     4   192     1   193 0.96 [subseq from] hypothetical protein OIDMADRAFT_107066 [Oidiodendron maius Zn]
RGP78801.1/12-218        -            207 NACHT_N              PF17100.5    213     1e-34  129.4   0.0   1   1   9.7e-38   1.1e-34  129.3   0.0    15   207     6   205     1   207 0.95 [subseq from] vegetative incompatibility het-e-1 [Fusarium longipes]
PCH02638.1/29-235        -            207 NACHT_N              PF17100.5    213     1e-34  129.4   0.5   1   1     1e-37   1.2e-34  129.2   0.5     2   210     1   207     1   207 0.95 [subseq from] Hypothetical protein PENO1_036910 [Penicillium sp. 'occitanis'] >PCH09798.1 hypothetical protein PENOC_008100 [Penicillium sp. 'occitanis']
OBS26281.1/42-223        -            182 NACHT_N              PF17100.5    213     1e-34  129.4   0.2   1   1   9.5e-38   1.1e-34  129.4   0.2    43   212    13   182     1   182 0.93 [subseq from] hypothetical protein FPOA_00221 [Fusarium poae]
EGU82430.1/26-212        -            187 NACHT_N              PF17100.5    213   1.1e-34  129.4   0.3   1   1   1.1e-37   1.3e-34  129.1   0.3    30   210     6   186     2   187 0.97 [subseq from] hypothetical protein FOXB_07016 [Fusarium oxysporum Fo5176] >EXL83196.1 hypothetical protein FOPG_04179 [Fusarium oxysporum f. sp. conglutinans race 2 54008]
SCO82912.1/26-212        -            187 NACHT_N              PF17100.5    213   1.1e-34  129.4   0.3   1   1   1.1e-37   1.3e-34  129.1   0.3    30   210     6   186     2   187 0.97 [subseq from] uncharacterized protein FRV6_07125 [Fusarium oxysporum]
XP_028481610.1/44-225    -            182 NACHT_N              PF17100.5    213   1.1e-34  129.4   0.4   1   1   1.1e-37   1.2e-34  129.2   0.4    55   210    10   181     2   182 0.93 [subseq from] hypothetical protein C8Q69DRAFT_448048 [Byssochlamys spectabilis] >RWQ91965.1 hypothetical protein C8Q69DRAFT_448048 [Byssochlamys spectabilis]
CVK85364.1/11-214        -            204 NACHT_N              PF17100.5    213   1.1e-34  129.4   0.1   1   1     1e-37   1.2e-34  129.3   0.1    15   207     7   202     1   204 0.94 [subseq from] uncharacterized protein FPRN_06759 [Fusarium proliferatum]
EMT67609.1/10-214        -            205 NACHT_N              PF17100.5    213   1.1e-34  129.4   0.4   1   1     1e-37   1.2e-34  129.2   0.4    11   206     2   202     1   205 0.96 [subseq from] Vegetative incompatibility protein HET-E-1 [Fusarium oxysporum f. sp. cubense race 4]
TXB95690.1/10-214        -            205 NACHT_N              PF17100.5    213   1.1e-34  129.4   0.4   1   1     1e-37   1.2e-34  129.2   0.4    11   206     2   202     1   205 0.96 [subseq from] hypothetical protein FocTR4_00016037 [Fusarium oxysporum f. sp. cubense]
XP_031059427.1/10-214    -            205 NACHT_N              PF17100.5    213   1.1e-34  129.4   0.4   1   1     1e-37   1.2e-34  129.2   0.4    11   206     2   202     1   205 0.96 [subseq from] uncharacterized protein FOIG_10379 [Fusarium oxysporum f. sp. cubense tropical race 4 54006] >EXL97337.1 hypothetical protein FOIG_10379 [Fusarium oxysporum f. sp. cubense tropical race 4 54006]
TVY64249.1/34-240        -            207 NACHT_N              PF17100.5    213   1.1e-34  129.3   0.9   1   1   4.8e-37   5.5e-34  127.1   0.9     1   207     1   204     1   207 0.88 [subseq from] Ankyrin repeat domain-containing protein [Lachnellula suecica]
PHH49659.1/75-288        -            214 NACHT_N              PF17100.5    213   1.1e-34  129.3   4.0   1   1   1.1e-37   1.3e-34  129.1   4.0     1   210     1   213     1   214 0.98 [subseq from] Vegetative incompatibility protein HET-E-1 [Ceratocystis fimbriata CBS 114723]
EQB58404.1/95-315        -            221 NACHT_N              PF17100.5    213   1.1e-34  129.3   4.9   1   1   1.1e-37   1.3e-34  129.1   4.9     2   210     1   220     1   221 0.94 [subseq from] hypothetical protein CGLO_01352 [Colletotrichum gloeosporioides Cg-14]
KUL89517.1/10-211        -            202 NACHT_N              PF17100.5    213   1.2e-34  129.3   0.0   1   1   1.1e-37   1.3e-34  129.2   0.0    12   204     3   200     1   202 0.94 [subseq from] hypothetical protein ZTR_04434 [Talaromyces verruculosus]
GAM42517.1/10-211        -            202 NACHT_N              PF17100.5    213   1.2e-34  129.3   0.0   1   1   1.1e-37   1.3e-34  129.2   0.0    12   204     3   200     1   202 0.93 [subseq from] hypothetical protein TCE0_044r16569 [Talaromyces cellulolyticus]
PCG99901.1/10-211        -            202 NACHT_N              PF17100.5    213   1.2e-34  129.3   0.0   1   1   1.1e-37   1.3e-34  129.2   0.0    12   204     3   200     1   202 0.93 [subseq from] Hypothetical protein PENO1_050690 [Penicillium sp. 'occitanis'] >PCH00753.1 hypothetical protein PENOC_051650 [Penicillium sp. 'occitanis']
ENH69897.1/29-212        -            184 NACHT_N              PF17100.5    213   1.2e-34  129.3   0.2   1   1   1.1e-37   1.3e-34  129.1   0.2    30   210     3   183     1   184 0.97 [subseq from] hypothetical protein FOC1_g10009402 [Fusarium oxysporum f. sp. cubense race 1]
KLP19169.1/11-194        -            184 NACHT_N              PF17100.5    213   1.2e-34  129.2   0.1   1   1   1.1e-37   1.3e-34  129.1   0.1    30   207     7   184     1   184 0.96 [subseq from] uncharacterized protein LW94_5101 [Fusarium fujikuroi] >SCO51373.1 uncharacterized protein FFMR_10472 [Fusarium fujikuroi]
SCN69499.1/11-194        -            184 NACHT_N              PF17100.5    213   1.2e-34  129.2   0.1   1   1   1.1e-37   1.3e-34  129.1   0.1    30   207     7   184     1   184 0.96 [subseq from] uncharacterized protein FFB20_03500 [Fusarium fujikuroi]
XP_023433757.1/11-194    -            184 NACHT_N              PF17100.5    213   1.2e-34  129.2   0.1   1   1   1.1e-37   1.3e-34  129.1   0.1    30   207     7   184     1   184 0.96 [subseq from] uncharacterized protein FFUJ_08226 [Fusarium fujikuroi IMI 58289] >CCT71678.1 uncharacterized protein FFUJ_08226 [Fusarium fujikuroi IMI 58289] >KLP00643.1 uncharacterized protein Y057_11201 [Fusarium fujikuroi] >SCO20422.1 uncharacterized protein FFM5_12397 [Fusarium fujikuroi] >SCO50615.1 uncharacterized protein FFNC_13191 [Fusarium fujikuroi] >SCO22838.1 uncharacterized protein FFC1_14539 [Fusarium fujikuroi]
OQE93098.1/106-314       -            209 NACHT_N              PF17100.5    213   1.2e-34  129.2   3.6   1   1   1.2e-37   1.3e-34  129.1   3.6     4   210     1   208     1   209 0.96 [subseq from] hypothetical protein PENNAL_c0006G11802 [Penicillium nalgiovense]
RSM20635.1/24-231        -            208 NACHT_N              PF17100.5    213   1.2e-34  129.2   1.5   1   1   1.1e-37   1.3e-34  129.1   1.5    15   210     6   207     1   208 0.89 [subseq from] hypothetical protein CDV31_000613 [Fusarium ambrosium]
XP_031082193.1/12-194    -            183 NACHT_N              PF17100.5    213   1.3e-34  129.2   0.1   1   1   1.3e-37   1.5e-34  128.9   0.1    32   207     8   183     2   183 0.96 [subseq from] uncharacterized protein FPRO_11190 [Fusarium proliferatum ET1] >CZR41601.1 uncharacterized protein FPRO_11190 [Fusarium proliferatum ET1]
EMT64287.1/27-212        -            186 NACHT_N              PF17100.5    213   1.3e-34  129.1   0.3   1   1   1.2e-37   1.4e-34  129.0   0.3    30   210     5   185     1   186 0.97 [subseq from] hypothetical protein FOC4_g10010781 [Fusarium oxysporum f. sp. cubense race 4]
XP_031065756.1/27-212    -            186 NACHT_N              PF17100.5    213   1.3e-34  129.1   0.3   1   1   1.2e-37   1.4e-34  129.0   0.3    30   210     5   185     1   186 0.97 [subseq from] uncharacterized protein FOIG_05358 [Fusarium oxysporum f. sp. cubense tropical race 4 54006] >EXM03667.1 hypothetical protein FOIG_05358 [Fusarium oxysporum f. sp. cubense tropical race 4 54006] >TXC09089.1 hypothetical protein FocTR4_00005845 [Fusarium oxysporum f. sp. cubense]
ORX96974.1/27-210        -            184 NACHT_N              PF17100.5    213   1.3e-34  129.1   1.9   1   1   1.2e-37   1.4e-34  129.0   1.9    33   210     7   183     1   184 0.97 [subseq from] hypothetical protein BCR34DRAFT_607470 [Clohesyomyces aquaticus]
XP_013278509.1/31-203    -            173 NACHT_N              PF17100.5    213   1.3e-34  129.1   0.0   1   1   1.3e-37   1.5e-34  128.9   0.0    47   209    10   172     3   173 0.97 [subseq from] hypothetical protein Z517_11471 [Fonsecaea pedrosoi CBS 271.37] >KIW74701.1 hypothetical protein Z517_11471 [Fonsecaea pedrosoi CBS 271.37]
RDW58456.1/198-406       -            209 NACHT_N              PF17100.5    213   1.3e-34  129.1   0.5   1   1   1.5e-37   1.7e-34  128.7   0.5     1   211     1   208     1   209 0.91 [subseq from] hypothetical protein BP5796_12386 [Coleophoma crateriformis]
XP_007714884.1/19-211    -            193 NACHT_N              PF17100.5    213   1.3e-34  129.1   0.3   1   1   1.2e-37   1.4e-34  129.0   0.3    17   206     1   192     1   193 0.95 [subseq from] hypothetical protein COCCADRAFT_102885, partial [Bipolaris zeicola 26-R-13] >EUC30832.1 hypothetical protein COCCADRAFT_102885, partial [Bipolaris zeicola 26-R-13]
XP_014553664.1/19-211    -            193 NACHT_N              PF17100.5    213   1.3e-34  129.1   0.3   1   1   1.2e-37   1.4e-34  129.0   0.3    17   206     1   192     1   193 0.95 [subseq from] hypothetical protein COCVIDRAFT_40310 [Bipolaris victoriae FI3] >EUN24080.1 hypothetical protein COCVIDRAFT_40310 [Bipolaris victoriae FI3]
XP_013290079.1/34-201    -            168 NACHT_N              PF17100.5    213   1.3e-34  129.1   1.9   1   1   1.2e-37   1.4e-34  129.0   1.9    44   206     4   167     1   168 0.91 [subseq from] hypothetical protein Z517_01666 [Fonsecaea pedrosoi CBS 271.37] >KIW86271.1 hypothetical protein Z517_01666 [Fonsecaea pedrosoi CBS 271.37]
CEF87337.1/23-218        -            196 NACHT_N              PF17100.5    213   1.4e-34  129.0   2.5   1   1   1.3e-37   1.5e-34  128.9   2.5    17   213     8   196     1   196 0.82 [subseq from] unnamed protein product [Fusarium graminearum]
XP_018061143.1/67-273    -            207 NACHT_N              PF17100.5    213   1.4e-34  129.0   0.0   1   1   1.6e-37   1.9e-34  128.6   0.0     2   211     1   207     1   207 0.89 [subseq from] hypothetical protein LY89DRAFT_692151 [Phialocephala scopiformis] >KUJ06788.1 hypothetical protein LY89DRAFT_692151 [Phialocephala scopiformis]
XP_018691118.1/11-208    -            198 NACHT_N              PF17100.5    213   1.4e-34  129.0   0.0   1   1   1.3e-37   1.5e-34  128.9   0.0    15   210     7   197     1   198 0.90 [subseq from] hypothetical protein AYL99_08489 [Fonsecaea erecta] >OAP57751.1 hypothetical protein AYL99_08489 [Fonsecaea erecta]
XP_011393649.1/19-192    -            174 NACHT_N              PF17100.5    213   1.5e-34  128.9   0.0   1   1   1.4e-37   1.6e-34  128.8   0.0    41   210     5   173     1   174 0.97 [subseq from] hypothetical protein NCU09760 [Neurospora crassa OR74A] >ESA43731.1 hypothetical protein NCU09760 [Neurospora crassa OR74A]
XP_031083420.1/85-304    -            220 NACHT_N              PF17100.5    213   1.5e-34  128.9   0.6   1   1   1.4e-37   1.7e-34  128.8   0.6     2   210     1   219     1   220 0.98 [subseq from] uncharacterized protein FPRO_10132 [Fusarium proliferatum ET1] >CZR42829.1 uncharacterized protein FPRO_10132 [Fusarium proliferatum ET1]
KLO82310.1/263-466       -            204 NACHT_N              PF17100.5    213   1.5e-34  128.9   0.1   1   1   1.4e-37   1.6e-34  128.8   0.1    15   207     7   202     1   204 0.94 [subseq from] Uncharacterized protein LW93_9502 [Fusarium fujikuroi]
SCN88095.1/11-214        -            204 NACHT_N              PF17100.5    213   1.5e-34  128.9   0.1   1   1   1.4e-37   1.6e-34  128.8   0.1    15   207     7   202     1   204 0.94 [subseq from] uncharacterized protein FFC1_05371 [Fusarium fujikuroi] >SCV32292.1 uncharacterized protein FFFS_03224 [Fusarium fujikuroi] >SCN87287.1 uncharacterized protein FFB20_07884 [Fusarium fujikuroi]
SCN92765.1/11-214        -            204 NACHT_N              PF17100.5    213   1.5e-34  128.9   0.1   1   1   1.4e-37   1.6e-34  128.8   0.1    15   207     7   202     1   204 0.94 [subseq from] uncharacterized protein FFE2_07465 [Fusarium fujikuroi]
SCO42372.1/11-214        -            204 NACHT_N              PF17100.5    213   1.5e-34  128.9   0.1   1   1   1.4e-37   1.6e-34  128.8   0.1    15   207     7   202     1   204 0.94 [subseq from] uncharacterized protein FFNC_08483 [Fusarium fujikuroi]
PSN71716.1/32-214        -            183 NACHT_N              PF17100.5    213   1.5e-34  128.9   0.3   1   1   1.4e-37   1.7e-34  128.8   0.3    33   212     4   183     1   183 0.97 [subseq from] hypothetical protein BS50DRAFT_617143 [Corynespora cassiicola Philippines]
RKL29949.1/11-194        -            184 NACHT_N              PF17100.5    213   1.5e-34  128.9   0.1   1   1   1.4e-37   1.6e-34  128.8   0.1    29   207     6   184     1   184 0.96 [subseq from] hypothetical protein BFJ72_g11818 [Fusarium proliferatum]
KFY65896.1/84-326        -            243 NACHT_N              PF17100.5    213   1.6e-34  128.9   0.1   1   1   1.6e-37   1.8e-34  128.6   0.1     1   213     1   243     1   243 0.92 [subseq from] hypothetical protein V496_02264 [Pseudogymnoascus sp. VKM F-4515 (FW-2607)]
XP_007696318.1/14-214    -            201 NACHT_N              PF17100.5    213   1.6e-34  128.8   2.0   1   1   2.1e-37   2.5e-34  128.2   2.0     2   211     1   201     1   201 0.90 [subseq from] hypothetical protein COCSADRAFT_187661 [Bipolaris sorokiniana ND90Pr] >EMD68803.1 hypothetical protein COCSADRAFT_187661 [Bipolaris sorokiniana ND90Pr]
XP_025556766.1/23-208    -            186 NACHT_N              PF17100.5    213   1.6e-34  128.8   0.1   1   1   1.5e-37   1.8e-34  128.7   0.1    21   208     6   184     1   186 0.82 [subseq from] hypothetical protein BO97DRAFT_10837 [Aspergillus homomorphus CBS 101889] >RAL17612.1 hypothetical protein BO97DRAFT_10837 [Aspergillus homomorphus CBS 101889]
PSN61329.1/1-137         -            137 NACHT_N              PF17100.5    213   1.7e-34  128.8   0.1   1   1   1.6e-37   1.8e-34  128.6   0.1    75   211     1   136     1   137 0.98 [subseq from] hypothetical protein BS50DRAFT_534675 [Corynespora cassiicola Philippines]
XP_025594435.1/21-218    -            198 NACHT_N              PF17100.5    213   1.7e-34  128.7   1.2   1   1   1.7e-37   1.9e-34  128.6   1.2    17   213     3   198     1   198 0.88 [subseq from] uncharacterized protein FVRRES_10798 [Fusarium venenatum] >CEI70721.1 unnamed protein product [Fusarium venenatum]
XP_007710424.1/16-214    -            199 NACHT_N              PF17100.5    213   1.7e-34  128.7   2.5   1   1   1.7e-37     2e-34  128.5   2.5    38   210    13   198     1   199 0.95 [subseq from] hypothetical protein COCCADRAFT_3519 [Bipolaris zeicola 26-R-13] >EUC35246.1 hypothetical protein COCCADRAFT_3519 [Bipolaris zeicola 26-R-13]
XP_014554989.1/16-214    -            199 NACHT_N              PF17100.5    213   1.7e-34  128.7   2.5   1   1   1.7e-37     2e-34  128.5   2.5    38   210    13   198     1   199 0.95 [subseq from] hypothetical protein COCVIDRAFT_28035 [Bipolaris victoriae FI3] >EUN25412.1 hypothetical protein COCVIDRAFT_28035 [Bipolaris victoriae FI3]
OCK89170.1/20-191        -            172 NACHT_N              PF17100.5    213   1.8e-34  128.7   2.5   1   1   1.8e-37     2e-34  128.5   2.5    39   210     4   171     1   172 0.96 [subseq from] hypothetical protein K441DRAFT_735813, partial [Cenococcum geophilum 1.58]
PHH55862.1/64-283        -            220 NACHT_N              PF17100.5    213   1.8e-34  128.6   0.3   1   1   1.8e-37     2e-34  128.5   0.3     1   209     1   218     1   220 0.92 [subseq from] putative WD repeat-containing protein alr3466 [Ceratocystis fimbriata CBS 114723]
RKL11971.1/9-194         -            186 NACHT_N              PF17100.5    213   1.8e-34  128.6   0.1   1   1   1.7e-37     2e-34  128.5   0.1    27   207     6   186     1   186 0.96 [subseq from] hypothetical protein BFJ68_g8092 [Fusarium oxysporum]
OTA59127.1/17-194        -            178 NACHT_N              PF17100.5    213   1.8e-34  128.6   0.3   1   1   1.7e-37   1.9e-34  128.5   0.3    38   207     8   177     1   178 0.94 [subseq from] hypothetical protein K449DRAFT_466839 [Hypoxylon sp. EC38]
OCK88590.1/40-285        -            246 NACHT_N              PF17100.5    213   1.8e-34  128.6   3.4   1   1   1.8e-37   2.1e-34  128.4   3.4     2   213     1   246     1   246 0.94 [subseq from] hypothetical protein K441DRAFT_668990 [Cenococcum geophilum 1.58]
ELA27399.1/94-314        -            221 NACHT_N              PF17100.5    213   1.8e-34  128.6   2.0   1   1   1.8e-37   2.1e-34  128.5   2.0     2   210     1   220     1   221 0.95 [subseq from] ankyrin repeat protein [Colletotrichum fructicola Nara gc5]
XP_025490817.1/79-264    -            186 NACHT_N              PF17100.5    213   1.8e-34  128.6   0.0   1   1   1.7e-37     2e-34  128.5   0.0    22   209     7   185     1   186 0.83 [subseq from] hypothetical protein BO82DRAFT_105586 [Aspergillus uvarum CBS 121591] >PYH80617.1 hypothetical protein BO82DRAFT_105586 [Aspergillus uvarum CBS 121591]
OCK77585.1/10-212        -            203 NACHT_N              PF17100.5    213   1.9e-34  128.6   0.3   1   1   1.8e-37     2e-34  128.5   0.3    11   205     2   200     1   203 0.90 [subseq from] hypothetical protein K432DRAFT_436450 [Lepidopterella palustris CBS 459.81]
XP_003040629.1/16-198    -            183 NACHT_N              PF17100.5    213   1.9e-34  128.6   0.5   1   1   1.8e-37     2e-34  128.5   0.5    33   210     5   182     1   183 0.96 [subseq from] hypothetical protein NECHADRAFT_39728 [[Nectria] haematococca mpVI 77-13-4] >EEU34916.1 hypothetical protein NECHADRAFT_39728 [[Nectria] haematococca mpVI 77-13-4]
CVL06676.1/29-211        -            183 NACHT_N              PF17100.5    213   1.9e-34  128.6   0.4   1   1   1.8e-37   2.1e-34  128.5   0.4    30   206     3   179     1   183 0.97 [subseq from] uncharacterized protein FPRN_05087 [Fusarium proliferatum]
XP_031080936.1/29-211    -            183 NACHT_N              PF17100.5    213   1.9e-34  128.6   0.4   1   1   1.8e-37   2.1e-34  128.5   0.4    30   206     3   179     1   183 0.97 [subseq from] uncharacterized protein FPRO_05243 [Fusarium proliferatum ET1] >CZR40343.1 uncharacterized protein FPRO_05243 [Fusarium proliferatum ET1]
RDW57470.1/82-290        -            209 NACHT_N              PF17100.5    213   1.9e-34  128.6   0.1   1   1     2e-37   2.3e-34  128.3   0.1     1   211     1   208     1   209 0.93 [subseq from] hypothetical protein BP6252_13808 [Coleophoma cylindrospora]
XP_013942805.1/55-274    -            220 NACHT_N              PF17100.5    213   1.9e-34  128.6   1.1   1   1   1.9e-37   2.2e-34  128.4   1.1     2   208     1   218     1   220 0.91 [subseq from] hypothetical protein TRIATDRAFT_37794 [Trichoderma atroviride IMI 206040] >EHK44923.1 hypothetical protein TRIATDRAFT_37794 [Trichoderma atroviride IMI 206040]
RYP09139.1/124-343       -            220 NACHT_N              PF17100.5    213   1.9e-34  128.5   0.0   1   1   1.9e-37   2.2e-34  128.4   0.0     1   213     1   220     1   220 0.96 [subseq from] hypothetical protein DL764_001466 [Monosporascus ibericus]
XP_007704565.1/18-211    -            194 NACHT_N              PF17100.5    213     2e-34  128.5   0.6   1   1   1.9e-37   2.2e-34  128.4   0.6    17   206     2   193     1   194 0.92 [subseq from] hypothetical protein COCSADRAFT_203293 [Bipolaris sorokiniana ND90Pr] >EMD59525.1 hypothetical protein COCSADRAFT_203293 [Bipolaris sorokiniana ND90Pr]
KGO42810.1/10-209        -            200 NACHT_N              PF17100.5    213     2e-34  128.5   0.0   1   1   1.9e-37   2.2e-34  128.4   0.0    12   205     3   198     1   200 0.85 [subseq from] NACHT nucleoside triphosphatase [Penicillium expansum]
XP_016598619.1/10-209    -            200 NACHT_N              PF17100.5    213     2e-34  128.5   0.0   1   1   1.9e-37   2.2e-34  128.4   0.0    12   205     3   198     1   200 0.85 [subseq from] NACHT nucleoside triphosphatase [Penicillium expansum] >KGO56931.1 NACHT nucleoside triphosphatase [Penicillium expansum] >KGO72847.1 NACHT nucleoside triphosphatase [Penicillium expansum]
CVK91940.1/34-222        -            189 NACHT_N              PF17100.5    213   2.1e-34  128.5   0.3   1   1   1.9e-37   2.2e-34  128.3   0.3    24   210     5   188     1   189 0.94 [subseq from] uncharacterized protein FPRN_09692 [Fusarium proliferatum]
OJJ07479.1/17-208        -            192 NACHT_N              PF17100.5    213   2.1e-34  128.4   0.0   1   1     2e-37   2.3e-34  128.3   0.0    17   206     3   189     1   192 0.86 [subseq from] hypothetical protein ASPVEDRAFT_104265, partial [Aspergillus versicolor CBS 583.65]
XP_013332552.1/577-779   -            203 NACHT_N              PF17100.5    213   2.1e-34  128.4   1.4   1   1     2e-37   2.3e-34  128.3   1.4    12   206     3   201     1   203 0.84 [subseq from] MFS transporter [Rasamsonia emersonii CBS 393.64] >KKA25940.1 MFS transporter [Rasamsonia emersonii CBS 393.64]
GAM38338.1/33-239        -            207 NACHT_N              PF17100.5    213   2.2e-34  128.4   0.5   1   1   2.2e-37   2.5e-34  128.2   0.5     2   210     1   207     1   207 0.95 [subseq from] hypothetical protein TCE0_033r08987 [Talaromyces cellulolyticus]
RYP91269.1/16-199        -            184 NACHT_N              PF17100.5    213   2.2e-34  128.4   1.1   1   1   2.1e-37   2.4e-34  128.2   1.1    32   213     3   184     1   184 0.97 [subseq from] hypothetical protein DL770_002587 [Monosporascus sp. CRB-9-2]
THW48977.1/21-202        -            182 NACHT_N              PF17100.5    213   2.2e-34  128.4   0.2   1   1   2.1e-37   2.4e-34  128.2   0.2    44   210     3   181     1   182 0.97 [subseq from] hypothetical protein D6D21_02646 [Aureobasidium pullulans]
THW98528.1/21-202        -            182 NACHT_N              PF17100.5    213   2.2e-34  128.4   0.2   1   1   2.1e-37   2.4e-34  128.2   0.2    44   210     3   181     1   182 0.97 [subseq from] hypothetical protein D6D18_05067 [Aureobasidium pullulans]
THY13712.1/21-202        -            182 NACHT_N              PF17100.5    213   2.2e-34  128.4   0.2   1   1   2.1e-37   2.4e-34  128.2   0.2    44   210     3   181     1   182 0.97 [subseq from] hypothetical protein D6D02_04596 [Aureobasidium pullulans]
THY55793.1/21-202        -            182 NACHT_N              PF17100.5    213   2.2e-34  128.4   0.2   1   1   2.1e-37   2.4e-34  128.2   0.2    44   210     3   181     1   182 0.97 [subseq from] hypothetical protein D6C98_04021 [Aureobasidium pullulans]
EXF78542.1/14-189        -            176 NACHT_N              PF17100.5    213   2.2e-34  128.3   0.0   1   1   2.1e-37   2.4e-34  128.2   0.0    39   210     5   175     1   176 0.96 [subseq from] NACHT domain-containing protein [Colletotrichum fioriniae PJ7]
RBA15444.1/34-222        -            189 NACHT_N              PF17100.5    213   2.2e-34  128.3   0.3   1   1   2.1e-37   2.4e-34  128.2   0.3    31   210     9   188     1   189 0.93 [subseq from] hypothetical protein FPRO05_12518 [Fusarium proliferatum]
XP_026607018.1/11-206    -            196 NACHT_N              PF17100.5    213   2.2e-34  128.3   0.0   1   1   2.1e-37   2.4e-34  128.2   0.0    16   204     8   194     1   196 0.87 [subseq from] hypothetical protein DSM5745_01839 [Aspergillus mulundensis] >RDW90064.1 hypothetical protein DSM5745_01839 [Aspergillus mulundensis]
XP_018385421.1/52-219    -            168 NACHT_N              PF17100.5    213   2.3e-34  128.3   0.1   1   1   2.2e-37   2.5e-34  128.2   0.1    48   208     4   166     1   168 0.92 [subseq from] C2H2 domain-containing protein [Alternaria alternata] >OAG20000.1 C2H2 domain-containing protein [Alternaria alternata]
BAI44791.1/48-219        -            172 NACHT_N              PF17100.5    213   2.3e-34  128.3   0.2   1   1   2.1e-37   2.4e-34  128.2   0.2    42   205     6   171     1   172 0.94 [subseq from] C2H2 domain containing protein [Alternaria alternata]
XP_028482300.1/66-272    -            207 NACHT_N              PF17100.5    213   2.3e-34  128.3   0.0   1   1   2.2e-37   2.6e-34  128.1   0.0     2   210     1   206     1   207 0.96 [subseq from] hypothetical protein C8Q69DRAFT_447334 [Byssochlamys spectabilis] >RWQ92655.1 hypothetical protein C8Q69DRAFT_447334 [Byssochlamys spectabilis]
OJJ55440.1/6-211         -            206 NACHT_N              PF17100.5    213   2.3e-34  128.3   1.3   1   1   2.5e-37   2.9e-34  128.0   1.3     1   208     1   205     1   206 0.94 [subseq from] hypothetical protein ASPSYDRAFT_208250, partial [Aspergillus sydowii CBS 593.65]
TGJ65926.1/41-229        -            189 NACHT_N              PF17100.5    213   2.4e-34  128.2   2.0   1   1   2.3e-37   2.6e-34  128.1   2.0    33   212     9   189     1   189 0.95 [subseq from] hypothetical protein EYR41_009863 [Arthrobotrys oligospora]
RSL84831.1/38-221        -            184 NACHT_N              PF17100.5    213   2.4e-34  128.2   1.2   1   1   2.3e-37   2.6e-34  128.1   1.2    32   212     4   184     1   184 0.96 [subseq from] hypothetical protein CEP52_016338 [Fusarium sp. AF-4]
OJI84911.1/425-612       -            188 NACHT_N              PF17100.5    213   2.4e-34  128.2   0.3   1   1   2.3e-37   2.6e-34  128.1   0.3    31   210     6   187     1   188 0.92 [subseq from] hypothetical protein ASPTUDRAFT_40990 [Aspergillus tubingensis CBS 134.48]
ETS01555.1/21-237        -            217 NACHT_N              PF17100.5    213   2.4e-34  128.2   2.3   1   1   2.4e-37   2.8e-34  128.0   2.3     2   211     1   216     1   217 0.95 [subseq from] hypothetical protein M419DRAFT_80502, partial [Trichoderma reesei RUT C-30]
XP_025515329.1/100-320   -            221 NACHT_N              PF17100.5    213   2.5e-34  128.2   0.6   1   1   2.4e-37   2.8e-34  128.0   0.6     3   213     2   221     1   221 0.98 [subseq from] Pfs, NACHT and WD domain protein [Aspergillus piperis CBS 112811] >RAH57407.1 Pfs, NACHT and WD domain protein [Aspergillus piperis CBS 112811]
OSS49018.1/28-214        -            187 NACHT_N              PF17100.5    213   2.5e-34  128.2   0.7   1   1   2.4e-37   2.7e-34  128.1   0.7    18   210     3   186     1   187 0.97 [subseq from] hypothetical protein B5807_05549 [Epicoccum nigrum]
OQE84776.1/10-205        -            196 NACHT_N              PF17100.5    213   2.5e-34  128.2   0.1   1   1   2.4e-37   2.7e-34  128.1   0.1    15   205     7   191     1   196 0.86 [subseq from] hypothetical protein PENNAL_c0026G05067 [Penicillium nalgiovense]
THV54397.1/94-315        -            222 NACHT_N              PF17100.5    213   2.5e-34  128.2   1.7   1   1   2.4e-37   2.8e-34  128.0   1.7     2   210     1   221     1   222 0.93 [subseq from] hypothetical protein BGAL_0027g00070 [Botrytis galanthina]
KPA36786.1/11-212        -            202 NACHT_N              PF17100.5    213   2.5e-34  128.2   0.0   1   1   2.4e-37   2.8e-34  128.0   0.0    15   206     7   200     1   202 0.95 [subseq from] vegetative incompatibility protein het-e-1 [Fusarium langsethiae]
XP_008712342.1/36-209    -            174 NACHT_N              PF17100.5    213   2.5e-34  128.2   0.3   1   1   2.4e-37   2.7e-34  128.0   0.3    38   203     8   173     1   174 0.92 [subseq from] hypothetical protein HMPREF1541_09446 [Cyphellophora europaea CBS 101466] >ETN45614.1 hypothetical protein HMPREF1541_09446 [Cyphellophora europaea CBS 101466]
PYI28636.1/53-208        -            156 NACHT_N              PF17100.5    213   2.6e-34  128.2   0.0   1   1   2.6e-37     3e-34  127.9   0.0    65   210    11   156     4   156 0.94 [subseq from] hypothetical protein BP00DRAFT_256328 [Aspergillus indologenus CBS 114.80]
XP_022385364.1/288-516   -            229 NACHT_N              PF17100.5    213   2.6e-34  128.1   0.0   1   1   2.6e-37     3e-34  127.9   0.0     1   213     1   229     1   229 0.97 [subseq from] NACHT and WD40 domain protein [Aspergillus bombycis] >OGM41647.1 NACHT and WD40 domain protein [Aspergillus bombycis]
OAL57159.1/59-230        -            172 NACHT_N              PF17100.5    213   2.6e-34  128.1   0.4   1   1   2.4e-37   2.8e-34  128.0   0.4    50   210    12   171     1   172 0.95 [subseq from] hypothetical protein IQ07DRAFT_29630 [Pyrenochaeta sp. DS3sAY3a]
[truncated: 2,638,721 more chars]
