# Supplementary material for: Exploring a diverse world of effector domains and amyloid signaling motifs in fungal NLR proteins
Source: PLoS Comput Biol. 2022 Dec 21;18(12):e1010787. doi: 10.1371/journal.pcbi.1010787 (PMC9815663; doi:10.1371/journal.pcbi.1010787)
Supplement: S10 Data — The lists were obtained through iterative searches in NCBI “nr” starting from Pfam profiles of known NLR effector domains. (GZ) [file pcbi.1010787.s017.tar.gz › PF17107/conv_alignment.tbl]

#                                                                                --- full sequence --- -------------- this domain -------------   hmm coord   ali coord   env coord
# target name            accession   tlen query name           accession   qlen   E-value  score  bias   #  of  c-Evalue  i-Evalue  score  bias  from    to  from    to  from    to  acc description of target
#    ------------------- ---------- ----- -------------------- ---------- ----- --------- ------ ----- --- --- --------- --------- ------ ----- ----- ----- ----- ----- ----- ----- ---- ---------------------
OCK95084.1/10-130        -            121 SesA                 PF17107.5    122   4.8e-30  113.6   2.7   1   1   6.5e-33   5.3e-30  113.5   2.7     1   122     1   121     1   121 0.98 [subseq from] hypothetical protein K441DRAFT_659073 [Cenococcum geophilum 1.58]
ORY14705.1/12-135        -            124 SesA                 PF17107.5    122   5.6e-30  113.4   0.4   1   1   7.6e-33   6.2e-30  113.3   0.4     1   122     1   124     1   124 0.97 [subseq from] hypothetical protein BCR34DRAFT_225132 [Clohesyomyces aquaticus]
OCK87502.1/10-130        -            121 SesA                 PF17107.5    122   1.5e-29  112.0   3.8   1   1   2.1e-32   1.7e-29  111.9   3.8     1   122     1   121     1   121 0.98 [subseq from] putative WD-repeat protein [Cenococcum geophilum 1.58]
OCK84564.1/10-130        -            121 SesA                 PF17107.5    122     4e-29  110.7   2.0   1   1   5.4e-32   4.4e-29  110.5   2.0     1   122     1   121     1   121 0.98 [subseq from] hypothetical protein K432DRAFT_282313, partial [Lepidopterella palustris CBS 459.81]
CZR56317.1/11-137        -            127 SesA                 PF17107.5    122   8.9e-29  109.5   4.2   1   1   1.2e-31   9.9e-29  109.4   4.2     1   121     1   127     1   127 0.92 [subseq from] uncharacterized protein PAC_06205 [Phialocephala subalpina]
OCK72799.1/10-131        -            122 SesA                 PF17107.5    122   1.9e-28  108.5   2.9   1   1   2.5e-31   2.1e-28  108.4   2.9     1   122     1   122     1   122 0.99 [subseq from] hypothetical protein K432DRAFT_430890, partial [Lepidopterella palustris CBS 459.81]
XP_013330314.1/10-130    -            121 SesA                 PF17107.5    122   3.8e-28  107.5   0.1   1   1   5.1e-31   4.2e-28  107.4   0.1     1   122     1   121     1   121 0.98 [subseq from] kinesin light chain 1, partial [Rasamsonia emersonii CBS 393.64] >KKA23702.1 kinesin light chain 1, partial [Rasamsonia emersonii CBS 393.64]
PMD33834.1/11-140        -            130 SesA                 PF17107.5    122   3.9e-28  107.5   0.2   1   1   5.3e-31   4.4e-28  107.3   0.2     1   122     1   130     1   130 0.94 [subseq from] hypothetical protein L207DRAFT_535085 [Hyaloscypha variabilis F]
XP_008079161.1/11-141    -            131 SesA                 PF17107.5    122   4.2e-28  107.4   1.9   1   1   5.8e-31   4.7e-28  107.2   1.9     1   120     1   130     1   131 0.93 [subseq from] hypothetical protein GLAREA_07022 [Glarea lozoyensis ATCC 20868] >EPE34009.1 hypothetical protein GLAREA_07022 [Glarea lozoyensis ATCC 20868]
OCL14115.1/13-145        -            133 SesA                 PF17107.5    122   7.5e-28  106.6   1.0   1   1     1e-30   8.4e-28  106.4   1.0     2   122     1   133     1   133 0.91 [subseq from] hypothetical protein AOQ84DRAFT_281775 [Glonium stellatum]
OCK93960.1/41-161        -            121 SesA                 PF17107.5    122   8.2e-28  106.4   4.0   1   1   1.1e-30   9.1e-28  106.3   4.0     1   122     1   121     1   121 0.98 [subseq from] hypothetical protein K441DRAFT_677821 [Cenococcum geophilum 1.58]
PVH85054.1/10-135        -            126 SesA                 PF17107.5    122   9.6e-28  106.2   0.3   1   1   1.3e-30   1.1e-27  106.1   0.3     1   119     1   125     1   126 0.94 [subseq from] hypothetical protein DL98DRAFT_609204 [Cadophora sp. DSE1049]
PVH91736.1/10-130        -            121 SesA                 PF17107.5    122   1.4e-27  105.6   5.2   1   1     2e-30   1.6e-27  105.5   5.2     1   122     1   121     1   121 0.98 [subseq from] hypothetical protein DM02DRAFT_320451 [Periconia macrospinosa]
RYO72839.1/11-139        -            129 SesA                 PF17107.5    122   1.6e-27  105.5   0.8   1   1   2.2e-30   1.8e-27  105.3   0.8     1   122     1   129     1   129 0.92 [subseq from] hypothetical protein AA0113_g550 [Alternaria arborescens]
RYN61860.1/11-139        -            129 SesA                 PF17107.5    122   1.9e-27  105.2   0.7   1   1   2.7e-30   2.2e-27  105.0   0.7     1   122     1   129     1   129 0.91 [subseq from] hypothetical protein AA0114_g472 [Alternaria tenuissima]
KAE8450809.1/10-138      -            129 SesA                 PF17107.5    122     2e-27  105.2   2.2   1   1   2.7e-30   2.2e-27  105.0   2.2     1   121     1   129     1   129 0.90 [subseq from] hypothetical protein EG329_005722 [Venturia inaequalis]
XP_013940367.1/11-132    -            122 SesA                 PF17107.5    122   2.5e-27  104.9   1.0   1   1   3.3e-30   2.7e-27  104.7   1.0     1   121     1   122     1   122 0.97 [subseq from] hypothetical protein TRIATDRAFT_146839, partial [Trichoderma atroviride IMI 206040] >EHK42170.1 hypothetical protein TRIATDRAFT_146839, partial [Trichoderma atroviride IMI 206040]
XP_018068136.1/11-135    -            125 SesA                 PF17107.5    122   2.6e-27  104.8   2.7   1   1   3.5e-30   2.9e-27  104.7   2.7     1   121     1   125     1   125 0.93 [subseq from] hypothetical protein LY89DRAFT_784647 [Phialocephala scopiformis] >KUJ13781.1 hypothetical protein LY89DRAFT_784647 [Phialocephala scopiformis]
XP_013330338.1/10-130    -            121 SesA                 PF17107.5    122   2.9e-27  104.7   1.4   1   1   3.9e-30   3.2e-27  104.5   1.4     1   122     1   121     1   121 0.98 [subseq from] kinesin light chain 1, partial [Rasamsonia emersonii CBS 393.64] >KKA23726.1 kinesin light chain 1, partial [Rasamsonia emersonii CBS 393.64]
RYN66552.1/11-139        -            129 SesA                 PF17107.5    122   3.7e-27  104.3   1.8   1   1   5.1e-30   4.2e-27  104.1   1.8     1   122     1   129     1   129 0.91 [subseq from] hypothetical protein AA0118_g2813 [Alternaria tenuissima]
KAE8446593.1/10-129      -            120 SesA                 PF17107.5    122   4.4e-27  104.1   1.0   1   1   5.9e-30   4.8e-27  103.9   1.0     1   119     1   119     1   120 0.99 [subseq from] hypothetical protein EG329_011786 [Venturia inaequalis]
KAB2103300.1/11-139      -            129 SesA                 PF17107.5    122   4.8e-27  103.9   0.6   1   1   6.7e-30   5.5e-27  103.8   0.6     1   122     1   129     1   129 0.91 [subseq from] hypothetical protein AG0111_0g8412 [Alternaria gaisen]
PMD34100.1/10-138        -            129 SesA                 PF17107.5    122   5.6e-27  103.7   2.4   1   1   7.6e-30   6.2e-27  103.6   2.4     1   122     1   129     1   129 0.93 [subseq from] hypothetical protein L207DRAFT_468269 [Hyaloscypha variabilis F]
PMD34400.1/10-141        -            132 SesA                 PF17107.5    122   6.1e-27  103.6   4.9   1   1   8.4e-30   6.9e-27  103.4   4.9     1   122     1   132     1   132 0.90 [subseq from] hypothetical protein L207DRAFT_468687 [Hyaloscypha variabilis F]
RYN16410.1/11-139        -            129 SesA                 PF17107.5    122   9.3e-27  103.0   0.6   1   1   1.3e-29   1.1e-26  102.9   0.6     1   122     1   129     1   129 0.92 [subseq from] hypothetical protein AA0112_g12527 [Alternaria arborescens]
XP_018067193.1/10-130    -            121 SesA                 PF17107.5    122   1.1e-26  102.8   3.2   1   1   1.5e-29   1.2e-26  102.7   3.2     1   122     1   121     1   121 0.97 [subseq from] hypothetical protein LY89DRAFT_699451 [Phialocephala scopiformis] >KUJ12838.1 hypothetical protein LY89DRAFT_699451 [Phialocephala scopiformis]
CZR58778.1/10-134        -            125 SesA                 PF17107.5    122   1.3e-26  102.5   0.4   1   1   1.8e-29   1.5e-26  102.4   0.4     1   121     1   125     1   125 0.95 [subseq from] uncharacterized protein PAC_08670 [Phialocephala subalpina]
XP_013286341.1/12-139    -            128 SesA                 PF17107.5    122   1.8e-26  102.1   4.4   1   1   2.5e-29     2e-26  101.9   4.4     1   122     1   128     1   128 0.92 [subseq from] hypothetical protein Z517_05560 [Fonsecaea pedrosoi CBS 271.37] >KIW82533.1 hypothetical protein Z517_05560 [Fonsecaea pedrosoi CBS 271.37]
OTB16307.1/10-133        -            124 SesA                 PF17107.5    122     2e-26  102.0   0.5   1   1   2.7e-29   2.2e-26  101.8   0.5     1   122     1   124     1   124 0.98 [subseq from] hypothetical protein K445DRAFT_351197, partial [Daldinia sp. EC12]
KAE8453239.1/10-137      -            128 SesA                 PF17107.5    122     2e-26  101.9   1.6   1   1   2.7e-29   2.2e-26  101.8   1.6     1   122     1   128     1   128 0.94 [subseq from] hypothetical protein EG329_011306 [Venturia inaequalis]
XP_028509018.1/11-139    -            129 SesA                 PF17107.5    122   2.6e-26  101.6   1.4   1   1   3.6e-29   2.9e-26  101.4   1.4     1   122     1   129     1   129 0.91 [subseq from] hypothetical protein AA0111_g3289 [Alternaria arborescens] >RYO34965.1 hypothetical protein AA0111_g3289 [Alternaria arborescens]
XP_022514255.1/12-139    -            128 SesA                 PF17107.5    122   3.6e-26  101.1   4.8   1   1   4.9e-29     4e-26  101.0   4.8     1   122     1   128     1   128 0.92 [subseq from] hypothetical protein AYO21_03471 [Fonsecaea monophora] >OAG42303.1 hypothetical protein AYO21_03471 [Fonsecaea monophora]
KIM99680.1/10-143        -            134 SesA                 PF17107.5    122   3.9e-26  101.0   2.8   1   1   5.3e-29   4.3e-26  100.9   2.8     1   122     1   134     1   134 0.89 [subseq from] hypothetical protein OIDMADRAFT_66476, partial [Oidiodendron maius Zn]
PMD24645.1/11-140        -            130 SesA                 PF17107.5    122   4.1e-26  100.9   1.0   1   1   5.6e-29   4.6e-26  100.8   1.0     1   122     1   130     1   130 0.92 [subseq from] hypothetical protein NA56DRAFT_656343 [Pezoloma ericae]
PMD13607.1/10-133        -            124 SesA                 PF17107.5    122   4.8e-26  100.7   0.9   1   1   6.5e-29   5.3e-26  100.6   0.9     1   122     1   124     1   124 0.95 [subseq from] hypothetical protein NA56DRAFT_755548 [Pezoloma ericae]
PMD16751.1/11-138        -            128 SesA                 PF17107.5    122   4.8e-26  100.7   2.9   1   1   6.6e-29   5.4e-26  100.6   2.9     1   122     1   128     1   128 0.94 [subseq from] hypothetical protein NA56DRAFT_632624 [Pezoloma ericae]
RDL30687.1/10-133        -            124 SesA                 PF17107.5    122   5.8e-26  100.5   0.7   1   1   7.8e-29   6.4e-26  100.3   0.7     1   122     1   124     1   124 0.96 [subseq from] hypothetical protein BP5553_10032 [Venustampulla echinocandica]
PMD37788.1/10-141        -            132 SesA                 PF17107.5    122   6.3e-26  100.3   5.9   1   1   8.5e-29     7e-26  100.2   5.9     1   122     1   132     1   132 0.97 [subseq from] hypothetical protein L207DRAFT_514949 [Hyaloscypha variabilis F]
RYN73620.1/11-139        -            129 SesA                 PF17107.5    122   6.3e-26  100.3   0.9   1   1   8.7e-29   7.2e-26  100.2   0.9     1   122     1   129     1   129 0.88 [subseq from] hypothetical protein AA0117_g7471 [Alternaria alternata]
OQV08118.1/12-139        -            128 SesA                 PF17107.5    122     7e-26  100.2   0.4   1   1   9.5e-29   7.8e-26  100.0   0.4     1   122     1   128     1   128 0.94 [subseq from] hypothetical protein CLAIMM_12437 isoform 2 [Cladophialophora immunda]
OQV08119.1/12-139        -            128 SesA                 PF17107.5    122     7e-26  100.2   0.4   1   1   9.5e-29   7.8e-26  100.0   0.4     1   122     1   128     1   128 0.94 [subseq from] hypothetical protein CLAIMM_12437 isoform 1 [Cladophialophora immunda]
RDW84270.1/10-203        -            194 SesA                 PF17107.5    122   7.2e-26  100.1   1.2   1   1     3e-28   2.5e-25   98.4   1.2     1   120     1   193     1   194 0.89 [subseq from] hypothetical protein BP6252_01860 [Coleophoma cylindrospora]
XP_014558290.1/10-139    -            130 SesA                 PF17107.5    122   7.5e-26  100.1   3.2   1   1     1e-28   8.4e-26   99.9   3.2     1   122     1   130     1   130 0.90 [subseq from] hypothetical protein COCVIDRAFT_25238 [Bipolaris victoriae FI3] >EUN28784.1 hypothetical protein COCVIDRAFT_25238 [Bipolaris victoriae FI3]
XP_007800251.1/10-135    -            126 SesA                 PF17107.5    122   7.9e-26  100.0   2.6   1   1   1.1e-28   8.7e-26   99.9   2.6     1   121     1   126     1   126 0.95 [subseq from] hypothetical protein EPUS_06388 [Endocarpon pusillum Z07020] >ERF74119.1 hypothetical protein EPUS_06388 [Endocarpon pusillum Z07020]
CZR60300.1/12-140        -            129 SesA                 PF17107.5    122   8.7e-26   99.9   5.4   1   1   1.2e-28   9.7e-26   99.7   5.4     1   122     1   129     1   129 0.91 [subseq from] uncharacterized protein PAC_10196 [Phialocephala subalpina]
XP_024740019.1/10-137    -            128 SesA                 PF17107.5    122   8.9e-26   99.9   1.1   1   1   1.2e-28   9.8e-26   99.7   1.1     1   122     1   128     1   128 0.95 [subseq from] hypothetical protein K444DRAFT_661197 [Hyaloscypha bicolor E] >PMD63115.1 hypothetical protein K444DRAFT_661197 [Hyaloscypha bicolor E]
XP_022502233.1/12-139    -            128 SesA                 PF17107.5    122   9.3e-26   99.8   4.1   1   1   1.3e-28     1e-25   99.6   4.1     1   122     1   128     1   128 0.93 [subseq from] hypothetical protein AYO20_03397 [Fonsecaea nubica] >OAL37221.1 hypothetical protein AYO20_03397 [Fonsecaea nubica]
XP_024735282.1/10-143    -            134 SesA                 PF17107.5    122   9.8e-26   99.7   1.2   1   1   1.4e-28   1.1e-25   99.5   1.2     1   122     1   134     1   134 0.90 [subseq from] hypothetical protein K444DRAFT_563688, partial [Hyaloscypha bicolor E] >PMD58378.1 hypothetical protein K444DRAFT_563688, partial [Hyaloscypha bicolor E]
OCL07618.1/10-134        -            125 SesA                 PF17107.5    122     1e-25   99.7   1.3   1   1   1.3e-28   1.1e-25   99.6   1.3     1   119     1   124     1   125 0.94 [subseq from] hypothetical protein AOQ84DRAFT_222678 [Glonium stellatum]
CZR65525.1/10-140        -            131 SesA                 PF17107.5    122     1e-25   99.6   2.9   1   1   1.4e-28   1.2e-25   99.5   2.9     1   121     1   131     1   131 0.92 [subseq from] uncharacterized protein PAC_15425 [Phialocephala subalpina]
XP_024730874.1/10-139    -            130 SesA                 PF17107.5    122   1.3e-25   99.4   0.0   1   1   1.7e-28   1.4e-25   99.2   0.0     1   122     1   130     1   130 0.92 [subseq from] hypothetical protein K444DRAFT_132904 [Hyaloscypha bicolor E] >PMD53970.1 hypothetical protein K444DRAFT_132904 [Hyaloscypha bicolor E]
TVY35313.1/10-141        -            132 SesA                 PF17107.5    122   1.4e-25   99.2   1.7   1   1     2e-28   1.6e-25   99.0   1.7     1   122     1   132     1   132 0.96 [subseq from] hypothetical protein LSUB1_G005650 [Lachnellula subtilissima]
XP_024729622.1/10-133    -            124 SesA                 PF17107.5    122   1.7e-25   98.9   0.7   1   1   2.3e-28   1.9e-25   98.8   0.7     1   122     1   124     1   124 0.97 [subseq from] hypothetical protein K444DRAFT_619429 [Hyaloscypha bicolor E] >PMD52718.1 hypothetical protein K444DRAFT_619429 [Hyaloscypha bicolor E]
XP_014078060.1/10-139    -            130 SesA                 PF17107.5    122   1.9e-25   98.8   3.4   1   1   2.6e-28   2.2e-25   98.6   3.4     1   122     1   130     1   130 0.90 [subseq from] hypothetical protein COCC4DRAFT_172017 [Bipolaris maydis ATCC 48331] >EMD86852.1 hypothetical protein COCHEDRAFT_1145665 [Bipolaris maydis C5] >ENI04151.1 hypothetical protein COCC4DRAFT_172017 [Bipolaris maydis ATCC 48331]
XP_024728272.1/11-141    -            131 SesA                 PF17107.5    122   2.1e-25   98.6   0.5   1   1   2.9e-28   2.4e-25   98.5   0.5     1   122     1   131     1   131 0.91 [subseq from] hypothetical protein K444DRAFT_636673 [Hyaloscypha bicolor E] >PMD51368.1 hypothetical protein K444DRAFT_636673 [Hyaloscypha bicolor E]
XP_007685691.1/12-141    -            130 SesA                 PF17107.5    122   2.2e-25   98.6   2.8   1   1     3e-28   2.4e-25   98.4   2.8     1   122     1   130     1   130 0.91 [subseq from] hypothetical protein COCMIDRAFT_58713, partial [Bipolaris oryzae ATCC 44560] >EUC47766.1 hypothetical protein COCMIDRAFT_58713, partial [Bipolaris oryzae ATCC 44560]
CZR60150.1/10-128        -            119 SesA                 PF17107.5    122   2.4e-25   98.5   1.0   1   1   3.2e-28   2.6e-25   98.3   1.0     1   119     1   118     1   119 0.96 [subseq from] uncharacterized protein PAC_10046 [Phialocephala subalpina]
XP_024732500.1/12-133    -            122 SesA                 PF17107.5    122   2.6e-25   98.4   2.5   1   1   3.5e-28   2.8e-25   98.2   2.5     1   120     1   121     1   122 0.96 [subseq from] hypothetical protein K444DRAFT_74038 [Hyaloscypha bicolor E] >PMD55596.1 hypothetical protein K444DRAFT_74038 [Hyaloscypha bicolor E]
PVI03076.1/10-146        -            137 SesA                 PF17107.5    122   2.6e-25   98.3   0.4   1   1   3.7e-28     3e-25   98.1   0.4     1   119     1   136     1   137 0.92 [subseq from] hypothetical protein DM02DRAFT_698828, partial [Periconia macrospinosa]
OAL00780.1/11-139        -            129 SesA                 PF17107.5    122   2.7e-25   98.3   1.6   1   1   3.7e-28     3e-25   98.2   1.6     1   122     1   129     1   129 0.82 [subseq from] hypothetical protein IQ06DRAFT_305679 [Stagonospora sp. SRC1lsM3a]
PMD31037.1/11-149        -            139 SesA                 PF17107.5    122   2.9e-25   98.2   0.8   1   1   4.1e-28   3.4e-25   98.0   0.8     1   122     1   139     1   139 0.86 [subseq from] hypothetical protein L207DRAFT_472983 [Hyaloscypha variabilis F]
XP_007714552.1/10-139    -            130 SesA                 PF17107.5    122     3e-25   98.2   2.6   1   1   4.1e-28   3.3e-25   98.0   2.6     1   122     1   130     1   130 0.90 [subseq from] hypothetical protein COCCADRAFT_6931 [Bipolaris zeicola 26-R-13] >EUC31138.1 hypothetical protein COCCADRAFT_6931 [Bipolaris zeicola 26-R-13]
RDW60295.1/10-203        -            194 SesA                 PF17107.5    122   3.2e-25   98.1   0.3   1   1   1.5e-27   1.2e-24   96.2   0.3     1   120     1   193     1   194 0.89 [subseq from] hypothetical protein BP5796_11901 [Coleophoma crateriformis]
CZR51086.1/12-138        -            127 SesA                 PF17107.5    122   3.5e-25   97.9   0.1   1   1   4.7e-28   3.8e-25   97.8   0.1     1   119     1   126     1   127 0.94 [subseq from] uncharacterized protein PAC_00961 [Phialocephala subalpina]
CZR66945.1/10-145        -            136 SesA                 PF17107.5    122   3.7e-25   97.8   2.2   1   1   5.1e-28   4.2e-25   97.7   2.2     1   122     1   136     1   136 0.92 [subseq from] uncharacterized protein PAC_16845 [Phialocephala subalpina]
CRG90151.1/14-138        -            125 SesA                 PF17107.5    122   4.5e-25   97.6   2.1   1   1   6.1e-28     5e-25   97.4   2.1     3   120     1   125     1   125 0.94 [subseq from] Valine--tRNA ligase [Talaromyces islandicus]
RYO54654.1/11-139        -            129 SesA                 PF17107.5    122   4.6e-25   97.6   1.3   1   1   6.3e-28   5.2e-25   97.4   1.3     1   122     1   129     1   129 0.90 [subseq from] hypothetical protein AA0116_g9434 [Alternaria tenuissima]
PMD45930.1/10-131        -            122 SesA                 PF17107.5    122   4.6e-25   97.6   1.3   1   1   6.2e-28   5.1e-25   97.4   1.3     1   121     1   122     1   122 0.97 [subseq from] hypothetical protein L207DRAFT_450123 [Hyaloscypha variabilis F]
OCK87733.1/13-137        -            125 SesA                 PF17107.5    122   4.6e-25   97.6   2.0   1   1   6.3e-28   5.1e-25   97.4   2.0     2   119     1   125     1   125 0.94 [subseq from] hypothetical protein K441DRAFT_670209 [Cenococcum geophilum 1.58]
RDW79842.1/10-137        -            128 SesA                 PF17107.5    122   4.9e-25   97.5   1.2   1   1   6.7e-28   5.5e-25   97.3   1.2     1   122     1   128     1   128 0.94 [subseq from] hypothetical protein BP6252_04480 [Coleophoma cylindrospora]
OQE39864.1/10-142        -            133 SesA                 PF17107.5    122   5.3e-25   97.4   0.8   1   1   7.3e-28     6e-25   97.2   0.8     1   119     1   132     1   133 0.89 [subseq from] hypothetical protein PENCOP_c006G02529 [Penicillium coprophilum]
CZR63571.1/11-135        -            125 SesA                 PF17107.5    122   5.8e-25   97.2   4.0   1   1   7.9e-28   6.5e-25   97.1   4.0     1   121     1   125     1   125 0.95 [subseq from] uncharacterized protein PAC_13468 [Phialocephala subalpina]
RII09010.1/11-139        -            129 SesA                 PF17107.5    122   6.3e-25   97.1   2.0   1   1   8.7e-28   7.1e-25   96.9   2.0     1   122     1   129     1   129 0.85 [subseq from] hypothetical protein CUC08_Gglean007409 [Alternaria sp. MG1]
OAL01232.1/10-135        -            126 SesA                 PF17107.5    122   6.3e-25   97.1   0.4   1   1   8.7e-28   7.1e-25   96.9   0.4     1   122     1   126     1   126 0.95 [subseq from] hypothetical protein IQ06DRAFT_274142 [Stagonospora sp. SRC1lsM3a]
XP_016232686.1/12-155    -            144 SesA                 PF17107.5    122   6.5e-25   97.1   6.2   1   1   2.1e-27   1.7e-24   95.7   6.2     1   122     1   144     1   144 0.83 [subseq from] hypothetical protein PV08_09747 [Exophiala spinifera] >KIW12470.1 hypothetical protein PV08_09747 [Exophiala spinifera]
PMD13519.1/10-138        -            129 SesA                 PF17107.5    122     8e-25   96.8   1.2   1   1   1.1e-27     9e-25   96.6   1.2     1   121     1   129     1   129 0.91 [subseq from] hypothetical protein NA56DRAFT_611964 [Pezoloma ericae]
XP_024726392.1/10-138    -            129 SesA                 PF17107.5    122     9e-25   96.6   3.0   1   1   1.2e-27     1e-24   96.5   3.0     1   122     1   129     1   129 0.95 [subseq from] hypothetical protein K444DRAFT_671088 [Hyaloscypha bicolor E] >PMD49488.1 hypothetical protein K444DRAFT_671088 [Hyaloscypha bicolor E]
RYP78486.1/10-130        -            121 SesA                 PF17107.5    122     9e-25   96.6   2.3   1   1   1.2e-27     1e-24   96.5   2.3     1   122     1   121     1   121 0.98 [subseq from] hypothetical protein DL771_000439 [Monosporascus sp. 5C6A]
OCL11281.1/11-132        -            122 SesA                 PF17107.5    122   9.1e-25   96.6   3.9   1   1   1.2e-27     1e-24   96.5   3.9     1   122     1   122     1   122 0.96 [subseq from] hypothetical protein AOQ84DRAFT_272155, partial [Glonium stellatum]
XP_024734855.1/10-141    -            132 SesA                 PF17107.5    122   1.1e-24   96.3   2.3   1   1   1.6e-27   1.3e-24   96.1   2.3     1   122     1   132     1   132 0.96 [subseq from] hypothetical protein K444DRAFT_614646 [Hyaloscypha bicolor E] >PMD57951.1 hypothetical protein K444DRAFT_614646 [Hyaloscypha bicolor E]
XP_024735123.1/10-138    -            129 SesA                 PF17107.5    122   1.4e-24   96.0   3.0   1   1     2e-27   1.6e-24   95.8   3.0     1   122     1   129     1   129 0.91 [subseq from] hypothetical protein K444DRAFT_532353 [Hyaloscypha bicolor E] >PMD58219.1 hypothetical protein K444DRAFT_532353 [Hyaloscypha bicolor E]
PGH09238.1/10-130        -            121 SesA                 PF17107.5    122   1.5e-24   95.9   0.8   1   1     2e-27   1.6e-24   95.8   0.8     1   122     1   121     1   121 0.98 [subseq from] hypothetical protein AJ80_07715 [Polytolypa hystricis UAMH7299]
CZR63637.1/10-143        -            134 SesA                 PF17107.5    122   1.5e-24   95.9   1.1   1   1   2.1e-27   1.7e-24   95.7   1.1     1   122     1   134     1   134 0.89 [subseq from] uncharacterized protein PAC_13534 [Phialocephala subalpina]
OCL05553.1/11-130        -            120 SesA                 PF17107.5    122   1.8e-24   95.7   5.7   1   1   2.4e-27   1.9e-24   95.5   5.7     2   122     1   120     1   120 0.98 [subseq from] TPR-like protein [Glonium stellatum]
PQE29503.1/92-213        -            122 SesA                 PF17107.5    122   1.8e-24   95.6   1.2   1   1   2.5e-27     2e-24   95.5   1.2     1   121     1   122     1   122 0.97 [subseq from] Vegetative incompatibility HET-E-1 protein [Rutstroemia sp. NJR-2017a WRK4]
RYP50975.1/10-130        -            121 SesA                 PF17107.5    122   1.9e-24   95.5   2.4   1   1   2.6e-27   2.1e-24   95.4   2.4     1   122     1   121     1   121 0.98 [subseq from] hypothetical protein DL768_003641 [Monosporascus sp. mg162]
XP_022505345.1/10-141    -            132 SesA                 PF17107.5    122   1.9e-24   95.5   3.2   1   1   2.6e-27   2.2e-24   95.4   3.2     1   122     1   132     1   132 0.92 [subseq from] hypothetical protein AYO20_00069 [Fonsecaea nubica] >OAL40333.1 hypothetical protein AYO20_00069 [Fonsecaea nubica]
PMD34239.1/10-140        -            131 SesA                 PF17107.5    122   1.9e-24   95.5   3.3   1   1   2.6e-27   2.2e-24   95.4   3.3     1   122     1   131     1   131 0.92 [subseq from] hypothetical protein L207DRAFT_138175 [Hyaloscypha variabilis F]
TVY87919.1/10-141        -            132 SesA                 PF17107.5    122     2e-24   95.5   2.5   1   1   2.7e-27   2.2e-24   95.4   2.5     1   122     1   132     1   132 0.90 [subseq from] hypothetical protein LAWI1_G008839 [Lachnellula willkommii]
XP_016250003.1/10-138    -            129 SesA                 PF17107.5    122     2e-24   95.5   1.6   1   1   2.8e-27   2.3e-24   95.3   1.6     1   122     1   129     1   129 0.95 [subseq from] hypothetical protein PV07_05575 [Cladophialophora immunda] >KIW29787.1 hypothetical protein PV07_05575 [Cladophialophora immunda]
XP_007736018.1/10-131    -            122 SesA                 PF17107.5    122   2.2e-24   95.4   2.6   1   1   2.9e-27   2.4e-24   95.2   2.6     1   121     1   122     1   122 0.96 [subseq from] hypothetical protein A1O3_07722 [Capronia epimyces CBS 606.96] >EXJ81430.1 hypothetical protein A1O3_07722 [Capronia epimyces CBS 606.96]
ORY10262.1/10-135        -            126 SesA                 PF17107.5    122   2.3e-24   95.3   0.6   1   1   3.1e-27   2.5e-24   95.2   0.6     1   120     1   125     1   126 0.93 [subseq from] hypothetical protein BCR34DRAFT_602241 [Clohesyomyces aquaticus]
XP_025387885.1/10-127    -            118 SesA                 PF17107.5    122   2.4e-24   95.3   6.5   1   1   3.2e-27   2.6e-24   95.1   6.5     1   122     1   118     1   118 0.97 [subseq from] hypothetical protein BO83DRAFT_361508 [Aspergillus eucalypticola CBS 122712] >PWY72732.1 hypothetical protein BO83DRAFT_361508 [Aspergillus eucalypticola CBS 122712]
XP_016267678.1/12-155    -            144 SesA                 PF17107.5    122   2.4e-24   95.2   3.4   1   1   6.5e-27   5.3e-24   94.1   3.4     1   122     1   144     1   144 0.89 [subseq from] hypothetical protein PV06_00157 [Exophiala oligosperma] >KIW47462.1 hypothetical protein PV06_00157 [Exophiala oligosperma]
EPS45160.1/11-130        -            120 SesA                 PF17107.5    122   2.7e-24   95.1   2.8   1   1   3.6e-27   2.9e-24   95.0   2.8     2   119     1   119     1   120 0.95 [subseq from] hypothetical protein H072_844 [Dactylellina haptotyla CBS 200.50]
OQU94913.1/10-138        -            129 SesA                 PF17107.5    122   2.7e-24   95.1   1.5   1   1   3.7e-27     3e-24   94.9   1.5     1   122     1   129     1   129 0.95 [subseq from] NACHT domain-containing protein [Cladophialophora immunda]
KUI64368.1/10-131        -            122 SesA                 PF17107.5    122   2.9e-24   95.0   0.9   1   1   3.9e-27   3.2e-24   94.9   0.9     1   121     1   122     1   122 0.98 [subseq from] hypothetical protein VM1G_11179 [Valsa mali]
ROV98495.1/395-516       -            122 SesA                 PF17107.5    122   3.1e-24   94.9   1.1   1   1   4.1e-27   3.4e-24   94.8   1.1     1   120     1   121     1   122 0.97 [subseq from] hypothetical protein VPNG_08559 [Cytospora leucostoma]
RDL31835.1/12-148        -            137 SesA                 PF17107.5    122   3.1e-24   94.9   0.1   1   1   4.3e-27   3.5e-24   94.7   0.1     1   122     1   137     1   137 0.87 [subseq from] hypothetical protein BP5553_09237 [Venustampulla echinocandica]
KAE8440716.1/10-131      -            122 SesA                 PF17107.5    122   3.2e-24   94.9   1.2   1   1   4.3e-27   3.5e-24   94.7   1.2     1   121     1   122     1   122 0.97 [subseq from] hypothetical protein EG329_006785 [Venturia inaequalis]
XP_024740794.1/11-132    -            122 SesA                 PF17107.5    122   3.3e-24   94.8   1.7   1   1   4.4e-27   3.6e-24   94.7   1.7     1   117     1   121     1   122 0.94 [subseq from] hypothetical protein K444DRAFT_522000 [Hyaloscypha bicolor E] >PMD63890.1 hypothetical protein K444DRAFT_522000 [Hyaloscypha bicolor E]
CZR67814.1/11-137        -            127 SesA                 PF17107.5    122   3.3e-24   94.8   0.8   1   1   4.5e-27   3.7e-24   94.6   0.8     1   122     1   127     1   127 0.93 [subseq from] uncharacterized protein PAC_17713 [Phialocephala subalpina]
KAE8450753.1/10-138      -            129 SesA                 PF17107.5    122   3.4e-24   94.7   0.5   1   1   4.7e-27   3.8e-24   94.6   0.5     1   122     1   129     1   129 0.91 [subseq from] hypothetical protein EG329_005666 [Venturia inaequalis]
RHZ55337.1/10-129        -            120 SesA                 PF17107.5    122   3.6e-24   94.7   0.5   1   1   4.9e-27     4e-24   94.5   0.5     1   122     1   120     1   120 0.98 [subseq from] hypothetical protein CDV55_100143 [Aspergillus turcosus] >RLL95730.1 hypothetical protein CFD26_105960 [Aspergillus turcosus]
PMD22533.1/10-137        -            128 SesA                 PF17107.5    122   3.8e-24   94.6   3.1   1   1   5.2e-27   4.2e-24   94.4   3.1     1   122     1   128     1   128 0.95 [subseq from] hypothetical protein NA56DRAFT_570112, partial [Pezoloma ericae]
OJI83662.1/10-127        -            118 SesA                 PF17107.5    122   3.9e-24   94.6   7.6   1   1   5.3e-27   4.3e-24   94.4   7.6     1   122     1   118     1   118 0.97 [subseq from] hypothetical protein ASPTUDRAFT_42549 [Aspergillus tubingensis CBS 134.48]
OJJ05862.1/10-136        -            127 SesA                 PF17107.5    122   4.2e-24   94.5   2.4   1   1   5.6e-27   4.6e-24   94.3   2.4     1   121     1   127     1   127 0.96 [subseq from] hypothetical protein ASPVEDRAFT_45324 [Aspergillus versicolor CBS 583.65]
XP_018699117.1/10-141    -            132 SesA                 PF17107.5    122   4.9e-24   94.2   1.2   1   1   6.7e-27   5.5e-24   94.1   1.2     1   122     1   132     1   132 0.92 [subseq from] hypothetical protein AYL99_01722 [Fonsecaea erecta] >OAP65750.1 hypothetical protein AYL99_01722 [Fonsecaea erecta]
OAL00203.1/10-136        -            127 SesA                 PF17107.5    122   5.1e-24   94.2   1.0   1   1     7e-27   5.7e-24   94.0   1.0     1   121     1   127     1   127 0.94 [subseq from] hypothetical protein IQ06DRAFT_335831 [Stagonospora sp. SRC1lsM3a]
TVY39372.1/11-166        -            156 SesA                 PF17107.5    122   5.6e-24   94.1   1.8   1   1   1.6e-26   1.3e-23   92.9   1.8     1   122     1   156     1   156 0.87 [subseq from] hypothetical protein LSUB1_G003985 [Lachnellula subtilissima]
XP_024744440.1/12-138    -            127 SesA                 PF17107.5    122   5.8e-24   94.0   3.6   1   1   7.9e-27   6.5e-24   93.8   3.6     1   122     1   127     1   127 0.96 [subseq from] hypothetical protein K444DRAFT_579188 [Hyaloscypha bicolor E] >PMD67536.1 hypothetical protein K444DRAFT_579188 [Hyaloscypha bicolor E]
PMD37906.1/10-143        -            134 SesA                 PF17107.5    122     6e-24   93.9   1.3   1   1   8.4e-27   6.9e-24   93.8   1.3     1   122     1   134     1   134 0.91 [subseq from] hypothetical protein L207DRAFT_635353 [Hyaloscypha variabilis F]
PMD40884.1/10-141        -            132 SesA                 PF17107.5    122   6.1e-24   93.9   1.4   1   1   8.3e-27   6.8e-24   93.8   1.4     1   122     1   132     1   132 0.91 [subseq from] hypothetical protein L207DRAFT_583058 [Hyaloscypha variabilis F]
OBT85640.1/10-147        -            138 SesA                 PF17107.5    122   6.3e-24   93.9   1.9   1   1   9.2e-27   7.5e-24   93.6   1.9     1   121     1   138     1   138 0.86 [subseq from] hypothetical protein VE02_05786 [Pseudogymnoascus sp. 03VT05]
CZR60798.1/12-163        -            152 SesA                 PF17107.5    122     7e-24   93.7   0.4   1   1   1.3e-26     1e-23   93.2   0.4     1   122     1   152     1   152 0.88 [subseq from] uncharacterized protein PAC_10694 [Phialocephala subalpina]
OMP85851.1/10-132        -            123 SesA                 PF17107.5    122   7.2e-24   93.7   3.3   1   1   9.7e-27   7.9e-24   93.6   3.3     1   121     1   123     1   123 0.96 [subseq from] hypothetical protein BK809_0002062 [Diplodia seriata]
OBT75676.1/10-147        -            138 SesA                 PF17107.5    122   7.4e-24   93.7   1.7   1   1   1.1e-26   8.9e-24   93.4   1.7     1   121     1   138     1   138 0.85 [subseq from] hypothetical protein VF21_05181 [Pseudogymnoascus sp. 05NY08]
XP_024739955.1/12-139    -            128 SesA                 PF17107.5    122   7.8e-24   93.6   4.1   1   1   1.1e-26   8.8e-24   93.4   4.1     1   120     1   128     1   128 0.91 [subseq from] hypothetical protein K444DRAFT_525108, partial [Hyaloscypha bicolor E] >PMD63051.1 hypothetical protein K444DRAFT_525108, partial [Hyaloscypha bicolor E]
PMD30309.1/12-134        -            123 SesA                 PF17107.5    122     8e-24   93.5   2.4   1   1   1.1e-26   8.8e-24   93.4   2.4     1   122     1   123     1   123 0.96 [subseq from] hypothetical protein L207DRAFT_592761 [Hyaloscypha variabilis F]
PVH79590.1/11-133        -            123 SesA                 PF17107.5    122   8.3e-24   93.5   1.7   1   1   1.1e-26   9.1e-24   93.4   1.7     1   122     1   123     1   123 0.98 [subseq from] hypothetical protein DL98DRAFT_420136, partial [Cadophora sp. DSE1049]
OBT57523.1/10-146        -            137 SesA                 PF17107.5    122   9.4e-24   93.3   2.0   1   1   1.4e-26   1.1e-23   93.0   2.0     1   118     1   135     1   137 0.87 [subseq from] hypothetical protein VE04_02112 [Pseudogymnoascus sp. 24MN13]
OCL06397.1/10-138        -            129 SesA                 PF17107.5    122   9.4e-24   93.3   2.5   1   1   1.3e-26   1.1e-23   93.2   2.5     1   122     1   129     1   129 0.94 [subseq from] hypothetical protein AOQ84DRAFT_390221 [Glonium stellatum]
KFY04256.1/10-148        -            139 SesA                 PF17107.5    122   9.7e-24   93.3   2.0   1   1   1.4e-26   1.2e-23   93.0   2.0     1   121     1   139     1   139 0.88 [subseq from] hypothetical protein V491_09411 [Pseudogymnoascus sp. VKM F-3775]
CEN61742.1/10-131        -            122 SesA                 PF17107.5    122   9.8e-24   93.3   1.1   1   1   1.3e-26   1.1e-23   93.1   1.1     1   120     1   121     1   122 0.96 [subseq from] hypothetical protein ASPCAL08391 [Aspergillus calidoustus]
PGH08986.1/10-136        -            127 SesA                 PF17107.5    122     1e-23   93.2   3.3   1   1   1.4e-26   1.1e-23   93.1   3.3     1   121     1   127     1   127 0.96 [subseq from] hypothetical protein GX51_01043 [Blastomyces parvus]
PVH74574.1/10-138        -            129 SesA                 PF17107.5    122     1e-23   93.2   0.8   1   1   1.4e-26   1.2e-23   93.0   0.8     1   120     1   128     1   129 0.91 [subseq from] hypothetical protein DL98DRAFT_537359 [Cadophora sp. DSE1049]
ROV92880.1/12-131        -            120 SesA                 PF17107.5    122     1e-23   93.2   0.6   1   1   1.4e-26   1.2e-23   93.0   0.6     1   121     1   120     1   120 0.96 [subseq from] hypothetical protein VSDG_06370 [Valsa sordida]
RBQ94947.1/10-145        -            136 SesA                 PF17107.5    122   1.1e-23   93.1   2.2   1   1   1.5e-26   1.2e-23   92.9   2.2     1   122     1   136     1   136 0.95 [subseq from] hypothetical protein FVER53263_10964 [Fusarium verticillioides]
XP_018758347.1/10-145    -            136 SesA                 PF17107.5    122   1.1e-23   93.1   2.2   1   1   1.5e-26   1.2e-23   92.9   2.2     1   122     1   136     1   136 0.95 [subseq from] hypothetical protein FVEG_10964 [Fusarium verticillioides 7600] >EWG52156.1 hypothetical protein FVEG_10964 [Fusarium verticillioides 7600]
EEH22527.1/10-136        -            127 SesA                 PF17107.5    122   1.1e-23   93.1   2.3   1   1   1.5e-26   1.3e-23   92.9   2.3     1   121     1   127     1   127 0.97 [subseq from] hypothetical protein PABG_04738 [Paracoccidioides brasiliensis Pb03]
ODH24176.1/10-136        -            127 SesA                 PF17107.5    122   1.1e-23   93.1   2.3   1   1   1.5e-26   1.3e-23   92.9   2.3     1   121     1   127     1   127 0.97 [subseq from] hypothetical protein ACO22_05339 [Paracoccidioides brasiliensis]
ODH49869.1/10-136        -            127 SesA                 PF17107.5    122   1.1e-23   93.1   2.3   1   1   1.5e-26   1.3e-23   92.9   2.3     1   121     1   127     1   127 0.97 [subseq from] hypothetical protein GX48_03958 [Paracoccidioides brasiliensis]
XP_010760976.1/10-136    -            127 SesA                 PF17107.5    122   1.1e-23   93.1   2.3   1   1   1.5e-26   1.3e-23   92.9   2.3     1   121     1   127     1   127 0.97 [subseq from] hypothetical protein PADG_05362 [Paracoccidioides brasiliensis Pb18] >EEH49283.1 hypothetical protein PADG_05362 [Paracoccidioides brasiliensis Pb18]
OJJ72102.1/10-127        -            118 SesA                 PF17107.5    122   1.2e-23   93.0   7.5   1   1   1.6e-26   1.3e-23   92.9   7.5     1   122     1   118     1   118 0.97 [subseq from] hypothetical protein ASPBRDRAFT_55333 [Aspergillus brasiliensis CBS 101740]
PGH17864.1/11-134        -            124 SesA                 PF17107.5    122   1.3e-23   92.8   0.5   1   1   1.8e-26   1.5e-23   92.7   0.5     3   119     2   123     1   124 0.95 [subseq from] hypothetical protein AJ80_04687 [Polytolypa hystricis UAMH7299]
XP_013329102.1/79-197    -            119 SesA                 PF17107.5    122   1.4e-23   92.7   1.6   1   1   1.9e-26   1.6e-23   92.6   1.6     6   121     3   119     1   119 0.96 [subseq from] hypothetical protein T310_3488 [Rasamsonia emersonii CBS 393.64] >KKA22490.1 hypothetical protein T310_3488 [Rasamsonia emersonii CBS 393.64]
XP_018687724.1/12-139    -            128 SesA                 PF17107.5    122   1.5e-23   92.7   0.3   1   1     2e-26   1.7e-23   92.5   0.3     1   122     1   128     1   128 0.91 [subseq from] hypothetical protein AYL99_11458 [Fonsecaea erecta] >OAP54357.1 hypothetical protein AYL99_11458 [Fonsecaea erecta]
KAE8451654.1/12-135      -            124 SesA                 PF17107.5    122   1.5e-23   92.6   0.0   1   1     2e-26   1.7e-23   92.5   0.0     1   116     1   121     1   124 0.95 [subseq from] hypothetical protein EG329_003111 [Venturia inaequalis]
PMD40181.1/12-137        -            126 SesA                 PF17107.5    122   1.6e-23   92.6   1.4   1   1   2.2e-26   1.8e-23   92.4   1.4     1   120     1   125     1   126 0.94 [subseq from] hypothetical protein L207DRAFT_582402 [Hyaloscypha variabilis F]
KAE8440326.1/10-131      -            122 SesA                 PF17107.5    122   1.6e-23   92.5   0.7   1   1   2.2e-26   1.8e-23   92.4   0.7     1   121     1   122     1   122 0.97 [subseq from] hypothetical protein EG329_008775 [Venturia inaequalis]
CZR65368.1/10-132        -            123 SesA                 PF17107.5    122   1.6e-23   92.5   0.2   1   1   2.2e-26   1.8e-23   92.4   0.2     1   121     1   123     1   123 0.94 [subseq from] uncharacterized protein PAC_15268 [Phialocephala subalpina]
OCL00559.1/10-128        -            119 SesA                 PF17107.5    122   1.7e-23   92.5   2.3   1   1   2.2e-26   1.8e-23   92.4   2.3     1   119     1   118     1   119 0.98 [subseq from] hypothetical protein K441DRAFT_702434, partial [Cenococcum geophilum 1.58]
PMD37733.1/11-131        -            121 SesA                 PF17107.5    122   1.7e-23   92.5   0.0   1   1   2.3e-26   1.9e-23   92.4   0.0     1   120     1   120     1   121 0.99 [subseq from] hypothetical protein L207DRAFT_514914 [Hyaloscypha variabilis F]
RDL30141.1/10-142        -            133 SesA                 PF17107.5    122   1.8e-23   92.4   0.1   1   1   2.5e-26   2.1e-23   92.2   0.1     1   122     1   133     1   133 0.90 [subseq from] hypothetical protein BP5553_10419 [Venustampulla echinocandica]
PMD22280.1/12-202        -            191 SesA                 PF17107.5    122   2.1e-23   92.2   3.5   1   1   9.4e-24   7.7e-21   83.9   3.5     4   122     2   191     1   191 0.90 [subseq from] hypothetical protein NA56DRAFT_658201 [Pezoloma ericae]
OJJ32511.1/14-136        -            123 SesA                 PF17107.5    122   2.1e-23   92.2   3.1   1   1   2.8e-26   2.3e-23   92.1   3.1     3   120     1   123     1   123 0.95 [subseq from] hypothetical protein ASPWEDRAFT_44664 [Aspergillus wentii DTO 134E9]
RMJ12251.1/7-133         -            127 SesA                 PF17107.5    122   2.2e-23   92.1   1.6   1   1     3e-26   2.4e-23   92.0   1.6     1   121     1   127     1   127 0.92 [subseq from] hypothetical protein CDV36_008121 [Fusarium sp. AF-12]
RSL87293.1/10-187        -            178 SesA                 PF17107.5    122   2.5e-23   91.9   0.3   1   1   3.8e-26   3.1e-23   91.6   0.3     1   122     1   178     1   178 0.94 [subseq from] hypothetical protein CEP51_002285 [Fusarium sp. AF-3]
KFY05091.1/11-137        -            127 SesA                 PF17107.5    122   2.7e-23   91.8   2.4   1   1   3.7e-26     3e-23   91.7   2.4     1   122     1   127     1   127 0.93 [subseq from] hypothetical protein O988_00276 [Pseudogymnoascus sp. VKM F-3808]
PMD17222.1/10-143        -            134 SesA                 PF17107.5    122   2.8e-23   91.8   0.9   1   1   3.9e-26   3.2e-23   91.6   0.9     1   122     1   134     1   134 0.89 [subseq from] hypothetical protein NA56DRAFT_752573, partial [Pezoloma ericae]
XP_024729675.1/10-141    -            132 SesA                 PF17107.5    122     3e-23   91.7   0.3   1   1     4e-26   3.3e-23   91.6   0.3     1   122     1   132     1   132 0.90 [subseq from] hypothetical protein K444DRAFT_668433 [Hyaloscypha bicolor E] >PMD52771.1 hypothetical protein K444DRAFT_668433 [Hyaloscypha bicolor E]
OQE22910.1/14-138        -            125 SesA                 PF17107.5    122   3.1e-23   91.7   1.6   1   1   4.2e-26   3.4e-23   91.5   1.6     3   120     1   125     1   125 0.94 [subseq from] hypothetical protein PENFLA_c012G07223 [Penicillium flavigenum]
PTD01204.1/10-184        -            175 SesA                 PF17107.5    122   3.1e-23   91.6   2.1   1   1   4.6e-26   3.7e-23   91.4   2.1     1   119     1   173     1   175 0.97 [subseq from] hypothetical protein FCULG_00012660 [Fusarium culmorum]
XP_024731358.1/10-130    -            121 SesA                 PF17107.5    122   3.4e-23   91.5   0.6   1   1   4.6e-26   3.8e-23   91.4   0.6     1   120     1   120     1   121 0.99 [subseq from] hypothetical protein K444DRAFT_699243 [Hyaloscypha bicolor E] >PMD54454.1 hypothetical protein K444DRAFT_699243 [Hyaloscypha bicolor E]
OBT62583.1/11-137        -            127 SesA                 PF17107.5    122   3.5e-23   91.5   1.5   1   1   4.7e-26   3.9e-23   91.3   1.5     1   122     1   127     1   127 0.94 [subseq from] hypothetical protein VE03_07372 [Pseudogymnoascus sp. 23342-1-I1]
XP_031002792.1/12-143    -            132 SesA                 PF17107.5    122   3.5e-23   91.5   3.6   1   1   4.8e-26   3.9e-23   91.3   3.6     1   122     1   132     1   132 0.91 [subseq from] uncharacterized protein LHYA1_G006937 [Lachnellula hyalina] >TVY24004.1 hypothetical protein LHYA1_G006937 [Lachnellula hyalina]
CRK22897.1/11-135        -            125 SesA                 PF17107.5    122   3.5e-23   91.5   0.1   1   1   4.7e-26   3.9e-23   91.3   0.1     1   122     1   125     1   125 0.95 [subseq from] hypothetical protein BN1708_013535 [Verticillium longisporum] >CRK47028.1 hypothetical protein BN1723_001303 [Verticillium longisporum]
PVH79135.1/10-142        -            133 SesA                 PF17107.5    122   3.6e-23   91.4   0.2   1   1   4.9e-26     4e-23   91.3   0.2     1   122     1   133     1   133 0.90 [subseq from] hypothetical protein DL98DRAFT_655557 [Cadophora sp. DSE1049]
XP_025594698.1/10-184    -            175 SesA                 PF17107.5    122   3.6e-23   91.4   1.5   1   1   5.2e-26   4.3e-23   91.2   1.5     1   119     1   173     1   175 0.97 [subseq from] uncharacterized protein FVRRES_11061 [Fusarium venenatum] >CEI70984.1 unnamed protein product [Fusarium venenatum]
RSL52399.1/10-187        -            178 SesA                 PF17107.5    122   3.9e-23   91.3   0.5   1   1     6e-26   4.9e-23   91.0   0.5     1   122     1   178     1   178 0.94 [subseq from] hypothetical protein CEP53_008087 [Fusarium sp. AF-6]
CZR63768.1/11-141        -            131 SesA                 PF17107.5    122   4.1e-23   91.3   0.7   1   1   5.6e-26   4.6e-23   91.1   0.7     1   122     1   131     1   131 0.91 [subseq from] uncharacterized protein PAC_13665 [Phialocephala subalpina]
KFY73376.1/10-147        -            138 SesA                 PF17107.5    122   4.2e-23   91.2   1.2   1   1   6.3e-26   5.1e-23   90.9   1.2     1   121     1   138     1   138 0.87 [subseq from] hypothetical protein V499_06546 [Pseudogymnoascus sp. VKM F-103]
XP_015703232.1/10-136    -            127 SesA                 PF17107.5    122   4.3e-23   91.2   2.9   1   1   5.8e-26   4.7e-23   91.1   2.9     1   121     1   127     1   127 0.97 [subseq from] hypothetical protein PAAG_11451 [Paracoccidioides lutzii Pb01] >KGQ01733.1 hypothetical protein PAAG_11451 [Paracoccidioides lutzii Pb01]
XP_024740694.1/10-142    -            133 SesA                 PF17107.5    122   4.4e-23   91.2   2.2   1   1   8.9e-26   7.3e-23   90.5   2.2     1   122     1   133     1   133 0.94 [subseq from] hypothetical protein K444DRAFT_626482 [Hyaloscypha bicolor E] >PMD63790.1 hypothetical protein K444DRAFT_626482 [Hyaloscypha bicolor E]
XP_025558872.1/10-127    -            118 SesA                 PF17107.5    122   4.5e-23   91.1   6.5   1   1   6.2e-26   5.1e-23   91.0   6.5     1   122     1   118     1   118 0.96 [subseq from] hypothetical protein BO88DRAFT_457584 [Aspergillus vadensis CBS 113365] >PYH65078.1 hypothetical protein BO88DRAFT_457584 [Aspergillus vadensis CBS 113365]
PMD45669.1/12-138        -            127 SesA                 PF17107.5    122   4.6e-23   91.1   3.2   1   1   6.2e-26   5.1e-23   90.9   3.2     1   121     1   127     1   127 0.93 [subseq from] hypothetical protein L207DRAFT_452788 [Hyaloscypha variabilis F]
GAP91527.1/10-142        -            133 SesA                 PF17107.5    122   4.7e-23   91.1   0.1   1   1   6.5e-26   5.3e-23   90.9   0.1     1   119     1   132     1   133 0.92 [subseq from] putative NACHT nucleoside triphosphatase [Rosellinia necatrix]
XP_023628134.1/12-138    -            127 SesA                 PF17107.5    122   4.7e-23   91.1   2.4   1   1   6.5e-26   5.3e-23   90.9   2.4     4   122     2   127     1   127 0.92 [subseq from] uncharacterized protein RCC_07108 [Ramularia collo-cygni] >CZT21245.1 uncharacterized protein RCC_07108 [Ramularia collo-cygni]
PLN76738.1/14-138        -            125 SesA                 PF17107.5    122   4.8e-23   91.0   2.0   1   1   6.5e-26   5.3e-23   90.9   2.0     3   120     1   125     1   125 0.93 [subseq from] hypothetical protein BDW42DRAFT_198819 [Aspergillus taichungensis]
KAA6411543.1/14-144      -            131 SesA                 PF17107.5    122   4.9e-23   91.0   0.5   1   1   6.8e-26   5.6e-23   90.8   0.5     1   122     1   131     1   131 0.90 [subseq from] hypothetical protein FRX48_04823 [Umbilicaria pustulata]
KAE8446759.1/10-136      -            127 SesA                 PF17107.5    122   5.1e-23   91.0   2.9   1   1   6.9e-26   5.6e-23   90.8   2.9     1   122     1   127     1   127 0.96 [subseq from] hypothetical protein EG329_011664 [Venturia inaequalis]
XP_009259202.1/10-184    -            175 SesA                 PF17107.5    122   5.1e-23   91.0   1.9   1   1   7.8e-26   6.4e-23   90.6   1.9     1   119     1   173     1   175 0.96 [subseq from] hypothetical protein FPSE_07809 [Fusarium pseudograminearum CS3096] >EKJ71955.1 hypothetical protein FPSE_07809 [Fusarium pseudograminearum CS3096]
CVL12469.1/10-137        -            128 SesA                 PF17107.5    122   5.3e-23   90.9   0.6   1   1   7.2e-26   5.9e-23   90.8   0.6     1   122     1   128     1   128 0.94 [subseq from] uncharacterized protein FPRN_15065 [Fusarium proliferatum]
XP_031090011.1/10-137    -            128 SesA                 PF17107.5    122   5.3e-23   90.9   0.6   1   1   7.2e-26   5.9e-23   90.8   0.6     1   122     1   128     1   128 0.94 [subseq from] uncharacterized protein FPRO_15870 [Fusarium proliferatum ET1] >CZR49510.1 uncharacterized protein FPRO_15870 [Fusarium proliferatum ET1]
XP_025512123.1/10-127    -            118 SesA                 PF17107.5    122   5.3e-23   90.9   7.2   1   1   7.4e-26     6e-23   90.7   7.2     1   122     1   118     1   118 0.96 [subseq from] hypothetical protein BO85DRAFT_428055 [Aspergillus piperis CBS 112811] >RAH54201.1 hypothetical protein BO85DRAFT_428055 [Aspergillus piperis CBS 112811]
PMD44671.1/10-129        -            120 SesA                 PF17107.5    122   5.3e-23   90.9   0.3   1   1   7.3e-26     6e-23   90.7   0.3     1   122     1   120     1   120 0.96 [subseq from] hypothetical protein L207DRAFT_525971 [Hyaloscypha variabilis F]
OBT48816.1/10-147        -            138 SesA                 PF17107.5    122   5.4e-23   90.9   2.2   1   1   8.1e-26   6.6e-23   90.6   2.2     1   121     1   138     1   138 0.86 [subseq from] hypothetical protein VE00_00610 [Pseudogymnoascus sp. WSF 3629]
PQE08781.1/10-128        -            119 SesA                 PF17107.5    122   5.7e-23   90.8   0.1   1   1   7.7e-26   6.3e-23   90.7   0.1     1   118     1   117     1   119 0.94 [subseq from] small s protein [Rutstroemia sp. NJR-2017a BVV2]
XP_018133805.1/10-147    -            138 SesA                 PF17107.5    122   5.7e-23   90.8   1.4   1   1   8.6e-26     7e-23   90.5   1.4     1   121     1   138     1   138 0.87 [subseq from] hypothetical protein VE01_01876 [Pseudogymnoascus verrucosus] >OBU00073.1 hypothetical protein VE01_01876 [Pseudogymnoascus verrucosus]
OTA81348.1/10-134        -            125 SesA                 PF17107.5    122   5.9e-23   90.8   1.8   1   1   7.9e-26   6.5e-23   90.6   1.8     1   122     1   125     1   125 0.98 [subseq from] hypothetical protein M434DRAFT_37581 [Hypoxylon sp. CO27-5]
OCT51420.1/12-141        -            130 SesA                 PF17107.5    122     6e-23   90.7   1.7   1   1   8.2e-26   6.7e-23   90.6   1.7     1   122     1   130     1   130 0.94 [subseq from] hypothetical protein CLCR_07983 [Cladophialophora carrionii]
XP_016232835.1/12-140    -            129 SesA                 PF17107.5    122   6.1e-23   90.7   2.0   1   1   8.4e-26   6.9e-23   90.5   2.0     1   122     1   129     1   129 0.93 [subseq from] hypothetical protein PV08_09897 [Exophiala spinifera] >KIW12619.1 hypothetical protein PV08_09897 [Exophiala spinifera]
KFX91101.1/179-305       -            127 SesA                 PF17107.5    122   6.4e-23   90.6   3.7   1   1   8.8e-26   7.2e-23   90.5   3.7     1   122     1   127     1   127 0.93 [subseq from] hypothetical protein V490_06073 [Pseudogymnoascus sp. VKM F-3557]
KFY40415.1/277-403       -            127 SesA                 PF17107.5    122   6.4e-23   90.6   3.7   1   1   8.8e-26   7.2e-23   90.5   3.7     1   122     1   127     1   127 0.93 [subseq from] hypothetical protein V495_05445 [Pseudogymnoascus sp. VKM F-4514 (FW-929)]
KFY61136.1/179-305       -            127 SesA                 PF17107.5    122   6.4e-23   90.6   3.7   1   1   8.8e-26   7.2e-23   90.5   3.7     1   122     1   127     1   127 0.93 [subseq from] hypothetical protein V497_03082 [Pseudogymnoascus sp. VKM F-4516 (FW-969)]
PNH47222.1/10-134        -            125 SesA                 PF17107.5    122   6.6e-23   90.6   0.0   1   1   8.9e-26   7.3e-23   90.4   0.0     1   122     1   125     1   125 0.95 [subseq from] hypothetical protein VD0004_g1048 [Verticillium dahliae] >PNH74722.1 hypothetical protein VD0001_g2851 [Verticillium dahliae]
KLU88813.1/10-154        -            145 SesA                 PF17107.5    122   6.7e-23   90.6   0.3   1   1   1.1e-25     9e-23   90.2   0.3     1   119     1   143     1   145 0.85 [subseq from] hypothetical protein MAPG_07796 [Magnaporthiopsis poae ATCC 64411]
TGO07645.1/11-138        -            128 SesA                 PF17107.5    122   6.8e-23   90.5   1.4   1   1   9.3e-26   7.6e-23   90.4   1.4     1   122     1   128     1   128 0.94 [subseq from] hypothetical protein BTUL_0257g00060 [Botrytis tulipae]
CZR70076.1/10-146        -            137 SesA                 PF17107.5    122   6.9e-23   90.5   1.4   1   1   9.6e-26   7.9e-23   90.3   1.4     1   122     1   137     1   137 0.86 [subseq from] uncharacterized protein PAC_19977 [Phialocephala subalpina]
XP_020130389.1/578-700   -            123 SesA                 PF17107.5    122   6.9e-23   90.5   1.3   1   1   9.3e-26   7.6e-23   90.4   1.3     1   121     1   123     1   123 0.95 [subseq from] ent-kaurene oxidase [Diplodia corticola] >OJD34129.1 ent-kaurene oxidase [Diplodia corticola]
PMD37620.1/10-140        -            131 SesA                 PF17107.5    122   6.9e-23   90.5   2.5   1   1   9.4e-26   7.7e-23   90.4   2.5     1   122     1   131     1   131 0.90 [subseq from] hypothetical protein L207DRAFT_79508 [Hyaloscypha variabilis F]
XP_026602390.1/10-131    -            122 SesA                 PF17107.5    122     7e-23   90.5   0.9   1   1   9.4e-26   7.7e-23   90.4   0.9     1   121     1   122     1   122 0.97 [subseq from] hypothetical protein DSM5745_07284 [Aspergillus mulundensis] >RDW74622.1 hypothetical protein DSM5745_07284 [Aspergillus mulundensis]
RBA15868.1/10-137        -            128 SesA                 PF17107.5    122   7.1e-23   90.5   0.5   1   1   9.7e-26   7.9e-23   90.3   0.5     1   122     1   128     1   128 0.94 [subseq from] hypothetical protein FPRO05_12089 [Fusarium proliferatum]
OJZ86857.1/10-127        -            118 SesA                 PF17107.5    122   7.3e-23   90.4   6.7   1   1     1e-25   8.3e-23   90.3   6.7     1   122     1   118     1   118 0.96 [subseq from] hypothetical protein ASPFODRAFT_46386 [Aspergillus luchuensis CBS 106.47]
XP_030991578.1/7-134     -            128 SesA                 PF17107.5    122   7.8e-23   90.4   1.2   1   1   1.1e-25   8.7e-23   90.2   1.2     1   121     1   128     1   128 0.90 [subseq from] uncharacterized protein E0L32_008889 [Phialemoniopsis curvata] >TPX09867.1 hypothetical protein E0L32_008889 [Phialemoniopsis curvata]
OOQ82305.1/12-135        -            124 SesA                 PF17107.5    122   7.9e-23   90.3   1.2   1   1   1.1e-25   8.8e-23   90.2   1.2     1   122     1   124     1   124 0.93 [subseq from] hypothetical protein PEBR_39604 [Penicillium brasilianum]
EGE81973.1/10-136        -            127 SesA                 PF17107.5    122   7.9e-23   90.3   2.1   1   1   1.1e-25   8.7e-23   90.2   2.1     1   121     1   127     1   127 0.96 [subseq from] hypothetical protein BDDG_04916 [Blastomyces dermatitidis ATCC 18188]
EQL35811.1/10-136        -            127 SesA                 PF17107.5    122   7.9e-23   90.3   2.1   1   1   1.1e-25   8.7e-23   90.2   2.1     1   121     1   127     1   127 0.96 [subseq from] hypothetical protein BDFG_02433 [Blastomyces dermatitidis ATCC 26199]
OAS99290.1/10-136        -            127 SesA                 PF17107.5    122   7.9e-23   90.3   2.1   1   1   1.1e-25   8.7e-23   90.2   2.1     1   121     1   127     1   127 0.96 [subseq from] hypothetical protein BDCG_00104 [Blastomyces dermatitidis ER-3]
OAT12731.1/10-136        -            127 SesA                 PF17107.5    122   7.9e-23   90.3   2.1   1   1   1.1e-25   8.7e-23   90.2   2.1     1   121     1   127     1   127 0.96 [subseq from] hypothetical protein BDBG_08045 [Blastomyces gilchristii SLH14081]
XP_002621422.1/10-136    -            127 SesA                 PF17107.5    122   7.9e-23   90.3   2.1   1   1   1.1e-25   8.7e-23   90.2   2.1     1   121     1   127     1   127 0.96 [subseq from] conserved hypothetical protein [Blastomyces gilchristii SLH14081]
XP_018036276.1/12-141    -            130 SesA                 PF17107.5    122   7.9e-23   90.3   2.9   1   1   1.1e-25     9e-23   90.2   2.9     1   122     1   130     1   130 0.91 [subseq from] hypothetical protein CC84DRAFT_1092576, partial [Paraphaeosphaeria sporulosa] >OAG05911.1 hypothetical protein CC84DRAFT_1092576, partial [Paraphaeosphaeria sporulosa]
TRX96954.1/968-1100      -            133 SesA                 PF17107.5    122   8.4e-23   90.3   0.1   1   1   1.2e-25   9.7e-23   90.1   0.1     1   119     1   132     1   133 0.86 [subseq from] hypothetical protein FHL15_002260 [Xylaria flabelliformis]
XP_024728450.1/11-166    -            156 SesA                 PF17107.5    122     9e-23   90.2   0.2   1   1   1.4e-25   1.2e-22   89.8   0.2     1   122     1   156     1   156 0.85 [subseq from] hypothetical protein K444DRAFT_636828 [Hyaloscypha bicolor E] >PMD51546.1 hypothetical protein K444DRAFT_636828 [Hyaloscypha bicolor E]
KLU87987.1/7-134         -            128 SesA                 PF17107.5    122   9.1e-23   90.1   1.1   1   1   1.3e-25     1e-22   90.0   1.1     1   121     1   128     1   128 0.89 [subseq from] hypothetical protein MAPG_06977 [Magnaporthiopsis poae ATCC 64411]
OKP13961.1/10-131        -            122 SesA                 PF17107.5    122   9.4e-23   90.1   0.2   1   1   1.3e-25     1e-22   89.9   0.2     1   121     1   122     1   122 0.96 [subseq from] hypothetical protein PENSUB_230 [Penicillium subrubescens]
OJI98022.1/10-131        -            122 SesA                 PF17107.5    122   9.8e-23   90.0   1.7   1   1   1.3e-25   1.1e-22   89.9   1.7     1   121     1   122     1   122 0.96 [subseq from] hypothetical protein ASPVEDRAFT_441075 [Aspergillus versicolor CBS 583.65]
GAW24864.1/10-128        -            119 SesA                 PF17107.5    122   9.9e-23   90.0   0.3   1   1   1.3e-25   1.1e-22   89.9   0.3     1   118     1   117     1   119 0.97 [subseq from] hypothetical protein ANO14919_144590 [fungal sp. No.14919]
RBQ85712.1/10-134        -            125 SesA                 PF17107.5    122   1.1e-22   89.9   0.1   1   1   1.4e-25   1.2e-22   89.8   0.1     1   122     1   125     1   125 0.96 [subseq from] hypothetical protein VDGD_08372 [Verticillium dahliae]
KAB5580897.1/10-135      -            126 SesA                 PF17107.5    122   1.1e-22   89.9   2.3   1   1   1.5e-25   1.2e-22   89.8   2.3     1   122     1   126     1   126 0.93 [subseq from] hypothetical protein GE09DRAFT_455775 [Coniochaeta sp. 2T2.1]
PSN71817.1/11-137        -            127 SesA                 PF17107.5    122   1.1e-22   89.9   3.9   1   1   1.5e-25   1.2e-22   89.7   3.9     1   122     1   127     1   127 0.91 [subseq from] hypothetical protein BS50DRAFT_569427 [Corynespora cassiicola Philippines]
XP_024736344.1/10-131    -            122 SesA                 PF17107.5    122   1.1e-22   89.8   2.9   1   1   1.5e-25   1.3e-22   89.7   2.9     1   121     1   122     1   122 0.96 [subseq from] hypothetical protein K444DRAFT_630218 [Hyaloscypha bicolor E] >PMD59440.1 hypothetical protein K444DRAFT_630218 [Hyaloscypha bicolor E]
CZR62563.1/10-130        -            121 SesA                 PF17107.5    122   1.1e-22   89.8   6.1   1   1   1.5e-25   1.3e-22   89.7   6.1     1   122     1   121     1   121 0.98 [subseq from] uncharacterized protein PAC_12460 [Phialocephala subalpina]
XP_008729203.1/12-141    -            130 SesA                 PF17107.5    122   1.1e-22   89.8   1.8   1   1   1.6e-25   1.3e-22   89.7   1.8     1   122     1   130     1   130 0.93 [subseq from] hypothetical protein G647_06662 [Cladophialophora carrionii CBS 160.54] >ETI22586.1 hypothetical protein G647_06662 [Cladophialophora carrionii CBS 160.54]
KLJ06363.1/10-136        -            127 SesA                 PF17107.5    122   1.1e-22   89.8   2.5   1   1   1.5e-25   1.3e-22   89.7   2.5     1   121     1   127     1   127 0.96 [subseq from] hypothetical protein EMPG_10237 [Blastomyces silverae]
XP_008085475.1/10-132    -            123 SesA                 PF17107.5    122   1.2e-22   89.7   4.6   1   1   1.6e-25   1.3e-22   89.6   4.6     1   122     1   123     1   123 0.96 [subseq from] P-loop containing nucleoside triphosphate hydrolase [Glarea lozoyensis ATCC 20868] >EPE28116.1 P-loop containing nucleoside triphosphate hydrolase [Glarea lozoyensis ATCC 20868]
RSL94862.1/10-187        -            178 SesA                 PF17107.5    122   1.2e-22   89.7   0.2   1   1   1.9e-25   1.5e-22   89.4   0.2     1   122     1   178     1   178 0.94 [subseq from] hypothetical protein CDV31_014150 [Fusarium ambrosium]
OCK90910.1/11-134        -            124 SesA                 PF17107.5    122   1.3e-22   89.6   0.6   1   1   1.8e-25   1.4e-22   89.5   0.6     1   122     1   124     1   124 0.96 [subseq from] hypothetical protein K441DRAFT_576993, partial [Cenococcum geophilum 1.58]
EHK96218.1/10-129        -            120 SesA                 PF17107.5    122   1.3e-22   89.6   1.3   1   1   1.8e-25   1.5e-22   89.5   1.3     1   111     1   118     1   120 0.94 [subseq from] hypothetical protein M7I_8072 [Glarea lozoyensis 74030]
XP_008082943.1/10-129    -            120 SesA                 PF17107.5    122   1.3e-22   89.6   1.3   1   1   1.8e-25   1.5e-22   89.5   1.3     1   111     1   118     1   120 0.94 [subseq from] hypothetical protein GLAREA_13095 [Glarea lozoyensis ATCC 20868] >EPE30047.1 hypothetical protein GLAREA_13095 [Glarea lozoyensis ATCC 20868]
OQV03358.1/10-139        -            130 SesA                 PF17107.5    122   1.4e-22   89.5   2.1   1   1     2e-25   1.6e-22   89.3   2.1     1   122     1   130     1   130 0.91 [subseq from] NACHT domain-containing protein isoform 1 [Cladophialophora immunda]
OQV03359.1/10-139        -            130 SesA                 PF17107.5    122   1.4e-22   89.5   2.1   1   1     2e-25   1.6e-22   89.3   2.1     1   122     1   130     1   130 0.91 [subseq from] hypothetical protein CLAIMM_08410 isoform 2 [Cladophialophora immunda]
XP_016243931.1/10-139    -            130 SesA                 PF17107.5    122   1.4e-22   89.5   2.1   1   1     2e-25   1.6e-22   89.3   2.1     1   122     1   130     1   130 0.91 [subseq from] hypothetical protein PV07_11894 [Cladophialophora immunda] >KIW23715.1 hypothetical protein PV07_11894 [Cladophialophora immunda]
OCK82329.1/12-141        -            130 SesA                 PF17107.5    122   1.5e-22   89.5   2.7   1   1     2e-25   1.6e-22   89.3   2.7     1   122     1   130     1   130 0.92 [subseq from] hypothetical protein K432DRAFT_349202 [Lepidopterella palustris CBS 459.81]
OCK92095.1/12-147        -            136 SesA                 PF17107.5    122   1.5e-22   89.4   1.3   1   1   2.1e-25   1.7e-22   89.2   1.3     1   122     1   136     1   136 0.88 [subseq from] hypothetical protein K441DRAFT_698143 [Cenococcum geophilum 1.58]
PMD12865.1/141-270       -            130 SesA                 PF17107.5    122   1.5e-22   89.4   4.8   1   1   2.1e-25   1.7e-22   89.2   4.8     1   119     1   129     1   130 0.86 [subseq from] hypothetical protein NA56DRAFT_756219 [Pezoloma ericae]
RXG42784.1/10-134        -            125 SesA                 PF17107.5    122   1.5e-22   89.4   0.0   1   1   2.1e-25   1.7e-22   89.3   0.0     1   122     1   125     1   125 0.95 [subseq from] hypothetical protein VDGE_08372 [Verticillium dahliae]
OCK94696.1/10-134        -            125 SesA                 PF17107.5    122   1.6e-22   89.4   2.8   1   1   2.6e-25   2.1e-22   88.9   2.8     1   122     1   125     1   125 0.93 [subseq from] hypothetical protein K441DRAFT_635984, partial [Cenococcum geophilum 1.58]
PMD29779.1/10-133        -            124 SesA                 PF17107.5    122   1.7e-22   89.3   1.1   1   1   2.4e-25     2e-22   89.1   1.1     1   122     1   124     1   124 0.93 [subseq from] hypothetical protein L207DRAFT_593101 [Hyaloscypha variabilis F]
ERS98115.1/13-158        -            146 SesA                 PF17107.5    122   1.9e-22   89.1   0.1   1   1   2.6e-25   2.1e-22   89.0   0.1     3   122     1   146     1   146 0.93 [subseq from] hypothetical protein HMPREF1624_04895 [Sporothrix schenckii ATCC 58251]
XP_016592473.1/13-158    -            146 SesA                 PF17107.5    122   1.9e-22   89.1   0.1   1   1   2.6e-25   2.1e-22   89.0   0.1     3   122     1   146     1   146 0.93 [subseq from] hypothetical protein SPSK_05853 [Sporothrix schenckii 1099-18] >KJR89797.1 hypothetical protein SPSK_05853 [Sporothrix schenckii 1099-18]
ORX92514.1/12-140        -            129 SesA                 PF17107.5    122   1.9e-22   89.1   0.6   1   1   2.6e-25   2.1e-22   89.0   0.6     1   122     1   129     1   129 0.91 [subseq from] hypothetical protein BCR34DRAFT_608794 [Clohesyomyces aquaticus]
XP_018069488.1/10-127    -            118 SesA                 PF17107.5    122   1.9e-22   89.1   2.5   1   1   2.6e-25   2.1e-22   89.0   2.5     1   121     1   118     1   118 0.97 [subseq from] hypothetical protein LY89DRAFT_685948 [Phialocephala scopiformis] >KUJ15133.1 hypothetical protein LY89DRAFT_685948 [Phialocephala scopiformis]
ORY14588.1/10-142        -            133 SesA                 PF17107.5    122   1.9e-22   89.1   4.6   1   1   2.8e-25   2.3e-22   88.9   4.6     1   121     1   133     1   133 0.91 [subseq from] hypothetical protein BCR34DRAFT_479383 [Clohesyomyces aquaticus]
RFU27505.1/991-1140      -            150 SesA                 PF17107.5    122     2e-22   89.0   2.3   1   1   2.9e-25   2.4e-22   88.8   2.3     1   122     1   150     1   150 0.96 [subseq from] hypothetical protein B7463_g8821, partial [Scytalidium lignicola]
CVK84375.1/11-134        -            124 SesA                 PF17107.5    122     2e-22   89.0   0.7   1   1   2.7e-25   2.2e-22   88.9   0.7     1   122     1   124     1   124 0.95 [subseq from] related to small s protein [Fusarium proliferatum]
XP_016622309.1/12-140    -            129 SesA                 PF17107.5    122     2e-22   89.0   2.3   1   1   2.8e-25   2.3e-22   88.9   2.3     1   122     1   129     1   129 0.92 [subseq from] hypothetical protein Z519_04225 [Cladophialophora bantiana CBS 173.52] >KIW95640.1 hypothetical protein Z519_04225 [Cladophialophora bantiana CBS 173.52]
PMD45576.1/11-131        -            121 SesA                 PF17107.5    122   2.1e-22   88.9   0.9   1   1   2.9e-25   2.4e-22   88.8   0.9     1   120     1   120     1   121 0.99 [subseq from] hypothetical protein L207DRAFT_630011 [Hyaloscypha variabilis F]
RHZ67684.1/10-132        -            123 SesA                 PF17107.5    122   2.2e-22   88.9   0.1   1   1   3.1e-25   2.5e-22   88.7   0.1     1   122     1   123     1   123 0.95 [subseq from] hypothetical protein CDV55_107910 [Aspergillus turcosus]
TVY75950.1/11-135        -            125 SesA                 PF17107.5    122   2.2e-22   88.9   0.9   1   1     3e-25   2.5e-22   88.7   0.9     1   122     1   125     1   125 0.96 [subseq from] hypothetical protein LSUE1_G006018 [Lachnellula suecica]
XP_016645290.1/10-127    -            118 SesA                 PF17107.5    122   2.3e-22   88.9   0.9   1   1   3.1e-25   2.5e-22   88.7   0.9     1   121     1   118     1   118 0.95 [subseq from] hypothetical protein SAPIO_CDS1809 [Scedosporium apiospermum] >KEZ45491.1 hypothetical protein SAPIO_CDS1809 [Scedosporium apiospermum]
CZR58782.1/10-139        -            130 SesA                 PF17107.5    122   2.3e-22   88.8   0.1   1   1   3.2e-25   2.6e-22   88.7   0.1     1   122     1   130     1   130 0.91 [subseq from] uncharacterized protein PAC_08674 [Phialocephala subalpina]
KFZ10125.1/10-150        -            141 SesA                 PF17107.5    122   2.3e-22   88.8   0.2   1   1   3.3e-25   2.7e-22   88.6   0.2     1   121     1   141     1   141 0.89 [subseq from] hypothetical protein V502_08291 [Pseudogymnoascus sp. VKM F-4520 (FW-2644)]
PKS06001.1/10-131        -            122 SesA                 PF17107.5    122   2.4e-22   88.8   0.2   1   1   3.2e-25   2.6e-22   88.6   0.2     1   121     1   122     1   122 0.97 [subseq from] hypothetical protein jhhlp_007834 [Lomentospora prolificans]
KUI62489.1/10-131        -            122 SesA                 PF17107.5    122   2.4e-22   88.8   2.2   1   1   3.3e-25   2.7e-22   88.6   2.2     1   121     1   122     1   122 0.97 [subseq from] hypothetical protein VP1G_09611 [Valsa mali var. pyri]
XP_026615911.1/10-132    -            123 SesA                 PF17107.5    122   2.5e-22   88.7   0.1   1   1   3.5e-25   2.8e-22   88.5   0.1     1   122     1   123     1   123 0.95 [subseq from] hypothetical protein CDV56_104609 [Aspergillus thermomutatus] >RHZ59992.1 hypothetical protein CDV56_104609 [Aspergillus thermomutatus]
KXX78862.1/10-145        -            136 SesA                 PF17107.5    122   2.6e-22   88.7   1.7   1   1   3.5e-25   2.9e-22   88.5   1.7     1   122     1   136     1   136 0.94 [subseq from] Vegetative incompatibility protein HET-E-1 [Madurella mycetomatis]
GAQ46603.1/10-127        -            118 SesA                 PF17107.5    122   2.6e-22   88.7   5.9   1   1   3.6e-25     3e-22   88.5   5.9     1   122     1   118     1   118 0.96 [subseq from] hypothetical protein AKAW_02933 [Aspergillus niger]
TGO12527.1/12-137        -            126 SesA                 PF17107.5    122   2.7e-22   88.6   0.3   1   1   3.6e-25     3e-22   88.5   0.3     1   119     1   125     1   126 0.95 [subseq from] hypothetical protein BPAE_0825g00010 [Botrytis paeoniae]
CEN62061.1/10-131        -            122 SesA                 PF17107.5    122   2.7e-22   88.6   0.4   1   1   3.7e-25     3e-22   88.5   0.4     1   121     1   122     1   122 0.96 [subseq from] hypothetical protein ASPCAL08700 [Aspergillus calidoustus]
TVY80314.1/10-136        -            127 SesA                 PF17107.5    122   2.8e-22   88.6   0.3   1   1   3.7e-25   3.1e-22   88.4   0.3     1   122     1   127     1   127 0.95 [subseq from] hypothetical protein LSUE1_G006860 [Lachnellula suecica]
GAW17426.1/4-121         -            118 SesA                 PF17107.5    122   2.8e-22   88.5   0.1   1   1   3.8e-25   3.1e-22   88.4   0.1     1   120     1   117     1   118 0.98 [subseq from] hypothetical protein ANO14919_068830 [fungal sp. No.14919]
RLM00774.1/10-132        -            123 SesA                 PF17107.5    122   2.9e-22   88.5   0.2   1   1     4e-25   3.3e-22   88.3   0.2     1   122     1   123     1   123 0.95 [subseq from] hypothetical protein CFD26_105041 [Aspergillus turcosus]
PVH77304.1/11-139        -            129 SesA                 PF17107.5    122   2.9e-22   88.5   0.8   1   1     4e-25   3.3e-22   88.3   0.8     1   122     1   129     1   129 0.93 [subseq from] hypothetical protein DL98DRAFT_638501, partial [Cadophora sp. DSE1049]
POS72344.1/10-133        -            124 SesA                 PF17107.5    122   3.1e-22   88.4   4.5   1   1   4.2e-25   3.4e-22   88.3   4.5     1   122     1   124     1   124 0.97 [subseq from] hypothetical protein DHEL01_v209263 [Diaporthe helianthi]
OTB04197.1/10-134        -            125 SesA                 PF17107.5    122   3.2e-22   88.4   2.9   1   1   4.3e-25   3.5e-22   88.2   2.9     1   122     1   125     1   125 0.95 [subseq from] hypothetical protein M426DRAFT_262419 [Hypoxylon sp. CI-4A]
ORY09085.1/10-136        -            127 SesA                 PF17107.5    122   3.2e-22   88.4   0.2   1   1   4.3e-25   3.5e-22   88.2   0.2     1   122     1   127     1   127 0.95 [subseq from] hypothetical protein BCR34DRAFT_603106 [Clohesyomyces aquaticus]
XP_028494744.1/10-134    -            125 SesA                 PF17107.5    122   3.2e-22   88.4   0.2   1   1   4.4e-25   3.6e-22   88.2   0.2     1   122     1   125     1   125 0.95 [subseq from] hypothetical protein D7B24_007073 [Verticillium nonalfalfae] >RNJ56586.1 hypothetical protein D7B24_007073 [Verticillium nonalfalfae]
XP_024726358.1/10-128    -            119 SesA                 PF17107.5    122   3.6e-22   88.2   4.1   1   1   4.8e-25   3.9e-22   88.1   4.1     1   118     1   118     1   119 0.95 [subseq from] hypothetical protein K444DRAFT_671059 [Hyaloscypha bicolor E] >PMD49454.1 hypothetical protein K444DRAFT_671059 [Hyaloscypha bicolor E]
XP_008088094.1/11-147    -            137 SesA                 PF17107.5    122   3.6e-22   88.2   0.2   1   1   5.1e-25   4.1e-22   88.0   0.2     1   122     1   137     1   137 0.93 [subseq from] hypothetical protein GLAREA_11760 [Glarea lozoyensis ATCC 20868] >EPE25179.1 hypothetical protein GLAREA_11760 [Glarea lozoyensis ATCC 20868]
XP_009152808.1/10-131    -            122 SesA                 PF17107.5    122   3.8e-22   88.1   0.7   1   1   5.1e-25   4.1e-22   88.0   0.7     1   121     1   122     1   122 0.96 [subseq from] hypothetical protein HMPREF1120_00561 [Exophiala dermatitidis NIH/UT8656] >EHY52347.1 hypothetical protein HMPREF1120_00561 [Exophiala dermatitidis NIH/UT8656]
PNH30675.1/10-134        -            125 SesA                 PF17107.5    122   3.8e-22   88.1   0.0   1   1   5.2e-25   4.2e-22   88.0   0.0     1   122     1   125     1   125 0.95 [subseq from] hypothetical protein BJF96_g5941 [Verticillium dahliae]
PNH56048.1/10-134        -            125 SesA                 PF17107.5    122   3.8e-22   88.1   0.0   1   1   5.2e-25   4.2e-22   88.0   0.0     1   122     1   125     1   125 0.95 [subseq from] hypothetical protein VD0003_g1616 [Verticillium dahliae]
PNH64415.1/10-134        -            125 SesA                 PF17107.5    122   3.8e-22   88.1   0.0   1   1   5.2e-25   4.2e-22   88.0   0.0     1   122     1   125     1   125 0.95 [subseq from] hypothetical protein VD0002_g4270 [Verticillium dahliae]
TKA70756.1/11-141        -            131 SesA                 PF17107.5    122     4e-22   88.1   0.3   1   1   5.4e-25   4.5e-22   87.9   0.3     1   122     1   131     1   131 0.95 [subseq from] hypothetical protein B0A55_08838 [Friedmanniomyces simplex]
TKA70985.1/11-141        -            131 SesA                 PF17107.5    122     4e-22   88.1   0.3   1   1   5.4e-25   4.5e-22   87.9   0.3     1   122     1   131     1   131 0.95 [subseq from] hypothetical protein B0A55_08031 [Friedmanniomyces simplex]
XP_016642836.1/11-141    -            131 SesA                 PF17107.5    122     4e-22   88.0   0.6   1   1   6.1e-25     5e-22   87.8   0.6     1   118     1   128     1   130 0.89 [subseq from] hypothetical protein SAPIO_CDS5114 [Scedosporium apiospermum] >KEZ43037.1 hypothetical protein SAPIO_CDS5114 [Scedosporium apiospermum]
TGO81482.1/10-138        -            129 SesA                 PF17107.5    122   4.2e-22   88.0   1.4   1   1   5.7e-25   4.7e-22   87.8   1.4     1   122     1   129     1   129 0.91 [subseq from] hypothetical protein BPOR_1136g00020 [Botrytis porri]
PMD32009.1/10-129        -            120 SesA                 PF17107.5    122   4.5e-22   87.9   0.9   1   1     6e-25   4.9e-22   87.8   0.9     1   119     1   119     1   120 0.96 [subseq from] hypothetical protein L207DRAFT_471340 [Hyaloscypha variabilis F]
RFU32608.1/10-133        -            124 SesA                 PF17107.5    122   4.5e-22   87.9   0.6   1   1   6.1e-25     5e-22   87.8   0.6     1   122     1   124     1   124 0.96 [subseq from] hypothetical protein B7463_g3712, partial [Scytalidium lignicola]
KXH41362.1/10-144        -            135 SesA                 PF17107.5    122   4.6e-22   87.9   0.1   1   1   6.6e-25   5.4e-22   87.6   0.1     1   119     1   135     1   135 0.89 [subseq from] hypothetical protein CNYM01_10776 [Colletotrichum nymphaeae SA-01]
TVY83292.1/215-346       -            132 SesA                 PF17107.5    122   4.7e-22   87.8   0.8   1   1   6.6e-25   5.4e-22   87.6   0.8     1   119     1   131     1   132 0.88 [subseq from] 4-carboxymuconolactone decarboxylase [Lachnellula suecica]
RBR09770.1/7-132         -            126 SesA                 PF17107.5    122   4.7e-22   87.8   4.5   1   1   6.5e-25   5.3e-22   87.7   4.5     1   121     1   126     1   126 0.89 [subseq from] hypothetical protein FVER53590_30476 [Fusarium verticillioides]
CZR69404.1/10-145        -            136 SesA                 PF17107.5    122   4.8e-22   87.8   1.0   1   1   6.6e-25   5.4e-22   87.6   1.0     1   122     1   136     1   136 0.90 [subseq from] uncharacterized protein PAC_19304 [Phialocephala subalpina]
TGO21177.1/11-138        -            128 SesA                 PF17107.5    122     5e-22   87.8   0.5   1   1   6.8e-25   5.6e-22   87.6   0.5     1   122     1   128     1   128 0.93 [subseq from] hypothetical protein BPAE_0235g00060 [Botrytis paeoniae]
KIW63805.1/12-140        -            129 SesA                 PF17107.5    122   5.1e-22   87.7   1.1   1   1   7.1e-25   5.8e-22   87.5   1.1     1   122     1   129     1   129 0.92 [subseq from] hypothetical protein PV04_08777 [Phialophora americana]
OQV03631.1/10-129        -            120 SesA                 PF17107.5    122   5.2e-22   87.7   0.1   1   1     7e-25   5.7e-22   87.6   0.1     1   122     1   120     1   120 0.98 [subseq from] NACHT domain-containing protein [Cladophialophora immunda]
XP_016252427.1/10-129    -            120 SesA                 PF17107.5    122   5.2e-22   87.7   0.1   1   1     7e-25   5.7e-22   87.6   0.1     1   122     1   120     1   120 0.98 [subseq from] hypothetical protein PV07_03771 [Cladophialophora immunda] >KIW32211.1 hypothetical protein PV07_03771 [Cladophialophora immunda]
RWA06363.1/10-128        -            119 SesA                 PF17107.5    122   5.3e-22   87.7   0.2   1   1     7e-25   5.8e-22   87.6   0.2     1   118     1   117     1   119 0.97 [subseq from] hypothetical protein EKO27_g8741 [Xylaria grammica]
EPS38220.1/12-139        -            128 SesA                 PF17107.5    122   6.1e-22   87.5   4.6   1   1   8.5e-25     7e-22   87.3   4.6     1   121     1   128     1   128 0.92 [subseq from] hypothetical protein H072_8069 [Dactylellina haptotyla CBS 200.50]
TVY41183.1/12-143        -            132 SesA                 PF17107.5    122   6.2e-22   87.4   4.1   1   1   8.5e-25     7e-22   87.3   4.1     1   122     1   132     1   132 0.92 [subseq from] hypothetical protein LSUB1_G001515 [Lachnellula subtilissima]
RII22595.1/10-135        -            126 SesA                 PF17107.5    122   6.3e-22   87.4   1.3   1   1   8.5e-25     7e-22   87.3   1.3     1   122     1   126     1   126 0.94 [subseq from] hypothetical protein CUC08_Gglean013509 [Alternaria sp. MG1]
XP_022516173.1/14-137    -            124 SesA                 PF17107.5    122   6.8e-22   87.3   0.3   1   1   9.4e-25   7.7e-22   87.2   0.3     4   120     2   123     1   124 0.90 [subseq from] hypothetical protein AYO21_01678 [Fonsecaea monophora] >OAG44221.1 hypothetical protein AYO21_01678 [Fonsecaea monophora]
RBA12655.1/11-134        -            124 SesA                 PF17107.5    122   6.9e-22   87.3   0.6   1   1   9.3e-25   7.6e-22   87.2   0.6     1   122     1   124     1   124 0.95 [subseq from] hypothetical protein FPRO05_04105 [Fusarium proliferatum]
PMD46947.1/93-211        -            119 SesA                 PF17107.5    122   6.9e-22   87.3   0.2   1   1   9.3e-25   7.6e-22   87.2   0.2     1   122     1   119     1   119 0.97 [subseq from] hypothetical protein L207DRAFT_560602 [Hyaloscypha variabilis F]
PMD14363.1/10-133        -            124 SesA                 PF17107.5    122   7.3e-22   87.2   0.2   1   1   9.9e-25   8.1e-22   87.1   0.2     1   122     1   124     1   124 0.94 [subseq from] hypothetical protein NA56DRAFT_710938 [Pezoloma ericae]
TRX88400.1/10-146        -            137 SesA                 PF17107.5    122   7.5e-22   87.2   2.3   1   1     1e-24   8.5e-22   87.0   2.3     1   122     1   137     1   137 0.93 [subseq from] hypothetical protein FHL15_010713 [Xylaria flabelliformis]
XP_018070221.1/11-137    -            127 SesA                 PF17107.5    122   7.6e-22   87.2   0.7   1   1     1e-24   8.4e-22   87.0   0.7     1   122     1   127     1   127 0.94 [subseq from] hypothetical protein LY89DRAFT_97538 [Phialocephala scopiformis] >KUJ15866.1 hypothetical protein LY89DRAFT_97538 [Phialocephala scopiformis]
XP_022500104.1/14-137    -            124 SesA                 PF17107.5    122   7.6e-22   87.2   0.6   1   1     1e-24   8.5e-22   87.0   0.6     4   120     2   123     1   124 0.91 [subseq from] hypothetical protein AYO20_05569 [Fonsecaea nubica] >OAL35092.1 hypothetical protein AYO20_05569 [Fonsecaea nubica]
RDL38738.1/10-137        -            128 SesA                 PF17107.5    122   7.7e-22   87.1   0.1   1   1     1e-24   8.6e-22   87.0   0.1     1   120     1   127     1   128 0.93 [subseq from] hypothetical protein BP5553_03078 [Venustampulla echinocandica]
CZR58688.1/10-145        -            136 SesA                 PF17107.5    122   7.8e-22   87.1   1.3   1   1   1.1e-24   8.8e-22   87.0   1.3     1   122     1   136     1   136 0.88 [subseq from] uncharacterized protein PAC_08580 [Phialocephala subalpina]
XP_013289226.1/14-137    -            124 SesA                 PF17107.5    122   7.8e-22   87.1   0.3   1   1   1.1e-24   8.7e-22   87.0   0.3     4   120     2   123     1   124 0.91 [subseq from] hypothetical protein Z517_00808 [Fonsecaea pedrosoi CBS 271.37] >KIW85418.1 hypothetical protein Z517_00808 [Fonsecaea pedrosoi CBS 271.37]
KLP00090.1/11-134        -            124 SesA                 PF17107.5    122   7.8e-22   87.1   0.5   1   1   1.1e-24   8.7e-22   87.0   0.5     1   122     1   124     1   124 0.95 [subseq from] small s protein [Fusarium fujikuroi] >SCO28199.1 related to small s protein [Fusarium fujikuroi] >SCN68896.1 related to small s protein [Fusarium fujikuroi] >SCN66015.1 related to small s protein [Fusarium fujikuroi] >SCO04635.1 related to small s protein [Fusarium fujikuroi]
KLP14308.1/11-134        -            124 SesA                 PF17107.5    122   7.8e-22   87.1   0.5   1   1   1.1e-24   8.7e-22   87.0   0.5     1   122     1   124     1   124 0.95 [subseq from] small s protein [Fusarium fujikuroi]
QGI59680.1/11-134        -            124 SesA                 PF17107.5    122   7.8e-22   87.1   0.5   1   1   1.1e-24   8.7e-22   87.0   0.5     1   122     1   124     1   124 0.95 [subseq from] hypothetical protein CEK27_001805 [Fusarium fujikuroi] >QGI76881.1 hypothetical protein CEK25_001787 [Fusarium fujikuroi] >QGI90593.1 hypothetical protein CEK26_001808 [Fusarium fujikuroi]
SCO30831.1/11-134        -            124 SesA                 PF17107.5    122   7.8e-22   87.1   0.5   1   1   1.1e-24   8.7e-22   87.0   0.5     1   122     1   124     1   124 0.95 [subseq from] related to small s protein [Fusarium fujikuroi]
SCV26284.1/11-134        -            124 SesA                 PF17107.5    122   7.8e-22   87.1   0.5   1   1   1.1e-24   8.7e-22   87.0   0.5     1   122     1   124     1   124 0.95 [subseq from] related to small s protein [Fusarium fujikuroi]
XP_023425304.1/11-134    -            124 SesA                 PF17107.5    122   7.8e-22   87.1   0.5   1   1   1.1e-24   8.7e-22   87.0   0.5     1   122     1   124     1   124 0.95 [subseq from] related to small s protein [Fusarium fujikuroi IMI 58289] >CCT63223.1 related to small s protein [Fusarium fujikuroi IMI 58289] >SCN71485.1 related to small s protein [Fusarium fujikuroi]
SCV33631.1/11-134        -            124 SesA                 PF17107.5    122   7.9e-22   87.1   0.8   1   1   1.1e-24   8.7e-22   87.0   0.8     1   122     1   124     1   124 0.96 [subseq from] related to small s protein [Fusarium fujikuroi]
KLO81233.1/11-134        -            124 SesA                 PF17107.5    122     8e-22   87.1   0.7   1   1   1.1e-24   8.9e-22   86.9   0.7     1   122     1   124     1   124 0.95 [subseq from] Uncharacterized protein LW93_4807 [Fusarium fujikuroi]
XP_016257862.1/12-140    -            129 SesA                 PF17107.5    122   8.2e-22   87.1   1.6   1   1   1.1e-24   9.2e-22   86.9   1.6     1   122     1   129     1   129 0.93 [subseq from] hypothetical protein PV06_10286 [Exophiala oligosperma] >KIW37646.1 hypothetical protein PV06_10286 [Exophiala oligosperma]
KIN08827.1/11-139        -            129 SesA                 PF17107.5    122   8.4e-22   87.0   0.9   1   1   1.2e-24   9.7e-22   86.8   0.9     1   122     1   129     1   129 0.91 [subseq from] hypothetical protein OIDMADRAFT_175536 [Oidiodendron maius Zn]
XP_007828393.1/10-143    -            134 SesA                 PF17107.5    122   8.6e-22   87.0   1.0   1   1   1.2e-24   9.7e-22   86.8   1.0     1   122     1   134     1   134 0.92 [subseq from] hypothetical protein PFICI_01621 [Pestalotiopsis fici W106-1] >ETS87793.1 hypothetical protein PFICI_01621 [Pestalotiopsis fici W106-1]
XP_024740482.1/12-202    -            191 SesA                 PF17107.5    122   8.9e-22   86.9   2.5   1   1   7.2e-24   5.9e-21   84.3   2.5     3   122     1   191     1   191 0.94 [subseq from] hypothetical protein K444DRAFT_556299 [Hyaloscypha bicolor E] >PMD63578.1 hypothetical protein K444DRAFT_556299 [Hyaloscypha bicolor E]
OWY47045.1/10-135        -            126 SesA                 PF17107.5    122   8.9e-22   86.9   1.0   1   1   1.2e-24   9.8e-22   86.8   1.0     1   122     1   126     1   126 0.94 [subseq from] hypothetical protein AALT_g10989 [Alternaria alternata]
RYN48506.1/10-135        -            126 SesA                 PF17107.5    122   8.9e-22   86.9   1.0   1   1   1.2e-24   9.8e-22   86.8   1.0     1   122     1   126     1   126 0.94 [subseq from] hypothetical protein AA0118_g11784 [Alternaria tenuissima]
RYN73312.1/10-135        -            126 SesA                 PF17107.5    122   8.9e-22   86.9   1.0   1   1   1.2e-24   9.8e-22   86.8   1.0     1   122     1   126     1   126 0.94 [subseq from] hypothetical protein AA0120_g12627 [Alternaria tenuissima] >RYN88138.1 hypothetical protein AA0119_g12122 [Alternaria tenuissima] >RYO04857.1 hypothetical protein AA0121_g12630 [Alternaria tenuissima]
OAA66663.1/10-160        -            151 SesA                 PF17107.5    122   9.1e-22   86.9   0.0   1   1   1.3e-24   1.1e-21   86.6   0.0     1   122     1   151     1   151 0.90 [subseq from] NACHT nucleoside triphosphatase [Sporothrix insectorum RCEF 264]
TVY20871.1/10-145        -            136 SesA                 PF17107.5    122   9.3e-22   86.9   0.3   1   1   1.3e-24   1.1e-21   86.7   0.3     1   122     1   136     1   136 0.89 [subseq from] Vegetative incompatibility protein HET-E-1 [Lachnellula arida]
OAL02353.1/12-140        -            129 SesA                 PF17107.5    122   9.3e-22   86.9   1.5   1   1   1.3e-24     1e-21   86.7   1.5     1   122     1   129     1   129 0.93 [subseq from] hypothetical protein IQ06DRAFT_115526 [Stagonospora sp. SRC1lsM3a]
RKL36573.1/11-134        -            124 SesA                 PF17107.5    122     1e-21   86.7   0.8   1   1   1.4e-24   1.1e-21   86.6   0.8     1   122     1   124     1   124 0.95 [subseq from] hypothetical protein BFJ72_g8122 [Fusarium proliferatum]
RDL42072.1/10-128        -            119 SesA                 PF17107.5    122   1.1e-21   86.7   3.0   1   1   1.5e-24   1.2e-21   86.5   3.0     1   122     1   119     1   119 0.99 [subseq from] hypothetical protein BP5553_02051 [Venustampulla echinocandica]
CZR65040.1/108-234       -            127 SesA                 PF17107.5    122   1.2e-21   86.6   0.1   1   1   1.6e-24   1.3e-21   86.4   0.1     2   122     1   127     1   127 0.85 [subseq from] uncharacterized protein PAC_14940 [Phialocephala subalpina]
KFY34676.1/10-127        -            118 SesA                 PF17107.5    122   1.2e-21   86.5   0.4   1   1   1.6e-24   1.3e-21   86.4   0.4     1   119     1   117     1   118 0.98 [subseq from] hypothetical protein V494_06557 [Pseudogymnoascus sp. VKM F-4513 (FW-928)]
PVH75164.1/10-145        -            136 SesA                 PF17107.5    122   1.2e-21   86.5   0.3   1   1   1.7e-24   1.4e-21   86.3   0.3     1   122     1   136     1   136 0.88 [subseq from] hypothetical protein DL98DRAFT_428067, partial [Cadophora sp. DSE1049]
RYO78692.1/7-131         -            125 SesA                 PF17107.5    122   1.3e-21   86.5   3.9   1   1   1.8e-24   1.4e-21   86.3   3.9     1   122     1   125     1   125 0.92 [subseq from] hypothetical protein DL762_008569 [Monosporascus cannonballus]
RYO90009.1/7-131         -            125 SesA                 PF17107.5    122   1.3e-21   86.5   3.9   1   1   1.8e-24   1.4e-21   86.3   3.9     1   122     1   125     1   125 0.92 [subseq from] hypothetical protein DL763_005461 [Monosporascus cannonballus]
RYP12095.1/7-131         -            125 SesA                 PF17107.5    122   1.3e-21   86.5   3.9   1   1   1.8e-24   1.4e-21   86.3   3.9     1   122     1   125     1   125 0.92 [subseq from] hypothetical protein DL766_009992 [Monosporascus sp. MC13-8B]
CZR65648.1/10-132        -            123 SesA                 PF17107.5    122   1.3e-21   86.4   2.8   1   1   1.8e-24   1.4e-21   86.3   2.8     1   119     1   122     1   123 0.87 [subseq from] uncharacterized protein PAC_15548 [Phialocephala subalpina]
PNP85102.1/11-134        -            124 SesA                 PF17107.5    122   1.3e-21   86.4   1.5   1   1   1.8e-24   1.4e-21   86.3   1.5     1   122     1   124     1   124 0.95 [subseq from] hypothetical protein FNYG_01627 [Fusarium nygamai]
XP_009158432.1/10-144    -            135 SesA                 PF17107.5    122   1.3e-21   86.4   1.1   1   1   2.2e-24   1.8e-21   85.9   1.1     1   122     1   135     1   135 0.84 [subseq from] hypothetical protein HMPREF1120_05991 [Exophiala dermatitidis NIH/UT8656] >EHY57971.1 hypothetical protein HMPREF1120_05991 [Exophiala dermatitidis NIH/UT8656]
OTA55289.1/10-134        -            125 SesA                 PF17107.5    122   1.4e-21   86.3   3.8   1   1   1.9e-24   1.5e-21   86.2   3.8     1   122     1   125     1   125 0.97 [subseq from] hypothetical protein K449DRAFT_177860 [Hypoxylon sp. EC38]
GAA84819.1/10-127        -            118 SesA                 PF17107.5    122   1.5e-21   86.2   5.8   1   1   2.1e-24   1.7e-21   86.0   5.8     1   122     1   118     1   118 0.96 [subseq from] hypothetical protein AKAW_02933 [Aspergillus kawachii IFO 4308]
GAT24581.1/10-127        -            118 SesA                 PF17107.5    122   1.5e-21   86.2   5.8   1   1   2.1e-24   1.7e-21   86.0   5.8     1   122     1   118     1   118 0.96 [subseq from] hypothetical protein RIB2604_01804110 [Aspergillus luchuensis]
KFY89381.1/13-153        -            141 SesA                 PF17107.5    122   1.6e-21   86.2   3.3   1   1   2.6e-24   2.1e-21   85.7   3.3     1   122     1   141     1   141 0.84 [subseq from] hypothetical protein V498_06457 [Pseudogymnoascus sp. VKM F-4517 (FW-2822)]
GES66253.1/10-136        -            127 SesA                 PF17107.5    122   1.6e-21   86.1   0.3   1   1   2.1e-24   1.7e-21   86.0   0.3     1   119     1   126     1   127 0.93 [subseq from] hypothetical protein ATETN484_0014022100 [Aspergillus terreus]
PQE32435.1/11-139        -            129 SesA                 PF17107.5    122   1.6e-21   86.1   2.7   1   1   2.2e-24   1.8e-21   86.0   2.7     1   122     1   129     1   129 0.94 [subseq from] Vegetative incompatibility HET-E-1 protein [Rutstroemia sp. NJR-2017a WRK4]
CEJ60587.1/12-135        -            124 SesA                 PF17107.5    122   1.6e-21   86.1   0.9   1   1   2.2e-24   1.8e-21   86.0   0.9     1   122     1   124     1   124 0.93 [subseq from] hypothetical protein PMG11_09156 [Penicillium brasilianum]
PNP76022.1/10-134        -            125 SesA                 PF17107.5    122   1.7e-21   86.0   1.8   1   1   2.3e-24   1.9e-21   85.9   1.8     1   122     1   125     1   125 0.90 [subseq from] hypothetical protein FNYG_10580 [Fusarium nygamai]
XP_016645615.1/10-129    -            120 SesA                 PF17107.5    122   1.7e-21   86.0   3.8   1   1   2.3e-24   1.9e-21   85.9   3.8     1   119     1   119     1   120 0.96 [subseq from] hypothetical protein SAPIO_CDS1631 [Scedosporium apiospermum] >KEZ45816.1 hypothetical protein SAPIO_CDS1631 [Scedosporium apiospermum]
OCL07889.1/10-140        -            131 SesA                 PF17107.5    122   1.8e-21   86.0   0.9   1   1   2.5e-24     2e-21   85.8   0.9     1   122     1   131     1   131 0.90 [subseq from] hypothetical protein AOQ84DRAFT_222459 [Glonium stellatum]
XP_024734328.1/10-133    -            124 SesA                 PF17107.5    122   1.8e-21   86.0   3.4   1   1   2.4e-24     2e-21   85.8   3.4     1   122     1   124     1   124 0.95 [subseq from] hypothetical protein K444DRAFT_665773 [Hyaloscypha bicolor E] >PMD57424.1 hypothetical protein K444DRAFT_665773 [Hyaloscypha bicolor E]
TGO15950.1/10-138        -            129 SesA                 PF17107.5    122   1.8e-21   85.9   0.9   1   1   2.5e-24     2e-21   85.8   0.9     1   122     1   129     1   129 0.93 [subseq from] hypothetical protein BTUL_0034g00740 [Botrytis tulipae]
TGO41110.1/11-138        -            128 SesA                 PF17107.5    122   1.9e-21   85.9   1.2   1   1   2.5e-24   2.1e-21   85.8   1.2     1   122     1   128     1   128 0.92 [subseq from] hypothetical protein BHYA_0026g00160 [Botrytis hyacinthi]
XP_031074457.1/11-133    -            123 SesA                 PF17107.5    122   1.9e-21   85.9   0.6   1   1   2.5e-24   2.1e-21   85.8   0.6     1   121     1   123     1   123 0.95 [subseq from] related to small s protein [Fusarium proliferatum ET1] >CZR32422.1 related to small s protein [Fusarium proliferatum ET1]
KFY51110.1/13-153        -            141 SesA                 PF17107.5    122     2e-21   85.8   3.1   1   1   3.3e-24   2.7e-21   85.4   3.1     1   122     1   141     1   141 0.84 [subseq from] hypothetical protein V496_08940 [Pseudogymnoascus sp. VKM F-4515 (FW-2607)]
RDW63383.1/11-224        -            214 SesA                 PF17107.5    122     2e-21   85.8   6.9   1   2   1.7e-05     0.014   24.9   0.0     1    53     1    53     1   102 0.80 [subseq from] hypothetical protein BP6252_10928 [Coleophoma cylindrospora]
RDW63383.1/11-224        -            214 SesA                 PF17107.5    122     2e-21   85.8   6.9   2   2   5.6e-17   4.6e-14   62.0   4.1    51   122   138   214   122   214 0.85 [subseq from] hypothetical protein BP6252_10928 [Coleophoma cylindrospora]
XP_016634754.1/11-134    -            124 SesA                 PF17107.5    122     2e-21   85.8   2.3   1   1   2.7e-24   2.2e-21   85.7   2.3     1   122     1   124     1   124 0.96 [subseq from] hypothetical protein Z520_03295 [Fonsecaea multimorphosa CBS 102226] >KIY00632.1 hypothetical protein Z520_03295 [Fonsecaea multimorphosa CBS 102226] >OAL19022.1 hypothetical protein AYO22_10351 [Fonsecaea multimorphosa]
XP_024742912.1/23-165    -            143 SesA                 PF17107.5    122     2e-21   85.8   2.4   1   1     3e-24   2.4e-21   85.5   2.4     1   122     1   143     1   143 0.85 [subseq from] hypothetical protein K444DRAFT_701509 [Hyaloscypha bicolor E] >PMD66008.1 hypothetical protein K444DRAFT_701509 [Hyaloscypha bicolor E]
PMD19918.1/11-136        -            126 SesA                 PF17107.5    122     2e-21   85.8   2.6   1   1   2.8e-24   2.3e-21   85.6   2.6     2   119     1   125     1   126 0.93 [subseq from] hypothetical protein NA56DRAFT_574848 [Pezoloma ericae]
XP_018073051.1/93-215    -            123 SesA                 PF17107.5    122   2.1e-21   85.8   1.8   1   1   2.9e-24   2.4e-21   85.6   1.8     1   121     1   123     1   123 0.94 [subseq from] hypothetical protein LY89DRAFT_774731 [Phialocephala scopiformis] >KUJ18696.1 hypothetical protein LY89DRAFT_774731 [Phialocephala scopiformis]
RYP91376.1/99-225        -            127 SesA                 PF17107.5    122   2.1e-21   85.8   5.4   1   1   2.8e-24   2.3e-21   85.6   5.4     1   122     1   127     1   127 0.94 [subseq from] hypothetical protein DL770_002516 [Monosporascus sp. CRB-9-2]
XP_022385377.1/10-131    -            122 SesA                 PF17107.5    122   2.1e-21   85.8   4.7   1   1   2.8e-24   2.3e-21   85.6   4.7     1   121     1   122     1   122 0.97 [subseq from] hypothetical protein ABOM_009958 [Aspergillus bombycis] >OGM41660.1 hypothetical protein ABOM_009958 [Aspergillus bombycis]
KAE8448858.1/11-140      -            130 SesA                 PF17107.5    122   2.2e-21   85.7   5.6   1   1     3e-24   2.5e-21   85.5   5.6     1   121     1   130     1   130 0.92 [subseq from] hypothetical protein EG329_008860 [Venturia inaequalis]
PGH23008.1/7-132         -            126 SesA                 PF17107.5    122   2.2e-21   85.6   0.4   1   1     3e-24   2.5e-21   85.5   0.4     1   122     1   126     1   126 0.99 [subseq from] hypothetical protein AJ80_02923 [Polytolypa hystricis UAMH7299]
PVH83511.1/11-139        -            129 SesA                 PF17107.5    122   2.3e-21   85.6   1.0   1   1   3.1e-24   2.5e-21   85.5   1.0     1   121     1   129     1   129 0.94 [subseq from] hypothetical protein DL98DRAFT_615812, partial [Cadophora sp. DSE1049]
OQV09529.1/14-137        -            124 SesA                 PF17107.5    122   2.3e-21   85.6   0.3   1   1   3.1e-24   2.5e-21   85.5   0.3     4   120     2   123     1   124 0.89 [subseq from] hypothetical protein CLAIMM_13642 [Cladophialophora immunda]
XP_016252499.1/14-137    -            124 SesA                 PF17107.5    122   2.3e-21   85.6   0.3   1   1   3.1e-24   2.5e-21   85.5   0.3     4   120     2   123     1   124 0.89 [subseq from] hypothetical protein PV07_03841 [Cladophialophora immunda] >KIW32283.1 hypothetical protein PV07_03841 [Cladophialophora immunda]
SMY24271.1/10-133        -            124 SesA                 PF17107.5    122   2.3e-21   85.6   1.4   1   1   3.1e-24   2.6e-21   85.5   1.4     1   119     1   123     1   124 0.92 [subseq from] unnamed protein product [Zymoseptoria tritici ST99CH_1A5]
TDZ21532.1/7-125         -            119 SesA                 PF17107.5    122   2.4e-21   85.5   2.2   1   1   3.3e-24   2.7e-21   85.4   2.2     1   121     1   119     1   119 0.94 [subseq from] hypothetical protein Cob_v005553 [Colletotrichum orbiculare MAFF 240422]
XP_007752153.1/12-140    -            129 SesA                 PF17107.5    122   2.4e-21   85.5   1.6   1   1   3.4e-24   2.8e-21   85.4   1.6     1   122     1   129     1   129 0.90 [subseq from] hypothetical protein A1O5_13397 [Cladophialophora psammophila CBS 110553] >EXJ53357.1 hypothetical protein A1O5_13397 [Cladophialophora psammophila CBS 110553]
TRX88753.1/56-175        -            120 SesA                 PF17107.5    122   2.5e-21   85.5   1.5   1   1   3.4e-24   2.7e-21   85.4   1.5     1   120     1   119     1   120 0.96 [subseq from] hypothetical protein FHL15_010323 [Xylaria flabelliformis]
XP_013321184.1/10-137    -            128 SesA                 PF17107.5    122   2.5e-21   85.5   0.6   1   1   3.4e-24   2.8e-21   85.3   0.6     1   121     1   128     1   128 0.94 [subseq from] hypothetical protein PV05_00806 [Exophiala xenobiotica] >KIW60600.1 hypothetical protein PV05_00806 [Exophiala xenobiotica]
SMQ50601.1/28-151        -            124 SesA                 PF17107.5    122   2.5e-21   85.5   1.0   1   1   3.4e-24   2.8e-21   85.3   1.0     1   119     1   123     1   124 0.93 [subseq from] unnamed protein product [Zymoseptoria tritici ST99CH_3D7]
SMR52414.1/10-133        -            124 SesA                 PF17107.5    122   2.5e-21   85.5   1.0   1   1   3.4e-24   2.8e-21   85.3   1.0     1   119     1   123     1   124 0.93 [subseq from] unnamed protein product [Zymoseptoria tritici ST99CH_1E4]
SMR53608.1/10-133        -            124 SesA                 PF17107.5    122   2.5e-21   85.5   1.0   1   1   3.4e-24   2.8e-21   85.3   1.0     1   119     1   123     1   124 0.93 [subseq from] unnamed protein product [Zymoseptoria tritici ST99CH_3D1]
XP_003852729.1/10-133    -            124 SesA                 PF17107.5    122   2.5e-21   85.5   1.0   1   1   3.4e-24   2.8e-21   85.3   1.0     1   119     1   123     1   124 0.93 [subseq from] hypothetical protein MYCGRDRAFT_71829 [Zymoseptoria tritici IPO323] >EGP87705.1 hypothetical protein MYCGRDRAFT_71829 [Zymoseptoria tritici IPO323]
XP_016253020.1/11-134    -            124 SesA                 PF17107.5    122   2.5e-21   85.5   2.7   1   1   3.4e-24   2.8e-21   85.3   2.7     1   122     1   124     1   124 0.96 [subseq from] hypothetical protein PV07_04325 [Cladophialophora immunda] >KIW32804.1 hypothetical protein PV07_04325 [Cladophialophora immunda] >OQU95388.1 NACHT domain-containing protein [Cladophialophora immunda]
TEA13274.1/7-125         -            119 SesA                 PF17107.5    122   2.6e-21   85.4   1.7   1   1   3.6e-24   2.9e-21   85.3   1.7     1   121     1   119     1   119 0.94 [subseq from] hypothetical protein C8034_v004820 [Colletotrichum sidae]
XP_022386995.1/10-133    -            124 SesA                 PF17107.5    122   2.7e-21   85.4   0.5   1   1   3.7e-24     3e-21   85.2   0.5     1   121     1   124     1   124 0.95 [subseq from] hypothetical protein ABOM_008653 [Aspergillus bombycis] >OGM43278.1 hypothetical protein ABOM_008653 [Aspergillus bombycis]
PVI00440.1/10-133        -            124 SesA                 PF17107.5    122   2.8e-21   85.3   0.4   1   1   3.7e-24   3.1e-21   85.2   0.4     1   119     1   122     1   124 0.97 [subseq from] hypothetical protein DM02DRAFT_473949, partial [Periconia macrospinosa]
EMR69179.1/428-546       -            119 SesA                 PF17107.5    122   2.9e-21   85.3   2.0   1   1     4e-24   3.3e-21   85.1   2.0     1   121     1   119     1   119 0.95 [subseq from] putative mannose-6-phosphate isomerase protein [Eutypa lata UCREL1]
XP_009253803.1/689-818   -            130 SesA                 PF17107.5    122     3e-21   85.2   0.3   1   1   4.2e-24   3.4e-21   85.0   0.3     1   122     1   130     1   130 0.87 [subseq from] hypothetical protein FPSE_02409 [Fusarium pseudograminearum CS3096] >EKJ77331.1 hypothetical protein FPSE_02409 [Fusarium pseudograminearum CS3096]
PMD44846.1/10-129        -            120 SesA                 PF17107.5    122   3.2e-21   85.2   1.5   1   1   4.3e-24   3.5e-21   85.0   1.5     1   111     1   119     1   120 0.93 [subseq from] hypothetical protein L207DRAFT_541238 [Hyaloscypha variabilis F]
KFY89882.1/11-143        -            133 SesA                 PF17107.5    122   3.2e-21   85.1   2.5   1   1   4.5e-24   3.6e-21   85.0   2.5     1   122     1   133     1   133 0.90 [subseq from] hypothetical protein V500_05446 [Pseudogymnoascus sp. VKM F-4518 (FW-2643)]
CVK85018.1/11-134        -            124 SesA                 PF17107.5    122   3.3e-21   85.1   1.3   1   1   4.5e-24   3.7e-21   85.0   1.3     1   122     1   124     1   124 0.95 [subseq from] related to small s protein [Fusarium mangiferae]
KUL88478.1/10-132        -            123 SesA                 PF17107.5    122   3.4e-21   85.1   0.5   1   1   4.6e-24   3.8e-21   84.9   0.5     1   122     1   123     1   123 0.97 [subseq from] hypothetical protein ZTR_05452 [Talaromyces verruculosus]
XP_009223669.1/10-137    -            128 SesA                 PF17107.5    122   3.7e-21   85.0   0.2   1   1     5e-24   4.1e-21   84.8   0.2     1   122     1   128     1   128 0.91 [subseq from] hypothetical protein GGTG_07581 [Gaeumannomyces tritici R3-111a-1] >EJT73725.1 hypothetical protein GGTG_07581 [Gaeumannomyces tritici R3-111a-1]
XP_030997832.1/11-141    -            131 SesA                 PF17107.5    122   3.7e-21   85.0   0.2   1   1     5e-24   4.1e-21   84.8   0.2     1   118     1   130     1   131 0.93 [subseq from] uncharacterized protein E0L32_004116 [Phialemoniopsis curvata] >TPX16121.1 hypothetical protein E0L32_004116 [Phialemoniopsis curvata]
RYN19215.1/12-138        -            127 SesA                 PF17107.5    122   4.2e-21   84.8   0.8   1   1   5.7e-24   4.7e-21   84.6   0.8     1   120     1   127     1   127 0.93 [subseq from] hypothetical protein AA0115_g10835 [Alternaria tenuissima] >RYN86473.1 hypothetical protein AA0119_g12859 [Alternaria tenuissima] >RYO07628.1 hypothetical protein AA0121_g11710 [Alternaria tenuissima] >RYO66098.1 hypothetical protein AA0116_g2884 [Alternaria tenuissima]
TDZ33399.1/7-125         -            119 SesA                 PF17107.5    122   4.3e-21   84.7   2.1   1   1   5.9e-24   4.8e-21   84.6   2.1     1   121     1   119     1   119 0.94 [subseq from] hypothetical protein C8035_v010887 [Colletotrichum spinosum]
CZR68365.1/10-133        -            124 SesA                 PF17107.5    122   4.8e-21   84.6   0.7   1   1   6.5e-24   5.3e-21   84.4   0.7     1   122     1   124     1   124 0.97 [subseq from] uncharacterized protein PAC_18264 [Phialocephala subalpina]
XP_001911239.1/10-134    -            125 SesA                 PF17107.5    122   4.8e-21   84.6   0.2   1   1   6.6e-24   5.4e-21   84.4   0.2     1   122     1   125     1   125 0.96 [subseq from] uncharacterized protein PODANS_2_4800 [Podospora anserina S mat+] >CAP73064.1 unnamed protein product [Podospora anserina S mat+] >CDP25464.1 Putative protein of unknown function [Podospora anserina S mat+]
RYP75781.1/10-131        -            122 SesA                 PF17107.5    122   5.4e-21   84.4   0.0   1   1   7.3e-24     6e-21   84.3   0.0     1   121     1   122     1   122 0.96 [subseq from] hypothetical protein DL770_007344 [Monosporascus sp. CRB-9-2]
RYC58805.1/11-145        -            135 SesA                 PF17107.5    122   5.5e-21   84.4   1.5   1   1   7.6e-24   6.2e-21   84.2   1.5     1   120     1   134     1   135 0.92 [subseq from] hypothetical protein CHU98_g7404 [Xylaria longipes]
PVH72461.1/12-138        -            127 SesA                 PF17107.5    122   5.7e-21   84.3   0.1   1   1   7.7e-24   6.3e-21   84.2   0.1     1   119     1   126     1   127 0.94 [subseq from] hypothetical protein DL98DRAFT_595994 [Cadophora sp. DSE1049]
APA15386.1/11-138        -            128 SesA                 PF17107.5    122   5.7e-21   84.3   3.7   1   1   7.9e-24   6.4e-21   84.2   3.7     1   122     1   128     1   128 0.93 [subseq from] hypothetical protein sscle_14g101560 [Sclerotinia sclerotiorum 1980 UF-70]
XP_001590281.1/11-138    -            128 SesA                 PF17107.5    122   5.7e-21   84.3   3.7   1   1   7.9e-24   6.4e-21   84.2   3.7     1   122     1   128     1   128 0.93 [subseq from] hypothetical protein SS1G_09046 [Sclerotinia sclerotiorum 1980 UF-70] >EDN93180.1 hypothetical protein SS1G_09046 [Sclerotinia sclerotiorum 1980 UF-70]
XP_007913577.1/28-150    -            123 SesA                 PF17107.5    122   5.8e-21   84.3   1.7   1   1   7.9e-24   6.4e-21   84.2   1.7     1   122     1   123     1   123 0.96 [subseq from] hypothetical protein UCRPA7_2885 [Phaeoacremonium minimum UCRPA7] >EOO01635.1 hypothetical protein UCRPA7_2885 [Phaeoacremonium minimum UCRPA7]
ORY13035.1/45-171        -            127 SesA                 PF17107.5    122   5.9e-21   84.3   1.1   1   1     8e-24   6.5e-21   84.1   1.1     1   117     1   124     1   127 0.90 [subseq from] hypothetical protein BCR34DRAFT_613592 [Clohesyomyces aquaticus]
CZR69246.1/10-143        -            134 SesA                 PF17107.5    122     6e-21   84.3   0.9   1   1   8.7e-24   7.1e-21   84.0   0.9     1   116     1   131     1   134 0.86 [subseq from] uncharacterized protein PAC_19146 [Phialocephala subalpina]
RYP51952.1/7-125         -            119 SesA                 PF17107.5    122   6.5e-21   84.1   0.3   1   1   8.8e-24   7.2e-21   84.0   0.3     1   121     1   119     1   119 0.95 [subseq from] hypothetical protein DL768_002828 [Monosporascus sp. mg162]
TGO32435.1/10-138        -            129 SesA                 PF17107.5    122   7.1e-21   84.0   1.4   1   1   9.6e-24   7.9e-21   83.9   1.4     1   122     1   129     1   129 0.91 [subseq from] hypothetical protein BHYA_0318g00100 [Botrytis hyacinthi]
RYP23466.1/7-135         -            129 SesA                 PF17107.5    122   8.2e-21   83.8   0.1   1   1   1.1e-23   9.1e-21   83.7   0.1     1   122     1   129     1   129 0.90 [subseq from] hypothetical protein DL767_008823 [Monosporascus sp. MG133]
PMD15288.1/10-139        -            130 SesA                 PF17107.5    122   8.3e-21   83.8   1.6   1   1   1.1e-23   9.3e-21   83.7   1.6     1   119     1   129     1   130 0.88 [subseq from] hypothetical protein NA56DRAFT_709958 [Pezoloma ericae]
KFY86821.1/10-150        -            141 SesA                 PF17107.5    122   8.5e-21   83.8   0.3   1   1   1.2e-23     1e-20   83.5   0.3     1   121     1   141     1   141 0.89 [subseq from] hypothetical protein V500_07367 [Pseudogymnoascus sp. VKM F-4518 (FW-2643)]
OTA67753.1/10-139        -            130 SesA                 PF17107.5    122   8.6e-21   83.8   4.6   1   1   1.2e-23   9.7e-21   83.6   4.6     1   122     1   130     1   130 0.79 [subseq from] hypothetical protein K449DRAFT_429845 [Hypoxylon sp. EC38]
PMD20004.1/12-141        -            130 SesA                 PF17107.5    122   8.6e-21   83.8   2.8   1   1   1.2e-23   9.6e-21   83.6   2.8     1   122     1   130     1   130 0.90 [subseq from] hypothetical protein NA56DRAFT_705245 [Pezoloma ericae]
XP_020128434.1/10-137    -            128 SesA                 PF17107.5    122   8.7e-21   83.7   1.2   1   1   1.2e-23   9.7e-21   83.6   1.2     1   122     1   128     1   128 0.91 [subseq from] hypothetical protein BKCO1_4000046 [Diplodia corticola] >OJD32174.1 hypothetical protein BKCO1_4000046 [Diplodia corticola]
KOS40917.1/13-135        -            123 SesA                 PF17107.5    122   8.7e-21   83.7   1.8   1   1   1.2e-23   9.7e-21   83.6   1.8     3   117     1   122     1   123 0.91 [subseq from] hypothetical protein ACN38_g8216 [Penicillium nordicum]
XP_018380602.1/10-135    -            126 SesA                 PF17107.5    122   8.8e-21   83.7   1.1   1   1   1.2e-23   9.8e-21   83.6   1.1     1   122     1   126     1   126 0.94 [subseq from] hypothetical protein CC77DRAFT_483198 [Alternaria alternata] >OAG15181.1 hypothetical protein CC77DRAFT_483198 [Alternaria alternata] >RYN70873.1 hypothetical protein AA0117_g10089 [Alternaria alternata]
KFY66374.1/10-127        -            118 SesA                 PF17107.5    122     9e-21   83.7   0.6   1   1   1.2e-23     1e-20   83.6   0.6     1   119     1   117     1   118 0.97 [subseq from] hypothetical protein V496_02098 [Pseudogymnoascus sp. VKM F-4515 (FW-2607)] >KFY89963.1 hypothetical protein V498_06235 [Pseudogymnoascus sp. VKM F-4517 (FW-2822)]
KAA6414324.1/11-137      -            127 SesA                 PF17107.5    122   9.1e-21   83.7   0.3   1   1   1.2e-23     1e-20   83.5   0.3     1   121     1   127     1   127 0.90 [subseq from] hypothetical protein FRX48_02687 [Umbilicaria pustulata]
RYP56283.1/19-137        -            119 SesA                 PF17107.5    122   9.6e-21   83.6   0.8   1   1   1.3e-23   1.1e-20   83.5   0.8     1   121     1   119     1   119 0.95 [subseq from] hypothetical protein DL771_012070 [Monosporascus sp. 5C6A]
RYP81984.1/12-129        -            118 SesA                 PF17107.5    122   9.8e-21   83.6   0.7   1   1   1.4e-23   1.1e-20   83.4   0.7     1   122     1   118     1   118 0.98 [subseq from] hypothetical protein DL770_005745 [Monosporascus sp. CRB-9-2]
OQD98803.1/12-134        -            123 SesA                 PF17107.5    122     1e-20   83.6   0.7   1   1   1.4e-23   1.1e-20   83.4   0.7     3   117     1   122     1   123 0.92 [subseq from] hypothetical protein PENSOL_c008G00503 [Penicillium solitum]
KAE8441277.1/11-142      -            132 SesA                 PF17107.5    122     1e-20   83.5   1.6   1   1   1.4e-23   1.2e-20   83.3   1.6     1   122     1   132     1   132 0.89 [subseq from] hypothetical protein EG329_005543 [Venturia inaequalis]
KFY32370.1/8-131         -            124 SesA                 PF17107.5    122     1e-20   83.5   0.6   1   1   1.4e-23   1.2e-20   83.3   0.6     1   121     1   124     1   124 0.92 [subseq from] hypothetical protein V493_00267 [Pseudogymnoascus sp. VKM F-4281 (FW-2241)]
KFA80366.1/10-134        -            125 SesA                 PF17107.5    122   1.1e-20   83.5   3.1   1   1   1.4e-23   1.2e-20   83.3   3.1     1   121     1   125     1   125 0.95 [subseq from] hypothetical protein S40288_10153 [Stachybotrys chartarum IBT 40288]
CRL26583.1/13-135        -            123 SesA                 PF17107.5    122   1.1e-20   83.5   1.0   1   1   1.5e-23   1.2e-20   83.3   1.0     3   117     1   122     1   123 0.92 [subseq from] unnamed protein product [Penicillium camemberti]
KAE8454648.1/10-145      -            136 SesA                 PF17107.5    122   1.1e-20   83.4   2.0   1   1   1.5e-23   1.2e-20   83.3   2.0     1   122     1   136     1   136 0.92 [subseq from] hypothetical protein EG329_000271 [Venturia inaequalis]
RYP65643.1/65-192        -            128 SesA                 PF17107.5    122   1.1e-20   83.4   0.1   1   1   1.5e-23   1.2e-20   83.3   0.1     1   120     1   127     1   128 0.91 [subseq from] hypothetical protein DL771_008195 [Monosporascus sp. 5C6A]
KGO41811.1/12-134        -            123 SesA                 PF17107.5    122   1.2e-20   83.3   1.0   1   1   1.6e-23   1.3e-20   83.2   1.0     3   117     1   122     1   123 0.92 [subseq from] hypothetical protein PEXP_108170 [Penicillium expansum]
XP_016594828.1/12-134    -            123 SesA                 PF17107.5    122   1.2e-20   83.3   1.0   1   1   1.6e-23   1.3e-20   83.2   1.0     3   117     1   122     1   123 0.92 [subseq from] hypothetical protein PEX2_107180 [Penicillium expansum] >KGO52059.1 hypothetical protein PEX2_107180 [Penicillium expansum] >KGO65794.1 hypothetical protein PEX1_083620 [Penicillium expansum]
VBB75544.1/10-134        -            125 SesA                 PF17107.5    122   1.2e-20   83.3   0.3   1   1   1.6e-23   1.3e-20   83.2   0.3     1   122     1   125     1   125 0.96 [subseq from] Putative protein of unknown function [Podospora comata]
RBQ86050.1/10-134        -            125 SesA                 PF17107.5    122   1.2e-20   83.3   0.5   1   1   1.7e-23   1.4e-20   83.1   0.5     1   122     1   125     1   125 0.92 [subseq from] hypothetical protein FVER53263_13750 [Fusarium verticillioides]
XP_018761993.1/10-134    -            125 SesA                 PF17107.5    122   1.2e-20   83.3   0.5   1   1   1.7e-23   1.4e-20   83.1   0.5     1   122     1   125     1   125 0.92 [subseq from] hypothetical protein FVEG_13750 [Fusarium verticillioides 7600] >EWG55802.1 hypothetical protein FVEG_13750 [Fusarium verticillioides 7600]
OIW22522.1/10-134        -            125 SesA                 PF17107.5    122   1.2e-20   83.3   0.1   1   1   1.7e-23   1.4e-20   83.1   0.1     1   117     1   123     1   125 0.95 [subseq from] hypothetical protein CONLIGDRAFT_650532 [Coniochaeta ligniaria NRRL 30616]
XP_007800592.1/10-137    -            128 SesA                 PF17107.5    122   1.3e-20   83.2   0.3   1   1   1.7e-23   1.4e-20   83.1   0.3     1   121     1   128     1   128 0.96 [subseq from] hypothetical protein EPUS_09357 [Endocarpon pusillum Z07020] >ERF73759.1 hypothetical protein EPUS_09357 [Endocarpon pusillum Z07020]
XP_018384309.1/10-137    -            128 SesA                 PF17107.5    122   1.3e-20   83.2   2.4   1   1   1.7e-23   1.4e-20   83.0   2.4     1   122     1   128     1   128 0.91 [subseq from] hypothetical protein CC77DRAFT_992076 [Alternaria alternata] >OAG18888.1 hypothetical protein CC77DRAFT_992076 [Alternaria alternata]
KAE8448727.1/12-162      -            151 SesA                 PF17107.5    122   1.3e-20   83.1   0.0   1   1     3e-23   2.4e-20   82.3   0.0     1   122     1   151     1   151 0.83 [subseq from] hypothetical protein EG329_008942 [Venturia inaequalis]
KND93066.1/10-130        -            121 SesA                 PF17107.5    122   1.4e-20   83.1   0.2   1   1   1.8e-23   1.5e-20   83.0   0.2     1   121     1   121     1   121 0.95 [subseq from] hypothetical protein TOPH_02094 [Tolypocladium ophioglossoides CBS 100239]
PSN68727.1/10-136        -            127 SesA                 PF17107.5    122   1.5e-20   83.0   1.2   1   1     2e-23   1.7e-20   82.8   1.2     1   121     1   127     1   127 0.92 [subseq from] hypothetical protein BS50DRAFT_520818 [Corynespora cassiicola Philippines]
OQN96222.1/11-136        -            126 SesA                 PF17107.5    122   1.5e-20   83.0   0.0   1   1     2e-23   1.7e-20   82.8   0.0     1   122     1   126     1   126 0.96 [subseq from] hypothetical protein B0A48_17784 [Rachicladosporium antarcticum]
KXX73153.1/7-134         -            128 SesA                 PF17107.5    122   1.5e-20   82.9   1.1   1   1   2.1e-23   1.7e-20   82.8   1.1     1   122     1   128     1   128 0.94 [subseq from] Vegetative incompatibility protein HET-E-1 [Madurella mycetomatis]
RBR04364.1/11-134        -            124 SesA                 PF17107.5    122   1.6e-20   82.9   1.0   1   1   2.1e-23   1.7e-20   82.8   1.0     1   122     1   124     1   124 0.95 [subseq from] hypothetical protein FVER53590_00104 [Fusarium verticillioides]
XP_018742107.1/11-134    -            124 SesA                 PF17107.5    122   1.6e-20   82.9   1.0   1   1   2.1e-23   1.7e-20   82.8   1.0     1   122     1   124     1   124 0.95 [subseq from] hypothetical protein FVEG_00104 [Fusarium verticillioides 7600] >EWG35916.1 hypothetical protein FVEG_00104 [Fusarium verticillioides 7600]
CZS94883.1/10-155        -            146 SesA                 PF17107.5    122   1.6e-20   82.9   1.5   1   1   2.6e-23   2.2e-20   82.5   1.5     1   119     1   145     1   146 0.83 [subseq from] uncharacterized protein RCO7_06513 [Rhynchosporium commune]
CZT11321.1/10-155        -            146 SesA                 PF17107.5    122   1.6e-20   82.9   1.5   1   1   2.6e-23   2.2e-20   82.5   1.5     1   119     1   145     1   146 0.83 [subseq from] uncharacterized protein RAG0_15493 [Rhynchosporium agropyri]
TRX87819.1/12-139        -            128 SesA                 PF17107.5    122   1.6e-20   82.9   0.2   1   1   2.2e-23   1.8e-20   82.7   0.2     1   122     1   128     1   128 0.93 [subseq from] hypothetical protein FHL15_011278 [Xylaria flabelliformis]
XP_016645556.1/33-154    -            122 SesA                 PF17107.5    122   1.6e-20   82.9   0.2   1   1   2.2e-23   1.8e-20   82.7   0.2     1   121     1   122     1   122 0.96 [subseq from] hypothetical protein SAPIO_CDS1557 [Scedosporium apiospermum] >KEZ45757.1 hypothetical protein SAPIO_CDS1557 [Scedosporium apiospermum]
XP_022469983.1/107-225   -            119 SesA                 PF17107.5    122   1.7e-20   82.8   1.3   1   1   2.3e-23   1.9e-20   82.7   1.3     1   121     1   119     1   119 0.94 [subseq from] hypothetical protein CORC01_11893 [Colletotrichum orchidophilum] >OHE92815.1 hypothetical protein CORC01_11893 [Colletotrichum orchidophilum]
KXX73215.1/7-135         -            129 SesA                 PF17107.5    122   1.7e-20   82.8   2.3   1   1   2.3e-23   1.9e-20   82.6   2.3     1   122     1   129     1   129 0.91 [subseq from] Vegetative incompatibility protein HET-E-1, partial [Madurella mycetomatis]
PVH78540.1/10-139        -            130 SesA                 PF17107.5    122   1.8e-20   82.7   0.2   1   1   2.5e-23     2e-20   82.6   0.2     1   122     1   130     1   130 0.87 [subseq from] hypothetical protein DL98DRAFT_550080 [Cadophora sp. DSE1049]
SCV30647.1/11-128        -            118 SesA                 PF17107.5    122   1.8e-20   82.7   0.5   1   1   2.4e-23     2e-20   82.6   0.5     2   122     1   118     1   118 0.97 [subseq from] uncharacterized protein FFB14_03155 [Fusarium fujikuroi]
GAM35567.1/10-130        -            121 SesA                 PF17107.5    122   1.9e-20   82.7   0.8   1   1   2.5e-23   2.1e-20   82.5   0.8     1   121     1   121     1   121 0.99 [subseq from] hypothetical protein TCE0_017f04000 [Talaromyces cellulolyticus]
CRG92548.1/1037-1161     -            125 SesA                 PF17107.5    122   1.9e-20   82.6   0.3   1   1   2.7e-23   2.2e-20   82.4   0.3     7   122     1   125     1   125 0.91 [subseq from] Myosin-13 [Talaromyces islandicus]
XP_018063389.1/10-142    -            133 SesA                 PF17107.5    122     2e-20   82.6   1.1   1   1   2.8e-23   2.3e-20   82.4   1.1     1   122     1   133     1   133 0.88 [subseq from] hypothetical protein LY89DRAFT_788448 [Phialocephala scopiformis] >KUJ09034.1 hypothetical protein LY89DRAFT_788448 [Phialocephala scopiformis]
PQE13327.1/4-132         -            129 SesA                 PF17107.5    122   2.1e-20   82.5   2.0   1   1   2.9e-23   2.3e-20   82.4   2.0     1   122     1   129     1   129 0.94 [subseq from] Vegetative incompatibility HET-E-1 protein [Rutstroemia sp. NJR-2017a BVV2]
KXX77768.1/10-131        -            122 SesA                 PF17107.5    122   2.1e-20   82.5   0.5   1   1   2.9e-23   2.4e-20   82.3   0.5     1   122     1   122     1   122 0.94 [subseq from] Vegetative incompatibility protein HET-E-1 [Madurella mycetomatis] >KXX81101.1 Vegetative incompatibility protein HET-E-1 [Madurella mycetomatis]
RYP41559.1/7-135         -            129 SesA                 PF17107.5    122   2.1e-20   82.5   0.8   1   1   2.9e-23   2.4e-20   82.3   0.8     1   122     1   129     1   129 0.93 [subseq from] hypothetical protein DL768_010475 [Monosporascus sp. mg162]
OQV04090.1/11-139        -            129 SesA                 PF17107.5    122   2.2e-20   82.4   0.5   1   1   3.3e-23   2.7e-20   82.2   0.5     1   122     1   129     1   129 0.88 [subseq from] NACHT domain-containing protein isoform 1 [Cladophialophora immunda]
KAE8447877.1/10-134      -            125 SesA                 PF17107.5    122   2.2e-20   82.4   0.3   1   1   3.1e-23   2.5e-20   82.2   0.3     1   121     1   125     1   125 0.93 [subseq from] hypothetical protein EG329_010106 [Venturia inaequalis]
PGH12448.1/10-134        -            125 SesA                 PF17107.5    122   2.3e-20   82.4   0.6   1   1   3.1e-23   2.5e-20   82.2   0.6     1   122     1   125     1   125 0.97 [subseq from] hypothetical protein AJ79_04284 [Helicocarpus griseus UAMH5409]
XP_031079818.1/13-179    -            167 SesA                 PF17107.5    122   2.4e-20   82.3   0.1   1   1   3.4e-23   2.8e-20   82.1   0.1     5   119     2   165     1   167 0.94 [subseq from] uncharacterized protein FPRO_05583 [Fusarium proliferatum ET1] >CZR39225.1 uncharacterized protein FPRO_05583 [Fusarium proliferatum ET1]
KAE8448537.1/7-148       -            142 SesA                 PF17107.5    122   2.4e-20   82.3   0.5   1   1   3.9e-23   3.2e-20   81.9   0.5     1   119     1   141     1   142 0.97 [subseq from] hypothetical protein EG329_009418 [Venturia inaequalis]
KFZ16661.1/11-143        -            133 SesA                 PF17107.5    122   2.5e-20   82.3   1.6   1   1   3.4e-23   2.8e-20   82.1   1.6     1   122     1   133     1   133 0.89 [subseq from] hypothetical protein V502_04977 [Pseudogymnoascus sp. VKM F-4520 (FW-2644)]
PMD46369.1/10-132        -            123 SesA                 PF17107.5    122   2.5e-20   82.3   0.1   1   1   3.3e-23   2.7e-20   82.1   0.1     1   117     1   122     1   123 0.95 [subseq from] hypothetical protein L207DRAFT_211376 [Hyaloscypha variabilis F]
RYP47456.1/7-135         -            129 SesA                 PF17107.5    122   2.6e-20   82.2   0.1   1   1   3.5e-23   2.9e-20   82.1   0.1     1   122     1   129     1   129 0.92 [subseq from] hypothetical protein DL768_006481 [Monosporascus sp. mg162]
RYP03189.1/7-135         -            129 SesA                 PF17107.5    122   2.6e-20   82.2   0.2   1   1   3.5e-23   2.9e-20   82.1   0.2     1   122     1   129     1   129 0.91 [subseq from] hypothetical protein DL765_010574 [Monosporascus sp. GIB2]
PSN73300.1/33-157        -            125 SesA                 PF17107.5    122   2.7e-20   82.2   0.7   1   1   3.6e-23     3e-20   82.0   0.7     3   121     1   125     1   125 0.93 [subseq from] hypothetical protein BS50DRAFT_616712 [Corynespora cassiicola Philippines]
CZR55223.1/7-130         -            124 SesA                 PF17107.5    122   2.7e-20   82.2   2.2   1   1     4e-23   3.2e-20   81.9   2.2     1   119     1   123     1   124 0.92 [subseq from] uncharacterized protein PAC_05110 [Phialocephala subalpina]
XP_016640961.1/10-155    -            146 SesA                 PF17107.5    122   2.7e-20   82.2   6.4   1   1   4.9e-22     4e-19   78.4   6.4     1   120     1   146     1   146 0.89 [subseq from] hypothetical protein SAPIO_CDS7240 [Scedosporium apiospermum] >KEZ41162.1 hypothetical protein SAPIO_CDS7240 [Scedosporium apiospermum]
OIW35436.1/10-135        -            126 SesA                 PF17107.5    122   2.7e-20   82.1   2.2   1   1   3.7e-23   3.1e-20   82.0   2.2     1   122     1   126     1   126 0.86 [subseq from] hypothetical protein CONLIGDRAFT_676357 [Coniochaeta ligniaria NRRL 30616]
PMD13730.1/10-140        -            131 SesA                 PF17107.5    122   2.7e-20   82.1   4.7   1   1   3.7e-23   3.1e-20   82.0   4.7     1   122     1   131     1   131 0.89 [subseq from] hypothetical protein NA56DRAFT_755501 [Pezoloma ericae]
THV49265.1/10-138        -            129 SesA                 PF17107.5    122   2.7e-20   82.1   0.2   1   1   3.7e-23     3e-20   82.0   0.2     1   122     1   129     1   129 0.91 [subseq from] hypothetical protein BGAL_0204g00200 [Botrytis galanthina]
XP_018060833.1/12-146    -            135 SesA                 PF17107.5    122   2.7e-20   82.1   0.1   1   1   3.8e-23   3.1e-20   82.0   0.1     3   122     1   135     1   135 0.90 [subseq from] hypothetical protein LY89DRAFT_692455 [Phialocephala scopiformis] >KUJ06478.1 hypothetical protein LY89DRAFT_692455 [Phialocephala scopiformis]
RDW57467.1/10-138        -            129 SesA                 PF17107.5    122   2.9e-20   82.1   2.4   1   1     4e-23   3.3e-20   81.9   2.4     1   122     1   129     1   129 0.85 [subseq from] hypothetical protein BP6252_13805 [Coleophoma cylindrospora]
XP_024740830.1/10-138    -            129 SesA                 PF17107.5    122   2.9e-20   82.0   1.1   1   1   4.2e-23   3.5e-20   81.8   1.1     1   119     1   129     1   129 0.87 [subseq from] hypothetical protein K444DRAFT_714819 [Hyaloscypha bicolor E] >PMD63926.1 hypothetical protein K444DRAFT_714819 [Hyaloscypha bicolor E]
OCK96107.1/10-133        -            124 SesA                 PF17107.5    122   2.9e-20   82.0   0.7   1   1     4e-23   3.2e-20   81.9   0.7     1   121     1   124     1   124 0.93 [subseq from] hypothetical protein K441DRAFT_553518, partial [Cenococcum geophilum 1.58]
KAE8447855.1/11-142      -            132 SesA                 PF17107.5    122     3e-20   82.0   2.0   1   1   4.2e-23   3.5e-20   81.8   2.0     1   122     1   132     1   132 0.89 [subseq from] hypothetical protein EG329_010084 [Venturia inaequalis]
ESZ92527.1/11-136        -            126 SesA                 PF17107.5    122     3e-20   82.0   2.6   1   1   4.2e-23   3.4e-20   81.8   2.6     1   115     1   125     1   126 0.92 [subseq from] hypothetical protein SBOR_7099 [Sclerotinia borealis F-4128]
KXX78916.1/7-135         -            129 SesA                 PF17107.5    122   3.1e-20   82.0   2.2   1   1   4.2e-23   3.4e-20   81.8   2.2     1   122     1   129     1   129 0.91 [subseq from] Vegetative incompatibility protein HET-E-1 [Madurella mycetomatis]
OCL11066.1/12-138        -            127 SesA                 PF17107.5    122   3.1e-20   81.9   0.3   1   1   4.3e-23   3.5e-20   81.8   0.3     1   122     1   127     1   127 0.94 [subseq from] hypothetical protein AOQ84DRAFT_387090 [Glonium stellatum]
RYC60157.1/10-157        -            148 SesA                 PF17107.5    122   3.3e-20   81.9   4.0   1   1   1.1e-22   8.8e-20   80.5   4.0     1   119     1   147     1   148 0.92 [subseq from] hypothetical protein CHU98_g6055 [Xylaria longipes]
OAK93485.1/11-130        -            120 SesA                 PF17107.5    122   3.5e-20   81.8   3.0   1   1   4.7e-23   3.8e-20   81.7   3.0     1   118     1   118     1   120 0.92 [subseq from] hypothetical protein IQ06DRAFT_94971 [Stagonospora sp. SRC1lsM3a]
OTA91944.1/10-139        -            130 SesA                 PF17107.5    122   3.5e-20   81.8   4.8   1   1   4.8e-23   3.9e-20   81.6   4.8     1   122     1   130     1   130 0.80 [subseq from] hypothetical protein M434DRAFT_32216 [Hypoxylon sp. CO27-5]
OBT55950.1/8-131         -            124 SesA                 PF17107.5    122   3.6e-20   81.8   1.2   1   1   4.9e-23     4e-20   81.6   1.2     1   120     1   123     1   124 0.92 [subseq from] hypothetical protein VE04_03623 [Pseudogymnoascus sp. 24MN13]
OCL11351.1/10-140        -            131 SesA                 PF17107.5    122   3.6e-20   81.8   1.2   1   1     5e-23   4.1e-20   81.6   1.2     1   122     1   131     1   131 0.89 [subseq from] hypothetical protein AOQ84DRAFT_229496 [Glonium stellatum]
CVK86993.1/13-179        -            167 SesA                 PF17107.5    122   3.6e-20   81.8   0.1   1   1   5.3e-23   4.3e-20   81.5   0.1     5   119     2   165     1   167 0.94 [subseq from] uncharacterized protein FPRN_05416 [Fusarium proliferatum]
KUM58232.1/13-135        -            123 SesA                 PF17107.5    122   3.7e-20   81.7   1.0   1   1     5e-23   4.1e-20   81.6   1.0     3   117     1   122     1   123 0.90 [subseq from] hypothetical protein ACN42_g8925 [Penicillium freii]
RMJ08405.1/10-140        -            131 SesA                 PF17107.5    122   3.7e-20   81.7   3.2   1   1   5.1e-23   4.2e-20   81.5   3.2     1   121     1   131     1   131 0.88 [subseq from] hypothetical protein CDV36_011992 [Fusarium sp. AF-12]
RSL88327.1/10-140        -            131 SesA                 PF17107.5    122   3.7e-20   81.7   3.2   1   1   5.1e-23   4.2e-20   81.5   3.2     1   121     1   131     1   131 0.88 [subseq from] hypothetical protein CEP52_015262 [Fusarium sp. AF-4]
PMD21299.1/10-140        -            131 SesA                 PF17107.5    122   3.8e-20   81.7   2.3   1   1   5.2e-23   4.2e-20   81.5   2.3     1   122     1   131     1   131 0.92 [subseq from] hypothetical protein NA56DRAFT_645595 [Pezoloma ericae]
CZR67413.1/10-137        -            128 SesA                 PF17107.5    122   3.9e-20   81.6   1.5   1   1   5.3e-23   4.3e-20   81.5   1.5     1   119     1   127     1   128 0.90 [subseq from] uncharacterized protein PAC_17312 [Phialocephala subalpina]
RYP17500.1/7-135         -            129 SesA                 PF17107.5    122     4e-20   81.6   1.4   1   1   5.4e-23   4.4e-20   81.5   1.4     1   122     1   129     1   129 0.93 [subseq from] hypothetical protein DL765_004464 [Monosporascus sp. GIB2]
PCH07934.1/10-130        -            121 SesA                 PF17107.5    122   4.3e-20   81.5   0.4   1   1   5.9e-23   4.8e-20   81.4   0.4     1   121     1   121     1   121 0.99 [subseq from] Hypothetical protein PENO1_009370 [Penicillium sp. 'occitanis'] >PCH09904.1 hypothetical protein PENOC_006580 [Penicillium sp. 'occitanis']
XP_007779055.1/8-130     -            123 SesA                 PF17107.5    122   4.3e-20   81.5   1.3   1   1   5.9e-23   4.9e-20   81.3   1.3     2   121     1   123     1   123 0.92 [subseq from] hypothetical protein W97_02966 [Coniosporium apollinis CBS 100218] >EON63738.1 hypothetical protein W97_02966 [Coniosporium apollinis CBS 100218]
KFA51924.1/10-134        -            125 SesA                 PF17107.5    122   4.4e-20   81.5   3.0   1   1   5.9e-23   4.9e-20   81.3   3.0     1   121     1   125     1   125 0.95 [subseq from] hypothetical protein S40293_07077 [Stachybotrys chartarum IBT 40293]
KAB2099581.1/10-137      -            128 SesA                 PF17107.5    122   4.4e-20   81.5   2.4   1   1   6.1e-23     5e-20   81.3   2.4     1   122     1   128     1   128 0.90 [subseq from] hypothetical protein AG0111_0g12197 [Alternaria gaisen]
XP_009658392.1/10-130    -            121 SesA                 PF17107.5    122   4.4e-20   81.5   0.1   1   1   5.9e-23   4.9e-20   81.3   0.1     1   116     1   119     1   121 0.94 [subseq from] hypothetical protein VDAG_08372 [Verticillium dahliae VdLs.17] >EGY18038.1 hypothetical protein VDAG_08372 [Verticillium dahliae VdLs.17]
RDL33042.1/10-133        -            124 SesA                 PF17107.5    122   4.5e-20   81.4   0.0   1   1   6.2e-23   5.1e-20   81.3   0.0     1   121     1   124     1   124 0.93 [subseq from] hypothetical protein BP5553_08481 [Venustampulla echinocandica]
XP_007827701.1/11-139    -            129 SesA                 PF17107.5    122   4.7e-20   81.4   5.0   1   1   6.7e-23   5.5e-20   81.2   5.0     1   122     1   129     1   129 0.86 [subseq from] hypothetical protein PFICI_00929 [Pestalotiopsis fici W106-1] >ETS87101.1 hypothetical protein PFICI_00929 [Pestalotiopsis fici W106-1]
RBA09051.1/13-179        -            167 SesA                 PF17107.5    122   4.7e-20   81.4   0.1   1   1   6.9e-23   5.6e-20   81.1   0.1     5   119     2   165     1   167 0.94 [subseq from] hypothetical protein FPRO05_07331 [Fusarium proliferatum]
XP_016638212.1/11-128    -            118 SesA                 PF17107.5    122   5.2e-20   81.2   1.6   1   1   7.2e-23   5.9e-20   81.1   1.6     1   121     1   118     1   118 0.97 [subseq from] hypothetical protein Z520_00782 [Fonsecaea multimorphosa CBS 102226] >KIY04090.1 hypothetical protein Z520_00782 [Fonsecaea multimorphosa CBS 102226] >OAL31923.1 hypothetical protein AYO22_00793 [Fonsecaea multimorphosa]
XP_031021046.1/173-297   -            125 SesA                 PF17107.5    122   5.3e-20   81.2   1.2   1   1   7.1e-23   5.8e-20   81.1   1.2     1   122     1   125     1   125 0.96 [subseq from] uncharacterized protein FIESC28_00749 [Fusarium coffeatum] >RBR26455.1 hypothetical protein FIESC28_00749 [Fusarium coffeatum]
ELA28865.1/10-132        -            123 SesA                 PF17107.5    122   5.4e-20   81.2   0.8   1   1   7.3e-23     6e-20   81.0   0.8     1   121     1   123     1   123 0.96 [subseq from] hypothetical protein CGGC5_1256 [Colletotrichum fructicola Nara gc5]
RYP86558.1/7-125         -            119 SesA                 PF17107.5    122   5.7e-20   81.1   0.2   1   1   7.7e-23   6.3e-20   81.0   0.2     1   121     1   119     1   119 0.95 [subseq from] hypothetical protein DL769_000730 [Monosporascus sp. CRB-8-3]
RAO71310.1/10-132        -            123 SesA                 PF17107.5    122   5.7e-20   81.1   0.9   1   1   7.7e-23   6.3e-20   81.0   0.9     1   122     1   123     1   123 0.97 [subseq from] hypothetical protein BHQ10_007322 [Talaromyces amestolkiae]
TGJ80507.1/15-146        -            132 SesA                 PF17107.5    122   6.1e-20   81.0   0.8   1   1   8.4e-23   6.9e-20   80.8   0.8     1   119     1   131     1   132 0.93 [subseq from] hypothetical protein E0Z10_g8258 [Xylaria hypoxylon]
SLM41150.1/11-137        -            127 SesA                 PF17107.5    122   6.2e-20   81.0   0.2   1   1   8.5e-23   6.9e-20   80.8   0.2     1   121     1   127     1   127 0.90 [subseq from] hypothetical protein LPUS_12075 [Umbilicaria pustulata]
RBQ64693.1/10-134        -            125 SesA                 PF17107.5    122   6.2e-20   81.0   0.4   1   1   8.5e-23     7e-20   80.8   0.4     1   122     1   125     1   125 0.92 [subseq from] hypothetical protein FVER14953_13750 [Fusarium verticillioides]
OQD61653.1/13-135        -            123 SesA                 PF17107.5    122   6.3e-20   81.0   0.7   1   1   8.6e-23     7e-20   80.8   0.7     3   117     1   122     1   123 0.90 [subseq from] hypothetical protein PENPOL_c016G00991 [Penicillium polonicum]
KFZ17911.1/8-130         -            123 SesA                 PF17107.5    122   6.3e-20   81.0   0.4   1   1   8.6e-23     7e-20   80.8   0.4     1   119     1   122     1   123 0.91 [subseq from] hypothetical protein V502_04355, partial [Pseudogymnoascus sp. VKM F-4520 (FW-2644)]
PMD21752.1/10-136        -            127 SesA                 PF17107.5    122   6.3e-20   81.0   1.2   1   1   8.6e-23   7.1e-20   80.8   1.2     1   116     1   126     1   127 0.90 [subseq from] hypothetical protein NA56DRAFT_748726 [Pezoloma ericae]
RYP40199.1/7-135         -            129 SesA                 PF17107.5    122   6.5e-20   80.9   1.6   1   1   8.8e-23   7.2e-20   80.8   1.6     1   122     1   129     1   129 0.90 [subseq from] hypothetical protein DL768_010663 [Monosporascus sp. mg162]
KAE8330976.1/9-135       -            127 SesA                 PF17107.5    122   6.7e-20   80.9   0.2   1   1     9e-23   7.4e-20   80.7   0.2     1   122     1   127     1   127 0.91 [subseq from] hypothetical protein BDV39DRAFT_201570 [Aspergillus sergii]
CZR60557.1/10-140        -            131 SesA                 PF17107.5    122   6.7e-20   80.9   1.7   1   1   9.1e-23   7.5e-20   80.7   1.7     1   120     1   130     1   131 0.92 [subseq from] uncharacterized protein PAC_10453 [Phialocephala subalpina]
OJJ52198.1/10-130        -            121 SesA                 PF17107.5    122   6.9e-20   80.8   1.1   1   1   9.4e-23   7.7e-20   80.7   1.1     1   119     1   120     1   121 0.96 [subseq from] hypothetical protein ASPSYDRAFT_189966, partial [Aspergillus sydowii CBS 593.65]
EQB46904.1/10-135        -            126 SesA                 PF17107.5    122   7.6e-20   80.7   2.4   1   1     1e-22   8.5e-20   80.5   2.4     1   121     1   126     1   126 0.93 [subseq from] hypothetical protein CGLO_14013 [Colletotrichum gloeosporioides Cg-14]
PVH83512.1/10-141        -            132 SesA                 PF17107.5    122   7.7e-20   80.7   0.7   1   1   1.1e-22   9.2e-20   80.4   0.7     1   119     1   131     1   132 0.87 [subseq from] hypothetical protein DL98DRAFT_486297 [Cadophora sp. DSE1049]
KFZ22805.1/8-131         -            124 SesA                 PF17107.5    122   7.7e-20   80.7   0.1   1   1   1.1e-22   8.7e-20   80.5   0.1     1   120     1   123     1   124 0.92 [subseq from] hypothetical protein V502_02716, partial [Pseudogymnoascus sp. VKM F-4520 (FW-2644)]
KXX81127.1/7-135         -            129 SesA                 PF17107.5    122   7.9e-20   80.7   2.5   1   1   1.1e-22   8.8e-20   80.5   2.5     1   122     1   129     1   129 0.93 [subseq from] hypothetical protein MMYC01_204084 [Madurella mycetomatis]
XP_018074874.1/11-131    -            121 SesA                 PF17107.5    122   7.9e-20   80.6   2.9   1   1   1.1e-22   8.8e-20   80.5   2.9     1   122     1   121     1   121 0.98 [subseq from] hypothetical protein LY89DRAFT_682244 [Phialocephala scopiformis] >KUJ20519.1 hypothetical protein LY89DRAFT_682244 [Phialocephala scopiformis]
OJJ37899.1/11-132        -            122 SesA                 PF17107.5    122   8.1e-20   80.6   0.0   1   1   1.1e-22     9e-20   80.5   0.0     2   122     1   122     1   122 0.96 [subseq from] hypothetical protein ASPWEDRAFT_171353 [Aspergillus wentii DTO 134E9]
KAE8441140.1/10-121      -            112 SesA                 PF17107.5    122   8.2e-20   80.6   0.1   1   1   1.1e-22   9.2e-20   80.4   0.1     1   108     1   112     1   112 0.93 [subseq from] hypothetical protein EG329_005823 [Venturia inaequalis]
RFU28901.1/11-143        -            133 SesA                 PF17107.5    122   8.2e-20   80.6   2.0   1   1   1.2e-22   9.5e-20   80.4   2.0     1   122     1   133     1   133 0.91 [subseq from] hypothetical protein B7463_g7422, partial [Scytalidium lignicola]
PMD24559.1/10-126        -            117 SesA                 PF17107.5    122   8.2e-20   80.6   3.4   1   1   1.1e-22   9.1e-20   80.5   3.4     1   119     1   116     1   117 0.96 [subseq from] hypothetical protein NA56DRAFT_491286 [Pezoloma ericae]
XP_024729830.1/10-133    -            124 SesA                 PF17107.5    122   8.5e-20   80.6   1.4   1   1   1.2e-22   9.7e-20   80.4   1.4     1   119     1   123     1   124 0.85 [subseq from] hypothetical protein K444DRAFT_600257 [Hyaloscypha bicolor E] >PMD52926.1 hypothetical protein K444DRAFT_600257 [Hyaloscypha bicolor E]
CZR63769.1/12-124        -            113 SesA                 PF17107.5    122   8.6e-20   80.5   0.8   1   1   1.2e-22   9.5e-20   80.4   0.8     2   117     1   113     1   113 0.98 [subseq from] uncharacterized protein PAC_13666 [Phialocephala subalpina]
PQE09262.1/8-130         -            123 SesA                 PF17107.5    122   8.6e-20   80.5   0.7   1   1   1.2e-22   9.7e-20   80.4   0.7     1   119     1   122     1   123 0.91 [subseq from] Vegetative incompatibility HET-E-1 protein [Rutstroemia sp. NJR-2017a BBW]
RYP57916.1/7-135         -            129 SesA                 PF17107.5    122   8.6e-20   80.5   1.4   1   1   1.2e-22   9.6e-20   80.4   1.4     1   122     1   129     1   129 0.93 [subseq from] hypothetical protein DL770_010551 [Monosporascus sp. CRB-9-2]
XP_007785002.1/8-130     -            123 SesA                 PF17107.5    122   8.8e-20   80.5   0.3   1   1   1.2e-22   9.8e-20   80.3   0.3     2   121     1   123     1   123 0.92 [subseq from] hypothetical protein W97_08945 [Coniosporium apollinis CBS 100218] >EON69685.1 hypothetical protein W97_08945 [Coniosporium apollinis CBS 100218]
CRL19149.1/10-131        -            122 SesA                 PF17107.5    122   9.2e-20   80.4   0.1   1   1   1.2e-22     1e-19   80.3   0.1     1   121     1   122     1   122 0.97 [subseq from] unnamed protein product [Penicillium camemberti]
XP_007682325.1/12-137    -            126 SesA                 PF17107.5    122     1e-19   80.3   1.8   1   1   1.4e-22   1.1e-19   80.1   1.8     1   118     1   125     1   126 0.93 [subseq from] hypothetical protein COCMIDRAFT_21484 [Bipolaris oryzae ATCC 44560] >EUC51097.1 hypothetical protein COCMIDRAFT_21484 [Bipolaris oryzae ATCC 44560]
XP_024726900.1/11-139    -            129 SesA                 PF17107.5    122   1.1e-19   80.2   1.0   1   1   1.5e-22   1.2e-19   80.0   1.0     1   122     1   129     1   129 0.91 [subseq from] hypothetical protein K444DRAFT_670500 [Hyaloscypha bicolor E] >PMD49996.1 hypothetical protein K444DRAFT_670500 [Hyaloscypha bicolor E]
KFY61290.1/8-131         -            124 SesA                 PF17107.5    122   1.1e-19   80.2   0.4   1   1   1.5e-22   1.2e-19   80.0   0.4     1   120     1   123     1   124 0.92 [subseq from] hypothetical protein V497_03037 [Pseudogymnoascus sp. VKM F-4516 (FW-969)]
ELA33861.1/10-139        -            130 SesA                 PF17107.5    122   1.1e-19   80.2   0.1   1   1   1.5e-22   1.2e-19   80.0   0.1     1   119     1   129     1   130 0.91 [subseq from] hypothetical protein CGGC5_6242 [Colletotrichum fructicola Nara gc5]
OIW28776.1/10-137        -            128 SesA                 PF17107.5    122   1.1e-19   80.2   0.7   1   1   1.5e-22   1.2e-19   80.0   0.7     1   122     1   128     1   128 0.94 [subseq from] hypothetical protein CONLIGDRAFT_391098 [Coniochaeta ligniaria NRRL 30616]
OCK75522.1/7-130         -            124 SesA                 PF17107.5    122   1.2e-19   80.1   1.4   1   1   1.6e-22   1.3e-19   80.0   1.4     1   121     1   124     1   124 0.93 [subseq from] hypothetical protein K432DRAFT_386141, partial [Lepidopterella palustris CBS 459.81]
OBT40523.1/8-131         -            124 SesA                 PF17107.5    122   1.2e-19   80.1   1.1   1   1   1.6e-22   1.3e-19   79.9   1.1     1   120     1   123     1   124 0.92 [subseq from] hypothetical protein VE00_09007 [Pseudogymnoascus sp. WSF 3629]
XP_007918992.1/10-135    -            126 SesA                 PF17107.5    122   1.2e-19   80.1   1.4   1   1   1.6e-22   1.3e-19   79.9   1.4     1   122     1   126     1   126 0.98 [subseq from] putative ankyrin unc44 protein [Phaeoacremonium minimum UCRPA7] >EON96196.1 putative ankyrin unc44 protein [Phaeoacremonium minimum UCRPA7]
RYP60714.1/53-171        -            119 SesA                 PF17107.5    122   1.2e-19   80.1   0.6   1   1   1.6e-22   1.3e-19   79.9   0.6     1   121     1   119     1   119 0.95 [subseq from] hypothetical protein DL770_009947 [Monosporascus sp. CRB-9-2]
ORY05157.1/10-138        -            129 SesA                 PF17107.5    122   1.2e-19   80.1   0.7   1   1   1.6e-22   1.3e-19   79.9   0.7     1   122     1   129     1   129 0.95 [subseq from] hypothetical protein BCR34DRAFT_439739, partial [Clohesyomyces aquaticus]
XP_022515820.1/11-134    -            124 SesA                 PF17107.5    122   1.3e-19   80.0   1.8   1   1   1.7e-22   1.4e-19   79.9   1.8     1   122     1   124     1   124 0.96 [subseq from] hypothetical protein AYO21_01720 [Fonsecaea monophora] >OAG43868.1 hypothetical protein AYO21_01720 [Fonsecaea monophora]
OCL05808.1/12-139        -            128 SesA                 PF17107.5    122   1.3e-19   80.0   0.5   1   1   1.7e-22   1.4e-19   79.8   0.5     1   120     1   128     1   128 0.91 [subseq from] hypothetical protein AOQ84DRAFT_390633 [Glonium stellatum]
OCK79902.1/12-136        -            125 SesA                 PF17107.5    122   1.3e-19   80.0   0.8   1   1   1.7e-22   1.4e-19   79.8   0.8     1   119     1   124     1   125 0.93 [subseq from] hypothetical protein K432DRAFT_354034 [Lepidopterella palustris CBS 459.81]
KFY45405.1/7-121         -            115 SesA                 PF17107.5    122   1.3e-19   79.9   0.4   1   1   1.8e-22   1.5e-19   79.8   0.4     1   115     1   115     1   115 0.93 [subseq from] hypothetical protein V495_02996 [Pseudogymnoascus sp. VKM F-4514 (FW-929)] >KFY56385.1 hypothetical protein V497_06309 [Pseudogymnoascus sp. VKM F-4516 (FW-969)]
XP_018063119.1/12-138    -            127 SesA                 PF17107.5    122   1.3e-19   79.9   0.1   1   1   1.8e-22   1.5e-19   79.8   0.1     1   119     1   126     1   127 0.94 [subseq from] hypothetical protein LY89DRAFT_741603 [Phialocephala scopiformis] >KUJ08764.1 hypothetical protein LY89DRAFT_741603 [Phialocephala scopiformis]
XP_018043478.1/7-133     -            127 SesA                 PF17107.5    122   1.4e-19   79.9   2.0   1   1   1.8e-22   1.5e-19   79.7   2.0     1   121     1   127     1   127 0.93 [subseq from] vegetative incompatibility protein HET-E-1 [Paraphaeosphaeria sporulosa] >OAG13113.1 vegetative incompatibility protein HET-E-1 [Paraphaeosphaeria sporulosa]
RPB14078.1/12-137        -            126 SesA                 PF17107.5    122   1.4e-19   79.8   0.1   1   1   1.9e-22   1.5e-19   79.7   0.1     3   122     2   126     1   126 0.91 [subseq from] hypothetical protein P167DRAFT_73672 [Morchella conica CCBAS932]
XP_013284966.1/11-134    -            124 SesA                 PF17107.5    122   1.4e-19   79.8   4.1   1   1   1.9e-22   1.6e-19   79.7   4.1     1   122     1   124     1   124 0.97 [subseq from] hypothetical protein Z517_04181 [Fonsecaea pedrosoi CBS 271.37] >KIW81158.1 hypothetical protein Z517_04181 [Fonsecaea pedrosoi CBS 271.37]
RYP29607.1/26-144        -            119 SesA                 PF17107.5    122   1.5e-19   79.8   0.1   1   1     2e-22   1.6e-19   79.7   0.1     1   121     1   119     1   119 0.95 [subseq from] hypothetical protein DL767_006659 [Monosporascus sp. MG133]
KAE8448285.1/10-138      -            129 SesA                 PF17107.5    122   1.5e-19   79.8   3.4   1   1   2.2e-22   1.8e-19   79.5   3.4     1   122     1   129     1   129 0.81 [subseq from] hypothetical protein EG329_009716 [Venturia inaequalis]
CZR66458.1/10-142        -            133 SesA                 PF17107.5    122   1.5e-19   79.7   0.0   1   1   2.1e-22   1.7e-19   79.6   0.0     1   119     1   132     1   133 0.89 [subseq from] uncharacterized protein PAC_16359 [Phialocephala subalpina]
XP_024735078.1/12-138    -            127 SesA                 PF17107.5    122   1.5e-19   79.7   1.1   1   1   2.1e-22   1.7e-19   79.6   1.1     1   122     1   127     1   127 0.93 [subseq from] hypothetical protein K444DRAFT_532461, partial [Hyaloscypha bicolor E] >PMD58174.1 hypothetical protein K444DRAFT_532461, partial [Hyaloscypha bicolor E]
KFY67885.1/8-131         -            124 SesA                 PF17107.5    122   1.5e-19   79.7   0.5   1   1   2.1e-22   1.7e-19   79.6   0.5     1   121     1   124     1   124 0.92 [subseq from] hypothetical protein V496_01357, partial [Pseudogymnoascus sp. VKM F-4515 (FW-2607)]
KAE8310631.1/10-147      -            138 SesA                 PF17107.5    122   1.6e-19   79.7   0.3   1   1   2.3e-22   1.9e-19   79.5   0.3     1   122     1   138     1   138 0.87 [subseq from] hypothetical protein BDV41DRAFT_544508 [Aspergillus transmontanensis]
XP_018693380.1/11-132    -            122 SesA                 PF17107.5    122   1.6e-19   79.7   0.1   1   1   2.1e-22   1.7e-19   79.6   0.1     1   120     1   122     1   122 0.96 [subseq from] hypothetical protein AYL99_05015 [Fonsecaea erecta] >OAP60013.1 hypothetical protein AYL99_05015 [Fonsecaea erecta]
OCK72831.1/7-130         -            124 SesA                 PF17107.5    122   1.6e-19   79.7   2.1   1   1   2.2e-22   1.8e-19   79.5   2.1     1   118     1   124     1   124 0.95 [subseq from] hypothetical protein K432DRAFT_250612, partial [Lepidopterella palustris CBS 459.81]
KAB8077227.1/10-135      -            126 SesA                 PF17107.5    122   1.7e-19   79.6   0.1   1   1   2.2e-22   1.8e-19   79.5   0.1     2   122     1   126     1   126 0.91 [subseq from] hypothetical protein BDV29DRAFT_64716 [Aspergillus leporis]
RYP79148.1/7-135         -            129 SesA                 PF17107.5    122   1.7e-19   79.6   0.6   1   1   2.3e-22   1.9e-19   79.5   0.6     1   122     1   129     1   129 0.92 [subseq from] hypothetical protein DL771_000126 [Monosporascus sp. 5C6A]
APA15642.1/11-139        -            129 SesA                 PF17107.5    122   1.7e-19   79.6   0.7   1   1   2.3e-22   1.9e-19   79.5   0.7     1   116     1   126     1   129 0.93 [subseq from] hypothetical protein sscle_15g104120 [Sclerotinia sclerotiorum 1980 UF-70]
XP_001589823.1/11-139    -            129 SesA                 PF17107.5    122   1.7e-19   79.6   0.7   1   1   2.3e-22   1.9e-19   79.5   0.7     1   116     1   126     1   129 0.93 [subseq from] hypothetical protein SS1G_09545 [Sclerotinia sclerotiorum 1980 UF-70] >EDN93678.1 hypothetical protein SS1G_09545 [Sclerotinia sclerotiorum 1980 UF-70]
CZR63095.1/10-148        -            139 SesA                 PF17107.5    122   1.7e-19   79.5   3.2   1   1   2.5e-22     2e-19   79.3   3.2     1   122     1   139     1   139 0.88 [subseq from] uncharacterized protein PAC_12992 [Phialocephala subalpina]
RSL84275.1/10-140        -            131 SesA                 PF17107.5    122   1.7e-19   79.5   1.4   1   1   2.4e-22     2e-19   79.4   1.4     1   121     1   131     1   131 0.86 [subseq from] hypothetical protein CEP51_003997 [Fusarium sp. AF-3]
XP_007746693.1/11-134    -            124 SesA                 PF17107.5    122   1.8e-19   79.5   2.2   1   1   2.4e-22     2e-19   79.4   2.2     1   122     1   124     1   124 0.97 [subseq from] hypothetical protein A1O5_07918 [Cladophialophora psammophila CBS 110553] >EXJ68983.1 hypothetical protein A1O5_07918 [Cladophialophora psammophila CBS 110553]
XP_024734393.1/10-137    -            128 SesA                 PF17107.5    122   1.8e-19   79.5   0.8   1   1   2.4e-22     2e-19   79.4   0.8     1   122     1   128     1   128 0.96 [subseq from] hypothetical protein K444DRAFT_28492 [Hyaloscypha bicolor E] >PMD57489.1 hypothetical protein K444DRAFT_28492 [Hyaloscypha bicolor E]
TGO49410.1/10-138        -            129 SesA                 PF17107.5    122   1.8e-19   79.5   1.0   1   1   2.5e-22     2e-19   79.3   1.0     1   122     1   129     1   129 0.91 [subseq from] hypothetical protein BOTNAR_0432g00010 [Botryotinia narcissicola]
OOQ91415.1/10-131        -            122 SesA                 PF17107.5    122   1.8e-19   79.5   0.1   1   1   2.5e-22     2e-19   79.3   0.1     1   121     1   122     1   122 0.96 [subseq from] hypothetical protein PEBR_00570 [Penicillium brasilianum]
RDW71459.1/10-141        -            132 SesA                 PF17107.5    122   1.8e-19   79.5   1.1   1   1   2.5e-22   2.1e-19   79.3   1.1     1   122     1   132     1   132 0.90 [subseq from] hypothetical protein BP6252_08022 [Coleophoma cylindrospora]
OTB05966.1/10-134        -            125 SesA                 PF17107.5    122   1.9e-19   79.4   1.4   1   1   2.5e-22   2.1e-19   79.3   1.4     1   118     1   123     1   125 0.91 [subseq from] hypothetical protein M426DRAFT_121892 [Hypoxylon sp. CI-4A]
RDL35854.1/11-136        -            126 SesA                 PF17107.5    122   1.9e-19   79.4   0.3   1   1   2.6e-22   2.1e-19   79.3   0.3     1   122     1   126     1   126 0.96 [subseq from] hypothetical protein BP5553_06466 [Venustampulla echinocandica]
KKZ61271.1/10-134        -            125 SesA                 PF17107.5    122   1.9e-19   79.4   0.2   1   1   2.6e-22   2.1e-19   79.3   0.2     1   122     1   125     1   125 0.95 [subseq from] hypothetical protein EMCG_04144 [Emmonsia crescens UAMH 3008]
XP_026609131.1/12-133    -            122 SesA                 PF17107.5    122   1.9e-19   79.4   2.2   1   1   2.6e-22   2.2e-19   79.2   2.2     3   117     1   122     1   122 0.91 [subseq from] hypothetical protein DSM5745_01270 [Aspergillus mulundensis] >RDW93948.1 hypothetical protein DSM5745_01270 [Aspergillus mulundensis]
EFQ92003.1/10-133        -            124 SesA                 PF17107.5    122     2e-19   79.4   2.2   1   1   2.7e-22   2.2e-19   79.2   2.2     1   122     1   124     1   124 0.96 [subseq from] hypothetical protein PTT_10993 [Pyrenophora teres f. teres 0-1]
PPJ58643.1/11-134        -            124 SesA                 PF17107.5    122     2e-19   79.4   1.1   1   1   2.7e-22   2.2e-19   79.2   1.1     1   122     1   124     1   124 0.98 [subseq from] hypothetical protein CBER1_03547 [Cercospora berteroae]
PHH91795.1/11-133        -            123 SesA                 PF17107.5    122     2e-19   79.4   4.3   1   1   2.7e-22   2.2e-19   79.2   4.3     1   116     1   122     1   123 0.91 [subseq from] hypothetical protein CDD83_10291 [Cordyceps sp. RAO-2017]
GES56965.1/535-656       -            122 SesA                 PF17107.5    122   2.1e-19   79.3   1.9   1   1   2.8e-22   2.3e-19   79.2   1.9     1   122     1   122     1   122 0.99 [subseq from] hypothetical protein ATETN484_0001017300 [Aspergillus terreus]
CZR56297.1/11-142        -            132 SesA                 PF17107.5    122   2.1e-19   79.3   1.0   1   1   2.8e-22   2.3e-19   79.1   1.0     1   122     1   132     1   132 0.86 [subseq from] uncharacterized protein PAC_06185 [Phialocephala subalpina]
OQE26207.1/12-153        -            142 SesA                 PF17107.5    122   2.1e-19   79.3   0.3   1   1     3e-22   2.5e-19   79.1   0.3     1   122     1   142     1   142 0.87 [subseq from] hypothetical protein PENFLA_c007G01162 [Penicillium flavigenum]
KAE8452315.1/10-135      -            126 SesA                 PF17107.5    122   2.1e-19   79.2   0.1   1   1   2.9e-22   2.4e-19   79.1   0.1     1   116     1   125     1   126 0.92 [subseq from] hypothetical protein EG329_001015 [Venturia inaequalis]
KFZ02648.1/7-121         -            115 SesA                 PF17107.5    122   2.2e-19   79.2   0.5   1   1     3e-22   2.4e-19   79.1   0.5     1   115     1   115     1   115 0.93 [subseq from] hypothetical protein V500_00038 [Pseudogymnoascus sp. VKM F-4518 (FW-2643)]
PMD28607.1/11-140        -            130 SesA                 PF17107.5    122   2.2e-19   79.2   1.4   1   1   3.1e-22   2.5e-19   79.0   1.4     1   121     1   130     1   130 0.88 [subseq from] hypothetical protein NA56DRAFT_653279 [Pezoloma ericae]
XP_016252690.1/11-139    -            129 SesA                 PF17107.5    122   2.2e-19   79.2   0.6   1   1   3.3e-22   2.7e-19   78.9   0.6     1   122     1   129     1   129 0.88 [subseq from] hypothetical protein PV07_04019 [Cladophialophora immunda] >KIW32474.1 hypothetical protein PV07_04019 [Cladophialophora immunda]
KAB8278736.1/9-135       -            127 SesA                 PF17107.5    122   2.3e-19   79.1   0.1   1   1   3.1e-22   2.6e-19   79.0   0.1     1   122     1   127     1   127 0.91 [subseq from] hypothetical protein BDV30DRAFT_233695 [Aspergillus minisclerotigenes]
OIW32071.1/10-138        -            129 SesA                 PF17107.5    122   2.4e-19   79.1   3.1   1   1   3.3e-22   2.7e-19   78.9   3.1     1   119     1   128     1   129 0.91 [subseq from] hypothetical protein CONLIGDRAFT_612403 [Coniochaeta ligniaria NRRL 30616]
PNP59714.1/10-133        -            124 SesA                 PF17107.5    122   2.5e-19   79.0   0.2   1   1   3.4e-22   2.8e-19   78.9   0.2     1   121     1   124     1   124 0.93 [subseq from] hypothetical protein FNYG_14845 [Fusarium nygamai]
PMD31786.1/10-130        -            121 SesA                 PF17107.5    122   2.6e-19   79.0   1.7   1   1   3.5e-22   2.9e-19   78.8   1.7     1   121     1   121     1   121 0.95 [subseq from] hypothetical protein L207DRAFT_500844 [Hyaloscypha variabilis F]
XP_008021564.1/7-130     -            124 SesA                 PF17107.5    122   2.6e-19   79.0   1.6   1   1   3.5e-22   2.9e-19   78.8   1.6     1   121     1   124     1   124 0.93 [subseq from] hypothetical protein SETTUDRAFT_102068 [Exserohilum turcica Et28A] >EOA90843.1 hypothetical protein SETTUDRAFT_102068 [Exserohilum turcica Et28A]
XP_018067770.1/10-138    -            129 SesA                 PF17107.5    122   2.6e-19   79.0   3.1   1   1   3.6e-22     3e-19   78.8   3.1     1   122     1   129     1   129 0.88 [subseq from] hypothetical protein LY89DRAFT_651612 [Phialocephala scopiformis] >KUJ13415.1 hypothetical protein LY89DRAFT_651612 [Phialocephala scopiformis]
CVL08519.1/10-134        -            125 SesA                 PF17107.5    122   2.7e-19   78.9   2.9   1   1   3.7e-22     3e-19   78.8   2.9     1   122     1   125     1   125 0.93 [subseq from] related to small s protein [Fusarium proliferatum]
KFY03084.1/1327-1450     -            124 SesA                 PF17107.5    122   2.7e-19   78.9   0.3   1   1   3.7e-22     3e-19   78.8   0.3     1   120     1   123     1   124 0.92 [subseq from] hypothetical protein O988_01697 [Pseudogymnoascus sp. VKM F-3808]
KFY86453.1/8-131         -            124 SesA                 PF17107.5    122   2.7e-19   78.9   0.7   1   1   3.7e-22   3.1e-19   78.7   0.7     1   120     1   123     1   124 0.92 [subseq from] hypothetical protein V500_07624 [Pseudogymnoascus sp. VKM F-4518 (FW-2643)]
CZT47856.1/35-178        -            144 SesA                 PF17107.5    122   2.7e-19   78.9   1.2   1   1   4.4e-22   3.6e-19   78.5   1.2     3   119     1   143     1   144 0.82 [subseq from] uncharacterized protein RSE6_08474 [Rhynchosporium secalis]
KFY32377.1/8-130         -            123 SesA                 PF17107.5    122   2.9e-19   78.8   1.1   1   1   3.9e-22   3.2e-19   78.7   1.1     1   119     1   122     1   123 0.93 [subseq from] hypothetical protein V493_00261 [Pseudogymnoascus sp. VKM F-4281 (FW-2241)]
OTA52940.1/28-152        -            125 SesA                 PF17107.5    122   2.9e-19   78.8   0.4   1   1   3.9e-22   3.2e-19   78.7   0.4     1   122     1   125     1   125 0.97 [subseq from] hypothetical protein K449DRAFT_359742 [Hypoxylon sp. EC38]
TGJ80213.1/10-122        -            113 SesA                 PF17107.5    122     3e-19   78.8   0.0   1   1     4e-22   3.3e-19   78.7   0.0     1   116     1   112     1   113 0.98 [subseq from] hypothetical protein E0Z10_g8538 [Xylaria hypoxylon]
XP_024548111.1/8-131     -            124 SesA                 PF17107.5    122     3e-19   78.8   0.7   1   1   4.1e-22   3.3e-19   78.6   0.7     1   121     1   124     1   124 0.91 [subseq from] hypothetical protein BCIN_04g00790 [Botrytis cinerea B05.10] >ATZ48859.1 hypothetical protein BCIN_04g00790 [Botrytis cinerea B05.10]
XP_024548112.1/8-131     -            124 SesA                 PF17107.5    122     3e-19   78.8   0.7   1   1   4.1e-22   3.3e-19   78.6   0.7     1   121     1   124     1   124 0.91 [subseq from] hypothetical protein BCIN_04g00790 [Botrytis cinerea B05.10] >ATZ48860.1 hypothetical protein BCIN_04g00790 [Botrytis cinerea B05.10]
TGO85369.1/8-131         -            124 SesA                 PF17107.5    122     3e-19   78.8   0.8   1   1   4.1e-22   3.4e-19   78.6   0.8     1   121     1   124     1   124 0.91 [subseq from] hypothetical protein BPOR_0403g00050 [Botrytis porri]
RYP03939.1/7-125         -            119 SesA                 PF17107.5    122   3.1e-19   78.8   0.5   1   1   4.1e-22   3.4e-19   78.6   0.5     1   121     1   119     1   119 0.95 [subseq from] hypothetical protein DL764_004773 [Monosporascus ibericus]
KFY68440.1/8-131         -            124 SesA                 PF17107.5    122   3.2e-19   78.7   0.4   1   1   4.5e-22   3.7e-19   78.5   0.4     1   120     1   123     1   124 0.91 [subseq from] hypothetical protein V496_01062 [Pseudogymnoascus sp. VKM F-4515 (FW-2607)]
KFY95951.1/8-131         -            124 SesA                 PF17107.5    122   3.2e-19   78.7   0.4   1   1   4.5e-22   3.7e-19   78.5   0.4     1   120     1   123     1   124 0.91 [subseq from] hypothetical protein V498_03029 [Pseudogymnoascus sp. VKM F-4517 (FW-2822)]
KAB8208885.1/9-135       -            127 SesA                 PF17107.5    122   3.5e-19   78.6   0.1   1   1   4.8e-22   3.9e-19   78.4   0.1     1   122     1   127     1   127 0.92 [subseq from] hypothetical protein BDV34DRAFT_210586 [Aspergillus parasiticus]
KXG52206.1/12-154        -            143 SesA                 PF17107.5    122   3.6e-19   78.5   0.4   1   1     5e-22   4.1e-19   78.3   0.4     1   122     1   143     1   143 0.86 [subseq from] hypothetical protein PGRI_084900 [Penicillium griseofulvum]
XP_008077226.1/11-151    -            141 SesA                 PF17107.5    122   3.6e-19   78.5   1.5   1   1   5.7e-22   4.7e-19   78.2   1.5     1   122     1   141     1   141 0.80 [subseq from] P-loop containing nucleoside triphosphate hydrolase [Glarea lozoyensis ATCC 20868] >EPE36408.1 P-loop containing nucleoside triphosphate hydrolase [Glarea lozoyensis ATCC 20868]
KXG49909.1/90-211        -            122 SesA                 PF17107.5    122   3.7e-19   78.5   0.1   1   1   4.9e-22     4e-19   78.4   0.1     1   121     1   122     1   122 0.97 [subseq from] hypothetical protein PGRI_058770 [Penicillium griseofulvum]
XP_001801668.1/11-134    -            124 SesA                 PF17107.5    122   3.7e-19   78.5   1.2   1   1     5e-22   4.1e-19   78.3   1.2     1   122     1   124     1   124 0.96 [subseq from] hypothetical protein SNOG_11426 [Parastagonospora nodorum SN15] >EAT81134.2 hypothetical protein SNOG_11426 [Parastagonospora nodorum SN15]
OTA25099.1/11-137        -            127 SesA                 PF17107.5    122   3.8e-19   78.4   0.8   1   1   5.2e-22   4.2e-19   78.3   0.8     1   122     1   127     1   127 0.96 [subseq from] hypothetical protein BTJ68_13670 [Hortaea werneckii EXF-2000] >RMZ25844.1 hypothetical protein D0859_10096 [Hortaea werneckii]
RYP44516.1/7-135         -            129 SesA                 PF17107.5    122   3.8e-19   78.4   1.0   1   1   5.3e-22   4.3e-19   78.3   1.0     1   122     1   129     1   129 0.88 [subseq from] hypothetical protein DL768_009011 [Monosporascus sp. mg162]
XP_007758044.1/12-137    -            126 SesA                 PF17107.5    122   3.8e-19   78.4   0.7   1   1   5.2e-22   4.3e-19   78.3   0.7     1   114     1   122     1   126 0.91 [subseq from] hypothetical protein A1O7_05846 [Cladophialophora yegresii CBS 114405] >EXJ58421.1 hypothetical protein A1O7_05846 [Cladophialophora yegresii CBS 114405]
KAE8319461.1/9-135       -            127 SesA                 PF17107.5    122   3.9e-19   78.4   0.1   1   1   5.3e-22   4.3e-19   78.3   0.1     1   122     1   127     1   127 0.91 [subseq from] hypothetical protein BDV41DRAFT_236595 [Aspergillus transmontanensis]
KAE8335803.1/9-135       -            127 SesA                 PF17107.5    122   3.9e-19   78.4   0.1   1   1   5.3e-22   4.3e-19   78.3   0.1     1   122     1   127     1   127 0.91 [subseq from] hypothetical protein BDV24DRAFT_168884 [Aspergillus arachidicola]
PIG85225.1/9-135         -            127 SesA                 PF17107.5    122   3.9e-19   78.4   0.1   1   1   5.3e-22   4.3e-19   78.3   0.1     1   122     1   127     1   127 0.91 [subseq from] hypothetical protein AARAC_006691 [Aspergillus arachidicola]
RMZ91406.1/9-128         -            120 SesA                 PF17107.5    122   3.9e-19   78.4   0.7   1   1   5.2e-22   4.3e-19   78.3   0.7     7   122     5   120     1   120 0.87 [subseq from] hypothetical protein DV736_g1357, partial [Chaetothyriales sp. CBS 134916]
OTA95264.1/10-134        -            125 SesA                 PF17107.5    122     4e-19   78.4   0.6   1   1   5.4e-22   4.4e-19   78.2   0.6     1   122     1   125     1   125 0.97 [subseq from] hypothetical protein M434DRAFT_393992 [Hypoxylon sp. CO27-5]
KPM41893.1/10-140        -            131 SesA                 PF17107.5    122     4e-19   78.4   5.5   1   1   5.5e-22   4.5e-19   78.2   5.5     1   121     1   131     1   131 0.88 [subseq from] hypothetical protein AK830_g4641 [Neonectria ditissima]
CZR50367.1/11-133        -            123 SesA                 PF17107.5    122   4.2e-19   78.3   2.6   1   1   5.7e-22   4.7e-19   78.2   2.6     1   115     1   123     1   123 0.91 [subseq from] uncharacterized protein PAC_00239 [Phialocephala subalpina]
XP_003040373.1/10-140    -            131 SesA                 PF17107.5    122   4.2e-19   78.3   2.9   1   1   5.8e-22   4.8e-19   78.1   2.9     1   121     1   131     1   131 0.86 [subseq from] hypothetical protein NECHADRAFT_34792 [[Nectria] haematococca mpVI 77-13-4] >EEU34660.1 hypothetical protein NECHADRAFT_34792 [[Nectria] haematococca mpVI 77-13-4]
RYP65088.1/11-135        -            125 SesA                 PF17107.5    122   4.3e-19   78.3   1.0   1   1   5.9e-22   4.8e-19   78.1   1.0     2   122     1   125     1   125 0.92 [subseq from] hypothetical protein DL771_008469 [Monosporascus sp. 5C6A]
PMD39587.1/10-128        -            119 SesA                 PF17107.5    122   4.3e-19   78.3   0.3   1   1   5.9e-22   4.9e-19   78.1   0.3     1   122     1   119     1   119 0.97 [subseq from] hypothetical protein L207DRAFT_596174, partial [Hyaloscypha variabilis F]
EIT76975.1/9-135         -            127 SesA                 PF17107.5    122   4.3e-19   78.3   0.1   1   1   5.9e-22   4.8e-19   78.1   0.1     1   122     1   127     1   127 0.91 [subseq from] hypothetical protein Ao3042_06811 [Aspergillus oryzae 3.042] >KDE84145.1 hypothetical protein AO1008_10739 [Aspergillus oryzae 100-8]
KAB8247477.1/9-135       -            127 SesA                 PF17107.5    122   4.3e-19   78.3   0.1   1   1   5.9e-22   4.8e-19   78.1   0.1     1   122     1   127     1   127 0.91 [subseq from] hypothetical protein BDV35DRAFT_193144 [Aspergillus parvisclerotigenus]
KOC10355.1/9-135         -            127 SesA                 PF17107.5    122   4.3e-19   78.3   0.1   1   1   5.9e-22   4.8e-19   78.1   0.1     1   122     1   127     1   127 0.91 [subseq from] hypothetical protein AFLA70_200g001791 [Aspergillus flavus AF70]
XP_023090932.1/9-135     -            127 SesA                 PF17107.5    122   4.3e-19   78.3   0.1   1   1   5.9e-22   4.8e-19   78.1   0.1     1   122     1   127     1   127 0.91 [subseq from] unnamed protein product [Aspergillus oryzae RIB40] >BAE59667.1 unnamed protein product [Aspergillus oryzae RIB40]
OTB18519.1/10-131        -            122 SesA                 PF17107.5    122   4.4e-19   78.2   0.2   1   1     6e-22   4.9e-19   78.1   0.2     1   116     1   121     1   122 0.92 [subseq from] hypothetical protein K445DRAFT_315350 [Daldinia sp. EC12]
KFY92530.1/8-131         -            124 SesA                 PF17107.5    122   4.5e-19   78.2   1.2   1   1   6.2e-22   5.1e-19   78.0   1.2     1   120     1   123     1   124 0.92 [subseq from] hypothetical protein V498_04889 [Pseudogymnoascus sp. VKM F-4517 (FW-2822)]
PMD24343.1/11-130        -            120 SesA                 PF17107.5    122   4.6e-19   78.2   1.2   1   1   6.3e-22   5.1e-19   78.0   1.2     1   121     1   120     1   120 0.94 [subseq from] hypothetical protein NA56DRAFT_746483 [Pezoloma ericae]
EPE04055.1/11-134        -            124 SesA                 PF17107.5    122   4.7e-19   78.2   0.2   1   1   6.4e-22   5.2e-19   78.0   0.2     1   122     1   124     1   124 0.97 [subseq from] hypothetical protein F503_04903 [Ophiostoma piceae UAMH 11346]
PMD28842.1/11-143        -            133 SesA                 PF17107.5    122   4.8e-19   78.1   0.9   1   1   6.6e-22   5.4e-19   77.9   0.9     1   121     1   133     1   133 0.84 [subseq from] hypothetical protein L207DRAFT_574642 [Hyaloscypha variabilis F]
XP_018035648.1/11-141    -            131 SesA                 PF17107.5    122   4.9e-19   78.1   0.1   1   1   6.9e-22   5.6e-19   77.9   0.1     2   119     1   130     1   131 0.85 [subseq from] hypothetical protein CC84DRAFT_1248156, partial [Paraphaeosphaeria sporulosa] >OAG05283.1 hypothetical protein CC84DRAFT_1248156, partial [Paraphaeosphaeria sporulosa]
PYI35021.1/10-136        -            127 SesA                 PF17107.5    122     5e-19   78.1   1.7   1   1   6.8e-22   5.6e-19   77.9   1.7     1   122     1   127     1   127 0.93 [subseq from] hypothetical protein BP00DRAFT_315786, partial [Aspergillus indologenus CBS 114.80]
XP_001208401.1/10-132    -            123 SesA                 PF17107.5    122     5e-19   78.1   0.0   1   1   6.8e-22   5.6e-19   77.9   0.0     1   122     1   123     1   123 0.95 [subseq from] predicted protein [Aspergillus terreus NIH2624] >EAU37793.1 predicted protein [Aspergillus terreus NIH2624]
KIL87079.1/10-132        -            123 SesA                 PF17107.5    122   5.1e-19   78.0   1.1   1   1   6.9e-22   5.7e-19   77.9   1.1     1   122     1   123     1   123 0.94 [subseq from] hypothetical protein FAVG1_09633 [Fusarium avenaceum]
OTA64819.1/10-135        -            126 SesA                 PF17107.5    122   5.1e-19   78.0   2.0   1   1   6.9e-22   5.7e-19   77.9   2.0     1   120     1   125     1   126 0.92 [subseq from] hypothetical protein K449DRAFT_348483, partial [Hypoxylon sp. EC38]
RII22708.1/7-130         -            124 SesA                 PF17107.5    122   5.2e-19   78.0   3.1   1   1     7e-22   5.8e-19   77.9   3.1     1   121     1   124     1   124 0.92 [subseq from] hypothetical protein CUC08_Gglean013426 [Alternaria sp. MG1]
CZR53594.1/10-136        -            127 SesA                 PF17107.5    122   5.2e-19   78.0   0.5   1   1   7.2e-22   5.9e-19   77.8   0.5     1   122     1   127     1   127 0.85 [subseq from] related to small s protein [Phialocephala subalpina]
XP_016643477.1/10-130    -            121 SesA                 PF17107.5    122   5.4e-19   78.0   4.0   1   1   7.3e-22     6e-19   77.8   4.0     1   121     1   121     1   121 0.94 [subseq from] hypothetical protein SAPIO_CDS4293 [Scedosporium apiospermum] >KEZ43678.1 hypothetical protein SAPIO_CDS4293 [Scedosporium apiospermum]
RAO66397.1/10-131        -            122 SesA                 PF17107.5    122   5.5e-19   77.9   0.0   1   1   7.4e-22   6.1e-19   77.8   0.0     1   121     1   122     1   122 0.96 [subseq from] hypothetical protein BHQ10_002409 [Talaromyces amestolkiae]
KFY07882.1/11-133        -            123 SesA                 PF17107.5    122   5.5e-19   77.9   1.2   1   1   7.9e-22   6.5e-19   77.7   1.2     1   111     1   116     1   121 0.92 [subseq from] hypothetical protein V492_06737 [Pseudogymnoascus sp. VKM F-4246]
RAQ47494.1/9-135         -            127 SesA                 PF17107.5    122   5.6e-19   77.9   0.1   1   1   7.5e-22   6.2e-19   77.8   0.1     1   122     1   127     1   127 0.91 [subseq from] hypothetical protein AFGD_008869 [Aspergillus flavus]
PVH99430.1/10-139        -            130 SesA                 PF17107.5    122   5.7e-19   77.9   0.9   1   1   8.1e-22   6.6e-19   77.7   0.9     1   121     1   130     1   130 0.83 [subseq from] hypothetical protein DM02DRAFT_629355 [Periconia macrospinosa]
OAL44761.1/12-138        -            127 SesA                 PF17107.5    122   5.7e-19   77.9   0.3   1   1   8.2e-22   6.7e-19   77.7   0.3     1   122     1   127     1   127 0.89 [subseq from] hypothetical protein IQ07DRAFT_648965 [Pyrenochaeta sp. DS3sAY3a]
ELA31362.1/10-135        -            126 SesA                 PF17107.5    122   5.9e-19   77.8   2.8   1   1   8.1e-22   6.6e-19   77.7   2.8     1   121     1   126     1   126 0.93 [subseq from] hypothetical protein CGGC5_8543 [Colletotrichum fructicola Nara gc5]
OTA52296.1/10-135        -            126 SesA                 PF17107.5    122     6e-19   77.8   0.3   1   1   8.2e-22   6.7e-19   77.7   0.3     1   121     1   126     1   126 0.92 [subseq from] hypothetical protein K449DRAFT_245328 [Hypoxylon sp. EC38]
OTA90875.1/10-135        -            126 SesA                 PF17107.5    122     6e-19   77.8   0.3   1   1   8.2e-22   6.7e-19   77.7   0.3     1   121     1   126     1   126 0.92 [subseq from] hypothetical protein M434DRAFT_397651 [Hypoxylon sp. CO27-5]
EQB43184.1/7-125         -            119 SesA                 PF17107.5    122     6e-19   77.8   2.2   1   1   8.2e-22   6.7e-19   77.7   2.2     1   121     1   119     1   119 0.95 [subseq from] hypothetical protein CGLO_18197 [Colletotrichum gloeosporioides Cg-14]
RMY79904.1/11-137        -            127 SesA                 PF17107.5    122     6e-19   77.8   0.5   1   1   8.2e-22   6.7e-19   77.7   0.5     1   122     1   127     1   127 0.96 [subseq from] hypothetical protein D0864_08891 [Hortaea werneckii]
OTA98146.1/11-143        -            133 SesA                 PF17107.5    122   6.1e-19   77.8   1.1   1   1   8.4e-22   6.8e-19   77.6   1.1     2   122     1   133     1   133 0.89 [subseq from] hypothetical protein M426DRAFT_17699 [Hypoxylon sp. CI-4A]
KAE8450678.1/10-147      -            138 SesA                 PF17107.5    122   6.3e-19   77.7   3.7   1   1   9.9e-22   8.1e-19   77.4   3.7     1   120     1   138     1   138 0.75 [subseq from] hypothetical protein EG329_006023 [Venturia inaequalis]
TGO69471.1/11-138        -            128 SesA                 PF17107.5    122   6.3e-19   77.7   0.7   1   1   9.1e-22   7.4e-19   77.5   0.7     1   115     1   125     1   127 0.91 [subseq from] hypothetical protein BOTNAR_0010g00050 [Botryotinia narcissicola]
RWA09411.1/10-127        -            118 SesA                 PF17107.5    122   6.5e-19   77.7   0.0   1   1   8.8e-22   7.2e-19   77.6   0.0     1   120     1   117     1   118 0.98 [subseq from] hypothetical protein EKO27_g5690 [Xylaria grammica]
KAB8215579.1/9-135       -            127 SesA                 PF17107.5    122   6.6e-19   77.7   0.1   1   1     9e-22   7.3e-19   77.5   0.1     1   122     1   127     1   127 0.92 [subseq from] hypothetical protein BDV33DRAFT_10425 [Aspergillus novoparasiticus]
RYP20746.1/10-133        -            124 SesA                 PF17107.5    122   6.9e-19   77.6   0.1   1   1   9.3e-22   7.6e-19   77.5   0.1     1   122     1   124     1   124 0.96 [subseq from] hypothetical protein DL765_002626 [Monosporascus sp. GIB2]
XP_023450460.1/8-138     -            131 SesA                 PF17107.5    122   6.9e-19   77.6   1.1   1   1   9.5e-22   7.8e-19   77.4   1.1     1   122     1   131     1   131 0.89 [subseq from] hypothetical protein CB0940_11451 [Cercospora beticola] >PIA90899.1 hypothetical protein CB0940_11451 [Cercospora beticola]
KFY02009.1/8-131         -            124 SesA                 PF17107.5    122     7e-19   77.6   0.6   1   1   9.6e-22   7.8e-19   77.4   0.6     1   120     1   123     1   124 0.92 [subseq from] hypothetical protein V490_00692 [Pseudogymnoascus sp. VKM F-3557]
KIM93793.1/10-135        -            126 SesA                 PF17107.5    122   7.1e-19   77.6   1.2   1   1   9.7e-22     8e-19   77.4   1.2     1   117     1   125     1   126 0.91 [subseq from] hypothetical protein OIDMADRAFT_207997, partial [Oidiodendron maius Zn]
PMD12572.1/10-136        -            127 SesA                 PF17107.5    122   7.4e-19   77.5   4.2   1   1   1.5e-21   1.2e-18   76.8   4.2     1   122     1   127     1   127 0.84 [subseq from] hypothetical protein NA56DRAFT_652384 [Pezoloma ericae]
KFZ14599.1/7-121         -            115 SesA                 PF17107.5    122   7.7e-19   77.5   0.8   1   1     1e-21   8.5e-19   77.3   0.8     1   115     1   115     1   115 0.93 [subseq from] hypothetical protein V502_06002 [Pseudogymnoascus sp. VKM F-4520 (FW-2644)]
PWO19028.1/7-130         -            124 SesA                 PF17107.5    122   7.9e-19   77.4   0.9   1   1   1.1e-21   8.8e-19   77.3   0.9     1   121     1   124     1   124 0.88 [subseq from] WD40 repeat protein [Pyrenophora tritici-repentis] >PZD45787.1 WD40 repeat protein [Pyrenophora tritici-repentis] >KAA8611957.1 WD40 repeat protein [Pyrenophora tritici-repentis]
PZD03749.1/7-130         -            124 SesA                 PF17107.5    122   7.9e-19   77.4   0.9   1   1   1.1e-21   8.8e-19   77.3   0.9     1   121     1   124     1   124 0.88 [subseq from] WD40 repeat protein [Pyrenophora tritici-repentis]
PZD10411.1/7-130         -            124 SesA                 PF17107.5    122   7.9e-19   77.4   0.9   1   1   1.1e-21   8.8e-19   77.3   0.9     1   121     1   124     1   124 0.88 [subseq from] hypothetical protein Ptr86124_04229 [Pyrenophora tritici-repentis]
PZD20249.1/7-130         -            124 SesA                 PF17107.5    122   7.9e-19   77.4   0.9   1   1   1.1e-21   8.8e-19   77.3   0.9     1   121     1   124     1   124 0.88 [subseq from] WD40 repeat protein [Pyrenophora tritici-repentis] >PZD33806.1 WD40 repeat protein [Pyrenophora tritici-repentis]
XP_001935247.1/7-130     -            124 SesA                 PF17107.5    122   7.9e-19   77.4   0.9   1   1   1.1e-21   8.8e-19   77.3   0.9     1   121     1   124     1   124 0.88 [subseq from] vegetative incompatibility protein HET-E-1 [Pyrenophora tritici-repentis Pt-1C-BFP] >EDU47821.1 vegetative incompatibility protein HET-E-1 [Pyrenophora tritici-repentis Pt-1C-BFP]
RYP50885.1/12-128        -            117 SesA                 PF17107.5    122   7.9e-19   77.4   1.8   1   1   1.1e-21   8.6e-19   77.3   1.8     1   118     1   115     1   117 0.97 [subseq from] hypothetical protein DL768_003674 [Monosporascus sp. mg162]
PVH69750.1/10-136        -            127 SesA                 PF17107.5    122     8e-19   77.4   0.9   1   1   1.1e-21   8.9e-19   77.2   0.9     1   121     1   127     1   127 0.92 [subseq from] hypothetical protein DL98DRAFT_522008 [Cadophora sp. DSE1049]
KAE8375368.1/9-135       -            127 SesA                 PF17107.5    122   8.2e-19   77.4   0.4   1   1   1.1e-21   9.1e-19   77.2   0.4     1   122     1   127     1   127 0.91 [subseq from] hypothetical protein BDV26DRAFT_17749 [Aspergillus bertholletius]
RDW94996.1/11-155        -            145 SesA                 PF17107.5    122   8.2e-19   77.4   0.8   1   1   1.2e-21   9.5e-19   77.2   0.8     1   122     1   145     1   145 0.93 [subseq from] hypothetical protein BP5796_00759 [Coleophoma crateriformis]
RMZ03880.1/11-137        -            127 SesA                 PF17107.5    122   8.2e-19   77.4   0.5   1   1   1.1e-21   9.1e-19   77.2   0.5     1   122     1   127     1   127 0.96 [subseq from] hypothetical protein D0860_06627 [Hortaea werneckii]
KAE8163794.1/10-135      -            126 SesA                 PF17107.5    122   8.4e-19   77.3   0.4   1   1   1.1e-21   9.3e-19   77.2   0.4     2   122     1   126     1   126 0.92 [subseq from] hypothetical protein BDV40DRAFT_299137 [Aspergillus tamarii]
CZR57736.1/10-135        -            126 SesA                 PF17107.5    122   8.9e-19   77.3   0.1   1   1   1.2e-21   9.9e-19   77.1   0.1     1   122     1   126     1   126 0.97 [subseq from] uncharacterized protein PAC_07625 [Phialocephala subalpina]
XP_007740709.1/11-128    -            118 SesA                 PF17107.5    122   8.9e-19   77.2   1.8   1   1   1.2e-21     1e-18   77.1   1.8     1   121     1   118     1   118 0.97 [subseq from] hypothetical protein A1O5_01903 [Cladophialophora psammophila CBS 110553] >EXJ75207.1 hypothetical protein A1O5_01903 [Cladophialophora psammophila CBS 110553]
PMD43771.1/10-133        -            124 SesA                 PF17107.5    122   9.2e-19   77.2   1.0   1   1   1.2e-21     1e-18   77.1   1.0     1   122     1   124     1   124 0.96 [subseq from] hypothetical protein L207DRAFT_631816 [Hyaloscypha variabilis F]
CZR59080.1/10-140        -            131 SesA                 PF17107.5    122   9.4e-19   77.2   0.8   1   1   1.3e-21     1e-18   77.0   0.8     1   117     1   129     1   131 0.93 [subseq from] uncharacterized protein PAC_08972 [Phialocephala subalpina]
CVL02190.1/11-128        -            118 SesA                 PF17107.5    122   9.5e-19   77.2   0.6   1   1   1.3e-21     1e-18   77.0   0.6     2   122     1   118     1   118 0.96 [subseq from] uncharacterized protein FMAN_08271 [Fusarium mangiferae]
TGO26218.1/11-138        -            128 SesA                 PF17107.5    122   9.5e-19   77.2   0.1   1   1   1.4e-21   1.1e-18   76.9   0.1     1   115     1   125     1   127 0.91 [subseq from] hypothetical protein BPAE_0064g00340 [Botrytis paeoniae]
RMX74105.1/11-137        -            127 SesA                 PF17107.5    122   9.6e-19   77.1   0.6   1   1   1.3e-21   1.1e-18   77.0   0.6     1   122     1   127     1   127 0.96 [subseq from] hypothetical protein D0869_12933, partial [Hortaea werneckii]
RMX99843.1/11-137        -            127 SesA                 PF17107.5    122   9.6e-19   77.1   0.6   1   1   1.3e-21   1.1e-18   77.0   0.6     1   122     1   127     1   127 0.96 [subseq from] hypothetical protein D0868_09327, partial [Hortaea werneckii]
CEO59702.1/7-129         -            123 SesA                 PF17107.5    122     1e-18   77.1   0.9   1   1   1.4e-21   1.1e-18   76.9   0.9     1   119     1   122     1   123 0.89 [subseq from] hypothetical protein PMG11_04369 [Penicillium brasilianum]
RYO81347.1/7-135         -            129 SesA                 PF17107.5    122     1e-18   77.1   0.3   1   1   1.4e-21   1.1e-18   76.9   0.3     1   122     1   129     1   129 0.93 [subseq from] hypothetical protein DL762_007193 [Monosporascus cannonballus]
RYO86125.1/7-135         -            129 SesA                 PF17107.5    122     1e-18   77.1   0.3   1   1   1.4e-21   1.1e-18   76.9   0.3     1   122     1   129     1   129 0.93 [subseq from] hypothetical protein DL763_006818 [Monosporascus cannonballus]
RYP31190.1/7-135         -            129 SesA                 PF17107.5    122     1e-18   77.1   0.3   1   1   1.4e-21   1.1e-18   76.9   0.3     1   122     1   129     1   129 0.93 [subseq from] hypothetical protein DL766_004498 [Monosporascus sp. MC13-8B]
TRX92580.1/10-138        -            129 SesA                 PF17107.5    122     1e-18   77.0   1.5   1   1   1.4e-21   1.2e-18   76.9   1.5     1   122     1   129     1   129 0.94 [subseq from] hypothetical protein FHL15_006507 [Xylaria flabelliformis]
EPE07292.1/10-133        -            124 SesA                 PF17107.5    122   1.1e-18   77.0   0.8   1   1   1.5e-21   1.2e-18   76.8   0.8     1   119     1   124     1   124 0.90 [subseq from] hypothetical protein F503_07943 [Ophiostoma piceae UAMH 11346]
PZC90296.1/7-130         -            124 SesA                 PF17107.5    122   1.1e-18   77.0   1.7   1   1   1.5e-21   1.2e-18   76.8   1.7     1   121     1   124     1   124 0.89 [subseq from] hypothetical protein A1F95_09649 [Pyrenophora tritici-repentis]
PZD25423.1/7-130         -            124 SesA                 PF17107.5    122   1.1e-18   77.0   1.7   1   1   1.5e-21   1.2e-18   76.8   1.7     1   121     1   124     1   124 0.89 [subseq from] hypothetical protein A1F97_11036, partial [Pyrenophora tritici-repentis]
PQE22020.1/11-129        -            119 SesA                 PF17107.5    122   1.1e-18   77.0   0.8   1   1   1.5e-21   1.2e-18   76.8   0.8     1   119     1   118     1   119 0.92 [subseq from] Vegetative incompatibility HET-E-1 protein [Rutstroemia sp. NJR-2017a BBW]
RYO88064.1/10-140        -            131 SesA                 PF17107.5    122   1.1e-18   76.9   0.2   1   1   1.5e-21   1.2e-18   76.8   0.2     1   122     1   131     1   131 0.91 [subseq from] hypothetical protein DL762_003949 [Monosporascus cannonballus] >RYO94816.1 hypothetical protein DL763_003920 [Monosporascus cannonballus] >RYP25310.1 hypothetical protein DL766_007115 [Monosporascus sp. MC13-8B]
PYI00916.1/12-142        -            131 SesA                 PF17107.5    122   1.2e-18   76.9   0.2   1   1   1.6e-21   1.3e-18   76.7   0.2     1   122     1   131     1   131 0.92 [subseq from] hypothetical protein BO78DRAFT_354748, partial [Aspergillus sclerotiicarbonarius CBS 121057]
RSL88581.1/10-131        -            122 SesA                 PF17107.5    122   1.2e-18   76.8   0.0   1   1   1.6e-21   1.3e-18   76.7   0.0     1   122     1   122     1   122 0.99 [subseq from] hypothetical protein CEP51_001677 [Fusarium sp. AF-3]
KAB2570099.1/8-131       -            124 SesA                 PF17107.5    122   1.2e-18   76.8   0.6   1   1   1.7e-21   1.4e-18   76.6   0.6     2   122     1   124     1   124 0.94 [subseq from] hypothetical protein DBV05_g11241 [Lasiodiplodia theobromae]
TVY56683.1/13-138        -            126 SesA                 PF17107.5    122   1.3e-18   76.8   0.7   1   1   1.7e-21   1.4e-18   76.6   0.7     1   122     1   126     1   126 0.97 [subseq from] Nephrocystin-3 [Lachnellula cervina]
KFY93584.1/7-128         -            122 SesA                 PF17107.5    122   1.3e-18   76.8   0.1   1   1   1.7e-21   1.4e-18   76.6   0.1     1   119     1   121     1   122 0.91 [subseq from] hypothetical protein V498_04339, partial [Pseudogymnoascus sp. VKM F-4517 (FW-2822)]
XP_023625841.1/11-142    -            132 SesA                 PF17107.5    122   1.3e-18   76.8   0.3   1   1   1.7e-21   1.4e-18   76.6   0.3     1   122     1   132     1   132 0.91 [subseq from] uncharacterized protein RCC_04796 [Ramularia collo-cygni] >CZT18951.1 uncharacterized protein RCC_04796 [Ramularia collo-cygni]
PMD30401.1/7-134         -            128 SesA                 PF17107.5    122   1.3e-18   76.7   1.4   1   1   1.8e-21   1.5e-18   76.6   1.4     1   122     1   128     1   128 0.90 [subseq from] hypothetical protein L207DRAFT_641657 [Hyaloscypha variabilis F]
XP_024546818.1/7-125     -            119 SesA                 PF17107.5    122   1.3e-18   76.7   0.9   1   1   1.7e-21   1.4e-18   76.6   0.9     1   117     1   117     1   119 0.91 [subseq from] hypothetical protein BCIN_02g00500 [Botrytis cinerea B05.10] >ATZ46663.1 hypothetical protein BCIN_02g00500 [Botrytis cinerea B05.10]
XP_024546819.1/7-125     -            119 SesA                 PF17107.5    122   1.3e-18   76.7   0.9   1   1   1.7e-21   1.4e-18   76.6   0.9     1   117     1   117     1   119 0.91 [subseq from] hypothetical protein BCIN_02g00500 [Botrytis cinerea B05.10] >CCD48333.1 similar to Pfs [Botrytis cinerea T4] >EMR84885.1 putative nacht and ankyrin domain protein [Botrytis cinerea BcDW1] >ATZ46664.1 hypothetical protein BCIN_02g00500 [Botrytis cinerea B05.10]
RYP58533.1/7-135         -            129 SesA                 PF17107.5    122   1.3e-18   76.7   1.8   1   1   1.8e-21   1.5e-18   76.6   1.8     1   122     1   129     1   129 0.93 [subseq from] hypothetical protein DL769_008907 [Monosporascus sp. CRB-8-3]
PMD15227.1/10-131        -            122 SesA                 PF17107.5    122   1.3e-18   76.7  10.3   1   1   1.8e-21   1.4e-18   76.6  10.3     1   119     1   121     1   122 0.97 [subseq from] hypothetical protein NA56DRAFT_609287 [Pezoloma ericae]
CEN60826.1/7-129         -            123 SesA                 PF17107.5    122   1.3e-18   76.7   0.3   1   1   1.8e-21   1.5e-18   76.5   0.3     1   120     1   123     1   123 0.87 [subseq from] Putative WD domain-containing protein [Aspergillus calidoustus]
CVK98635.1/10-157        -            148 SesA                 PF17107.5    122   1.3e-18   76.7   0.0   1   1   1.9e-21   1.6e-18   76.5   0.0     1   122     1   148     1   148 0.88 [subseq from] uncharacterized protein FPRN_04069 [Fusarium proliferatum]
RAQ64354.1/10-147        -            138 SesA                 PF17107.5    122   1.4e-18   76.7   0.2   1   1   1.9e-21   1.6e-18   76.4   0.2     1   122     1   138     1   138 0.89 [subseq from] hypothetical protein COH21_013027 [Aspergillus flavus] >RMZ43548.1 hypothetical protein CA14_009216 [Aspergillus flavus]
XP_002381814.1/10-147    -            138 SesA                 PF17107.5    122   1.4e-18   76.7   0.2   1   1   1.9e-21   1.6e-18   76.4   0.2     1   122     1   138     1   138 0.89 [subseq from] conserved hypothetical protein [Aspergillus flavus NRRL3357] >EED48398.1 conserved hypothetical protein [Aspergillus flavus NRRL3357]
XP_003044996.1/10-145    -            136 SesA                 PF17107.5    122   1.4e-18   76.7   0.5   1   1   1.9e-21   1.6e-18   76.5   0.5     1   121     1   136     1   136 0.87 [subseq from] hypothetical protein NECHADRAFT_82115 [[Nectria] haematococca mpVI 77-13-4] >EEU39283.1 hypothetical protein NECHADRAFT_82115 [[Nectria] haematococca mpVI 77-13-4]
PMD49059.1/11-142        -            132 SesA                 PF17107.5    122   1.5e-18   76.5   1.9   1   1   2.1e-21   1.7e-18   76.4   1.9     1   122     1   132     1   132 0.88 [subseq from] hypothetical protein L207DRAFT_20630 [Hyaloscypha variabilis F]
XP_018238542.1/10-139    -            130 SesA                 PF17107.5    122   1.5e-18   76.5   1.2   1   1     2e-21   1.7e-18   76.4   1.2     1   120     1   129     1   130 0.90 [subseq from] hypothetical protein FOXG_04057 [Fusarium oxysporum f. sp. lycopersici 4287] >EXK44443.1 hypothetical protein FOMG_03161 [Fusarium oxysporum f. sp. melonis 26406] >KNB00497.1 hypothetical protein FOXG_04057 [Fusarium oxysporum f. sp. lycopersici 4287]
PPJ60459.1/8-138         -            131 SesA                 PF17107.5    122   1.5e-18   76.5   2.4   1   1     2e-21   1.7e-18   76.4   2.4     1   122     1   131     1   131 0.89 [subseq from] hypothetical protein CBER1_07355 [Cercospora berteroae]
RSL92281.1/10-140        -            131 SesA                 PF17107.5    122   1.6e-18   76.5   3.8   1   1   2.1e-21   1.7e-18   76.3   3.8     1   121     1   131     1   131 0.86 [subseq from] hypothetical protein CDV31_015237 [Fusarium ambrosium]
CVK96334.1/8-134         -            127 SesA                 PF17107.5    122   1.6e-18   76.5   1.4   1   1   2.1e-21   1.7e-18   76.3   1.4     1   120     1   126     1   127 0.87 [subseq from] uncharacterized protein FPRN_12287 [Fusarium proliferatum]
CVK98248.1/8-134         -            127 SesA                 PF17107.5    122   1.6e-18   76.5   1.4   1   1   2.1e-21   1.7e-18   76.3   1.4     1   120     1   126     1   127 0.87 [subseq from] uncharacterized protein FMAN_12289 [Fusarium mangiferae]
RKL24350.1/8-134         -            127 SesA                 PF17107.5    122   1.6e-18   76.5   1.4   1   1   2.1e-21   1.7e-18   76.3   1.4     1   120     1   126     1   127 0.87 [subseq from] hypothetical protein BFJ72_g14230 [Fusarium proliferatum]
RMZ00627.1/11-137        -            127 SesA                 PF17107.5    122   1.7e-18   76.4   1.3   1   1   2.3e-21   1.8e-18   76.2   1.3     1   122     1   127     1   127 0.96 [subseq from] hypothetical protein D0864_03679 [Hortaea werneckii]
ELR10080.1/8-131         -            124 SesA                 PF17107.5    122   1.7e-18   76.3   0.4   1   1   2.3e-21   1.9e-18   76.2   0.4     1   120     1   123     1   124 0.92 [subseq from] hypothetical protein GMDG_04480 [Pseudogymnoascus destructans 20631-21]
XP_024320831.1/8-131     -            124 SesA                 PF17107.5    122   1.7e-18   76.3   0.4   1   1   2.3e-21   1.9e-18   76.2   0.4     1   120     1   123     1   124 0.92 [subseq from] hypothetical protein VC83_07592 [Pseudogymnoascus destructans] >OAF55531.1 hypothetical protein VC83_07592 [Pseudogymnoascus destructans]
OAA45326.1/7-128         -            122 SesA                 PF17107.5    122   1.7e-18   76.3   0.6   1   1   2.3e-21   1.9e-18   76.2   0.6     1   118     1   121     1   122 0.93 [subseq from] kinesin light chain 3 [Beauveria brongniartii RCEF 3172]
XP_002379765.1/9-135     -            127 SesA                 PF17107.5    122   1.8e-18   76.3   0.1   1   1   2.4e-21   1.9e-18   76.2   0.1     1   122     1   127     1   127 0.91 [subseq from] conserved hypothetical protein [Aspergillus flavus NRRL3357] >EED50989.1 conserved hypothetical protein [Aspergillus flavus NRRL3357] >RAQ70361.1 hypothetical protein COH20_000907 [Aspergillus flavus] >RAQ77862.1 hypothetical protein COH21_009422 [Aspergillus flavus]
GAP91526.2/11-142        -            132 SesA                 PF17107.5    122   1.8e-18   76.3   1.7   1   1   2.4e-21     2e-18   76.1   1.7     2   122     1   132     1   132 0.88 [subseq from] putative P-loop containing nucleoside triphosphate hydrolase [Rosellinia necatrix]
RYP17625.1/7-130         -            124 SesA                 PF17107.5    122   1.8e-18   76.3   4.3   1   1   2.5e-21     2e-18   76.1   4.3     1   121     1   124     1   124 0.92 [subseq from] hypothetical protein DL765_004407 [Monosporascus sp. GIB2]
OCK82825.1/12-133        -            122 SesA                 PF17107.5    122   1.8e-18   76.2   5.8   1   1   3.4e-21   2.8e-18   75.6   5.8     1   122     1   122     1   122 0.81 [subseq from] hypothetical protein K432DRAFT_423847 [Lepidopterella palustris CBS 459.81]
OCL01502.1/7-131         -            125 SesA                 PF17107.5    122   1.9e-18   76.2   1.3   1   1   2.6e-21   2.1e-18   76.1   1.3     1   121     1   125     1   125 0.87 [subseq from] hypothetical protein AOQ84DRAFT_434833 [Glonium stellatum]
XP_001904874.1/10-131    -            122 SesA                 PF17107.5    122   1.9e-18   76.2   0.0   1   1   2.5e-21     2e-18   76.1   0.0     1   122     1   122     1   122 0.98 [subseq from] uncharacterized protein PODANS_5_3370 [Podospora anserina S mat+] >CAP64781.1 unnamed protein product [Podospora anserina S mat+] >CDP29290.1 Putative HET containing-domain vegetative incompatibility protein [Podospora anserina S mat+]
XP_018696100.1/11-139    -            129 SesA                 PF17107.5    122   1.9e-18   76.2   0.8   1   1   2.7e-21   2.2e-18   76.0   0.8     1   122     1   129     1   129 0.84 [subseq from] hypothetical protein AYL99_01960 [Fonsecaea erecta] >OAP62733.1 hypothetical protein AYL99_01960 [Fonsecaea erecta]
RPB03653.1/6-133         -            128 SesA                 PF17107.5    122   1.9e-18   76.2   0.1   1   1   2.6e-21   2.1e-18   76.1   0.1     1   122     1   128     1   128 0.97 [subseq from] hypothetical protein L873DRAFT_1635968, partial [Choiromyces venosus 120613-1]
XP_008086722.1/10-138    -            129 SesA                 PF17107.5    122   1.9e-18   76.2   5.9   1   1   2.7e-21   2.2e-18   76.0   5.9     1   122     1   129     1   129 0.80 [subseq from] P-loop containing nucleoside triphosphate hydrolase [Glarea lozoyensis ATCC 20868] >EPE25403.1 P-loop containing nucleoside triphosphate hydrolase [Glarea lozoyensis ATCC 20868]
TGO61148.1/86-217        -            132 SesA                 PF17107.5    122     2e-18   76.1   0.0   1   1   2.9e-21   2.3e-18   75.9   0.0     1   122     1   132     1   132 0.83 [subseq from] hypothetical protein BOTNAR_0133g00120 [Botryotinia narcissicola]
OJJ40097.1/11-132        -            122 SesA                 PF17107.5    122     2e-18   76.1   0.3   1   1   2.8e-21   2.3e-18   75.9   0.3     1   115     1   121     1   122 0.94 [subseq from] hypothetical protein ASPWEDRAFT_101861 [Aspergillus wentii DTO 134E9]
TVY75000.1/8-134         -            127 SesA                 PF17107.5    122     2e-18   76.1   1.7   1   1   2.8e-21   2.3e-18   75.9   1.7     1   122     1   127     1   127 0.91 [subseq from] Ankyrin repeat and KH domain-containing protein mask [Fusarium oxysporum f. sp. cubense]
XP_016624647.1/11-128    -            118 SesA                 PF17107.5    122   2.1e-18   76.1   1.7   1   1   2.8e-21   2.3e-18   75.9   1.7     1   121     1   118     1   118 0.97 [subseq from] hypothetical protein Z519_01562 [Cladophialophora bantiana CBS 173.52] >KIW97978.1 hypothetical protein Z519_01562 [Cladophialophora bantiana CBS 173.52]
KFY27831.1/64-178        -            115 SesA                 PF17107.5    122   2.1e-18   76.1   0.6   1   1   2.8e-21   2.3e-18   75.9   0.6     1   114     1   114     1   115 0.93 [subseq from] hypothetical protein V491_00724 [Pseudogymnoascus sp. VKM F-3775]
RSM10963.1/10-132        -            123 SesA                 PF17107.5    122   2.1e-18   76.1   0.3   1   1   2.8e-21   2.3e-18   75.9   0.3     1   119     1   123     1   123 0.91 [subseq from] hypothetical protein CEP52_003201 [Fusarium sp. AF-4]
KAE8449897.1/7-136       -            130 SesA                 PF17107.5    122   2.1e-18   76.1   0.4   1   1   2.9e-21   2.3e-18   75.9   0.4     1   122     1   130     1   130 0.94 [subseq from] hypothetical protein EG329_007374 [Venturia inaequalis]
TGO79420.1/11-138        -            128 SesA                 PF17107.5    122   2.1e-18   76.0   0.3   1   1   3.1e-21   2.5e-18   75.8   0.3     1   115     1   125     1   127 0.90 [subseq from] hypothetical protein BELL_0033g00130 [Botrytis elliptica]
KFY72189.1/7-121         -            115 SesA                 PF17107.5    122   2.1e-18   76.0   0.7   1   1   2.9e-21   2.4e-18   75.9   0.7     1   115     1   115     1   115 0.95 [subseq from] hypothetical protein V499_07656 [Pseudogymnoascus sp. VKM F-103]
XP_018133974.1/7-121     -            115 SesA                 PF17107.5    122   2.1e-18   76.0   0.7   1   1   2.9e-21   2.4e-18   75.9   0.7     1   115     1   115     1   115 0.95 [subseq from] hypothetical protein VE01_01631 [Pseudogymnoascus verrucosus] >OBU00242.1 hypothetical protein VE01_01631 [Pseudogymnoascus verrucosus]
RSL75912.1/11-140        -            130 SesA                 PF17107.5    122   2.1e-18   76.0   2.8   1   1   2.9e-21   2.4e-18   75.9   2.8     1   122     1   130     1   130 0.93 [subseq from] hypothetical protein CEP51_010441 [Fusarium sp. AF-3]
RSL86188.1/11-140        -            130 SesA                 PF17107.5    122   2.1e-18   76.0   2.8   1   1   2.9e-21   2.4e-18   75.9   2.8     1   122     1   130     1   130 0.93 [subseq from] hypothetical protein CEP52_015900 [Fusarium sp. AF-4]
KFY28387.1/8-130         -            123 SesA                 PF17107.5    122   2.1e-18   76.0   0.2   1   1   2.9e-21   2.4e-18   75.9   0.2     1   119     1   122     1   123 0.91 [subseq from] hypothetical protein V491_00489 [Pseudogymnoascus sp. VKM F-3775]
OOQ90148.1/10-137        -            128 SesA                 PF17107.5    122   2.2e-18   76.0   4.2   1   1   3.1e-21   2.5e-18   75.8   4.2     1   121     1   128     1   128 0.93 [subseq from] hypothetical protein PEBR_05305 [Penicillium brasilianum]
XP_018063357.1/11-145    -            135 SesA                 PF17107.5    122   2.2e-18   76.0   0.7   1   1   3.1e-21   2.6e-18   75.8   0.7     1   121     1   135     1   135 0.86 [subseq from] hypothetical protein LY89DRAFT_741301 [Phialocephala scopiformis] >KUJ09002.1 hypothetical protein LY89DRAFT_741301 [Phialocephala scopiformis]
ROW16952.1/10-133        -            124 SesA                 PF17107.5    122   2.4e-18   75.9   0.5   1   1   3.2e-21   2.6e-18   75.7   0.5     1   122     1   124     1   124 0.96 [subseq from] hypothetical protein VPNG_01426 [Cytospora leucostoma]
GAD97685.1/12-133        -            122 SesA                 PF17107.5    122   2.4e-18   75.9   3.3   1   1   3.2e-21   2.6e-18   75.7   3.3     3   122     1   122     1   122 0.96 [subseq from] hypothetical protein AOR_1_590144 [Byssochlamys spectabilis No. 5]
OBT60675.1/7-130         -            124 SesA                 PF17107.5    122   2.4e-18   75.9   0.8   1   1   3.3e-21   2.7e-18   75.7   0.8     1   120     1   123     1   124 0.92 [subseq from] hypothetical protein VE03_09889, partial [Pseudogymnoascus sp. 23342-1-I1]
KAB5586139.1/10-137      -            128 SesA                 PF17107.5    122   2.4e-18   75.9   0.1   1   1   3.3e-21   2.7e-18   75.7   0.1     1   120     1   127     1   128 0.89 [subseq from] hypothetical protein GE09DRAFT_55401 [Coniochaeta sp. 2T2.1]
XP_007827688.1/10-131    -            122 SesA                 PF17107.5    122   2.5e-18   75.8   0.6   1   1   3.4e-21   2.8e-18   75.7   0.6     1   122     1   122     1   122 0.91 [subseq from] hypothetical protein PFICI_00916 [Pestalotiopsis fici W106-1] >ETS87088.1 hypothetical protein PFICI_00916 [Pestalotiopsis fici W106-1]
XP_016646069.1/10-124    -            115 SesA                 PF17107.5    122   2.5e-18   75.8   0.0   1   1   3.4e-21   2.8e-18   75.7   0.0     1   117     1   113     1   115 0.96 [subseq from] hypothetical protein SAPIO_CDS1173 [Scedosporium apiospermum] >KEZ46270.1 hypothetical protein SAPIO_CDS1173 [Scedosporium apiospermum]
TVY14541.1/11-146        -            136 SesA                 PF17107.5    122   2.5e-18   75.8   2.9   1   1   3.5e-21   2.9e-18   75.6   2.9     1   122     1   136     1   136 0.91 [subseq from] hypothetical protein LARI1_G007302 [Lachnellula arida]
XP_008081970.1/7-136     -            130 SesA                 PF17107.5    122   2.5e-18   75.8   4.1   1   1   3.5e-21   2.9e-18   75.6   4.1     1   122     1   130     1   130 0.93 [subseq from] Ankyrin repeat-containing protein [Glarea lozoyensis ATCC 20868] >EPE30559.1 Ankyrin repeat-containing protein [Glarea lozoyensis ATCC 20868]
PMD32597.1/7-133         -            127 SesA                 PF17107.5    122   2.6e-18   75.8   0.6   1   1   3.5e-21   2.9e-18   75.6   0.6     1   120     1   127     1   127 0.90 [subseq from] hypothetical protein L207DRAFT_518514, partial [Hyaloscypha variabilis F]
XP_031084589.1/10-134    -            125 SesA                 PF17107.5    122   2.6e-18   75.8   1.4   1   1   3.5e-21   2.9e-18   75.6   1.4     1   122     1   125     1   125 0.90 [subseq from] related to small s protein [Fusarium proliferatum ET1] >CZR43999.1 related to small s protein [Fusarium proliferatum ET1]
XP_028481733.1/10-133    -            124 SesA                 PF17107.5    122   2.6e-18   75.8   2.1   1   1   3.5e-21   2.9e-18   75.6   2.1     1   122     1   124     1   124 0.95 [subseq from] hypothetical protein C8Q69DRAFT_102823 [Byssochlamys spectabilis] >RWQ92088.1 hypothetical protein C8Q69DRAFT_102823 [Byssochlamys spectabilis]
ROV99426.1/11-139        -            129 SesA                 PF17107.5    122   2.6e-18   75.7   0.1   1   1   3.6e-21   2.9e-18   75.6   0.1     2   119     1   129     1   129 0.88 [subseq from] hypothetical protein VMCG_06407 [Valsa malicola]
PMD24750.1/8-129         -            122 SesA                 PF17107.5    122   2.6e-18   75.7   0.4   1   1   4.2e-21   3.4e-18   75.4   0.4     1   122     1   122     1   122 0.93 [subseq from] hypothetical protein NA56DRAFT_739289 [Pezoloma ericae]
OSS51409.1/156-283       -            128 SesA                 PF17107.5    122   2.6e-18   75.7   2.3   1   1   3.6e-21     3e-18   75.6   2.3     1   122     1   128     1   128 0.91 [subseq from] hypothetical protein B5807_04000 [Epicoccum nigrum]
RSL45004.1/309-444       -            136 SesA                 PF17107.5    122   2.6e-18   75.7   0.3   1   1   3.6e-21     3e-18   75.6   0.3     1   120     1   135     1   136 0.92 [subseq from] hypothetical protein CEP54_014446 [Fusarium sp. AF-8]
RMX73873.1/40-166        -            127 SesA                 PF17107.5    122   2.7e-18   75.7   0.6   1   1   3.6e-21   2.9e-18   75.6   0.6     1   122     1   127     1   127 0.96 [subseq from] hypothetical protein D0869_13165, partial [Hortaea werneckii]
RMX92321.1/11-137        -            127 SesA                 PF17107.5    122   2.7e-18   75.7   0.6   1   1   3.6e-21   2.9e-18   75.6   0.6     1   122     1   127     1   127 0.96 [subseq from] hypothetical protein D0868_13477, partial [Hortaea werneckii]
RMY04898.1/35-161        -            127 SesA                 PF17107.5    122   2.7e-18   75.7   0.6   1   1   3.6e-21   2.9e-18   75.6   0.6     1   122     1   127     1   127 0.96 [subseq from] hypothetical protein D0867_10198 [Hortaea werneckii] >RMY26561.1 hypothetical protein D0866_10786 [Hortaea werneckii]
RSL68829.1/10-140        -            131 SesA                 PF17107.5    122   2.7e-18   75.7   3.2   1   1   3.7e-21     3e-18   75.6   3.2     1   121     1   131     1   131 0.85 [subseq from] hypothetical protein CEP53_002390 [Fusarium sp. AF-6]
OAL47401.1/11-129        -            119 SesA                 PF17107.5    122   2.7e-18   75.7   2.8   1   1   3.7e-21     3e-18   75.6   2.8     1   117     1   119     1   119 0.96 [subseq from] hypothetical protein IQ07DRAFT_633775 [Pyrenochaeta sp. DS3sAY3a]
CZR59953.1/10-129        -            120 SesA                 PF17107.5    122   2.7e-18   75.7   0.1   1   1   3.8e-21   3.1e-18   75.5   0.1     1   121     1   120     1   120 0.94 [subseq from] uncharacterized protein PAC_09848 [Phialocephala subalpina]
PMD20461.1/10-133        -            124 SesA                 PF17107.5    122   2.7e-18   75.7   0.7   1   1   3.8e-21   3.1e-18   75.5   0.7     1   120     1   123     1   124 0.91 [subseq from] hypothetical protein NA56DRAFT_749903 [Pezoloma ericae]
EXM21821.1/8-134         -            127 SesA                 PF17107.5    122   2.8e-18   75.7   1.2   1   1   3.8e-21   3.1e-18   75.5   1.2     1   120     1   126     1   127 0.86 [subseq from] hypothetical protein FOTG_10417 [Fusarium oxysporum f. sp. vasinfectum 25433]
KAB2104178.1/26-156      -            131 SesA                 PF17107.5    122   2.8e-18   75.6   1.3   1   1   3.8e-21   3.1e-18   75.5   1.3     1   122     1   131     1   131 0.92 [subseq from] hypothetical protein AG0111_0g7628 [Alternaria gaisen]
RYN63026.1/8-138         -            131 SesA                 PF17107.5    122   2.8e-18   75.6   1.3   1   1   3.8e-21   3.1e-18   75.5   1.3     1   122     1   131     1   131 0.92 [subseq from] hypothetical protein AA0118_g5244 [Alternaria tenuissima]
XP_028486666.1/10-129    -            120 SesA                 PF17107.5    122   2.8e-18   75.6   2.1   1   1   3.8e-21   3.1e-18   75.5   2.1     1   119     1   120     1   120 0.95 [subseq from] hypothetical protein C8Q69DRAFT_518944 [Byssochlamys spectabilis] >RWQ97021.1 hypothetical protein C8Q69DRAFT_518944 [Byssochlamys spectabilis]
KFZ14220.1/7-121         -            115 SesA                 PF17107.5    122   2.8e-18   75.6   0.5   1   1   3.9e-21   3.2e-18   75.5   0.5     1   115     1   115     1   115 0.95 [subseq from] hypothetical protein V501_03359 [Pseudogymnoascus sp. VKM F-4519 (FW-2642)]
KFY78758.1/8-131         -            124 SesA                 PF17107.5    122   2.9e-18   75.6   0.5   1   1     4e-21   3.2e-18   75.4   0.5     1   120     1   123     1   124 0.92 [subseq from] hypothetical protein V499_02143 [Pseudogymnoascus sp. VKM F-103]
KFY18089.1/7-121         -            115 SesA                 PF17107.5    122   2.9e-18   75.6   0.1   1   1     4e-21   3.3e-18   75.4   0.1     1   115     1   115     1   115 0.95 [subseq from] hypothetical protein V492_00159 [Pseudogymnoascus sp. VKM F-4246]
KFY46695.1/7-121         -            115 SesA                 PF17107.5    122   2.9e-18   75.6   0.1   1   1     4e-21   3.3e-18   75.4   0.1     1   115     1   115     1   115 0.95 [subseq from] hypothetical protein V494_00359 [Pseudogymnoascus sp. VKM F-4513 (FW-928)]
PMB67876.1/7-128         -            122 SesA                 PF17107.5    122     3e-18   75.5   2.0   1   1   4.1e-21   3.3e-18   75.4   2.0     1   118     1   121     1   122 0.92 [subseq from] hypothetical protein BM221_006051 [Beauveria bassiana]
KAE8354898.1/6-132       -            127 SesA                 PF17107.5    122     3e-18   75.5   0.1   1   1   4.1e-21   3.3e-18   75.4   0.1     1   122     1   127     1   127 0.90 [subseq from] hypothetical protein BDV28DRAFT_65884 [Aspergillus coremiiformis]
RYN49828.1/8-138         -            131 SesA                 PF17107.5    122     3e-18   75.5   1.6   1   1   4.2e-21   3.4e-18   75.4   1.6     1   122     1   131     1   131 0.92 [subseq from] hypothetical protein AA0114_g6420 [Alternaria tenuissima]
CZR67995.1/10-136        -            127 SesA                 PF17107.5    122     3e-18   75.5   4.9   1   1   4.2e-21   3.5e-18   75.4   4.9     1   122     1   127     1   127 0.81 [subseq from] uncharacterized protein PAC_17894 [Phialocephala subalpina]
XP_007719048.1/7-130     -            124 SesA                 PF17107.5    122   3.1e-18   75.5   1.5   1   1   4.2e-21   3.4e-18   75.4   1.5     1   121     1   124     1   124 0.90 [subseq from] hypothetical protein COCCADRAFT_66777, partial [Bipolaris zeicola 26-R-13] >EUC26647.1 hypothetical protein COCCADRAFT_66777, partial [Bipolaris zeicola 26-R-13]
XP_008600449.1/42-163    -            122 SesA                 PF17107.5    122   3.1e-18   75.5   2.3   1   1   4.2e-21   3.4e-18   75.4   2.3     1   118     1   121     1   122 0.92 [subseq from] kinesin light chain 1 and [Beauveria bassiana ARSEF 2860] >EJP63806.1 kinesin light chain 1 and [Beauveria bassiana ARSEF 2860]
OWY56431.1/8-138         -            131 SesA                 PF17107.5    122   3.1e-18   75.5   1.8   1   1   4.2e-21   3.4e-18   75.4   1.8     1   122     1   131     1   131 0.92 [subseq from] phosphorus acquisition-controlling protein [Alternaria alternata]
XP_015412621.1/9-135     -            127 SesA                 PF17107.5    122   3.1e-18   75.5   0.4   1   1   4.2e-21   3.4e-18   75.4   0.4     1   122     1   127     1   127 0.92 [subseq from] hypothetical protein ANOM_000272 [Aspergillus nomius NRRL 13137] >KNG91698.1 hypothetical protein ANOM_000272 [Aspergillus nomius NRRL 13137]
ORY12629.1/13-152        -            140 SesA                 PF17107.5    122   3.1e-18   75.5   0.6   1   1   4.5e-21   3.7e-18   75.2   0.6     2   121     1   140     1   140 0.88 [subseq from] hypothetical protein BCR34DRAFT_650510 [Clohesyomyces aquaticus]
XP_014553201.1/7-130     -            124 SesA                 PF17107.5    122   3.1e-18   75.5   1.7   1   1   4.3e-21   3.5e-18   75.3   1.7     1   121     1   124     1   124 0.86 [subseq from] hypothetical protein COCVIDRAFT_40760 [Bipolaris victoriae FI3] >EUN23625.1 hypothetical protein COCVIDRAFT_40760 [Bipolaris victoriae FI3]
KIM97078.1/7-125         -            119 SesA                 PF17107.5    122   3.1e-18   75.5   1.3   1   1   4.2e-21   3.5e-18   75.4   1.3     1   117     1   118     1   119 0.90 [subseq from] hypothetical protein OIDMADRAFT_147673 [Oidiodendron maius Zn]
PQK11655.1/7-128         -            122 SesA                 PF17107.5    122   3.1e-18   75.5   2.0   1   1   4.3e-21   3.5e-18   75.3   2.0     1   118     1   121     1   122 0.92 [subseq from] hypothetical protein BB8028_0003g02790 [Beauveria bassiana]
KAE8449252.1/838-971     -            134 SesA                 PF17107.5    122   3.2e-18   75.5   0.0   1   1   4.5e-21   3.6e-18   75.3   0.0     1   119     1   133     1   134 0.89 [subseq from] hypothetical protein EG329_008419 [Venturia inaequalis]
KAB8264401.1/9-135       -            127 SesA                 PF17107.5    122   3.2e-18   75.4   0.4   1   1   4.4e-21   3.6e-18   75.3   0.4     1   122     1   127     1   127 0.92 [subseq from] hypothetical protein BDV32DRAFT_135313 [Aspergillus nomius] >KAE8409255.1 hypothetical protein BDV37DRAFT_267967 [Aspergillus pseudonomius]
PWO20139.1/4-125         -            122 SesA                 PF17107.5    122   3.2e-18   75.4   0.2   1   1   4.4e-21   3.6e-18   75.3   0.2     1   116     1   121     1   122 0.92 [subseq from] HypB, Ni2+-binding GTPase protein [Pyrenophora tritici-repentis] >PZC91619.1 hypothetical protein Ptr86124_11416 [Pyrenophora tritici-repentis]
RYP07284.1/7-135         -            129 SesA                 PF17107.5    122   3.3e-18   75.4   0.5   1   1   4.5e-21   3.7e-18   75.3   0.5     1   122     1   129     1   129 0.91 [subseq from] hypothetical protein DL764_002599 [Monosporascus ibericus]
KUI55377.1/826-955       -            130 SesA                 PF17107.5    122   3.4e-18   75.4   1.3   1   1   4.6e-21   3.8e-18   75.2   1.3     1   119     1   129     1   130 0.90 [subseq from] Neutral ceramidase B [Valsa mali var. pyri]
OWY45674.1/10-130        -            121 SesA                 PF17107.5    122   3.4e-18   75.4   1.0   1   1   4.7e-21   3.8e-18   75.2   1.0     1   117     1   120     1   121 0.87 [subseq from] hypothetical protein AALT_g10499 [Alternaria alternata]
KFA60775.1/10-134        -            125 SesA                 PF17107.5    122   3.4e-18   75.4   0.4   1   1   4.7e-21   3.8e-18   75.2   0.4     1   122     1   125     1   125 0.91 [subseq from] hypothetical protein S40285_06310 [Stachybotrys chlorohalonata IBT 40285]
OAL07026.1/10-134        -            125 SesA                 PF17107.5    122   3.5e-18   75.3   0.9   1   1   4.8e-21   3.9e-18   75.2   0.9     1   118     1   124     1   125 0.89 [subseq from] hypothetical protein IQ06DRAFT_341797 [Stagonospora sp. SRC1lsM3a]
XP_008724793.1/10-130    -            121 SesA                 PF17107.5    122   3.5e-18   75.3   0.0   1   1   4.7e-21   3.8e-18   75.2   0.0     4   122     2   121     1   121 0.98 [subseq from] hypothetical protein G647_02221 [Cladophialophora carrionii CBS 160.54] >ETI25448.1 hypothetical protein G647_02221 [Cladophialophora carrionii CBS 160.54]
PNP85346.1/8-134         -            127 SesA                 PF17107.5    122   3.6e-18   75.3   1.3   1   1     5e-21   4.1e-18   75.1   1.3     1   122     1   127     1   127 0.89 [subseq from] hypothetical protein FNYG_01175 [Fusarium nygamai]
XP_024552582.1/11-139    -            129 SesA                 PF17107.5    122   3.7e-18   75.3   0.3   1   1   4.9e-21     4e-18   75.1   0.3     1   116     1   126     1   129 0.91 [subseq from] hypothetical protein BCIN_13g03040 [Botrytis cinerea B05.10] >ATZ56468.1 hypothetical protein BCIN_13g03040 [Botrytis cinerea B05.10]
KFA80388.1/8-140         -            133 SesA                 PF17107.5    122   3.8e-18   75.2   3.4   1   1   5.2e-21   4.2e-18   75.1   3.4     1   122     1   133     1   133 0.86 [subseq from] hypothetical protein S40288_10194, partial [Stachybotrys chartarum IBT 40288]
OQO10695.1/11-135        -            125 SesA                 PF17107.5    122   3.8e-18   75.2   0.2   1   1   5.7e-21   4.7e-18   74.9   0.2     1   119     1   123     1   124 0.94 [subseq from] hypothetical protein B0A48_03995 [Rachicladosporium antarcticum]
CZR61311.1/11-141        -            131 SesA                 PF17107.5    122   3.8e-18   75.2   5.0   1   1   5.3e-21   4.3e-18   75.0   5.0     1   122     1   131     1   131 0.86 [subseq from] uncharacterized protein PAC_11207 [Phialocephala subalpina]
TVY32320.1/11-146        -            136 SesA                 PF17107.5    122   3.8e-18   75.2   3.7   1   1   5.3e-21   4.4e-18   75.0   3.7     1   122     1   136     1   136 0.90 [subseq from] hypothetical protein LOCC1_G007871 [Lachnellula occidentalis]
CZR66503.1/7-136         -            130 SesA                 PF17107.5    122   3.8e-18   75.2   3.0   1   1   5.3e-21   4.3e-18   75.0   3.0     1   122     1   130     1   130 0.90 [subseq from] uncharacterized protein PAC_16404 [Phialocephala subalpina]
KXX74090.1/10-140        -            131 SesA                 PF17107.5    122   3.9e-18   75.2   1.0   1   1   5.3e-21   4.4e-18   75.0   1.0     1   122     1   131     1   131 0.91 [subseq from] Vegetative incompatibility protein HET-E-1 [Madurella mycetomatis]
EMT69010.1/10-134        -            125 SesA                 PF17107.5    122   3.9e-18   75.2   0.7   1   1   5.4e-21   4.4e-18   75.0   0.7     1   122     1   125     1   125 0.94 [subseq from] hypothetical protein FOC4_g10005108 [Fusarium oxysporum f. sp. cubense race 4]
TXB96709.1/10-134        -            125 SesA                 PF17107.5    122   3.9e-18   75.2   0.7   1   1   5.4e-21   4.4e-18   75.0   0.7     1   122     1   125     1   125 0.94 [subseq from] hypothetical protein FocTR4_00011395 [Fusarium oxysporum f. sp. cubense]
XP_031059976.1/10-134    -            125 SesA                 PF17107.5    122   3.9e-18   75.2   0.7   1   1   5.4e-21   4.4e-18   75.0   0.7     1   122     1   125     1   125 0.94 [subseq from] uncharacterized protein FOIG_10194 [Fusarium oxysporum f. sp. cubense tropical race 4 54006] >EXL97886.1 hypothetical protein FOIG_10194 [Fusarium oxysporum f. sp. cubense tropical race 4 54006]
KAB8304031.1/7-127       -            121 SesA                 PF17107.5    122     4e-18   75.1   1.7   1   1   5.3e-21   4.4e-18   75.0   1.7     1   118     1   118     1   121 0.93 [subseq from] hypothetical protein EYC80_005377 [Monilinia laxa]
CZR63072.1/10-150        -            141 SesA                 PF17107.5    122   4.1e-18   75.1   0.8   1   1   5.6e-21   4.6e-18   75.0   0.8     1   122     1   141     1   141 0.86 [subseq from] uncharacterized protein PAC_12969 [Phialocephala subalpina]
OBT56126.1/7-121         -            115 SesA                 PF17107.5    122   4.1e-18   75.1   0.4   1   1   5.7e-21   4.6e-18   74.9   0.4     1   115     1   115     1   115 0.95 [subseq from] hypothetical protein VE04_02792 [Pseudogymnoascus sp. 24MN13]
KIL85469.1/10-139        -            130 SesA                 PF17107.5    122   4.2e-18   75.1   0.4   1   1   5.7e-21   4.7e-18   74.9   0.4     1   120     1   129     1   130 0.90 [subseq from] hypothetical protein FAVG1_11427 [Fusarium avenaceum]
XP_007715244.1/7-126     -            120 SesA                 PF17107.5    122   4.2e-18   75.1   0.9   1   1   5.8e-21   4.7e-18   74.9   0.9     1   119     1   119     1   120 0.97 [subseq from] hypothetical protein COCCADRAFT_103867 [Bipolaris zeicola 26-R-13] >EUC30470.1 hypothetical protein COCCADRAFT_103867 [Bipolaris zeicola 26-R-13]
VBB80706.1/10-131        -            122 SesA                 PF17107.5    122   4.3e-18   75.1   0.0   1   1   5.7e-21   4.6e-18   74.9   0.0     1   122     1   122     1   122 0.98 [subseq from] Putative HET containing-domain vegetative incompatibility protein [Podospora comata]
PMD12243.1/10-150        -            141 SesA                 PF17107.5    122   4.4e-18   75.0   0.0   1   1   6.2e-21   5.1e-18   74.8   0.0     1   119     1   141     1   141 0.84 [subseq from] hypothetical protein NA56DRAFT_695611 [Pezoloma ericae]
XP_031003315.1/11-146    -            136 SesA                 PF17107.5    122   4.4e-18   75.0   2.8   1   1   6.2e-21     5e-18   74.8   2.8     1   122     1   136     1   136 0.89 [subseq from] uncharacterized protein LHYA1_G006901 [Lachnellula hyalina] >TVY24527.1 hypothetical protein LHYA1_G006901 [Lachnellula hyalina]
KAE8387003.1/7-129       -            123 SesA                 PF17107.5    122   4.4e-18   75.0   0.6   1   1   6.1e-21     5e-18   74.8   0.6     1   120     1   123     1   123 0.89 [subseq from] hypothetical protein BDV23DRAFT_132939 [Aspergillus albertensis]
PMD18725.1/9-131         -            123 SesA                 PF17107.5    122   4.6e-18   75.0   0.8   1   1   6.2e-21   5.1e-18   74.8   0.8     2   120     1   122     1   123 0.92 [subseq from] hypothetical protein NA56DRAFT_576444 [Pezoloma ericae]
PTD08587.1/560-689       -            130 SesA                 PF17107.5    122   4.6e-18   75.0   0.6   1   1   6.3e-21   5.1e-18   74.8   0.6     1   120     1   129     1   130 0.88 [subseq from] Laccase-1 [Fusarium culmorum]
PNP38094.1/10-163        -            154 SesA                 PF17107.5    122   4.7e-18   74.9   2.5   1   1   8.6e-21   7.1e-18   74.3   2.5     1   122     1   154     1   154 0.82 [subseq from] hypothetical protein TGAMA5MH_09957 [Trichoderma gamsii]
RMJ15118.1/10-131        -            122 SesA                 PF17107.5    122   4.8e-18   74.9   0.0   1   1   6.4e-21   5.3e-18   74.8   0.0     1   122     1   122     1   122 0.99 [subseq from] hypothetical protein CDV36_005226 [Fusarium sp. AF-12]
PMD29165.1/10-129        -            120 SesA                 PF17107.5    122   4.8e-18   74.9   0.4   1   1   6.7e-21   5.5e-18   74.7   0.4     1   121     1   120     1   120 0.94 [subseq from] hypothetical protein L207DRAFT_504531 [Hyaloscypha variabilis F]
EMD96398.1/7-130         -            124 SesA                 PF17107.5    122   4.8e-18   74.9   1.4   1   1   6.6e-21   5.4e-18   74.7   1.4     1   121     1   124     1   124 0.87 [subseq from] hypothetical protein COCHEDRAFT_1122606 [Bipolaris maydis C5] >EMD97579.1 hypothetical protein COCHEDRAFT_1164660 [Bipolaris maydis C5]
XP_014074986.1/7-130     -            124 SesA                 PF17107.5    122   4.8e-18   74.9   1.4   1   1   6.6e-21   5.4e-18   74.7   1.4     1   121     1   124     1   124 0.87 [subseq from] hypothetical protein COCC4DRAFT_204884 [Bipolaris maydis ATCC 48331] >ENI01077.1 hypothetical protein COCC4DRAFT_204884 [Bipolaris maydis ATCC 48331]
XP_031064840.1/10-139    -            130 SesA                 PF17107.5    122   4.8e-18   74.9   1.1   1   1   6.6e-21   5.4e-18   74.7   1.1     1   120     1   129     1   130 0.89 [subseq from] uncharacterized protein FOIG_06878 [Fusarium oxysporum f. sp. cubense tropical race 4 54006] >EXM02751.1 hypothetical protein FOIG_06878 [Fusarium oxysporum f. sp. cubense tropical race 4 54006] >TXC08546.1 hypothetical protein FocTR4_00003612 [Fusarium oxysporum f. sp. cubense]
XP_007744159.1/12-126    -            115 SesA                 PF17107.5    122   4.9e-18   74.9   0.2   1   1   6.7e-21   5.5e-18   74.7   0.2     1   109     1   115     1   115 0.91 [subseq from] hypothetical protein A1O5_05368 [Cladophialophora psammophila CBS 110553] >EXJ71560.1 hypothetical protein A1O5_05368 [Cladophialophora psammophila CBS 110553]
CZR54072.1/11-153        -            143 SesA                 PF17107.5    122   4.9e-18   74.9   1.6   1   1   8.8e-21   7.2e-18   74.3   1.6     1   119     1   142     1   143 0.91 [subseq from] uncharacterized protein PAC_03955 [Phialocephala subalpina]
ROW06482.1/10-133        -            124 SesA                 PF17107.5    122   4.9e-18   74.8   0.2   1   1   6.7e-21   5.5e-18   74.7   0.2     1   122     1   124     1   124 0.96 [subseq from] hypothetical protein VMCG_04235 [Valsa malicola]
CEL06035.1/11-121        -            111 SesA                 PF17107.5    122     5e-18   74.8   0.1   1   1   6.7e-21   5.5e-18   74.7   0.1     3   114     2   111     1   111 0.96 [subseq from] hypothetical protein ASPCAL07146 [Aspergillus calidoustus]
XP_024711185.1/23-149    -            127 SesA                 PF17107.5    122     5e-18   74.8   0.0   1   1   6.8e-21   5.6e-18   74.7   0.0     1   122     1   127     1   127 0.92 [subseq from] hypothetical protein P170DRAFT_372249 [Aspergillus steynii IBT 23096] >PLB55883.1 hypothetical protein P170DRAFT_372249 [Aspergillus steynii IBT 23096]
OWY49221.1/11-138        -            128 SesA                 PF17107.5    122   5.1e-18   74.8   1.3   1   1   6.9e-21   5.7e-18   74.7   1.3     1   122     1   128     1   128 0.93 [subseq from] hypothetical protein AALT_g10002 [Alternaria alternata]
RYN51926.1/11-138        -            128 SesA                 PF17107.5    122   5.1e-18   74.8   1.3   1   1   6.9e-21   5.7e-18   74.7   1.3     1   122     1   128     1   128 0.93 [subseq from] hypothetical protein AA0118_g10303 [Alternaria tenuissima] >RYN72598.1 hypothetical protein AA0117_g8395 [Alternaria alternata]
RYN96045.1/11-138        -            128 SesA                 PF17107.5    122   5.1e-18   74.8   1.3   1   1   6.9e-21   5.7e-18   74.7   1.3     1   122     1   128     1   128 0.93 [subseq from] hypothetical protein AA0120_g3474 [Alternaria tenuissima] >RYN98923.1 hypothetical protein AA0119_g6677 [Alternaria tenuissima] >RYO23705.1 hypothetical protein AA0121_g2181 [Alternaria tenuissima]
XP_018384953.1/11-138    -            128 SesA                 PF17107.5    122   5.1e-18   74.8   1.3   1   1   6.9e-21   5.7e-18   74.7   1.3     1   122     1   128     1   128 0.93 [subseq from] hypothetical protein CC77DRAFT_1062668 [Alternaria alternata] >OAG19532.1 hypothetical protein CC77DRAFT_1062668 [Alternaria alternata] >RYN17648.1 hypothetical protein AA0115_g11692 [Alternaria tenuissima]
XP_031089390.1/8-134     -            127 SesA                 PF17107.5    122   5.1e-18   74.8   1.5   1   1   7.1e-21   5.8e-18   74.6   1.5     1   122     1   127     1   127 0.89 [subseq from] uncharacterized protein FPRO_12314 [Fusarium proliferatum ET1] >CZR48872.1 uncharacterized protein FPRO_12314 [Fusarium proliferatum ET1]
KAE8140070.1/9-135       -            127 SesA                 PF17107.5    122   5.1e-18   74.8   0.2   1   1   6.9e-21   5.6e-18   74.7   0.2     1   122     1   127     1   127 0.90 [subseq from] hypothetical protein BDV38DRAFT_36278 [Aspergillus pseudotamarii]
CVL12483.1/10-160        -            151 SesA                 PF17107.5    122   5.3e-18   74.8   1.1   1   1   7.5e-21   6.2e-18   74.5   1.1     1   121     1   151     1   151 0.92 [subseq from] uncharacterized protein FPRN_15079 [Fusarium proliferatum]
XP_026608878.1/10-130    -            121 SesA                 PF17107.5    122   5.3e-18   74.8   0.7   1   1   7.1e-21   5.8e-18   74.6   0.7     1   120     1   121     1   121 0.96 [subseq from] hypothetical protein DSM5745_01017 [Aspergillus mulundensis] >RDW93695.1 hypothetical protein DSM5745_01017 [Aspergillus mulundensis]
KAE8447050.1/10-150      -            141 SesA                 PF17107.5    122   5.3e-18   74.8   1.7   1   1   7.4e-21     6e-18   74.6   1.7     1   122     1   141     1   141 0.84 [subseq from] hypothetical protein EG329_011185 [Venturia inaequalis]
EXM12294.1/7-135         -            129 SesA                 PF17107.5    122   5.3e-18   74.7   0.1   1   1   7.3e-21     6e-18   74.6   0.1     1   122     1   129     1   129 0.91 [subseq from] hypothetical protein FOTG_19205 [Fusarium oxysporum f. sp. vasinfectum 25433]
XP_013327648.1/11-136    -            126 SesA                 PF17107.5    122   5.4e-18   74.7   0.0   1   1   7.3e-21     6e-18   74.6   0.0     1   122     1   126     1   126 0.99 [subseq from] Uncharacterized protein T310_4942 [Rasamsonia emersonii CBS 393.64] >KKA21036.1 Uncharacterized protein T310_4942 [Rasamsonia emersonii CBS 393.64]
EXM14989.1/10-139        -            130 SesA                 PF17107.5    122   5.4e-18   74.7   0.9   1   1   7.4e-21   6.1e-18   74.6   0.9     1   120     1   129     1   130 0.90 [subseq from] hypothetical protein FOTG_16649 [Fusarium oxysporum f. sp. vasinfectum 25433]
KEY69342.1/10-134        -            125 SesA                 PF17107.5    122   5.5e-18   74.7   0.1   1   1   7.5e-21   6.1e-18   74.6   0.1     1   122     1   125     1   125 0.92 [subseq from] hypothetical protein S7711_08410 [Stachybotrys chartarum IBT 7711]
KFA46802.1/10-134        -            125 SesA                 PF17107.5    122   5.5e-18   74.7   0.1   1   1   7.5e-21   6.1e-18   74.6   0.1     1   122     1   125     1   125 0.92 [subseq from] hypothetical protein S40293_05588 [Stachybotrys chartarum IBT 40293]
KFA71939.1/10-134        -            125 SesA                 PF17107.5    122   5.5e-18   74.7   0.1   1   1   7.5e-21   6.1e-18   74.6   0.1     1   122     1   125     1   125 0.92 [subseq from] hypothetical protein S40288_06735 [Stachybotrys chartarum IBT 40288]
PQE33805.1/11-136        -            126 SesA                 PF17107.5    122   5.6e-18   74.7   1.0   1   1   7.6e-21   6.2e-18   74.5   1.0     1   122     1   126     1   126 0.98 [subseq from] ankyrin repeat protein [Rutstroemia sp. NJR-2017a WRK4]
KFY18079.1/7-124         -            118 SesA                 PF17107.5    122   5.6e-18   74.7   0.4   1   1   7.6e-21   6.2e-18   74.5   0.4     1   117     1   117     1   118 0.94 [subseq from] hypothetical protein V492_00163 [Pseudogymnoascus sp. VKM F-4246]
XP_011127393.1/13-133    -            121 SesA                 PF17107.5    122   5.7e-18   74.6   1.0   1   1   7.7e-21   6.3e-18   74.5   1.0     1   122     1   121     1   121 0.97 [subseq from] hypothetical protein AOL_s00210g290 [Arthrobotrys oligospora ATCC 24927] >EGX43843.1 hypothetical protein AOL_s00210g290 [Arthrobotrys oligospora ATCC 24927]
KIL88403.1/15-149        -            135 SesA                 PF17107.5    122   5.7e-18   74.6   3.0   1   1   8.5e-21   6.9e-18   74.4   3.0     1   120     1   134     1   135 0.85 [subseq from] hypothetical protein FAVG1_08483 [Fusarium avenaceum]
EMR68529.1/10-133        -            124 SesA                 PF17107.5    122   5.9e-18   74.6   3.7   1   1     8e-21   6.6e-18   74.5   3.7     1   122     1   124     1   124 0.91 [subseq from] hypothetical protein UCREL1_4446 [Eutypa lata UCREL1]
OAA62771.1/4-128         -            125 SesA                 PF17107.5    122   5.9e-18   74.6   0.5   1   1   8.2e-21   6.7e-18   74.4   0.5     1   122     1   125     1   125 0.92 [subseq from] Ankyrin repeat-containing domain protein [Sporothrix insectorum RCEF 264]
RGP63231.1/7-129         -            123 SesA                 PF17107.5    122     6e-18   74.6   0.2   1   1   8.3e-21   6.8e-18   74.4   0.2     1   119     1   122     1   123 0.88 [subseq from] kinesin light chain 3 [Fusarium longipes]
RYN41853.1/10-135        -            126 SesA                 PF17107.5    122   6.1e-18   74.6   4.0   1   1   8.3e-21   6.8e-18   74.4   4.0     1   122     1   126     1   126 0.91 [subseq from] hypothetical protein AA0112_g1984 [Alternaria arborescens]
RKL34029.1/10-134        -            125 SesA                 PF17107.5    122   6.1e-18   74.6   0.9   1   1   8.3e-21   6.8e-18   74.4   0.9     1   122     1   125     1   125 0.91 [subseq from] hypothetical protein BFJ72_g9516 [Fusarium proliferatum]
KKZ61526.1/5-127         -            123 SesA                 PF17107.5    122   6.1e-18   74.6   0.0   1   1   8.3e-21   6.8e-18   74.4   0.0     3   122     1   123     1   123 0.96 [subseq from] hypothetical protein EMCG_00605 [Emmonsia crescens UAMH 3008]
XP_003049985.1/10-129    -            120 SesA                 PF17107.5    122   6.1e-18   74.5   0.0   1   1   8.3e-21   6.8e-18   74.4   0.0     1   117     1   119     1   120 0.96 [subseq from] hypothetical protein NECHADRAFT_84637 [[Nectria] haematococca mpVI 77-13-4] >EEU44272.1 hypothetical protein NECHADRAFT_84637 [[Nectria] haematococca mpVI 77-13-4]
ROV96240.1/10-142        -            133 SesA                 PF17107.5    122   6.2e-18   74.5   0.3   1   1   8.5e-21     7e-18   74.4   0.3     1   122     1   133     1   133 0.90 [subseq from] hypothetical protein VMCG_07708 [Valsa malicola]
OCK91157.1/10-133        -            124 SesA                 PF17107.5    122   6.2e-18   74.5   1.2   1   1   8.4e-21   6.9e-18   74.4   1.2     1   122     1   124     1   124 0.96 [subseq from] hypothetical protein K441DRAFT_642072 [Cenococcum geophilum 1.58]
RYN42797.1/7-129         -            123 SesA                 PF17107.5    122   6.3e-18   74.5   4.0   1   1   8.5e-21     7e-18   74.4   4.0     1   120     1   123     1   123 0.89 [subseq from] Vegetative incompatibility protein [Alternaria arborescens]
XP_018380171.1/10-130    -            121 SesA                 PF17107.5    122   6.3e-18   74.5   0.2   1   1   8.7e-21   7.1e-18   74.3   0.2     1   117     1   120     1   121 0.89 [subseq from] hypothetical protein CC77DRAFT_917290, partial [Alternaria alternata] >OAG14750.1 hypothetical protein CC77DRAFT_917290, partial [Alternaria alternata]
XP_031014504.1/11-136    -            126 SesA                 PF17107.5    122   6.3e-18   74.5   0.3   1   1   8.4e-21   6.9e-18   74.4   0.3     1   122     1   126     1   126 0.95 [subseq from] uncharacterized protein FIESC28_07247 [Fusarium coffeatum] >RBR15606.1 hypothetical protein FIESC28_07247 [Fusarium coffeatum]
RKL28168.1/10-160        -            151 SesA                 PF17107.5    122   6.3e-18   74.5   1.2   1   1   9.1e-21   7.5e-18   74.3   1.2     1   121     1   151     1   151 0.92 [subseq from] hypothetical protein BFJ72_g12628 [Fusarium proliferatum]
OCL14738.1/10-128        -            119 SesA                 PF17107.5    122   6.3e-18   74.5   4.3   1   1   8.5e-21     7e-18   74.4   4.3     1   122     1   119     1   119 0.98 [subseq from] hypothetical protein AOQ84DRAFT_220108 [Glonium stellatum]
SCV57729.1/10-160        -            151 SesA                 PF17107.5    122   6.3e-18   74.5   1.1   1   1   9.1e-21   7.4e-18   74.3   1.1     1   121     1   151     1   151 0.92 [subseq from] uncharacterized protein FFB14_15295 [Fusarium fujikuroi]
CEN61711.1/46-170        -            125 SesA                 PF17107.5    122   6.4e-18   74.5   2.5   1   1   8.8e-21   7.2e-18   74.3   2.5     1   122     1   125     1   125 0.95 [subseq from] hypothetical protein ASPCAL08361 [Aspergillus calidoustus]
RMJ23400.1/10-138        -            129 SesA                 PF17107.5    122   6.4e-18   74.5   0.1   1   1   8.9e-21   7.3e-18   74.3   0.1     1   120     1   128     1   129 0.94 [subseq from] hypothetical protein PHISP_05734 [Phialosimplex sp. HF37]
XP_007840367.1/10-132    -            123 SesA                 PF17107.5    122   6.5e-18   74.5   0.6   1   1     9e-21   7.4e-18   74.3   0.6     1   122     1   123     1   123 0.92 [subseq from] hypothetical protein PFICI_13595 [Pestalotiopsis fici W106-1] >ETS75111.1 hypothetical protein PFICI_13595 [Pestalotiopsis fici W106-1]
KAE8448915.1/7-128       -            122 SesA                 PF17107.5    122   6.5e-18   74.5   0.3   1   1     9e-21   7.3e-18   74.3   0.3     1   122     1   122     1   122 0.90 [subseq from] hypothetical protein EG329_008711 [Venturia inaequalis]
XP_003008402.1/10-124    -            115 SesA                 PF17107.5    122   6.7e-18   74.4   0.0   1   1   8.9e-21   7.3e-18   74.3   0.0     1   111     1   114     1   115 0.95 [subseq from] conserved hypothetical protein [Verticillium alfalfae VaMs.102] >EEY13976.1 conserved hypothetical protein [Verticillium alfalfae VaMs.102]
XP_018064334.1/11-130    -            120 SesA                 PF17107.5    122   6.7e-18   74.4   1.2   1   1     9e-21   7.4e-18   74.3   1.2     1   115     1   119     1   120 0.93 [subseq from] hypothetical protein LY89DRAFT_689860 [Phialocephala scopiformis] >KUJ09979.1 hypothetical protein LY89DRAFT_689860 [Phialocephala scopiformis]
CZR69366.1/10-134        -            125 SesA                 PF17107.5    122   6.7e-18   74.4   1.0   1   1   9.1e-21   7.5e-18   74.3   1.0     1   122     1   125     1   125 0.96 [subseq from] uncharacterized protein PAC_19266 [Phialocephala subalpina]
RYO70475.1/8-138         -            131 SesA                 PF17107.5    122   6.9e-18   74.4   1.8   1   1   9.5e-21   7.7e-18   74.2   1.8     1   122     1   131     1   131 0.92 [subseq from] hypothetical protein AA0113_g3079 [Alternaria arborescens]
XP_018142181.1/10-133    -            124 SesA                 PF17107.5    122   6.9e-18   74.4   0.3   1   1   9.4e-21   7.7e-18   74.2   0.3     1   122     1   124     1   124 0.96 [subseq from] P-loop containing nucleoside triphosphate hydrolase [Pochonia chlamydosporia 170] >OAQ64867.1 P-loop containing nucleoside triphosphate hydrolase [Pochonia chlamydosporia 170]
KGQ03493.1/42-163        -            122 SesA                 PF17107.5    122   7.1e-18   74.3   2.1   1   1   9.7e-21   7.9e-18   74.2   2.1     1   118     1   121     1   122 0.92 [subseq from] Nephrocystin-3 [Beauveria bassiana D1-5]
XP_024739772.1/11-136    -            126 SesA                 PF17107.5    122   7.2e-18   74.3   3.0   1   1   9.8e-21     8e-18   74.2   3.0     1   122     1   126     1   126 0.89 [subseq from] hypothetical protein K444DRAFT_352566 [Hyaloscypha bicolor E] >PMD62868.1 hypothetical protein K444DRAFT_352566 [Hyaloscypha bicolor E]
RMY51551.1/15-141        -            127 SesA                 PF17107.5    122   7.2e-18   74.3   0.5   1   1   9.8e-21     8e-18   74.2   0.5     1   122     1   127     1   127 0.96 [subseq from] hypothetical protein D0863_14548 [Hortaea werneckii]
XP_024736577.1/8-138     -            131 SesA                 PF17107.5    122   7.3e-18   74.3   0.4   1   1   9.9e-21   8.1e-18   74.2   0.4     2   122     1   131     1   131 0.93 [subseq from] hypothetical protein K444DRAFT_562056, partial [Hyaloscypha bicolor E] >PMD59673.1 hypothetical protein K444DRAFT_562056, partial [Hyaloscypha bicolor E]
OCK92535.1/10-145        -            136 SesA                 PF17107.5    122   7.6e-18   74.3   0.3   1   1   1.2e-20     1e-17   73.8   0.3     1   118     1   133     1   135 0.86 [subseq from] hypothetical protein K441DRAFT_570179 [Cenococcum geophilum 1.58]
EWZ30621.1/8-134         -            127 SesA                 PF17107.5    122   7.7e-18   74.2   2.3   1   1   1.1e-20   8.7e-18   74.1   2.3     1   122     1   127     1   127 0.91 [subseq from] hypothetical protein FOZG_16095 [Fusarium oxysporum Fo47]
KAB5582427.1/10-137      -            128 SesA                 PF17107.5    122   7.9e-18   74.2   0.1   1   1   1.1e-20   8.8e-18   74.0   0.1     1   120     1   127     1   128 0.92 [subseq from] hypothetical protein GE09DRAFT_1277841 [Coniochaeta sp. 2T2.1]
TEY86542.1/7-125         -            119 SesA                 PF17107.5    122     8e-18   74.2   1.0   1   1   1.1e-20   8.8e-18   74.0   1.0     1   117     1   117     1   119 0.91 [subseq from] hypothetical protein BOTCAL_0006g00220 [Botryotinia calthae]
RMY42936.1/11-137        -            127 SesA                 PF17107.5    122   8.2e-18   74.1   0.4   1   1   1.1e-20   9.1e-18   74.0   0.4     1   122     1   127     1   127 0.96 [subseq from] hypothetical protein D0865_11610 [Hortaea werneckii]
TGO33742.1/10-141        -            132 SesA                 PF17107.5    122   8.4e-18   74.1   0.1   1   1   1.2e-20   9.8e-18   73.9   0.1     1   122     1   132     1   132 0.82 [subseq from] hypothetical protein BHYA_0229g00070 [Botrytis hyacinthi]
EGU87380.1/8-134         -            127 SesA                 PF17107.5    122   8.5e-18   74.1   2.1   1   1   1.2e-20   9.5e-18   73.9   2.1     1   122     1   127     1   127 0.91 [subseq from] hypothetical protein FOXB_02139 [Fusarium oxysporum Fo5176]
EMT71940.1/8-134         -            127 SesA                 PF17107.5    122   8.5e-18   74.1   2.1   1   1   1.2e-20   9.5e-18   73.9   2.1     1   122     1   127     1   127 0.91 [subseq from] hypothetical protein FOC4_g10003784 [Fusarium oxysporum f. sp. cubense race 4]
ENH74848.1/8-134         -            127 SesA                 PF17107.5    122   8.5e-18   74.1   2.1   1   1   1.2e-20   9.5e-18   73.9   2.1     1   122     1   127     1   127 0.91 [subseq from] hypothetical protein FOC1_g10003209 [Fusarium oxysporum f. sp. cubense race 1]
EXA36292.1/8-134         -            127 SesA                 PF17107.5    122   8.5e-18   74.1   2.1   1   1   1.2e-20   9.5e-18   73.9   2.1     1   122     1   127     1   127 0.91 [subseq from] hypothetical protein FOVG_12195 [Fusarium oxysporum f. sp. pisi HDV247]
EXK87645.1/8-134         -            127 SesA                 PF17107.5    122   8.5e-18   74.1   2.1   1   1   1.2e-20   9.5e-18   73.9   2.1     1   122     1   127     1   127 0.91 [subseq from] hypothetical protein FOQG_08983 [Fusarium oxysporum f. sp. raphani 54005]
EXL74304.1/8-134         -            127 SesA                 PF17107.5    122   8.5e-18   74.1   2.1   1   1   1.2e-20   9.5e-18   73.9   2.1     1   122     1   127     1   127 0.91 [subseq from] hypothetical protein FOPG_10593 [Fusarium oxysporum f. sp. conglutinans race 2 54008]
EXM17857.1/8-134         -            127 SesA                 PF17107.5    122   8.5e-18   74.1   2.1   1   1   1.2e-20   9.5e-18   73.9   2.1     1   122     1   127     1   127 0.91 [subseq from] hypothetical protein FOTG_13962 [Fusarium oxysporum f. sp. vasinfectum 25433]
TXB96145.1/8-134         -            127 SesA                 PF17107.5    122   8.5e-18   74.1   2.1   1   1   1.2e-20   9.5e-18   73.9   2.1     1   122     1   127     1   127 0.91 [subseq from] hypothetical protein FocTR4_00016475 [Fusarium oxysporum f. sp. cubense]
KFA45493.1/8-140         -            133 SesA                 PF17107.5    122   8.5e-18   74.1   3.3   1   1   1.2e-20   9.6e-18   73.9   3.3     1   122     1   133     1   133 0.82 [subseq from] hypothetical protein S40293_10283, partial [Stachybotrys chartarum IBT 40293]
PVH84539.1/7-121         -            115 SesA                 PF17107.5    122   8.6e-18   74.1   0.2   1   1   1.2e-20   9.5e-18   73.9   0.2     1   122     1   115     1   115 0.94 [subseq from] ankyrin [Cadophora sp. DSE1049]
KFY87751.1/10-129        -            120 SesA                 PF17107.5    122   8.6e-18   74.1   5.1   1   1   1.6e-20   1.3e-17   73.5   5.1     1   122     1   120     1   120 0.94 [subseq from] hypothetical protein V498_07027, partial [Pseudogymnoascus sp. VKM F-4517 (FW-2822)]
EWZ27940.1/8-134         -            127 SesA                 PF17107.5    122   8.6e-18   74.1   2.2   1   1   1.2e-20   9.6e-18   73.9   2.2     1   122     1   127     1   127 0.94 [subseq from] hypothetical protein FOZG_18356 [Fusarium oxysporum Fo47]
XP_028485087.1/7-139     -            133 SesA                 PF17107.5    122   8.8e-18   74.0   1.0   1   1   1.2e-20   9.9e-18   73.9   1.0     1   119     1   132     1   133 0.92 [subseq from] hypothetical protein C8Q69DRAFT_465987 [Byssochlamys spectabilis] >RWQ95442.1 hypothetical protein C8Q69DRAFT_465987 [Byssochlamys spectabilis]
XP_001217423.1/10-134    -            125 SesA                 PF17107.5    122   8.8e-18   74.0   3.1   1   1   1.2e-20   9.7e-18   73.9   3.1     1   122     1   125     1   125 0.96 [subseq from] predicted protein [Aspergillus terreus NIH2624] >EAU30969.1 predicted protein [Aspergillus terreus NIH2624]
TVY19417.1/13-138        -            126 SesA                 PF17107.5    122   8.9e-18   74.0   0.7   1   1   1.2e-20   9.9e-18   73.9   0.7     1   122     1   126     1   126 0.95 [subseq from] Nephrocystin-3 [Lachnellula arida]
KAE8362527.1/10-135      -            126 SesA                 PF17107.5    122     9e-18   74.0   0.3   1   1   1.2e-20     1e-17   73.9   0.3     2   122     1   126     1   126 0.91 [subseq from] hypothetical protein BDV27DRAFT_159671 [Aspergillus caelatus]
PMD29113.1/7-128         -            122 SesA                 PF17107.5    122   9.1e-18   74.0   0.5   1   1   1.2e-20     1e-17   73.9   0.5     1   122     1   122     1   122 0.91 [subseq from] hypothetical protein L207DRAFT_376225, partial [Hyaloscypha variabilis F]
RII19004.1/8-138         -            131 SesA                 PF17107.5    122   9.1e-18   74.0   0.9   1   1   1.2e-20     1e-17   73.8   0.9     1   122     1   131     1   131 0.92 [subseq from] hypothetical protein CUC08_Gglean001667 [Alternaria sp. MG1]
RYN37415.1/8-138         -            131 SesA                 PF17107.5    122   9.1e-18   74.0   0.9   1   1   1.2e-20     1e-17   73.8   0.9     1   122     1   131     1   131 0.92 [subseq from] hypothetical protein AA0115_g1119 [Alternaria tenuissima] >RYN77503.1 hypothetical protein AA0117_g5023 [Alternaria alternata] >RYO09340.1 hypothetical protein AA0119_g908 [Alternaria tenuissima] >RYO21503.1 hypothetical protein AA0121_g3084 [Alternaria tenuissima] >RYO53996.1 hypothetical protein AA0116_g10438 [Alternaria tenuissima]
OAL31941.1/2377-2505     -            129 SesA                 PF17107.5    122   9.1e-18   74.0   0.3   1   1   1.3e-20   1.1e-17   73.8   0.3     1   122     1   129     1   129 0.93 [subseq from] hypothetical protein AYO22_00811 [Fonsecaea multimorphosa]
XP_016638230.1/11-139    -            129 SesA                 PF17107.5    122   9.1e-18   74.0   0.3   1   1   1.3e-20   1.1e-17   73.8   0.3     1   122     1   129     1   129 0.93 [subseq from] hypothetical protein Z520_00800 [Fonsecaea multimorphosa CBS 102226] >KIY04108.1 hypothetical protein Z520_00800 [Fonsecaea multimorphosa CBS 102226]
OTA70031.1/13-152        -            140 SesA                 PF17107.5    122   9.2e-18   74.0   0.0   1   1   1.4e-20   1.1e-17   73.7   0.0     3   122     1   140     1   140 0.90 [subseq from] hypothetical protein K449DRAFT_321145 [Hypoxylon sp. EC38]
KAE8418894.1/10-135      -            126 SesA                 PF17107.5    122   9.3e-18   74.0   0.3   1   1   1.3e-20     1e-17   73.8   0.3     2   122     1   126     1   126 0.91 [subseq from] hypothetical protein BDV36DRAFT_147423 [Aspergillus pseudocaelatus]
RMY17078.1/11-137        -            127 SesA                 PF17107.5    122   9.4e-18   74.0   0.6   1   1   1.3e-20     1e-17   73.8   0.6     1   122     1   127     1   127 0.96 [subseq from] hypothetical protein D0867_06292 [Hortaea werneckii] >RMY32869.1 hypothetical protein D0866_06309 [Hortaea werneckii]
PKK43230.1/10-136        -            127 SesA                 PF17107.5    122   9.4e-18   74.0   1.5   1   1   1.3e-20   1.1e-17   73.8   1.5     1   121     1   127     1   127 0.91 [subseq from] hypothetical protein CI102_12480 [Trichoderma harzianum]
XP_024779819.1/10-136    -            127 SesA                 PF17107.5    122   9.4e-18   74.0   1.5   1   1   1.3e-20   1.1e-17   73.8   1.5     1   121     1   127     1   127 0.91 [subseq from] hypothetical protein M431DRAFT_502264 [Trichoderma harzianum CBS 226.95] >PTB60142.1 hypothetical protein M431DRAFT_502264 [Trichoderma harzianum CBS 226.95]
PQE10716.1/7-126         -            120 SesA                 PF17107.5    122   9.4e-18   73.9   1.5   1   1   1.3e-20     1e-17   73.8   1.5     1   118     1   118     1   120 0.91 [subseq from] Ankyrin repeat-containing domain protein [Rutstroemia sp. NJR-2017a WRK4]
PQE03932.1/55-178        -            124 SesA                 PF17107.5    122   9.6e-18   73.9   0.2   1   1   1.3e-20   1.1e-17   73.8   0.2     1   120     1   123     1   124 0.91 [subseq from] vegetative incompatibility HET-E-1 protein [Rutstroemia sp. NJR-2017a BVV2] >PQE18370.1 vegetative incompatibility HET-E-1 protein [Rutstroemia sp. NJR-2017a BVV2]
EYB23007.1/576-705       -            130 SesA                 PF17107.5    122   9.6e-18   73.9   0.4   1   1   1.3e-20   1.1e-17   73.8   0.4     1   120     1   129     1   130 0.89 [subseq from] hypothetical protein FG05_13824 [Fusarium graminearum]
CZR67764.1/7-129         -            123 SesA                 PF17107.5    122   9.6e-18   73.9   2.1   1   1   1.5e-20   1.2e-17   73.6   2.1     1   118     1   120     1   122 0.89 [subseq from] uncharacterized protein PAC_17663 [Phialocephala subalpina]
XP_007705397.1/7-130     -            124 SesA                 PF17107.5    122     1e-17   73.8   1.0   1   1   1.4e-20   1.1e-17   73.7   1.0     1   121     1   124     1   124 0.90 [subseq from] hypothetical protein COCSADRAFT_153680 [Bipolaris sorokiniana ND90Pr] >EMD58937.1 hypothetical protein COCSADRAFT_153680 [Bipolaris sorokiniana ND90Pr]
TGO87763.1/11-138        -            128 SesA                 PF17107.5    122     1e-17   73.8   0.2   1   1   1.5e-20   1.2e-17   73.6   0.2     1   115     1   125     1   127 0.89 [subseq from] hypothetical protein BPOR_0205g00080 [Botrytis porri]
KAE8447621.1/7-117       -            111 SesA                 PF17107.5    122     1e-17   73.8   0.0   1   1   1.4e-20   1.1e-17   73.7   0.0     1   117     1   110     1   111 0.93 [subseq from] hypothetical protein EG329_010592 [Venturia inaequalis]
ELR08403.1/8-131         -            124 SesA                 PF17107.5    122     1e-17   73.8   0.5   1   1   1.4e-20   1.2e-17   73.7   0.5     1   120     1   123     1   124 0.91 [subseq from] hypothetical protein GMDG_03192 [Pseudogymnoascus destructans 20631-21]
XP_024325828.1/8-131     -            124 SesA                 PF17107.5    122     1e-17   73.8   0.5   1   1   1.4e-20   1.2e-17   73.7   0.5     1   120     1   123     1   124 0.91 [subseq from] hypothetical protein VC83_03550 [Pseudogymnoascus destructans] >OAF60547.1 hypothetical protein VC83_03550 [Pseudogymnoascus destructans]
RKK72071.1/8-134         -            127 SesA                 PF17107.5    122     1e-17   73.8   0.6   1   1   1.4e-20   1.2e-17   73.6   0.6     1   122     1   127     1   127 0.92 [subseq from] hypothetical protein BFJ69_g10471 [Fusarium oxysporum]
XP_018659217.1/10-135    -            126 SesA                 PF17107.5    122     1e-17   73.8   0.1   1   1   1.4e-20   1.1e-17   73.7   0.1     1   122     1   126     1   126 0.96 [subseq from] short-chain dehydrogenase [Trichoderma gamsii] >PON23703.1 short-chain dehydrogenase [Trichoderma gamsii]
KLO82723.1/8-131         -            124 SesA                 PF17107.5    122     1e-17   73.8   5.4   1   1   1.4e-20   1.1e-17   73.7   5.4     2   122     1   124     1   124 0.93 [subseq from] Uncharacterized protein LW93_9927 [Fusarium fujikuroi] >KLP07079.1 Uncharacterized protein Y057_3000 [Fusarium fujikuroi]
SCO41578.1/8-131         -            124 SesA                 PF17107.5    122     1e-17   73.8   5.4   1   1   1.4e-20   1.1e-17   73.7   5.4     2   122     1   124     1   124 0.93 [subseq from] uncharacterized protein FFNC_08019 [Fusarium fujikuroi] >SCN89748.1 uncharacterized protein FFC1_05835 [Fusarium fujikuroi] >SCV33236.1 uncharacterized protein FFFS_03685 [Fusarium fujikuroi] >SCN93966.1 uncharacterized protein FFE2_07927 [Fusarium fujikuroi] >SCN75058.1 uncharacterized protein FFB20_04698 [Fusarium fujikuroi]
SCV52755.1/8-131         -            124 SesA                 PF17107.5    122     1e-17   73.8   5.4   1   1   1.4e-20   1.1e-17   73.7   5.4     2   122     1   124     1   124 0.93 [subseq from] uncharacterized protein FFB14_12773 [Fusarium fujikuroi]
OJJ30230.1/10-161        -            152 SesA                 PF17107.5    122     1e-17   73.8   1.4   1   1   1.5e-20   1.3e-17   73.5   1.4     1   119     1   151     1   152 0.87 [subseq from] hypothetical protein ASPWEDRAFT_702505 [Aspergillus wentii DTO 134E9]
OBT50154.1/7-126         -            120 SesA                 PF17107.5    122     1e-17   73.8   1.2   1   1   1.4e-20   1.2e-17   73.7   1.2     1   118     1   118     1   120 0.91 [subseq from] hypothetical protein VE04_09620, partial [Pseudogymnoascus sp. 24MN13]
KLU91329.1/10-134        -            125 SesA                 PF17107.5    122     1e-17   73.8   5.7   1   1   1.4e-20   1.2e-17   73.7   5.7     1   122     1   125     1   125 0.97 [subseq from] hypothetical protein MAPG_09850 [Magnaporthiopsis poae ATCC 64411]
RTE83944.1/10-136        -            127 SesA                 PF17107.5    122     1e-17   73.8   0.1   1   1   1.5e-20   1.2e-17   73.6   0.1     1   122     1   127     1   127 0.89 [subseq from] hypothetical protein BHE90_001519 [Fusarium euwallaceae]
RSL54069.1/10-132        -            123 SesA                 PF17107.5    122   1.1e-17   73.8   0.1   1   1   1.4e-20   1.2e-17   73.6   0.1     1   122     1   123     1   123 0.94 [subseq from] hypothetical protein CEP54_010093 [Fusarium sp. AF-8]
KIM95089.1/9-131         -            123 SesA                 PF17107.5    122   1.1e-17   73.8   0.2   1   1   1.5e-20   1.2e-17   73.6   0.2     2   120     1   122     1   123 0.92 [subseq from] hypothetical protein OIDMADRAFT_134703 [Oidiodendron maius Zn]
RZR67486.1/10-133        -            124 SesA                 PF17107.5    122   1.1e-17   73.8   0.1   1   1   1.5e-20   1.2e-17   73.6   0.1     1   122     1   124     1   124 0.96 [subseq from] hypothetical protein I1G_00001790 [Pochonia chlamydosporia 123]
EWZ30042.1/8-134         -            127 SesA                 PF17107.5    122   1.1e-17   73.8   1.1   1   1   1.5e-20   1.2e-17   73.6   1.1     1   120     1   126     1   127 0.86 [subseq from] hypothetical protein FOZG_16227 [Fusarium oxysporum Fo47]
EWZ96922.1/8-134         -            127 SesA                 PF17107.5    122   1.1e-17   73.8   1.1   1   1   1.5e-20   1.2e-17   73.6   1.1     1   120     1   126     1   127 0.86 [subseq from] hypothetical protein FOWG_04145 [Fusarium oxysporum f. sp. lycopersici MN25]
EXL54623.1/8-134         -            127 SesA                 PF17107.5    122   1.1e-17   73.8   1.1   1   1   1.5e-20   1.2e-17   73.6   1.1     1   120     1   126     1   127 0.86 [subseq from] hypothetical protein FOCG_05474 [Fusarium oxysporum f. sp. radicis-lycopersici 26381]
RKK13549.1/25-151        -            127 SesA                 PF17107.5    122   1.1e-17   73.8   1.1   1   1   1.5e-20   1.2e-17   73.6   1.1     1   120     1   126     1   127 0.86 [subseq from] hypothetical protein BFJ65_g12773 [Fusarium oxysporum f. sp. cepae]
RKK50461.1/25-151        -            127 SesA                 PF17107.5    122   1.1e-17   73.8   1.1   1   1   1.5e-20   1.2e-17   73.6   1.1     1   120     1   126     1   127 0.86 [subseq from] hypothetical protein BFJ67_g6459 [Fusarium oxysporum f. sp. cepae] >RYC96230.1 hypothetical protein BFJ63_vAg1101 [Fusarium oxysporum f. sp. narcissi]
RKK60706.1/25-151        -            127 SesA                 PF17107.5    122   1.1e-17   73.8   1.1   1   1   1.5e-20   1.2e-17   73.6   1.1     1   120     1   126     1   127 0.86 [subseq from] hypothetical protein BFJ66_g1725 [Fusarium oxysporum f. sp. cepae]
RKK74872.1/8-134         -            127 SesA                 PF17107.5    122   1.1e-17   73.8   1.1   1   1   1.5e-20   1.2e-17   73.6   1.1     1   120     1   126     1   127 0.86 [subseq from] hypothetical protein BFJ69_g8160 [Fusarium oxysporum]
RKK99023.1/8-134         -            127 SesA                 PF17107.5    122   1.1e-17   73.8   1.1   1   1   1.5e-20   1.2e-17   73.6   1.1     1   120     1   126     1   127 0.86 [subseq from] hypothetical protein BFJ71_g6395 [Fusarium oxysporum]
RKL07211.1/8-134         -            127 SesA                 PF17107.5    122   1.1e-17   73.8   1.1   1   1   1.5e-20   1.2e-17   73.6   1.1     1   120     1   126     1   127 0.86 [subseq from] hypothetical protein BFJ68_g9989 [Fusarium oxysporum]
RKL49112.1/8-134         -            127 SesA                 PF17107.5    122   1.1e-17   73.8   1.1   1   1   1.5e-20   1.2e-17   73.6   1.1     1   120     1   126     1   127 0.86 [subseq from] hypothetical protein BFJ70_g2044 [Fusarium oxysporum]
TVY64376.1/8-134         -            127 SesA                 PF17107.5    122   1.1e-17   73.8   1.1   1   1   1.5e-20   1.2e-17   73.6   1.1     1   120     1   126     1   127 0.86 [subseq from] Ankyrin-3 [Fusarium oxysporum f. sp. cubense]
XP_031033554.1/8-134     -            127 SesA                 PF17107.5    122   1.1e-17   73.8   1.1   1   1   1.5e-20   1.2e-17   73.6   1.1     1   120     1   126     1   127 0.86 [subseq from] uncharacterized protein FOYG_12066 [Fusarium oxysporum NRRL 32931] >EWY84636.1 hypothetical protein FOYG_12066 [Fusarium oxysporum NRRL 32931]
KFY68931.1/30-153        -            124 SesA                 PF17107.5    122   1.1e-17   73.8   0.8   1   1   1.5e-20   1.2e-17   73.6   0.8     1   120     1   123     1   124 0.92 [subseq from] hypothetical protein V496_00682 [Pseudogymnoascus sp. VKM F-4515 (FW-2607)]
CZR66657.1/43-174        -            132 SesA                 PF17107.5    122   1.1e-17   73.7   0.9   1   1   1.5e-20   1.2e-17   73.6   0.9     1   122     1   132     1   132 0.89 [subseq from] uncharacterized protein PAC_16558 [Phialocephala subalpina]
KAB2099110.1/10-130      -            121 SesA                 PF17107.5    122   1.1e-17   73.7   1.8   1   1   1.5e-20   1.2e-17   73.6   1.8     1   117     1   120     1   121 0.94 [subseq from] hypothetical protein AG0111_0g12616 [Alternaria gaisen]
TGO49020.1/11-138        -            128 SesA                 PF17107.5    122   1.1e-17   73.7   0.1   1   1   1.6e-20   1.3e-17   73.5   0.1     1   115     1   125     1   127 0.90 [subseq from] hypothetical protein BCON_0223g00070 [Botryotinia convoluta]
OKO93691.1/10-139        -            130 SesA                 PF17107.5    122   1.1e-17   73.7   0.4   1   1   1.6e-20   1.3e-17   73.5   0.4     1   120     1   129     1   130 0.93 [subseq from] hypothetical protein PENSUB_11970 [Penicillium subrubescens]
OBT39211.1/7-121         -            115 SesA                 PF17107.5    122   1.1e-17   73.7   0.3   1   1   1.5e-20   1.2e-17   73.6   0.3     1   115     1   115     1   115 0.93 [subseq from] hypothetical protein VE00_10389 [Pseudogymnoascus sp. WSF 3629]
XP_031031661.1/8-134     -            127 SesA                 PF17107.5    122   1.1e-17   73.7   1.7   1   1   1.6e-20   1.3e-17   73.5   1.7     1   122     1   127     1   127 0.91 [subseq from] uncharacterized protein FOYG_14837 [Fusarium oxysporum NRRL 32931] >EWY82743.1 hypothetical protein FOYG_14837 [Fusarium oxysporum NRRL 32931]
OQE12757.1/7-129         -            123 SesA                 PF17107.5    122   1.1e-17   73.7   0.8   1   1   1.6e-20   1.3e-17   73.5   0.8     1   120     1   123     1   123 0.88 [subseq from] hypothetical protein PENFLA_c063G02943 [Penicillium flavigenum]
RYN22635.1/10-130        -            121 SesA                 PF17107.5    122   1.1e-17   73.7   0.3   1   1   1.6e-20   1.3e-17   73.5   0.3     1   117     1   120     1   121 0.89 [subseq from] hypothetical protein AA0115_g8993 [Alternaria tenuissima] >RYN33146.1 hypothetical protein AA0114_g11994 [Alternaria tenuissima] >RYN87265.1 hypothetical protein AA0119_g12525 [Alternaria tenuissima] >RYO45856.1 hypothetical protein AA0116_g12979 [Alternaria tenuissima]
RYO07784.1/10-130        -            121 SesA                 PF17107.5    122   1.1e-17   73.7   0.3   1   1   1.6e-20   1.3e-17   73.5   0.3     1   117     1   120     1   121 0.89 [subseq from] hypothetical protein AA0121_g11571 [Alternaria tenuissima]
XP_024739922.1/12-143    -            132 SesA                 PF17107.5    122   1.2e-17   73.7   0.1   1   1   1.6e-20   1.3e-17   73.5   0.1     3   122     1   132     1   132 0.87 [subseq from] hypothetical protein K444DRAFT_627867 [Hyaloscypha bicolor E] >PMD63018.1 hypothetical protein K444DRAFT_627867 [Hyaloscypha bicolor E]
PGG95363.1/7-129         -            123 SesA                 PF17107.5    122   1.2e-17   73.6   0.5   1   1   1.6e-20   1.3e-17   73.5   0.5     1   120     1   123     1   123 0.88 [subseq from] hypothetical protein AJ79_10103, partial [Helicocarpus griseus UAMH5409]
PVI03015.1/10-140        -            131 SesA                 PF17107.5    122   1.2e-17   73.6   0.5   1   1   1.7e-20   1.4e-17   73.4   0.5     1   122     1   131     1   131 0.88 [subseq from] hypothetical protein DM02DRAFT_726796 [Periconia macrospinosa]
EXM16392.1/8-132         -            125 SesA                 PF17107.5    122   1.2e-17   73.6   1.9   1   1   1.6e-20   1.3e-17   73.4   1.9     1   122     1   125     1   125 0.90 [subseq from] hypothetical protein FOTG_15324 [Fusarium oxysporum f. sp. vasinfectum 25433]
RSL74452.1/10-136        -            127 SesA                 PF17107.5    122   1.2e-17   73.6   0.3   1   1   1.7e-20   1.4e-17   73.4   0.3     1   122     1   127     1   127 0.88 [subseq from] hypothetical protein CEP53_000292 [Fusarium sp. AF-6]
KLP17076.1/8-131         -            124 SesA                 PF17107.5    122   1.2e-17   73.6   2.5   1   1   1.7e-20   1.4e-17   73.4   2.5     2   122     1   124     1   124 0.94 [subseq from] uncharacterized protein LW94_958 [Fusarium fujikuroi]
QGI80866.1/8-131         -            124 SesA                 PF17107.5    122   1.2e-17   73.6   2.5   1   1   1.7e-20   1.4e-17   73.4   2.5     2   122     1   124     1   124 0.94 [subseq from] hypothetical protein CEK25_007595 [Fusarium fujikuroi]
SCO41827.1/8-131         -            124 SesA                 PF17107.5    122   1.2e-17   73.6   2.5   1   1   1.7e-20   1.4e-17   73.4   2.5     2   122     1   124     1   124 0.94 [subseq from] uncharacterized protein FFMR_06542 [Fusarium fujikuroi]
XP_023429917.1/8-131     -            124 SesA                 PF17107.5    122   1.2e-17   73.6   2.5   1   1   1.7e-20   1.4e-17   73.4   2.5     2   122     1   124     1   124 0.94 [subseq from] uncharacterized protein FFUJ_14543 [Fusarium fujikuroi IMI 58289] >CCT67836.1 uncharacterized protein FFUJ_14543 [Fusarium fujikuroi IMI 58289] >SCO21535.1 uncharacterized protein FFM5_12673 [Fusarium fujikuroi] >QGI94476.1 hypothetical protein CEK26_007545 [Fusarium fujikuroi]
XP_016233412.1/8-136     -            129 SesA                 PF17107.5    122   1.3e-17   73.5   0.5   1   1   1.7e-20   1.4e-17   73.4   0.5     1   122     1   129     1   129 0.96 [subseq from] hypothetical protein PV08_08383 [Exophiala spinifera] >KIW13196.1 hypothetical protein PV08_08383 [Exophiala spinifera]
RYC90514.1/10-139        -            130 SesA                 PF17107.5    122   1.3e-17   73.5   1.0   1   1   1.7e-20   1.4e-17   73.4   1.0     1   120     1   129     1   130 0.90 [subseq from] hypothetical protein BFJ63_vAg6576 [Fusarium oxysporum f. sp. narcissi]
XP_018028969.1/7-131     -            125 SesA                 PF17107.5    122   1.3e-17   73.5   2.4   1   1   1.8e-20   1.5e-17   73.3   2.4     1   122     1   125     1   125 0.85 [subseq from] hypothetical protein CC84DRAFT_1234386 [Paraphaeosphaeria sporulosa] >OAF98603.1 hypothetical protein CC84DRAFT_1234386 [Paraphaeosphaeria sporulosa]
ORY14383.1/11-134        -            124 SesA                 PF17107.5    122   1.3e-17   73.5   0.2   1   1   1.8e-20   1.4e-17   73.4   0.2     1   119     1   123     1   124 0.97 [subseq from] hypothetical protein BCR34DRAFT_560322 [Clohesyomyces aquaticus]
RYO52795.1/11-138        -            128 SesA                 PF17107.5    122   1.3e-17   73.5   1.3   1   1   1.8e-20   1.5e-17   73.3   1.3     1   122     1   128     1   128 0.92 [subseq from] hypothetical protein AA0116_g11020 [Alternaria tenuissima]
PVH99007.1/11-137        -            127 SesA                 PF17107.5    122   1.3e-17   73.5   1.1   1   1   1.8e-20   1.5e-17   73.3   1.1     2   120     1   126     1   127 0.88 [subseq from] hypothetical protein DM02DRAFT_23062 [Periconia macrospinosa]
RMJ18030.1/10-132        -            123 SesA                 PF17107.5    122   1.3e-17   73.5   0.3   1   1   1.8e-20   1.5e-17   73.3   0.3     1   122     1   123     1   123 0.94 [subseq from] hypothetical protein CDV36_002335 [Fusarium sp. AF-12]
RSL88912.1/10-132        -            123 SesA                 PF17107.5    122   1.3e-17   73.5   0.3   1   1   1.8e-20   1.5e-17   73.3   0.3     1   122     1   123     1   123 0.94 [subseq from] hypothetical protein CEP51_001466 [Fusarium sp. AF-3]
RSM03343.1/10-132        -            123 SesA                 PF17107.5    122   1.3e-17   73.5   0.3   1   1   1.8e-20   1.5e-17   73.3   0.3     1   122     1   123     1   123 0.94 [subseq from] hypothetical protein CEP52_007473 [Fusarium sp. AF-4]
RTE84313.1/10-132        -            123 SesA                 PF17107.5    122   1.3e-17   73.5   0.3   1   1   1.8e-20   1.5e-17   73.3   0.3     1   122     1   123     1   123 0.94 [subseq from] hypothetical protein BHE90_001140 [Fusarium euwallaceae]
EMD85645.1/7-130         -            124 SesA                 PF17107.5    122   1.3e-17   73.4   1.8   1   1   1.8e-20   1.5e-17   73.3   1.8     1   121     1   124     1   124 0.89 [subseq from] hypothetical protein COCHEDRAFT_1148005 [Bipolaris maydis C5]
XP_014072969.1/7-130     -            124 SesA                 PF17107.5    122   1.3e-17   73.4   1.8   1   1   1.8e-20   1.5e-17   73.3   1.8     1   121     1   124     1   124 0.89 [subseq from] hypothetical protein COCC4DRAFT_66819 [Bipolaris maydis ATCC 48331] >ENH99076.1 hypothetical protein COCC4DRAFT_66819 [Bipolaris maydis ATCC 48331]
OCK92888.1/7-130         -            124 SesA                 PF17107.5    122   1.3e-17   73.4   1.8   1   1   1.8e-20   1.5e-17   73.3   1.8     1   121     1   124     1   124 0.90 [subseq from] hypothetical protein K441DRAFT_662543 [Cenococcum geophilum 1.58]
EXA37199.1/8-134         -            127 SesA                 PF17107.5    122   1.4e-17   73.4   1.1   1   1   1.9e-20   1.5e-17   73.3   1.1     1   120     1   126     1   127 0.86 [subseq from] hypothetical protein FOVG_11485 [Fusarium oxysporum f. sp. pisi HDV247]
CEO60357.1/10-137        -            128 SesA                 PF17107.5    122   1.4e-17   73.4   4.1   1   1   1.9e-20   1.6e-17   73.2   4.1     1   121     1   128     1   128 0.93 [subseq from] hypothetical protein PMG11_04987 [Penicillium brasilianum]
RYN99591.1/8-138         -            131 SesA                 PF17107.5    122   1.4e-17   73.4   2.8   1   1   1.9e-20   1.6e-17   73.2   2.8     1   122     1   131     1   131 0.90 [subseq from] hypothetical protein AA0120_g1786 [Alternaria tenuissima]
XP_018382434.1/8-138     -            131 SesA                 PF17107.5    122   1.4e-17   73.4   1.0   1   1   1.9e-20   1.6e-17   73.2   1.0     1   122     1   131     1   131 0.92 [subseq from] hypothetical protein CC77DRAFT_370814 [Alternaria alternata] >OAG17013.1 hypothetical protein CC77DRAFT_370814 [Alternaria alternata]
OCT47211.1/10-130        -            121 SesA                 PF17107.5    122   1.4e-17   73.4   0.0   1   1   1.9e-20   1.6e-17   73.2   0.0     4   122     2   121     1   121 0.98 [subseq from] ankyrin repeat protein [Cladophialophora carrionii]
RKL51470.1/8-134         -            127 SesA                 PF17107.5    122   1.4e-17   73.4   2.1   1   1     2e-20   1.6e-17   73.2   2.1     1   122     1   127     1   127 0.91 [subseq from] hypothetical protein BFJ70_g191 [Fusarium oxysporum]
RYP45338.1/11-131        -            121 SesA                 PF17107.5    122   1.4e-17   73.4   0.2   1   1   1.9e-20   1.6e-17   73.2   0.2     1   122     1   121     1   121 0.97 [subseq from] hypothetical protein DL768_008302 [Monosporascus sp. mg162]
EXK85479.1/11-134        -            124 SesA                 PF17107.5    122   1.4e-17   73.3   0.6   1   1     2e-20   1.6e-17   73.2   0.6     1   120     1   123     1   124 0.90 [subseq from] hypothetical protein FOQG_10565 [Fusarium oxysporum f. sp. raphani 54005]
EMT62613.1/8-134         -            127 SesA                 PF17107.5    122   1.5e-17   73.3   1.0   1   1     2e-20   1.6e-17   73.2   1.0     1   120     1   126     1   127 0.86 [subseq from] hypothetical protein FOC4_g10006237 [Fusarium oxysporum f. sp. cubense race 4]
XP_031068339.1/8-134     -            127 SesA                 PF17107.5    122   1.5e-17   73.3   1.0   1   1     2e-20   1.6e-17   73.2   1.0     1   120     1   126     1   127 0.86 [subseq from] uncharacterized protein FOIG_04604 [Fusarium oxysporum f. sp. cubense tropical race 4 54006] >EXM06250.1 hypothetical protein FOIG_04604 [Fusarium oxysporum f. sp. cubense tropical race 4 54006] >TXB99648.1 hypothetical protein FocTR4_00013834 [Fusarium oxysporum f. sp. cubense]
RMY42932.1/11-137        -            127 SesA                 PF17107.5    122   1.5e-17   73.3   0.4   1   1     2e-20   1.6e-17   73.2   0.4     1   122     1   127     1   127 0.97 [subseq from] hypothetical protein D0865_11613 [Hortaea werneckii]
TGO90907.1/124-247       -            124 SesA                 PF17107.5    122   1.5e-17   73.3   0.7   1   1     2e-20   1.7e-17   73.1   0.7     1   121     1   124     1   124 0.90 [subseq from] hypothetical protein BPOR_0047g00300 [Botrytis porri]
KFY63517.1/10-129        -            120 SesA                 PF17107.5    122   1.5e-17   73.3   4.6   1   1   2.8e-20   2.3e-17   72.7   4.6     1   122     1   120     1   120 0.94 [subseq from] hypothetical protein V496_03913 [Pseudogymnoascus sp. VKM F-4515 (FW-2607)]
KFY87756.1/10-129        -            120 SesA                 PF17107.5    122   1.5e-17   73.3   4.6   1   1   2.8e-20   2.3e-17   72.7   4.6     1   122     1   120     1   120 0.94 [subseq from] hypothetical protein V498_07026, partial [Pseudogymnoascus sp. VKM F-4517 (FW-2822)]
PMD36126.1/11-136        -            126 SesA                 PF17107.5    122   1.5e-17   73.3   2.0   1   1     2e-20   1.7e-17   73.1   2.0     1   122     1   126     1   126 0.81 [subseq from] hypothetical protein L207DRAFT_637288 [Hyaloscypha variabilis F]
EGU79655.1/10-134        -            125 SesA                 PF17107.5    122   1.5e-17   73.3   0.4   1   1     2e-20   1.6e-17   73.2   0.4     1   122     1   125     1   125 0.94 [subseq from] hypothetical protein FOXB_09822 [Fusarium oxysporum Fo5176]
EXA35557.1/10-134        -            125 SesA                 PF17107.5    122   1.5e-17   73.3   0.4   1   1     2e-20   1.6e-17   73.2   0.4     1   122     1   125     1   125 0.94 [subseq from] hypothetical protein FOVG_13610 [Fusarium oxysporum f. sp. pisi HDV247]
EXL73808.1/10-134        -            125 SesA                 PF17107.5    122   1.5e-17   73.3   0.4   1   1     2e-20   1.6e-17   73.2   0.4     1   122     1   125     1   125 0.94 [subseq from] hypothetical protein FOPG_11003 [Fusarium oxysporum f. sp. conglutinans race 2 54008]
XP_007697177.1/7-131     -            125 SesA                 PF17107.5    122   1.5e-17   73.3   2.8   1   1   2.1e-20   1.7e-17   73.1   2.8     1   118     1   125     1   125 0.93 [subseq from] hypothetical protein COCSADRAFT_111408 [Bipolaris sorokiniana ND90Pr] >EMD67547.1 hypothetical protein COCSADRAFT_111408 [Bipolaris sorokiniana ND90Pr]
TKA45104.1/13-139        -            127 SesA                 PF17107.5    122   1.5e-17   73.2   0.5   1   1   2.1e-20   1.7e-17   73.1   0.5     1   119     1   126     1   127 0.94 [subseq from] hypothetical protein B0A55_13417, partial [Friedmanniomyces simplex]
TKA70935.1/13-139        -            127 SesA                 PF17107.5    122   1.5e-17   73.2   0.5   1   1   2.1e-20   1.7e-17   73.1   0.5     1   119     1   126     1   127 0.94 [subseq from] hypothetical protein B0A55_06121, partial [Friedmanniomyces simplex]
TKA83739.1/33-159        -            127 SesA                 PF17107.5    122   1.5e-17   73.2   0.5   1   1   2.1e-20   1.7e-17   73.1   0.5     1   119     1   126     1   127 0.94 [subseq from] hypothetical protein B0A55_00086 [Friedmanniomyces simplex]
OBT52659.1/8-124         -            117 SesA                 PF17107.5    122   1.6e-17   73.2   0.4   1   1   2.1e-20   1.7e-17   73.1   0.4     2   115     1   113     1   117 0.87 [subseq from] hypothetical protein VE04_08689 [Pseudogymnoascus sp. 24MN13]
SCO91992.1/8-134         -            127 SesA                 PF17107.5    122   1.6e-17   73.2   1.9   1   1   2.2e-20   1.8e-17   73.1   1.9     1   122     1   127     1   127 0.91 [subseq from] uncharacterized protein FRV6_16120 [Fusarium oxysporum]
CZR62711.1/11-132        -            122 SesA                 PF17107.5    122   1.6e-17   73.2   0.9   1   1   2.1e-20   1.7e-17   73.1   0.9     2   121     1   122     1   122 0.94 [subseq from] uncharacterized protein PAC_12608 [Phialocephala subalpina]
EGU76783.1/8-134         -            127 SesA                 PF17107.5    122   1.6e-17   73.2   1.0   1   1   2.2e-20   1.8e-17   73.1   1.0     1   120     1   126     1   127 0.85 [subseq from] hypothetical protein FOXB_12680 [Fusarium oxysporum Fo5176] >EXL81382.1 hypothetical protein FOPG_05403 [Fusarium oxysporum f. sp. conglutinans race 2 54008]
XP_018062126.1/7-148     -            142 SesA                 PF17107.5    122   1.6e-17   73.2   1.5   1   1   2.3e-20   1.9e-17   73.0   1.5     1   121     1   142     1   142 0.88 [subseq from] hypothetical protein LY89DRAFT_742543 [Phialocephala scopiformis] >KUJ07771.1 hypothetical protein LY89DRAFT_742543 [Phialocephala scopiformis]
KGO72684.1/7-134         -            128 SesA                 PF17107.5    122   1.6e-17   73.2   0.7   1   1   2.2e-20   1.8e-17   73.0   0.7     1   122     1   128     1   128 0.92 [subseq from] Peptidase S9A/B/C, oligopeptidase, N-terminal beta-propeller [Penicillium italicum]
PNP83839.1/10-134        -            125 SesA                 PF17107.5    122   1.6e-17   73.2   1.3   1   1   2.2e-20   1.8e-17   73.0   1.3     1   122     1   125     1   125 0.93 [subseq from] hypothetical protein FNYG_02527 [Fusarium nygamai]
PCD28830.1/8-134         -            127 SesA                 PF17107.5    122   1.7e-17   73.1   0.9   1   1   2.3e-20   1.9e-17   73.0   0.9     1   120     1   126     1   127 0.86 [subseq from] hypothetical protein AU210_011383 [Fusarium oxysporum f. sp. radicis-cucumerinum]
CEL00917.1/16-138        -            123 SesA                 PF17107.5    122   1.7e-17   73.1   4.2   1   1   2.4e-20   1.9e-17   72.9   4.2     1   117     1   123     1   123 0.91 [subseq from] hypothetical protein ASPCAL00509 [Aspergillus calidoustus]
KAB8293705.1/8-131       -            124 SesA                 PF17107.5    122   1.7e-17   73.1   0.2   1   1   2.5e-20     2e-17   72.9   0.2     1   121     1   124     1   124 0.88 [subseq from] hypothetical protein EYC80_009191 [Monilinia laxa]
KLO79061.1/8-134         -            127 SesA                 PF17107.5    122   1.8e-17   73.0   0.7   1   1   2.5e-20     2e-17   72.9   0.7     1   122     1   127     1   127 0.90 [subseq from] uncharacterized protein LW93_4384 [Fusarium fujikuroi]
KLP10314.1/8-134         -            127 SesA                 PF17107.5    122   1.8e-17   73.0   0.7   1   1   2.5e-20     2e-17   72.9   0.7     1   122     1   127     1   127 0.90 [subseq from] uncharacterized protein Y057_1917 [Fusarium fujikuroi]
KLP12067.1/8-134         -            127 SesA                 PF17107.5    122   1.8e-17   73.0   0.7   1   1   2.5e-20     2e-17   72.9   0.7     1   122     1   127     1   127 0.90 [subseq from] Uncharacterized protein LW94_13437 [Fusarium fujikuroi]
RBA14261.1/8-134         -            127 SesA                 PF17107.5    122   1.8e-17   73.0   0.7   1   1   2.5e-20     2e-17   72.9   0.7     1   122     1   127     1   127 0.90 [subseq from] hypothetical protein FPRO05_03053 [Fusarium proliferatum]
SCO24937.1/8-134         -            127 SesA                 PF17107.5    122   1.8e-17   73.0   0.7   1   1   2.5e-20     2e-17   72.9   0.7     1   122     1   127     1   127 0.90 [subseq from] uncharacterized protein FFC1_15260 [Fusarium fujikuroi] >SCN77465.1 uncharacterized protein FFB20_05554 [Fusarium fujikuroi]
SCO25287.1/8-134         -            127 SesA                 PF17107.5    122   1.8e-17   73.0   0.7   1   1   2.5e-20     2e-17   72.9   0.7     1   122     1   127     1   127 0.90 [subseq from] uncharacterized protein FFM5_14052 [Fusarium fujikuroi] >SCO54323.1 uncharacterized protein FFMR_11753 [Fusarium fujikuroi] >SCO19896.1 uncharacterized protein FFE2_14499 [Fusarium fujikuroi] >QGI68393.1 hypothetical protein CEK27_012364 [Fusarium fujikuroi] >QGI99285.1 hypothetical protein CEK26_012354 [Fusarium fujikuroi]
SCO52820.1/8-134         -            127 SesA                 PF17107.5    122   1.8e-17   73.0   0.7   1   1   2.5e-20     2e-17   72.9   0.7     1   122     1   127     1   127 0.90 [subseq from] uncharacterized protein FFNC_14504 [Fusarium fujikuroi]
SCV60027.1/8-134         -            127 SesA                 PF17107.5    122   1.8e-17   73.0   0.7   1   1   2.5e-20     2e-17   72.9   0.7     1   122     1   127     1   127 0.90 [subseq from] uncharacterized protein FFFS_14596 [Fusarium fujikuroi]
XP_023434837.1/8-134     -            127 SesA                 PF17107.5    122   1.8e-17   73.0   0.7   1   1   2.5e-20     2e-17   72.9   0.7     1   122     1   127     1   127 0.90 [subseq from] uncharacterized protein FFUJ_12651 [Fusarium fujikuroi IMI 58289] >CCT72759.1 uncharacterized protein FFUJ_12651 [Fusarium fujikuroi IMI 58289]
KJK60629.1/9-135         -            127 SesA                 PF17107.5    122   1.8e-17   73.0   0.1   1   1   2.4e-20     2e-17   72.9   0.1     1   122     1   127     1   127 0.91 [subseq from] hypothetical protein P875_00053158 [Aspergillus parasiticus SU-1]
KXH38947.1/7-124         -            118 SesA                 PF17107.5    122   1.8e-17   73.0   2.9   1   1   2.4e-20     2e-17   72.9   2.9     1   121     1   118     1   118 0.95 [subseq from] hypothetical protein CSIM01_06084 [Colletotrichum simmondsii]
XP_024703823.1/11-138    -            128 SesA                 PF17107.5    122   1.8e-17   73.0   2.2   1   1   2.5e-20   2.1e-17   72.8   2.2     1   119     1   127     1   128 0.93 [subseq from] hypothetical protein P170DRAFT_212694 [Aspergillus steynii IBT 23096] >PLB48521.1 hypothetical protein P170DRAFT_212694 [Aspergillus steynii IBT 23096]
EXK83041.1/10-134        -            125 SesA                 PF17107.5    122   1.9e-17   73.0   0.5   1   1   2.5e-20   2.1e-17   72.8   0.5     1   122     1   125     1   125 0.94 [subseq from] hypothetical protein FOQG_12711 [Fusarium oxysporum f. sp. raphani 54005]
EMR90013.1/11-139        -            129 SesA                 PF17107.5    122   1.9e-17   73.0   0.3   1   1   2.5e-20   2.1e-17   72.8   0.3     1   116     1   126     1   129 0.91 [subseq from] putative small s protein [Botrytis cinerea BcDW1]
PQE05385.1/232-351       -            120 SesA                 PF17107.5    122   1.9e-17   72.9   0.9   1   1   2.6e-20   2.1e-17   72.8   0.9     1   118     1   118     1   120 0.91 [subseq from] hypothetical protein CJF31_00011154 [Rutstroemia sp. NJR-2017a BVV2]
ORY04867.1/12-156        -            145 SesA                 PF17107.5    122   1.9e-17   72.9   8.2   1   1   5.2e-20   4.2e-17   71.8   8.2     3   122     1   145     1   145 0.86 [subseq from] hypothetical protein BCR34DRAFT_591070 [Clohesyomyces aquaticus]
RFU34867.1/10-138        -            129 SesA                 PF17107.5    122   1.9e-17   72.9   3.1   1   1   2.6e-20   2.1e-17   72.8   3.1     1   122     1   129     1   129 0.95 [subseq from] hypothetical protein B7463_g1457, partial [Scytalidium lignicola]
OJD14011.1/9-138         -            130 SesA                 PF17107.5    122   1.9e-17   72.9   0.2   1   1   2.8e-20   2.3e-17   72.7   0.2     4   122     2   130     1   130 0.92 [subseq from] hypothetical protein AJ78_05601 [Emergomyces pasteurianus Ep9510]
QGI63595.1/8-131         -            124 SesA                 PF17107.5    122   1.9e-17   72.9   3.2   1   1   2.6e-20   2.2e-17   72.8   3.2     2   122     1   124     1   124 0.93 [subseq from] hypothetical protein CEK27_007566 [Fusarium fujikuroi]
PVI02177.1/10-136        -            127 SesA                 PF17107.5    122     2e-17   72.9   1.1   1   1   2.7e-20   2.2e-17   72.7   1.1     1   121     1   127     1   127 0.77 [subseq from] hypothetical protein DM02DRAFT_702654 [Periconia macrospinosa]
GAW24389.1/7-152         -            146 SesA                 PF17107.5    122     2e-17   72.9   0.2   1   1   2.7e-20   2.2e-17   72.7   0.2     1   122     1   146     1   146 0.86 [subseq from] hypothetical protein ANO14919_139730 [fungal sp. No.14919]
PMD37819.1/8-136         -            129 SesA                 PF17107.5    122     2e-17   72.9   0.8   1   1   2.7e-20   2.2e-17   72.8   0.8     1   122     1   129     1   129 0.98 [subseq from] hypothetical protein L207DRAFT_635284 [Hyaloscypha variabilis F]
XP_018031469.1/7-129     -            123 SesA                 PF17107.5    122     2e-17   72.9   2.2   1   1   2.7e-20   2.2e-17   72.7   2.2     1   120     1   123     1   123 0.87 [subseq from] vegetative incompatibility protein HET-E-1 [Paraphaeosphaeria sporulosa] >OAG01104.1 vegetative incompatibility protein HET-E-1 [Paraphaeosphaeria sporulosa]
GAW13640.1/10-138        -            129 SesA                 PF17107.5    122   2.1e-17   72.8   0.3   1   1   2.8e-20   2.3e-17   72.7   0.3     1   122     1   129     1   129 0.94 [subseq from] hypothetical protein ANO14919_030270 [fungal sp. No.14919]
KFY18128.1/7-128         -            122 SesA                 PF17107.5    122   2.1e-17   72.8   0.8   1   1   2.8e-20   2.3e-17   72.7   0.8     1   122     1   122     1   122 0.93 [subseq from] hypothetical protein V492_00128 [Pseudogymnoascus sp. VKM F-4246]
KXH31503.1/7-124         -            118 SesA                 PF17107.5    122   2.1e-17   72.8   3.7   1   1   2.8e-20   2.3e-17   72.7   3.7     1   121     1   118     1   118 0.95 [subseq from] hypothetical protein CNYM01_06554 [Colletotrichum nymphaeae SA-01]
RKK69754.1/10-134        -            125 SesA                 PF17107.5    122   2.1e-17   72.8   1.0   1   1   2.8e-20   2.3e-17   72.7   1.0     1   122     1   125     1   125 0.94 [subseq from] hypothetical protein BFJ69_g12469 [Fusarium oxysporum]
EER44863.1/5-127         -            123 SesA                 PF17107.5    122   2.1e-17   72.8   0.3   1   1   2.9e-20   2.3e-17   72.7   0.3     3   122     1   123     1   123 0.96 [subseq from] ankyrin repeat protein [Histoplasma capsulatum H143]
EGC45462.1/5-127         -            123 SesA                 PF17107.5    122   2.1e-17   72.8   0.3   1   1   2.9e-20   2.3e-17   72.7   0.3     3   122     1   123     1   123 0.96 [subseq from] ankyrin repeat protein [Histoplasma capsulatum H88]
PNP86125.1/8-134         -            127 SesA                 PF17107.5    122   2.1e-17   72.8   0.6   1   1   2.9e-20   2.4e-17   72.6   0.6     1   120     1   126     1   127 0.87 [subseq from] hypothetical protein FNYG_00353 [Fusarium nygamai]
SCO81668.1/8-131         -            124 SesA                 PF17107.5    122   2.1e-17   72.8   3.0   1   1   2.9e-20   2.4e-17   72.7   3.0     2   122     1   124     1   124 0.93 [subseq from] uncharacterized protein FRV6_05881 [Fusarium oxysporum]
RKL19174.1/8-134         -            127 SesA                 PF17107.5    122   2.1e-17   72.8   1.8   1   1     3e-20   2.4e-17   72.6   1.8     1   122     1   127     1   127 0.92 [subseq from] hypothetical protein BFJ68_g3449 [Fusarium oxysporum]
RBQ93950.1/8-134         -            127 SesA                 PF17107.5    122   2.2e-17   72.8   1.1   1   1     3e-20   2.4e-17   72.6   1.1     1   122     1   127     1   127 0.88 [subseq from] hypothetical protein FVER53263_13373 [Fusarium verticillioides]
RMZ25339.1/11-137        -            127 SesA                 PF17107.5    122   2.2e-17   72.8   0.2   1   1   2.9e-20   2.4e-17   72.6   0.2     1   122     1   127     1   127 0.95 [subseq from] hypothetical protein D0859_10609 [Hortaea werneckii]
PMD47068.1/10-130        -            121 SesA                 PF17107.5    122   2.2e-17   72.8   1.6   1   1     3e-20   2.4e-17   72.6   1.6     1   122     1   121     1   121 0.92 [subseq from] hypothetical protein L207DRAFT_448582 [Hyaloscypha variabilis F]
EDP47175.1/7-142         -            136 SesA                 PF17107.5    122   2.2e-17   72.8   0.0   1   1     3e-20   2.4e-17   72.6   0.0     1   122     1   136     1   136 0.87 [subseq from] hypothetical protein AFUB_101680 [Aspergillus fumigatus A1163]
KEY80487.1/7-142         -            136 SesA                 PF17107.5    122   2.2e-17   72.8   0.0   1   1     3e-20   2.4e-17   72.6   0.0     1   122     1   136     1   136 0.87 [subseq from] hypothetical protein BA78_7339 [Aspergillus fumigatus var. RP-2014]
KMK58260.1/7-142         -            136 SesA                 PF17107.5    122   2.2e-17   72.8   0.0   1   1     3e-20   2.4e-17   72.6   0.0     1   122     1   136     1   136 0.87 [subseq from] hypothetical protein Y699_03680 [Aspergillus fumigatus Z5]
OXN18980.1/7-142         -            136 SesA                 PF17107.5    122   2.2e-17   72.8   0.0   1   1     3e-20   2.4e-17   72.6   0.0     1   122     1   136     1   136 0.87 [subseq from] hypothetical protein CDV57_08231 [Aspergillus fumigatus]
KFZ07830.1/11-125        -            115 SesA                 PF17107.5    122   2.2e-17   72.8   0.1   1   1   2.9e-20   2.4e-17   72.6   0.1     1   115     1   113     1   115 0.96 [subseq from] hypothetical protein V502_09728 [Pseudogymnoascus sp. VKM F-4520 (FW-2644)]
XP_007782664.1/8-132     -            125 SesA                 PF17107.5    122   2.3e-17   72.7   1.0   1   1   3.2e-20   2.6e-17   72.5   1.0     2   122     1   125     1   125 0.91 [subseq from] hypothetical protein W97_06600 [Coniosporium apollinis CBS 100218] >EON67347.1 hypothetical protein W97_06600 [Coniosporium apollinis CBS 100218]
RMY92074.1/11-137        -            127 SesA                 PF17107.5    122   2.3e-17   72.7   0.4   1   1   3.1e-20   2.5e-17   72.6   0.4     1   122     1   127     1   127 0.96 [subseq from] hypothetical protein D0862_09560 [Hortaea werneckii]
KFY03640.1/11-136        -            126 SesA                 PF17107.5    122   2.3e-17   72.7   1.2   1   1   3.1e-20   2.6e-17   72.5   1.2     1   122     1   126     1   126 0.98 [subseq from] hypothetical protein V490_00108, partial [Pseudogymnoascus sp. VKM F-3557]
OPB38901.1/10-136        -            127 SesA                 PF17107.5    122   2.3e-17   72.7   1.8   1   1   3.2e-20   2.6e-17   72.5   1.8     1   121     1   127     1   127 0.91 [subseq from] hypothetical protein A0O28_0020070 [Trichoderma guizhouense]
KAB8071409.1/9-136       -            128 SesA                 PF17107.5    122   2.4e-17   72.7   0.2   1   1   3.2e-20   2.6e-17   72.5   0.2     1   122     1   128     1   128 0.90 [subseq from] hypothetical protein BDV29DRAFT_18392 [Aspergillus leporis]
EWZ85170.1/8-134         -            127 SesA                 PF17107.5    122   2.4e-17   72.6   1.7   1   1   3.3e-20   2.7e-17   72.5   1.7     1   122     1   127     1   127 0.92 [subseq from] hypothetical protein FOWG_11681 [Fusarium oxysporum f. sp. lycopersici MN25] >EXL51948.1 hypothetical protein FOCG_07764 [Fusarium oxysporum f. sp. radicis-lycopersici 26381] >PCD25182.1 hypothetical protein AU210_014291 [Fusarium oxysporum f. sp. radicis-cucumerinum]
RKK07694.1/8-134         -            127 SesA                 PF17107.5    122   2.4e-17   72.6   1.7   1   1   3.3e-20   2.7e-17   72.5   1.7     1   122     1   127     1   127 0.92 [subseq from] hypothetical protein BFJ65_g17171 [Fusarium oxysporum f. sp. cepae] >RKK26407.1 hypothetical protein BFJ66_g17133 [Fusarium oxysporum f. sp. cepae] >RKK33234.1 hypothetical protein BFJ67_g14341 [Fusarium oxysporum f. sp. cepae]
RKL11692.1/8-134         -            127 SesA                 PF17107.5    122   2.4e-17   72.6   1.7   1   1   3.3e-20   2.7e-17   72.5   1.7     1   122     1   127     1   127 0.92 [subseq from] hypothetical protein BFJ71_g173 [Fusarium oxysporum]
RYC90979.1/8-134         -            127 SesA                 PF17107.5    122   2.4e-17   72.6   1.7   1   1   3.3e-20   2.7e-17   72.5   1.7     1   122     1   127     1   127 0.92 [subseq from] hypothetical protein BFJ63_vAg6323 [Fusarium oxysporum f. sp. narcissi]
OQE10072.1/7-129         -            123 SesA                 PF17107.5    122   2.4e-17   72.6   0.1   1   1   3.3e-20   2.7e-17   72.5   0.1     1   120     1   123     1   123 0.88 [subseq from] hypothetical protein PENFLA_c096G05144 [Penicillium flavigenum]
XP_014560916.1/7-130     -            124 SesA                 PF17107.5    122   2.5e-17   72.6   3.8   1   1   3.4e-20   2.8e-17   72.4   3.8     1   121     1   124     1   124 0.84 [subseq from] hypothetical protein COCVIDRAFT_22904 [Bipolaris victoriae FI3] >EUN31339.1 hypothetical protein COCVIDRAFT_22904 [Bipolaris victoriae FI3]
KAB2099492.1/7-129       -            123 SesA                 PF17107.5    122   2.5e-17   72.6   2.9   1   1   3.4e-20   2.8e-17   72.4   2.9     1   120     1   123     1   123 0.86 [subseq from] Vegetative incompatibility protein [Alternaria gaisen]
CRG84159.1/7-139         -            133 SesA                 PF17107.5    122   2.5e-17   72.6   0.0   1   1   3.5e-20   2.9e-17   72.4   0.0     1   122     1   133     1   133 0.88 [subseq from] hypothetical protein PISL3812_01482 [Talaromyces islandicus]
XP_007690218.1/7-130     -            124 SesA                 PF17107.5    122   2.5e-17   72.6   3.5   1   1   3.5e-20   2.8e-17   72.4   3.5     1   121     1   124     1   124 0.83 [subseq from] hypothetical protein COCMIDRAFT_7303 [Bipolaris oryzae ATCC 44560] >EUC43266.1 hypothetical protein COCMIDRAFT_7303 [Bipolaris oryzae ATCC 44560]
KAE8146641.1/12-134      -            123 SesA                 PF17107.5    122   2.7e-17   72.5   3.2   1   1   3.6e-20   2.9e-17   72.3   3.2     3   122     1   123     1   123 0.96 [subseq from] hypothetical protein BDV25DRAFT_47329 [Aspergillus avenaceus]
KXH68351.1/7-124         -            118 SesA                 PF17107.5    122   2.7e-17   72.5   0.8   1   1   3.6e-20     3e-17   72.3   0.8     1   121     1   118     1   118 0.94 [subseq from] hypothetical protein CSAL01_10364 [Colletotrichum salicis]
PMD15987.1/10-145        -            136 SesA                 PF17107.5    122   2.7e-17   72.5   1.0   1   1   3.8e-20   3.1e-17   72.3   1.0     1   122     1   136     1   136 0.80 [subseq from] hypothetical protein NA56DRAFT_324899 [Pezoloma ericae]
KFY30639.1/7-128         -            122 SesA                 PF17107.5    122   2.8e-17   72.4   0.1   1   1     4e-20   3.3e-17   72.2   0.1     1   119     1   121     1   122 0.90 [subseq from] hypothetical protein V493_01778 [Pseudogymnoascus sp. VKM F-4281 (FW-2241)]
PVH92411.1/11-134        -            124 SesA                 PF17107.5    122   2.9e-17   72.4   0.4   1   1   3.9e-20   3.2e-17   72.3   0.4     1   119     1   123     1   124 0.97 [subseq from] hypothetical protein DM02DRAFT_277099 [Periconia macrospinosa]
RPB18114.1/7-131         -            125 SesA                 PF17107.5    122   2.9e-17   72.4   1.9   1   1     4e-20   3.2e-17   72.2   1.9     1   122     1   125     1   125 0.93 [subseq from] hypothetical protein L211DRAFT_752050, partial [Terfezia boudieri ATCC MYA-4762]
RPB18211.1/4-128         -            125 SesA                 PF17107.5    122   2.9e-17   72.4   1.9   1   1     4e-20   3.2e-17   72.2   1.9     1   122     1   125     1   125 0.93 [subseq from] hypothetical protein L211DRAFT_843906 [Terfezia boudieri ATCC MYA-4762]
XP_008025606.1/7-130     -            124 SesA                 PF17107.5    122   2.9e-17   72.4   1.3   1   1   3.9e-20   3.2e-17   72.2   1.3     1   121     1   124     1   124 0.83 [subseq from] hypothetical protein SETTUDRAFT_89541 [Exserohilum turcica Et28A] >EOA87098.1 hypothetical protein SETTUDRAFT_89541 [Exserohilum turcica Et28A]
OXN04154.1/7-142         -            136 SesA                 PF17107.5    122   2.9e-17   72.4   0.0   1   1     4e-20   3.3e-17   72.2   0.0     1   122     1   136     1   136 0.87 [subseq from] hypothetical protein CDV58_06645 [Aspergillus fumigatus]
XP_746340.1/7-142        -            136 SesA                 PF17107.5    122   2.9e-17   72.4   0.0   1   1     4e-20   3.3e-17   72.2   0.0     1   122     1   136     1   136 0.87 [subseq from] hypothetical protein AFUA_4G01170 [Aspergillus fumigatus Af293] >EAL84302.1 hypothetical protein AFUA_4G01170 [Aspergillus fumigatus Af293]
XP_022504480.1/11-134    -            124 SesA                 PF17107.5    122     3e-17   72.3   2.4   1   1   4.1e-20   3.4e-17   72.2   2.4     1   122     1   124     1   124 0.96 [subseq from] hypothetical protein AYO20_01338 [Fonsecaea nubica] >OAL39468.1 hypothetical protein AYO20_01338 [Fonsecaea nubica]
XP_030995543.1/7-132     -            126 SesA                 PF17107.5    122     3e-17   72.3   0.0   1   1   4.2e-20   3.4e-17   72.1   0.0     1   122     1   126     1   126 0.93 [subseq from] uncharacterized protein E0L32_005776 [Phialemoniopsis curvata] >TPX13832.1 hypothetical protein E0L32_005776 [Phialemoniopsis curvata]
EMR71649.1/11-134        -            124 SesA                 PF17107.5    122     3e-17   72.3   0.9   1   1   4.1e-20   3.4e-17   72.2   0.9     1   120     1   123     1   124 0.91 [subseq from] putative ankyrin repeat protein [Eutypa lata UCREL1]
KAE8451648.1/7-129       -            123 SesA                 PF17107.5    122     3e-17   72.3   0.9   1   1   4.1e-20   3.4e-17   72.1   0.9     1   119     1   121     1   123 0.89 [subseq from] hypothetical protein EG329_003105 [Venturia inaequalis]
GAD96581.1/7-139         -            133 SesA                 PF17107.5    122   3.1e-17   72.3   0.3   1   1   4.4e-20   3.6e-17   72.1   0.3     1   119     1   132     1   133 0.88 [subseq from] vegetative incompatibility protein HET-E-1 [Byssochlamys spectabilis No. 5]
CRL18102.1/12-133        -            122 SesA                 PF17107.5    122   3.1e-17   72.3   0.7   1   1   4.2e-20   3.4e-17   72.1   0.7     7   122     2   122     1   122 0.93 [subseq from] unnamed protein product [Penicillium camemberti]
XP_013265083.1/11-141    -            131 SesA                 PF17107.5    122   3.1e-17   72.3   3.4   1   1   4.2e-20   3.5e-17   72.1   3.4     3   122     2   131     1   131 0.94 [subseq from] hypothetical protein A1O9_00466 [Exophiala aquamarina CBS 119918] >KEF62493.1 hypothetical protein A1O9_00466 [Exophiala aquamarina CBS 119918]
XP_018070948.1/7-129     -            123 SesA                 PF17107.5    122   3.2e-17   72.2   1.5   1   1   4.9e-20     4e-17   71.9   1.5     1   118     1   120     1   122 0.89 [subseq from] hypothetical protein LY89DRAFT_734689 [Phialocephala scopiformis] >KUJ16593.1 hypothetical protein LY89DRAFT_734689 [Phialocephala scopiformis]
KFZ19736.1/8-131         -            124 SesA                 PF17107.5    122   3.2e-17   72.2   0.5   1   1   4.4e-20   3.6e-17   72.1   0.5     1   120     1   123     1   124 0.89 [subseq from] hypothetical protein V501_00536 [Pseudogymnoascus sp. VKM F-4519 (FW-2642)]
TRX96984.1/10-176        -            167 SesA                 PF17107.5    122   3.2e-17   72.2   0.1   1   1   7.1e-20   5.8e-17   71.4   0.1     1   122     1   167     1   167 0.85 [subseq from] hypothetical protein FHL15_002290 [Xylaria flabelliformis]
SCO89250.1/8-134         -            127 SesA                 PF17107.5    122   3.2e-17   72.2   0.6   1   1   4.4e-20   3.6e-17   72.1   0.6     1   120     1   126     1   127 0.85 [subseq from] uncharacterized protein FRV6_13378 [Fusarium oxysporum]
OBT76750.1/11-136        -            126 SesA                 PF17107.5    122   3.3e-17   72.2   0.5   1   1   4.4e-20   3.6e-17   72.1   0.5     1   122     1   126     1   126 0.98 [subseq from] hypothetical protein VF21_04518 [Pseudogymnoascus sp. 05NY08]
PCD42318.1/10-139        -            130 SesA                 PF17107.5    122   3.3e-17   72.2   1.5   1   1   4.5e-20   3.7e-17   72.0   1.5     1   120     1   129     1   130 0.90 [subseq from] hypothetical protein AU210_004848 [Fusarium oxysporum f. sp. radicis-cucumerinum]
TVY60397.1/69-193        -            125 SesA                 PF17107.5    122   3.3e-17   72.2   0.9   1   1   4.5e-20   3.7e-17   72.0   0.9     1   122     1   125     1   125 0.94 [subseq from] hypothetical protein Focb16_v003635 [Fusarium oxysporum f. sp. cubense]
XP_007718337.1/7-130     -            124 SesA                 PF17107.5    122   3.3e-17   72.2   2.0   1   1   4.5e-20   3.7e-17   72.0   2.0     1   121     1   124     1   124 0.86 [subseq from] hypothetical protein COCCADRAFT_41897 [Bipolaris zeicola 26-R-13] >EUC27355.1 hypothetical protein COCCADRAFT_41897 [Bipolaris zeicola 26-R-13]
RBR15708.1/8-134         -            127 SesA                 PF17107.5    122   3.4e-17   72.2   1.7   1   1   4.6e-20   3.8e-17   72.0   1.7     1   122     1   127     1   127 0.88 [subseq from] hypothetical protein FVER53590_13373 [Fusarium verticillioides]
OQU99066.1/342-460       -            119 SesA                 PF17107.5    122   3.4e-17   72.2   0.4   1   1   4.5e-20   3.7e-17   72.0   0.4    15   122     2   119     1   119 0.95 [subseq from] hypothetical protein CLAIMM_04759 [Cladophialophora immunda]
XP_018062555.1/11-151    -            141 SesA                 PF17107.5    122   3.4e-17   72.2   1.8   1   1   4.8e-20   3.9e-17   72.0   1.8     1   122     1   141     1   141 0.86 [subseq from] hypothetical protein LY89DRAFT_677091 [Phialocephala scopiformis] >KUJ08200.1 hypothetical protein LY89DRAFT_677091 [Phialocephala scopiformis]
XP_031002003.1/8-135     -            128 SesA                 PF17107.5    122   3.4e-17   72.2   0.2   1   1   4.6e-20   3.8e-17   72.0   0.2     1   121     1   128     1   128 0.89 [subseq from] Ankyrin-1 [Lachnellula hyalina] >TVY23215.1 Ankyrin-1 [Lachnellula hyalina]
RDW74872.1/10-129        -            120 SesA                 PF17107.5    122   3.4e-17   72.1   1.1   1   1   5.2e-20   4.2e-17   71.8   1.1     1   118     1   117     1   119 0.93 [subseq from] hypothetical protein BP6252_06014 [Coleophoma cylindrospora]
KIL88203.1/10-134        -            125 SesA                 PF17107.5    122   3.4e-17   72.1   0.1   1   1   4.6e-20   3.8e-17   72.0   0.1     1   122     1   125     1   125 0.96 [subseq from] hypothetical protein FAVG1_08281 [Fusarium avenaceum]
KLJ07148.1/7-140         -            134 SesA                 PF17107.5    122   3.5e-17   72.1   0.0   1   1   5.2e-20   4.2e-17   71.8   0.0     1   122     1   134     1   134 0.84 [subseq from] hypothetical protein EMPG_17362 [Blastomyces silverae]
SCO76329.1/10-134        -            125 SesA                 PF17107.5    122   3.5e-17   72.1   0.3   1   1   4.8e-20   3.9e-17   72.0   0.3     1   122     1   125     1   125 0.95 [subseq from] uncharacterized protein FRV6_00541 [Fusarium oxysporum]
KAE8375567.1/10-136      -            127 SesA                 PF17107.5    122   3.5e-17   72.1   1.5   1   1   4.7e-20   3.9e-17   72.0   1.5     1   122     1   127     1   127 0.91 [subseq from] hypothetical protein BDV26DRAFT_294952 [Aspergillus bertholletius]
PVH71797.1/583-709       -            127 SesA                 PF17107.5    122   3.5e-17   72.1   0.2   1   1   5.2e-20   4.3e-17   71.8   0.2     1   122     1   127     1   127 0.87 [subseq from] hypothetical protein DL98DRAFT_539795 [Cadophora sp. DSE1049]
RYO83913.1/11-139        -            129 SesA                 PF17107.5    122   3.6e-17   72.1   1.0   1   1   4.9e-20     4e-17   71.9   1.0     2   122     1   129     1   129 0.86 [subseq from] hypothetical protein DL762_005933 [Monosporascus cannonballus] >RYO91136.1 hypothetical protein DL763_005084 [Monosporascus cannonballus] >RYP20099.1 hypothetical protein DL766_008287 [Monosporascus sp. MC13-8B]
XP_024672005.1/10-137    -            128 SesA                 PF17107.5    122   3.6e-17   72.1   0.6   1   1     5e-20   4.1e-17   71.9   0.6     1   122     1   128     1   128 0.90 [subseq from] hypothetical protein BDW47DRAFT_125696 [Aspergillus candidus] >PLB37993.1 hypothetical protein BDW47DRAFT_125696 [Aspergillus candidus]
RBQ81873.1/8-134         -            127 SesA                 PF17107.5    122   3.6e-17   72.0   1.6   1   1     5e-20   4.1e-17   71.9   1.6     1   122     1   127     1   127 0.88 [subseq from] hypothetical protein FVER14953_13373 [Fusarium verticillioides]
TEY39704.1/8-129         -            122 SesA                 PF17107.5    122   3.7e-17   72.0   0.6   1   1   5.1e-20   4.2e-17   71.9   0.6     1   119     1   122     1   122 0.91 [subseq from] hypothetical protein BOTCAL_0453g00080 [Botryotinia calthae]
OAL47323.1/10-128        -            119 SesA                 PF17107.5    122   3.7e-17   72.0   0.2   1   1   5.1e-20   4.2e-17   71.9   0.2     1   118     1   118     1   119 0.97 [subseq from] HET-domain-containing protein [Pyrenochaeta sp. DS3sAY3a]
OQO09714.1/7-138         -            132 SesA                 PF17107.5    122   3.7e-17   72.0   0.0   1   1   5.1e-20   4.2e-17   71.9   0.0     1   122     1   132     1   132 0.90 [subseq from] hypothetical protein B0A48_05117 [Rachicladosporium antarcticum]
XP_024741073.1/8-131     -            124 SesA                 PF17107.5    122   3.7e-17   72.0   0.2   1   1   5.2e-20   4.2e-17   71.8   0.2     1   121     1   124     1   124 0.93 [subseq from] WD40 repeat-like protein [Hyaloscypha bicolor E] >PMD64169.1 WD40 repeat-like protein [Hyaloscypha bicolor E]
CEL07326.1/10-141        -            132 SesA                 PF17107.5    122   3.8e-17   72.0   0.2   1   1   5.2e-20   4.3e-17   71.8   0.2     1   122     1   132     1   132 0.90 [subseq from] hypothetical protein ASPCAL10486 [Aspergillus calidoustus]
GES56842.1/10-132        -            123 SesA                 PF17107.5    122   3.8e-17   72.0   0.0   1   1   5.2e-20   4.2e-17   71.8   0.0     1   122     1   123     1   123 0.97 [subseq from] hypothetical protein ATETN484_0001004700 [Aspergillus terreus]
XP_026600601.1/7-134     -            128 SesA                 PF17107.5    122   3.8e-17   72.0   0.4   1   1   5.2e-20   4.2e-17   71.8   0.4     1   122     1   128     1   128 0.88 [subseq from] hypothetical protein DSM5745_08572 [Aspergillus mulundensis] >RDW68812.1 hypothetical protein DSM5745_08572 [Aspergillus mulundensis]
TGO68522.1/7-124         -            118 SesA                 PF17107.5    122   3.8e-17   72.0   1.2   1   1   5.2e-20   4.2e-17   71.8   1.2     1   116     1   116     1   118 0.92 [subseq from] hypothetical protein BELL_0824g00010 [Botrytis elliptica]
PSN64202.1/11-137        -            127 SesA                 PF17107.5    122   3.9e-17   72.0   0.4   1   1   5.4e-20   4.4e-17   71.8   0.4     1   119     1   126     1   127 0.83 [subseq from] hypothetical protein BS50DRAFT_558642, partial [Corynespora cassiicola Philippines]
RFU73930.1/10-135        -            126 SesA                 PF17107.5    122   3.9e-17   71.9   0.1   1   1   5.3e-20   4.3e-17   71.8   0.1     1   122     1   126     1   126 0.97 [subseq from] short-chain dehydrogenase [Trichoderma arundinaceum]
XP_007700076.1/7-127     -            121 SesA                 PF17107.5    122     4e-17   71.9   1.8   1   1   5.4e-20   4.4e-17   71.8   1.8     1   119     1   120     1   121 0.86 [subseq from] hypothetical protein COCSADRAFT_181354 [Bipolaris sorokiniana ND90Pr] >EMD64218.1 hypothetical protein COCSADRAFT_181354 [Bipolaris sorokiniana ND90Pr]
XP_662967.1/7-143        -            137 SesA                 PF17107.5    122   4.1e-17   71.9   0.1   1   1   5.7e-20   4.6e-17   71.7   0.1     1   122     1   137     1   137 0.87 [subseq from] predicted protein [Aspergillus nidulans FGSC A4] >EAA62523.1 predicted protein [Aspergillus nidulans FGSC A4] >CBF82033.1 TPA: conserved hypothetical protein [Aspergillus nidulans FGSC A4]
XP_013318748.1/12-136    -            125 SesA                 PF17107.5    122   4.1e-17   71.9   0.3   1   1   5.6e-20   4.6e-17   71.7   0.3     1   122     1   125     1   125 0.94 [subseq from] hypothetical protein PV05_02711 [Exophiala xenobiotica] >KIW58164.1 hypothetical protein PV05_02711 [Exophiala xenobiotica]
RYP69729.1/10-143        -            134 SesA                 PF17107.5    122   4.2e-17   71.9   0.7   1   1   5.8e-20   4.7e-17   71.7   0.7     1   122     1   134     1   134 0.91 [subseq from] hypothetical protein DL771_005931 [Monosporascus sp. 5C6A]
OAL70006.1/10-131        -            122 SesA                 PF17107.5    122   4.2e-17   71.8   0.1   1   1   5.7e-20   4.7e-17   71.7   0.1     1   122     1   122     1   122 0.99 [subseq from] hypothetical protein A7D00_5535 [Trichophyton violaceum]
XP_003237128.1/10-131    -            122 SesA                 PF17107.5    122   4.2e-17   71.8   0.1   1   1   5.7e-20   4.7e-17   71.7   0.1     1   122     1   122     1   122 0.99 [subseq from] hypothetical protein TERG_08708 [Trichophyton rubrum CBS 118892] >EGD85579.1 hypothetical protein TERG_08708 [Trichophyton rubrum CBS 118892] >EZF12943.1 hypothetical protein H100_06500 [Trichophyton rubrum MR850] >EZF39402.1 hypothetical protein H102_06467 [Trichophyton rubrum CBS 100081] >EZF50055.1 hypothetical protein H103_06494 [Trichophyton rubrum CBS 288.86] >EZF60611.1 hypothetical protein H104_06477 [Trichophyton rubrum CBS 289.86] >EZF71239.1 hypothetical protein H105_06505 [Trichophyton soudanense CBS 452.61] >EZF81933.1 hypothetical protein H110_06489 [Trichophyton rubrum MR1448] >EZF92652.1 hypothetical protein H113_06538 [Trichophyton rubrum MR1459] >EZG03670.1 hypothetical protein H106_06334 [Trichophyton rubrum CBS 735.88] >EZG14095.1 hypothetical protein H107_06639 [Trichophyton rubrum CBS 202.88] >KDB31115.1 hypothetical protein H112_06486 [Trichophyton rubrum D6] >KMQ48422.1 hypothetical protein HL42_0875 [Trichophyton rubrum] >OAL66052.1 hypothetical protein A7C99_3156 [Trichophyton rubrum]
KFZ20700.1/7-126         -            120 SesA                 PF17107.5    122   4.3e-17   71.8   0.8   1   1   5.7e-20   4.7e-17   71.7   0.8     1   118     1   118     1   120 0.91 [subseq from] hypothetical protein V502_03054, partial [Pseudogymnoascus sp. VKM F-4520 (FW-2644)]
RMJ29090.1/8-130         -            123 SesA                 PF17107.5    122   4.3e-17   71.8   0.1   1   1   5.7e-20   4.7e-17   71.7   0.1     2   116     1   121     1   123 0.92 [subseq from] hypothetical protein PHISP_00033 [Phialosimplex sp. HF37]
EPE08312.1/10-154        -            145 SesA                 PF17107.5    122   4.3e-17   71.8   0.2   1   1   6.3e-20   5.1e-17   71.6   0.2     1   119     1   144     1   145 0.85 [subseq from] sumo-conjugating enzyme ubc9 [Ophiostoma piceae UAMH 11346]
XP_007715516.1/7-130     -            124 SesA                 PF17107.5    122   4.3e-17   71.8   3.4   1   1   5.9e-20   4.8e-17   71.7   3.4     1   121     1   124     1   124 0.84 [subseq from] hypothetical protein COCCADRAFT_104516 [Bipolaris zeicola 26-R-13] >EUC30191.1 hypothetical protein COCCADRAFT_104516 [Bipolaris zeicola 26-R-13]
TVY54224.1/8-135         -            128 SesA                 PF17107.5    122   4.4e-17   71.8   0.4   1   1     6e-20   4.9e-17   71.6   0.4     1   121     1   128     1   128 0.86 [subseq from] Vegetative incompatibility protein HET-E-1 [Lachnellula cervina]
CDM32991.1/7-128         -            122 SesA                 PF17107.5    122   4.4e-17   71.8   0.1   1   1   6.1e-20     5e-17   71.6   0.1     1   120     1   122     1   122 0.90 [subseq from] unnamed protein product [Penicillium roqueforti FM164]
EZF32164.1/10-131        -            122 SesA                 PF17107.5    122   4.4e-17   71.8   0.1   1   1     6e-20   4.9e-17   71.6   0.1     1   122     1   122     1   122 0.99 [subseq from] hypothetical protein H101_04247 [Trichophyton interdigitale H6] >KDB20635.1 hypothetical protein H109_07388 [Trichophyton interdigitale MR816] >GBF63024.1 hypothetical protein TMEN_5645 [Trichophyton mentagrophytes]
RDW58115.1/8-131         -            124 SesA                 PF17107.5    122   4.5e-17   71.8   0.1   1   1   5.9e-20   4.9e-17   71.6   0.1     5   122     2   124     1   124 0.87 [subseq from] hypothetical protein BP6252_13526 [Coleophoma cylindrospora]
XP_007804948.1/11-136    -            126 SesA                 PF17107.5    122   4.5e-17   71.8   1.0   1   1   6.1e-20     5e-17   71.6   1.0     3   122     2   126     1   126 0.88 [subseq from] hypothetical protein EPUS_05944 [Endocarpon pusillum Z07020] >ERF69399.1 hypothetical protein EPUS_05944 [Endocarpon pusillum Z07020]
XP_024743855.1/12-135    -            124 SesA                 PF17107.5    122   4.5e-17   71.8   0.1   1   1   6.1e-20     5e-17   71.6   0.1     1   122     1   124     1   124 0.94 [subseq from] hypothetical protein K444DRAFT_578262 [Hyaloscypha bicolor E] >PMD66951.1 hypothetical protein K444DRAFT_578262 [Hyaloscypha bicolor E]
THV45381.1/7-125         -            119 SesA                 PF17107.5    122   4.5e-17   71.8   0.8   1   1   6.1e-20     5e-17   71.6   0.8     1   117     1   117     1   119 0.93 [subseq from] hypothetical protein BGAL_0496g00050 [Botrytis galanthina]
RYP74430.1/8-131         -            124 SesA                 PF17107.5    122   4.5e-17   71.7   0.1   1   1   6.2e-20     5e-17   71.6   0.1     1   121     1   124     1   124 0.91 [subseq from] hypothetical protein DL769_004007 [Monosporascus sp. CRB-8-3]
OAX80282.1/5-127         -            123 SesA                 PF17107.5    122   4.5e-17   71.7   0.1   1   1   6.2e-20   5.1e-17   71.6   0.1     3   122     1   123     1   123 0.96 [subseq from] hypothetical protein ACJ72_05386 [Emmonsia sp. CAC-2015a]
XP_007839245.1/8-140     -            133 SesA                 PF17107.5    122   4.5e-17   71.7   0.1   1   1   6.6e-20   5.4e-17   71.5   0.1     1   122     1   133     1   133 0.87 [subseq from] hypothetical protein PFICI_12473 [Pestalotiopsis fici W106-1] >ETS75529.1 hypothetical protein PFICI_12473 [Pestalotiopsis fici W106-1]
XP_001537314.1/5-127     -            123 SesA                 PF17107.5    122   4.6e-17   71.7   0.2   1   1   6.3e-20   5.1e-17   71.6   0.2     3   122     1   123     1   123 0.96 [subseq from] predicted protein [Histoplasma capsulatum NAm1] >EDN11170.1 predicted protein [Histoplasma capsulatum NAm1]
EQB58645.1/10-133        -            124 SesA                 PF17107.5    122   4.7e-17   71.7   0.4   1   1   6.3e-20   5.2e-17   71.6   0.4     1   121     1   124     1   124 0.96 [subseq from] hypothetical protein CGLO_01081 [Colletotrichum gloeosporioides Cg-14]
EXK28869.1/10-134        -            125 SesA                 PF17107.5    122   4.7e-17   71.7   1.7   1   1   6.4e-20   5.2e-17   71.5   1.7     1   122     1   125     1   125 0.94 [subseq from] hypothetical protein FOMG_14756 [Fusarium oxysporum f. sp. melonis 26406]
XP_018250737.1/10-134    -            125 SesA                 PF17107.5    122   4.7e-17   71.7   1.7   1   1   6.4e-20   5.2e-17   71.5   1.7     1   122     1   125     1   125 0.94 [subseq from] hypothetical protein FOXG_17780 [Fusarium oxysporum f. sp. lycopersici 4287] >KNB12692.1 hypothetical protein FOXG_17780 [Fusarium oxysporum f. sp. lycopersici 4287]
XP_024721168.1/11-132    -            122 SesA                 PF17107.5    122   4.7e-17   71.7   0.1   1   1   6.3e-20   5.1e-17   71.6   0.1     1   122     1   122     1   122 0.97 [subseq from] hypothetical protein M430DRAFT_35221 [Amorphotheca resinae ATCC 22711] >PSS18816.1 hypothetical protein M430DRAFT_35221 [Amorphotheca resinae ATCC 22711]
OTA55055.1/103-227       -            125 SesA                 PF17107.5    122   4.7e-17   71.7   2.0   1   1   6.4e-20   5.3e-17   71.5   2.0     1   122     1   125     1   125 0.95 [subseq from] hypothetical protein K449DRAFT_425929 [Hypoxylon sp. EC38]
GAP86792.1/10-143        -            134 SesA                 PF17107.5    122   4.7e-17   71.7   0.0   1   1   6.8e-20   5.5e-17   71.5   0.0     1   120     1   133     1   134 0.84 [subseq from] putative vegetative incompatibility protein HET-E-1 [Rosellinia necatrix]
KAA6415930.1/7-130       -            124 SesA                 PF17107.5    122   4.7e-17   71.7   0.2   1   1   6.5e-20   5.3e-17   71.5   0.2     1   121     1   124     1   124 0.90 [subseq from] NACHT and WD40 domain [Umbilicaria pustulata]
RGP69012.1/7-129         -            123 SesA                 PF17107.5    122   4.8e-17   71.7   1.0   1   1   6.8e-20   5.6e-17   71.5   1.0     1   119     1   122     1   123 0.87 [subseq from] kinesin light chain 3 [Fusarium sporotrichioides]
PMD36379.1/16-140        -            125 SesA                 PF17107.5    122   4.8e-17   71.7   1.8   1   1   6.7e-20   5.5e-17   71.5   1.8     1   122     1   125     1   125 0.91 [subseq from] hypothetical protein L207DRAFT_106576 [Hyaloscypha variabilis F]
RYO22812.1/7-129         -            123 SesA                 PF17107.5    122   4.8e-17   71.7   2.0   1   1   6.6e-20   5.4e-17   71.5   2.0     1   120     1   123     1   123 0.88 [subseq from] hypothetical protein AA0113_g12750 [Alternaria arborescens]
OAK96177.1/10-126        -            117 SesA                 PF17107.5    122   4.9e-17   71.6   0.1   1   1   6.8e-20   5.5e-17   71.5   0.1     1   117     1   116     1   117 0.89 [subseq from] hypothetical protein IQ06DRAFT_296956 [Stagonospora sp. SRC1lsM3a]
KXX76846.1/10-131        -            122 SesA                 PF17107.5    122   4.9e-17   71.6   0.0   1   1   6.6e-20   5.4e-17   71.5   0.0     1   122     1   122     1   122 0.98 [subseq from] Vegetative incompatibility protein HET-E-1 [Madurella mycetomatis]
OQE69857.1/7-143         -            137 SesA                 PF17107.5    122     5e-17   71.6   0.4   1   1   6.9e-20   5.6e-17   71.4   0.4     1   122     1   137     1   137 0.86 [subseq from] hypothetical protein PENNAL_c0127G05049 [Penicillium nalgiovense]
TGO29917.1/861-989       -            129 SesA                 PF17107.5    122   5.2e-17   71.6   0.2   1   1   7.6e-20   6.2e-17   71.3   0.2     1   122     1   129     1   129 0.86 [subseq from] hypothetical protein BPAE_0009g00110 [Botrytis paeoniae]
PGH02668.1/4-127         -            124 SesA                 PF17107.5    122   5.2e-17   71.5   0.1   1   1   7.1e-20   5.8e-17   71.4   0.1     2   122     1   124     1   124 0.96 [subseq from] hypothetical protein GX51_04551 [Blastomyces parvus]
KAA8642983.1/7-144       -            138 SesA                 PF17107.5    122   5.3e-17   71.5   0.6   1   1   7.5e-20   6.2e-17   71.3   0.6     1   122     1   138     1   138 0.85 [subseq from] hypothetical protein ATNIH1004_009745 [Aspergillus tanneri]
RYP32245.1/7-135         -            129 SesA                 PF17107.5    122   5.3e-17   71.5   0.8   1   1   7.2e-20   5.9e-17   71.4   0.8     1   122     1   129     1   129 0.93 [subseq from] hypothetical protein DL767_005296 [Monosporascus sp. MG133]
KAB8255515.1/7-128       -            122 SesA                 PF17107.5    122   5.3e-17   71.5   0.8   1   1   7.2e-20   5.9e-17   71.4   0.8     1   122     1   122     1   122 0.94 [subseq from] hypothetical protein BDV32DRAFT_161880 [Aspergillus nomius]
KAE8408029.1/7-128       -            122 SesA                 PF17107.5    122   5.3e-17   71.5   0.8   1   1   7.2e-20   5.9e-17   71.4   0.8     1   122     1   122     1   122 0.94 [subseq from] hypothetical protein BDV37DRAFT_239790 [Aspergillus pseudonomius]
XP_031050013.1/10-139    -            130 SesA                 PF17107.5    122   5.3e-17   71.5   0.4   1   1   7.2e-20   5.9e-17   71.4   0.4     1   120     1   129     1   130 0.90 [subseq from] uncharacterized protein FOYG_00776 [Fusarium oxysporum NRRL 32931] >EWZ01096.1 hypothetical protein FOYG_00776 [Fusarium oxysporum NRRL 32931]
ERT02395.1/4-127         -            124 SesA                 PF17107.5    122   5.3e-17   71.5   2.0   1   1   7.5e-20   6.1e-17   71.3   2.0     1   121     1   124     1   124 0.87 [subseq from] hypothetical protein HMPREF1624_00693 [Sporothrix schenckii ATCC 58251]
XP_016583010.1/4-127     -            124 SesA                 PF17107.5    122   5.3e-17   71.5   2.0   1   1   7.5e-20   6.1e-17   71.3   2.0     1   121     1   124     1   124 0.87 [subseq from] hypothetical protein SPSK_10967 [Sporothrix schenckii 1099-18] >KJR80334.1 hypothetical protein SPSK_10967 [Sporothrix schenckii 1099-18]
RTE83636.1/7-132         -            126 SesA                 PF17107.5    122   5.3e-17   71.5   0.7   1   1   7.3e-20     6e-17   71.4   0.7     1   121     1   126     1   126 0.89 [subseq from] hypothetical protein BHE90_001824 [Fusarium euwallaceae]
EMR70080.1/615-730       -            116 SesA                 PF17107.5    122   5.4e-17   71.5   0.6   1   1   7.4e-20     6e-17   71.3   0.6     1   117     1   114     1   116 0.94 [subseq from] putative atp-dependent rna helicase dbp9 protein [Eutypa lata UCREL1]
OJD20110.1/4-127         -            124 SesA                 PF17107.5    122   5.5e-17   71.5   0.1   1   1   7.5e-20   6.2e-17   71.3   0.1     2   122     1   124     1   124 0.96 [subseq from] hypothetical protein ACJ73_08557 [Blastomyces percursus]
EOD49506.1/8-132         -            125 SesA                 PF17107.5    122   5.6e-17   71.4   2.0   1   1   7.7e-20   6.3e-17   71.3   2.0     2   122     8   125     1   125 0.91 [subseq from] hypothetical protein UCRNP2_3735 [Neofusicoccum parvum UCRNP2]
TVY43307.1/7-142         -            136 SesA                 PF17107.5    122   5.6e-17   71.4   2.7   1   1   7.9e-20   6.5e-17   71.2   2.7     1   122     1   136     1   136 0.89 [subseq from] hypothetical protein LCER1_G008650, partial [Lachnellula cervina]
TQN71089.1/7-130         -            124 SesA                 PF17107.5    122   5.7e-17   71.4   0.3   1   1   7.7e-20   6.3e-17   71.3   0.3     1   115     1   122     1   124 0.81 [subseq from] Vegetative incompatibility protein HET-E-1 [Colletotrichum shisoi]
XP_031013426.1/10-139    -            130 SesA                 PF17107.5    122   5.8e-17   71.4   0.1   1   1   7.9e-20   6.5e-17   71.2   0.1     1   120     1   129     1   130 0.87 [subseq from] uncharacterized protein FIESC28_08428 [Fusarium coffeatum] >RBR12937.1 hypothetical protein FIESC28_08428 [Fusarium coffeatum]
RTE73844.1/10-131        -            122 SesA                 PF17107.5    122   5.8e-17   71.4   0.1   1   1   7.8e-20   6.4e-17   71.3   0.1     1   119     1   121     1   122 0.96 [subseq from] hypothetical protein BHE90_011718 [Fusarium euwallaceae]
KIW66126.1/10-130        -            121 SesA                 PF17107.5    122     6e-17   71.4   0.0   1   1     8e-20   6.6e-17   71.2   0.0     4   122     2   121     1   121 0.98 [subseq from] hypothetical protein PV04_08329 [Phialophora americana]
OQN96271.1/7-135         -            129 SesA                 PF17107.5    122     6e-17   71.4   0.3   1   1   8.2e-20   6.7e-17   71.2   0.3     1   120     1   129     1   129 0.88 [subseq from] hypothetical protein B0A48_17833 [Rachicladosporium antarcticum]
SMQ56093.1/10-135        -            126 SesA                 PF17107.5    122     6e-17   71.3   1.1   1   1   8.2e-20   6.7e-17   71.2   1.1     1   121     1   126     1   126 0.91 [subseq from] unnamed protein product [Zymoseptoria tritici ST99CH_3D7] >SMR61923.1 unnamed protein product [Zymoseptoria tritici ST99CH_1E4]
XP_003050191.1/10-131    -            122 SesA                 PF17107.5    122     6e-17   71.3   0.8   1   1   8.1e-20   6.6e-17   71.2   0.8     1   122     1   122     1   122 0.98 [subseq from] hypothetical protein NECHADRAFT_101717 [[Nectria] haematococca mpVI 77-13-4] >EEU44478.1 hypothetical protein NECHADRAFT_101717 [[Nectria] haematococca mpVI 77-13-4]
TGO74715.1/10-141        -            132 SesA                 PF17107.5    122   6.1e-17   71.3   0.0   1   1   8.7e-20   7.1e-17   71.1   0.0     1   122     1   132     1   132 0.83 [subseq from] hypothetical protein BELL_0261g00050 [Botrytis elliptica]
KFZ00163.1/7-124         -            118 SesA                 PF17107.5    122   6.2e-17   71.3   0.4   1   1   8.4e-20   6.9e-17   71.2   0.4     1   117     1   117     1   118 0.92 [subseq from] hypothetical protein V500_01159 [Pseudogymnoascus sp. VKM F-4518 (FW-2643)]
TGO33667.1/11-138        -            128 SesA                 PF17107.5    122   6.2e-17   71.3   0.2   1   1     9e-20   7.3e-17   71.1   0.2     1   115     1   125     1   127 0.90 [subseq from] hypothetical protein BHYA_0233g00150 [Botrytis hyacinthi]
GAP92663.1/10-138        -            129 SesA                 PF17107.5    122   6.2e-17   71.3   0.7   1   1   8.4e-20   6.9e-17   71.2   0.7     1   122     1   129     1   129 0.95 [subseq from] hypothetical protein SAMD00023353_9300200 [Rosellinia necatrix]
EMD94627.1/8-126         -            119 SesA                 PF17107.5    122   6.2e-17   71.3   1.5   1   1   8.6e-20     7e-17   71.1   1.5     2   119     1   118     1   119 0.97 [subseq from] hypothetical protein COCHEDRAFT_1092450 [Bipolaris maydis C5]
XP_014075571.1/8-126     -            119 SesA                 PF17107.5    122   6.2e-17   71.3   1.5   1   1   8.6e-20     7e-17   71.1   1.5     2   119     1   118     1   119 0.97 [subseq from] hypothetical protein COCC4DRAFT_83825 [Bipolaris maydis ATCC 48331] >ENI01662.1 hypothetical protein COCC4DRAFT_83825 [Bipolaris maydis ATCC 48331]
XP_016248150.1/11-137    -            127 SesA                 PF17107.5    122   6.3e-17   71.3   0.1   1   1   8.6e-20     7e-17   71.1   0.1     1   122     1   127     1   127 0.92 [subseq from] hypothetical protein PV07_07630 [Cladophialophora immunda] >KIW27934.1 hypothetical protein PV07_07630 [Cladophialophora immunda] >OQV00957.1 NACHT domain-containing protein [Cladophialophora immunda]
OQO05737.1/7-138         -            132 SesA                 PF17107.5    122   6.3e-17   71.3   0.0   1   1   8.7e-20   7.1e-17   71.1   0.0     1   122     1   132     1   132 0.90 [subseq from] hypothetical protein B0A48_09831 [Rachicladosporium antarcticum]
OQO16830.1/7-138         -            132 SesA                 PF17107.5    122   6.3e-17   71.3   0.0   1   1   8.7e-20   7.1e-17   71.1   0.0     1   122     1   132     1   132 0.90 [subseq from] hypothetical protein B0A51_14509 [Rachicladosporium sp. CCFEE 5018] >OQO26353.1 hypothetical protein B0A51_05123 [Rachicladosporium sp. CCFEE 5018] >OQO27368.1 hypothetical protein B0A51_05073 [Rachicladosporium sp. CCFEE 5018]
EWZ47128.1/10-139        -            130 SesA                 PF17107.5    122   6.3e-17   71.3   0.9   1   1   8.6e-20     7e-17   71.1   0.9     1   120     1   129     1   130 0.90 [subseq from] hypothetical protein FOZG_03090 [Fusarium oxysporum Fo47] >EXL46773.1 hypothetical protein FOCG_11116 [Fusarium oxysporum f. sp. radicis-lycopersici 26381]
RKK25965.1/10-139        -            130 SesA                 PF17107.5    122   6.3e-17   71.3   0.9   1   1   8.6e-20     7e-17   71.1   0.9     1   120     1   129     1   130 0.90 [subseq from] hypothetical protein BFJ65_g3866 [Fusarium oxysporum f. sp. cepae] >RKK59166.1 hypothetical protein BFJ67_g2696 [Fusarium oxysporum f. sp. cepae] >RKK64165.1 hypothetical protein BFJ66_g58 [Fusarium oxysporum f. sp. cepae] >RKL40254.1 hypothetical protein BFJ70_g5484 [Fusarium oxysporum]
KUI60371.1/10-136        -            127 SesA                 PF17107.5    122   6.3e-17   71.3   1.2   1   1   8.7e-20   7.1e-17   71.1   1.2     1   117     1   126     1   127 0.87 [subseq from] Vegetative incompatibility protein HET-E-1 [Valsa mali var. pyri]
RYN17278.1/7-130         -            124 SesA                 PF17107.5    122   6.4e-17   71.3   1.2   1   1   8.8e-20   7.2e-17   71.1   1.2     1   121     1   124     1   124 0.87 [subseq from] hypothetical protein AA0112_g12144 [Alternaria arborescens]
XP_028503225.1/7-130     -            124 SesA                 PF17107.5    122   6.4e-17   71.3   1.2   1   1   8.8e-20   7.2e-17   71.1   1.2     1   121     1   124     1   124 0.87 [subseq from] Vegetative incompatibility protein [Alternaria arborescens] >RYO22876.1 Vegetative incompatibility protein [Alternaria arborescens]
XP_016254952.1/12-138    -            127 SesA                 PF17107.5    122   6.5e-17   71.2   0.0   1   1     9e-20   7.3e-17   71.1   0.0     1   122     1   127     1   127 0.91 [subseq from] hypothetical protein PV07_01494 [Cladophialophora immunda] >KIW34736.1 hypothetical protein PV07_01494 [Cladophialophora immunda]
XP_007827511.1/7-133     -            127 SesA                 PF17107.5    122   6.6e-17   71.2   1.5   1   1     9e-20   7.4e-17   71.1   1.5     1   120     1   127     1   127 0.92 [subseq from] hypothetical protein PFICI_00739 [Pestalotiopsis fici W106-1] >ETS86911.1 hypothetical protein PFICI_00739 [Pestalotiopsis fici W106-1]
RDI87464.1/10-145        -            136 SesA                 PF17107.5    122   6.7e-17   71.2   0.8   1   1   9.3e-20   7.6e-17   71.0   0.8     1   119     1   135     1   136 0.79 [subseq from] hypothetical protein Vi05172_g2505 [Venturia inaequalis]
RJE26741.1/7-129         -            123 SesA                 PF17107.5    122   6.7e-17   71.2   0.2   1   1   9.3e-20   7.6e-17   71.0   0.2     1   120     1   123     1   123 0.87 [subseq from] NACHT domain protein, partial [Aspergillus sclerotialis]
OBT55757.1/72-186        -            115 SesA                 PF17107.5    122   6.8e-17   71.2   0.0   1   1   9.1e-20   7.4e-17   71.1   0.0     1   115     1   113     1   115 0.96 [subseq from] hypothetical protein VE04_03379 [Pseudogymnoascus sp. 24MN13]
RMY44641.1/10-131        -            122 SesA                 PF17107.5    122   6.8e-17   71.2  10.0   1   1   9.1e-20   7.5e-17   71.0  10.0     1   122     1   122     1   122 0.98 [subseq from] hypothetical protein D0865_10421 [Hortaea werneckii]
XP_018066927.1/7-129     -            123 SesA                 PF17107.5    122   6.8e-17   71.2   2.0   1   1     1e-19   8.6e-17   70.9   2.0     1   118     1   120     1   122 0.87 [subseq from] hypothetical protein LY89DRAFT_673527 [Phialocephala scopiformis] >KUJ12572.1 hypothetical protein LY89DRAFT_673527 [Phialocephala scopiformis]
KAE8442885.1/10-147      -            138 SesA                 PF17107.5    122   6.8e-17   71.2   1.3   1   1   9.6e-20   7.9e-17   71.0   1.3     1   122     1   138     1   138 0.85 [subseq from] hypothetical protein EG329_002557 [Venturia inaequalis]
KAB5551348.1/10-176      -            167 SesA                 PF17107.5    122   6.9e-17   71.2   2.7   1   1   1.4e-19   1.1e-16   70.5   2.7     1   122     1   167     1   167 0.93 [subseq from] hypothetical protein GE09DRAFT_1125862 [Coniochaeta sp. 2T2.1]
RBQ90718.1/8-131         -            124 SesA                 PF17107.5    122   6.9e-17   71.2   0.6   1   1   9.4e-20   7.7e-17   71.0   0.6     2   122     1   124     1   124 0.92 [subseq from] hypothetical protein FVER53263_12403 [Fusarium verticillioides]
XP_003015247.1/10-131    -            122 SesA                 PF17107.5    122   6.9e-17   71.1   0.0   1   1   9.3e-20   7.6e-17   71.0   0.0     1   122     1   122     1   122 0.99 [subseq from] hypothetical protein ARB_06370 [Trichophyton benhamiae CBS 112371] >XP_003018571.1 hypothetical protein TRV_07416 [Trichophyton verrucosum HKI 0517] >EFE34607.1 hypothetical protein ARB_06370 [Trichophyton benhamiae CBS 112371] >EFE37926.1 hypothetical protein TRV_07416 [Trichophyton verrucosum HKI 0517] >DAA77535.1 TPA_exp: Uncharacterized protein A8136_6081 [Trichophyton benhamiae CBS 112371]
EEH03438.1/5-127         -            123 SesA                 PF17107.5    122   6.9e-17   71.1   0.4   1   1   9.4e-20   7.7e-17   71.0   0.4     3   122     1   123     1   123 0.96 [subseq from] ankyrin repeat protein [Histoplasma capsulatum G186AR]
OBT84786.1/11-136        -            126 SesA                 PF17107.5    122     7e-17   71.1   0.1   1   1   9.5e-20   7.8e-17   71.0   0.1     1   122     1   126     1   126 0.98 [subseq from] hypothetical protein VE02_06923 [Pseudogymnoascus sp. 03VT05]
RDW56683.1/7-122         -            116 SesA                 PF17107.5    122     7e-17   71.1   1.2   1   1   9.6e-20   7.8e-17   71.0   1.2     1   116     1   116     1   116 0.91 [subseq from] hypothetical protein BP6252_14035 [Coleophoma cylindrospora]
GAQ10110.1/7-142         -            136 SesA                 PF17107.5    122   7.1e-17   71.1   0.1   1   1   9.9e-20   8.1e-17   70.9   0.1     1   122     1   136     1   136 0.87 [subseq from] hypothetical protein ALT_7431 [Aspergillus lentulus]
KFY27273.1/8-139         -            132 SesA                 PF17107.5    122   7.2e-17   71.1   1.0   1   1     1e-19   8.6e-17   70.9   1.0     1   122     1   132     1   132 0.86 [subseq from] hypothetical protein V493_03598 [Pseudogymnoascus sp. VKM F-4281 (FW-2241)]
THV48832.1/10-141        -            132 SesA                 PF17107.5    122   7.3e-17   71.1   0.1   1   1     1e-19   8.5e-17   70.9   0.1     1   122     1   132     1   132 0.79 [subseq from] hypothetical protein BGAL_0225g00100 [Botrytis galanthina]
XP_030990315.1/874-992   -            119 SesA                 PF17107.5    122   7.3e-17   71.1   0.2   1   1   9.9e-20   8.1e-17   70.9   0.2     1   121     1   119     1   119 0.95 [subseq from] uncharacterized protein E0L32_009943 [Phialemoniopsis curvata] >TPX08604.1 hypothetical protein E0L32_009943 [Phialemoniopsis curvata]
PWO21049.1/12-132        -            121 SesA                 PF17107.5    122   7.3e-17   71.1   0.5   1   1   9.9e-20   8.1e-17   70.9   0.5     3   117     2   121     1   121 0.94 [subseq from] DNA repair and recombination protein pif1, mitochondrial precursor [Pyrenophora tritici-repentis] >PZC88670.1 hypothetical protein A1F95_10799 [Pyrenophora tritici-repentis] >PZC95463.1 hypothetical protein A1F94_10692 [Pyrenophora tritici-repentis] >PZD27002.1 hypothetical protein A1F97_10811 [Pyrenophora tritici-repentis]
PZC90354.1/12-132        -            121 SesA                 PF17107.5    122   7.3e-17   71.1   0.5   1   1   9.9e-20   8.1e-17   70.9   0.5     3   117     2   121     1   121 0.94 [subseq from] MdlB, ABC-type multidrug transport system, ATPase and permease component, partial [Pyrenophora tritici-repentis]
OBT62104.1/7-126         -            120 SesA                 PF17107.5    122   7.4e-17   71.1   1.1   1   1     1e-19   8.2e-17   70.9   1.1     1   118     1   118     1   120 0.89 [subseq from] hypothetical protein VE03_09005 [Pseudogymnoascus sp. 23342-1-I1]
XP_031008552.1/13-138    -            126 SesA                 PF17107.5    122   7.4e-17   71.1   0.6   1   1     1e-19   8.2e-17   70.9   0.6     1   122     1   126     1   126 0.97 [subseq from] Kinesin light chain [Lachnellula hyalina] >TVY29765.1 Kinesin light chain [Lachnellula hyalina]
RBR05254.1/8-131         -            124 SesA                 PF17107.5    122   7.4e-17   71.0   0.6   1   1     1e-19   8.3e-17   70.9   0.6     2   122     1   124     1   124 0.92 [subseq from] hypothetical protein FVER53590_12403 [Fusarium verticillioides]
PQE17488.1/88-211        -            124 SesA                 PF17107.5    122   7.5e-17   71.0   0.6   1   1     1e-19   8.3e-17   70.9   0.6     1   119     1   123     1   124 0.91 [subseq from] vegetative cell wall protein [Rutstroemia sp. NJR-2017a WRK4]
OCK72835.1/11-136        -            126 SesA                 PF17107.5    122   7.5e-17   71.0   0.2   1   1     1e-19   8.4e-17   70.9   0.2     1   122     1   126     1   126 0.97 [subseq from] hypothetical protein K432DRAFT_411387, partial [Lepidopterella palustris CBS 459.81]
KDQ59008.1/11-129        -            119 SesA                 PF17107.5    122   7.5e-17   71.0   1.0   1   1     1e-19   8.3e-17   70.9   1.0     2   121     1   119     1   119 0.97 [subseq from] hypothetical protein JAAARDRAFT_205996 [Jaapia argillacea MUCL 33604]
RPB27278.1/7-131         -            125 SesA                 PF17107.5    122   7.6e-17   71.0   1.1   1   1     1e-19   8.6e-17   70.8   1.1     1   122     1   125     1   125 0.94 [subseq from] hypothetical protein L211DRAFT_846805 [Terfezia boudieri ATCC MYA-4762]
KFZ00170.1/646-771       -            126 SesA                 PF17107.5    122   7.6e-17   71.0   0.5   1   1     1e-19   8.5e-17   70.9   0.5     1   122     1   126     1   126 0.99 [subseq from] hypothetical protein V500_01158 [Pseudogymnoascus sp. VKM F-4518 (FW-2643)]
KZL88344.1/11-135        -            125 SesA                 PF17107.5    122   7.7e-17   71.0   1.5   1   1     1e-19   8.5e-17   70.9   1.5     1   122     1   125     1   125 0.96 [subseq from] p-loop containing nucleoside triphosphate hydrolase, partial [Colletotrichum incanum]
CCD51193.1/32-155        -            124 SesA                 PF17107.5    122   7.7e-17   71.0   0.5   1   1   1.1e-19   8.8e-17   70.8   0.5     1   121     1   124     1   124 0.91 [subseq from] hypothetical protein BofuT4_P085550.1 [Botrytis cinerea T4]
RDL41845.1/7-123         -            117 SesA                 PF17107.5    122   7.9e-17   71.0   0.1   1   1   1.1e-19   8.7e-17   70.8   0.1     1   115     1   114     1   117 0.89 [subseq from] hypothetical protein BP5553_01824 [Venustampulla echinocandica]
RKL05933.1/8-130         -            123 SesA                 PF17107.5    122   7.9e-17   71.0   1.3   1   1   1.1e-19   8.8e-17   70.8   1.3     1   119     1   122     1   123 0.83 [subseq from] Vegetative incompatibility protein HET-E-1 [Fusarium oxysporum]
CEJ54258.1/10-139        -            130 SesA                 PF17107.5    122     8e-17   70.9   0.2   1   1   1.1e-19   9.1e-17   70.8   0.2     1   120     1   129     1   130 0.93 [subseq from] hypothetical protein PMG11_00577 [Penicillium brasilianum]
XP_015405527.1/7-128     -            122 SesA                 PF17107.5    122   8.2e-17   70.9   0.6   1   1   1.1e-19   9.1e-17   70.8   0.6     1   122     1   122     1   122 0.94 [subseq from] hypothetical protein ANOM_006429 [Aspergillus nomius NRRL 13137] >KNG84604.1 hypothetical protein ANOM_006429 [Aspergillus nomius NRRL 13137]
KUL81516.1/7-129         -            123 SesA                 PF17107.5    122   8.3e-17   70.9   0.9   1   1   1.2e-19   9.5e-17   70.7   0.9     1   119     1   122     1   123 0.81 [subseq from] hypothetical protein ZTR_10187 [Talaromyces verruculosus]
RYN23381.1/10-135        -            126 SesA                 PF17107.5    122   8.3e-17   70.9   1.9   1   1   1.1e-19   9.2e-17   70.7   1.9     1   122     1   126     1   126 0.91 [subseq from] hypothetical protein AA0115_g8700 [Alternaria tenuissima] >RYO13674.1 hypothetical protein AA0121_g8283 [Alternaria tenuissima]
RYN98407.1/257-382       -            126 SesA                 PF17107.5    122   8.3e-17   70.9   1.9   1   1   1.1e-19   9.2e-17   70.7   1.9     1   122     1   126     1   126 0.91 [subseq from] hypothetical protein AA0119_g7151 [Alternaria tenuissima]
RYO56507.1/652-777       -            126 SesA                 PF17107.5    122   8.3e-17   70.9   1.9   1   1   1.1e-19   9.2e-17   70.7   1.9     1   122     1   126     1   126 0.91 [subseq from] hypothetical protein AA0116_g8370 [Alternaria tenuissima]
PMD20943.1/7-124         -            118 SesA                 PF17107.5    122   8.4e-17   70.9   1.1   1   1   1.1e-19   9.3e-17   70.7   1.1     1   117     1   117     1   118 0.92 [subseq from] ankyrin [Pezoloma ericae]
TVY57237.1/13-127        -            115 SesA                 PF17107.5    122   8.4e-17   70.9   0.6   1   1   1.1e-19   9.2e-17   70.7   0.6     1   116     1   114     1   115 0.94 [subseq from] Vegetative incompatibility protein HET-E-1, partial [Lachnellula suecica]
XP_023091925.1/7-129     -            123 SesA                 PF17107.5    122   8.6e-17   70.8   0.4   1   1   1.2e-19   9.8e-17   70.7   0.4     1   120     1   123     1   123 0.88 [subseq from] unnamed protein product [Aspergillus oryzae RIB40] >BAE61696.1 unnamed protein product [Aspergillus oryzae RIB40]
RYP76577.1/578-694       -            117 SesA                 PF17107.5    122   8.7e-17   70.8   2.8   1   1   1.2e-19   9.4e-17   70.7   2.8     1   118     1   115     1   117 0.94 [subseq from] hypothetical protein DL771_001646 [Monosporascus sp. 5C6A]
PVH69299.1/10-134        -            125 SesA                 PF17107.5    122   8.7e-17   70.8   0.2   1   1   1.2e-19   9.6e-17   70.7   0.2     1   119     1   124     1   125 0.93 [subseq from] hypothetical protein DL98DRAFT_625614 [Cadophora sp. DSE1049]
RSL67280.1/10-131        -            122 SesA                 PF17107.5    122   8.7e-17   70.8   2.3   1   1   1.2e-19   9.6e-17   70.7   2.3     1   122     1   122     1   122 0.98 [subseq from] hypothetical protein CEP53_003047 [Fusarium sp. AF-6]
KOS47055.1/11-136        -            126 SesA                 PF17107.5    122   8.8e-17   70.8   2.8   1   1   1.2e-19   9.7e-17   70.7   2.8     1   122     1   126     1   126 0.93 [subseq from] hypothetical protein ACN38_g2036 [Penicillium nordicum]
RLM00032.1/7-143         -            137 SesA                 PF17107.5    122   8.8e-17   70.8   0.1   1   1   1.2e-19     1e-16   70.6   0.1     1   122     1   137     1   137 0.87 [subseq from] hypothetical protein CFD26_107921 [Aspergillus turcosus]
OTA89991.1/13-152        -            140 SesA                 PF17107.5    122   8.8e-17   70.8   0.0   1   1   1.3e-19   1.1e-16   70.6   0.0     3   122     1   140     1   140 0.89 [subseq from] hypothetical protein M434DRAFT_33986 [Hypoxylon sp. CO27-5]
EJD39721.1/12-137        -            126 SesA                 PF17107.5    122     9e-17   70.8   0.4   1   1   1.2e-19     1e-16   70.6   0.4     2   118     1   125     1   126 0.90 [subseq from] hypothetical protein AURDEDRAFT_128085 [Auricularia subglabra TFB-10046 SS5]
XP_007760032.1/10-130    -            121 SesA                 PF17107.5    122     9e-17   70.8   0.0   1   1   1.2e-19   9.9e-17   70.6   0.0     4   122     2   121     1   121 0.97 [subseq from] hypothetical protein A1O7_07846 [Cladophialophora yegresii CBS 114405] >EXJ57498.1 hypothetical protein A1O7_07846 [Cladophialophora yegresii CBS 114405]
OAL51239.1/11-134        -            124 SesA                 PF17107.5    122   9.2e-17   70.8   0.3   1   1   1.2e-19     1e-16   70.6   0.3     1   119     1   123     1   124 0.96 [subseq from] hypothetical protein IQ07DRAFT_415923 [Pyrenochaeta sp. DS3sAY3a]
TGO25475.1/7-125         -            119 SesA                 PF17107.5    122   9.2e-17   70.7   0.7   1   1   1.2e-19     1e-16   70.6   0.7     1   117     1   117     1   119 0.91 [subseq from] hypothetical protein BPAE_0079g00220 [Botrytis paeoniae]
RTE84016.1/35-160        -            126 SesA                 PF17107.5    122   9.4e-17   70.7   0.0   1   1   1.3e-19     1e-16   70.6   0.0     2   122     1   126     1   126 0.93 [subseq from] hypothetical protein BHE90_001399 [Fusarium euwallaceae]
XP_007830500.1/8-137     -            130 SesA                 PF17107.5    122   9.6e-17   70.7   0.6   1   1   1.3e-19   1.1e-16   70.5   0.6     1   122     1   130     1   130 0.85 [subseq from] hypothetical protein PFICI_03728 [Pestalotiopsis fici W106-1] >ETS85703.1 hypothetical protein PFICI_03728 [Pestalotiopsis fici W106-1]
XP_018187233.1/8-134     -            127 SesA                 PF17107.5    122   9.7e-17   70.7   0.8   1   1   1.3e-19   1.1e-16   70.5   0.8     1   122     1   127     1   127 0.90 [subseq from] hypothetical protein L228DRAFT_157664 [Xylona heveae TC161] >KZF21678.1 hypothetical protein L228DRAFT_157664 [Xylona heveae TC161]
KFY91992.1/11-136        -            126 SesA                 PF17107.5    122   9.8e-17   70.7   0.3   1   1   1.3e-19   1.1e-16   70.5   0.3     1   122     1   126     1   126 0.96 [subseq from] hypothetical protein V498_05197 [Pseudogymnoascus sp. VKM F-4517 (FW-2822)]
CZR63652.1/11-154        -            144 SesA                 PF17107.5    122   9.9e-17   70.6   0.8   1   1   1.4e-19   1.1e-16   70.5   0.8     1   122     1   144     1   144 0.85 [subseq from] uncharacterized protein PAC_13549 [Phialocephala subalpina]
OOQ91344.1/10-139        -            130 SesA                 PF17107.5    122     1e-16   70.6   0.3   1   1   1.4e-19   1.1e-16   70.5   0.3     1   120     1   129     1   130 0.93 [subseq from] hypothetical protein PEBR_00188 [Penicillium brasilianum]
KFY02660.1/7-124         -            118 SesA                 PF17107.5    122     1e-16   70.6   0.3   1   1   1.3e-19   1.1e-16   70.5   0.3     1   117     1   117     1   118 0.92 [subseq from] hypothetical protein O988_02000, partial [Pseudogymnoascus sp. VKM F-3808]
PWO17015.1/12-132        -            121 SesA                 PF17107.5    122     1e-16   70.6   0.5   1   1   1.3e-19   1.1e-16   70.5   0.5     3   117     2   121     1   121 0.94 [subseq from] hypothetical protein PtrM4_04347 [Pyrenophora tritici-repentis]
PZD24649.1/12-132        -            121 SesA                 PF17107.5    122     1e-16   70.6   0.5   1   1   1.3e-19   1.1e-16   70.5   0.5     3   117     2   121     1   121 0.94 [subseq from] hypothetical protein A1F96_09156 [Pyrenophora tritici-repentis] >PZD45508.1 hypothetical protein A1F99_08648 [Pyrenophora tritici-repentis] >KAA8626349.1 small s protein [Pyrenophora tritici-repentis]
EWZ33505.1/10-132        -            123 SesA                 PF17107.5    122     1e-16   70.6   2.4   1   1   1.4e-19   1.1e-16   70.5   2.4     1   122     1   123     1   123 0.95 [subseq from] hypothetical protein FOZG_13230 [Fusarium oxysporum Fo47]
EWZ83448.1/10-132        -            123 SesA                 PF17107.5    122     1e-16   70.6   2.4   1   1   1.4e-19   1.1e-16   70.5   2.4     1   122     1   123     1   123 0.95 [subseq from] hypothetical protein FOWG_13348 [Fusarium oxysporum f. sp. lycopersici MN25] >RKL39595.1 hypothetical protein BFJ70_g5847 [Fusarium oxysporum]
RYC83931.1/10-132        -            123 SesA                 PF17107.5    122     1e-16   70.6   2.4   1   1   1.4e-19   1.1e-16   70.5   2.4     1   122     1   123     1   123 0.95 [subseq from] hypothetical protein BFJ63_vAg13159 [Fusarium oxysporum f. sp. narcissi]
OCL02380.1/12-129        -            118 SesA                 PF17107.5    122     1e-16   70.6   0.0   1   1   1.3e-19   1.1e-16   70.5   0.0     1   115     1   115     1   118 0.91 [subseq from] hypothetical protein AOQ84DRAFT_382728, partial [Glonium stellatum]
EPS29816.1/10-131        -            122 SesA                 PF17107.5    122     1e-16   70.6   0.0   1   1   1.4e-19   1.1e-16   70.5   0.0     1   122     1   122     1   122 0.98 [subseq from] hypothetical protein PDE_04766 [Penicillium oxalicum 114-2]
GAW21460.1/10-130        -            121 SesA                 PF17107.5    122     1e-16   70.6   0.9   1   1   1.4e-19   1.1e-16   70.4   0.9     1   122     1   121     1   121 0.93 [subseq from] hypothetical protein ANO14919_109790 [fungal sp. No.14919]
KFX94993.1/10-141        -            132 SesA                 PF17107.5    122     1e-16   70.6   1.8   1   1   1.4e-19   1.2e-16   70.4   1.8     1   119     1   131     1   132 0.89 [subseq from] hypothetical protein O988_06049 [Pseudogymnoascus sp. VKM F-3808]
OTA98211.1/10-135        -            126 SesA                 PF17107.5    122   1.1e-16   70.6   0.1   1   1   1.4e-19   1.2e-16   70.4   0.1     1   121     1   126     1   126 0.93 [subseq from] hypothetical protein M426DRAFT_46420, partial [Hypoxylon sp. CI-4A]
CZR56247.1/76-198        -            123 SesA                 PF17107.5    122   1.1e-16   70.6   0.4   1   1   1.5e-19   1.2e-16   70.4   0.4     1   122     1   123     1   123 0.92 [subseq from] uncharacterized protein PAC_06135 [Phialocephala subalpina]
RKK69827.1/7-130         -            124 SesA                 PF17107.5    122   1.1e-16   70.6   0.4   1   1   1.4e-19   1.2e-16   70.4   0.4     1   120     1   123     1   124 0.91 [subseq from] hypothetical protein BFJ69_g12404 [Fusarium oxysporum]
KIM97820.1/7-130         -            124 SesA                 PF17107.5    122   1.1e-16   70.6   0.1   1   1   1.4e-19   1.2e-16   70.4   0.1     1   121     1   124     1   124 0.92 [subseq from] hypothetical protein OIDMADRAFT_182189 [Oidiodendron maius Zn]
RYP61640.1/8-131         -            124 SesA                 PF17107.5    122   1.1e-16   70.5   0.2   1   1   1.5e-19   1.2e-16   70.4   0.2     1   121     1   124     1   124 0.90 [subseq from] hypothetical protein DL771_010059 [Monosporascus sp. 5C6A]
XP_007706073.1/7-130     -            124 SesA                 PF17107.5    122   1.1e-16   70.5   0.5   1   1   1.5e-19   1.2e-16   70.4   0.5     1   121     1   124     1   124 0.90 [subseq from] hypothetical protein COCSADRAFT_351273 [Bipolaris sorokiniana ND90Pr] >EMD58222.1 hypothetical protein COCSADRAFT_351273 [Bipolaris sorokiniana ND90Pr]
KAE8446656.1/7-132       -            126 SesA                 PF17107.5    122   1.1e-16   70.5   2.0   1   1   1.7e-19   1.4e-16   70.1   2.0     1   122     1   126     1   126 0.91 [subseq from] hypothetical protein EG329_011699 [Venturia inaequalis]
PNP76563.1/8-131         -            124 SesA                 PF17107.5    122   1.1e-16   70.5   1.1   1   1   1.5e-19   1.2e-16   70.3   1.1     1   121     1   124     1   124 0.88 [subseq from] hypothetical protein FNYG_09982 [Fusarium nygamai]
OMP85154.1/8-135         -            128 SesA                 PF17107.5    122   1.1e-16   70.5   0.6   1   1   1.5e-19   1.2e-16   70.3   0.6     1   122     1   128     1   128 0.91 [subseq from] Sensor protein gacS [Diplodia seriata]
KPA36416.1/8-130         -            123 SesA                 PF17107.5    122   1.1e-16   70.5   3.4   1   1   1.5e-19   1.2e-16   70.3   3.4     1   119     1   122     1   123 0.92 [subseq from] vegetative incompatibility protein het-e-1 [Fusarium langsethiae]
PMD29405.1/11-148        -            138 SesA                 PF17107.5    122   1.1e-16   70.5   3.2   1   1   4.3e-19   3.5e-16   68.9   3.2     1   122     1   138     1   138 0.74 [subseq from] hypothetical protein L207DRAFT_593447 [Hyaloscypha variabilis F]
KZL74184.1/11-135        -            125 SesA                 PF17107.5    122   1.1e-16   70.5   0.8   1   1   1.5e-19   1.2e-16   70.3   0.8     1   122     1   125     1   125 0.94 [subseq from] hypothetical protein CT0861_01746, partial [Colletotrichum tofieldiae]
EPS27846.1/10-139        -            130 SesA                 PF17107.5    122   1.1e-16   70.5   0.4   1   1   1.5e-19   1.3e-16   70.3   0.4     1   120     1   129     1   130 0.92 [subseq from] hypothetical protein PDE_02790 [Penicillium oxalicum 114-2]
PMD32805.1/7-140         -            134 SesA                 PF17107.5    122   1.1e-16   70.5   0.9   1   1   1.5e-19   1.3e-16   70.3   0.9     1   122     1   134     1   134 0.90 [subseq from] hypothetical protein L207DRAFT_178616 [Hyaloscypha variabilis F]
OCL08863.1/8-134         -            127 SesA                 PF17107.5    122   1.1e-16   70.5   3.5   1   1   1.5e-19   1.3e-16   70.3   3.5     2   122     1   127     1   127 0.90 [subseq from] hypothetical protein AOQ84DRAFT_221453 [Glonium stellatum]
KXX73876.1/7-135         -            129 SesA                 PF17107.5    122   1.1e-16   70.5   0.3   1   1   1.5e-19   1.3e-16   70.3   0.3     1   122     1   129     1   129 0.93 [subseq from] Vegetative incompatibility protein HET-E-1 [Madurella mycetomatis]
ENH71577.1/10-134        -            125 SesA                 PF17107.5    122   1.1e-16   70.5   1.2   1   1   1.5e-19   1.3e-16   70.3   1.2     1   122     1   125     1   125 0.94 [subseq from] hypothetical protein FOC1_g10007815 [Fusarium oxysporum f. sp. cubense race 1]
EWZ33509.1/10-134        -            125 SesA                 PF17107.5    122   1.1e-16   70.5   1.2   1   1   1.5e-19   1.3e-16   70.3   1.2     1   122     1   125     1   125 0.94 [subseq from] hypothetical protein FOZG_13233 [Fusarium oxysporum Fo47]
EXL40577.1/10-134        -            125 SesA                 PF17107.5    122   1.1e-16   70.5   1.2   1   1   1.5e-19   1.3e-16   70.3   1.2     1   122     1   125     1   125 0.94 [subseq from] hypothetical protein FOCG_16987 [Fusarium oxysporum f. sp. radicis-lycopersici 26381]
RKK09198.1/10-134        -            125 SesA                 PF17107.5    122   1.1e-16   70.5   1.2   1   1   1.5e-19   1.3e-16   70.3   1.2     1   122     1   125     1   125 0.94 [subseq from] hypothetical protein BFJ65_g15650 [Fusarium oxysporum f. sp. cepae] >RKK53407.1 hypothetical protein BFJ66_g5127 [Fusarium oxysporum f. sp. cepae] >RKK54538.1 hypothetical protein BFJ67_g4624 [Fusarium oxysporum f. sp. cepae]
XP_031010374.1/11-133    -            123 SesA                 PF17107.5    122   1.1e-16   70.5   0.1   1   1   1.5e-19   1.3e-16   70.3   0.1     2   122     1   123     1   123 0.95 [subseq from] uncharacterized protein FIESC28_11447 [Fusarium coffeatum] >RBR04979.1 hypothetical protein FIESC28_11447 [Fusarium coffeatum]
OBT42597.1/11-136        -            126 SesA                 PF17107.5    122   1.1e-16   70.4   0.5   1   1   1.6e-19   1.3e-16   70.3   0.5     1   122     1   126     1   126 0.96 [subseq from] hypothetical protein VE00_07149 [Pseudogymnoascus sp. WSF 3629]
EXK35992.1/8-134         -            127 SesA                 PF17107.5    122   1.2e-16   70.4   2.2   1   1   1.6e-19   1.3e-16   70.2   2.2     1   122     1   127     1   127 0.89 [subseq from] hypothetical protein FOMG_09184 [Fusarium oxysporum f. sp. melonis 26406]
XP_018254100.1/8-134     -            127 SesA                 PF17107.5    122   1.2e-16   70.4   2.2   1   1   1.6e-19   1.3e-16   70.2   2.2     1   122     1   127     1   127 0.89 [subseq from] hypothetical protein FOXG_21571 [Fusarium oxysporum f. sp. lycopersici 4287] >KNB16055.1 hypothetical protein FOXG_21571 [Fusarium oxysporum f. sp. lycopersici 4287]
KAE8363698.1/7-128       -            122 SesA                 PF17107.5    122   1.2e-16   70.4   1.1   1   1   1.6e-19   1.3e-16   70.3   1.1     1   122     1   122     1   122 0.93 [subseq from] hypothetical protein BDV27DRAFT_145924 [Aspergillus caelatus]
KAE8414206.1/7-128       -            122 SesA                 PF17107.5    122   1.2e-16   70.4   1.1   1   1   1.6e-19   1.3e-16   70.3   1.1     1   122     1   122     1   122 0.93 [subseq from] hypothetical protein BDV36DRAFT_265870 [Aspergillus pseudocaelatus]
EWZ83444.1/10-134        -            125 SesA                 PF17107.5    122   1.2e-16   70.4   0.4   1   1   1.6e-19   1.3e-16   70.3   0.4     1   122     1   125     1   125 0.94 [subseq from] hypothetical protein FOWG_13345 [Fusarium oxysporum f. sp. lycopersici MN25] >RKL39451.1 hypothetical protein BFJ70_g5704 [Fusarium oxysporum]
RYC83945.1/10-134        -            125 SesA                 PF17107.5    122   1.2e-16   70.4   0.4   1   1   1.6e-19   1.3e-16   70.3   0.4     1   122     1   125     1   125 0.94 [subseq from] hypothetical protein BFJ63_vAg13173 [Fusarium oxysporum f. sp. narcissi]
OCL12595.1/7-132         -            126 SesA                 PF17107.5    122   1.2e-16   70.4   0.7   1   1   1.6e-19   1.3e-16   70.3   0.7     1   116     1   123     1   126 0.91 [subseq from] hypothetical protein AOQ84DRAFT_419184 [Glonium stellatum]
XP_022479634.1/8-133     -            126 SesA                 PF17107.5    122   1.2e-16   70.4   0.7   1   1   1.6e-19   1.3e-16   70.2   0.7     1   120     1   125     1   126 0.91 [subseq from] hypothetical protein CORC01_02189 [Colletotrichum orchidophilum] >OHF02494.1 hypothetical protein CORC01_02189 [Colletotrichum orchidophilum]
XP_025470672.1/7-129     -            123 SesA                 PF17107.5    122   1.2e-16   70.4   0.1   1   1   1.7e-19   1.4e-16   70.2   0.1     1   119     1   122     1   123 0.88 [subseq from] WD40 repeat-like protein [Aspergillus sclerotioniger CBS 115572] >PWY93911.1 WD40 repeat-like protein [Aspergillus sclerotioniger CBS 115572]
CCX32835.1/10-136        -            127 SesA                 PF17107.5    122   1.2e-16   70.4   0.1   1   1   1.6e-19   1.3e-16   70.3   0.1     6   120     3   126     1   127 0.86 [subseq from] Similar to Putative ankyrin repeat protein RF_0381; acc. no. Q4UMH6 [Pyronema omphalodes CBS 100304]
RKL05832.1/10-134        -            125 SesA                 PF17107.5    122   1.2e-16   70.4   1.0   1   1   1.6e-19   1.3e-16   70.2   1.0     1   122     1   125     1   125 0.94 [subseq from] hypothetical protein BFJ71_g2980 [Fusarium oxysporum]
ROV93970.1/713-845       -            133 SesA                 PF17107.5    122   1.2e-16   70.4   0.2   1   1   1.7e-19   1.4e-16   70.2   0.2     1   122     1   133     1   133 0.89 [subseq from] hypothetical protein VSDG_06299 [Valsa sordida]
RYP50297.1/11-139        -            129 SesA                 PF17107.5    122   1.2e-16   70.3   0.7   1   1   1.7e-19   1.4e-16   70.2   0.7     2   122     1   129     1   129 0.84 [subseq from] hypothetical protein DL768_004150 [Monosporascus sp. mg162]
OAL55243.1/11-136        -            126 SesA                 PF17107.5    122   1.3e-16   70.3   0.0   1   1   1.7e-19   1.4e-16   70.2   0.0     1   122     1   126     1   126 0.97 [subseq from] hypothetical protein IQ07DRAFT_582754 [Pyrenochaeta sp. DS3sAY3a]
XP_024324666.1/7-124     -            118 SesA                 PF17107.5    122   1.3e-16   70.3   0.6   1   1   1.7e-19   1.4e-16   70.2   0.6     1   117     1   117     1   118 0.93 [subseq from] hypothetical protein VC83_04395 [Pseudogymnoascus destructans] >ELR09111.1 hypothetical protein GMDG_03691 [Pseudogymnoascus destructans 20631-21] >OAF59383.1 hypothetical protein VC83_04395 [Pseudogymnoascus destructans]
EXM17605.1/10-134        -            125 SesA                 PF17107.5    122   1.3e-16   70.3   1.2   1   1   1.8e-19   1.4e-16   70.1   1.2     1   122     1   125     1   125 0.94 [subseq from] hypothetical protein FOTG_14287 [Fusarium oxysporum f. sp. vasinfectum 25433]
EMR68665.1/13-128        -            116 SesA                 PF17107.5    122   1.3e-16   70.2   1.1   1   1   1.8e-19   1.5e-16   70.1   1.1     3   120     1   115     1   116 0.97 [subseq from] hypothetical protein UCREL1_4314 [Eutypa lata UCREL1]
XP_008079863.1/10-147    -            138 SesA                 PF17107.5    122   1.3e-16   70.2   0.0   1   1   1.9e-19   1.5e-16   70.0   0.0     1   122     1   138     1   138 0.88 [subseq from] P-loop containing nucleoside triphosphate hydrolase [Glarea lozoyensis ATCC 20868] >EPE33246.1 P-loop containing nucleoside triphosphate hydrolase [Glarea lozoyensis ATCC 20868]
OCK79260.1/7-130         -            124 SesA                 PF17107.5    122   1.3e-16   70.2   1.9   1   1   1.8e-19   1.5e-16   70.1   1.9     1   121     1   124     1   124 0.78 [subseq from] hypothetical protein K432DRAFT_252439, partial [Lepidopterella palustris CBS 459.81]
RSM15513.1/137-258       -            122 SesA                 PF17107.5    122   1.3e-16   70.2   0.3   1   1   1.8e-19   1.5e-16   70.1   0.3     1   116     1   121     1   122 0.88 [subseq from] hypothetical protein CDV31_004949 [Fusarium ambrosium]
OBT82122.1/11-136        -            126 SesA                 PF17107.5    122   1.3e-16   70.2   0.2   1   1   1.8e-19   1.5e-16   70.1   0.2     1   122     1   126     1   126 0.96 [subseq from] hypothetical protein VE02_09465 [Pseudogymnoascus sp. 03VT05]
PQE31500.1/8-138         -            131 SesA                 PF17107.5    122   1.3e-16   70.2   0.0   1   1   2.1e-19   1.7e-16   69.9   0.0     1   122     1   131     1   131 0.93 [subseq from] Ankyrin repeat-containing domain protein [Rutstroemia sp. NJR-2017a WRK4]
RYP47171.1/49-172        -            124 SesA                 PF17107.5    122   1.4e-16   70.2   0.2   1   1   1.8e-19   1.5e-16   70.1   0.2     1   121     1   124     1   124 0.87 [subseq from] hypothetical protein DL768_006721 [Monosporascus sp. mg162]
KAA8645836.1/7-129       -            123 SesA                 PF17107.5    122   1.4e-16   70.2   0.1   1   1   1.9e-19   1.5e-16   70.0   0.1     1   120     1   123     1   123 0.89 [subseq from] hypothetical protein ATNIH1004_007257 [Aspergillus tanneri]
THC87201.1/7-129         -            123 SesA                 PF17107.5    122   1.4e-16   70.2   0.1   1   1   1.9e-19   1.5e-16   70.0   0.1     1   120     1   123     1   123 0.89 [subseq from] hypothetical protein EYZ11_013354 [Aspergillus tanneri]
EGD95925.1/10-131        -            122 SesA                 PF17107.5    122   1.4e-16   70.2   0.1   1   1   1.8e-19   1.5e-16   70.1   0.1     1   122     1   122     1   122 0.99 [subseq from] hypothetical protein TESG_08417 [Trichophyton tonsurans CBS 112818]
RYP22095.1/11-139        -            129 SesA                 PF17107.5    122   1.4e-16   70.2   1.4   1   1   1.9e-19   1.5e-16   70.0   1.4     2   122     1   129     1   129 0.83 [subseq from] hypothetical protein DL765_001854 [Monosporascus sp. GIB2]
XP_016254455.1/197-312   -            116 SesA                 PF17107.5    122   1.4e-16   70.2   0.3   1   1   1.9e-19   1.5e-16   70.0   0.3    17   122     1   116     1   116 0.95 [subseq from] hypothetical protein PV07_01032 [Cladophialophora immunda] >KIW34239.1 hypothetical protein PV07_01032 [Cladophialophora immunda]
XP_007703244.1/7-137     -            131 SesA                 PF17107.5    122   1.4e-16   70.2   0.2   1   1   1.9e-19   1.6e-16   70.0   0.2     1   117     1   131     1   131 0.74 [subseq from] hypothetical protein COCSADRAFT_344997 [Bipolaris sorokiniana ND90Pr] >EMD60870.1 hypothetical protein COCSADRAFT_344997 [Bipolaris sorokiniana ND90Pr]
KFX93809.1/10-136        -            127 SesA                 PF17107.5    122   1.4e-16   70.2   0.0   1   1   1.9e-19   1.6e-16   70.0   0.0     1   119     1   126     1   127 0.91 [subseq from] hypothetical protein O988_06623 [Pseudogymnoascus sp. VKM F-3808]
KAE8444824.1/362-500     -            139 SesA                 PF17107.5    122   1.4e-16   70.2   1.6   1   1     2e-19   1.7e-16   69.9   1.6     1   119     1   138     1   139 0.84 [subseq from] hypothetical protein EG329_014179 [Venturia inaequalis]
RWA08934.1/10-124        -            115 SesA                 PF17107.5    122   1.4e-16   70.1   0.5   1   1   1.9e-19   1.6e-16   70.0   0.5     1   117     1   113     1   115 0.95 [subseq from] hypothetical protein EKO27_g6160 [Xylaria grammica]
XP_022497754.1/10-139    -            130 SesA                 PF17107.5    122   1.4e-16   70.1   2.4   1   1   2.1e-19   1.7e-16   69.9   2.4     1   122     1   130     1   130 0.88 [subseq from] hypothetical protein AYO20_07946 [Fonsecaea nubica] >OAL32178.1 hypothetical protein AYO20_07946 [Fonsecaea nubica]
OBT43079.1/11-125        -            115 SesA                 PF17107.5    122   1.4e-16   70.1   0.1   1   1   1.9e-19   1.6e-16   70.0   0.1     1   115     1   113     1   115 0.93 [subseq from] hypothetical protein VE00_05549 [Pseudogymnoascus sp. WSF 3629]
RJE24948.1/9-126         -            118 SesA                 PF17107.5    122   1.4e-16   70.1   0.0   1   1   1.9e-19   1.6e-16   70.0   0.0     3   113     1   117     1   118 0.93 [subseq from] hypothetical protein PHISCL_02712 [Aspergillus sclerotialis]
KFZ22424.1/1-120         -            120 SesA                 PF17107.5    122   1.4e-16   70.1   0.7   1   1     2e-19   1.6e-16   70.0   0.7     5   120     1   119     1   120 0.91 [subseq from] hypothetical protein V502_02884, partial [Pseudogymnoascus sp. VKM F-4520 (FW-2644)]
OQO18690.1/11-134        -            124 SesA                 PF17107.5    122   1.4e-16   70.1   0.1   1   1   1.9e-19   1.6e-16   70.0   0.1     1   118     1   122     1   124 0.93 [subseq from] hypothetical protein B0A51_14563 [Rachicladosporium sp. CCFEE 5018]
PIG89533.1/7-128         -            122 SesA                 PF17107.5    122   1.4e-16   70.1   0.7   1   1   1.9e-19   1.6e-16   70.0   0.7     1   122     1   122     1   122 0.93 [subseq from] hypothetical protein AARAC_006867 [Aspergillus arachidicola]
OBT62628.1/40-158        -            119 SesA                 PF17107.5    122   1.4e-16   70.1   1.5   1   1     2e-19   1.6e-16   70.0   1.5     1   118     1   118     1   119 0.90 [subseq from] hypothetical protein VE03_08515 [Pseudogymnoascus sp. 23342-1-I1]
OCK97923.1/7-130         -            124 SesA                 PF17107.5    122   1.5e-16   70.1   1.5   1   1     2e-19   1.6e-16   70.0   1.5     1   121     1   124     1   124 0.92 [subseq from] hypothetical protein K441DRAFT_545068 [Cenococcum geophilum 1.58]
KJA23917.1/8-133         -            126 SesA                 PF17107.5    122   1.5e-16   70.1   5.2   1   1     2e-19   1.6e-16   69.9   5.2     1   120     1   125     1   126 0.88 [subseq from] hypothetical protein HYPSUDRAFT_201040 [Hypholoma sublateritium FD-334 SS-4]
XP_018253032.1/8-134     -            127 SesA                 PF17107.5    122   1.5e-16   70.1   0.7   1   1     2e-19   1.6e-16   69.9   0.7     1   120     1   126     1   127 0.86 [subseq from] hypothetical protein FOXG_21240 [Fusarium oxysporum f. sp. lycopersici 4287] >EXK34745.1 hypothetical protein FOMG_10114 [Fusarium oxysporum f. sp. melonis 26406] >KNB14987.1 hypothetical protein FOXG_21240 [Fusarium oxysporum f. sp. lycopersici 4287]
EGE01229.1/10-131        -            122 SesA                 PF17107.5    122   1.5e-16   70.1   0.1   1   1     2e-19   1.6e-16   70.0   0.1     1   122     1   122     1   122 0.99 [subseq from] SesA protein [Trichophyton equinum CBS 127.97]
PMD45446.1/9-140         -            132 SesA                 PF17107.5    122   1.5e-16   70.1   3.7   1   1     2e-19   1.7e-16   69.9   3.7     3   122     1   132     1   132 0.90 [subseq from] hypothetical protein L207DRAFT_481819 [Hyaloscypha variabilis F]
CZR64265.1/7-125         -            119 SesA                 PF17107.5    122   1.5e-16   70.1   0.1   1   1     2e-19   1.6e-16   69.9   0.1     1   117     1   117     1   119 0.91 [subseq from] related to ankyrin [Phialocephala subalpina]
KAA8895563.1/7-130       -            124 SesA                 PF17107.5    122   1.5e-16   70.1   0.2   1   1     2e-19   1.7e-16   69.9   0.2     1   121     1   124     1   124 0.92 [subseq from] vegetative incompatibility protein HET-E-1 [Sphaerosporella brunnea]
KFZ23191.1/7-127         -            121 SesA                 PF17107.5    122   1.5e-16   70.0   2.1   1   1   2.1e-19   1.7e-16   69.9   2.1     1   118     1   121     1   121 0.90 [subseq from] hypothetical protein V502_02332 [Pseudogymnoascus sp. VKM F-4520 (FW-2644)]
XP_018042096.1/7-131     -            125 SesA                 PF17107.5    122   1.5e-16   70.0   0.5   1   1   2.1e-19   1.7e-16   69.9   0.5     1   118     1   125     1   125 0.88 [subseq from] hypothetical protein CC84DRAFT_47160, partial [Paraphaeosphaeria sporulosa] >OAG11731.1 hypothetical protein CC84DRAFT_47160, partial [Paraphaeosphaeria sporulosa]
TGO20794.1/8-131         -            124 SesA                 PF17107.5    122   1.6e-16   70.0   1.0   1   1   2.2e-19   1.8e-16   69.8   1.0     1   121     1   124     1   124 0.89 [subseq from] hypothetical protein BPAE_0265g00090 [Botrytis paeoniae]
XP_001267493.1/7-142     -            136 SesA                 PF17107.5    122   1.6e-16   70.0   0.0   1   1   2.2e-19   1.8e-16   69.8   0.0     1   122     1   136     1   136 0.87 [subseq from] conserved hypothetical protein [Aspergillus fischeri NRRL 181] >EAW25596.1 conserved hypothetical protein [Aspergillus fischeri NRRL 181]
GAP88248.1/7-152         -            146 SesA                 PF17107.5    122   1.6e-16   70.0   0.1   1   1   2.2e-19   1.8e-16   69.8   0.1     1   122     1   146     1   146 0.83 [subseq from] hypothetical protein SAMD00023353_3000420 [Rosellinia necatrix]
KFY35817.1/7-144         -            138 SesA                 PF17107.5    122   1.6e-16   70.0   0.1   1   1   2.4e-19     2e-16   69.7   0.1     1   122     1   138     1   138 0.86 [subseq from] hypothetical protein V494_05576 [Pseudogymnoascus sp. VKM F-4513 (FW-928)]
PCD23551.1/10-134        -            125 SesA                 PF17107.5    122   1.6e-16   70.0   1.2   1   1   2.1e-19   1.8e-16   69.8   1.2     1   122     1   125     1   125 0.94 [subseq from] hypothetical protein AU210_015070 [Fusarium oxysporum f. sp. radicis-cucumerinum]
RKL17263.1/10-134        -            125 SesA                 PF17107.5    122   1.6e-16   70.0   1.2   1   1   2.1e-19   1.8e-16   69.8   1.2     1   122     1   125     1   125 0.94 [subseq from] hypothetical protein BFJ68_g4767 [Fusarium oxysporum]
EXL66211.1/8-130         -            123 SesA                 PF17107.5    122   1.6e-16   70.0   3.9   1   1   2.2e-19   1.8e-16   69.8   3.9     1   119     1   122     1   123 0.89 [subseq from] hypothetical protein FOPG_17593 [Fusarium oxysporum f. sp. conglutinans race 2 54008]
KFX92997.1/62-193        -            132 SesA                 PF17107.5    122   1.6e-16   70.0   1.4   1   1   2.2e-19   1.8e-16   69.8   1.4     1   119     1   131     1   132 0.89 [subseq from] hypothetical protein V490_05044 [Pseudogymnoascus sp. VKM F-3557]
EMT66980.1/8-131         -            124 SesA                 PF17107.5    122   1.6e-16   70.0   2.7   1   1   2.2e-19   1.8e-16   69.8   2.7     2   122     1   124     1   124 0.93 [subseq from] hypothetical protein FOC4_g10003519 [Fusarium oxysporum f. sp. cubense race 4]
TXC07405.1/8-131         -            124 SesA                 PF17107.5    122   1.6e-16   70.0   2.7   1   1   2.2e-19   1.8e-16   69.8   2.7     2   122     1   124     1   124 0.93 [subseq from] hypothetical protein FocTR4_00003344 [Fusarium oxysporum f. sp. cubense]
XP_031053777.1/8-131     -            124 SesA                 PF17107.5    122   1.6e-16   70.0   2.7   1   1   2.2e-19   1.8e-16   69.8   2.7     2   122     1   124     1   124 0.93 [subseq from] uncharacterized protein FOIG_15216 [Fusarium oxysporum f. sp. cubense tropical race 4 54006] >EXL91687.1 hypothetical protein FOIG_15216 [Fusarium oxysporum f. sp. cubense tropical race 4 54006]
RAQ99167.1/8-126         -            119 SesA                 PF17107.5    122   1.6e-16   69.9   0.7   1   1   2.3e-19   1.8e-16   69.8   0.7     2   120     1   119     1   119 0.96 [subseq from] ankyrin repeat domain-containing protein [Stemphylium lycopersici]
CEL08535.1/7-136         -            130 SesA                 PF17107.5    122   1.6e-16   69.9   3.0   1   1   2.2e-19   1.8e-16   69.8   3.0     1   122     1   130     1   130 0.89 [subseq from] hypothetical protein ASPCAL11684 [Aspergillus calidoustus]
PGH33792.1/9-139         -            131 SesA                 PF17107.5    122   1.6e-16   69.9   0.0   1   1   2.3e-19   1.9e-16   69.7   0.0     4   122     2   131     1   131 0.82 [subseq from] hypothetical protein GX50_03361 [Emmonsia crescens]
RMY85239.1/15-136        -            122 SesA                 PF17107.5    122   1.7e-16   69.9   9.3   1   1   2.2e-19   1.8e-16   69.8   9.3     1   122     1   122     1   122 0.98 [subseq from] hypothetical protein D0862_11226 [Hortaea werneckii]
RMZ00438.1/10-131        -            122 SesA                 PF17107.5    122   1.7e-16   69.9   9.3   1   1   2.2e-19   1.8e-16   69.8   9.3     1   122     1   122     1   122 0.98 [subseq from] hypothetical protein D0864_03732 [Hortaea werneckii]
CZR55945.1/14-126        -            113 SesA                 PF17107.5    122   1.7e-16   69.9   0.6   1   1   2.2e-19   1.8e-16   69.8   0.6     1   114     1   112     1   113 0.92 [subseq from] related to vegetatible incompatibility protein HET-E-1 [Phialocephala subalpina]
OCK90041.1/8-124         -            117 SesA                 PF17107.5    122   1.7e-16   69.9   2.0   1   1   2.4e-19     2e-16   69.7   2.0    11   115     6   114     1   116 0.84 [subseq from] hypothetical protein K441DRAFT_699486 [Cenococcum geophilum 1.58]
TGO37978.1/7-122         -            116 SesA                 PF17107.5    122   1.7e-16   69.9   0.7   1   1   2.3e-19   1.9e-16   69.8   0.7     1   115     1   113     1   116 0.94 [subseq from] hypothetical protein BHYA_0084g00080 [Botrytis hyacinthi]
PMD42945.1/11-132        -            122 SesA                 PF17107.5    122   1.7e-16   69.9   1.1   1   1   2.3e-19   1.9e-16   69.7   1.1     1   117     1   121     1   122 0.92 [subseq from] hypothetical protein L207DRAFT_484007 [Hyaloscypha variabilis F]
KFY47630.1/10-141        -            132 SesA                 PF17107.5    122   1.7e-16   69.9   1.5   1   1   2.3e-19   1.9e-16   69.7   1.5     1   119     1   131     1   132 0.89 [subseq from] hypothetical protein V495_01894 [Pseudogymnoascus sp. VKM F-4514 (FW-929)] >KFY63320.1 hypothetical protein V497_02059 [Pseudogymnoascus sp. VKM F-4516 (FW-969)]
XP_031019268.1/7-126     -            120 SesA                 PF17107.5    122   1.7e-16   69.9   2.1   1   1   2.3e-19   1.9e-16   69.7   2.1     1   117     1   119     1   120 0.95 [subseq from] uncharacterized protein FIESC28_02450 [Fusarium coffeatum] >RBR24677.1 hypothetical protein FIESC28_02450 [Fusarium coffeatum]
KFA69656.1/7-137         -            131 SesA                 PF17107.5    122   1.7e-16   69.9   2.1   1   1   2.4e-19     2e-16   69.7   2.1     1   119     1   130     1   131 0.85 [subseq from] hypothetical protein S40285_04031 [Stachybotrys chlorohalonata IBT 40285]
RSL70100.1/7-128         -            122 SesA                 PF17107.5    122   1.7e-16   69.9   2.3   1   1   2.4e-19   1.9e-16   69.7   2.3     1   122     1   122     1   122 0.92 [subseq from] hypothetical protein CEP53_002017 [Fusarium sp. AF-6]
KFY91994.1/7-128         -            122 SesA                 PF17107.5    122   1.8e-16   69.8   0.4   1   1   2.4e-19     2e-16   69.7   0.4     1   122     1   122     1   122 0.92 [subseq from] hypothetical protein V498_05199 [Pseudogymnoascus sp. VKM F-4517 (FW-2822)]
EXL39519.1/8-130         -            123 SesA                 PF17107.5    122   1.8e-16   69.8   1.5   1   1   2.4e-19     2e-16   69.7   1.5     1   119     1   122     1   123 0.85 [subseq from] hypothetical protein FOCG_17876 [Fusarium oxysporum f. sp. radicis-lycopersici 26381]
KAE8446965.1/7-137       -            131 SesA                 PF17107.5    122   1.8e-16   69.8   1.3   1   1   2.5e-19     2e-16   69.7   1.3     1   122     1   131     1   131 0.91 [subseq from] hypothetical protein EG329_011447 [Venturia inaequalis]
KFY46234.1/632-752       -            121 SesA                 PF17107.5    122   1.8e-16   69.8   0.4   1   1   2.4e-19     2e-16   69.7   0.4     2   122     1   121     1   121 0.88 [subseq from] hypothetical protein V495_02598 [Pseudogymnoascus sp. VKM F-4514 (FW-929)] >KFY63596.1 hypothetical protein V497_01968 [Pseudogymnoascus sp. VKM F-4516 (FW-969)]
PGH17507.1/6-127         -            122 SesA                 PF17107.5    122   1.8e-16   69.8   0.0   1   1   2.4e-19     2e-16   69.7   0.0     5   122     2   122     1   122 0.94 [subseq from] hypothetical protein AJ79_01107 [Helicocarpus griseus UAMH5409]
RMJ06668.1/9-134         -            126 SesA                 PF17107.5    122   1.8e-16   69.8   0.0   1   1   2.5e-19     2e-16   69.7   0.0     2   122     1   126     1   126 0.93 [subseq from] hypothetical protein CDV36_013741 [Fusarium sp. AF-12]
KAB5582935.1/9-132       -            124 SesA                 PF17107.5    122   1.8e-16   69.8   0.1   1   1   2.5e-19     2e-16   69.7   0.1     2   122     1   124     1   124 0.96 [subseq from] hypothetical protein GE09DRAFT_948401 [Coniochaeta sp. 2T2.1]
XP_031004577.1/7-132     -            126 SesA                 PF17107.5    122   1.8e-16   69.8   0.1   1   1   2.5e-19   2.1e-16   69.6   0.1     1   119     1   125     1   126 0.81 [subseq from] Ankyrin repeat and KH domain-containing protein mask [Lachnellula hyalina] >TVY25789.1 Ankyrin repeat and KH domain-containing protein mask [Lachnellula hyalina]
THV46068.1/8-131         -            124 SesA                 PF17107.5    122   1.9e-16   69.8   0.2   1   1   2.6e-19   2.1e-16   69.6   0.2     1   120     1   123     1   124 0.89 [subseq from] hypothetical protein BGAL_0419g00010 [Botrytis galanthina]
RSM15812.1/10-132        -            123 SesA                 PF17107.5    122   1.9e-16   69.8   0.1   1   1   2.5e-19   2.1e-16   69.6   0.1     1   122     1   123     1   123 0.93 [subseq from] hypothetical protein CDV31_004754 [Fusarium ambrosium]
XP_030991178.1/80-205    -            126 SesA                 PF17107.5    122   1.9e-16   69.8   0.5   1   1   2.5e-19   2.1e-16   69.6   0.5     1   122     1   126     1   126 0.97 [subseq from] uncharacterized protein E0L32_009355 [Phialemoniopsis curvata] >TPX09467.1 hypothetical protein E0L32_009355 [Phialemoniopsis curvata]
PMD15189.1/50-176        -            127 SesA                 PF17107.5    122   1.9e-16   69.7   3.7   1   1   2.6e-19   2.1e-16   69.6   3.7     3   122     1   127     1   127 0.92 [subseq from] hypothetical protein NA56DRAFT_754170 [Pezoloma ericae]
KFY39482.1/998-1123      -            126 SesA                 PF17107.5    122   1.9e-16   69.7   0.3   1   1   2.6e-19   2.1e-16   69.6   0.3     1   122     1   126     1   126 0.96 [subseq from] hypothetical protein V494_03965 [Pseudogymnoascus sp. VKM F-4513 (FW-928)]
KFY67328.1/1036-1161     -            126 SesA                 PF17107.5    122   1.9e-16   69.7   0.1   1   1   2.6e-19   2.1e-16   69.6   0.1     1   122     1   126     1   126 0.96 [subseq from] hypothetical protein V497_00441 [Pseudogymnoascus sp. VKM F-4516 (FW-969)]
XP_007840621.1/12-127    -            116 SesA                 PF17107.5    122   1.9e-16   69.7   0.6   1   1   2.6e-19   2.1e-16   69.6   0.6     3   121     1   116     1   116 0.98 [subseq from] hypothetical protein PFICI_13849 [Pestalotiopsis fici W106-1] >ETS73983.1 hypothetical protein PFICI_13849 [Pestalotiopsis fici W106-1]
PQE04192.1/8-134         -            127 SesA                 PF17107.5    122   1.9e-16   69.7   0.0   1   1   2.8e-19   2.3e-16   69.5   0.0     1   122     1   127     1   127 0.87 [subseq from] Ankyrin repeat-containing domain protein [Rutstroemia sp. NJR-2017a BVV2] >PQE09423.1 Ankyrin repeat-containing domain protein [Rutstroemia sp. NJR-2017a BVV2]
XP_007730565.1/10-163    -            154 SesA                 PF17107.5    122     2e-16   69.7   0.1   1   1     3e-19   2.5e-16   69.4   0.1     1   122     1   154     1   154 0.90 [subseq from] hypothetical protein A1O3_02232 [Capronia epimyces CBS 606.96] >EXJ89168.1 hypothetical protein A1O3_02232 [Capronia epimyces CBS 606.96]
KFY74035.1/11-136        -            126 SesA                 PF17107.5    122     2e-16   69.7   1.4   1   1   2.7e-19   2.2e-16   69.5   1.4     1   122     1   126     1   126 0.98 [subseq from] hypothetical protein V499_05886 [Pseudogymnoascus sp. VKM F-103]
XP_018133570.1/11-136    -            126 SesA                 PF17107.5    122     2e-16   69.7   1.4   1   1   2.7e-19   2.2e-16   69.5   1.4     1   122     1   126     1   126 0.98 [subseq from] hypothetical protein VE01_02136 [Pseudogymnoascus verrucosus] >OBT99837.1 hypothetical protein VE01_02136 [Pseudogymnoascus verrucosus]
OAL53816.1/10-133        -            124 SesA                 PF17107.5    122     2e-16   69.7   1.8   1   1   2.7e-19   2.2e-16   69.5   1.8     1   122     1   124     1   124 0.95 [subseq from] hypothetical protein IQ07DRAFT_677244 [Pyrenochaeta sp. DS3sAY3a]
XP_022389834.1/9-135     -            127 SesA                 PF17107.5    122     2e-16   69.7   0.2   1   1   2.7e-19   2.2e-16   69.5   0.2     1   122     1   127     1   127 0.91 [subseq from] hypothetical protein ABOM_005718 [Aspergillus bombycis] >OGM46117.1 hypothetical protein ABOM_005718 [Aspergillus bombycis]
PQE13933.1/8-134         -            127 SesA                 PF17107.5    122     2e-16   69.7   0.0   1   1   2.9e-19   2.4e-16   69.4   0.0     1   122     1   127     1   127 0.88 [subseq from] Ankyrin repeat-containing domain protein [Rutstroemia sp. NJR-2017a BBW]
PQE14247.1/8-131         -            124 SesA                 PF17107.5    122     2e-16   69.7   0.8   1   1   2.8e-19   2.3e-16   69.5   0.8     1   120     1   123     1   124 0.91 [subseq from] vegetative incompatibility HET-E-1 protein [Rutstroemia sp. NJR-2017a BVV2]
EEQ86119.1/4-127         -            124 SesA                 PF17107.5    122     2e-16   69.6   0.1   1   1   2.7e-19   2.2e-16   69.5   0.1     2   122     1   124     1   124 0.95 [subseq from] ankyrin repeat protein [Blastomyces dermatitidis ER-3]
PWO17533.1/7-129         -            123 SesA                 PF17107.5    122     2e-16   69.6   0.5   1   1   2.8e-19   2.3e-16   69.5   0.5     1   119     1   122     1   123 0.86 [subseq from] WD40 repeat protein [Pyrenophora tritici-repentis] >KAA8623482.1 WD40 repeat protein [Pyrenophora tritici-repentis]
PWO20420.1/7-129         -            123 SesA                 PF17107.5    122     2e-16   69.6   0.5   1   1   2.8e-19   2.3e-16   69.5   0.5     1   119     1   122     1   123 0.86 [subseq from] Single-stranded nucleic acid binding R3H, partial [Pyrenophora tritici-repentis] >PZC89148.1 WD40 repeat protein, partial [Pyrenophora tritici-repentis] >PZC92538.1 hypothetical protein Ptr86124_11191, partial [Pyrenophora tritici-repentis] >PZC99535.1 WD40 repeat protein, partial [Pyrenophora tritici-repentis] >PZD23037.1 WD40 repeat protein, partial [Pyrenophora tritici-repentis] >PZD28553.1 WD40 repeat protein, partial [Pyrenophora tritici-repentis] >PZD40562.1 WD40 repeat protein, partial [Pyrenophora tritici-repentis]
XP_001932804.1/7-129     -            123 SesA                 PF17107.5    122     2e-16   69.6   0.5   1   1   2.8e-19   2.3e-16   69.5   0.5     1   119     1   122     1   123 0.86 [subseq from] vegetative incompatibility protein HET-E-1 [Pyrenophora tritici-repentis Pt-1C-BFP] >EDU44994.1 vegetative incompatibility protein HET-E-1 [Pyrenophora tritici-repentis Pt-1C-BFP]
RHZ68712.1/7-143         -            137 SesA                 PF17107.5    122     2e-16   69.6   0.0   1   1   2.9e-19   2.4e-16   69.4   0.0     1   122     1   137     1   137 0.86 [subseq from] hypothetical protein CDV55_103940 [Aspergillus turcosus]
KAE8446447.1/11-151      -            141 SesA                 PF17107.5    122   2.1e-16   69.6   1.9   1   1   2.9e-19   2.4e-16   69.4   1.9     1   122     1   141     1   141 0.83 [subseq from] hypothetical protein EG329_011910 [Venturia inaequalis]
KFY98653.1/7-124         -            118 SesA                 PF17107.5    122   2.1e-16   69.6   1.7   1   1   2.8e-19   2.3e-16   69.5   1.7     1   117     1   117     1   118 0.90 [subseq from] hypothetical protein V500_01583 [Pseudogymnoascus sp. VKM F-4518 (FW-2643)]
KFZ17226.1/7-124         -            118 SesA                 PF17107.5    122   2.1e-16   69.6   1.7   1   1   2.8e-19   2.3e-16   69.5   1.7     1   117     1   117     1   118 0.90 [subseq from] hypothetical protein V501_01848, partial [Pseudogymnoascus sp. VKM F-4519 (FW-2642)]
EED85877.1/10-134        -            125 SesA                 PF17107.5    122   2.1e-16   69.6   0.1   1   1   2.8e-19   2.3e-16   69.5   0.1     1   119     1   125     1   125 0.93 [subseq from] predicted protein [Postia placenta Mad-698-R]
XP_024340011.1/10-134    -            125 SesA                 PF17107.5    122   2.1e-16   69.6   0.1   1   1   2.8e-19   2.3e-16   69.5   0.1     1   119     1   125     1   125 0.93 [subseq from] hypothetical protein POSPLADRAFT_1045614 [Postia placenta MAD-698-R-SB12] >OSX63217.1 hypothetical protein POSPLADRAFT_1045614 [Postia placenta MAD-698-R-SB12]
PTD03442.1/8-130         -            123 SesA                 PF17107.5    122   2.1e-16   69.6   1.5   1   1   2.8e-19   2.3e-16   69.5   1.5     1   119     1   122     1   123 0.91 [subseq from] hypothetical protein FCULG_00012782 [Fusarium culmorum]
TVY59857.1/10-132        -            123 SesA                 PF17107.5    122   2.1e-16   69.6   1.4   1   1   2.8e-19   2.3e-16   69.5   1.4     1   122     1   123     1   123 0.95 [subseq from] hypothetical protein Focb16_v003631 [Fusarium oxysporum f. sp. cubense]
XP_007724051.1/11-130    -            120 SesA                 PF17107.5    122   2.1e-16   69.6   0.1   1   1   2.8e-19   2.3e-16   69.5   0.1     4   122     1   120     1   120 0.90 [subseq from] hypothetical protein A1O1_04972 [Capronia coronata CBS 617.96] >EXJ88045.1 hypothetical protein A1O1_04972 [Capronia coronata CBS 617.96]
OTA95219.1/10-134        -            125 SesA                 PF17107.5    122   2.1e-16   69.6   0.4   1   1   2.9e-19   2.4e-16   69.4   0.4     1   122     1   125     1   125 0.95 [subseq from] hypothetical protein M434DRAFT_29084 [Hypoxylon sp. CO27-5]
TVY38157.1/13-138        -            126 SesA                 PF17107.5    122   2.1e-16   69.6   0.3   1   1   2.9e-19   2.4e-16   69.4   0.3     1   122     1   126     1   126 0.98 [subseq from] Kinesin light chain [Lachnellula subtilissima]
KLP04221.1/5-135         -            131 SesA                 PF17107.5    122   2.1e-16   69.6   0.6   1   1   2.9e-19   2.4e-16   69.4   0.6     1   122     1   131     1   131 0.94 [subseq from] uncharacterized protein Y057_2164 [Fusarium fujikuroi] >SCO14508.1 uncharacterized protein FFC1_12167 [Fusarium fujikuroi] >SCN64511.1 uncharacterized protein FFB20_00728 [Fusarium fujikuroi]
QGI88522.1/5-135         -            131 SesA                 PF17107.5    122   2.1e-16   69.6   0.6   1   1   2.9e-19   2.4e-16   69.4   0.6     1   122     1   131     1   131 0.94 [subseq from] hypothetical protein CEK25_003478 [Fusarium fujikuroi]
SCO57424.1/5-135         -            131 SesA                 PF17107.5    122   2.1e-16   69.6   0.6   1   1   2.9e-19   2.4e-16   69.4   0.6     1   122     1   131     1   131 0.94 [subseq from] uncharacterized protein FFMR_14580 [Fusarium fujikuroi]
SCV48907.1/5-135         -            131 SesA                 PF17107.5    122   2.1e-16   69.6   0.6   1   1   2.9e-19   2.4e-16   69.4   0.6     1   122     1   131     1   131 0.94 [subseq from] uncharacterized protein FFB14_10600 [Fusarium fujikuroi]
XP_023437981.1/5-135     -            131 SesA                 PF17107.5    122   2.1e-16   69.6   0.6   1   1   2.9e-19   2.4e-16   69.4   0.6     1   122     1   131     1   131 0.94 [subseq from] uncharacterized protein FFUJ_11987 [Fusarium fujikuroi IMI 58289] >CCT75935.1 uncharacterized protein FFUJ_11987 [Fusarium fujikuroi IMI 58289] >KLP23477.1 uncharacterized protein LW94_8589 [Fusarium fujikuroi] >SCO14857.1 uncharacterized protein FFM5_10994 [Fusarium fujikuroi] >SCV54446.1 uncharacterized protein FFFS_11277 [Fusarium fujikuroi] >SCN70916.1 uncharacterized protein FFE2_02167 [Fusarium fujikuroi]
EWZ82296.1/10-137        -            128 SesA                 PF17107.5    122   2.2e-16   69.6   0.7   1   1   2.9e-19   2.4e-16   69.4   0.7     1   119     1   128     1   128 0.90 [subseq from] hypothetical protein FOWG_13981 [Fusarium oxysporum f. sp. lycopersici MN25]
KFZ04925.1/11-125        -            115 SesA                 PF17107.5    122   2.2e-16   69.5   0.0   1   1   2.9e-19   2.4e-16   69.4   0.0     1   115     1   113     1   115 0.96 [subseq from] hypothetical protein V501_08841 [Pseudogymnoascus sp. VKM F-4519 (FW-2642)]
PMD49083.1/11-136        -            126 SesA                 PF17107.5    122   2.2e-16   69.5   0.2   1   1     3e-19   2.4e-16   69.4   0.2     1   122     1   126     1   126 0.97 [subseq from] hypothetical protein L207DRAFT_414467 [Hyaloscypha variabilis F]
PQE08916.1/8-134         -            127 SesA                 PF17107.5    122   2.2e-16   69.5   0.0   1   1   3.2e-19   2.6e-16   69.3   0.0     1   122     1   127     1   127 0.88 [subseq from] Immunoglobulin major histocompatibility conserved site protein [Rutstroemia sp. NJR-2017a WRK4] >PQE11893.1 Immunoglobulin major histocompatibility conserved site protein [Rutstroemia sp. NJR-2017a WRK4]
CEL08699.1/9-134         -            126 SesA                 PF17107.5    122   2.3e-16   69.5   0.3   1   1   3.1e-19   2.5e-16   69.3   0.3     1   122     1   126     1   126 0.94 [subseq from] hypothetical protein ASPCAL11844 [Aspergillus calidoustus]
OIW34275.1/13-138        -            126 SesA                 PF17107.5    122   2.3e-16   69.5   0.3   1   1   3.2e-19   2.6e-16   69.3   0.3     4   122     1   126     1   126 0.85 [subseq from] hypothetical protein CONLIGDRAFT_709669 [Coniochaeta ligniaria NRRL 30616]
TEY87384.1/8-136         -            129 SesA                 PF17107.5    122   2.3e-16   69.5   0.1   1   1   3.2e-19   2.6e-16   69.3   0.1     1   122     1   129     1   129 0.91 [subseq from] hypothetical protein BOTCAL_0003g00650 [Botryotinia calthae]
EPS45697.1/4-127         -            124 SesA                 PF17107.5    122   2.3e-16   69.5   0.1   1   1   3.1e-19   2.5e-16   69.3   0.1     1   119     1   123     1   124 0.93 [subseq from] hypothetical protein H072_309 [Dactylellina haptotyla CBS 200.50]
RJE19549.1/10-138        -            129 SesA                 PF17107.5    122   2.3e-16   69.5   4.1   1   1   3.2e-19   2.6e-16   69.3   4.1     1   121     1   129     1   129 0.92 [subseq from] hypothetical protein PHISCL_08120 [Aspergillus sclerotialis]
KAE8440485.1/60-188      -            129 SesA                 PF17107.5    122   2.3e-16   69.5   0.4   1   1   3.1e-19   2.6e-16   69.3   0.4     1   122     1   129     1   129 0.93 [subseq from] hypothetical protein EG329_007429 [Venturia inaequalis]
KFZ19800.1/7-127         -            121 SesA                 PF17107.5    122   2.3e-16   69.5   0.4   1   1     3e-19   2.5e-16   69.4   0.4     1   115     1   115     1   121 0.92 [subseq from] hypothetical protein V501_00494 [Pseudogymnoascus sp. VKM F-4519 (FW-2642)]
XP_013318567.1/7-142     -            136 SesA                 PF17107.5    122   2.3e-16   69.5   1.1   1   1   3.2e-19   2.6e-16   69.3   1.1     1   122     1   136     1   136 0.88 [subseq from] hypothetical protein PV05_02536 [Exophiala xenobiotica] >KIW57983.1 hypothetical protein PV05_02536 [Exophiala xenobiotica]
GAW18662.1/10-124        -            115 SesA                 PF17107.5    122   2.3e-16   69.5   0.1   1   1   3.1e-19   2.6e-16   69.3   0.1     1   117     1   113     1   115 0.96 [subseq from] hypothetical protein ANO14919_081430 [fungal sp. No.14919]
KFY92566.1/11-136        -            126 SesA                 PF17107.5    122   2.3e-16   69.4   0.6   1   1   3.2e-19   2.6e-16   69.3   0.6     1   122     1   126     1   126 0.98 [subseq from] hypothetical protein V500_04145 [Pseudogymnoascus sp. VKM F-4518 (FW-2643)]
EPS44435.1/4-164         -            161 SesA                 PF17107.5    122   2.4e-16   69.4   0.5   1   1   4.1e-19   3.3e-16   68.9   0.5     1   122     1   161     1   161 0.87 [subseq from] hypothetical protein H072_1557 [Dactylellina haptotyla CBS 200.50]
XP_025584043.1/7-129     -            123 SesA                 PF17107.5    122   2.4e-16   69.4   1.4   1   1   3.3e-19   2.7e-16   69.3   1.4     1   119     1   123     1   123 0.93 [subseq from] uncharacterized protein FVRRES_04759 [Fusarium venenatum] >CEI60323.1 unnamed protein product [Fusarium venenatum]
KXX72930.1/10-173        -            164 SesA                 PF17107.5    122   2.4e-16   69.4   0.9   1   1   7.6e-19   6.2e-16   68.1   0.9     1   122     1   164     1   164 0.83 [subseq from] Vegetative incompatibility protein HET-E-1 [Madurella mycetomatis] >KXX74469.1 Vegetative incompatibility protein HET-E-1 [Madurella mycetomatis]
RYP66564.1/11-136        -            126 SesA                 PF17107.5    122   2.4e-16   69.4   0.4   1   1   3.3e-19   2.7e-16   69.3   0.4     1   122     1   126     1   126 0.98 [subseq from] hypothetical protein DL771_007717 [Monosporascus sp. 5C6A]
XP_007683132.1/7-137     -            131 SesA                 PF17107.5    122   2.4e-16   69.4   0.3   1   1   3.4e-19   2.8e-16   69.2   0.3     1   117     1   131     1   131 0.77 [subseq from] hypothetical protein COCMIDRAFT_1080 [Bipolaris oryzae ATCC 44560] >EUC50361.1 hypothetical protein COCMIDRAFT_1080 [Bipolaris oryzae ATCC 44560]
RVD84811.1/6-128         -            123 SesA                 PF17107.5    122   2.4e-16   69.4   0.4   1   1   3.3e-19   2.7e-16   69.2   0.4     1   118     1   121     1   123 0.88 [subseq from] hypothetical protein DFL_003150 [Arthrobotrys flagrans]
KFY31801.1/11-136        -            126 SesA                 PF17107.5    122   2.5e-16   69.4   0.3   1   1   3.3e-19   2.7e-16   69.2   0.3     1   122     1   126     1   126 0.98 [subseq from] hypothetical protein V493_00784 [Pseudogymnoascus sp. VKM F-4281 (FW-2241)]
EGE85243.1/4-127         -            124 SesA                 PF17107.5    122   2.5e-16   69.4   0.0   1   1   3.4e-19   2.8e-16   69.2   0.0     2   122     1   124     1   124 0.95 [subseq from] ankyrin repeat protein [Blastomyces dermatitidis ATCC 18188]
EQL31023.1/4-127         -            124 SesA                 PF17107.5    122   2.5e-16   69.4   0.0   1   1   3.4e-19   2.8e-16   69.2   0.0     2   122     1   124     1   124 0.95 [subseq from] hypothetical protein BDFG_06651 [Blastomyces dermatitidis ATCC 26199]
XP_002620515.1/4-127     -            124 SesA                 PF17107.5    122   2.5e-16   69.4   0.0   1   1   3.4e-19   2.8e-16   69.2   0.0     2   122     1   124     1   124 0.95 [subseq from] ankyrin repeat protein [Blastomyces gilchristii SLH14081] >OAT14113.1 ankyrin repeat protein [Blastomyces gilchristii SLH14081]
PGH28469.1/7-131         -            125 SesA                 PF17107.5    122   2.5e-16   69.4   0.8   1   1   3.4e-19   2.8e-16   69.2   0.8     1   121     1   125     1   125 0.93 [subseq from] hypothetical protein GX50_08791 [Emmonsia crescens]
XP_030992769.1/10-176    -            167 SesA                 PF17107.5    122   2.5e-16   69.4   0.4   1   1   4.3e-19   3.5e-16   68.9   0.4     1   122     1   167     1   167 0.84 [subseq from] uncharacterized protein E0L32_007919 [Phialemoniopsis curvata] >TPX11058.1 hypothetical protein E0L32_007919 [Phialemoniopsis curvata]
KAA8641922.1/7-129       -            123 SesA                 PF17107.5    122   2.5e-16   69.3   1.2   1   1   3.5e-19   2.8e-16   69.2   1.2     1   120     1   123     1   123 0.88 [subseq from] hypothetical protein ATNIH1004_010861 [Aspergillus tanneri]
THC97970.1/7-129         -            123 SesA                 PF17107.5    122   2.5e-16   69.3   1.2   1   1   3.5e-19   2.8e-16   69.2   1.2     1   120     1   123     1   123 0.88 [subseq from] hypothetical protein EYZ11_002540 [Aspergillus tanneri]
KFX96995.1/7-128         -            122 SesA                 PF17107.5    122   2.5e-16   69.3   0.4   1   1   3.4e-19   2.8e-16   69.2   0.4     1   122     1   122     1   122 0.90 [subseq from] hypothetical protein O988_05059 [Pseudogymnoascus sp. VKM F-3808]
RYP51983.1/8-131         -            124 SesA                 PF17107.5    122   2.5e-16   69.3   0.2   1   1   3.5e-19   2.8e-16   69.2   0.2     1   121     1   124     1   124 0.89 [subseq from] hypothetical protein DL768_002779 [Monosporascus sp. mg162]
OBS25981.1/121-240       -            120 SesA                 PF17107.5    122   2.6e-16   69.3   0.0   1   1   3.3e-19   2.7e-16   69.2   0.0     1   115     1   114     1   120 0.95 [subseq from] hypothetical protein FPOA_06511 [Fusarium poae]
RSL62638.1/10-131        -            122 SesA                 PF17107.5    122   2.6e-16   69.3   0.3   1   1   3.4e-19   2.8e-16   69.2   0.3     1   122     1   122     1   122 0.98 [subseq from] hypothetical protein CEP54_005576 [Fusarium sp. AF-8]
XP_007705116.1/8-125     -            118 SesA                 PF17107.5    122   2.6e-16   69.3   0.5   1   1   3.5e-19   2.9e-16   69.2   0.5     2   118     1   117     1   118 0.97 [subseq from] hypothetical protein COCSADRAFT_175927 [Bipolaris sorokiniana ND90Pr] >EMD59394.1 hypothetical protein COCSADRAFT_175927 [Bipolaris sorokiniana ND90Pr]
CEG05099.1/8-128         -            121 SesA                 PF17107.5    122   2.6e-16   69.3   0.1   1   1   3.7e-19     3e-16   69.1   0.1     2   116     1   118     1   120 0.93 [subseq from] unnamed protein product [Fusarium sp. FIESC_5 CS3069]
XP_024744052.1/10-138    -            129 SesA                 PF17107.5    122   2.6e-16   69.3   2.1   1   1   3.7e-19     3e-16   69.1   2.1     1   122     1   129     1   129 0.85 [subseq from] hypothetical protein K444DRAFT_489832, partial [Hyaloscypha bicolor E] >PMD67148.1 hypothetical protein K444DRAFT_489832, partial [Hyaloscypha bicolor E]
KFY06076.1/8-130         -            123 SesA                 PF17107.5    122   2.6e-16   69.3   0.5   1   1   3.6e-19     3e-16   69.1   0.5     1   119     1   122     1   123 0.91 [subseq from] hypothetical protein V491_08871, partial [Pseudogymnoascus sp. VKM F-3775]
RSL53405.1/11-132        -            122 SesA                 PF17107.5    122   2.6e-16   69.3   0.4   1   1   3.6e-19     3e-16   69.1   0.4     1   116     1   121     1   122 0.88 [subseq from] hypothetical protein CEP54_010395 [Fusarium sp. AF-8]
ODM21879.1/7-129         -            123 SesA                 PF17107.5    122   2.6e-16   69.3   0.7   1   1   3.6e-19     3e-16   69.1   0.7     1   119     1   122     1   123 0.79 [subseq from] hypothetical protein SI65_02723 [Aspergillus cristatus]
KFY32241.1/11-136        -            126 SesA                 PF17107.5    122   2.7e-16   69.3   0.4   1   1   3.6e-19   2.9e-16   69.1   0.4     1   122     1   126     1   126 0.96 [subseq from] hypothetical protein V493_00374, partial [Pseudogymnoascus sp. VKM F-4281 (FW-2241)]
RFU28955.1/75-204        -            130 SesA                 PF17107.5    122   2.7e-16   69.3   0.3   1   1   3.7e-19     3e-16   69.1   0.3     1   119     1   129     1   130 0.90 [subseq from] hypothetical protein B7463_g7392, partial [Scytalidium lignicola]
PVH85033.1/10-136        -            127 SesA                 PF17107.5    122   2.7e-16   69.3   0.1   1   1   3.6e-19     3e-16   69.1   0.1     1   122     5   127     1   127 0.91 [subseq from] hypothetical protein DL98DRAFT_63478 [Cadophora sp. DSE1049]
PNP82689.1/8-131         -            124 SesA                 PF17107.5    122   2.7e-16   69.2   2.1   1   1   3.7e-19     3e-16   69.1   2.1     2   122     1   124     1   124 0.93 [subseq from] hypothetical protein FNYG_03920 [Fusarium nygamai]
RMI99091.1/10-136        -            127 SesA                 PF17107.5    122   2.7e-16   69.2   0.0   1   1   3.7e-19     3e-16   69.1   0.0     1   122     1   127     1   127 0.90 [subseq from] hypothetical protein CDV36_016050 [Fusarium sp. AF-12]
RSL44639.1/10-136        -            127 SesA                 PF17107.5    122   2.7e-16   69.2   0.0   1   1   3.7e-19     3e-16   69.1   0.0     1   122     1   127     1   127 0.90 [subseq from] hypothetical protein CEP51_016195 [Fusarium sp. AF-3]
RSM13113.1/10-136        -            127 SesA                 PF17107.5    122   2.7e-16   69.2   0.0   1   1   3.7e-19     3e-16   69.1   0.0     1   122     1   127     1   127 0.90 [subseq from] hypothetical protein CEP52_002097 [Fusarium sp. AF-4]
KAB8227880.1/7-127       -            121 SesA                 PF17107.5    122   2.8e-16   69.2   1.8   1   1   3.8e-19   3.1e-16   69.0   1.8     1   119     1   121     1   121 0.90 [subseq from] hypothetical protein BDW43DRAFT_323428 [Aspergillus alliaceus]
KKY34004.1/10-133        -            124 SesA                 PF17107.5    122   2.8e-16   69.2   0.5   1   1   3.8e-19   3.1e-16   69.0   0.5     1   117     1   123     1   124 0.87 [subseq from] putative small s protein [Diaporthe ampelina]
XP_024740355.1/7-124     -            118 SesA                 PF17107.5    122   2.8e-16   69.2   0.5   1   1   3.8e-19   3.1e-16   69.0   0.5     1   117     1   117     1   118 0.90 [subseq from] hypothetical protein K444DRAFT_556103, partial [Hyaloscypha bicolor E] >PMD63451.1 hypothetical protein K444DRAFT_556103, partial [Hyaloscypha bicolor E]
PWW74656.1/8-136         -            129 SesA                 PF17107.5    122   2.8e-16   69.2   0.0   1   1   3.8e-19   3.1e-16   69.1   0.0     2   121     1   129     1   129 0.91 [subseq from] hypothetical protein C7212DRAFT_282956 [Tuber magnatum]
OCL08355.1/10-135        -            126 SesA                 PF17107.5    122   2.8e-16   69.2   1.9   1   1   3.8e-19   3.1e-16   69.1   1.9     1   122     1   126     1   126 0.98 [subseq from] hypothetical protein AOQ84DRAFT_406994 [Glonium stellatum]
PUU72467.1/8-136         -            129 SesA                 PF17107.5    122   2.8e-16   69.2   0.0   1   1   3.8e-19   3.1e-16   69.0   0.0     2   121     1   129     1   129 0.91 [subseq from] hypothetical protein B9Z19DRAFT_1097194 [Tuber borchii]
RSL44392.1/7-131         -            125 SesA                 PF17107.5    122   2.8e-16   69.2   1.0   1   1   3.8e-19   3.1e-16   69.0   1.0     1   119     1   124     1   125 0.86 [subseq from] hypothetical protein CEP54_014706 [Fusarium sp. AF-8]
RSL55848.1/7-131         -            125 SesA                 PF17107.5    122   2.8e-16   69.2   1.0   1   1   3.8e-19   3.1e-16   69.0   1.0     1   119     1   124     1   125 0.86 [subseq from] hypothetical protein CEP53_006983 [Fusarium sp. AF-6]
[truncated: 3,861,136 more chars]
