# Supplementary material for: Exploring a diverse world of effector domains and amyloid signaling motifs in fungal NLR proteins
Source: PLoS Comput Biol. 2022 Dec 21;18(12):e1010787. doi: 10.1371/journal.pcbi.1010787 (PMC9815663; doi:10.1371/journal.pcbi.1010787)
Supplement: S10 Data — The lists were obtained through iterative searches in NCBI “nr” starting from Pfam profiles of known NLR effector domains. (GZ) [file pcbi.1010787.s017.tar.gz › PF17109/conv_alignment.tbl]

#                                                                                --- full sequence --- -------------- this domain -------------   hmm coord   ali coord   env coord
# target name            accession   tlen query name           accession   qlen   E-value  score  bias   #  of  c-Evalue  i-Evalue  score  bias  from    to  from    to  from    to  acc description of target
#    ------------------- ---------- ----- -------------------- ---------- ----- --------- ------ ----- --- --- --------- --------- ------ ----- ----- ----- ----- ----- ----- ----- ---- ---------------------
KAA1474464.1/10-132      -            123 Goodbye              PF17109.5    122   1.2e-28  109.4   0.0   1   1   8.1e-32   1.3e-28  109.3   0.0     1   122     1   123     1   123 0.99 [subseq from] hypothetical protein DENSPDRAFT_882823 [Dentipellis sp. KUC8613]
KAA1473261.1/169-292     -            124 Goodbye              PF17109.5    122   2.3e-28  108.6   0.1   1   1   1.5e-31   2.5e-28  108.4   0.1     1   122     1   124     1   124 0.98 [subseq from] hypothetical protein DENSPDRAFT_266416 [Dentipellis sp. KUC8613]
XP_009548032.1/14-133    -            120 Goodbye              PF17109.5    122     1e-27  106.4   0.0   1   1     7e-31   1.2e-27  106.3   0.0     1   122     1   120     1   120 0.99 [subseq from] hypothetical protein HETIRDRAFT_225627, partial [Heterobasidion irregulare TC 32-1] >ETW79445.1 hypothetical protein HETIRDRAFT_225627, partial [Heterobasidion irregulare TC 32-1]
RAO66806.1/59-183        -            125 Goodbye              PF17109.5    122   2.7e-27  105.1   0.2   1   1   1.8e-30     3e-27  105.0   0.2     1   117     1   123     1   125 0.98 [subseq from] hypothetical protein BHQ10_002818 [Talaromyces amestolkiae]
TFY54295.1/173-295       -            123 Goodbye              PF17109.5    122   1.1e-26  103.2   0.1   1   1   7.1e-30   1.2e-26  103.0   0.1     1   122     1   123     1   123 0.99 [subseq from] hypothetical protein EVG20_g9764 [Dentipellis fragilis]
KAA1474506.1/10-132      -            123 Goodbye              PF17109.5    122   1.5e-26  102.7   0.1   1   1     1e-29   1.7e-26  102.5   0.1     1   122     1   123     1   123 0.99 [subseq from] hypothetical protein DENSPDRAFT_931704, partial [Dentipellis sp. KUC8613]
TFY52102.1/10-133        -            124 Goodbye              PF17109.5    122   2.3e-26  102.1   0.0   1   1   1.6e-29   2.6e-26  101.9   0.0     1   122     1   124     1   124 0.98 [subseq from] hypothetical protein EVG20_g10704, partial [Dentipellis fragilis]
TFY65174.1/169-293       -            125 Goodbye              PF17109.5    122   2.6e-26  101.9   0.0   1   1   1.8e-29   2.9e-26  101.7   0.0     1   122     1   125     1   125 0.99 [subseq from] hypothetical protein EVG20_g5695 [Dentipellis fragilis]
TVY64249.1/37-162        -            126 Goodbye              PF17109.5    122   2.8e-26  101.8   0.1   1   1   1.9e-29   3.1e-26  101.6   0.1     1   120     1   125     1   126 0.99 [subseq from] Ankyrin repeat domain-containing protein [Lachnellula suecica]
TFY51087.1/10-132        -            123 Goodbye              PF17109.5    122   4.7e-26  101.1   0.0   1   1   3.2e-29   5.2e-26  100.9   0.0     1   122     1   123     1   123 0.99 [subseq from] hypothetical protein EVG20_g11172, partial [Dentipellis fragilis]
KAB2575166.1/16-142      -            127 Goodbye              PF17109.5    122   8.7e-26  100.2   0.9   1   1   6.2e-29     1e-25  100.0   0.9     1   120     1   126     1   127 0.96 [subseq from] hypothetical protein DBV05_g6187 [Lasiodiplodia theobromae]
EQB46656.1/15-141        -            127 Goodbye              PF17109.5    122   1.5e-25   99.4   0.1   1   1     1e-28   1.7e-25   99.3   0.1     1   119     1   126     1   127 0.98 [subseq from] hypothetical protein CGLO_14288 [Colletotrichum gloeosporioides Cg-14]
THH11184.1/10-132        -            123 Goodbye              PF17109.5    122   1.8e-25   99.2   0.0   1   1   1.2e-28     2e-25   99.0   0.0     1   121     1   123     1   123 0.97 [subseq from] hypothetical protein EW146_g8129 [Bondarzewia mesenterica]
CRL24563.1/11-131        -            121 Goodbye              PF17109.5    122   2.6e-25   98.7   0.0   1   1   1.7e-28   2.9e-25   98.5   0.0     1   122     1   121     1   121 1.00 [subseq from] Tetratricopeptide-like helical [Penicillium camemberti]
TVY50567.1/27-152        -            126 Goodbye              PF17109.5    122   2.8e-25   98.6   0.4   1   1   1.9e-28   3.1e-25   98.4   0.4     1   121     1   126     1   126 0.96 [subseq from] hypothetical protein LCER1_G006425 [Lachnellula cervina]
EQB57263.1/12-139        -            128 Goodbye              PF17109.5    122   2.8e-25   98.6   0.6   1   1   1.9e-28   3.2e-25   98.4   0.6     1   122     1   128     1   128 0.97 [subseq from] hypothetical protein CGLO_02630 [Colletotrichum gloeosporioides Cg-14]
TFY58838.1/10-153        -            144 Goodbye              PF17109.5    122   3.9e-25   98.1   0.0   1   1   2.8e-28   4.6e-25   97.9   0.0     1   122     1   144     1   144 0.95 [subseq from] hypothetical protein EVG20_g8001, partial [Dentipellis fragilis]
KDN70375.1/7-133         -            127 Goodbye              PF17109.5    122     5e-25   97.7   0.7   1   1   3.4e-28   5.7e-25   97.6   0.7     1   120     1   126     1   127 0.95 [subseq from] hypothetical protein CSUB01_11090 [Colletotrichum sublineola]
THH12425.1/10-132        -            123 Goodbye              PF17109.5    122   5.2e-25   97.7   0.0   1   1   3.5e-28   5.7e-25   97.6   0.0     1   121     1   123     1   123 0.97 [subseq from] hypothetical protein EW146_g7711 [Bondarzewia mesenterica]
THW36542.1/22-141        -            120 Goodbye              PF17109.5    122   5.5e-25   97.6   0.1   1   1   3.7e-28   6.1e-25   97.5   0.1     2   122     1   120     1   120 0.98 [subseq from] hypothetical protein D6D21_08658 [Aureobasidium pullulans]
THW84532.1/22-141        -            120 Goodbye              PF17109.5    122   5.5e-25   97.6   0.1   1   1   3.7e-28   6.1e-25   97.5   0.1     2   122     1   120     1   120 0.98 [subseq from] hypothetical protein D6D15_08788 [Aureobasidium pullulans]
THY52185.1/22-141        -            120 Goodbye              PF17109.5    122   5.5e-25   97.6   0.1   1   1   3.7e-28   6.1e-25   97.5   0.1     2   122     1   120     1   120 0.98 [subseq from] hypothetical protein D6C98_05370 [Aureobasidium pullulans]
THH19284.1/234-356       -            123 Goodbye              PF17109.5    122   6.2e-25   97.5   0.0   1   1   4.2e-28   6.9e-25   97.3   0.0     1   121     1   123     1   123 0.96 [subseq from] hypothetical protein EW146_g1864 [Bondarzewia mesenterica]
KAA1475015.1/10-132      -            123 Goodbye              PF17109.5    122   6.4e-25   97.4   0.0   1   1   4.3e-28   7.1e-25   97.3   0.0     1   122     1   123     1   123 0.99 [subseq from] hypothetical protein DENSPDRAFT_932059, partial [Dentipellis sp. KUC8613]
TFY70482.1/10-134        -            125 Goodbye              PF17109.5    122   6.9e-25   97.3   0.0   1   1   4.7e-28   7.7e-25   97.1   0.0     1   122     1   125     1   125 0.98 [subseq from] hypothetical protein EVG20_g2514 [Dentipellis fragilis]
ORY16076.1/9-137         -            129 Goodbye              PF17109.5    122     7e-25   97.3   0.2   1   1   4.8e-28   7.9e-25   97.1   0.2     1   120     1   128     1   129 0.96 [subseq from] hypothetical protein BCR34DRAFT_584541 [Clohesyomyces aquaticus]
TIA53105.1/22-141        -            120 Goodbye              PF17109.5    122     7e-25   97.3   0.1   1   1   4.7e-28   7.7e-25   97.1   0.1     2   122     1   120     1   120 0.98 [subseq from] hypothetical protein D6C77_08252 [Aureobasidium pullulans]
TFY58978.1/45-167        -            123 Goodbye              PF17109.5    122   8.6e-25   97.0   0.0   1   1   5.8e-28   9.5e-25   96.9   0.0     1   122     1   123     1   123 0.99 [subseq from] hypothetical protein EVG20_g7958 [Dentipellis fragilis]
TFY56712.1/190-312       -            123 Goodbye              PF17109.5    122     9e-25   96.9   0.0   1   1     6e-28   9.9e-25   96.8   0.0     1   122     1   123     1   123 0.99 [subseq from] hypothetical protein EVG20_g8826 [Dentipellis fragilis]
KAA1474958.1/26-145      -            120 Goodbye              PF17109.5    122   9.1e-25   96.9   0.1   1   1   6.1e-28     1e-24   96.8   0.1     4   122     1   120     1   120 0.99 [subseq from] hypothetical protein DENSPDRAFT_873710, partial [Dentipellis sp. KUC8613]
KIN03133.1/21-145        -            125 Goodbye              PF17109.5    122   9.6e-25   96.8   0.6   1   1   6.5e-28   1.1e-24   96.7   0.6     1   119     1   124     1   125 0.98 [subseq from] hypothetical protein OIDMADRAFT_195741, partial [Oidiodendron maius Zn]
KXG50139.1/10-130        -            121 Goodbye              PF17109.5    122   9.9e-25   96.8   0.0   1   1   6.7e-28   1.1e-24   96.7   0.0     1   122     1   121     1   121 1.00 [subseq from] Tetratricopeptide-like helical [Penicillium griseofulvum]
THW67855.1/22-141        -            120 Goodbye              PF17109.5    122   1.3e-24   96.4   0.1   1   1   8.6e-28   1.4e-24   96.3   0.1     2   122     1   120     1   120 0.98 [subseq from] hypothetical protein D6D19_09102 [Aureobasidium pullulans]
TFY53046.1/10-132        -            123 Goodbye              PF17109.5    122   1.5e-24   96.2   0.1   1   1     1e-27   1.7e-24   96.1   0.1     1   122     1   123     1   123 0.99 [subseq from] hypothetical protein EVG20_g10292, partial [Dentipellis fragilis]
PGH03032.1/11-131        -            121 Goodbye              PF17109.5    122   1.7e-24   96.0   0.0   1   1   1.1e-27   1.9e-24   95.9   0.0     1   122     1   121     1   121 0.99 [subseq from] hypothetical protein AJ79_07464 [Helicocarpus griseus UAMH5409]
XP_029765438.1/23-141    -            119 Goodbye              PF17109.5    122   1.8e-24   96.0   0.1   1   1   1.2e-27     2e-24   95.8   0.1     3   122     1   119     1   119 0.98 [subseq from] uncharacterized protein M438DRAFT_401396 [Aureobasidium pullulans EXF-150] >KEQ89251.1 hypothetical protein M438DRAFT_401396 [Aureobasidium pullulans EXF-150]
XP_007800262.1/11-130    -            120 Goodbye              PF17109.5    122   1.9e-24   95.9   0.2   1   1   1.3e-27   2.1e-24   95.8   0.2     2   122     1   120     1   120 0.97 [subseq from] hypothetical protein EPUS_06399 [Endocarpon pusillum Z07020] >ERF74130.1 hypothetical protein EPUS_06399 [Endocarpon pusillum Z07020]
RFU31487.1/5-131         -            127 Goodbye              PF17109.5    122   1.9e-24   95.9   0.1   1   1   1.3e-27   2.1e-24   95.7   0.1     1   119     1   126     1   127 0.96 [subseq from] hypothetical protein B7463_g4857, partial [Scytalidium lignicola]
KUL87660.1/57-181        -            125 Goodbye              PF17109.5    122   2.1e-24   95.7   0.1   1   1   1.4e-27   2.4e-24   95.6   0.1     1   117     1   123     1   125 0.98 [subseq from] hypothetical protein ZTR_05799 [Talaromyces verruculosus]
RDW62024.1/22-147        -            126 Goodbye              PF17109.5    122   2.5e-24   95.5   0.0   1   1   1.7e-27   2.8e-24   95.4   0.0     1   120     1   125     1   126 0.98 [subseq from] hypothetical protein BP6252_11457 [Coleophoma cylindrospora]
VDB88225.1/14-140        -            127 Goodbye              PF17109.5    122   2.6e-24   95.4   0.1   1   1   1.8e-27   2.9e-24   95.3   0.1     1   119     1   126     1   127 0.97 [subseq from] unnamed protein product [Peniophora sp. CBMAI 1063]
TFY61174.1/10-132        -            123 Goodbye              PF17109.5    122     4e-24   94.8   0.1   1   1   2.7e-27   4.4e-24   94.7   0.1     1   122     1   123     1   123 0.99 [subseq from] hypothetical protein EVG20_g7156 [Dentipellis fragilis]
KAE8446714.1/10-141      -            132 Goodbye              PF17109.5    122   4.1e-24   94.8   0.4   1   1   2.8e-27   4.6e-24   94.6   0.4     1   120     1   131     1   132 0.93 [subseq from] hypothetical protein EG329_011758 [Venturia inaequalis]
CZR64609.1/140-273       -            134 Goodbye              PF17109.5    122   4.9e-24   94.6   0.0   1   1   3.3e-27   5.5e-24   94.4   0.0     1   122     1   134     1   134 0.98 [subseq from] uncharacterized protein PAC_14507 [Phialocephala subalpina]
OCK72892.1/12-129        -            118 Goodbye              PF17109.5    122   6.2e-24   94.2   0.2   1   1   4.2e-27   6.8e-24   94.1   0.2     4   122     1   118     1   118 0.98 [subseq from] hypothetical protein K432DRAFT_430842 [Lepidopterella palustris CBS 459.81]
RYP42504.1/91-221        -            131 Goodbye              PF17109.5    122   6.2e-24   94.2   0.2   1   1   4.3e-27     7e-24   94.1   0.2     1   122     1   131     1   131 0.98 [subseq from] hypothetical protein DL767_000192 [Monosporascus sp. MG133]
CZR60508.1/20-150        -            131 Goodbye              PF17109.5    122   6.4e-24   94.2   0.2   1   1   4.5e-27   7.3e-24   94.0   0.2     1   121     1   131     1   131 0.90 [subseq from] related to vegetatible incompatibility protein HET-E-1 [Phialocephala subalpina]
TGO55838.1/20-148        -            129 Goodbye              PF17109.5    122     8e-24   93.9   0.4   1   1   5.5e-27   9.1e-24   93.7   0.4     1   121     1   129     1   129 0.92 [subseq from] hypothetical protein BOTNAR_0236g00050 [Botryotinia narcissicola]
SMR60228.1/8-124         -            117 Goodbye              PF17109.5    122   8.3e-24   93.8   0.3   1   1   5.6e-27   9.2e-24   93.7   0.3     1   114     1   116     1   117 0.97 [subseq from] unnamed protein product [Zymoseptoria tritici ST99CH_1E4]
TFY51312.1/46-168        -            123 Goodbye              PF17109.5    122   9.4e-24   93.6   0.0   1   1   6.3e-27     1e-23   93.5   0.0     1   122     1   123     1   123 0.99 [subseq from] hypothetical protein EVG20_g11059, partial [Dentipellis fragilis]
TGO70992.1/11-139        -            129 Goodbye              PF17109.5    122   9.5e-24   93.6   0.3   1   1   6.6e-27   1.1e-23   93.4   0.3     1   121     1   129     1   129 0.91 [subseq from] hypothetical protein BELL_0635g00050 [Botrytis elliptica]
THV46387.1/20-148        -            129 Goodbye              PF17109.5    122   9.9e-24   93.6   0.3   1   1   6.8e-27   1.1e-23   93.4   0.3     1   121     1   129     1   129 0.92 [subseq from] hypothetical protein BGAL_0390g00040 [Botrytis galanthina]
OMP82705.1/23-148        -            126 Goodbye              PF17109.5    122     1e-23   93.5   0.2   1   1   6.9e-27   1.1e-23   93.4   0.2     1   119     1   125     1   126 0.98 [subseq from] hypothetical protein BK809_0007016 [Diplodia seriata]
PYI17903.1/11-131        -            121 Goodbye              PF17109.5    122   1.1e-23   93.5   0.0   1   1   7.3e-27   1.2e-23   93.3   0.0     1   122     1   121     1   121 1.00 [subseq from] hypothetical protein BO99DRAFT_444316 [Aspergillus violaceofuscus CBS 115571]
TGO19455.1/20-148        -            129 Goodbye              PF17109.5    122   1.1e-23   93.4   0.2   1   1   7.7e-27   1.3e-23   93.2   0.2     1   121     1   129     1   129 0.93 [subseq from] hypothetical protein BTUL_0004g00930 [Botrytis tulipae]
OJZ86530.1/29-152        -            124 Goodbye              PF17109.5    122   1.2e-23   93.3   0.3   1   1   7.9e-27   1.3e-23   93.2   0.3     1   120     1   123     1   124 0.99 [subseq from] hypothetical protein ASPFODRAFT_206959 [Aspergillus luchuensis CBS 106.47]
XP_025514259.1/29-152    -            124 Goodbye              PF17109.5    122   1.2e-23   93.3   0.3   1   1   7.9e-27   1.3e-23   93.2   0.3     1   120     1   123     1   124 0.99 [subseq from] hypothetical protein BO85DRAFT_47970 [Aspergillus piperis CBS 112811] >RAH56337.1 hypothetical protein BO85DRAFT_47970 [Aspergillus piperis CBS 112811]
XP_025496384.1/11-131    -            121 Goodbye              PF17109.5    122   1.2e-23   93.3   0.0   1   1   8.1e-27   1.3e-23   93.2   0.0     1   122     1   121     1   121 1.00 [subseq from] hypothetical protein BO82DRAFT_388862, partial [Aspergillus uvarum CBS 121591] >PYH86184.1 hypothetical protein BO82DRAFT_388862, partial [Aspergillus uvarum CBS 121591]
ELA25447.1/12-138        -            127 Goodbye              PF17109.5    122   1.3e-23   93.2   0.7   1   1   8.5e-27   1.4e-23   93.1   0.7     1   121     1   127     1   127 0.95 [subseq from] ankyrin repeat protein [Colletotrichum fructicola Nara gc5]
TFY72970.1/52-174        -            123 Goodbye              PF17109.5    122   1.3e-23   93.2   0.0   1   1   8.9e-27   1.5e-23   93.0   0.0     1   122     1   123     1   123 0.99 [subseq from] hypothetical protein EVG20_g53 [Dentipellis fragilis]
XP_025386700.1/29-152    -            124 Goodbye              PF17109.5    122   1.5e-23   93.0   0.2   1   1   9.9e-27   1.6e-23   92.9   0.2     1   120     1   123     1   124 0.99 [subseq from] hypothetical protein BO83DRAFT_438539 [Aspergillus eucalypticola CBS 122712] >PWY70006.1 hypothetical protein BO83DRAFT_438539 [Aspergillus eucalypticola CBS 122712]
SMQ55015.1/8-124         -            117 Goodbye              PF17109.5    122   1.6e-23   92.9   0.1   1   1   1.1e-26   1.8e-23   92.7   0.1     1   114     1   116     1   117 0.97 [subseq from] unnamed protein product [Zymoseptoria tritici ST99CH_3D7]
OCL12159.1/66-198        -            133 Goodbye              PF17109.5    122   1.7e-23   92.8   0.1   1   1   1.1e-26   1.9e-23   92.7   0.1     1   122     1   133     1   133 0.98 [subseq from] hypothetical protein AOQ84DRAFT_420820 [Glonium stellatum]
RDW58456.1/201-333       -            133 Goodbye              PF17109.5    122   1.8e-23   92.8   0.1   1   1   1.2e-26     2e-23   92.6   0.1     1   122     1   133     1   133 0.93 [subseq from] hypothetical protein BP5796_12386 [Coleophoma crateriformis]
TGO39131.1/20-148        -            129 Goodbye              PF17109.5    122     2e-23   92.6   0.3   1   1   1.4e-26   2.3e-23   92.4   0.3     1   121     1   129     1   129 0.89 [subseq from] hypothetical protein BHYA_0060g00440 [Botrytis hyacinthi]
RYP15969.1/10-136        -            127 Goodbye              PF17109.5    122     2e-23   92.6   0.1   1   1   1.4e-26   2.2e-23   92.4   0.1     1   119     1   126     1   127 0.99 [subseq from] hypothetical protein DL765_005409 [Monosporascus sp. GIB2]
SMR63338.1/8-123         -            116 Goodbye              PF17109.5    122   2.2e-23   92.5   0.3   1   1   1.5e-26   2.5e-23   92.3   0.3     1   114     1   115     1   116 0.96 [subseq from] unnamed protein product [Zymoseptoria tritici ST99CH_3D1]
SMY28680.1/8-123         -            116 Goodbye              PF17109.5    122   2.2e-23   92.5   0.3   1   1   1.5e-26   2.5e-23   92.3   0.3     1   114     1   115     1   116 0.96 [subseq from] unnamed protein product [Zymoseptoria tritici ST99CH_1A5]
XP_025505144.1/11-131    -            121 Goodbye              PF17109.5    122   2.2e-23   92.4   0.0   1   1   1.5e-26   2.4e-23   92.3   0.0     1   122     1   121     1   121 1.00 [subseq from] hypothetical protein BO66DRAFT_470494 [Aspergillus aculeatinus CBS 121060] >RAH71321.1 hypothetical protein BO66DRAFT_470494 [Aspergillus aculeatinus CBS 121060]
RYP50136.1/88-218        -            131 Goodbye              PF17109.5    122   2.2e-23   92.4   0.7   1   1   1.5e-26   2.5e-23   92.3   0.7     1   122     1   131     1   131 0.95 [subseq from] hypothetical protein DL768_004253 [Monosporascus sp. mg162]
RSL56191.1/20-143        -            124 Goodbye              PF17109.5    122   2.4e-23   92.3   0.2   1   1   1.6e-26   2.7e-23   92.2   0.2     1   118     1   123     1   124 0.97 [subseq from] hypothetical protein CEP54_008931 [Fusarium sp. AF-8]
KIK60102.1/34-155        -            122 Goodbye              PF17109.5    122   2.4e-23   92.3   0.0   1   1   1.6e-26   2.7e-23   92.2   0.0     1   119     1   121     1   122 0.98 [subseq from] hypothetical protein GYMLUDRAFT_244542 [Gymnopus luxurians FD-317 M1]
XP_025591771.1/15-140    -            126 Goodbye              PF17109.5    122   2.6e-23   92.2   0.1   1   1   1.8e-26   2.9e-23   92.0   0.1     1   121     1   126     1   126 0.98 [subseq from] uncharacterized protein FVRRES_08133 [Fusarium venenatum] >CEI68056.1 unnamed protein product [Fusarium venenatum]
XP_007302184.1/11-132    -            122 Goodbye              PF17109.5    122   2.7e-23   92.2   0.0   1   1   1.8e-26     3e-23   92.0   0.0     1   122     1   122     1   122 0.99 [subseq from] hypothetical protein STEHIDRAFT_109549 [Stereum hirsutum FP-91666 SS1] >EIM89337.1 hypothetical protein STEHIDRAFT_109549 [Stereum hirsutum FP-91666 SS1]
OQD94255.1/12-139        -            128 Goodbye              PF17109.5    122   3.1e-23   92.0   0.2   1   1   2.1e-26   3.4e-23   91.8   0.2     1   120     1   127     1   128 0.98 [subseq from] hypothetical protein PENSOL_c027G09289 [Penicillium solitum]
THY03737.1/5-131         -            127 Goodbye              PF17109.5    122   3.1e-23   92.0   0.2   1   1   2.1e-26   3.5e-23   91.8   0.2     1   119     1   127     1   127 0.96 [subseq from] hypothetical protein D6D02_08094 [Aureobasidium pullulans]
PCH02638.1/31-162        -            132 Goodbye              PF17109.5    122   3.3e-23   91.9   0.2   1   1   2.3e-26   3.8e-23   91.7   0.2     1   119     1   131     1   132 0.84 [subseq from] Hypothetical protein PENO1_036910 [Penicillium sp. 'occitanis'] >PCH09798.1 hypothetical protein PENOC_008100 [Penicillium sp. 'occitanis']
EGU77543.1/14-136        -            123 Goodbye              PF17109.5    122   3.7e-23   91.7   0.2   1   1   2.5e-26   4.2e-23   91.6   0.2     1   118     1   123     1   123 0.97 [subseq from] hypothetical protein FOXB_11946 [Fusarium oxysporum Fo5176]
EXL66681.1/14-136        -            123 Goodbye              PF17109.5    122   3.7e-23   91.7   0.2   1   1   2.5e-26   4.2e-23   91.6   0.2     1   118     1   123     1   123 0.97 [subseq from] hypothetical protein FOPG_17162 [Fusarium oxysporum f. sp. conglutinans race 2 54008]
KAA1474458.1/32-154      -            123 Goodbye              PF17109.5    122   3.9e-23   91.6   0.0   1   1   2.6e-26   4.3e-23   91.5   0.0     1   122     1   123     1   123 0.99 [subseq from] hypothetical protein DENSPDRAFT_331040 [Dentipellis sp. KUC8613]
XP_001261617.1/14-132    -            119 Goodbye              PF17109.5    122     4e-23   91.6   0.0   1   1   2.7e-26   4.4e-23   91.5   0.0     3   122     1   119     1   119 0.99 [subseq from] NACHT and TPR domain protein [Aspergillus fischeri NRRL 181] >EAW19720.1 NACHT and TPR domain protein [Aspergillus fischeri NRRL 181]
TVY44278.1/27-152        -            126 Goodbye              PF17109.5    122   4.3e-23   91.5   0.3   1   1   2.9e-26   4.8e-23   91.4   0.3     1   121     1   126     1   126 0.98 [subseq from] Vegetative incompatibility protein [Lachnellula occidentalis]
XP_009261466.1/17-143    -            127 Goodbye              PF17109.5    122   4.5e-23   91.4   1.1   1   1   3.1e-26   5.1e-23   91.3   1.1     1   120     1   126     1   127 0.95 [subseq from] hypothetical protein FPSE_10074 [Fusarium pseudograminearum CS3096] >EKJ69758.1 hypothetical protein FPSE_10074 [Fusarium pseudograminearum CS3096]
XP_007804462.1/11-133    -            123 Goodbye              PF17109.5    122   4.5e-23   91.4   0.0   1   1   3.1e-26     5e-23   91.3   0.0     1   122     1   123     1   123 0.99 [subseq from] hypothetical protein EPUS_05401 [Endocarpon pusillum Z07020] >ERF69859.1 hypothetical protein EPUS_05401 [Endocarpon pusillum Z07020]
GAM38338.1/35-166        -            132 Goodbye              PF17109.5    122   4.6e-23   91.4   0.3   1   1   3.2e-26   5.3e-23   91.2   0.3     1   119     1   131     1   132 0.84 [subseq from] hypothetical protein TCE0_033r08987 [Talaromyces cellulolyticus]
GAQ05927.1/14-132        -            119 Goodbye              PF17109.5    122   4.6e-23   91.4   0.0   1   1   3.1e-26   5.1e-23   91.3   0.0     3   122     1   119     1   119 0.99 [subseq from] hypothetical protein ALT_3248 [Aspergillus lentulus]
EMD33432.1/125-253       -            129 Goodbye              PF17109.5    122   4.7e-23   91.4   0.0   1   1   3.2e-26   5.3e-23   91.2   0.0     1   122     1   129     1   129 0.98 [subseq from] hypothetical protein CERSUDRAFT_126169 [Gelatoporia subvermispora B]
KZV62765.1/27-152        -            126 Goodbye              PF17109.5    122   4.8e-23   91.4   0.0   1   1   3.2e-26   5.3e-23   91.2   0.0     1   122     1   126     1   126 0.98 [subseq from] hypothetical protein PENSPDRAFT_692205 [Peniophora sp. CONT]
KZV67559.1/16-142        -            127 Goodbye              PF17109.5    122   4.9e-23   91.3   0.0   1   1   3.3e-26   5.4e-23   91.2   0.0     1   119     1   126     1   127 0.97 [subseq from] hypothetical protein PENSPDRAFT_48455 [Peniophora sp. CONT]
KUL82952.1/11-133        -            123 Goodbye              PF17109.5    122     5e-23   91.3   0.1   1   1   3.4e-26   5.6e-23   91.1   0.1     1   122     1   123     1   123 0.98 [subseq from] hypothetical protein ZTR_10287 [Talaromyces verruculosus]
KZV67555.1/14-140        -            127 Goodbye              PF17109.5    122   5.2e-23   91.2   0.0   1   1   3.5e-26   5.8e-23   91.1   0.0     1   119     1   126     1   127 0.96 [subseq from] hypothetical protein PENSPDRAFT_736446, partial [Peniophora sp. CONT]
XP_007784942.1/13-133    -            121 Goodbye              PF17109.5    122   5.8e-23   91.1   0.0   1   1   3.9e-26   6.5e-23   90.9   0.0     1   122     1   121     1   121 1.00 [subseq from] hypothetical protein W97_08885 [Coniosporium apollinis CBS 100218] >EON69625.1 hypothetical protein W97_08885 [Coniosporium apollinis CBS 100218]
KZV58911.1/27-151        -            125 Goodbye              PF17109.5    122   5.9e-23   91.1   0.0   1   1     4e-26   6.5e-23   90.9   0.0     1   122     1   125     1   125 0.98 [subseq from] hypothetical protein PENSPDRAFT_695665 [Peniophora sp. CONT]
XP_007710424.1/16-141    -            126 Goodbye              PF17109.5    122   6.4e-23   91.0   0.2   1   1   4.3e-26   7.1e-23   90.8   0.2     1   119     1   125     1   126 0.98 [subseq from] hypothetical protein COCCADRAFT_3519 [Bipolaris zeicola 26-R-13] >EUC35246.1 hypothetical protein COCCADRAFT_3519 [Bipolaris zeicola 26-R-13]
XP_014554989.1/16-141    -            126 Goodbye              PF17109.5    122   6.4e-23   91.0   0.2   1   1   4.3e-26   7.1e-23   90.8   0.2     1   119     1   125     1   126 0.98 [subseq from] hypothetical protein COCVIDRAFT_28035 [Bipolaris victoriae FI3] >EUN25412.1 hypothetical protein COCVIDRAFT_28035 [Bipolaris victoriae FI3]
KZV65266.1/29-154        -            126 Goodbye              PF17109.5    122   6.4e-23   91.0   0.0   1   1   4.3e-26   7.1e-23   90.8   0.0     1   122     1   126     1   126 0.98 [subseq from] hypothetical protein PENSPDRAFT_136413 [Peniophora sp. CONT]
CRL20860.1/12-139        -            128 Goodbye              PF17109.5    122   6.6e-23   90.9   0.3   1   1   4.4e-26   7.3e-23   90.8   0.3     1   120     1   127     1   128 0.98 [subseq from] Ankyrin repeat-containing domain [Penicillium camemberti]
XP_025594677.1/14-138    -            125 Goodbye              PF17109.5    122   6.8e-23   90.9   0.3   1   1   4.6e-26   7.6e-23   90.7   0.3     1   119     1   124     1   125 0.98 [subseq from] uncharacterized protein FVRRES_11040 [Fusarium venenatum] >CEI70963.1 unnamed protein product [Fusarium venenatum]
OCL08397.1/8-128         -            121 Goodbye              PF17109.5    122   6.8e-23   90.9   0.0   1   1   4.6e-26   7.5e-23   90.7   0.0     2   122     1   121     1   121 0.95 [subseq from] hypothetical protein AOQ84DRAFT_376814 [Glonium stellatum]
OCL07799.1/16-141        -            126 Goodbye              PF17109.5    122   7.1e-23   90.8   0.1   1   1   4.9e-26     8e-23   90.6   0.1     1   119     1   125     1   126 0.95 [subseq from] hypothetical protein AOQ84DRAFT_389280 [Glonium stellatum]
RDW57470.1/85-217        -            133 Goodbye              PF17109.5    122   7.7e-23   90.7   0.0   1   1   5.3e-26   8.7e-23   90.5   0.0     1   122     1   133     1   133 0.94 [subseq from] hypothetical protein BP6252_13808 [Coleophoma cylindrospora]
XP_024679144.1/14-132    -            119 Goodbye              PF17109.5    122   8.3e-23   90.6   0.0   1   1   5.6e-26   9.2e-23   90.4   0.0     3   122     1   119     1   119 0.99 [subseq from] NACHT and TPR domain protein [Aspergillus novofumigatus IBT 16806] >PKX90549.1 NACHT and TPR domain protein [Aspergillus novofumigatus IBT 16806]
XP_018189935.1/15-140    -            126 Goodbye              PF17109.5    122   8.4e-23   90.6   0.1   1   1   5.7e-26   9.4e-23   90.4   0.1     1   119     1   125     1   126 0.95 [subseq from] ankyrin [Xylona heveae TC161] >KZF24380.1 ankyrin [Xylona heveae TC161]
PYI27855.1/11-131        -            121 Goodbye              PF17109.5    122   8.5e-23   90.6   0.0   1   1   5.8e-26   9.5e-23   90.4   0.0     1   122     1   121     1   121 0.99 [subseq from] hypothetical protein BP00DRAFT_449838 [Aspergillus indologenus CBS 114.80]
OPB40358.1/22-142        -            121 Goodbye              PF17109.5    122   8.9e-23   90.5   0.1   1   1     6e-26   9.8e-23   90.4   0.1     1   121     1   121     1   121 0.98 [subseq from] hypothetical protein A0O28_0004370 [Trichoderma guizhouense]
XP_026615237.1/14-132    -            119 Goodbye              PF17109.5    122   9.1e-23   90.5   0.1   1   1   6.1e-26     1e-22   90.3   0.1     3   122     1   119     1   119 0.99 [subseq from] hypothetical protein CDV56_101171 [Aspergillus thermomutatus] >RHZ57984.1 hypothetical protein CDV56_101171 [Aspergillus thermomutatus]
KZV61419.1/27-151        -            125 Goodbye              PF17109.5    122   9.4e-23   90.4   0.0   1   1   6.4e-26     1e-22   90.3   0.0     1   121     1   125     1   125 0.97 [subseq from] hypothetical protein PENSPDRAFT_298261 [Peniophora sp. CONT]
XP_008022481.1/15-140    -            126 Goodbye              PF17109.5    122   9.8e-23   90.4   0.1   1   1   6.7e-26   1.1e-22   90.2   0.1     1   119     1   125     1   126 0.98 [subseq from] hypothetical protein SETTUDRAFT_37490 [Exserohilum turcica Et28A] >EOA89841.1 hypothetical protein SETTUDRAFT_37490 [Exserohilum turcica Et28A]
KIK49695.1/15-139        -            125 Goodbye              PF17109.5    122   9.9e-23   90.3   0.1   1   1   6.6e-26   1.1e-22   90.2   0.1     1   122     1   125     1   125 0.97 [subseq from] hypothetical protein GYMLUDRAFT_253685 [Gymnopus luxurians FD-317 M1]
GCB25021.1/29-152        -            124 Goodbye              PF17109.5    122   1.1e-22   90.2   0.4   1   1   7.3e-26   1.2e-22   90.1   0.4     1   120     1   123     1   124 0.98 [subseq from] hypothetical protein AAWM_07906 [Aspergillus awamori]
RDK44450.1/29-152        -            124 Goodbye              PF17109.5    122   1.1e-22   90.2   0.4   1   1   7.3e-26   1.2e-22   90.1   0.4     1   120     1   123     1   124 0.98 [subseq from] hypothetical protein M752DRAFT_248504 [Aspergillus phoenicis ATCC 13157]
XP_026627371.1/29-152    -            124 Goodbye              PF17109.5    122   1.1e-22   90.2   0.4   1   1   7.3e-26   1.2e-22   90.1   0.4     1   120     1   123     1   124 0.98 [subseq from] hypothetical protein BDQ94DRAFT_177849 [Aspergillus welwitschiae] >RDH34349.1 hypothetical protein BDQ94DRAFT_177849 [Aspergillus welwitschiae]
THX16596.1/25-144        -            120 Goodbye              PF17109.5    122   1.1e-22   90.1   0.0   1   1   7.7e-26   1.3e-22   90.0   0.0     2   122     1   120     1   120 0.96 [subseq from] hypothetical protein D6D13_01137 [Aureobasidium pullulans]
THX49438.1/25-144        -            120 Goodbye              PF17109.5    122   1.1e-22   90.1   0.0   1   1   7.7e-26   1.3e-22   90.0   0.0     2   122     1   120     1   120 0.96 [subseq from] hypothetical protein D6D06_08555 [Aureobasidium pullulans]
THZ30537.1/25-144        -            120 Goodbye              PF17109.5    122   1.1e-22   90.1   0.0   1   1   7.7e-26   1.3e-22   90.0   0.0     2   122     1   120     1   120 0.96 [subseq from] hypothetical protein D6C91_01136 [Aureobasidium pullulans]
RYP49664.1/14-132        -            119 Goodbye              PF17109.5    122   1.2e-22   90.0   0.0   1   1   8.2e-26   1.4e-22   89.9   0.0     3   122     1   119     1   119 0.99 [subseq from] hypothetical protein DL768_004660 [Monosporascus sp. mg162]
XP_007689799.1/16-141    -            126 Goodbye              PF17109.5    122   1.2e-22   90.0   0.2   1   1   8.4e-26   1.4e-22   89.9   0.2     1   119     1   125     1   126 0.97 [subseq from] hypothetical protein COCMIDRAFT_38402 [Bipolaris oryzae ATCC 44560] >EUC43671.1 hypothetical protein COCMIDRAFT_38402 [Bipolaris oryzae ATCC 44560]
KAA1475000.1/10-130      -            121 Goodbye              PF17109.5    122   1.3e-22   90.0   0.0   1   1   8.7e-26   1.4e-22   89.8   0.0     1   119     1   120     1   121 0.98 [subseq from] hypothetical protein DENSPDRAFT_883228 [Dentipellis sp. KUC8613]
EMD33429.1/158-286       -            129 Goodbye              PF17109.5    122   1.4e-22   89.9   0.0   1   1   9.4e-26   1.5e-22   89.7   0.0     1   122     1   129     1   129 0.98 [subseq from] hypothetical protein CERSUDRAFT_126167 [Gelatoporia subvermispora B]
KAB8074582.1/15-135      -            121 Goodbye              PF17109.5    122   1.4e-22   89.9   0.0   1   1   9.3e-26   1.5e-22   89.7   0.0     1   122     1   121     1   121 1.00 [subseq from] hypothetical protein BDV29DRAFT_173379 [Aspergillus leporis]
XP_025579681.1/13-132    -            120 Goodbye              PF17109.5    122   1.5e-22   89.8   0.0   1   1     1e-25   1.6e-22   89.6   0.0     2   122     1   120     1   120 0.99 [subseq from] NACHT and TPR domain protein [Aspergillus ibericus CBS 121593] >RAL05354.1 NACHT and TPR domain protein [Aspergillus ibericus CBS 121593]
RYP67410.1/14-132        -            119 Goodbye              PF17109.5    122   1.5e-22   89.7   0.1   1   1     1e-25   1.7e-22   89.6   0.1     3   122     1   119     1   119 0.99 [subseq from] hypothetical protein DL771_007241 [Monosporascus sp. 5C6A]
RYP08575.1/654-784       -            131 Goodbye              PF17109.5    122   1.8e-22   89.5   0.3   1   1   1.3e-25   2.1e-22   89.3   0.3     1   122     1   131     1   131 0.92 [subseq from] hypothetical protein DL764_001810 [Monosporascus ibericus]
TEY50625.1/20-148        -            129 Goodbye              PF17109.5    122   1.9e-22   89.5   0.3   1   1   1.3e-25   2.1e-22   89.3   0.3     1   121     1   129     1   129 0.88 [subseq from] hypothetical protein BOTCAL_0275g00140 [Botryotinia calthae]
TFY69792.1/199-307       -            109 Goodbye              PF17109.5    122   1.9e-22   89.4   0.1   1   1   1.2e-25     2e-22   89.3   0.1    19   122     6   109     1   109 0.95 [subseq from] hypothetical protein EVG20_g3000 [Dentipellis fragilis]
GAO86371.1/14-132        -            119 Goodbye              PF17109.5    122     2e-22   89.4   0.0   1   1   1.3e-25   2.2e-22   89.2   0.0     3   122     1   119     1   119 0.99 [subseq from] vegetative incompatibility protein HET-E-1 [Aspergillus udagawae]
KAE8444754.1/137-270     -            134 Goodbye              PF17109.5    122     2e-22   89.4   0.2   1   1   1.5e-25   2.4e-22   89.1   0.2     1   122     1   134     1   134 0.83 [subseq from] hypothetical protein EG329_014314 [Venturia inaequalis]
PKK42211.1/37-164        -            128 Goodbye              PF17109.5    122     2e-22   89.3   0.7   1   1   1.4e-25   2.3e-22   89.2   0.7     1   120     1   128     1   128 0.92 [subseq from] hypothetical protein CI102_14195 [Trichoderma harzianum]
XP_024768488.1/37-164    -            128 Goodbye              PF17109.5    122     2e-22   89.3   0.7   1   1   1.4e-25   2.3e-22   89.2   0.7     1   120     1   128     1   128 0.92 [subseq from] hypothetical protein M431DRAFT_127355 [Trichoderma harzianum CBS 226.95] >PTB48811.1 hypothetical protein M431DRAFT_127355 [Trichoderma harzianum CBS 226.95]
OCL01702.1/3-135         -            133 Goodbye              PF17109.5    122   2.1e-22   89.3   0.0   1   1   1.4e-25   2.3e-22   89.1   0.0     1   122     1   133     1   133 0.97 [subseq from] hypothetical protein AOQ84DRAFT_306174, partial [Glonium stellatum]
RYP92698.1/14-132        -            119 Goodbye              PF17109.5    122   2.2e-22   89.2   0.1   1   1   1.4e-25   2.4e-22   89.1   0.1     3   122     1   119     1   119 0.99 [subseq from] hypothetical protein DL770_001211 [Monosporascus sp. CRB-9-2]
SPB49251.1/29-152        -            124 Goodbye              PF17109.5    122   2.2e-22   89.2   0.5   1   1   1.5e-25   2.4e-22   89.1   0.5     1   120     1   123     1   124 0.98 [subseq from] unnamed protein product [Aspergillus niger]
TPR09842.1/29-152        -            124 Goodbye              PF17109.5    122   2.2e-22   89.2   0.5   1   1   1.5e-25   2.4e-22   89.1   0.5     1   120     1   123     1   124 0.98 [subseq from] L-galactonate dehydratase [Aspergillus niger]
RDW56912.1/6-131         -            126 Goodbye              PF17109.5    122   2.2e-22   89.2   0.1   1   1   1.5e-25   2.5e-22   89.1   0.1     1   121     1   126     1   126 0.99 [subseq from] hypothetical protein BP5796_12979 [Coleophoma crateriformis]
PMD42043.1/10-135        -            126 Goodbye              PF17109.5    122   2.3e-22   89.2   0.3   1   1   1.5e-25   2.5e-22   89.0   0.3     1   121     1   126     1   126 0.97 [subseq from] hypothetical protein L207DRAFT_631906 [Hyaloscypha variabilis F]
RFU26917.1/28-155        -            128 Goodbye              PF17109.5    122   2.4e-22   89.1   0.3   1   1   1.6e-25   2.6e-22   89.0   0.3     1   120     1   127     1   128 0.97 [subseq from] hypothetical protein B7463_g9416, partial [Scytalidium lignicola]
EMD36623.1/135-262       -            128 Goodbye              PF17109.5    122   2.4e-22   89.1   0.0   1   1   1.6e-25   2.7e-22   88.9   0.0     2   122     1   128     1   128 0.97 [subseq from] hypothetical protein CERSUDRAFT_124368 [Gelatoporia subvermispora B]
KIK58135.1/34-158        -            125 Goodbye              PF17109.5    122   2.5e-22   89.0   0.0   1   1   1.7e-25   2.8e-22   88.9   0.0     1   122     1   125     1   125 0.97 [subseq from] hypothetical protein GYMLUDRAFT_707482 [Gymnopus luxurians FD-317 M1]
GAM38694.1/7-131         -            125 Goodbye              PF17109.5    122   2.7e-22   88.9   0.2   1   1   1.9e-25   3.1e-22   88.8   0.2     1   119     1   124     1   125 0.97 [subseq from] hypothetical protein TCE0_033r09629 [Talaromyces cellulolyticus]
EXF84740.1/11-134        -            124 Goodbye              PF17109.5    122   2.7e-22   88.9   0.1   1   1   1.9e-25   3.1e-22   88.8   0.1     1   118     1   124     1   124 0.92 [subseq from] hypothetical protein CFIO01_13630, partial [Colletotrichum fioriniae PJ7]
RAO71367.1/35-166        -            132 Goodbye              PF17109.5    122   2.8e-22   88.9   0.3   1   1   1.9e-25   3.2e-22   88.7   0.3     1   119     1   131     1   132 0.80 [subseq from] hypothetical protein BHQ10_007379 [Talaromyces amestolkiae]
EMD34291.1/69-197        -            129 Goodbye              PF17109.5    122   2.8e-22   88.9   0.0   1   1   1.9e-25   3.1e-22   88.7   0.0     1   122     1   129     1   129 0.97 [subseq from] hypothetical protein CERSUDRAFT_125476 [Gelatoporia subvermispora B]
OCH87555.1/48-170        -            123 Goodbye              PF17109.5    122   2.8e-22   88.9   0.0   1   1   1.9e-25   3.1e-22   88.7   0.0     1   122     1   123     1   123 0.98 [subseq from] hypothetical protein OBBRIDRAFT_149093 [Obba rivulosa]
THV86780.1/22-151        -            130 Goodbye              PF17109.5    122   3.1e-22   88.8   0.1   1   1   2.1e-25   3.4e-22   88.6   0.1     2   122     1   130     1   130 0.98 [subseq from] hypothetical protein D6D29_01247 [Aureobasidium pullulans]
THW05496.1/22-151        -            130 Goodbye              PF17109.5    122   3.1e-22   88.8   0.1   1   1   2.1e-25   3.4e-22   88.6   0.1     2   122     1   130     1   130 0.98 [subseq from] hypothetical protein D6D26_02110 [Aureobasidium pullulans]
THW89453.1/22-151        -            130 Goodbye              PF17109.5    122   3.1e-22   88.8   0.1   1   1   2.1e-25   3.4e-22   88.6   0.1     2   122     1   130     1   130 0.98 [subseq from] hypothetical protein D6D18_06935 [Aureobasidium pullulans]
THX71596.1/22-151        -            130 Goodbye              PF17109.5    122   3.1e-22   88.8   0.1   1   1   2.1e-25   3.4e-22   88.6   0.1     2   122     1   130     1   130 0.98 [subseq from] hypothetical protein D6D08_05476 [Aureobasidium pullulans]
XP_009543373.1/14-136    -            123 Goodbye              PF17109.5    122   3.2e-22   88.7   0.0   1   1   2.2e-25   3.6e-22   88.5   0.0     1   122     1   123     1   123 0.97 [subseq from] hypothetical protein HETIRDRAFT_312718 [Heterobasidion irregulare TC 32-1] >ETW83595.1 hypothetical protein HETIRDRAFT_312718 [Heterobasidion irregulare TC 32-1]
PVG00856.1/129-256       -            128 Goodbye              PF17109.5    122   3.5e-22   88.6   0.1   1   1   2.3e-25   3.9e-22   88.4   0.1     1   120     1   127     1   128 0.96 [subseq from] hypothetical protein CPB86DRAFT_812717 [Serendipita vermifera 'subsp. bescii']
OJJ61018.1/18-144        -            127 Goodbye              PF17109.5    122   3.6e-22   88.5   0.1   1   1   2.4e-25     4e-22   88.4   0.1     1   121     1   127     1   127 0.98 [subseq from] hypothetical protein ASPSYDRAFT_42862, partial [Aspergillus sydowii CBS 593.65]
XP_024551699.1/20-148    -            129 Goodbye              PF17109.5    122   3.6e-22   88.5   0.1   1   1   2.5e-25   4.1e-22   88.4   0.1     1   121     1   129     1   129 0.90 [subseq from] hypothetical protein BCIN_11g02450 [Botrytis cinerea B05.10] >ATZ54933.1 hypothetical protein BCIN_11g02450 [Botrytis cinerea B05.10]
KZV62659.1/25-148        -            124 Goodbye              PF17109.5    122   3.7e-22   88.5   0.0   1   1   2.5e-25   4.1e-22   88.4   0.0     1   120     1   123     1   124 0.95 [subseq from] hypothetical protein PENSPDRAFT_739236 [Peniophora sp. CONT]
XP_022577720.1/9-123     -            115 Goodbye              PF17109.5    122   3.7e-22   88.5   0.5   1   1   2.5e-25     4e-22   88.4   0.5     2   122     1   115     1   115 0.98 [subseq from] hypothetical protein ASPZODRAFT_103600 [Penicilliopsis zonata CBS 506.65] >OJJ43210.1 hypothetical protein ASPZODRAFT_103600 [Penicilliopsis zonata CBS 506.65]
XP_003024948.1/13-132    -            120 Goodbye              PF17109.5    122   3.7e-22   88.5   0.0   1   1   2.5e-25   4.1e-22   88.4   0.0     2   122     1   120     1   120 0.99 [subseq from] NACHT and TPR domain protein [Trichophyton verrucosum HKI 0517] >EFE44337.1 NACHT and TPR domain protein [Trichophyton verrucosum HKI 0517]
KZV62942.1/27-150        -            124 Goodbye              PF17109.5    122   3.8e-22   88.5   0.0   1   1   2.5e-25   4.2e-22   88.3   0.0     1   119     1   123     1   124 0.98 [subseq from] hypothetical protein PENSPDRAFT_758344 [Peniophora sp. CONT]
THY72865.1/25-144        -            120 Goodbye              PF17109.5    122   3.8e-22   88.4   0.0   1   1   2.6e-25   4.3e-22   88.3   0.0     2   122     1   120     1   120 0.94 [subseq from] hypothetical protein D6C94_06405 [Aureobasidium pullulans]
THZ38771.1/25-144        -            120 Goodbye              PF17109.5    122   3.8e-22   88.4   0.0   1   1   2.6e-25   4.3e-22   88.3   0.0     2   122     1   120     1   120 0.94 [subseq from] hypothetical protein D6C87_07578 [Aureobasidium pullulans] >THZ55542.1 hypothetical protein D6C86_08525 [Aureobasidium pullulans]
OCK96003.1/17-128        -            112 Goodbye              PF17109.5    122   3.8e-22   88.4   0.0   1   1   2.5e-25   4.1e-22   88.4   0.0    18   122    10   112     1   112 0.95 [subseq from] hypothetical protein K441DRAFT_608632 [Cenococcum geophilum 1.58]
RFU26523.1/25-149        -            125 Goodbye              PF17109.5    122     4e-22   88.4   0.2   1   1   2.6e-25   4.4e-22   88.3   0.2     1   119     1   124     1   125 0.97 [subseq from] hypothetical protein B7463_g9825, partial [Scytalidium lignicola]
TIA16985.1/25-144        -            120 Goodbye              PF17109.5    122   4.2e-22   88.3   0.0   1   1   2.8e-25   4.6e-22   88.2   0.0     2   122     1   120     1   120 0.96 [subseq from] hypothetical protein D6C80_04215 [Aureobasidium pullulans]
CRL28473.1/9-144         -            136 Goodbye              PF17109.5    122   4.2e-22   88.3   0.1   1   1   2.9e-25   4.7e-22   88.2   0.1     1   121     1   136     1   136 0.95 [subseq from] unnamed protein product [Penicillium camemberti]
XP_031004850.1/27-140    -            114 Goodbye              PF17109.5    122   4.2e-22   88.3   0.3   1   1   2.8e-25   4.7e-22   88.2   0.3     1   109     1   114     1   114 0.94 [subseq from] Vegetative incompatibility protein HET-E-1 [Lachnellula hyalina] >TVY26062.1 Vegetative incompatibility protein HET-E-1 [Lachnellula hyalina]
KAB8276255.1/23-149      -            127 Goodbye              PF17109.5    122   4.3e-22   88.3   0.4   1   1   2.9e-25   4.7e-22   88.1   0.4     1   121     1   127     1   127 0.98 [subseq from] ankyrin repeat-containing domain protein [Aspergillus minisclerotigenes]
EMD33581.1/49-183        -            135 Goodbye              PF17109.5    122   4.4e-22   88.2   0.0   1   1   3.1e-25   5.2e-22   88.0   0.0     2   122     1   135     1   135 0.90 [subseq from] hypothetical protein CERSUDRAFT_125879 [Gelatoporia subvermispora B]
KAA1474952.1/10-132      -            123 Goodbye              PF17109.5    122   4.4e-22   88.2   0.0   1   1     3e-25   4.9e-22   88.1   0.0     1   122     1   123     1   123 0.99 [subseq from] hypothetical protein DENSPDRAFT_883194 [Dentipellis sp. KUC8613]
XP_024742614.1/29-140    -            112 Goodbye              PF17109.5    122   4.5e-22   88.2   0.1   1   1     3e-25   4.9e-22   88.1   0.1     5   122     1   112     1   112 0.97 [subseq from] hypothetical protein K444DRAFT_608277 [Hyaloscypha bicolor E] >PMD65710.1 hypothetical protein K444DRAFT_608277 [Hyaloscypha bicolor E]
XP_009542888.1/38-154    -            117 Goodbye              PF17109.5    122   4.6e-22   88.2   0.1   1   1     3e-25     5e-22   88.1   0.1     1   116     1   114     1   117 0.98 [subseq from] hypothetical protein HETIRDRAFT_309942 [Heterobasidion irregulare TC 32-1] >ETW86114.1 hypothetical protein HETIRDRAFT_309942 [Heterobasidion irregulare TC 32-1]
EDP48507.1/14-132        -            119 Goodbye              PF17109.5    122   4.8e-22   88.1   0.0   1   1   3.2e-25   5.3e-22   88.0   0.0     3   122     1   119     1   119 0.99 [subseq from] NACHT and TPR domain protein [Aspergillus fumigatus A1163]
KEY83688.1/14-132        -            119 Goodbye              PF17109.5    122   4.8e-22   88.1   0.0   1   1   3.2e-25   5.3e-22   88.0   0.0     3   122     1   119     1   119 0.99 [subseq from] hypothetical protein NACHT and TPR [Aspergillus fumigatus var. RP-2014]
KMK56263.1/14-132        -            119 Goodbye              PF17109.5    122   4.8e-22   88.1   0.0   1   1   3.2e-25   5.3e-22   88.0   0.0     3   122     1   119     1   119 0.99 [subseq from] NACHT and TPR domain-containing protein [Aspergillus fumigatus Z5]
OXN06985.1/14-132        -            119 Goodbye              PF17109.5    122   4.8e-22   88.1   0.0   1   1   3.2e-25   5.3e-22   88.0   0.0     3   122     1   119     1   119 0.99 [subseq from] hypothetical protein CDV58_04517 [Aspergillus fumigatus]
XP_748844.1/14-132       -            119 Goodbye              PF17109.5    122   4.8e-22   88.1   0.0   1   1   3.2e-25   5.3e-22   88.0   0.0     3   122     1   119     1   119 0.99 [subseq from] NACHT and TPR domain protein [Aspergillus fumigatus Af293] >EAL86806.1 NACHT and TPR domain protein [Aspergillus fumigatus Af293]
CCD47759.1/20-148        -            129 Goodbye              PF17109.5    122   4.9e-22   88.1   0.1   1   1   3.3e-25   5.5e-22   87.9   0.1     1   121     1   129     1   129 0.90 [subseq from] hypothetical protein BofuT4_P037390.1 [Botrytis cinerea T4]
EMR89734.1/11-139        -            129 Goodbye              PF17109.5    122   4.9e-22   88.1   0.1   1   1   3.3e-25   5.5e-22   87.9   0.1     1   121     1   129     1   129 0.90 [subseq from] putative ankyrin repeat protein [Botrytis cinerea BcDW1]
DAA79786.1/13-132        -            120 Goodbye              PF17109.5    122     5e-22   88.1   0.0   1   1   3.4e-25   5.5e-22   87.9   0.0     2   122     1   120     1   120 0.99 [subseq from] TPA_exp: NACHT and TPR domain protein [Trichophyton benhamiae CBS 112371]
XP_003017704.1/13-132    -            120 Goodbye              PF17109.5    122     5e-22   88.1   0.0   1   1   3.4e-25   5.5e-22   87.9   0.0     2   122     1   120     1   120 0.99 [subseq from] NACHT and TPR domain protein [Trichophyton benhamiae CBS 112371] >EFE37059.1 NACHT and TPR domain protein [Trichophyton benhamiae CBS 112371]
KZV76368.1/15-140        -            126 Goodbye              PF17109.5    122     5e-22   88.1   0.1   1   1   3.4e-25   5.6e-22   87.9   0.1     1   120     1   126     1   126 0.96 [subseq from] ankyrin [Peniophora sp. CONT]
PNP54812.1/17-143        -            127 Goodbye              PF17109.5    122   5.3e-22   88.0   2.3   1   1   3.7e-25   6.1e-22   87.8   2.3     1   120     1   126     1   127 0.91 [subseq from] hypothetical protein FNYG_15559 [Fusarium nygamai]
KIW70873.1/30-159        -            130 Goodbye              PF17109.5    122   5.6e-22   87.9   0.4   1   1     4e-25   6.5e-22   87.7   0.4     1   120     1   129     1   130 0.89 [subseq from] hypothetical protein PV04_03108 [Phialophora americana]
THY87126.1/5-131         -            127 Goodbye              PF17109.5    122   5.7e-22   87.9   0.1   1   1   3.9e-25   6.4e-22   87.7   0.1     1   119     1   127     1   127 0.95 [subseq from] hypothetical protein D6C92_08177 [Aureobasidium pullulans]
XP_025555782.1/11-136    -            126 Goodbye              PF17109.5    122   5.9e-22   87.8   0.0   1   1     4e-25   6.6e-22   87.7   0.0     1   122     1   126     1   126 0.99 [subseq from] hypothetical protein BO97DRAFT_383308 [Aspergillus homomorphus CBS 101889] >RAL16628.1 hypothetical protein BO97DRAFT_383308 [Aspergillus homomorphus CBS 101889]
KAE8392984.1/13-132      -            120 Goodbye              PF17109.5    122     6e-22   87.8   0.0   1   1     4e-25   6.7e-22   87.7   0.0     2   122     1   120     1   120 0.99 [subseq from] hypothetical protein BDV23DRAFT_181129 [Aspergillus albertensis]
RFU32262.1/679-809       -            131 Goodbye              PF17109.5    122   6.2e-22   87.8   0.3   1   1   4.3e-25     7e-22   87.6   0.3     1   122     1   131     1   131 0.92 [subseq from] hypothetical protein B7463_g4088, partial [Scytalidium lignicola]
OXN27638.1/14-132        -            119 Goodbye              PF17109.5    122   6.2e-22   87.8   0.0   1   1   4.2e-25   6.9e-22   87.6   0.0     3   122     1   119     1   119 0.99 [subseq from] hypothetical protein CDV57_02715 [Aspergillus fumigatus]
TQV96862.1/16-141        -            126 Goodbye              PF17109.5    122   6.5e-22   87.7   0.0   1   1   4.4e-25   7.3e-22   87.5   0.0     1   119     1   125     1   126 0.97 [subseq from] Ankyrin repeat-containing protein [Cordyceps javanica] >TQW08124.1 Ankyrin repeat-containing protein [Cordyceps javanica]
THH19283.1/10-132        -            123 Goodbye              PF17109.5    122   6.9e-22   87.6   0.0   1   1   4.6e-25   7.6e-22   87.5   0.0     1   121     1   123     1   123 0.96 [subseq from] hypothetical protein EW146_g1865 [Bondarzewia mesenterica]
XP_001212663.1/27-152    -            126 Goodbye              PF17109.5    122   6.9e-22   87.6   0.2   1   1   4.7e-25   7.7e-22   87.5   0.2     1   120     1   125     1   126 0.96 [subseq from] predicted protein [Aspergillus terreus NIH2624] >EAU36759.1 predicted protein [Aspergillus terreus NIH2624]
THW57137.1/22-151        -            130 Goodbye              PF17109.5    122     7e-22   87.6   0.1   1   1   4.7e-25   7.8e-22   87.4   0.1     2   122     1   130     1   130 0.98 [subseq from] hypothetical protein D6D20_08197 [Aureobasidium pullulans]
THY32433.1/22-151        -            130 Goodbye              PF17109.5    122   7.1e-22   87.6   0.1   1   1   4.8e-25     8e-22   87.4   0.1     2   122     1   130     1   130 0.98 [subseq from] hypothetical protein D6D00_01687 [Aureobasidium pullulans]
THY43001.1/26-142        -            117 Goodbye              PF17109.5    122   7.3e-22   87.5   0.1   1   1   4.9e-25     8e-22   87.4   0.1     3   119     1   116     1   117 0.95 [subseq from] hypothetical protein D6C97_09388 [Aureobasidium pullulans]
THZ35761.1/26-142        -            117 Goodbye              PF17109.5    122   7.3e-22   87.5   0.1   1   1   4.9e-25     8e-22   87.4   0.1     3   119     1   116     1   117 0.95 [subseq from] hypothetical protein D6C90_07236 [Aureobasidium pullulans]
TIA32978.1/26-142        -            117 Goodbye              PF17109.5    122   7.3e-22   87.5   0.1   1   1   4.9e-25     8e-22   87.4   0.1     3   119     1   116     1   117 0.95 [subseq from] hypothetical protein D6C78_07868 [Aureobasidium pullulans]
XP_007805751.1/11-131    -            121 Goodbye              PF17109.5    122   7.3e-22   87.5   0.0   1   1   4.9e-25   8.1e-22   87.4   0.0     1   122     1   121     1   121 0.99 [subseq from] hypothetical protein EPUS_07192 [Endocarpon pusillum Z07020] >ERF68631.1 hypothetical protein EPUS_07192 [Endocarpon pusillum Z07020]
KOC14646.1/23-149        -            127 Goodbye              PF17109.5    122   7.5e-22   87.5   0.3   1   1     5e-25   8.3e-22   87.4   0.3     1   121     1   127     1   127 0.98 [subseq from] Ankyrin domain protein [Aspergillus flavus AF70]
XP_023091962.1/23-149    -            127 Goodbye              PF17109.5    122   7.5e-22   87.5   0.3   1   1     5e-25   8.3e-22   87.4   0.3     1   121     1   127     1   127 0.98 [subseq from] unnamed protein product [Aspergillus oryzae RIB40] >BAE61764.1 unnamed protein product [Aspergillus oryzae RIB40]
EXM15090.1/14-137        -            124 Goodbye              PF17109.5    122   7.5e-22   87.5   0.1   1   1   5.1e-25   8.4e-22   87.3   0.1     1   117     1   122     1   124 0.96 [subseq from] hypothetical protein FOTG_16534 [Fusarium oxysporum f. sp. vasinfectum 25433]
OCK86125.1/15-139        -            125 Goodbye              PF17109.5    122   7.9e-22   87.4   0.1   1   1   5.2e-25   8.6e-22   87.3   0.1     1   118     1   124     1   125 0.94 [subseq from] hypothetical protein K432DRAFT_341989, partial [Lepidopterella palustris CBS 459.81]
EPS42972.1/371-484       -            114 Goodbye              PF17109.5    122     8e-22   87.4   0.0   1   1   5.2e-25   8.6e-22   87.3   0.0    10   120     3   113     1   114 0.92 [subseq from] hypothetical protein H072_3085 [Dactylellina haptotyla CBS 200.50]
OQE01985.1/14-140        -            127 Goodbye              PF17109.5    122   8.2e-22   87.4   0.3   1   1   5.5e-25   9.1e-22   87.2   0.3     1   120     1   126     1   127 0.97 [subseq from] hypothetical protein PENSOL_c003G01959 [Penicillium solitum]
RSL73510.1/107-236       -            130 Goodbye              PF17109.5    122   8.4e-22   87.4   0.1   1   1   5.9e-25   9.7e-22   87.1   0.1     1   122     1   130     1   130 0.86 [subseq from] hypothetical protein CEP51_011742 [Fusarium sp. AF-3]
RSL81484.1/107-236       -            130 Goodbye              PF17109.5    122   8.4e-22   87.4   0.1   1   1   5.9e-25   9.7e-22   87.1   0.1     1   122     1   130     1   130 0.86 [subseq from] hypothetical protein CEP52_017188 [Fusarium sp. AF-4]
RTE72080.1/107-236       -            130 Goodbye              PF17109.5    122   8.4e-22   87.4   0.1   1   1   5.9e-25   9.7e-22   87.1   0.1     1   122     1   130     1   130 0.86 [subseq from] hypothetical protein BHE90_013515 [Fusarium euwallaceae]
OJD18304.1/15-132        -            118 Goodbye              PF17109.5    122   8.4e-22   87.3   0.0   1   1   5.7e-25   9.3e-22   87.2   0.0     1   122     1   118     1   118 0.99 [subseq from] hypothetical protein AJ78_01680 [Emergomyces pasteurianus Ep9510]
OOO12247.1/23-149        -            127 Goodbye              PF17109.5    122   8.4e-22   87.3   0.3   1   1   5.7e-25   9.3e-22   87.2   0.3     1   121     1   127     1   127 0.98 [subseq from] Ankyrin repeat-containing domain-containing protein [Aspergillus oryzae]
THX79338.1/25-144        -            120 Goodbye              PF17109.5    122   8.4e-22   87.3   0.0   1   1   5.7e-25   9.4e-22   87.2   0.0     2   122     1   120     1   120 0.94 [subseq from] hypothetical protein D6D04_05225 [Aureobasidium pullulans]
RSL40105.1/107-236       -            130 Goodbye              PF17109.5    122   8.9e-22   87.3   0.1   1   1   6.2e-25     1e-21   87.1   0.1     1   122     1   130     1   130 0.86 [subseq from] hypothetical protein CEP53_013587 [Fusarium sp. AF-6]
XP_025484716.1/29-158    -            130 Goodbye              PF17109.5    122   8.9e-22   87.3   0.3   1   1   6.4e-25   1.1e-21   87.0   0.3     1   120     1   129     1   130 0.96 [subseq from] hypothetical protein BO87DRAFT_403166 [Aspergillus neoniger CBS 115656] >PYH39238.1 hypothetical protein BO87DRAFT_403166 [Aspergillus neoniger CBS 115656]
XP_025541912.1/29-158    -            130 Goodbye              PF17109.5    122   8.9e-22   87.3   0.3   1   1   6.4e-25   1.1e-21   87.0   0.3     1   120     1   129     1   130 0.96 [subseq from] hypothetical protein BO79DRAFT_190944 [Aspergillus costaricaensis CBS 115574] >RAK91077.1 hypothetical protein BO79DRAFT_190944 [Aspergillus costaricaensis CBS 115574]
RHZ55724.1/14-132        -            119 Goodbye              PF17109.5    122   8.9e-22   87.3   0.0   1   1     6e-25   9.8e-22   87.1   0.0     3   122     1   119     1   119 0.99 [subseq from] hypothetical protein CDV55_103618 [Aspergillus turcosus]
RLL95865.1/14-132        -            119 Goodbye              PF17109.5    122   8.9e-22   87.3   0.0   1   1     6e-25   9.8e-22   87.1   0.0     3   122     1   119     1   119 0.99 [subseq from] hypothetical protein CFD26_105362 [Aspergillus turcosus]
KAE8441164.1/22-145      -            124 Goodbye              PF17109.5    122   9.1e-22   87.2   0.1   1   1   6.1e-25     1e-21   87.1   0.1     1   119     1   124     1   124 0.96 [subseq from] hypothetical protein EG329_005820 [Venturia inaequalis]
ETR98850.1/37-164        -            128 Goodbye              PF17109.5    122   9.1e-22   87.2   1.5   1   1   6.2e-25     1e-21   87.1   1.5     1   120     1   128     1   128 0.92 [subseq from] hypothetical protein M419DRAFT_88145 [Trichoderma reesei RUT C-30]
GAQ43346.1/29-158        -            130 Goodbye              PF17109.5    122   9.1e-22   87.2   0.4   1   1   6.7e-25   1.1e-21   87.0   0.4     1   120     1   129     1   130 0.96 [subseq from] hypothetical protein AKAW_03224 [Aspergillus niger]
KAB8227377.1/19-142      -            124 Goodbye              PF17109.5    122   9.3e-22   87.2   0.1   1   1   6.4e-25     1e-21   87.0   0.1     1   119     1   123     1   124 0.91 [subseq from] prion-inhibition and propagation-domain-containing protein [Aspergillus alliaceus]
TVY17966.1/27-138        -            112 Goodbye              PF17109.5    122   1.1e-21   87.0   0.8   1   1   7.1e-25   1.2e-21   86.9   0.8     1   105     1   110     1   112 0.96 [subseq from] Vegetative incompatibility protein HET-E-1 [Lachnellula arida]
EZF76221.1/13-132        -            120 Goodbye              PF17109.5    122   1.1e-21   87.0   0.0   1   1   7.1e-25   1.2e-21   86.9   0.0     2   122     1   120     1   120 0.99 [subseq from] hypothetical protein H105_02371 [Trichophyton soudanense CBS 452.61]
OAL71045.1/13-132        -            120 Goodbye              PF17109.5    122   1.1e-21   87.0   0.0   1   1   7.1e-25   1.2e-21   86.9   0.0     2   122     1   120     1   120 0.99 [subseq from] hypothetical protein A7D00_4707 [Trichophyton violaceum]
XP_007841469.1/27-154    -            128 Goodbye              PF17109.5    122   1.1e-21   87.0   0.9   1   1   7.3e-25   1.2e-21   86.8   0.9     1   122     1   128     1   128 0.98 [subseq from] hypothetical protein PFICI_14697 [Pestalotiopsis fici W106-1] >ETS73751.1 hypothetical protein PFICI_14697 [Pestalotiopsis fici W106-1]
OTA95556.1/25-140        -            116 Goodbye              PF17109.5    122   1.1e-21   87.0   0.1   1   1   7.1e-25   1.2e-21   86.9   0.1     4   122     2   116     1   116 0.98 [subseq from] hypothetical protein M434DRAFT_393617 [Hypoxylon sp. CO27-5]
KOS39554.1/19-142        -            124 Goodbye              PF17109.5    122   1.1e-21   87.0   0.1   1   1   7.3e-25   1.2e-21   86.8   0.1     1   119     1   123     1   124 0.92 [subseq from] hypothetical protein ACN38_g9601 [Penicillium nordicum]
KAE8135482.1/67-201      -            135 Goodbye              PF17109.5    122   1.1e-21   87.0   0.0   1   1     8e-25   1.3e-21   86.7   0.0     1   119     1   134     1   135 0.98 [subseq from] WD40-repeat-containing domain protein [Aspergillus pseudotamarii]
XP_026632588.1/15-135    -            121 Goodbye              PF17109.5    122   1.1e-21   87.0   0.0   1   1   7.3e-25   1.2e-21   86.8   0.0     1   122     1   121     1   121 1.00 [subseq from] hypothetical protein BDQ94DRAFT_176999 [Aspergillus welwitschiae] >RDH39566.1 hypothetical protein BDQ94DRAFT_176999 [Aspergillus welwitschiae]
RDK47181.1/15-135        -            121 Goodbye              PF17109.5    122   1.1e-21   86.9   0.0   1   1   7.7e-25   1.3e-21   86.8   0.0     1   122     1   121     1   121 1.00 [subseq from] hypothetical protein M752DRAFT_317077 [Aspergillus phoenicis ATCC 13157]
XP_001401693.2/15-135    -            121 Goodbye              PF17109.5    122   1.1e-21   86.9   0.0   1   1   7.7e-25   1.3e-21   86.8   0.0     1   122     1   121     1   121 1.00 [subseq from] hypothetical protein ANI_1_1742184 [Aspergillus niger CBS 513.88]
XP_025457589.1/15-135    -            121 Goodbye              PF17109.5    122   1.1e-21   86.9   0.0   1   1   7.7e-25   1.3e-21   86.8   0.0     1   122     1   121     1   121 1.00 [subseq from] hypothetical protein BO96DRAFT_212727 [Aspergillus lacticoffeatus CBS 101883] >PYH59534.1 hypothetical protein BO96DRAFT_212727 [Aspergillus lacticoffeatus CBS 101883] >RDH20355.1 hypothetical protein M747DRAFT_295937 [Aspergillus niger ATCC 13496]
THW30929.1/25-144        -            120 Goodbye              PF17109.5    122   1.2e-21   86.9   0.0   1   1   7.7e-25   1.3e-21   86.8   0.0     2   122     1   120     1   120 0.93 [subseq from] hypothetical protein D6D22_10476 [Aureobasidium pullulans]
XP_014075354.1/16-141    -            126 Goodbye              PF17109.5    122   1.2e-21   86.9   0.4   1   1   8.1e-25   1.3e-21   86.7   0.4     1   119     1   125     1   126 0.95 [subseq from] hypothetical protein COCC4DRAFT_204287 [Bipolaris maydis ATCC 48331] >EMD97415.1 hypothetical protein COCHEDRAFT_1200120 [Bipolaris maydis C5] >ENI01445.1 hypothetical protein COCC4DRAFT_204287 [Bipolaris maydis ATCC 48331]
RPB14071.1/14-127        -            114 Goodbye              PF17109.5    122   1.2e-21   86.9   0.0   1   1   7.7e-25   1.3e-21   86.8   0.0    11   122     8   114     1   114 0.92 [subseq from] hypothetical protein P167DRAFT_604302 [Morchella conica CCBAS932]
EMD33427.1/63-191        -            129 Goodbye              PF17109.5    122   1.2e-21   86.8   0.0   1   1   8.3e-25   1.4e-21   86.7   0.0     1   122     1   129     1   129 0.95 [subseq from] hypothetical protein CERSUDRAFT_142402, partial [Gelatoporia subvermispora B]
RBQ66615.1/14-130        -            117 Goodbye              PF17109.5    122   1.2e-21   86.8   0.0   1   1   8.2e-25   1.3e-21   86.7   0.0     2   120     1   116     1   117 0.97 [subseq from] hypothetical protein FVER14953_21304 [Fusarium verticillioides]
KAE8423490.1/13-139      -            127 Goodbye              PF17109.5    122   1.3e-21   86.8   0.3   1   1   8.5e-25   1.4e-21   86.6   0.3     1   119     1   125     1   127 0.97 [subseq from] hypothetical protein BDV36DRAFT_290175 [Aspergillus pseudocaelatus]
RPB15503.1/14-129        -            116 Goodbye              PF17109.5    122   1.3e-21   86.8   0.0   1   1   8.3e-25   1.4e-21   86.7   0.0     4   120     2   115     1   116 0.94 [subseq from] hypothetical protein P167DRAFT_433526 [Morchella conica CCBAS932]
RAO66677.1/12-138        -            127 Goodbye              PF17109.5    122   1.3e-21   86.7   0.2   1   1     9e-25   1.5e-21   86.6   0.2     1   120     1   127     1   127 0.93 [subseq from] hypothetical protein BHQ10_002689 [Talaromyces amestolkiae]
XP_007830390.1/26-152    -            127 Goodbye              PF17109.5    122   1.3e-21   86.7   0.7   1   1   9.4e-25   1.6e-21   86.5   0.7     1   120     1   126     1   127 0.89 [subseq from] hypothetical protein PFICI_03618 [Pestalotiopsis fici W106-1] >ETS85593.1 hypothetical protein PFICI_03618 [Pestalotiopsis fici W106-1]
XP_001544692.1/15-132    -            118 Goodbye              PF17109.5    122   1.4e-21   86.7   0.0   1   1   9.2e-25   1.5e-21   86.5   0.0     1   122     1   118     1   118 0.99 [subseq from] conserved hypothetical protein [Histoplasma capsulatum NAm1] >EDN03874.1 conserved hypothetical protein [Histoplasma capsulatum NAm1]
KAB8070015.1/19-142      -            124 Goodbye              PF17109.5    122   1.4e-21   86.7   0.1   1   1   9.4e-25   1.5e-21   86.5   0.1     1   119     1   123     1   124 0.90 [subseq from] prion-inhibition and propagation-domain-containing protein [Aspergillus leporis]
TGO45828.1/22-142        -            121 Goodbye              PF17109.5    122   1.4e-21   86.6   0.0   1   1   9.3e-25   1.5e-21   86.5   0.0     1   121     1   121     1   121 0.99 [subseq from] hypothetical protein BCON_0362g00050 [Botryotinia convoluta]
XP_009543345.1/2-122     -            121 Goodbye              PF17109.5    122   1.4e-21   86.6   0.0   1   1   9.8e-25   1.6e-21   86.4   0.0     1   122     1   121     1   121 0.99 [subseq from] hypothetical protein HETIRDRAFT_225924, partial [Heterobasidion irregulare TC 32-1] >ETW83566.1 hypothetical protein HETIRDRAFT_225924, partial [Heterobasidion irregulare TC 32-1]
XP_024740600.1/20-133    -            114 Goodbye              PF17109.5    122   1.5e-21   86.6   0.4   1   1   9.8e-25   1.6e-21   86.4   0.4     3   122     1   114     1   114 0.98 [subseq from] hypothetical protein K444DRAFT_584612 [Hyaloscypha bicolor E] >PMD63696.1 hypothetical protein K444DRAFT_584612 [Hyaloscypha bicolor E]
EMR67027.1/11-130        -            120 Goodbye              PF17109.5    122   1.5e-21   86.5   0.1   1   1     1e-24   1.7e-21   86.4   0.1     3   122     1   120     1   120 0.94 [subseq from] putative nacht domain protein [Eutypa lata UCREL1]
RYP54147.1/14-132        -            119 Goodbye              PF17109.5    122   1.6e-21   86.5   0.0   1   1   1.1e-24   1.7e-21   86.3   0.0     3   122     1   119     1   119 0.99 [subseq from] hypothetical protein DL769_010400 [Monosporascus sp. CRB-8-3]
KZL63519.1/81-203        -            123 Goodbye              PF17109.5    122   1.6e-21   86.5   0.1   1   1   1.1e-24   1.8e-21   86.3   0.1     1   118     1   123     1   123 0.97 [subseq from] ankyrin repeat protein, partial [Colletotrichum tofieldiae]
PSN73174.1/9-131         -            123 Goodbye              PF17109.5    122   1.6e-21   86.4   0.0   1   1   1.1e-24   1.8e-21   86.3   0.0     1   122     1   123     1   123 0.98 [subseq from] hypothetical protein BS50DRAFT_672123 [Corynespora cassiicola Philippines]
CZR69307.1/10-119        -            110 Goodbye              PF17109.5    122   1.6e-21   86.4   0.0   1   1   1.1e-24   1.8e-21   86.3   0.0     5   117     1   108     1   110 0.96 [subseq from] uncharacterized protein PAC_19207 [Phialocephala subalpina]
RDW56499.1/15-140        -            126 Goodbye              PF17109.5    122   1.7e-21   86.4   0.0   1   1   1.1e-24   1.9e-21   86.2   0.0     1   119     1   125     1   126 0.97 [subseq from] hypothetical protein BP5796_13140 [Coleophoma crateriformis]
XP_025437537.1/11-135    -            125 Goodbye              PF17109.5    122   1.7e-21   86.3   0.0   1   1   1.2e-24   1.9e-21   86.2   0.0     1   122     1   125     1   125 0.99 [subseq from] hypothetical protein BO95DRAFT_374092, partial [Aspergillus brunneoviolaceus CBS 621.78] >RAH41016.1 hypothetical protein BO95DRAFT_374092, partial [Aspergillus brunneoviolaceus CBS 621.78]
OAL67678.1/13-132        -            120 Goodbye              PF17109.5    122   1.7e-21   86.3   0.0   1   1   1.2e-24   1.9e-21   86.2   0.0     2   122     1   120     1   120 0.99 [subseq from] hypothetical protein A7C99_0808 [Trichophyton rubrum]
XP_003233118.1/13-132    -            120 Goodbye              PF17109.5    122   1.7e-21   86.3   0.0   1   1   1.2e-24   1.9e-21   86.2   0.0     2   122     1   120     1   120 0.99 [subseq from] hypothetical protein TERG_06113 [Trichophyton rubrum CBS 118892] >EZF25276.1 hypothetical protein H100_02353 [Trichophyton rubrum MR850] >EZF44308.1 hypothetical protein H102_02351 [Trichophyton rubrum CBS 100081] >EZF54976.1 hypothetical protein H103_02361 [Trichophyton rubrum CBS 288.86] >EZF65576.1 hypothetical protein H104_02337 [Trichophyton rubrum CBS 289.86] >EZF86869.1 hypothetical protein H110_02357 [Trichophyton rubrum MR1448] >EZG19197.1 hypothetical protein H107_02433 [Trichophyton rubrum CBS 202.88] >KDB36070.1 hypothetical protein H112_02352 [Trichophyton rubrum D6] >KMQ42284.1 hypothetical protein HL42_7035 [Trichophyton rubrum]
THX33193.1/22-151        -            130 Goodbye              PF17109.5    122   1.8e-21   86.3   0.1   1   1   1.2e-24     2e-21   86.1   0.1     2   122     1   130     1   130 0.98 [subseq from] hypothetical protein D6D12_01670 [Aureobasidium pullulans]
OKP12650.1/38-164        -            127 Goodbye              PF17109.5    122   1.8e-21   86.3   0.1   1   1   1.2e-24     2e-21   86.2   0.1     1   120     1   126     1   127 0.95 [subseq from] hypothetical protein PENSUB_1743 [Penicillium subrubescens]
KIM99246.1/8-133         -            126 Goodbye              PF17109.5    122   1.8e-21   86.3   0.2   1   1   1.2e-24     2e-21   86.1   0.2     1   119     1   125     1   126 0.97 [subseq from] hypothetical protein OIDMADRAFT_65994, partial [Oidiodendron maius Zn]
XP_001273505.1/14-132    -            119 Goodbye              PF17109.5    122   1.8e-21   86.3   0.0   1   1   1.2e-24     2e-21   86.1   0.0     3   122     1   119     1   119 0.99 [subseq from] NACHT and TPR domain protein [Aspergillus clavatus NRRL 1] >EAW12079.1 NACHT and TPR domain protein [Aspergillus clavatus NRRL 1]
XP_025565937.1/29-163    -            135 Goodbye              PF17109.5    122   1.9e-21   86.2   0.2   1   1   1.3e-24   2.2e-21   86.0   0.2     1   120     1   134     1   135 0.98 [subseq from] hypothetical protein BO88DRAFT_433098 [Aspergillus vadensis CBS 113365] >PYH72143.1 hypothetical protein BO88DRAFT_433098 [Aspergillus vadensis CBS 113365]
EZF32109.1/13-132        -            120 Goodbye              PF17109.5    122   1.9e-21   86.2   0.0   1   1   1.3e-24   2.1e-21   86.0   0.0     2   122     1   120     1   120 0.99 [subseq from] hypothetical protein H101_04299 [Trichophyton interdigitale H6] >KDB26516.1 hypothetical protein H109_01679 [Trichophyton interdigitale MR816]
GBF61984.1/13-132        -            120 Goodbye              PF17109.5    122   1.9e-21   86.2   0.0   1   1   1.3e-24   2.1e-21   86.0   0.0     2   122     1   120     1   120 0.99 [subseq from] hypothetical protein TMEN_4507 [Trichophyton mentagrophytes]
CVL08160.1/17-143        -            127 Goodbye              PF17109.5    122     2e-21   86.1   2.0   1   1   1.4e-24   2.3e-21   86.0   2.0     1   120     1   126     1   127 0.90 [subseq from] related to ankyrin 1 [Fusarium proliferatum]
KZL74993.1/9-133         -            125 Goodbye              PF17109.5    122     2e-21   86.1   0.2   1   1   1.4e-24   2.2e-21   86.0   0.2     1   118     1   125     1   125 0.97 [subseq from] ankyrin repeat protein, partial [Colletotrichum tofieldiae]
EWC46299.1/10-130        -            121 Goodbye              PF17109.5    122     2e-21   86.1   0.0   1   1   1.3e-24   2.2e-21   86.0   0.0     2   120     1   120     1   121 0.97 [subseq from] hypothetical protein DRE_04470 [Drechslerella stenobrocha 248]
KAB8238058.1/13-132      -            120 Goodbye              PF17109.5    122   2.1e-21   86.1   0.0   1   1   1.4e-24   2.3e-21   85.9   0.0     2   122     1   120     1   120 0.99 [subseq from] hypothetical protein BDW43DRAFT_262960 [Aspergillus alliaceus]
KAE8356745.1/11-131      -            121 Goodbye              PF17109.5    122   2.1e-21   86.1   0.0   1   1   1.4e-24   2.3e-21   85.9   0.0     1   122     1   121     1   121 1.00 [subseq from] tetratricopeptide repeat domain protein [Aspergillus coremiiformis]
XP_024724293.1/79-211    -            133 Goodbye              PF17109.5    122   2.1e-21   86.1   0.0   1   1   1.4e-24   2.4e-21   85.9   0.0     1   122     1   133     1   133 0.95 [subseq from] hypothetical protein M430DRAFT_205527 [Amorphotheca resinae ATCC 22711] >PSS25694.1 hypothetical protein M430DRAFT_205527 [Amorphotheca resinae ATCC 22711]
RFU33960.1/34-158        -            125 Goodbye              PF17109.5    122   2.1e-21   86.0   0.2   1   1   1.4e-24   2.4e-21   85.9   0.2     1   118     1   124     1   125 0.98 [subseq from] hypothetical protein B7463_g2386, partial [Scytalidium lignicola]
OQE87185.1/14-140        -            127 Goodbye              PF17109.5    122   2.1e-21   86.0   0.3   1   1   1.4e-24   2.3e-21   85.9   0.3     1   120     1   126     1   127 0.98 [subseq from] hypothetical protein PENNAL_c0020G03071 [Penicillium nalgiovense]
VDB88233.1/14-142        -            129 Goodbye              PF17109.5    122   2.2e-21   86.0   0.0   1   1   1.5e-24   2.4e-21   85.9   0.0     1   119     1   128     1   129 0.93 [subseq from] unnamed protein product [Peniophora sp. CBMAI 1063]
XP_025400571.1/15-136    -            122 Goodbye              PF17109.5    122   2.2e-21   86.0   0.0   1   1   1.5e-24   2.4e-21   85.9   0.0     1   122     1   122     1   122 0.99 [subseq from] hypothetical protein BO70DRAFT_423185 [Aspergillus heteromorphus CBS 117.55] >PWY86019.1 hypothetical protein BO70DRAFT_423185 [Aspergillus heteromorphus CBS 117.55]
OAA82015.1/99-228        -            130 Goodbye              PF17109.5    122   2.2e-21   86.0   0.2   1   1   1.5e-24   2.5e-21   85.8   0.2     1   122     1   130     1   130 0.95 [subseq from] Ankyrin repeat-containing domain protein [Cordyceps confragosa RCEF 1005]
PGH12593.1/13-132        -            120 Goodbye              PF17109.5    122   2.2e-21   86.0   0.0   1   1   1.5e-24   2.5e-21   85.8   0.0     2   122     1   120     1   120 0.99 [subseq from] hypothetical protein AJ80_06651 [Polytolypa hystricis UAMH7299]
RBA22339.1/17-143        -            127 Goodbye              PF17109.5    122   2.3e-21   86.0   2.2   1   1   1.6e-24   2.6e-21   85.8   2.2     1   120     1   126     1   127 0.91 [subseq from] hypothetical protein FPRO05_00686 [Fusarium proliferatum]
RKL34167.1/17-143        -            127 Goodbye              PF17109.5    122   2.3e-21   86.0   2.2   1   1   1.6e-24   2.6e-21   85.8   2.2     1   120     1   126     1   127 0.91 [subseq from] hypothetical protein BFJ72_g9654 [Fusarium proliferatum]
OJJ71800.1/29-152        -            124 Goodbye              PF17109.5    122   2.3e-21   85.9   0.3   1   1   1.5e-24   2.5e-21   85.8   0.3     1   120     1   123     1   124 0.98 [subseq from] hypothetical protein ASPBRDRAFT_195948 [Aspergillus brasiliensis CBS 101740]
EEH08288.1/15-132        -            118 Goodbye              PF17109.5    122   2.3e-21   85.9   0.0   1   1   1.6e-24   2.6e-21   85.8   0.0     1   122     1   118     1   118 0.97 [subseq from] conserved hypothetical protein [Histoplasma capsulatum G186AR]
XP_024751924.1/37-165    -            129 Goodbye              PF17109.5    122   2.3e-21   85.9   1.9   1   1   1.6e-24   2.6e-21   85.8   1.9     1   121     1   129     1   129 0.92 [subseq from] hypothetical protein BBK36DRAFT_49405 [Trichoderma citrinoviride] >PTB68604.1 hypothetical protein BBK36DRAFT_49405 [Trichoderma citrinoviride]
KOS40937.1/9-144         -            136 Goodbye              PF17109.5    122   2.3e-21   85.9   0.1   1   1   1.6e-24   2.6e-21   85.8   0.1     1   121     1   136     1   136 0.94 [subseq from] hypothetical protein ACN38_g8206 [Penicillium nordicum]
PCG95568.1/32-156        -            125 Goodbye              PF17109.5    122   2.4e-21   85.9   0.3   1   1   1.7e-24   2.7e-21   85.7   0.3     1   119     1   124     1   125 0.93 [subseq from] Hypothetical protein PENO1_072790 [Penicillium sp. 'occitanis'] >PCG95667.1 hypothetical protein PENOC_076500 [Penicillium sp. 'occitanis']
GAD99790.1/12-138        -            127 Goodbye              PF17109.5    122   2.4e-21   85.9   0.1   1   1   1.6e-24   2.7e-21   85.7   0.1     1   120     1   127     1   127 0.95 [subseq from] hypothetical protein AOR_1_288124 [Byssochlamys spectabilis No. 5]
KAB8201904.1/28-147      -            120 Goodbye              PF17109.5    122   2.4e-21   85.9   0.0   1   1   1.6e-24   2.7e-21   85.7   0.0     2   122     1   120     1   120 0.99 [subseq from] hypothetical protein BDV34DRAFT_201852 [Aspergillus parasiticus]
TGO51237.1/11-139        -            129 Goodbye              PF17109.5    122   2.5e-21   85.8   0.2   1   1   1.8e-24     3e-21   85.6   0.2     1   121     1   129     1   129 0.87 [subseq from] hypothetical protein BCON_0166g00240 [Botryotinia convoluta]
RSL67895.1/45-176        -            132 Goodbye              PF17109.5    122   2.5e-21   85.8   0.4   1   1   1.7e-24   2.8e-21   85.6   0.4     1   122     1   132     1   132 0.94 [subseq from] hypothetical protein CEP53_002815 [Fusarium sp. AF-6]
ELQ43231.1/35-162        -            128 Goodbye              PF17109.5    122   2.6e-21   85.8   0.2   1   1   1.7e-24   2.9e-21   85.6   0.2     1   119     1   127     1   128 0.98 [subseq from] ankyrin repeat and SOCS box protein 7 [Pyricularia oryzae Y34] >ELQ70362.1 ankyrin repeat and SOCS box protein 7 [Pyricularia oryzae P131]
QBZ58455.1/35-162        -            128 Goodbye              PF17109.5    122   2.6e-21   85.8   0.2   1   1   1.7e-24   2.9e-21   85.6   0.2     1   119     1   127     1   128 0.98 [subseq from] hypothetical protein PoMZ_03408 [Pyricularia oryzae]
XP_003711680.1/35-162    -            128 Goodbye              PF17109.5    122   2.6e-21   85.8   0.2   1   1   1.7e-24   2.9e-21   85.6   0.2     1   119     1   127     1   128 0.98 [subseq from] ankyrin repeat and SOCS box protein 7 [Pyricularia oryzae 70-15] >EHA51873.1 ankyrin repeat and SOCS box protein 7 [Pyricularia oryzae 70-15]
TIA60608.1/25-144        -            120 Goodbye              PF17109.5    122   2.6e-21   85.8   0.0   1   1   1.8e-24   2.9e-21   85.6   0.0     2   122     1   120     1   120 0.94 [subseq from] hypothetical protein D6C76_10289 [Aureobasidium pullulans]
RYO63735.1/32-147        -            116 Goodbye              PF17109.5    122   2.6e-21   85.8   0.0   1   1   1.7e-24   2.9e-21   85.6   0.0     2   120     1   116     1   116 0.97 [subseq from] hypothetical protein AA0116_g4050 [Alternaria tenuissima]
RMJ06853.1/107-236       -            130 Goodbye              PF17109.5    122   2.7e-21   85.7   0.1   1   1   1.9e-24   3.1e-21   85.5   0.1     1   122     1   130     1   130 0.86 [subseq from] hypothetical protein CDV36_013538 [Fusarium sp. AF-12]
RSM05948.1/107-236       -            130 Goodbye              PF17109.5    122   2.7e-21   85.7   0.1   1   1   1.9e-24   3.1e-21   85.5   0.1     1   122     1   130     1   130 0.86 [subseq from] hypothetical protein CDV31_009370 [Fusarium ambrosium]
XP_009542889.1/2-133     -            132 Goodbye              PF17109.5    122   2.7e-21   85.7   0.1   1   1   4.5e-24   7.5e-21   84.3   0.1     8   119     1   132     1   132 0.89 [subseq from] hypothetical protein HETIRDRAFT_167664 [Heterobasidion irregulare TC 32-1] >ETW86115.1 hypothetical protein HETIRDRAFT_167664 [Heterobasidion irregulare TC 32-1]
EXK30749.1/17-143        -            127 Goodbye              PF17109.5    122   2.7e-21   85.7   2.8   1   1   1.9e-24   3.1e-21   85.5   2.8     1   120     1   126     1   127 0.91 [subseq from] hypothetical protein FOMG_13527 [Fusarium oxysporum f. sp. melonis 26406]
RYP93380.1/11-128        -            118 Goodbye              PF17109.5    122   2.7e-21   85.7   0.0   1   1   1.8e-24     3e-21   85.6   0.0     2   122     1   118     1   118 0.97 [subseq from] hypothetical protein DL770_000423 [Monosporascus sp. CRB-9-2]
KAB8217583.1/13-132      -            120 Goodbye              PF17109.5    122   2.7e-21   85.7   0.0   1   1   1.8e-24     3e-21   85.6   0.0     2   122     1   120     1   120 0.99 [subseq from] hypothetical protein BDV33DRAFT_206214 [Aspergillus novoparasiticus]
RYP28744.1/25-142        -            118 Goodbye              PF17109.5    122   2.8e-21   85.7   0.0   1   1   1.9e-24   3.1e-21   85.5   0.0     2   122     1   118     1   118 0.97 [subseq from] hypothetical protein DL767_007087 [Monosporascus sp. MG133]
XP_025455621.1/29-155    -            127 Goodbye              PF17109.5    122   2.8e-21   85.6   0.0   1   1   1.9e-24   3.1e-21   85.5   0.0     1   118     1   127     1   127 0.95 [subseq from] hypothetical protein BO96DRAFT_260966 [Aspergillus lacticoffeatus CBS 101883] >PYH57566.1 hypothetical protein BO96DRAFT_260966 [Aspergillus lacticoffeatus CBS 101883]
RSL43908.1/74-205        -            132 Goodbye              PF17109.5    122   2.8e-21   85.6   0.1   1   1   1.9e-24   3.2e-21   85.5   0.1     1   122     1   132     1   132 0.96 [subseq from] hypothetical protein CEP54_014900 [Fusarium sp. AF-8]
EGE00126.1/13-132        -            120 Goodbye              PF17109.5    122   2.9e-21   85.6   0.0   1   1   1.9e-24   3.2e-21   85.5   0.0     2   122     1   120     1   120 0.99 [subseq from] hypothetical protein TESG_07448 [Trichophyton tonsurans CBS 112818]
EGE05253.1/13-132        -            120 Goodbye              PF17109.5    122   2.9e-21   85.6   0.0   1   1   1.9e-24   3.2e-21   85.5   0.0     2   122     1   120     1   120 0.99 [subseq from] NACHT and TPR domain-containing protein [Trichophyton equinum CBS 127.97]
XP_025594527.1/100-228   -            129 Goodbye              PF17109.5    122   2.9e-21   85.6   0.1   1   1     2e-24   3.2e-21   85.5   0.1     1   122     1   129     1   129 0.99 [subseq from] uncharacterized protein FVRRES_10890 [Fusarium venenatum] >CEI70813.1 unnamed protein product [Fusarium venenatum]
EXL41658.1/17-143        -            127 Goodbye              PF17109.5    122   2.9e-21   85.6   3.5   1   1     2e-24   3.3e-21   85.4   3.5     1   120     1   126     1   127 0.92 [subseq from] hypothetical protein FOCG_15825 [Fusarium oxysporum f. sp. radicis-lycopersici 26381]
OTB12629.1/13-129        -            117 Goodbye              PF17109.5    122     3e-21   85.6   0.0   1   1     2e-24   3.3e-21   85.4   0.0     2   122     1   117     1   117 0.97 [subseq from] hypothetical protein K445DRAFT_65837 [Daldinia sp. EC12]
GAQ39283.1/6-132         -            127 Goodbye              PF17109.5    122     3e-21   85.6   0.0   1   1     2e-24   3.3e-21   85.4   0.0     1   118     1   127     1   127 0.91 [subseq from] unnamed protein product [Aspergillus niger]
OQD62738.1/9-144         -            136 Goodbye              PF17109.5    122     3e-21   85.5   0.1   1   1   2.1e-24   3.4e-21   85.4   0.1     1   121     1   136     1   136 0.94 [subseq from] hypothetical protein PENPOL_c011G02956 [Penicillium polonicum]
GAA85110.1/29-158        -            130 Goodbye              PF17109.5    122   3.1e-21   85.5   0.4   1   1   2.3e-24   3.7e-21   85.3   0.4     1   120     1   129     1   130 0.96 [subseq from] hypothetical protein AKAW_03224 [Aspergillus kawachii IFO 4308]
KAE8327224.1/13-132      -            120 Goodbye              PF17109.5    122   3.1e-21   85.5   0.0   1   1   2.1e-24   3.4e-21   85.4   0.0     2   122     1   120     1   120 0.99 [subseq from] hypothetical protein BDV39DRAFT_205080 [Aspergillus sergii]
KLJ08852.1/14-131        -            118 Goodbye              PF17109.5    122   3.1e-21   85.5   0.0   1   1   2.1e-24   3.5e-21   85.4   0.0     1   122     1   118     1   118 0.99 [subseq from] hypothetical protein EMPG_15719 [Blastomyces silverae]
RXG44854.1/15-139        -            125 Goodbye              PF17109.5    122   3.1e-21   85.5   0.1   1   1   2.1e-24   3.5e-21   85.4   0.1     1   118     1   125     1   125 0.96 [subseq from] hypothetical protein VDGE_30298 [Verticillium dahliae]
XP_028492607.1/15-139    -            125 Goodbye              PF17109.5    122   3.1e-21   85.5   0.1   1   1   2.1e-24   3.5e-21   85.4   0.1     1   118     1   125     1   125 0.96 [subseq from] hypothetical protein D7B24_000465 [Verticillium nonalfalfae] >RNJ54449.1 hypothetical protein D7B24_000465 [Verticillium nonalfalfae]
XP_659626.1/19-142       -            124 Goodbye              PF17109.5    122   3.2e-21   85.5   0.1   1   1   2.2e-24   3.6e-21   85.3   0.1     1   119     1   123     1   124 0.91 [subseq from] hypothetical protein AN2022.2 [Aspergillus nidulans FGSC A4] >EAA64854.1 hypothetical protein AN2022.2 [Aspergillus nidulans FGSC A4] >CBF86028.1 TPA: conserved hypothetical protein [Aspergillus nidulans FGSC A4]
KFY17970.1/12-138        -            127 Goodbye              PF17109.5    122   3.2e-21   85.5   0.0   1   1   2.2e-24   3.6e-21   85.3   0.0     1   120     1   126     1   127 0.95 [subseq from] hypothetical protein V492_00220, partial [Pseudogymnoascus sp. VKM F-4246]
THX74208.1/26-144        -            119 Goodbye              PF17109.5    122   3.2e-21   85.5   0.0   1   1   2.2e-24   3.6e-21   85.3   0.0     3   122     1   119     1   119 0.93 [subseq from] hypothetical protein D6D05_07076 [Aureobasidium pullulans]
RKK19466.1/26-140        -            115 Goodbye              PF17109.5    122   3.2e-21   85.4   0.0   1   1   2.2e-24   3.6e-21   85.3   0.0     2   122     1   115     1   115 0.98 [subseq from] hypothetical protein BFJ65_g6188 [Fusarium oxysporum f. sp. cepae] >RKK38324.1 hypothetical protein BFJ67_g11928 [Fusarium oxysporum f. sp. cepae] >RKK40355.1 hypothetical protein BFJ66_g11558 [Fusarium oxysporum f. sp. cepae]
RKK93676.1/26-140        -            115 Goodbye              PF17109.5    122   3.2e-21   85.4   0.0   1   1   2.2e-24   3.6e-21   85.3   0.0     2   122     1   115     1   115 0.98 [subseq from] hypothetical protein BFJ71_g9470 [Fusarium oxysporum]
KAE8313417.1/13-132      -            120 Goodbye              PF17109.5    122   3.3e-21   85.4   0.0   1   1   2.2e-24   3.6e-21   85.3   0.0     2   122     1   120     1   120 0.99 [subseq from] hypothetical protein BDV41DRAFT_588090 [Aspergillus transmontanensis]
KJK60827.1/190-309       -            120 Goodbye              PF17109.5    122   3.3e-21   85.4   0.0   1   1   2.2e-24   3.6e-21   85.3   0.0     2   122     1   120     1   120 0.99 [subseq from] TPR like protein [Aspergillus parasiticus SU-1]
RPB06631.1/258-385       -            128 Goodbye              PF17109.5    122   3.3e-21   85.4   0.1   1   1   2.2e-24   3.6e-21   85.3   0.1     1   122     1   128     1   128 0.99 [subseq from] hypothetical protein P167DRAFT_580246 [Morchella conica CCBAS932]
OQD92527.1/19-142        -            124 Goodbye              PF17109.5    122   3.3e-21   85.4   0.1   1   1   2.2e-24   3.7e-21   85.3   0.1     1   119     1   123     1   124 0.89 [subseq from] hypothetical protein PENSOL_c040G07835 [Penicillium solitum]
RSL91406.1/14-128        -            115 Goodbye              PF17109.5    122   3.3e-21   85.4   0.0   1   1   2.2e-24   3.7e-21   85.3   0.0     4   120     2   115     1   115 0.97 [subseq from] hypothetical protein CEP51_000286 [Fusarium sp. AF-3]
RSL98170.1/14-128        -            115 Goodbye              PF17109.5    122   3.3e-21   85.4   0.0   1   1   2.2e-24   3.7e-21   85.3   0.0     4   120     2   115     1   115 0.97 [subseq from] hypothetical protein CDV31_012704 [Fusarium ambrosium]
EIT81911.1/23-149        -            127 Goodbye              PF17109.5    122   3.4e-21   85.4   0.3   1   1   2.3e-24   3.7e-21   85.3   0.3     1   121     1   127     1   127 0.98 [subseq from] hypothetical protein Ao3042_01539 [Aspergillus oryzae 3.042] >KDE77290.1 hypothetical protein AO1008_03256 [Aspergillus oryzae 100-8]
KAB8242827.1/23-149      -            127 Goodbye              PF17109.5    122   3.4e-21   85.4   0.3   1   1   2.3e-24   3.7e-21   85.3   0.3     1   121     1   127     1   127 0.98 [subseq from] ankyrin repeat-containing domain protein [Aspergillus parvisclerotigenus]
RAQ69120.1/23-149        -            127 Goodbye              PF17109.5    122   3.4e-21   85.4   0.3   1   1   2.3e-24   3.7e-21   85.3   0.3     1   121     1   127     1   127 0.98 [subseq from] Ankyrin domain protein [Aspergillus flavus] >RAQ77931.1 Ankyrin domain protein [Aspergillus flavus]
RMZ44918.1/23-149        -            127 Goodbye              PF17109.5    122   3.4e-21   85.4   0.3   1   1   2.3e-24   3.7e-21   85.3   0.3     1   121     1   127     1   127 0.98 [subseq from] Ankyrin domain protein [Aspergillus flavus]
KAA8895842.1/8-127       -            120 Goodbye              PF17109.5    122   3.5e-21   85.4   0.0   1   1   2.3e-24   3.8e-21   85.2   0.0     4   122     2   120     1   120 0.92 [subseq from] ankyrin repeat-containing domain protein [Sphaerosporella brunnea]
RAO68956.1/21-143        -            123 Goodbye              PF17109.5    122   3.5e-21   85.3   0.4   1   1   2.4e-24     4e-21   85.2   0.4     1   118     1   123     1   123 0.96 [subseq from] hypothetical protein BHQ10_004968 [Talaromyces amestolkiae]
CZR65219.1/8-125         -            118 Goodbye              PF17109.5    122   3.7e-21   85.3   0.0   1   1   2.5e-24   4.1e-21   85.1   0.0     4   119     2   118     1   118 0.95 [subseq from] related to vegetatible incompatibility protein HET-E-1 [Phialocephala subalpina]
OQD71814.1/19-142        -            124 Goodbye              PF17109.5    122   3.7e-21   85.3   0.1   1   1   2.5e-24   4.2e-21   85.1   0.1     1   119     1   123     1   124 0.90 [subseq from] hypothetical protein PENPOL_c001G01933 [Penicillium polonicum]
RDK39256.1/6-133         -            128 Goodbye              PF17109.5    122   3.9e-21   85.2   0.0   1   1   2.6e-24   4.3e-21   85.1   0.0     1   118     1   127     1   128 0.95 [subseq from] hypothetical protein M752DRAFT_53696 [Aspergillus phoenicis ATCC 13157]
GAQ09896.1/19-142        -            124 Goodbye              PF17109.5    122   3.9e-21   85.2   0.1   1   1   2.7e-24   4.4e-21   85.0   0.1     1   119     1   123     1   124 0.91 [subseq from] heterokaryon incompatibility protein s [Aspergillus lentulus]
PGH00149.1/14-131        -            118 Goodbye              PF17109.5    122   4.2e-21   85.1   0.0   1   1   2.8e-24   4.6e-21   85.0   0.0     1   122     1   118     1   118 0.99 [subseq from] hypothetical protein GX51_05962 [Blastomyces parvus]
KIV83969.1/19-140        -            122 Goodbye              PF17109.5    122   4.2e-21   85.1   0.0   1   1   2.8e-24   4.6e-21   85.0   0.0     3   122     1   122     1   122 0.96 [subseq from] hypothetical protein PV11_05949 [Exophiala sideris]
OWY53114.1/32-147        -            116 Goodbye              PF17109.5    122   4.3e-21   85.1   0.0   1   1   2.9e-24   4.7e-21   84.9   0.0     2   120     1   116     1   116 0.97 [subseq from] hypothetical protein AALT_g3479 [Alternaria alternata]
RYN59065.1/32-147        -            116 Goodbye              PF17109.5    122   4.3e-21   85.1   0.0   1   1   2.9e-24   4.7e-21   84.9   0.0     2   120     1   116     1   116 0.97 [subseq from] hypothetical protein AA0114_g1859 [Alternaria tenuissima]
RYN79505.1/32-147        -            116 Goodbye              PF17109.5    122   4.3e-21   85.1   0.0   1   1   2.9e-24   4.7e-21   84.9   0.0     2   120     1   116     1   116 0.97 [subseq from] hypothetical protein AA0117_g3494 [Alternaria alternata]
XP_024742477.1/141-273   -            133 Goodbye              PF17109.5    122   4.3e-21   85.1   0.0   1   1     3e-24   4.9e-21   84.9   0.0     1   122     1   133     1   133 0.94 [subseq from] hypothetical protein K444DRAFT_659768 [Hyaloscypha bicolor E] >PMD65573.1 hypothetical protein K444DRAFT_659768 [Hyaloscypha bicolor E]
XP_018032748.1/13-138    -            126 Goodbye              PF17109.5    122   4.4e-21   85.0   0.1   1   1     3e-24   4.9e-21   84.9   0.1     1   119     1   125     1   126 0.96 [subseq from] hypothetical protein CC84DRAFT_1220711 [Paraphaeosphaeria sporulosa] >OAG02383.1 hypothetical protein CC84DRAFT_1220711 [Paraphaeosphaeria sporulosa]
KIL93778.1/26-140        -            115 Goodbye              PF17109.5    122   4.4e-21   85.0   0.0   1   1   2.9e-24   4.9e-21   84.9   0.0     2   122     1   115     1   115 0.98 [subseq from] hypothetical protein FAVG1_02339 [Fusarium avenaceum]
KAB2109040.1/32-147      -            116 Goodbye              PF17109.5    122   4.6e-21   84.9   0.0   1   1   3.1e-24   5.1e-21   84.8   0.0     2   120     1   116     1   116 0.97 [subseq from] hypothetical protein AG0111_0g2533 [Alternaria gaisen]
OJD14083.1/75-207        -            133 Goodbye              PF17109.5    122   4.7e-21   84.9   0.4   1   1   3.2e-24   5.3e-21   84.8   0.4     1   122     1   133     1   133 0.94 [subseq from] hypothetical protein AJ78_05529, partial [Emergomyces pasteurianus Ep9510]
XP_002559795.1/16-133    -            118 Goodbye              PF17109.5    122   4.7e-21   84.9   0.0   1   1   3.2e-24   5.2e-21   84.8   0.0     1   122     1   118     1   118 0.99 [subseq from] Pc13g13860 [Penicillium rubens Wisconsin 54-1255] >CAP92455.1 Pc13g13860 [Penicillium rubens Wisconsin 54-1255] >KZN84208.1 hypothetical protein EN45_113280 [Penicillium chrysogenum]
KUM66966.1/19-142        -            124 Goodbye              PF17109.5    122   4.7e-21   84.9   0.1   1   1   3.2e-24   5.3e-21   84.8   0.1     1   119     1   123     1   124 0.90 [subseq from] hypothetical protein ACN42_g57 [Penicillium freii]
OCK87027.1/16-127        -            112 Goodbye              PF17109.5    122   4.7e-21   84.9   0.0   1   1   3.1e-24   5.2e-21   84.8   0.0     6   122     2   112     1   112 0.96 [subseq from] hypothetical protein K441DRAFT_377638 [Cenococcum geophilum 1.58]
VDB88494.1/26-152        -            127 Goodbye              PF17109.5    122   4.8e-21   84.9   0.0   1   1   3.2e-24   5.3e-21   84.8   0.0     1   120     1   126     1   127 0.94 [subseq from] unnamed protein product [Peniophora sp. CBMAI 1063]
XP_018144511.1/33-158    -            126 Goodbye              PF17109.5    122     5e-21   84.9   0.7   1   1   3.3e-24   5.5e-21   84.7   0.7     1   116     1   125     1   126 0.96 [subseq from] ankyrin repeat-containing protein [Pochonia chlamydosporia 170] >OAQ67661.1 ankyrin repeat-containing protein [Pochonia chlamydosporia 170]
EMD87160.1/29-151        -            123 Goodbye              PF17109.5    122   5.2e-21   84.8   1.3   1   1   3.4e-24   5.6e-21   84.7   1.3     1   115     1   120     1   123 0.97 [subseq from] hypothetical protein COCHEDRAFT_1228102 [Bipolaris maydis C5]
XP_014072646.1/29-151    -            123 Goodbye              PF17109.5    122   5.2e-21   84.8   1.3   1   1   3.4e-24   5.6e-21   84.7   1.3     1   115     1   120     1   123 0.97 [subseq from] hypothetical protein COCC4DRAFT_209366 [Bipolaris maydis ATCC 48331] >ENH98736.1 hypothetical protein COCC4DRAFT_209366 [Bipolaris maydis ATCC 48331]
KFY67894.1/10-123        -            114 Goodbye              PF17109.5    122   5.3e-21   84.8   0.0   1   1   3.5e-24   5.8e-21   84.6   0.0     3   122     1   114     1   114 0.96 [subseq from] hypothetical protein V496_01343 [Pseudogymnoascus sp. VKM F-4515 (FW-2607)]
KFY96266.1/12-125        -            114 Goodbye              PF17109.5    122   5.3e-21   84.8   0.0   1   1   3.5e-24   5.8e-21   84.6   0.0     3   122     1   114     1   114 0.96 [subseq from] hypothetical protein V498_02776, partial [Pseudogymnoascus sp. VKM F-4517 (FW-2822)]
RMJ07762.1/18-132        -            115 Goodbye              PF17109.5    122   5.3e-21   84.8   0.0   1   1   3.6e-24   5.9e-21   84.6   0.0     2   122     1   115     1   115 0.98 [subseq from] hypothetical protein CDV36_012617 [Fusarium sp. AF-12]
RSL93102.1/18-132        -            115 Goodbye              PF17109.5    122   5.3e-21   84.8   0.0   1   1   3.6e-24   5.9e-21   84.6   0.0     2   122     1   115     1   115 0.98 [subseq from] hypothetical protein CEP52_013447 [Fusarium sp. AF-4]
RTE72189.1/18-132        -            115 Goodbye              PF17109.5    122   5.3e-21   84.8   0.0   1   1   3.6e-24   5.9e-21   84.6   0.0     2   122     1   115     1   115 0.98 [subseq from] hypothetical protein BHE90_013393 [Fusarium euwallaceae]
RZR59599.1/33-158        -            126 Goodbye              PF17109.5    122   5.4e-21   84.7   1.2   1   1   3.6e-24   5.9e-21   84.6   1.2     1   116     1   125     1   126 0.95 [subseq from] hypothetical protein I1G_00007651 [Pochonia chlamydosporia 123]
KLO97540.1/17-143        -            127 Goodbye              PF17109.5    122   5.4e-21   84.7   2.7   1   1   3.8e-24   6.2e-21   84.5   2.7     1   120     1   126     1   127 0.91 [subseq from] ankyrin 1 [Fusarium fujikuroi]
QGI69845.1/17-143        -            127 Goodbye              PF17109.5    122   5.4e-21   84.7   2.7   1   1   3.8e-24   6.2e-21   84.5   2.7     1   120     1   126     1   127 0.91 [subseq from] hypothetical protein CEK27_002174 [Fusarium fujikuroi]
SCO58272.1/17-143        -            127 Goodbye              PF17109.5    122   5.4e-21   84.7   2.7   1   1   3.8e-24   6.2e-21   84.5   2.7     1   120     1   126     1   127 0.91 [subseq from] related to ankyrin 1 [Fusarium fujikuroi]
SCV47259.1/17-143        -            127 Goodbye              PF17109.5    122   5.4e-21   84.7   2.7   1   1   3.8e-24   6.2e-21   84.5   2.7     1   120     1   126     1   127 0.91 [subseq from] related to ankyrin 1 [Fusarium fujikuroi]
XP_023436497.1/17-143    -            127 Goodbye              PF17109.5    122   5.4e-21   84.7   2.7   1   1   3.8e-24   6.2e-21   84.5   2.7     1   120     1   126     1   127 0.91 [subseq from] related to ankyrin 1 [Fusarium fujikuroi IMI 58289] >CCT74419.1 related to ankyrin 1 [Fusarium fujikuroi IMI 58289] >SCO26150.1 related to ankyrin 1 [Fusarium fujikuroi]
XP_024734222.1/10-123    -            114 Goodbye              PF17109.5    122   5.4e-21   84.7   0.1   1   1   3.6e-24   5.9e-21   84.6   0.1     4   122     2   114     1   114 0.93 [subseq from] hypothetical protein K444DRAFT_615772 [Hyaloscypha bicolor E] >PMD57318.1 hypothetical protein K444DRAFT_615772 [Hyaloscypha bicolor E]
GAA83700.1/12-139        -            128 Goodbye              PF17109.5    122   5.5e-21   84.7   0.1   1   1   3.7e-24   6.1e-21   84.6   0.1     1   119     1   128     1   128 0.97 [subseq from] hypothetical protein AKAW_01815 [Aspergillus kawachii IFO 4308]
GAT22560.1/12-139        -            128 Goodbye              PF17109.5    122   5.5e-21   84.7   0.1   1   1   3.7e-24   6.1e-21   84.6   0.1     1   119     1   128     1   128 0.97 [subseq from] hypothetical protein RIB2604_01505960 [Aspergillus luchuensis]
KAE8412756.1/68-202      -            135 Goodbye              PF17109.5    122   5.5e-21   84.7   0.0   1   1   4.1e-24   6.7e-21   84.4   0.0     1   119     1   134     1   135 0.97 [subseq from] WD40-repeat-containing domain protein [Aspergillus pseudocaelatus]
RII05643.1/32-147        -            116 Goodbye              PF17109.5    122   5.5e-21   84.7   0.0   1   1   3.6e-24     6e-21   84.6   0.0     2   120     1   116     1   116 0.97 [subseq from] hypothetical protein CUC08_Gglean010138 [Alternaria sp. MG1]
RBR18868.1/15-130        -            116 Goodbye              PF17109.5    122   5.5e-21   84.7   0.0   1   1   3.6e-24     6e-21   84.6   0.0     4   120     2   115     1   116 0.94 [subseq from] hypothetical protein FVER53590_29074 [Fusarium verticillioides]
XP_024737259.1/8-122     -            115 Goodbye              PF17109.5    122   5.6e-21   84.7   0.0   1   1   3.5e-24   5.8e-21   84.6   0.0    22   119    11   115     1   115 0.94 [subseq from] hypothetical protein K444DRAFT_663182 [Hyaloscypha bicolor E] >PMD60355.1 hypothetical protein K444DRAFT_663182 [Hyaloscypha bicolor E]
CRG89234.1/19-142        -            124 Goodbye              PF17109.5    122   5.6e-21   84.7   0.1   1   1   3.8e-24   6.3e-21   84.5   0.1     1   119     1   123     1   124 0.91 [subseq from] ELKS/Rab6-interacting/CAST family member 1 [Talaromyces islandicus]
RBQ99892.1/17-143        -            127 Goodbye              PF17109.5    122   5.7e-21   84.7   2.6   1   1     4e-24   6.5e-21   84.5   2.6     1   120     1   126     1   127 0.91 [subseq from] hypothetical protein FVER53263_20063 [Fusarium verticillioides]
KLO96942.1/17-143        -            127 Goodbye              PF17109.5    122   5.7e-21   84.7   2.9   1   1     4e-24   6.5e-21   84.5   2.9     1   120     1   126     1   127 0.92 [subseq from] ankyrin 1 [Fusarium fujikuroi] >QGJ00733.1 hypothetical protein CEK26_002177 [Fusarium fujikuroi]
KLO97652.1/17-143        -            127 Goodbye              PF17109.5    122   5.7e-21   84.7   2.9   1   1     4e-24   6.5e-21   84.5   2.9     1   120     1   126     1   127 0.92 [subseq from] ankyrin 1 [Fusarium fujikuroi]
QGI87220.1/17-143        -            127 Goodbye              PF17109.5    122   5.7e-21   84.7   2.9   1   1     4e-24   6.5e-21   84.5   2.9     1   120     1   126     1   127 0.92 [subseq from] hypothetical protein CEK25_002176 [Fusarium fujikuroi]
SCN83041.1/17-143        -            127 Goodbye              PF17109.5    122   5.7e-21   84.7   2.9   1   1     4e-24   6.5e-21   84.5   2.9     1   120     1   126     1   127 0.92 [subseq from] related to ankyrin 1 [Fusarium fujikuroi]
SCO08945.1/17-143        -            127 Goodbye              PF17109.5    122   5.7e-21   84.7   2.9   1   1     4e-24   6.5e-21   84.5   2.9     1   120     1   126     1   127 0.92 [subseq from] related to ankyrin 1 [Fusarium fujikuroi] >SCV60641.1 related to ankyrin 1 [Fusarium fujikuroi] >SCO22207.1 related to ankyrin 1 [Fusarium fujikuroi]
SCO53669.1/17-143        -            127 Goodbye              PF17109.5    122   5.7e-21   84.7   2.9   1   1     4e-24   6.5e-21   84.5   2.9     1   120     1   126     1   127 0.92 [subseq from] related to ankyrin 1 [Fusarium fujikuroi]
GAT24253.1/29-163        -            135 Goodbye              PF17109.5    122   5.7e-21   84.7   0.3   1   1   4.6e-24   7.6e-21   84.3   0.3     1   120     1   134     1   135 0.98 [subseq from] hypothetical protein RIB2604_01800780 [Aspergillus luchuensis]
RSL57095.1/107-236       -            130 Goodbye              PF17109.5    122   5.7e-21   84.7   0.1   1   1     4e-24   6.6e-21   84.4   0.1     1   122     1   130     1   130 0.85 [subseq from] hypothetical protein CEP54_008504 [Fusarium sp. AF-8]
SPB47113.1/6-132         -            127 Goodbye              PF17109.5    122   5.7e-21   84.7   0.0   1   1   3.9e-24   6.3e-21   84.5   0.0     1   118     1   127     1   127 0.95 [subseq from] unnamed protein product [Aspergillus niger]
TPR08069.1/6-132         -            127 Goodbye              PF17109.5    122   5.7e-21   84.7   0.0   1   1   3.9e-24   6.3e-21   84.5   0.0     1   118     1   127     1   127 0.95 [subseq from] Adaptin N terminal region family protein [Aspergillus niger]
RTE84523.1/57-188        -            132 Goodbye              PF17109.5    122   5.8e-21   84.6   0.2   1   1   3.9e-24   6.5e-21   84.5   0.2     1   122     1   132     1   132 0.95 [subseq from] hypothetical protein BHE90_000872 [Fusarium euwallaceae]
CRL18879.1/19-142        -            124 Goodbye              PF17109.5    122   5.8e-21   84.6   0.0   1   1     4e-24   6.5e-21   84.5   0.0     1   119     1   123     1   124 0.89 [subseq from] Ribosomal protein S16, conserved site [Penicillium camemberti]
RFU34722.1/9-125         -            117 Goodbye              PF17109.5    122   5.9e-21   84.6   0.0   1   1     4e-24   6.5e-21   84.5   0.0     2   122     1   117     1   117 0.95 [subseq from] hypothetical protein B7463_g1661, partial [Scytalidium lignicola]
XP_026632394.1/6-132     -            127 Goodbye              PF17109.5    122   6.1e-21   84.6   0.0   1   1   4.1e-24   6.8e-21   84.4   0.0     1   118     1   127     1   127 0.95 [subseq from] ankyrin repeat-containing domain protein [Aspergillus welwitschiae] >RDH39372.1 ankyrin repeat-containing domain protein [Aspergillus welwitschiae]
TKA82405.1/4-105         -            102 Goodbye              PF17109.5    122   6.1e-21   84.6   0.1   1   1   4.1e-24   6.7e-21   84.4   0.1    28   122     2   102     1   102 0.99 [subseq from] hypothetical protein B0A49_00003 [Cryomyces minteri]
OTA61606.1/26-140        -            115 Goodbye              PF17109.5    122   6.1e-21   84.6   0.1   1   1   4.1e-24   6.8e-21   84.4   0.1     4   122     1   115     1   115 0.98 [subseq from] hypothetical protein K449DRAFT_370870 [Hypoxylon sp. EC38]
OTA80302.1/10-124        -            115 Goodbye              PF17109.5    122   6.2e-21   84.5   0.0   1   1   4.1e-24   6.8e-21   84.4   0.0     2   122     1   115     1   115 0.97 [subseq from] hypothetical protein M434DRAFT_228741 [Hypoxylon sp. CO27-5]
EGU76439.1/17-143        -            127 Goodbye              PF17109.5    122   6.5e-21   84.5   3.6   1   1   4.5e-24   7.4e-21   84.3   3.6     1   120     1   126     1   127 0.91 [subseq from] hypothetical protein FOXB_13054 [Fusarium oxysporum Fo5176]
ENH73265.1/17-143        -            127 Goodbye              PF17109.5    122   6.5e-21   84.5   3.6   1   1   4.5e-24   7.4e-21   84.3   3.6     1   120     1   126     1   127 0.91 [subseq from] Ankyrin repeat domain-containing protein 50 [Fusarium oxysporum f. sp. cubense race 1]
EWZ29587.1/17-143        -            127 Goodbye              PF17109.5    122   6.5e-21   84.5   3.6   1   1   4.5e-24   7.4e-21   84.3   3.6     1   120     1   126     1   127 0.91 [subseq from] hypothetical protein FOZG_16481 [Fusarium oxysporum Fo47]
EWZ81553.1/17-143        -            127 Goodbye              PF17109.5    122   6.5e-21   84.5   3.6   1   1   4.5e-24   7.4e-21   84.3   3.6     1   120     1   126     1   127 0.91 [subseq from] hypothetical protein FOWG_14551 [Fusarium oxysporum f. sp. lycopersici MN25]
EXA33904.1/17-143        -            127 Goodbye              PF17109.5    122   6.5e-21   84.5   3.6   1   1   4.5e-24   7.4e-21   84.3   3.6     1   120     1   126     1   127 0.91 [subseq from] hypothetical protein FOVG_14779 [Fusarium oxysporum f. sp. pisi HDV247]
EXK81696.1/17-143        -            127 Goodbye              PF17109.5    122   6.5e-21   84.5   3.6   1   1   4.5e-24   7.4e-21   84.3   3.6     1   120     1   126     1   127 0.91 [subseq from] hypothetical protein FOQG_13872 [Fusarium oxysporum f. sp. raphani 54005]
EXL68905.1/17-143        -            127 Goodbye              PF17109.5    122   6.5e-21   84.5   3.6   1   1   4.5e-24   7.4e-21   84.3   3.6     1   120     1   126     1   127 0.91 [subseq from] hypothetical protein FOPG_15067 [Fusarium oxysporum f. sp. conglutinans race 2 54008]
RKK12296.1/17-143        -            127 Goodbye              PF17109.5    122   6.5e-21   84.5   3.6   1   1   4.5e-24   7.4e-21   84.3   3.6     1   120     1   126     1   127 0.91 [subseq from] hypothetical protein BFJ65_g14160 [Fusarium oxysporum f. sp. cepae] >RKK37636.1 hypothetical protein BFJ67_g12288 [Fusarium oxysporum f. sp. cepae]
RKK40263.1/17-143        -            127 Goodbye              PF17109.5    122   6.5e-21   84.5   3.6   1   1   4.5e-24   7.4e-21   84.3   3.6     1   120     1   126     1   127 0.91 [subseq from] hypothetical protein BFJ66_g11585 [Fusarium oxysporum f. sp. cepae]
RKL00161.1/17-143        -            127 Goodbye              PF17109.5    122   6.5e-21   84.5   3.6   1   1   4.5e-24   7.4e-21   84.3   3.6     1   120     1   126     1   127 0.91 [subseq from] hypothetical protein BFJ68_g12846 [Fusarium oxysporum]
RKL42079.1/17-143        -            127 Goodbye              PF17109.5    122   6.5e-21   84.5   3.6   1   1   4.5e-24   7.4e-21   84.3   3.6     1   120     1   126     1   127 0.91 [subseq from] hypothetical protein BFJ70_g4822 [Fusarium oxysporum]
RYC86817.1/17-143        -            127 Goodbye              PF17109.5    122   6.5e-21   84.5   3.6   1   1   4.5e-24   7.4e-21   84.3   3.6     1   120     1   126     1   127 0.91 [subseq from] hypothetical protein BFJ63_vAg10345 [Fusarium oxysporum f. sp. narcissi]
SCO90398.1/17-143        -            127 Goodbye              PF17109.5    122   6.5e-21   84.5   3.6   1   1   4.5e-24   7.4e-21   84.3   3.6     1   120     1   126     1   127 0.91 [subseq from] related to ankyrin 1 [Fusarium oxysporum]
TVY68181.1/17-143        -            127 Goodbye              PF17109.5    122   6.5e-21   84.5   3.6   1   1   4.5e-24   7.4e-21   84.3   3.6     1   120     1   126     1   127 0.91 [subseq from] Ankyrin-3 [Fusarium oxysporum f. sp. cubense]
PVH75975.1/15-141        -            127 Goodbye              PF17109.5    122   6.6e-21   84.5   0.2   1   1   4.5e-24   7.3e-21   84.3   0.2     1   120     1   126     1   127 0.98 [subseq from] ankyrin [Cadophora sp. DSE1049]
KUM59347.1/9-143         -            135 Goodbye              PF17109.5    122   6.6e-21   84.4   0.0   1   1   4.5e-24   7.5e-21   84.3   0.0     1   120     1   135     1   135 0.94 [subseq from] hypothetical protein ACN42_g7803 [Penicillium freii]
CVK95149.1/17-143        -            127 Goodbye              PF17109.5    122   6.8e-21   84.4   2.6   1   1   4.7e-24   7.8e-21   84.2   2.6     1   120     1   126     1   127 0.91 [subseq from] related to ankyrin 1 [Fusarium mangiferae]
RYN53153.1/32-147        -            116 Goodbye              PF17109.5    122   6.8e-21   84.4   0.0   1   1   4.6e-24   7.5e-21   84.3   0.0     2   120     1   116     1   116 0.97 [subseq from] hypothetical protein AA0118_g9749 [Alternaria tenuissima]
XP_018379357.1/32-147    -            116 Goodbye              PF17109.5    122   6.8e-21   84.4   0.0   1   1   4.6e-24   7.5e-21   84.3   0.0     2   120     1   116     1   116 0.97 [subseq from] hypothetical protein CC77DRAFT_1067394 [Alternaria alternata] >OAG13936.1 hypothetical protein CC77DRAFT_1067394 [Alternaria alternata] >RYN19887.1 hypothetical protein AA0115_g10502 [Alternaria tenuissima] >RYN97355.1 hypothetical protein AA0119_g7470 [Alternaria tenuissima]
EMD34691.1/78-205        -            128 Goodbye              PF17109.5    122   7.1e-21   84.3   0.0   1   1   4.8e-24     8e-21   84.2   0.0     3   122     1   128     1   128 0.93 [subseq from] hypothetical protein CERSUDRAFT_67130 [Gelatoporia subvermispora B]
TFY70352.1/10-132        -            123 Goodbye              PF17109.5    122   7.2e-21   84.3   0.0   1   1   4.8e-24     8e-21   84.2   0.0     1   122     1   123     1   123 0.98 [subseq from] hypothetical protein EVG20_g2664 [Dentipellis fragilis]
RBQ71914.1/17-143        -            127 Goodbye              PF17109.5    122   7.3e-21   84.3   2.7   1   1   5.1e-24   8.4e-21   84.1   2.7     1   120     1   126     1   127 0.91 [subseq from] hypothetical protein FVER14953_20653 [Fusarium verticillioides]
RBR10743.1/17-143        -            127 Goodbye              PF17109.5    122   7.3e-21   84.3   2.7   1   1   5.1e-24   8.4e-21   84.1   2.7     1   120     1   126     1   127 0.91 [subseq from] hypothetical protein FVER53590_30372 [Fusarium verticillioides]
XP_018761804.1/17-143    -            127 Goodbye              PF17109.5    122   7.3e-21   84.3   2.7   1   1   5.1e-24   8.4e-21   84.1   2.7     1   120     1   126     1   127 0.91 [subseq from] hypothetical protein FVEG_13593 [Fusarium verticillioides 7600] >EWG55613.1 hypothetical protein FVEG_13593 [Fusarium verticillioides 7600]
XP_016642635.1/43-172    -            130 Goodbye              PF17109.5    122   7.4e-21   84.3   0.7   1   1     5e-24   8.3e-21   84.1   0.7     1   122     1   130     1   130 0.94 [subseq from] 1-alkyl-2-acetylglycerophosphocholine esterase [Scedosporium apiospermum] >KEZ42836.1 1-alkyl-2-acetylglycerophosphocholine esterase [Scedosporium apiospermum]
OCK98115.1/14-127        -            114 Goodbye              PF17109.5    122   7.4e-21   84.3   0.2   1   1   4.9e-24   8.1e-21   84.2   0.2     4   122     2   114     1   114 0.95 [subseq from] hypothetical protein K441DRAFT_693928 [Cenococcum geophilum 1.58]
EXM16918.1/17-143        -            127 Goodbye              PF17109.5    122   7.5e-21   84.3   3.2   1   1   5.2e-24   8.6e-21   84.1   3.2     1   120     1   126     1   127 0.91 [subseq from] hypothetical protein FOTG_14815 [Fusarium oxysporum f. sp. vasinfectum 25433]
OBS29595.1/20-134        -            115 Goodbye              PF17109.5    122   7.7e-21   84.2   0.0   1   1   5.1e-24   8.5e-21   84.1   0.0     2   122     1   115     1   115 0.98 [subseq from] hypothetical protein FPOA_03532 [Fusarium poae]
XP_011119522.1/12-130    -            119 Goodbye              PF17109.5    122   7.7e-21   84.2   0.0   1   1     5e-24   8.2e-21   84.1   0.0     6   120     3   118     1   119 0.90 [subseq from] hypothetical protein AOL_s00043g734 [Arthrobotrys oligospora ATCC 24927] >EGX52000.1 hypothetical protein AOL_s00043g734 [Arthrobotrys oligospora ATCC 24927]
XP_024701622.1/116-236   -            121 Goodbye              PF17109.5    122   8.1e-21   84.2   0.0   1   1   5.4e-24     9e-21   84.0   0.0     1   122     1   121     1   121 0.99 [subseq from] hypothetical protein P170DRAFT_429441 [Aspergillus steynii IBT 23096] >PLB46320.1 hypothetical protein P170DRAFT_429441 [Aspergillus steynii IBT 23096]
PNP80169.1/15-130        -            116 Goodbye              PF17109.5    122   8.2e-21   84.2   0.0   1   1   5.3e-24   8.8e-21   84.1   0.0     4   120     2   115     1   116 0.94 [subseq from] hypothetical protein FNYG_06492 [Fusarium nygamai]
TRM56455.1/32-148        -            117 Goodbye              PF17109.5    122   8.2e-21   84.2   0.0   1   1   5.4e-24     9e-21   84.0   0.0     1   116     1   116     1   117 0.98 [subseq from] hypothetical protein BD626DRAFT_575688 [Auriculariopsis ampla]
KKK11862.1/15-133        -            119 Goodbye              PF17109.5    122   8.3e-21   84.1   0.0   1   1   5.6e-24   9.2e-21   84.0   0.0     3   122     1   119     1   119 0.99 [subseq from] NACHT and TPR domain protein [Aspergillus ochraceoroseus]
KKK20439.1/15-133        -            119 Goodbye              PF17109.5    122   8.3e-21   84.1   0.0   1   1   5.6e-24   9.2e-21   84.0   0.0     3   122     1   119     1   119 0.99 [subseq from] hypothetical protein ARAM_002899 [Aspergillus rambellii]
RKL11971.1/15-130        -            116 Goodbye              PF17109.5    122   8.3e-21   84.1   0.0   1   1   5.5e-24   9.1e-21   84.0   0.0     4   120     2   115     1   116 0.95 [subseq from] hypothetical protein BFJ68_g8092 [Fusarium oxysporum]
XP_031084772.1/17-143    -            127 Goodbye              PF17109.5    122   8.4e-21   84.1   2.3   1   1   5.8e-24   9.5e-21   83.9   2.3     1   120     1   126     1   127 0.91 [subseq from] related to ankyrin 1 [Fusarium proliferatum ET1] >CZR44214.1 related to ankyrin 1 [Fusarium proliferatum ET1]
RBQ98161.1/209-324       -            116 Goodbye              PF17109.5    122   8.4e-21   84.1   0.0   1   1   5.5e-24   9.1e-21   84.0   0.0     4   120     2   115     1   116 0.94 [subseq from] hypothetical protein FVER53263_11660 [Fusarium verticillioides]
XP_018759365.1/293-408   -            116 Goodbye              PF17109.5    122   8.4e-21   84.1   0.0   1   1   5.5e-24   9.1e-21   84.0   0.0     4   120     2   115     1   116 0.94 [subseq from] hypothetical protein FVEG_17068 [Fusarium verticillioides 7600] >EWG53174.1 hypothetical protein FVEG_17068 [Fusarium verticillioides 7600]
RKK67832.1/17-143        -            127 Goodbye              PF17109.5    122   8.5e-21   84.1   3.5   1   1   5.9e-24   9.7e-21   83.9   3.5     1   120     1   126     1   127 0.91 [subseq from] hypothetical protein BFJ69_g14143 [Fusarium oxysporum]
RSL51391.1/13-127        -            115 Goodbye              PF17109.5    122   8.6e-21   84.1   0.0   1   1   5.8e-24   9.5e-21   83.9   0.0     3   119     1   114     1   115 0.97 [subseq from] hypothetical protein CEP53_008444 [Fusarium sp. AF-6]
OCK92067.1/38-162        -            125 Goodbye              PF17109.5    122   8.7e-21   84.1   0.2   1   1   5.9e-24   9.7e-21   83.9   0.2     1   118     1   124     1   125 0.97 [subseq from] hypothetical protein K441DRAFT_615385, partial [Cenococcum geophilum 1.58]
RSL97113.1/38-169        -            132 Goodbye              PF17109.5    122   8.7e-21   84.1   0.2   1   1     6e-24   9.8e-21   83.9   0.2     1   122     1   132     1   132 0.95 [subseq from] hypothetical protein CDV31_013181 [Fusarium ambrosium]
PMD45269.1/10-124        -            115 Goodbye              PF17109.5    122   8.9e-21   84.0   0.4   1   1     6e-24   9.8e-21   83.9   0.4     2   122     1   115     1   115 0.98 [subseq from] hypothetical protein L207DRAFT_508179 [Hyaloscypha variabilis F]
OCL00504.1/28-143        -            116 Goodbye              PF17109.5    122   9.2e-21   84.0   0.0   1   1   6.2e-24     1e-20   83.9   0.0     2   120     1   116     1   116 0.97 [subseq from] hypothetical protein K441DRAFT_533612, partial [Cenococcum geophilum 1.58]
RYN22654.1/21-148        -            128 Goodbye              PF17109.5    122   9.4e-21   84.0   0.1   1   1   6.3e-24     1e-20   83.8   0.1     1   122     1   128     1   128 0.99 [subseq from] hypothetical protein AA0115_g8966 [Alternaria tenuissima] >RYN88478.1 hypothetical protein AA0119_g11793 [Alternaria tenuissima] >RYO07768.1 hypothetical protein AA0121_g11545 [Alternaria tenuissima] >RYO45823.1 hypothetical protein AA0116_g12952 [Alternaria tenuissima]
CEL02089.1/34-152        -            119 Goodbye              PF17109.5    122   9.7e-21   83.9   0.0   1   1   6.5e-24   1.1e-20   83.8   0.0     3   122     1   119     1   119 0.99 [subseq from] hypothetical protein ASPCAL01664 [Aspergillus calidoustus]
XP_007696318.1/16-141    -            126 Goodbye              PF17109.5    122   9.8e-21   83.9   0.1   1   1   6.7e-24   1.1e-20   83.7   0.1     1   119     1   125     1   126 0.96 [subseq from] hypothetical protein COCSADRAFT_187661 [Bipolaris sorokiniana ND90Pr] >EMD68803.1 hypothetical protein COCSADRAFT_187661 [Bipolaris sorokiniana ND90Pr]
KXG49496.1/15-139        -            125 Goodbye              PF17109.5    122     1e-20   83.9   0.2   1   1   6.8e-24   1.1e-20   83.7   0.2     1   118     1   124     1   125 0.95 [subseq from] Velvet factor [Penicillium griseofulvum]
VDB86855.1/28-151        -            124 Goodbye              PF17109.5    122     1e-20   83.9   0.0   1   1   6.8e-24   1.1e-20   83.7   0.0     1   121     1   124     1   124 0.98 [subseq from] unnamed protein product [Peniophora sp. CBMAI 1063]
OSS52664.1/14-139        -            126 Goodbye              PF17109.5    122     1e-20   83.9   0.9   1   1   7.3e-24   1.2e-20   83.6   0.9     1   119     1   125     1   126 0.85 [subseq from] hypothetical protein B5807_02918 [Epicoccum nigrum]
PNH42297.1/58-174        -            117 Goodbye              PF17109.5    122     1e-20   83.8   0.2   1   1   6.7e-24   1.1e-20   83.7   0.2     4   119     2   116     1   117 0.96 [subseq from] hypothetical protein VD0004_g4977 [Verticillium dahliae] >PNH72245.1 hypothetical protein VD0001_g5300 [Verticillium dahliae]
PZD37189.1/12-123        -            112 Goodbye              PF17109.5    122     1e-20   83.8   0.4   1   1   6.8e-24   1.1e-20   83.7   0.4     5   122     1   112     1   112 0.97 [subseq from] hypothetical protein A1F99_10717, partial [Pyrenophora tritici-repentis]
XP_025525050.1/11-135    -            125 Goodbye              PF17109.5    122     1e-20   83.8   0.0   1   1   7.1e-24   1.2e-20   83.7   0.0     1   122     1   125     1   125 0.99 [subseq from] hypothetical protein BO86DRAFT_367404, partial [Aspergillus japonicus CBS 114.51] >RAH79156.1 hypothetical protein BO86DRAFT_367404, partial [Aspergillus japonicus CBS 114.51]
THW48977.1/5-131         -            127 Goodbye              PF17109.5    122     1e-20   83.8   0.1   1   1     7e-24   1.2e-20   83.7   0.1     1   120     1   126     1   127 0.97 [subseq from] hypothetical protein D6D21_02646 [Aureobasidium pullulans]
THW98528.1/5-131         -            127 Goodbye              PF17109.5    122     1e-20   83.8   0.1   1   1     7e-24   1.2e-20   83.7   0.1     1   120     1   126     1   127 0.97 [subseq from] hypothetical protein D6D18_05067 [Aureobasidium pullulans]
THY13712.1/5-131         -            127 Goodbye              PF17109.5    122     1e-20   83.8   0.1   1   1     7e-24   1.2e-20   83.7   0.1     1   120     1   126     1   127 0.97 [subseq from] hypothetical protein D6D02_04596 [Aureobasidium pullulans]
THY55793.1/5-131         -            127 Goodbye              PF17109.5    122     1e-20   83.8   0.1   1   1     7e-24   1.2e-20   83.7   0.1     1   120     1   126     1   127 0.97 [subseq from] hypothetical protein D6C98_04021 [Aureobasidium pullulans]
RLM00351.1/10-130        -            121 Goodbye              PF17109.5    122   1.1e-20   83.8   0.0   1   1   7.1e-24   1.2e-20   83.7   0.0     1   122     1   121     1   121 0.99 [subseq from] hypothetical protein CFD26_108483 [Aspergillus turcosus]
XP_001258618.1/10-130    -            121 Goodbye              PF17109.5    122   1.1e-20   83.8   0.0   1   1   7.2e-24   1.2e-20   83.6   0.0     1   122     1   121     1   121 1.00 [subseq from] tetratricopeptide repeat domain protein [Aspergillus fischeri NRRL 181] >EAW16721.1 tetratricopeptide repeat domain protein [Aspergillus fischeri NRRL 181]
OJJ30091.1/19-145        -            127 Goodbye              PF17109.5    122   1.1e-20   83.8   0.4   1   1   7.3e-24   1.2e-20   83.6   0.4     1   120     1   126     1   127 0.93 [subseq from] hypothetical protein ASPWEDRAFT_120837 [Aspergillus wentii DTO 134E9]
RBA17640.1/8-122         -            115 Goodbye              PF17109.5    122   1.1e-20   83.8   0.3   1   1   7.1e-24   1.2e-20   83.7   0.3     1   112     1   114     1   115 0.95 [subseq from] hypothetical protein FPRO05_11355 [Fusarium proliferatum]
XP_025385299.1/15-139    -            125 Goodbye              PF17109.5    122   1.1e-20   83.8   0.0   1   1   7.2e-24   1.2e-20   83.6   0.0     1   122     1   125     1   125 0.95 [subseq from] NACHT and TPR domain protein [Aspergillus eucalypticola CBS 122712] >PWY66991.1 NACHT and TPR domain protein [Aspergillus eucalypticola CBS 122712]
PWO17692.1/13-138        -            126 Goodbye              PF17109.5    122   1.1e-20   83.8   0.0   1   1   7.3e-24   1.2e-20   83.6   0.0     1   119     1   125     1   126 0.90 [subseq from] hypothetical protein PtrM4_00571 [Pyrenophora tritici-repentis] >KAA8623322.1 hypothetical protein PtrV1_04628 [Pyrenophora tritici-repentis]
PWO21513.1/13-138        -            126 Goodbye              PF17109.5    122   1.1e-20   83.8   0.0   1   1   7.3e-24   1.2e-20   83.6   0.0     1   119     1   125     1   126 0.90 [subseq from] SPS1, Serinethreonine protein kinase [Pyrenophora tritici-repentis]
TGO80500.1/25-143        -            119 Goodbye              PF17109.5    122   1.1e-20   83.8   0.0   1   1   7.3e-24   1.2e-20   83.6   0.0     1   122     1   119     1   119 0.96 [subseq from] hypothetical protein BELL_0006g00340 [Botrytis elliptica]
PYH89040.1/8-134         -            127 Goodbye              PF17109.5    122   1.1e-20   83.7   1.2   1   1   7.5e-24   1.2e-20   83.6   1.2     1   120     1   126     1   127 0.98 [subseq from] hypothetical protein BO71DRAFT_118923 [Aspergillus ellipticus CBS 707.79]
EMD33441.1/162-295       -            134 Goodbye              PF17109.5    122   1.1e-20   83.7   0.0   1   1   7.7e-24   1.3e-20   83.5   0.0     1   122     1   134     1   134 0.97 [subseq from] hypothetical protein CERSUDRAFT_98547 [Gelatoporia subvermispora B]
KAE8342237.1/13-132      -            120 Goodbye              PF17109.5    122   1.2e-20   83.7   0.0   1   1   7.7e-24   1.3e-20   83.5   0.0     2   122     1   120     1   120 0.99 [subseq from] hypothetical protein BDV24DRAFT_162790 [Aspergillus arachidicola]
PIG83088.1/13-132        -            120 Goodbye              PF17109.5    122   1.2e-20   83.7   0.0   1   1   7.7e-24   1.3e-20   83.5   0.0     2   122     1   120     1   120 0.99 [subseq from] NACHT and TPR domain protein [Aspergillus arachidicola]
CVL05439.1/15-130        -            116 Goodbye              PF17109.5    122   1.2e-20   83.7   0.0   1   1   7.6e-24   1.2e-20   83.6   0.0     4   120     2   115     1   116 0.94 [subseq from] uncharacterized protein FMAN_10739 [Fusarium mangiferae]
RAK73164.1/11-135        -            125 Goodbye              PF17109.5    122   1.2e-20   83.6   0.0   1   1     8e-24   1.3e-20   83.5   0.0     1   122     1   125     1   125 0.96 [subseq from] hypothetical protein BO72DRAFT_387685, partial [Aspergillus fijiensis CBS 313.89]
KZV59812.1/27-152        -            126 Goodbye              PF17109.5    122   1.2e-20   83.6   0.0   1   1   8.1e-24   1.3e-20   83.5   0.0     1   122     1   126     1   126 0.98 [subseq from] hypothetical protein PENSPDRAFT_760316 [Peniophora sp. CONT]
RGP63926.1/100-228       -            129 Goodbye              PF17109.5    122   1.2e-20   83.6   0.3   1   1   8.2e-24   1.4e-20   83.4   0.3     1   122     1   129     1   129 0.99 [subseq from] ankyrin repeat-containing [Fusarium sporotrichioides]
KAE8368351.1/13-132      -            120 Goodbye              PF17109.5    122   1.2e-20   83.6   0.0   1   1   8.2e-24   1.3e-20   83.5   0.0     2   122     1   120     1   120 0.99 [subseq from] hypothetical protein BDV27DRAFT_168106 [Aspergillus caelatus]
KAE8422626.1/13-132      -            120 Goodbye              PF17109.5    122   1.2e-20   83.6   0.0   1   1   8.2e-24   1.3e-20   83.5   0.0     2   122     1   120     1   120 0.99 [subseq from] hypothetical protein BDV36DRAFT_291127 [Aspergillus pseudocaelatus]
TGO42349.1/25-143        -            119 Goodbye              PF17109.5    122   1.3e-20   83.5   0.0   1   1   8.7e-24   1.4e-20   83.4   0.0     1   122     1   119     1   119 0.97 [subseq from] hypothetical protein BHYA_0009g00280 [Botrytis hyacinthi]
XP_003040629.1/14-128    -            115 Goodbye              PF17109.5    122   1.3e-20   83.5   0.0   1   1   8.8e-24   1.4e-20   83.4   0.0     2   119     1   115     1   115 0.96 [subseq from] hypothetical protein NECHADRAFT_39728 [[Nectria] haematococca mpVI 77-13-4] >EEU34916.1 hypothetical protein NECHADRAFT_39728 [[Nectria] haematococca mpVI 77-13-4]
PVI03077.1/13-127        -            115 Goodbye              PF17109.5    122   1.3e-20   83.5   0.0   1   1   8.8e-24   1.5e-20   83.3   0.0     2   122     1   115     1   115 0.98 [subseq from] hypothetical protein DM02DRAFT_521550, partial [Periconia macrospinosa]
OQU98574.1/19-141        -            123 Goodbye              PF17109.5    122   1.3e-20   83.5   0.0   1   1   9.1e-24   1.5e-20   83.3   0.0     3   122     1   123     1   123 0.93 [subseq from] NACHT domain-containing protein isoform 1 [Cladophialophora immunda]
OQU98575.1/19-141        -            123 Goodbye              PF17109.5    122   1.3e-20   83.5   0.0   1   1   9.1e-24   1.5e-20   83.3   0.0     3   122     1   123     1   123 0.93 [subseq from] NACHT domain-containing protein isoform 2 [Cladophialophora immunda]
XP_016249222.1/19-141    -            123 Goodbye              PF17109.5    122   1.3e-20   83.5   0.0   1   1   9.1e-24   1.5e-20   83.3   0.0     3   122     1   123     1   123 0.93 [subseq from] hypothetical protein PV07_04853 [Cladophialophora immunda] >KIW29006.1 hypothetical protein PV07_04853 [Cladophialophora immunda]
KFZ10152.1/10-123        -            114 Goodbye              PF17109.5    122   1.4e-20   83.4   0.0   1   1   9.1e-24   1.5e-20   83.3   0.0     4   122     2   114     1   114 0.97 [subseq from] hypothetical protein V502_08287 [Pseudogymnoascus sp. VKM F-4520 (FW-2644)]
TAQ84511.1/22-142        -            121 Goodbye              PF17109.5    122   1.4e-20   83.4   0.0   1   1   9.4e-24   1.5e-20   83.3   0.0     1   121     1   121     1   121 0.99 [subseq from] hypothetical protein B7494_g7175 [Chlorociboria aeruginascens]
PCD26412.1/17-143        -            127 Goodbye              PF17109.5    122   1.4e-20   83.4   3.6   1   1   9.9e-24   1.6e-20   83.2   3.6     1   120     1   126     1   127 0.91 [subseq from] hypothetical protein AU210_012841 [Fusarium oxysporum f. sp. radicis-cucumerinum]
RKK94575.1/17-143        -            127 Goodbye              PF17109.5    122   1.4e-20   83.4   3.6   1   1   9.9e-24   1.6e-20   83.2   3.6     1   120     1   126     1   127 0.91 [subseq from] hypothetical protein BFJ71_g8942 [Fusarium oxysporum]
RGP60195.1/26-140        -            115 Goodbye              PF17109.5    122   1.4e-20   83.4   0.0   1   1   9.6e-24   1.6e-20   83.2   0.0     2   122     1   115     1   115 0.98 [subseq from] zinc finger protein [Fusarium sporotrichioides]
XP_020053742.1/19-142    -            124 Goodbye              PF17109.5    122   1.5e-20   83.3   0.1   1   1   9.9e-24   1.6e-20   83.2   0.1     1   120     1   124     1   124 0.91 [subseq from] hypothetical protein ASPACDRAFT_53636 [Aspergillus aculeatus ATCC 16872] >OJJ97402.1 hypothetical protein ASPACDRAFT_53636 [Aspergillus aculeatus ATCC 16872]
KLP19169.1/15-130        -            116 Goodbye              PF17109.5    122   1.5e-20   83.3   0.0   1   1   9.6e-24   1.6e-20   83.2   0.0     4   120     2   115     1   116 0.94 [subseq from] uncharacterized protein LW94_5101 [Fusarium fujikuroi] >SCO51373.1 uncharacterized protein FFMR_10472 [Fusarium fujikuroi]
QGI67437.1/15-130        -            116 Goodbye              PF17109.5    122   1.5e-20   83.3   0.0   1   1   9.6e-24   1.6e-20   83.2   0.0     4   120     2   115     1   116 0.94 [subseq from] hypothetical protein CEK27_011408 [Fusarium fujikuroi]
QGI98319.1/15-130        -            116 Goodbye              PF17109.5    122   1.5e-20   83.3   0.0   1   1   9.6e-24   1.6e-20   83.2   0.0     4   120     2   115     1   116 0.94 [subseq from] hypothetical protein CEK26_011388 [Fusarium fujikuroi]
SCN69499.1/15-130        -            116 Goodbye              PF17109.5    122   1.5e-20   83.3   0.0   1   1   9.6e-24   1.6e-20   83.2   0.0     4   120     2   115     1   116 0.94 [subseq from] uncharacterized protein FFB20_03500 [Fusarium fujikuroi]
SCV57007.1/15-130        -            116 Goodbye              PF17109.5    122   1.5e-20   83.3   0.0   1   1   9.6e-24   1.6e-20   83.2   0.0     4   120     2   115     1   116 0.94 [subseq from] uncharacterized protein FFFS_12515 [Fusarium fujikuroi] >SCO12073.1 uncharacterized protein FFE2_12505 [Fusarium fujikuroi]
SCV57123.1/15-130        -            116 Goodbye              PF17109.5    122   1.5e-20   83.3   0.0   1   1   9.6e-24   1.6e-20   83.2   0.0     4   120     2   115     1   116 0.94 [subseq from] uncharacterized protein FFB14_14978 [Fusarium fujikuroi]
XP_023433757.1/15-130    -            116 Goodbye              PF17109.5    122   1.5e-20   83.3   0.0   1   1   9.6e-24   1.6e-20   83.2   0.0     4   120     2   115     1   116 0.94 [subseq from] uncharacterized protein FFUJ_08226 [Fusarium fujikuroi IMI 58289] >CCT71678.1 uncharacterized protein FFUJ_08226 [Fusarium fujikuroi IMI 58289] >KLP00643.1 uncharacterized protein Y057_11201 [Fusarium fujikuroi] >SCO20422.1 uncharacterized protein FFM5_12397 [Fusarium fujikuroi] >SCO50615.1 uncharacterized protein FFNC_13191 [Fusarium fujikuroi] >SCO22838.1 uncharacterized protein FFC1_14539 [Fusarium fujikuroi]
XP_024677588.1/14-132    -            119 Goodbye              PF17109.5    122   1.5e-20   83.3   0.1   1   1     1e-23   1.7e-20   83.1   0.1     3   122     1   119     1   119 0.99 [subseq from] NACHT and TPR domain protein [Aspergillus novofumigatus IBT 16806] >PKX88993.1 NACHT and TPR domain protein [Aspergillus novofumigatus IBT 16806]
RDH23941.1/6-133         -            128 Goodbye              PF17109.5    122   1.5e-20   83.3   0.0   1   1     1e-23   1.7e-20   83.1   0.0     1   118     1   127     1   128 0.95 [subseq from] hypothetical protein M747DRAFT_338238 [Aspergillus niger ATCC 13496]
XP_009252150.1/26-140    -            115 Goodbye              PF17109.5    122   1.6e-20   83.2   0.0   1   1   1.1e-23   1.7e-20   83.1   0.0     2   122     1   115     1   115 0.98 [subseq from] hypothetical protein FPSE_00755 [Fusarium pseudograminearum CS3096] >EKJ79154.1 hypothetical protein FPSE_00755 [Fusarium pseudograminearum CS3096]
KKZ61982.1/15-132        -            118 Goodbye              PF17109.5    122   1.6e-20   83.2   0.0   1   1   1.1e-23   1.8e-20   83.1   0.0     1   122     1   118     1   118 0.99 [subseq from] hypothetical protein EMCG_03539 [Emmonsia crescens UAMH 3008]
THW58058.1/5-131         -            127 Goodbye              PF17109.5    122   1.6e-20   83.2   0.1   1   1   1.1e-23   1.8e-20   83.1   0.1     1   118     1   126     1   127 0.95 [subseq from] hypothetical protein D6D20_07502 [Aureobasidium pullulans]
THZ69885.1/5-131         -            127 Goodbye              PF17109.5    122   1.6e-20   83.2   0.1   1   1   1.1e-23   1.8e-20   83.1   0.1     1   118     1   126     1   127 0.95 [subseq from] hypothetical protein D6C85_06363 [Aureobasidium pullulans]
THZ98411.1/5-131         -            127 Goodbye              PF17109.5    122   1.6e-20   83.2   0.1   1   1   1.1e-23   1.8e-20   83.1   0.1     1   118     1   126     1   127 0.95 [subseq from] hypothetical protein D6C82_05811 [Aureobasidium pullulans]
CZR51502.1/29-155        -            127 Goodbye              PF17109.5    122   1.6e-20   83.2   0.2   1   1   1.1e-23   1.9e-20   83.0   0.2     1   120     1   126     1   127 0.97 [subseq from] uncharacterized protein PAC_01379 [Phialocephala subalpina]
OQE07791.1/16-133        -            118 Goodbye              PF17109.5    122   1.6e-20   83.2   0.1   1   1   1.1e-23   1.8e-20   83.0   0.1     1   122     1   118     1   118 0.98 [subseq from] hypothetical protein PENVUL_c012G04885 [Penicillium vulpinum]
PGH08637.1/90-222        -            133 Goodbye              PF17109.5    122   1.6e-20   83.2   0.1   1   1   1.1e-23   1.8e-20   83.0   0.1     1   122     1   133     1   133 0.97 [subseq from] hypothetical protein GX51_01157 [Blastomyces parvus]
KAE8143531.1/41-160      -            120 Goodbye              PF17109.5    122   1.7e-20   83.1   0.0   1   1   1.1e-23   1.9e-20   83.0   0.0     2   122     1   120     1   120 0.99 [subseq from] hypothetical protein BDV38DRAFT_231593 [Aspergillus pseudotamarii]
PNH35083.1/58-174        -            117 Goodbye              PF17109.5    122   1.7e-20   83.1   0.2   1   1   1.1e-23   1.8e-20   83.0   0.2     4   119     2   116     1   117 0.96 [subseq from] hypothetical protein BJF96_g1584 [Verticillium dahliae] >PNH47429.1 hypothetical protein VD0003_g8822 [Verticillium dahliae] >PNH58448.1 hypothetical protein VD0002_g9076 [Verticillium dahliae]
XP_022393965.1/168-294   -            127 Goodbye              PF17109.5    122   1.7e-20   83.1   0.2   1   1   1.2e-23   1.9e-20   82.9   0.2     1   119     1   127     1   127 0.96 [subseq from] hypothetical protein ABOM_001042 [Aspergillus bombycis] >OGM50248.1 hypothetical protein ABOM_001042 [Aspergillus bombycis]
XP_003171427.1/13-132    -            120 Goodbye              PF17109.5    122   1.7e-20   83.1   0.0   1   1   1.1e-23   1.9e-20   83.0   0.0     2   122     1   120     1   120 0.99 [subseq from] NACHT and TPR domain-containing protein [Nannizzia gypsea CBS 118893] >EFR02973.1 NACHT and TPR domain-containing protein [Nannizzia gypsea CBS 118893]
XP_009161418.1/14-131    -            118 Goodbye              PF17109.5    122   1.7e-20   83.1   0.1   1   1   1.2e-23   1.9e-20   83.0   0.1     1   122     1   118     1   118 0.99 [subseq from] hypothetical protein HMPREF1120_08899 [Exophiala dermatitidis NIH/UT8656] >EHY60957.1 hypothetical protein HMPREF1120_08899 [Exophiala dermatitidis NIH/UT8656]
OQE13069.1/16-133        -            118 Goodbye              PF17109.5    122   1.7e-20   83.1   0.0   1   1   1.2e-23   1.9e-20   82.9   0.0     1   122     1   118     1   118 0.99 [subseq from] hypothetical protein PENFLA_c056G07024 [Penicillium flavigenum]
XP_009552867.1/10-125    -            116 Goodbye              PF17109.5    122   1.8e-20   83.1   0.0   1   1   1.2e-23     2e-20   82.9   0.0     1   120     1   115     1   116 0.96 [subseq from] hypothetical protein HETIRDRAFT_164411 [Heterobasidion irregulare TC 32-1] >ETW75450.1 hypothetical protein HETIRDRAFT_164411 [Heterobasidion irregulare TC 32-1]
KAB8276993.1/222-348     -            127 Goodbye              PF17109.5    122   1.8e-20   83.1   0.2   1   1   1.2e-23   2.1e-20   82.9   0.2     1   119     1   127     1   127 0.94 [subseq from] hypothetical protein BDV30DRAFT_235240 [Aspergillus minisclerotigenes]
XP_007709471.1/13-125    -            113 Goodbye              PF17109.5    122   1.8e-20   83.0   0.0   1   1   1.2e-23     2e-20   82.9   0.0     2   120     1   113     1   113 0.97 [subseq from] hypothetical protein COCCADRAFT_23993 [Bipolaris zeicola 26-R-13] >EUC36253.1 hypothetical protein COCCADRAFT_23993 [Bipolaris zeicola 26-R-13]
TGO38147.1/18-143        -            126 Goodbye              PF17109.5    122   1.8e-20   83.0   1.4   1   1   1.3e-23   2.2e-20   82.8   1.4     1   119     1   125     1   126 0.94 [subseq from] hypothetical protein BHYA_0081g00430 [Botrytis hyacinthi]
TDZ24646.1/10-130        -            121 Goodbye              PF17109.5    122   1.9e-20   83.0   0.1   1   1   1.2e-23     2e-20   82.9   0.1     2   122     1   121     1   121 0.96 [subseq from] Vegetative incompatibility protein HET-E-1 [Colletotrichum orbiculare MAFF 240422]
RSL97509.1/57-188        -            132 Goodbye              PF17109.5    122   1.9e-20   83.0   0.2   1   1   1.3e-23   2.1e-20   82.8   0.2     1   122     1   132     1   132 0.95 [subseq from] hypothetical protein CEP52_010834 [Fusarium sp. AF-4]
RYP43836.1/15-137        -            123 Goodbye              PF17109.5    122   1.9e-20   83.0   0.3   1   1   1.3e-23   2.1e-20   82.9   0.3     1   116     1   122     1   123 0.96 [subseq from] hypothetical protein DL768_009643 [Monosporascus sp. mg162]
OAL55020.1/15-138        -            124 Goodbye              PF17109.5    122   1.9e-20   83.0   0.5   1   1   1.3e-23   2.1e-20   82.8   0.5     1   116     1   122     1   124 0.97 [subseq from] hypothetical protein IQ07DRAFT_608823 [Pyrenochaeta sp. DS3sAY3a]
EXM18012.1/21-140        -            120 Goodbye              PF17109.5    122   1.9e-20   83.0   0.2   1   1   1.3e-23   2.1e-20   82.8   0.2     2   122     1   120     1   120 0.97 [subseq from] hypothetical protein FOTG_13864 [Fusarium oxysporum f. sp. vasinfectum 25433]
CUS12299.1/101-216       -            116 Goodbye              PF17109.5    122   1.9e-20   83.0   0.0   1   1   1.3e-23   2.1e-20   82.8   0.0     2   118     1   116     1   116 0.97 [subseq from] unnamed protein product [Tuber aestivum]
RFU24961.1/17-143        -            127 Goodbye              PF17109.5    122   1.9e-20   83.0   1.2   1   1   1.3e-23   2.1e-20   82.8   1.2     1   120     1   126     1   127 0.95 [subseq from] hypothetical protein B7463_g11382, partial [Scytalidium lignicola]
XP_018061143.1/69-201    -            133 Goodbye              PF17109.5    122   1.9e-20   83.0   0.0   1   1   1.3e-23   2.1e-20   82.8   0.0     1   122     1   133     1   133 0.94 [subseq from] hypothetical protein LY89DRAFT_692151 [Phialocephala scopiformis] >KUJ06788.1 hypothetical protein LY89DRAFT_692151 [Phialocephala scopiformis]
THY46935.1/5-131         -            127 Goodbye              PF17109.5    122   1.9e-20   83.0   0.1   1   1   1.3e-23   2.1e-20   82.8   0.1     1   118     1   126     1   127 0.95 [subseq from] hypothetical protein D6C99_05941 [Aureobasidium pullulans]
XP_025464860.1/64-193    -            130 Goodbye              PF17109.5    122   1.9e-20   82.9   0.2   1   1   1.3e-23   2.2e-20   82.8   0.2     1   119     1   129     1   130 0.87 [subseq from] NACHT and WD40 domain protein [Aspergillus sclerotioniger CBS 115572] >PWY78551.1 NACHT and WD40 domain protein [Aspergillus sclerotioniger CBS 115572]
TGO78378.1/18-143        -            126 Goodbye              PF17109.5    122     2e-20   82.9   1.7   1   1   1.4e-23   2.3e-20   82.7   1.7     1   119     1   125     1   126 0.94 [subseq from] hypothetical protein BELL_0068g00030 [Botrytis elliptica]
XP_002585244.1/16-133    -            118 Goodbye              PF17109.5    122   2.1e-20   82.8   0.3   1   1   1.4e-23   2.3e-20   82.7   0.3     1   122     1   118     1   118 0.98 [subseq from] predicted protein [Uncinocarpus reesii 1704] >EEP81091.1 predicted protein [Uncinocarpus reesii 1704]
XP_009548148.1/14-146    -            133 Goodbye              PF17109.5    122   2.1e-20   82.8   0.0   1   1   1.6e-23   2.6e-20   82.5   0.0     1   119     1   133     1   133 0.93 [subseq from] hypothetical protein HETIRDRAFT_322741 [Heterobasidion irregulare TC 32-1] >ETW79576.1 hypothetical protein HETIRDRAFT_322741 [Heterobasidion irregulare TC 32-1]
RSM08743.1/13-127        -            115 Goodbye              PF17109.5    122   2.2e-20   82.8   0.0   1   1   1.5e-23   2.4e-20   82.6   0.0     3   119     1   114     1   115 0.94 [subseq from] hypothetical protein CEP52_004493 [Fusarium sp. AF-4]
PGH12190.1/15-132        -            118 Goodbye              PF17109.5    122   2.2e-20   82.8   0.0   1   1   1.5e-23   2.4e-20   82.6   0.0     1   122     1   118     1   118 0.99 [subseq from] hypothetical protein AJ80_06810 [Polytolypa hystricis UAMH7299]
PYI04062.1/15-135        -            121 Goodbye              PF17109.5    122   2.2e-20   82.8   0.0   1   1   1.5e-23   2.4e-20   82.6   0.0     1   122     1   121     1   121 1.00 [subseq from] hypothetical protein BO78DRAFT_348377 [Aspergillus sclerotiicarbonarius CBS 121057]
OCH94796.1/89-209        -            121 Goodbye              PF17109.5    122   2.2e-20   82.8   0.0   1   1   1.5e-23   2.4e-20   82.6   0.0     4   122     2   121     1   121 0.97 [subseq from] hypothetical protein OBBRIDRAFT_746651, partial [Obba rivulosa]
ORY68872.1/15-137        -            123 Goodbye              PF17109.5    122   2.2e-20   82.8   0.2   1   1   1.5e-23   2.5e-20   82.6   0.2     1   118     1   123     1   123 0.95 [subseq from] hypothetical protein BCR38DRAFT_455710 [Pseudomassariella vexata]
KFY10980.1/11-131        -            121 Goodbye              PF17109.5    122   2.2e-20   82.8   0.0   1   1   1.5e-23   2.5e-20   82.6   0.0     1   122     1   121     1   121 1.00 [subseq from] hypothetical protein V491_07389 [Pseudogymnoascus sp. VKM F-3775]
PCD18110.1/37-154        -            118 Goodbye              PF17109.5    122   2.2e-20   82.7   0.3   1   1   1.5e-23   2.4e-20   82.6   0.3     2   119     1   117     1   118 0.96 [subseq from] hypothetical protein FGRA07_06747 [Fusarium graminearum]
SCB64011.1/33-150        -            118 Goodbye              PF17109.5    122   2.2e-20   82.7   0.3   1   1   1.5e-23   2.4e-20   82.6   0.3     2   119     1   117     1   118 0.96 [subseq from] unnamed protein product [Fusarium graminearum]
XP_028490502.1/18-137    -            120 Goodbye              PF17109.5    122   2.2e-20   82.7   0.0   1   1   1.5e-23   2.5e-20   82.6   0.0     2   122     1   120     1   120 0.96 [subseq from] hypothetical protein D7B24_003854 [Verticillium nonalfalfae] >RNJ52344.1 hypothetical protein D7B24_003854 [Verticillium nonalfalfae]
CAK48967.1/305-431       -            127 Goodbye              PF17109.5    122   2.3e-20   82.7   0.0   1   1   1.5e-23   2.5e-20   82.6   0.0     1   118     1   127     1   127 0.95 [subseq from] unnamed protein product [Aspergillus niger]
XP_001391675.2/6-132     -            127 Goodbye              PF17109.5    122   2.3e-20   82.7   0.0   1   1   1.5e-23   2.5e-20   82.6   0.0     1   118     1   127     1   127 0.95 [subseq from] hypothetical protein ANI_1_1862064 [Aspergillus niger CBS 513.88]
PMD29095.1/136-268       -            133 Goodbye              PF17109.5    122   2.3e-20   82.7   0.0   1   1   1.6e-23   2.6e-20   82.5   0.0     1   122     1   133     1   133 0.96 [subseq from] hypothetical protein L207DRAFT_642687, partial [Hyaloscypha variabilis F]
KIK60150.1/34-156        -            123 Goodbye              PF17109.5    122   2.3e-20   82.7   0.1   1   1   1.5e-23   2.5e-20   82.6   0.1     1   120     1   123     1   123 0.96 [subseq from] hypothetical protein GYMLUDRAFT_613721 [Gymnopus luxurians FD-317 M1]
KJX98386.1/8-112         -            105 Goodbye              PF17109.5    122   2.3e-20   82.7   0.5   1   1   1.7e-23   2.8e-20   82.4   0.5     1   116     1   104     1   105 0.97 [subseq from] hypothetical protein TI39_contig414g00007 [Zymoseptoria brevis]
SCN82203.1/22-140        -            119 Goodbye              PF17109.5    122   2.3e-20   82.7   0.0   1   1   1.6e-23   2.6e-20   82.5   0.0     4   122     2   119     1   119 0.97 [subseq from] uncharacterized protein FFC1_03803 [Fusarium fujikuroi] >SCV59334.1 uncharacterized protein FFFS_13903 [Fusarium fujikuroi] >SCO18768.1 uncharacterized protein FFE2_14182 [Fusarium fujikuroi] >SCO06108.1 uncharacterized protein FFB20_12467 [Fusarium fujikuroi]
KIK50122.1/30-140        -            111 Goodbye              PF17109.5    122   2.4e-20   82.6   0.2   1   1   1.6e-23   2.7e-20   82.5   0.2     1   108     1   111     1   111 0.97 [subseq from] hypothetical protein GYMLUDRAFT_493533 [Gymnopus luxurians FD-317 M1]
TEA15453.1/10-130        -            121 Goodbye              PF17109.5    122   2.4e-20   82.6   0.1   1   1   1.6e-23   2.7e-20   82.5   0.1     2   122     1   121     1   121 0.96 [subseq from] Vegetative incompatibility protein HET-E-1 [Colletotrichum sidae]
CVK91852.1/27-140        -            114 Goodbye              PF17109.5    122   2.4e-20   82.6   0.0   1   1   1.6e-23   2.6e-20   82.5   0.0     5   122     3   114     1   114 0.97 [subseq from] uncharacterized protein FPRN_09654 [Fusarium proliferatum]
RKL45038.1/27-140        -            114 Goodbye              PF17109.5    122   2.4e-20   82.6   0.0   1   1   1.6e-23   2.6e-20   82.5   0.0     5   122     3   114     1   114 0.97 [subseq from] hypothetical protein BFJ72_g3688 [Fusarium proliferatum]
OQD71649.1/38-160        -            123 Goodbye              PF17109.5    122   2.4e-20   82.6   0.1   1   1   1.6e-23   2.7e-20   82.5   0.1     1   119     1   122     1   123 0.86 [subseq from] hypothetical protein PENPOL_c001G07560 [Penicillium polonicum]
CRK21321.1/21-140        -            120 Goodbye              PF17109.5    122   2.5e-20   82.6   0.0   1   1   1.7e-23   2.7e-20   82.5   0.0     2   122     1   120     1   120 0.96 [subseq from] hypothetical protein BN1708_013067 [Verticillium longisporum]
CRL18986.1/12-124        -            113 Goodbye              PF17109.5    122   2.5e-20   82.6   0.0   1   1   1.6e-23   2.7e-20   82.5   0.0     5   122     2   113     1   113 0.96 [subseq from] NACHT nucleoside triphosphatase [Penicillium camemberti]
RYP42924.1/10-124        -            115 Goodbye              PF17109.5    122   2.5e-20   82.6   0.0   1   1   1.7e-23   2.7e-20   82.5   0.0     2   122     1   115     1   115 0.97 [subseq from] hypothetical protein DL770_011966 [Monosporascus sp. CRB-9-2]
KZL84343.1/9-133         -            125 Goodbye              PF17109.5    122   2.5e-20   82.6   0.1   1   1   1.7e-23   2.8e-20   82.4   0.1     1   118     1   125     1   125 0.94 [subseq from] hypothetical protein CI238_11683 [Colletotrichum incanum]
OJZ90633.1/6-133         -            128 Goodbye              PF17109.5    122   2.6e-20   82.6   0.0   1   1   1.7e-23   2.8e-20   82.4   0.0     1   118     1   127     1   128 0.89 [subseq from] hypothetical protein ASPFODRAFT_203142 [Aspergillus luchuensis CBS 106.47]
ORY03559.1/34-161        -            128 Goodbye              PF17109.5    122   2.6e-20   82.6   0.5   1   1   1.8e-23     3e-20   82.3   0.5     1   122     1   128     1   128 0.87 [subseq from] hypothetical protein BCR34DRAFT_617742 [Clohesyomyces aquaticus]
PGH18939.1/9-137         -            129 Goodbye              PF17109.5    122   2.7e-20   82.5   0.1   1   1   1.8e-23     3e-20   82.3   0.1     1   120     1   128     1   129 0.95 [subseq from] hypothetical protein AJ80_04266 [Polytolypa hystricis UAMH7299]
RBA22841.1/15-130        -            116 Goodbye              PF17109.5    122   2.7e-20   82.5   0.0   1   1   1.8e-23   2.9e-20   82.4   0.0     4   120     2   115     1   116 0.94 [subseq from] hypothetical protein FPRO05_01188 [Fusarium proliferatum]
OOO06013.1/171-297       -            127 Goodbye              PF17109.5    122   2.7e-20   82.5   0.2   1   1   1.9e-23   3.1e-20   82.3   0.2     1   119     1   127     1   127 0.94 [subseq from] Ankyrin [Aspergillus oryzae]
RAQ61454.1/171-297       -            127 Goodbye              PF17109.5    122   2.7e-20   82.5   0.2   1   1   1.9e-23   3.1e-20   82.3   0.2     1   119     1   127     1   127 0.94 [subseq from] hypothetical protein COH20_003905 [Aspergillus flavus]
RDW56366.1/9-125         -            117 Goodbye              PF17109.5    122   2.7e-20   82.5   0.0   1   1   1.8e-23     3e-20   82.3   0.0     2   122     1   117     1   117 0.96 [subseq from] hypothetical protein BP5796_13241 [Coleophoma crateriformis]
RPA82610.1/23-234        -            212 Goodbye              PF17109.5    122   2.8e-20   82.4   0.1   1   1   5.1e-23   8.4e-20   80.9   0.1     3   122     1   212     1   212 0.92 [subseq from] hypothetical protein BJ508DRAFT_361090 [Ascobolus immersus RN42]
RKK88948.1/22-140        -            119 Goodbye              PF17109.5    122   2.8e-20   82.4   0.0   1   1   1.9e-23   3.1e-20   82.3   0.0     4   122     2   119     1   119 0.97 [subseq from] hypothetical protein BFJ71_g12648 [Fusarium oxysporum]
RKL14188.1/22-140        -            119 Goodbye              PF17109.5    122   2.8e-20   82.4   0.0   1   1   1.9e-23   3.1e-20   82.3   0.0     4   122     2   119     1   119 0.97 [subseq from] hypothetical protein BFJ68_g6581 [Fusarium oxysporum]
XP_025391275.1/6-132     -            127 Goodbye              PF17109.5    122   2.8e-20   82.4   0.0   1   1   1.9e-23   3.1e-20   82.3   0.0     1   118     1   127     1   127 0.92 [subseq from] hypothetical protein BO83DRAFT_204054 [Aspergillus eucalypticola CBS 122712] >PWY80128.1 hypothetical protein BO83DRAFT_204054 [Aspergillus eucalypticola CBS 122712]
TIA45525.1/5-131         -            127 Goodbye              PF17109.5    122   2.8e-20   82.4   0.1   1   1   1.9e-23   3.1e-20   82.3   0.1     1   118     1   126     1   127 0.95 [subseq from] hypothetical protein D6C79_05627 [Aureobasidium pullulans]
PGH34763.1/15-132        -            118 Goodbye              PF17109.5    122   2.9e-20   82.4   0.0   1   1   1.9e-23   3.2e-20   82.2   0.0     1   122     1   118     1   118 0.99 [subseq from] hypothetical protein GX50_02444 [Emmonsia crescens]
OQE08070.1/15-135        -            121 Goodbye              PF17109.5    122   2.9e-20   82.4   0.0   1   1   1.9e-23   3.2e-20   82.2   0.0     1   122     1   121     1   121 1.00 [subseq from] hypothetical protein PENVUL_c011G01458 [Penicillium vulpinum]
RVD85886.1/12-130        -            119 Goodbye              PF17109.5    122   2.9e-20   82.4   0.0   1   1   1.9e-23   3.1e-20   82.3   0.0     6   120     3   118     1   119 0.91 [subseq from] hypothetical protein DFL_004190 [Arthrobotrys flagrans]
TRM56451.1/145-260       -            116 Goodbye              PF17109.5    122   2.9e-20   82.4   0.0   1   1   1.9e-23   3.2e-20   82.2   0.0     1   116     1   116     1   116 0.98 [subseq from] hypothetical protein BD626DRAFT_519566 [Auriculariopsis ampla]
KIK60106.1/17-140        -            124 Goodbye              PF17109.5    122   2.9e-20   82.4   0.0   1   1     2e-23   3.2e-20   82.2   0.0     1   118     1   122     1   124 0.93 [subseq from] hypothetical protein GYMLUDRAFT_43868 [Gymnopus luxurians FD-317 M1]
KXH45551.1/1304-1413     -            110 Goodbye              PF17109.5    122   2.9e-20   82.4   0.0   1   1   2.1e-23   3.4e-20   82.2   0.0    21   118     7   110     2   110 0.96 [subseq from] pfs domain-containing protein [Colletotrichum salicis]
TKA77497.1/18-134        -            117 Goodbye              PF17109.5    122     3e-20   82.4   1.2   1   1     2e-23   3.2e-20   82.2   1.2     3   119     1   116     1   117 0.97 [subseq from] hypothetical protein B0A49_00787 [Cryomyces minteri]
KAB8078648.1/14-132      -            119 Goodbye              PF17109.5    122     3e-20   82.3   0.0   1   1     2e-23   3.3e-20   82.2   0.0     3   122     1   119     1   119 0.99 [subseq from] hypothetical protein BDV29DRAFT_165951 [Aspergillus leporis]
OQD95723.1/12-124        -            113 Goodbye              PF17109.5    122     3e-20   82.3   0.0   1   1     2e-23   3.2e-20   82.2   0.0     5   122     2   113     1   113 0.95 [subseq from] hypothetical protein PENSOL_c019G09356 [Penicillium solitum]
KAB8295087.1/18-144      -            127 Goodbye              PF17109.5    122     3e-20   82.3   0.8   1   1     2e-23   3.4e-20   82.2   0.8     1   120     1   126     1   127 0.97 [subseq from] hypothetical protein EYC80_007025 [Monilinia laxa]
CVK97829.1/15-130        -            116 Goodbye              PF17109.5    122     3e-20   82.3   0.0   1   1     2e-23   3.2e-20   82.2   0.0     4   120     2   115     1   116 0.94 [subseq from] uncharacterized protein FPRN_10771 [Fusarium proliferatum]
XP_008085034.1/9-123     -            115 Goodbye              PF17109.5    122     3e-20   82.3   0.0   1   1     2e-23   3.3e-20   82.2   0.0     2   122     1   115     1   115 0.97 [subseq from] NACHT protein [Glarea lozoyensis ATCC 20868] >EPE27675.1 NACHT protein [Glarea lozoyensis ATCC 20868]
OCK95346.1/21-149        -            129 Goodbye              PF17109.5    122     3e-20   82.3   0.5   1   1     2e-23   3.4e-20   82.2   0.5     1   120     1   128     1   129 0.96 [subseq from] hypothetical protein K441DRAFT_557014, partial [Cenococcum geophilum 1.58]
XP_022485153.1/19-142    -            124 Goodbye              PF17109.5    122   3.1e-20   82.3   0.1   1   1   2.1e-23   3.5e-20   82.1   0.1     1   119     1   123     1   124 0.91 [subseq from] hypothetical protein PENARI_c020G10637 [Penicillium arizonense] >OGE49702.1 hypothetical protein PENARI_c020G10637 [Penicillium arizonense]
KAE8314660.1/171-297     -            127 Goodbye              PF17109.5    122   3.1e-20   82.3   0.1   1   1   2.2e-23   3.5e-20   82.1   0.1     1   119     1   127     1   127 0.94 [subseq from] hypothetical protein BDV41DRAFT_563510 [Aspergillus transmontanensis]
RPB20958.1/206-340       -            135 Goodbye              PF17109.5    122   3.1e-20   82.3   0.1   1   1   2.1e-23   3.5e-20   82.1   0.1     1   122     1   135     1   135 0.96 [subseq from] hypothetical protein L211DRAFT_462101, partial [Terfezia boudieri ATCC MYA-4762]
RHZ55965.1/10-130        -            121 Goodbye              PF17109.5    122   3.1e-20   82.3   0.0   1   1   2.1e-23   3.5e-20   82.1   0.0     1   122     1   121     1   121 0.99 [subseq from] hypothetical protein CDV55_104944 [Aspergillus turcosus]
CZR67760.1/23-154        -            132 Goodbye              PF17109.5    122   3.1e-20   82.3   0.1   1   1   2.8e-23   4.6e-20   81.7   0.1     1   121     1   132     1   132 0.91 [subseq from] uncharacterized protein PAC_17659 [Phialocephala subalpina]
PVH71621.1/10-124        -            115 Goodbye              PF17109.5    122   3.2e-20   82.3   0.0   1   1   2.1e-23   3.5e-20   82.1   0.0     3   122     1   115     1   115 0.96 [subseq from] hypothetical protein DL98DRAFT_363413, partial [Cadophora sp. DSE1049]
PMD34222.1/12-123        -            112 Goodbye              PF17109.5    122   3.2e-20   82.2   0.0   1   1   2.1e-23   3.5e-20   82.1   0.0     4   120     1   111     1   112 0.97 [subseq from] hypothetical protein L207DRAFT_468451 [Hyaloscypha variabilis F]
OTA93779.1/11-130        -            120 Goodbye              PF17109.5    122   3.2e-20   82.2   0.1   1   1   2.1e-23   3.5e-20   82.1   0.1     4   122     2   120     1   120 0.92 [subseq from] hypothetical protein M434DRAFT_395313 [Hypoxylon sp. CO27-5]
PYI23517.1/15-135        -            121 Goodbye              PF17109.5    122   3.3e-20   82.2   0.0   1   1   2.2e-23   3.7e-20   82.0   0.0     1   122     1   121     1   121 0.99 [subseq from] tetratricopeptide repeat domain protein [Aspergillus violaceofuscus CBS 115571]
XP_025494761.1/15-135    -            121 Goodbye              PF17109.5    122   3.3e-20   82.2   0.0   1   1   2.2e-23   3.7e-20   82.0   0.0     1   122     1   121     1   121 0.99 [subseq from] tetratricopeptide repeat domain protein [Aspergillus uvarum CBS 121591] >PYH84561.1 tetratricopeptide repeat domain protein [Aspergillus uvarum CBS 121591]
XP_025530240.1/15-135    -            121 Goodbye              PF17109.5    122   3.3e-20   82.2   0.0   1   1   2.2e-23   3.7e-20   82.0   0.0     1   122     1   121     1   121 0.99 [subseq from] tetratricopeptide repeat domain protein [Aspergillus japonicus CBS 114.51] >RAH84346.1 tetratricopeptide repeat domain protein [Aspergillus japonicus CBS 114.51]
THV46998.1/11-123        -            113 Goodbye              PF17109.5    122   3.4e-20   82.2   0.0   1   1   2.2e-23   3.7e-20   82.0   0.0     4   122     1   113     1   113 0.95 [subseq from] hypothetical protein BGAL_0343g00050 [Botrytis galanthina]
XP_016255579.1/20-130    -            111 Goodbye              PF17109.5    122   3.4e-20   82.2   0.1   1   1   2.2e-23   3.7e-20   82.1   0.1     7   122     2   111     1   111 0.95 [subseq from] hypothetical protein PV07_02062 [Cladophialophora immunda] >KIW35363.1 hypothetical protein PV07_02062 [Cladophialophora immunda]
RSL61425.1/26-140        -            115 Goodbye              PF17109.5    122   3.4e-20   82.2   0.0   1   1   2.3e-23   3.7e-20   82.0   0.0     2   122     1   115     1   115 0.98 [subseq from] hypothetical protein CEP54_006268 [Fusarium sp. AF-8]
KIM92814.1/15-141        -            127 Goodbye              PF17109.5    122   3.4e-20   82.1   0.6   1   1   2.3e-23   3.8e-20   82.0   0.6     1   120     1   126     1   127 0.97 [subseq from] hypothetical protein OIDMADRAFT_107066 [Oidiodendron maius Zn]
XP_002378489.1/171-297   -            127 Goodbye              PF17109.5    122   3.4e-20   82.1   0.2   1   1   2.4e-23   3.9e-20   81.9   0.2     1   119     1   127     1   127 0.94 [subseq from] hypothetical protein AFLA_057450 [Aspergillus flavus NRRL3357] >EED51482.1 hypothetical protein AFLA_057450 [Aspergillus flavus NRRL3357]
RAO67953.1/20-140        -            121 Goodbye              PF17109.5    122   3.5e-20   82.1   0.0   1   1   2.3e-23   3.9e-20   82.0   0.0     1   122     1   121     1   121 1.00 [subseq from] hypothetical protein BHQ10_003965 [Talaromyces amestolkiae]
KIK60096.1/34-156        -            123 Goodbye              PF17109.5    122   3.5e-20   82.1   0.1   1   1   2.4e-23   3.9e-20   82.0   0.1     1   120     1   123     1   123 0.97 [subseq from] hypothetical protein GYMLUDRAFT_612140 [Gymnopus luxurians FD-317 M1]
PVI02012.1/21-148        -            128 Goodbye              PF17109.5    122   3.6e-20   82.1   0.0   1   1   2.4e-23     4e-20   81.9   0.0     1   122     1   128     1   128 0.98 [subseq from] hypothetical protein DM02DRAFT_316596 [Periconia macrospinosa]
XP_016593633.1/16-133    -            118 Goodbye              PF17109.5    122   3.6e-20   82.1   0.0   1   1   2.4e-23     4e-20   81.9   0.0     1   122     1   118     1   118 0.99 [subseq from] Tetratricopeptide-like helical [Penicillium expansum] >KGO50388.1 Tetratricopeptide-like helical [Penicillium expansum] >KGO65070.1 Tetratricopeptide-like helical [Penicillium expansum]
PNP49787.1/16-130        -            115 Goodbye              PF17109.5    122   3.7e-20   82.1   0.1   1   1   2.4e-23     4e-20   81.9   0.1     3   120     1   115     1   115 0.97 [subseq from] hypothetical protein THARTR1_09555 [Trichoderma harzianum]
KAB8071955.1/13-132      -            120 Goodbye              PF17109.5    122   3.7e-20   82.1   0.0   1   1   2.4e-23     4e-20   81.9   0.0     2   122     1   120     1   120 0.99 [subseq from] NACHT and TPR domain protein [Aspergillus leporis]
RMJ04916.1/38-169        -            132 Goodbye              PF17109.5    122   3.7e-20   82.0   0.1   1   1   2.5e-23   4.2e-20   81.9   0.1     1   122     1   132     1   132 0.94 [subseq from] hypothetical protein CDV36_014413 [Fusarium sp. AF-12]
OTA59127.1/11-130        -            120 Goodbye              PF17109.5    122   3.8e-20   82.0   0.1   1   1   2.6e-23   4.2e-20   81.9   0.1     4   122     2   120     1   120 0.92 [subseq from] hypothetical protein K449DRAFT_466839 [Hypoxylon sp. EC38]
OBT48196.1/17-137        -            121 Goodbye              PF17109.5    122   3.9e-20   82.0   0.0   1   1   2.6e-23   4.3e-20   81.8   0.0     1   122     1   121     1   121 1.00 [subseq from] hypothetical protein VE00_01084 [Pseudogymnoascus sp. WSF 3629]
EXA28573.1/21-140        -            120 Goodbye              PF17109.5    122   3.9e-20   82.0   0.2   1   1   2.6e-23   4.4e-20   81.8   0.2     2   122     1   120     1   120 0.97 [subseq from] hypothetical protein FOVG_19830 [Fusarium oxysporum f. sp. pisi HDV247]
EXK77787.1/21-140        -            120 Goodbye              PF17109.5    122   3.9e-20   82.0   0.2   1   1   2.6e-23   4.4e-20   81.8   0.2     2   122     1   120     1   120 0.97 [subseq from] hypothetical protein FOQG_17519 [Fusarium oxysporum f. sp. raphani 54005]
KAE8310624.1/30-156      -            127 Goodbye              PF17109.5    122     4e-20   81.9   0.2   1   1   2.8e-23   4.6e-20   81.7   0.2     1   118     1   126     1   127 0.92 [subseq from] hypothetical protein BDV41DRAFT_590271 [Aspergillus transmontanensis]
OCL07871.1/21-140        -            120 Goodbye              PF17109.5    122   4.1e-20   81.9   0.0   1   1   2.7e-23   4.5e-20   81.8   0.0     1   119     1   119     1   120 0.99 [subseq from] hypothetical protein AOQ84DRAFT_439944 [Glonium stellatum]
RFU72997.1/32-147        -            116 Goodbye              PF17109.5    122   4.1e-20   81.9   0.1   1   1   2.7e-23   4.5e-20   81.8   0.1     3   118     1   115     1   116 0.97 [subseq from] hypothetical protein TARUN_9255 [Trichoderma arundinaceum]
XP_008712342.1/34-148    -            115 Goodbye              PF17109.5    122   4.1e-20   81.9   0.0   1   1   2.7e-23   4.4e-20   81.8   0.0     7   120     3   115     1   115 0.96 [subseq from] hypothetical protein HMPREF1541_09446 [Cyphellophora europaea CBS 101466] >ETN45614.1 hypothetical protein HMPREF1541_09446 [Cyphellophora europaea CBS 101466]
OQE13595.1/13-131        -            119 Goodbye              PF17109.5    122   4.1e-20   81.9   0.0   1   1   2.7e-23   4.5e-20   81.8   0.0     2   122     1   119     1   119 0.99 [subseq from] hypothetical protein PENFLA_c045G01953 [Penicillium flavigenum]
XP_022482395.1/66-204    -            139 Goodbye              PF17109.5    122   4.1e-20   81.9   0.3   1   1   3.1e-23   5.1e-20   81.6   0.3     1   119     1   138     1   139 0.95 [subseq from] hypothetical protein PENARI_c087G11839 [Penicillium arizonense] >OGE46928.1 hypothetical protein PENARI_c087G11839 [Penicillium arizonense]
KAB8252919.1/13-132      -            120 Goodbye              PF17109.5    122   4.1e-20   81.9   0.0   1   1   2.8e-23   4.6e-20   81.7   0.0     2   122     1   120     1   120 0.99 [subseq from] hypothetical protein BDV35DRAFT_335187 [Aspergillus parvisclerotigenus]
KOC16840.1/13-132        -            120 Goodbye              PF17109.5    122   4.1e-20   81.9   0.0   1   1   2.8e-23   4.6e-20   81.7   0.0     2   122     1   120     1   120 0.99 [subseq from] NACHT and TPR domain protein [Aspergillus flavus AF70]
RAQ51228.1/13-132        -            120 Goodbye              PF17109.5    122   4.1e-20   81.9   0.0   1   1   2.8e-23   4.6e-20   81.7   0.0     2   122     1   120     1   120 0.99 [subseq from] NACHT and TPR domain protein [Aspergillus flavus]
RMZ48121.1/13-132        -            120 Goodbye              PF17109.5    122   4.1e-20   81.9   0.0   1   1   2.8e-23   4.6e-20   81.7   0.0     2   122     1   120     1   120 0.99 [subseq from] NACHT and TPR domain protein [Aspergillus flavus]
XP_002377292.1/13-132    -            120 Goodbye              PF17109.5    122   4.1e-20   81.9   0.0   1   1   2.8e-23   4.6e-20   81.7   0.0     2   122     1   120     1   120 0.99 [subseq from] NACHT and TPR domain protein [Aspergillus flavus NRRL3357] >EED52128.1 NACHT and TPR domain protein [Aspergillus flavus NRRL3357]
KID93812.1/35-158        -            124 Goodbye              PF17109.5    122   4.1e-20   81.9   0.2   1   1   2.8e-23   4.6e-20   81.7   0.2     1   116     1   123     1   124 0.95 [subseq from] Ankyrin repeat-containing domain protein, partial [Metarhizium majus ARSEF 297]
RYO64222.1/29-148        -            120 Goodbye              PF17109.5    122   4.2e-20   81.9   1.3   1   1   3.1e-23   5.1e-20   81.6   1.3     1   113     1   118     1   119 0.98 [subseq from] hypothetical protein AA0116_g3969 [Alternaria tenuissima]
OQO02620.1/10-128        -            119 Goodbye              PF17109.5    122   4.3e-20   81.8   0.0   1   1   2.9e-23   4.7e-20   81.7   0.0     1   122     1   119     1   119 0.99 [subseq from] hypothetical protein B0A48_12148 [Rachicladosporium antarcticum]
OTA07712.1/37-164        -            128 Goodbye              PF17109.5    122   4.3e-20   81.8   1.4   1   1     3e-23   4.9e-20   81.6   1.4     1   120     1   128     1   128 0.91 [subseq from] hypothetical protein A9Z42_0086230 [Trichoderma parareesei]
XP_018075856.1/13-122    -            110 Goodbye              PF17109.5    122   4.3e-20   81.8   0.0   1   1   2.8e-23   4.6e-20   81.7   0.0     6   117     2   108     1   110 0.95 [subseq from] hypothetical protein LY89DRAFT_610110, partial [Phialocephala scopiformis] >KUJ21501.1 hypothetical protein LY89DRAFT_610110, partial [Phialocephala scopiformis]
XP_007308562.1/25-146    -            122 Goodbye              PF17109.5    122   4.3e-20   81.8   0.0   1   1   2.9e-23   4.8e-20   81.7   0.0     3   122     1   122     1   122 0.94 [subseq from] hypothetical protein STEHIDRAFT_141728 [Stereum hirsutum FP-91666 SS1] >EIM82435.1 hypothetical protein STEHIDRAFT_141728 [Stereum hirsutum FP-91666 SS1]
RYP79052.1/10-124        -            115 Goodbye              PF17109.5    122   4.3e-20   81.8   0.0   1   1   2.9e-23   4.7e-20   81.7   0.0     2   122     1   115     1   115 0.92 [subseq from] hypothetical protein DL771_000030 [Monosporascus sp. 5C6A]
RHZ66396.1/11-129        -            119 Goodbye              PF17109.5    122   4.3e-20   81.8   0.0   1   1     3e-23   4.9e-20   81.6   0.0     1   122     1   119     1   119 0.97 [subseq from] hypothetical protein CDV55_101215 [Aspergillus turcosus]
RLL95369.1/13-131        -            119 Goodbye              PF17109.5    122   4.3e-20   81.8   0.0   1   1     3e-23   4.9e-20   81.6   0.0     1   122     1   119     1   119 0.97 [subseq from] hypothetical protein CFD26_105455 [Aspergillus turcosus]
XP_007781114.1/10-129    -            120 Goodbye              PF17109.5    122   4.3e-20   81.8   0.3   1   1   2.9e-23   4.8e-20   81.7   0.3     2   122     1   120     1   120 0.97 [subseq from] hypothetical protein W97_05036 [Coniosporium apollinis CBS 100218] >EON65797.1 hypothetical protein W97_05036 [Coniosporium apollinis CBS 100218]
GES61243.1/24-149        -            126 Goodbye              PF17109.5    122   4.3e-20   81.8   0.2   1   1     3e-23     5e-20   81.6   0.2     1   120     1   125     1   126 0.92 [subseq from] hypothetical protein ATETN484_0005070200 [Aspergillus terreus]
KFY18285.1/396-516       -            121 Goodbye              PF17109.5    122   4.4e-20   81.8   0.1   1   1     3e-23   4.9e-20   81.7   0.1     1   122     1   121     1   121 1.00 [subseq from] hypothetical protein V492_00012 [Pseudogymnoascus sp. VKM F-4246]
CRL18717.1/9-133         -            125 Goodbye              PF17109.5    122   4.4e-20   81.8   0.2   1   1     3e-23     5e-20   81.6   0.2     1   119     1   124     1   125 0.96 [subseq from] NACHT nucleoside triphosphatase [Penicillium camemberti]
PVH85119.1/12-125        -            114 Goodbye              PF17109.5    122   4.4e-20   81.8   0.0   1   1   2.9e-23   4.8e-20   81.7   0.0     2   120     1   113     1   114 0.97 [subseq from] hypothetical protein DL98DRAFT_651022 [Cadophora sp. DSE1049]
KAE8157722.1/13-132      -            120 Goodbye              PF17109.5    122   4.4e-20   81.8   0.0   1   1     3e-23   4.9e-20   81.6   0.0     2   122     1   120     1   120 0.99 [subseq from] hypothetical protein BDV40DRAFT_277652 [Aspergillus tamarii]
OPB45189.1/16-130        -            115 Goodbye              PF17109.5    122   4.5e-20   81.8   0.1   1   1     3e-23   4.9e-20   81.6   0.1     3   120     1   115     1   115 0.97 [subseq from] hypothetical protein A0O28_0073950 [Trichoderma guizhouense]
OKP10967.1/17-137        -            121 Goodbye              PF17109.5    122   4.5e-20   81.8   0.0   1   1     3e-23     5e-20   81.6   0.0     1   122     1   121     1   121 1.00 [subseq from] hypothetical protein PENSUB_3787 [Penicillium subrubescens]
KFY32484.1/114-240       -            127 Goodbye              PF17109.5    122   4.6e-20   81.7   0.0   1   1     3e-23     5e-20   81.6   0.0     1   120     1   126     1   127 0.92 [subseq from] hypothetical protein V493_00153, partial [Pseudogymnoascus sp. VKM F-4281 (FW-2241)]
KZV60933.1/27-150        -            124 Goodbye              PF17109.5    122   4.6e-20   81.7   0.0   1   1   3.1e-23   5.1e-20   81.6   0.0     1   121     1   124     1   124 0.95 [subseq from] hypothetical protein PENSPDRAFT_693837 [Peniophora sp. CONT]
RSL74706.1/13-127        -            115 Goodbye              PF17109.5    122   4.7e-20   81.7   0.0   1   1   3.1e-23   5.1e-20   81.6   0.0     3   119     1   114     1   115 0.96 [subseq from] hypothetical protein CEP51_011477 [Fusarium sp. AF-3]
RTE79758.1/13-127        -            115 Goodbye              PF17109.5    122   4.7e-20   81.7   0.0   1   1   3.1e-23   5.1e-20   81.6   0.0     3   119     1   114     1   115 0.96 [subseq from] hypothetical protein BHE90_005743 [Fusarium euwallaceae]
THW21073.1/5-132         -            128 Goodbye              PF17109.5    122   4.7e-20   81.7   0.2   1   1   3.1e-23   5.2e-20   81.6   0.2     1   119     1   127     1   128 0.95 [subseq from] hypothetical protein D6D25_06897 [Aureobasidium pullulans]
PVI02267.1/30-142        -            113 Goodbye              PF17109.5    122   4.7e-20   81.7   0.0   1   1   3.1e-23   5.1e-20   81.6   0.0     2   120     1   113     1   113 0.97 [subseq from] hypothetical protein DM02DRAFT_702449 [Periconia macrospinosa]
CEL11527.1/38-160        -            123 Goodbye              PF17109.5    122   4.7e-20   81.7   0.1   1   1   3.2e-23   5.2e-20   81.5   0.1     1   119     1   122     1   123 0.85 [subseq from] hypothetical protein ASPCAL14629 [Aspergillus calidoustus]
KID81089.1/35-158        -            124 Goodbye              PF17109.5    122   4.7e-20   81.7   0.2   1   1   3.2e-23   5.2e-20   81.6   0.2     1   116     1   123     1   124 0.95 [subseq from] hypothetical protein MAJ_11423, partial [Metarhizium majus ARSEF 297]
THW68789.1/5-131         -            127 Goodbye              PF17109.5    122   4.7e-20   81.7   0.1   1   1   3.2e-23   5.2e-20   81.5   0.1     1   118     1   126     1   127 0.95 [subseq from] hypothetical protein D6D19_08756 [Aureobasidium pullulans]
THY14895.1/5-131         -            127 Goodbye              PF17109.5    122   4.7e-20   81.7   0.1   1   1   3.2e-23   5.2e-20   81.5   0.1     1   118     1   126     1   127 0.95 [subseq from] hypothetical protein D6D00_09584 [Aureobasidium pullulans]
PGH21367.1/15-135        -            121 Goodbye              PF17109.5    122   4.9e-20   81.7   0.1   1   1   3.3e-23   5.4e-20   81.5   0.1     1   121     1   121     1   121 0.99 [subseq from] hypothetical protein AJ80_03284 [Polytolypa hystricis UAMH7299]
KAA8907989.1/46-164      -            119 Goodbye              PF17109.5    122   4.9e-20   81.7   0.0   1   1   3.3e-23   5.4e-20   81.5   0.0     4   122     1   119     1   119 0.94 [subseq from] ankyrin repeat-containing domain protein [Sphaerosporella brunnea]
CZR69490.1/10-123        -            114 Goodbye              PF17109.5    122     5e-20   81.6   0.0   1   1   3.3e-23   5.5e-20   81.5   0.0     3   122     1   114     1   114 0.97 [subseq from] related to vegetatible incompatibility protein HET-E-1 [Phialocephala subalpina]
KFY76909.1/11-131        -            121 Goodbye              PF17109.5    122     5e-20   81.6   0.0   1   1   3.4e-23   5.5e-20   81.5   0.0     1   122     1   121     1   121 0.99 [subseq from] hypothetical protein V499_03600 [Pseudogymnoascus sp. VKM F-103]
KFZ09931.1/11-131        -            121 Goodbye              PF17109.5    122     5e-20   81.6   0.0   1   1   3.4e-23   5.5e-20   81.5   0.0     1   122     1   121     1   121 0.99 [subseq from] hypothetical protein V501_05418 [Pseudogymnoascus sp. VKM F-4519 (FW-2642)]
OBT56156.1/11-131        -            121 Goodbye              PF17109.5    122     5e-20   81.6   0.0   1   1   3.4e-23   5.5e-20   81.5   0.0     1   122     1   121     1   121 0.99 [subseq from] hypothetical protein VE04_03888 [Pseudogymnoascus sp. 24MN13]
OBU00336.2/11-131        -            121 Goodbye              PF17109.5    122     5e-20   81.6   0.0   1   1   3.4e-23   5.5e-20   81.5   0.0     1   122     1   121     1   121 0.99 [subseq from] hypothetical protein VE01_01549 [Pseudogymnoascus verrucosus]
XP_018134068.1/11-131    -            121 Goodbye              PF17109.5    122     5e-20   81.6   0.0   1   1   3.4e-23   5.5e-20   81.5   0.0     1   122     1   121     1   121 0.99 [subseq from] hypothetical protein VE01_01549 [Pseudogymnoascus verrucosus]
XP_031082193.1/15-130    -            116 Goodbye              PF17109.5    122   5.1e-20   81.6   0.0   1   1   3.3e-23   5.5e-20   81.5   0.0     4   120     2   115     1   116 0.94 [subseq from] uncharacterized protein FPRO_11190 [Fusarium proliferatum ET1] >CZR41601.1 uncharacterized protein FPRO_11190 [Fusarium proliferatum ET1]
PGH14627.1/80-212        -            133 Goodbye              PF17109.5    122   5.1e-20   81.6   0.1   1   1   3.5e-23   5.7e-20   81.4   0.1     1   122     1   133     1   133 0.94 [subseq from] hypothetical protein AJ79_02962 [Helicocarpus griseus UAMH5409]
OAL07653.1/13-125        -            113 Goodbye              PF17109.5    122   5.1e-20   81.6   0.0   1   1   3.4e-23   5.6e-20   81.5   0.0     2   120     1   113     1   113 0.97 [subseq from] hypothetical protein IQ06DRAFT_372603 [Stagonospora sp. SRC1lsM3a]
TGO68364.1/11-123        -            113 Goodbye              PF17109.5    122   5.1e-20   81.6   0.0   1   1   3.4e-23   5.6e-20   81.5   0.0     4   122     1   113     1   113 0.95 [subseq from] hypothetical protein BELL_0833g00060 [Botrytis elliptica]
RII20008.1/29-150        -            122 Goodbye              PF17109.5    122   5.1e-20   81.6   1.9   1   1   3.4e-23   5.6e-20   81.5   1.9     1   114     1   119     1   122 0.97 [subseq from] hypothetical protein CUC08_Gglean001407 [Alternaria sp. MG1] >RYN98193.1 hypothetical protein AA0120_g2682 [Alternaria tenuissima]
THY96558.1/5-131         -            127 Goodbye              PF17109.5    122   5.2e-20   81.6   0.2   1   1   3.5e-23   5.7e-20   81.4   0.2     1   118     1   126     1   127 0.95 [subseq from] hypothetical protein D6C95_05150 [Aureobasidium pullulans]
PYI11903.1/56-183        -            128 Goodbye              PF17109.5    122   5.2e-20   81.6   0.2   1   1   3.6e-23   5.9e-20   81.4   0.2     1   118     1   126     1   128 0.89 [subseq from] hypothetical protein BO78DRAFT_413007 [Aspergillus sclerotiicarbonarius CBS 121057]
EWZ82229.1/19-138        -            120 Goodbye              PF17109.5    122   5.2e-20   81.6   0.0   1   1   3.5e-23   5.7e-20   81.4   0.0     2   122     1   120     1   120 0.98 [subseq from] hypothetical protein FOWG_13934 [Fusarium oxysporum f. sp. lycopersici MN25] >RKL40232.1 hypothetical protein BFJ70_g5462 [Fusarium oxysporum]
TEY67148.1/18-143        -            126 Goodbye              PF17109.5    122   5.2e-20   81.5   0.7   1   1   3.6e-23     6e-20   81.4   0.7     1   119     1   125     1   126 0.96 [subseq from] hypothetical protein BOTCAL_0129g00200 [Botryotinia calthae]
PNP57318.1/22-140        -            119 Goodbye              PF17109.5    122   5.3e-20   81.5   0.1   1   1   3.5e-23   5.8e-20   81.4   0.1     4   122     2   119     1   119 0.97 [subseq from] hypothetical protein FNYG_15239 [Fusarium nygamai]
EXL40289.1/21-140        -            120 Goodbye              PF17109.5    122   5.3e-20   81.5   0.2   1   1   3.6e-23   5.9e-20   81.4   0.2     2   122     1   120     1   120 0.96 [subseq from] hypothetical protein FOCG_17177 [Fusarium oxysporum f. sp. radicis-lycopersici 26381]
OBS15059.1/11-134        -            124 Goodbye              PF17109.5    122   5.5e-20   81.5   0.4   1   1   3.8e-23   6.2e-20   81.3   0.4     1   118     1   124     1   124 0.92 [subseq from] hypothetical protein FPOA_14076 [Fusarium poae]
RPB18291.1/241-374       -            134 Goodbye              PF17109.5    122   5.6e-20   81.5   0.4   1   1   3.8e-23   6.3e-20   81.3   0.4     1   122     1   134     1   134 0.93 [subseq from] hypothetical protein L211DRAFT_831763 [Terfezia boudieri ATCC MYA-4762]
XP_022387667.1/13-132    -            120 Goodbye              PF17109.5    122   5.6e-20   81.5   0.0   1   1   3.8e-23   6.2e-20   81.3   0.0     2   122     1   120     1   120 0.99 [subseq from] NACHT and TPR domain protein [Aspergillus bombycis] >OGM43950.1 NACHT and TPR domain protein [Aspergillus bombycis]
XP_031061220.1/32-151    -            120 Goodbye              PF17109.5    122   5.6e-20   81.5   0.4   1   1   3.8e-23   6.2e-20   81.3   0.4     1   121     1   120     1   120 0.98 [subseq from] uncharacterized protein FOIG_09007 [Fusarium oxysporum f. sp. cubense tropical race 4 54006] >EXL99130.1 hypothetical protein FOIG_09007 [Fusarium oxysporum f. sp. cubense tropical race 4 54006]
OQE23221.1/13-138        -            126 Goodbye              PF17109.5    122   5.7e-20   81.4   0.2   1   1   3.8e-23   6.3e-20   81.3   0.2     1   119     1   126     1   126 0.96 [subseq from] hypothetical protein PENSTE_c009G01860 [Penicillium steckii]
TRM59680.1/57-171        -            115 Goodbye              PF17109.5    122   5.8e-20   81.4   0.1   1   1   3.8e-23   6.3e-20   81.3   0.1     1   116     1   114     1   115 0.98 [subseq from] hypothetical protein BD626DRAFT_572363 [Auriculariopsis ampla]
KAB8255972.1/13-132      -            120 Goodbye              PF17109.5    122   5.8e-20   81.4   0.0   1   1   3.9e-23   6.4e-20   81.3   0.0     2   122     1   120     1   120 0.99 [subseq from] hypothetical protein BDV32DRAFT_106566 [Aspergillus nomius]
KAE8406447.1/13-132      -            120 Goodbye              PF17109.5    122   5.8e-20   81.4   0.0   1   1   3.9e-23   6.4e-20   81.3   0.0     2   122     1   120     1   120 0.99 [subseq from] hypothetical protein BDV37DRAFT_56970 [Aspergillus pseudonomius]
XP_015410355.1/13-132    -            120 Goodbye              PF17109.5    122   5.8e-20   81.4   0.0   1   1   3.9e-23   6.4e-20   81.3   0.0     2   122     1   120     1   120 0.99 [subseq from] NACHT and TPR domain protein [Aspergillus nomius NRRL 13137] >KNG89432.1 NACHT and TPR domain protein [Aspergillus nomius NRRL 13137]
GAA82795.1/15-139        -            125 Goodbye              PF17109.5    122   5.8e-20   81.4   0.0   1   1   3.9e-23   6.4e-20   81.3   0.0     1   122     1   125     1   125 0.95 [subseq from] NACHT and TPR domain protein [Aspergillus kawachii IFO 4308] >GAT25749.1 NACHT and TPR domain protein [Aspergillus luchuensis]
OJZ87354.1/15-139        -            125 Goodbye              PF17109.5    122   5.8e-20   81.4   0.0   1   1   3.9e-23   6.4e-20   81.3   0.0     1   122     1   125     1   125 0.95 [subseq from] hypothetical protein ASPFODRAFT_217726 [Aspergillus luchuensis CBS 106.47]
XP_025515040.1/15-139    -            125 Goodbye              PF17109.5    122   5.8e-20   81.4   0.0   1   1   3.9e-23   6.4e-20   81.3   0.0     1   122     1   125     1   125 0.95 [subseq from] NACHT and TPR domain protein [Aspergillus piperis CBS 112811] >RAH57118.1 NACHT and TPR domain protein [Aspergillus piperis CBS 112811]
XP_007829606.1/16-140    -            125 Goodbye              PF17109.5    122   5.9e-20   81.4   1.1   1   1     4e-23   6.5e-20   81.2   1.1     1   119     1   125     1   125 0.98 [subseq from] hypothetical protein PFICI_02834 [Pestalotiopsis fici W106-1] >ETS84809.1 hypothetical protein PFICI_02834 [Pestalotiopsis fici W106-1]
KLJ12837.1/87-219        -            133 Goodbye              PF17109.5    122   6.1e-20   81.3   0.2   1   1   4.2e-23   6.9e-20   81.2   0.2     1   122     1   133     1   133 0.92 [subseq from] hypothetical protein EMPG_12155 [Blastomyces silverae]
KLU88296.1/23-143        -            121 Goodbye              PF17109.5    122   6.1e-20   81.3   0.2   1   1   4.1e-23   6.8e-20   81.2   0.2     1   121     1   121     1   121 0.99 [subseq from] hypothetical protein MAPG_07283 [Magnaporthiopsis poae ATCC 64411]
XP_031016155.1/19-137    -            119 Goodbye              PF17109.5    122   6.2e-20   81.3   0.1   1   1   4.1e-23   6.7e-20   81.2   0.1     4   122     2   119     1   119 0.97 [subseq from] uncharacterized protein FIESC28_05695 [Fusarium coffeatum] >RBR19230.1 hypothetical protein FIESC28_05695 [Fusarium coffeatum]
RSL78456.1/57-188        -            132 Goodbye              PF17109.5    122   6.2e-20   81.3   0.1   1   1   4.2e-23     7e-20   81.1   0.1     1   122     1   132     1   132 0.94 [subseq from] hypothetical protein CEP51_008200 [Fusarium sp. AF-3]
XP_002487679.1/11-133    -            123 Goodbye              PF17109.5    122   6.2e-20   81.3   0.0   1   1   4.2e-23   6.9e-20   81.2   0.0     1   122     1   123     1   123 0.99 [subseq from] ankyrin repeat-containing protein, putative [Talaromyces stipitatus ATCC 10500] >EED12025.1 ankyrin repeat-containing protein, putative [Talaromyces stipitatus ATCC 10500]
ORX98360.1/13-138        -            126 Goodbye              PF17109.5    122   6.3e-20   81.3   0.2   1   1   4.3e-23   7.1e-20   81.1   0.2     1   119     1   125     1   126 0.89 [subseq from] hypothetical protein BCR34DRAFT_577292 [Clohesyomyces aquaticus]
XP_015403498.1/147-273   -            127 Goodbye              PF17109.5    122   6.3e-20   81.3   0.3   1   1   4.4e-23   7.2e-20   81.1   0.3     1   119     1   127     1   127 0.95 [subseq from] hypothetical protein ANOM_009752 [Aspergillus nomius NRRL 13137] >KNG82575.1 hypothetical protein ANOM_009752 [Aspergillus nomius NRRL 13137]
TFY71215.1/118-235       -            118 Goodbye              PF17109.5    122   6.4e-20   81.3   0.5   1   1   7.2e-23   1.2e-19   80.4   0.5     1   122     1   118     1   118 0.97 [subseq from] hypothetical protein EVG20_g1791 [Dentipellis fragilis]
VDB85507.1/39-167        -            129 Goodbye              PF17109.5    122   6.4e-20   81.3   0.0   1   1   4.4e-23   7.2e-20   81.1   0.0     1   121     1   129     1   129 0.94 [subseq from] unnamed protein product [Peniophora sp. CBMAI 1063]
RAQ55095.1/171-297       -            127 Goodbye              PF17109.5    122   6.5e-20   81.2   0.1   1   1   4.5e-23   7.5e-20   81.1   0.1     1   119     1   127     1   127 0.94 [subseq from] hypothetical protein AFGD_009743 [Aspergillus flavus]
KAE8376136.1/13-132      -            120 Goodbye              PF17109.5    122   6.5e-20   81.2   0.0   1   1   4.4e-23   7.2e-20   81.1   0.0     2   122     1   120     1   120 0.99 [subseq from] hypothetical protein BDV26DRAFT_294367 [Aspergillus bertholletius]
EXA46202.1/32-151        -            120 Goodbye              PF17109.5    122   6.7e-20   81.2   0.3   1   1   4.5e-23   7.4e-20   81.1   0.3     1   121     1   120     1   120 0.98 [subseq from] hypothetical protein FOVG_06945 [Fusarium oxysporum f. sp. pisi HDV247]
OCK86545.1/4-127         -            124 Goodbye              PF17109.5    122   6.8e-20   81.2   1.0   1   1   4.6e-23   7.6e-20   81.0   1.0     1   118     1   124     1   124 0.96 [subseq from] ankyrin, partial [Cenococcum geophilum 1.58]
KAB8233908.1/12-130      -            119 Goodbye              PF17109.5    122   6.8e-20   81.2   0.0   1   1   4.6e-23   7.6e-20   81.0   0.0     4   122     2   119     1   119 0.99 [subseq from] NACHT and TPR domain protein [Aspergillus alliaceus]
KAE8385186.1/12-130      -            119 Goodbye              PF17109.5    122   6.8e-20   81.2   0.0   1   1   4.6e-23   7.6e-20   81.0   0.0     4   122     2   119     1   119 0.99 [subseq from] NACHT and TPR domain protein [Aspergillus albertensis]
XP_025482969.1/12-139    -            128 Goodbye              PF17109.5    122   6.9e-20   81.2   0.1   1   1   4.6e-23   7.6e-20   81.0   0.1     1   119     1   128     1   128 0.97 [subseq from] hypothetical protein BO87DRAFT_207691 [Aspergillus neoniger CBS 115656] >PYH37491.1 hypothetical protein BO87DRAFT_207691 [Aspergillus neoniger CBS 115656]
RKL38038.1/8-124         -            117 Goodbye              PF17109.5    122   6.9e-20   81.2   0.2   1   1   4.6e-23   7.6e-20   81.0   0.2     1   112     1   114     1   117 0.94 [subseq from] hypothetical protein BFJ72_g7500 [Fusarium proliferatum]
OQE96179.1/13-131        -            119 Goodbye              PF17109.5    122   6.9e-20   81.2   0.0   1   1   4.6e-23   7.7e-20   81.0   0.0     2   122     1   119     1   119 0.99 [subseq from] hypothetical protein PENNAL_c0001G05845 [Penicillium nalgiovense]
PGH15791.1/25-143        -            119 Goodbye              PF17109.5    122   7.1e-20   81.1   0.1   1   1   4.8e-23   7.9e-20   81.0   0.1     1   120     1   119     1   119 0.97 [subseq from] hypothetical protein AJ79_02171 [Helicocarpus griseus UAMH5409]
KAB8209804.1/171-297     -            127 Goodbye              PF17109.5    122   7.2e-20   81.1   0.1   1   1     5e-23   8.2e-20   80.9   0.1     1   119     1   127     1   127 0.94 [subseq from] hypothetical protein BDV34DRAFT_231980 [Aspergillus parasiticus]
KJK64202.1/222-348       -            127 Goodbye              PF17109.5    122   7.2e-20   81.1   0.1   1   1     5e-23   8.2e-20   80.9   0.1     1   119     1   127     1   127 0.94 [subseq from] NACHT domain protein [Aspergillus parasiticus SU-1]
KFX91628.1/17-137        -            121 Goodbye              PF17109.5    122   7.2e-20   81.1   0.0   1   1   4.9e-23     8e-20   81.0   0.0     1   122     1   121     1   121 1.00 [subseq from] hypothetical protein O988_07654 [Pseudogymnoascus sp. VKM F-3808]
PKK48953.1/16-130        -            115 Goodbye              PF17109.5    122   7.2e-20   81.1   0.2   1   1   4.8e-23     8e-20   81.0   0.2     3   120     1   115     1   115 0.97 [subseq from] hypothetical protein CI102_7960 [Trichoderma harzianum]
XP_024769881.1/16-130    -            115 Goodbye              PF17109.5    122   7.2e-20   81.1   0.2   1   1   4.8e-23     8e-20   81.0   0.2     3   120     1   115     1   115 0.97 [subseq from] hypothetical protein M431DRAFT_125065 [Trichoderma harzianum CBS 226.95] >PTB50204.1 hypothetical protein M431DRAFT_125065 [Trichoderma harzianum CBS 226.95]
OWY53045.1/29-148        -            120 Goodbye              PF17109.5    122   7.3e-20   81.1   1.2   1   1   5.3e-23   8.8e-20   80.8   1.2     1   113     1   118     1   119 0.98 [subseq from] hypothetical protein AALT_g3410 [Alternaria alternata]
RMJ13397.1/13-127        -            115 Goodbye              PF17109.5    122   7.4e-20   81.1   0.0   1   1   4.9e-23   8.1e-20   80.9   0.0     3   119     1   114     1   115 0.96 [subseq from] hypothetical protein CDV36_006919 [Fusarium sp. AF-12]
KLP18132.1/27-140        -            114 Goodbye              PF17109.5    122   7.4e-20   81.1   0.0   1   1   4.9e-23   8.1e-20   80.9   0.0     5   122     3   114     1   114 0.97 [subseq from] Uncharacterized protein LW94_12089 [Fusarium fujikuroi]
OQO05358.1/10-128        -            119 Goodbye              PF17109.5    122   7.4e-20   81.1   0.0   1   1     5e-23   8.2e-20   80.9   0.0     1   122     1   119     1   119 0.99 [subseq from] hypothetical protein B0A48_09126 [Rachicladosporium antarcticum]
OQO18227.1/13-131        -            119 Goodbye              PF17109.5    122   7.4e-20   81.1   0.0   1   1     5e-23   8.2e-20   80.9   0.0     1   122     1   119     1   119 0.99 [subseq from] hypothetical protein B0A51_15461, partial [Rachicladosporium sp. CCFEE 5018]
THW10689.1/5-131         -            127 Goodbye              PF17109.5    122   7.4e-20   81.1   0.2   1   1     5e-23   8.2e-20   80.9   0.2     1   118     1   126     1   127 0.95 [subseq from] hypothetical protein D6D24_07735 [Aureobasidium pullulans]
THW13322.1/5-131         -            127 Goodbye              PF17109.5    122   7.4e-20   81.1   0.2   1   1     5e-23   8.2e-20   80.9   0.2     1   118     1   126     1   127 0.95 [subseq from] hypothetical protein D6D23_09804 [Aureobasidium pullulans]
THW32084.1/5-131         -            127 Goodbye              PF17109.5    122   7.4e-20   81.1   0.2   1   1     5e-23   8.2e-20   80.9   0.2     1   118     1   126     1   127 0.95 [subseq from] hypothetical protein D6D22_09805 [Aureobasidium pullulans]
THW84279.1/5-131         -            127 Goodbye              PF17109.5    122   7.4e-20   81.1   0.2   1   1     5e-23   8.2e-20   80.9   0.2     1   118     1   126     1   127 0.95 [subseq from] hypothetical protein D6D15_08980 [Aureobasidium pullulans]
THX17562.1/5-131         -            127 Goodbye              PF17109.5    122   7.4e-20   81.1   0.2   1   1     5e-23   8.2e-20   80.9   0.2     1   118     1   126     1   127 0.95 [subseq from] hypothetical protein D6D13_00651 [Aureobasidium pullulans]
THX28629.1/5-131         -            127 Goodbye              PF17109.5    122   7.4e-20   81.1   0.2   1   1     5e-23   8.2e-20   80.9   0.2     1   118     1   126     1   127 0.95 [subseq from] hypothetical protein D6D10_09148 [Aureobasidium pullulans]
THX92192.1/5-131         -            127 Goodbye              PF17109.5    122   7.4e-20   81.1   0.2   1   1     5e-23   8.2e-20   80.9   0.2     1   118     1   126     1   127 0.95 [subseq from] hypothetical protein D6D03_10549 [Aureobasidium pullulans]
THY67976.1/5-131         -            127 Goodbye              PF17109.5    122   7.4e-20   81.1   0.2   1   1     5e-23   8.2e-20   80.9   0.2     1   118     1   126     1   127 0.95 [subseq from] hypothetical protein D6C94_10457 [Aureobasidium pullulans] >THZ38265.1 hypothetical protein D6C87_07931 [Aureobasidium pullulans] >THZ67540.1 hypothetical protein D6C86_00386 [Aureobasidium pullulans]
THY92784.1/5-131         -            127 Goodbye              PF17109.5    122   7.4e-20   81.1   0.2   1   1     5e-23   8.2e-20   80.9   0.2     1   118     1   126     1   127 0.95 [subseq from] hypothetical protein D6C93_05837 [Aureobasidium pullulans]
THZ14483.1/5-131         -            127 Goodbye              PF17109.5    122   7.4e-20   81.1   0.2   1   1     5e-23   8.2e-20   80.9   0.2     1   118     1   126     1   127 0.95 [subseq from] hypothetical protein D6C91_07287 [Aureobasidium pullulans]
THZ16330.1/5-131         -            127 Goodbye              PF17109.5    122   7.4e-20   81.1   0.2   1   1     5e-23   8.2e-20   80.9   0.2     1   118     1   126     1   127 0.95 [subseq from] hypothetical protein D6C89_09306 [Aureobasidium pullulans]
XP_029755672.1/5-131     -            127 Goodbye              PF17109.5    122   7.4e-20   81.1   0.2   1   1     5e-23   8.2e-20   80.9   0.2     1   118     1   126     1   127 0.95 [subseq from] uncharacterized protein M438DRAFT_409420 [Aureobasidium pullulans EXF-150] >KEQ79485.1 hypothetical protein M438DRAFT_409420 [Aureobasidium pullulans EXF-150]
KLO93164.1/15-130        -            116 Goodbye              PF17109.5    122   7.5e-20   81.0   0.0   1   1   4.9e-23   8.1e-20   80.9   0.0     4   120     2   115     1   116 0.94 [subseq from] uncharacterized protein LW93_6158 [Fusarium fujikuroi]
TGO07299.1/11-123        -            113 Goodbye              PF17109.5    122   7.5e-20   81.0   0.0   1   1     5e-23   8.3e-20   80.9   0.0     4   122     1   113     1   113 0.95 [subseq from] hypothetical protein BTUL_0294g00030 [Botrytis tulipae]
OOO06521.1/13-132        -            120 Goodbye              PF17109.5    122   7.5e-20   81.0   0.0   1   1   5.1e-23   8.3e-20   80.9   0.0     2   122     1   120     1   120 0.99 [subseq from] Tetratricopeptide TPR_2 repeat-containing protein [Aspergillus oryzae]
RAQ60066.1/13-132        -            120 Goodbye              PF17109.5    122   7.5e-20   81.0   0.0   1   1   5.1e-23   8.3e-20   80.9   0.0     2   122     1   120     1   120 0.99 [subseq from] NACHT and TPR domain protein [Aspergillus flavus] >RAQ76867.1 NACHT and TPR domain protein [Aspergillus flavus]
KIM73983.1/25-149        -            125 Goodbye              PF17109.5    122   7.5e-20   81.0   0.1   1   1   5.1e-23   8.3e-20   80.9   0.1     1   119     1   124     1   125 0.98 [subseq from] hypothetical protein PILCRDRAFT_715467 [Piloderma croceum F 1598]
XP_018657238.2/17-131    -            115 Goodbye              PF17109.5    122   7.6e-20   81.0   0.0   1   1     5e-23   8.3e-20   80.9   0.0     2   119     1   114     1   115 0.97 [subseq from] NACHT domain-containing protein [Trichoderma gamsii] >PON26980.1 NACHT domain-containing protein [Trichoderma gamsii]
TGO32628.1/11-123        -            113 Goodbye              PF17109.5    122   7.6e-20   81.0   0.0   1   1   5.1e-23   8.4e-20   80.9   0.0     4   122     1   113     1   113 0.95 [subseq from] hypothetical protein BHYA_0301g00120 [Botrytis hyacinthi]
RYP40562.1/18-132        -            115 Goodbye              PF17109.5    122   7.6e-20   81.0   0.4   1   1   5.1e-23   8.4e-20   80.9   0.4     2   122     1   115     1   115 0.96 [subseq from] hypothetical protein DL767_001562 [Monosporascus sp. MG133]
GAQ04641.1/13-132        -            120 Goodbye              PF17109.5    122   7.6e-20   81.0   0.0   1   1   5.1e-23   8.4e-20   80.9   0.0     2   122     1   120     1   120 0.99 [subseq from] hypothetical protein ALT_1962 [Aspergillus lentulus]
THX26150.1/5-131         -            127 Goodbye              PF17109.5    122   7.7e-20   81.0   0.2   1   1   5.2e-23   8.5e-20   80.9   0.2     1   118     1   126     1   127 0.95 [subseq from] hypothetical protein D6D12_06376 [Aureobasidium pullulans]
THX46748.1/5-131         -            127 Goodbye              PF17109.5    122   7.7e-20   81.0   0.2   1   1   5.2e-23   8.5e-20   80.9   0.2     1   118     1   126     1   127 0.95 [subseq from] hypothetical protein D6D11_06725 [Aureobasidium pullulans]
THX64575.1/365-491       -            127 Goodbye              PF17109.5    122   7.7e-20   81.0   0.2   1   1   5.2e-23   8.5e-20   80.9   0.2     1   118     1   126     1   127 0.95 [subseq from] putative D-mandelate dehydrogenase [Aureobasidium pullulans]
TIA51473.1/5-131         -            127 Goodbye              PF17109.5    122   7.7e-20   81.0   0.2   1   1   5.2e-23   8.5e-20   80.9   0.2     1   118     1   126     1   127 0.95 [subseq from] hypothetical protein D6C77_08851 [Aureobasidium pullulans] >TIA72342.1 hypothetical protein D6C76_06959 [Aureobasidium pullulans]
TIA55781.1/5-132         -            128 Goodbye              PF17109.5    122   7.9e-20   81.0   0.1   1   1   5.3e-23   8.8e-20   80.8   0.1     1   119     1   127     1   128 0.95 [subseq from] hypothetical protein D6C83_04126 [Aureobasidium pullulans]
XP_022391718.1/62-188    -            127 Goodbye              PF17109.5    122   8.2e-20   80.9   0.2   1   1   5.5e-23   9.1e-20   80.8   0.2     1   117     1   125     1   127 0.96 [subseq from] hypothetical protein ABOM_002743 [Aspergillus bombycis] >OGM48001.1 hypothetical protein ABOM_002743 [Aspergillus bombycis]
XP_020051385.1/15-135    -            121 Goodbye              PF17109.5    122   8.2e-20   80.9   0.0   1   1   5.5e-23   9.1e-20   80.8   0.0     1   122     1   121     1   121 0.99 [subseq from] hypothetical protein ASPACDRAFT_64656 [Aspergillus aculeatus ATCC 16872] >OJJ95045.1 hypothetical protein ASPACDRAFT_64656 [Aspergillus aculeatus ATCC 16872]
RYO85137.1/25-142        -            118 Goodbye              PF17109.5    122   8.2e-20   80.9   0.0   1   1   5.5e-23   9.1e-20   80.8   0.0     2   122     1   118     1   118 0.97 [subseq from] hypothetical protein DL762_005317 [Monosporascus cannonballus] >RYO88438.1 hypothetical protein DL763_006018 [Monosporascus cannonballus] >RYP24143.1 hypothetical protein DL766_007352 [Monosporascus sp. MC13-8B]
EMD34301.1/7-140         -            134 Goodbye              PF17109.5    122   8.2e-20   80.9   0.0   1   1   5.8e-23   9.5e-20   80.7   0.0     1   122     1   134     1   134 0.90 [subseq from] hypothetical protein CERSUDRAFT_75873 [Gelatoporia subvermispora B]
KEY68152.1/20-139        -            120 Goodbye              PF17109.5    122   8.3e-20   80.9   0.0   1   1   5.5e-23   9.1e-20   80.8   0.0     2   122     1   120     1   120 0.97 [subseq from] hypothetical protein S7711_08340 [Stachybotrys chartarum IBT 7711]
KFA49758.1/20-139        -            120 Goodbye              PF17109.5    122   8.3e-20   80.9   0.0   1   1   5.5e-23   9.1e-20   80.8   0.0     2   122     1   120     1   120 0.97 [subseq from] hypothetical protein S40293_01443 [Stachybotrys chartarum IBT 40293]
KFA76631.1/20-139        -            120 Goodbye              PF17109.5    122   8.3e-20   80.9   0.0   1   1   5.5e-23   9.1e-20   80.8   0.0     2   122     1   120     1   120 0.97 [subseq from] hypothetical protein S40288_05970 [Stachybotrys chartarum IBT 40288]
EYB23437.1/103-231       -            129 Goodbye              PF17109.5    122   8.3e-20   80.9   0.0   1   1   5.7e-23   9.3e-20   80.7   0.0     1   122     1   129     1   129 0.97 [subseq from] hypothetical protein FG05_11438 [Fusarium graminearum]
PCD24450.1/103-231       -            129 Goodbye              PF17109.5    122   8.3e-20   80.9   0.0   1   1   5.7e-23   9.3e-20   80.7   0.0     1   122     1   129     1   129 0.97 [subseq from] hypothetical protein FGRA07_11110 [Fusarium graminearum]
SCB65048.1/103-231       -            129 Goodbye              PF17109.5    122   8.3e-20   80.9   0.0   1   1   5.7e-23   9.3e-20   80.7   0.0     1   122     1   129     1   129 0.97 [subseq from] unnamed protein product [Fusarium graminearum]
XP_031014118.1/27-140    -            114 Goodbye              PF17109.5    122   8.3e-20   80.9   0.0   1   1   5.6e-23   9.2e-20   80.8   0.0     3   122     1   114     1   114 0.98 [subseq from] uncharacterized protein FIESC28_07719 [Fusarium coffeatum] >RBR14483.1 hypothetical protein FIESC28_07719 [Fusarium coffeatum]
RSL98110.1/14-128        -            115 Goodbye              PF17109.5    122   8.4e-20   80.9   0.1   1   1   5.6e-23   9.2e-20   80.8   0.1     2   119     1   115     1   115 0.95 [subseq from] hypothetical protein CEP52_010472 [Fusarium sp. AF-4]
RTE76813.1/14-128        -            115 Goodbye              PF17109.5    122   8.4e-20   80.9   0.1   1   1   5.6e-23   9.2e-20   80.8   0.1     2   119     1   115     1   115 0.95 [subseq from] hypothetical protein BHE90_008704 [Fusarium euwallaceae]
OAR05768.1/99-228        -            130 Goodbye              PF17109.5    122   8.4e-20   80.9   0.1   1   1   5.7e-23   9.4e-20   80.7   0.1     1   122     1   130     1   130 0.91 [subseq from] hypothetical protein LLEC1_02434 [Cordyceps confragosa]
EPS40859.1/10-132        -            123 Goodbye              PF17109.5    122   8.4e-20   80.9   0.0   1   1   5.7e-23   9.4e-20   80.7   0.0     1   122     1   123     1   123 0.94 [subseq from] hypothetical protein H072_5263 [Dactylellina haptotyla CBS 200.50]
XP_025392227.1/12-139    -            128 Goodbye              PF17109.5    122   8.5e-20   80.9   0.2   1   1   5.7e-23   9.4e-20   80.7   0.2     1   119     1   128     1   128 0.97 [subseq from] hypothetical protein BO83DRAFT_385163 [Aspergillus eucalypticola CBS 122712] >PWY82564.1 hypothetical protein BO83DRAFT_385163 [Aspergillus eucalypticola CBS 122712]
OAA35246.1/21-140        -            120 Goodbye              PF17109.5    122   8.5e-20   80.9   0.0   1   1   5.7e-23   9.4e-20   80.7   0.0     2   122     1   120     1   120 0.96 [subseq from] NACHT domain protein [Beauveria brongniartii RCEF 3172]
PGH06953.1/19-142        -            124 Goodbye              PF17109.5    122   8.8e-20   80.8   0.0   1   1     6e-23   9.8e-20   80.7   0.0     1   119     1   123     1   124 0.92 [subseq from] hypothetical protein AJ80_08085 [Polytolypa hystricis UAMH7299]
RBA15444.1/37-154        -            118 Goodbye              PF17109.5    122   8.9e-20   80.8   0.1   1   1   5.9e-23   9.7e-20   80.7   0.1     2   119     1   117     1   118 0.96 [subseq from] hypothetical protein FPRO05_12518 [Fusarium proliferatum]
CCX34218.1/123-253       -            131 Goodbye              PF17109.5    122   8.9e-20   80.8   1.0   1   1   6.2e-23     1e-19   80.6   1.0     1   122     1   131     1   131 0.94 [subseq from] Similar to Vegetative incompatibility protein HET-E-1; acc. no. Q00808 [Pyronema omphalodes CBS 100304]
XP_016598525.1/251-360   -            110 Goodbye              PF17109.5    122   9.2e-20   80.8   0.0   1   1   5.9e-23   9.8e-20   80.7   0.0    23   120     5   110     1   110 0.96 [subseq from] Short-chain dehydrogenase/reductase SDR [Penicillium expansum] >KGO39539.1 Short-chain dehydrogenase/reductase SDR [Penicillium expansum] >KGO56834.1 Short-chain dehydrogenase/reductase SDR [Penicillium expansum] >KGO61637.1 Short-chain dehydrogenase/reductase SDR [Penicillium expansum]
THV70127.1/5-126         -            122 Goodbye              PF17109.5    122   9.2e-20   80.8   0.1   1   1   6.2e-23     1e-19   80.6   0.1     1   112     1   120     1   122 0.95 [subseq from] hypothetical protein D6D28_05362 [Aureobasidium pullulans]
KIM98745.1/290-413       -            124 Goodbye              PF17109.5    122   9.3e-20   80.7   0.3   1   1   6.3e-23     1e-19   80.6   0.3     1   119     1   123     1   124 0.91 [subseq from] hypothetical protein OIDMADRAFT_57090 [Oidiodendron maius Zn]
XP_025430068.1/64-193    -            130 Goodbye              PF17109.5    122   9.3e-20   80.7   0.2   1   1   6.4e-23     1e-19   80.6   0.2     1   119     1   129     1   130 0.89 [subseq from] NACHT and WD40 domain protein [Aspergillus saccharolyticus JOP 1030-1] >PYH44086.1 NACHT and WD40 domain protein [Aspergillus saccharolyticus JOP 1030-1]
OCH87062.1/67-188        -            122 Goodbye              PF17109.5    122   9.4e-20   80.7   0.0   1   1   6.4e-23     1e-19   80.6   0.0     3   122     1   122     1   122 0.97 [subseq from] hypothetical protein OBBRIDRAFT_182826 [Obba rivulosa]
XP_024692264.1/58-195    -            138 Goodbye              PF17109.5    122   9.5e-20   80.7   0.5   1   1   6.6e-23   1.1e-19   80.5   0.5     1   119     1   137     1   138 0.96 [subseq from] WD40 repeat-like protein [Aspergillus campestris IBT 28561] >PKY03670.1 WD40 repeat-like protein [Aspergillus campestris IBT 28561]
XP_025567511.1/15-140    -            126 Goodbye              PF17109.5    122   9.6e-20   80.7   0.0   1   1   6.8e-23   1.1e-19   80.5   0.0     1   122     1   126     1   126 0.95 [subseq from] NACHT and TPR domain protein [Aspergillus vadensis CBS 113365] >PYH73717.1 NACHT and TPR domain protein [Aspergillus vadensis CBS 113365]
KAB8212095.1/62-188      -            127 Goodbye              PF17109.5    122   9.7e-20   80.7   0.1   1   1   6.8e-23   1.1e-19   80.5   0.1     1   118     1   126     1   127 0.90 [subseq from] hypothetical protein BDV34DRAFT_219309 [Aspergillus parasiticus]
EYB33484.1/26-140        -            115 Goodbye              PF17109.5    122   9.8e-20   80.7   0.0   1   1   6.5e-23   1.1e-19   80.5   0.0     2   122     1   115     1   115 0.98 [subseq from] hypothetical protein FG05_30074 [Fusarium graminearum]
XP_025397043.1/158-284   -            127 Goodbye              PF17109.5    122   9.8e-20   80.7   0.2   1   1   6.8e-23   1.1e-19   80.5   0.2     1   119     1   127     1   127 0.94 [subseq from] hypothetical protein BO70DRAFT_341273 [Aspergillus heteromorphus CBS 117.55] >PWY74396.1 hypothetical protein BO70DRAFT_341273 [Aspergillus heteromorphus CBS 117.55]
RKL29949.1/15-130        -            116 Goodbye              PF17109.5    122     1e-19   80.6   0.0   1   1   6.5e-23   1.1e-19   80.5   0.0     4   120     2   115     1   116 0.94 [subseq from] hypothetical protein BFJ72_g11818 [Fusarium proliferatum]
KAE8347803.1/161-287     -            127 Goodbye              PF17109.5    122     1e-19   80.6   0.1   1   1     7e-23   1.2e-19   80.4   0.1     1   119     1   127     1   127 0.94 [subseq from] hypothetical protein BDV24DRAFT_157280 [Aspergillus arachidicola]
XP_025579272.1/64-193    -            130 Goodbye              PF17109.5    122     1e-19   80.6   0.2   1   1     7e-23   1.2e-19   80.4   0.2     1   119     1   129     1   130 0.91 [subseq from] NACHT and WD40 domain protein [Aspergillus ibericus CBS 121593] >RAL04945.1 NACHT and WD40 domain protein [Aspergillus ibericus CBS 121593]
RKL34624.1/14-128        -            115 Goodbye              PF17109.5    122     1e-19   80.6   0.0   1   1   6.7e-23   1.1e-19   80.5   0.0     2   122     1   115     1   115 0.97 [subseq from] hypothetical protein BFJ72_g9356 [Fusarium proliferatum]
OCK92030.1/16-127        -            112 Goodbye              PF17109.5    122     1e-19   80.6   0.1   1   1   6.9e-23   1.1e-19   80.5   0.1     5   122     1   112     1   112 0.95 [subseq from] putative zinc finger protein [Cenococcum geophilum 1.58]
KZV75910.1/104-228       -            125 Goodbye              PF17109.5    122     1e-19   80.6   0.0   1   1     7e-23   1.2e-19   80.4   0.0     1   116     1   124     1   125 0.97 [subseq from] hypothetical protein PENSPDRAFT_15420, partial [Peniophora sp. CONT]
OJI83029.1/12-139        -            128 Goodbye              PF17109.5    122     1e-19   80.6   0.1   1   1   7.1e-23   1.2e-19   80.4   0.1     1   119     1   128     1   128 0.96 [subseq from] hypothetical protein ASPTUDRAFT_98026, partial [Aspergillus tubingensis CBS 134.48]
PGG99903.1/15-133        -            119 Goodbye              PF17109.5    122   1.1e-19   80.6   0.0   1   1   7.1e-23   1.2e-19   80.4   0.0     1   122     1   119     1   119 0.99 [subseq from] hypothetical protein AJ79_08385 [Helicocarpus griseus UAMH5409]
XP_013281767.1/20-130    -            111 Goodbye              PF17109.5    122   1.1e-19   80.6   0.1   1   1   6.9e-23   1.1e-19   80.5   0.1     7   122     2   111     1   111 0.95 [subseq from] hypothetical protein Z517_07792 [Fonsecaea pedrosoi CBS 271.37] >KIW77959.1 hypothetical protein Z517_07792 [Fonsecaea pedrosoi CBS 271.37]
KZL66376.1/8-120         -            113 Goodbye              PF17109.5    122   1.1e-19   80.6   1.1   1   1   7.2e-23   1.2e-19   80.4   1.1     1   106     1   112     1   113 0.93 [subseq from] ankyrin repeat domain-containing protein [Colletotrichum tofieldiae]
OJJ06515.1/9-142         -            134 Goodbye              PF17109.5    122   1.1e-19   80.6   0.0   1   1   7.6e-23   1.3e-19   80.3   0.0     1   121     1   134     1   134 0.91 [subseq from] hypothetical protein ASPVEDRAFT_327326 [Aspergillus versicolor CBS 583.65]
XP_025481778.1/15-140    -            126 Goodbye              PF17109.5    122   1.1e-19   80.6   0.0   1   1   7.5e-23   1.2e-19   80.4   0.0     1   122     1   126     1   126 0.96 [subseq from] NACHT and TPR domain protein [Aspergillus neoniger CBS 115656] >PYH36300.1 NACHT and TPR domain protein [Aspergillus neoniger CBS 115656]
XP_013940209.1/35-150    -            116 Goodbye              PF17109.5    122   1.1e-19   80.5   0.2   1   1   7.4e-23   1.2e-19   80.4   0.2     1   122     1   116     1   116 0.97 [subseq from] hypothetical protein TRIATDRAFT_322102 [Trichoderma atroviride IMI 206040] >EHK41966.1 hypothetical protein TRIATDRAFT_322102 [Trichoderma atroviride IMI 206040]
PVF98990.1/107-227       -            121 Goodbye              PF17109.5    122   1.1e-19   80.5   0.2   1   1   8.3e-23   1.4e-19   80.2   0.2     1   113     1   120     1   120 0.91 [subseq from] hypothetical protein CPB86DRAFT_872963 [Serendipita vermifera 'subsp. bescii']
OAX83844.1/15-132        -            118 Goodbye              PF17109.5    122   1.1e-19   80.5   0.0   1   1   7.7e-23   1.3e-19   80.3   0.0     1   122     1   118     1   118 0.98 [subseq from] hypothetical protein ACJ72_01801 [Emmonsia sp. CAC-2015a]
TVY65596.1/9-123         -            115 Goodbye              PF17109.5    122   1.2e-19   80.4   0.0   1   1     8e-23   1.3e-19   80.3   0.0     2   122     1   115     1   115 0.95 [subseq from] Vegetative incompatibility protein HET-E-1 [Lachnellula suecica]
KLP15177.1/14-128        -            115 Goodbye              PF17109.5    122   1.2e-19   80.4   0.0   1   1     8e-23   1.3e-19   80.3   0.0     2   122     1   115     1   115 0.97 [subseq from] uncharacterized protein LW94_11398 [Fusarium fujikuroi]
SCO24117.1/14-128        -            115 Goodbye              PF17109.5    122   1.2e-19   80.4   0.0   1   1     8e-23   1.3e-19   80.3   0.0     2   122     1   115     1   115 0.97 [subseq from] uncharacterized protein FFE2_15881 [Fusarium fujikuroi]
XP_023438181.1/14-128    -            115 Goodbye              PF17109.5    122   1.2e-19   80.4   0.0   1   1     8e-23   1.3e-19   80.3   0.0     2   122     1   115     1   115 0.97 [subseq from] uncharacterized protein FFUJ_14234 [Fusarium fujikuroi IMI 58289] >CCT76135.1 uncharacterized protein FFUJ_14234 [Fusarium fujikuroi IMI 58289] >KLO90159.1 uncharacterized protein Y057_8514 [Fusarium fujikuroi] >SCO26851.1 uncharacterized protein FFM5_15120 [Fusarium fujikuroi] >SCO53942.1 uncharacterized protein FFNC_15267 [Fusarium fujikuroi] >SCO58699.1 uncharacterized protein FFMR_15855 [Fusarium fujikuroi] >SCO25630.1 uncharacterized protein FFC1_15630 [Fusarium fujikuroi] >SCN92153.1 uncharacterized protein FFB20_09156 [Fusarium fujikuroi] >QGI71327.1 hypothetical protein CEK27_003656 [Fusarium fujikuroi] >QGJ02220.1 hypothetical protein CEK26_003664 [Fusarium fujikuroi]
XP_031090015.1/14-128    -            115 Goodbye              PF17109.5    122   1.2e-19   80.4   0.0   1   1     8e-23   1.3e-19   80.3   0.0     2   122     1   115     1   115 0.97 [subseq from] uncharacterized protein FPRO_15874 [Fusarium proliferatum ET1] >CZR49515.1 uncharacterized protein FPRO_15874 [Fusarium proliferatum ET1]
OKP14595.1/51-178        -            128 Goodbye              PF17109.5    122   1.2e-19   80.4   0.0   1   1   8.2e-23   1.4e-19   80.2   0.0     1   122     1   128     1   128 0.98 [subseq from] Vegetative incompatibility protein HET-E-1 [Penicillium subrubescens]
OJJ04021.1/13-138        -            126 Goodbye              PF17109.5    122   1.2e-19   80.4   0.1   1   1   8.3e-23   1.4e-19   80.2   0.1     1   119     1   125     1   126 0.95 [subseq from] hypothetical protein ASPVEDRAFT_43461, partial [Aspergillus versicolor CBS 583.65]
KAB8267835.1/13-132      -            120 Goodbye              PF17109.5    122   1.2e-19   80.4   0.0   1   1   8.2e-23   1.3e-19   80.2   0.0     2   122     1   120     1   120 0.99 [subseq from] hypothetical protein BDV30DRAFT_243950 [Aspergillus minisclerotigenes]
XP_011328640.1/5-126     -            122 Goodbye              PF17109.5    122   1.2e-19   80.3   0.3   1   1   8.3e-23   1.4e-19   80.2   0.3     1   113     1   120     1   122 0.95 [subseq from] hypothetical protein FGSG_09146 [Fusarium graminearum PH-1] >ESU15676.1 hypothetical protein FGSG_09146 [Fusarium graminearum PH-1]
XP_011319567.1/26-137    -            112 Goodbye              PF17109.5    122   1.2e-19   80.3   0.0   1   1   8.3e-23   1.4e-19   80.2   0.0     2   118     1   111     1   112 0.97 [subseq from] hypothetical protein FGSG_10569 [Fusarium graminearum PH-1] >ESU17305.1 hypothetical protein FGSG_10569 [Fusarium graminearum PH-1] >CEF76018.1 unnamed protein product [Fusarium graminearum]
GAW26453.1/16-135        -            120 Goodbye              PF17109.5    122   1.2e-19   80.3   0.0   1   1   8.4e-23   1.4e-19   80.2   0.0     2   122     1   120     1   120 0.97 [subseq from] hypothetical protein SAMD00023353_3200910 [Rosellinia necatrix]
XP_009254677.1/103-231   -            129 Goodbye              PF17109.5    122   1.3e-19   80.3   0.1   1   1   8.5e-23   1.4e-19   80.2   0.1     1   122     1   129     1   129 0.97 [subseq from] hypothetical protein FPSE_03283 [Fusarium pseudograminearum CS3096] >EKJ76523.1 hypothetical protein FPSE_03283 [Fusarium pseudograminearum CS3096]
KAE8397387.1/63-181      -            119 Goodbye              PF17109.5    122   1.3e-19   80.3   0.7   1   1   8.6e-23   1.4e-19   80.2   0.7     1   119     1   118     1   119 0.96 [subseq from] hypothetical protein BDV37DRAFT_289476 [Aspergillus pseudonomius]
XP_022506674.1/20-130    -            111 Goodbye              PF17109.5    122   1.3e-19   80.3   0.0   1   1   8.6e-23   1.4e-19   80.2   0.0     7   122     2   111     1   111 0.95 [subseq from] hypothetical protein AYO21_11114 [Fonsecaea monophora] >OAG34722.1 hypothetical protein AYO21_11114 [Fonsecaea monophora]
PYI31774.1/15-135        -            121 Goodbye              PF17109.5    122   1.3e-19   80.3   0.0   1   1   8.8e-23   1.5e-19   80.1   0.0     1   122     1   121     1   121 0.99 [subseq from] tetratricopeptide repeat domain protein [Aspergillus indologenus CBS 114.80]
RDL30658.1/17-137        -            121 Goodbye              PF17109.5    122   1.3e-19   80.3   0.0   1   1   8.8e-23   1.4e-19   80.1   0.0     1   122     1   121     1   121 1.00 [subseq from] Tetratricopeptide-like helical [Venustampulla echinocandica]
OBS15080.1/11-134        -            124 Goodbye              PF17109.5    122   1.3e-19   80.2   0.6   1   1   9.1e-23   1.5e-19   80.1   0.6     1   118     1   124     1   124 0.91 [subseq from] hypothetical protein FPOA_14093 [Fusarium poae]
KFY39319.1/17-137        -            121 Goodbye              PF17109.5    122   1.4e-19   80.2   0.0   1   1   9.3e-23   1.5e-19   80.0   0.0     1   122     1   121     1   121 0.99 [subseq from] hypothetical protein V495_06033 [Pseudogymnoascus sp. VKM F-4514 (FW-929)] >KFY57418.1 hypothetical protein V497_05560 [Pseudogymnoascus sp. VKM F-4516 (FW-969)]
SCO54288.1/22-140        -            119 Goodbye              PF17109.5    122   1.4e-19   80.2   0.0   1   1   9.3e-23   1.5e-19   80.0   0.0     4   122     2   119     1   119 0.97 [subseq from] uncharacterized protein FFNC_15441 [Fusarium fujikuroi]
SCV61374.1/22-140        -            119 Goodbye              PF17109.5    122   1.4e-19   80.2   0.0   1   1   9.3e-23   1.5e-19   80.0   0.0     4   122     2   119     1   119 0.97 [subseq from] uncharacterized protein FFFS_15943 [Fusarium fujikuroi]
SCV57760.1/14-128        -            115 Goodbye              PF17109.5    122   1.4e-19   80.2   0.0   1   1   9.2e-23   1.5e-19   80.1   0.0     2   122     1   115     1   115 0.97 [subseq from] uncharacterized protein FFB14_15309 [Fusarium fujikuroi]
XP_025482710.1/64-193    -            130 Goodbye              PF17109.5    122   1.4e-19   80.2   0.1   1   1   9.7e-23   1.6e-19   80.0   0.1     1   119     1   129     1   130 0.91 [subseq from] hypothetical protein BO87DRAFT_374248, partial [Aspergillus neoniger CBS 115656] >PYH37232.1 hypothetical protein BO87DRAFT_374248, partial [Aspergillus neoniger CBS 115656]
PIG89317.1/122-248       -            127 Goodbye              PF17109.5    122   1.5e-19   80.1   0.3   1   1     1e-22   1.7e-19   79.9   0.3     1   119     1   127     1   127 0.94 [subseq from] hypothetical protein AARAC_011037 [Aspergillus arachidicola]
ROV92958.1/8-123         -            116 Goodbye              PF17109.5    122   1.5e-19   80.1   0.0   1   1   9.8e-23   1.6e-19   80.0   0.0     2   122     1   116     1   116 0.98 [subseq from] hypothetical protein VMCG_09017 [Valsa malicola]
KAA6410624.1/13-125      -            113 Goodbye              PF17109.5    122   1.5e-19   80.1   0.0   1   1     1e-22   1.7e-19   79.9   0.0     3   120     1   112     1   113 0.96 [subseq from] hypothetical protein FRX48_06046 [Umbilicaria pustulata]
OTA54483.1/20-132        -            113 Goodbye              PF17109.5    122   1.5e-19   80.1   0.2   1   1     1e-22   1.6e-19   79.9   0.2     6   122     2   113     1   113 0.94 [subseq from] hypothetical protein K449DRAFT_469433 [Hypoxylon sp. EC38]
OQV06477.1/14-128        -            115 Goodbye              PF17109.5    122   1.5e-19   80.1   0.1   1   1     1e-22   1.7e-19   79.9   0.1     4   120     2   115     1   115 0.97 [subseq from] NACHT domain-containing protein [Cladophialophora immunda]
XP_016595478.1/17-132    -            116 Goodbye              PF17109.5    122   1.5e-19   80.0   0.7   1   1     1e-22   1.7e-19   79.9   0.7     1   119     1   115     1   116 0.96 [subseq from] hypothetical protein PEX2_083090 [Penicillium expansum] >KGO43565.1 hypothetical protein PEXP_094670 [Penicillium expansum] >KGO52775.1 hypothetical protein PEX2_083090 [Penicillium expansum]
PNP81277.1/15-130        -            116 Goodbye              PF17109.5    122   1.5e-19   80.0   0.0   1   1     1e-22   1.7e-19   79.9   0.0     4   120     2   115     1   116 0.94 [subseq from] hypothetical protein FNYG_05309 [Fusarium nygamai]
KAE8550228.1/19-142      -            124 Goodbye              PF17109.5    122   1.5e-19   80.0   0.1   1   1     1e-22   1.7e-19   79.9   0.1     1   119     1   123     1   124 0.92 [subseq from] hypothetical protein EYB25_006449 [Talaromyces marneffei]
TGO16238.1/18-143        -            126 Goodbye              PF17109.5    122   1.5e-19   80.0   1.3   1   1   1.1e-22   1.8e-19   79.8   1.3     1   119     1   125     1   126 0.94 [subseq from] hypothetical protein BTUL_0030g00230 [Botrytis tulipae]
TVY46999.1/15-125        -            111 Goodbye              PF17109.5    122   1.5e-19   80.0   0.0   1   1     1e-22   1.7e-19   79.9   0.0     4   119     2   111     1   111 0.95 [subseq from] Vegetative incompatibility protein [Lachnellula occidentalis]
OJZ80818.1/64-193        -            130 Goodbye              PF17109.5    122   1.6e-19   80.0   0.1   1   1   1.1e-22   1.7e-19   79.9   0.1     1   119     1   129     1   130 0.95 [subseq from] hypothetical protein ASPFODRAFT_212093 [Aspergillus luchuensis CBS 106.47]
PZC90219.1/196-296       -            101 Goodbye              PF17109.5    122   1.6e-19   80.0   0.1   1   1   1.1e-22   1.8e-19   79.8   0.1    37   119    18   100     2   101 0.87 [subseq from] Arp, Ankyrin repeat protein [Pyrenophora tritici-repentis]
PZC91533.1/171-271       -            101 Goodbye              PF17109.5    122   1.6e-19   80.0   0.1   1   1   1.1e-22   1.8e-19   79.8   0.1    37   119    18   100     2   101 0.87 [subseq from] hypothetical protein A1F94_11017, partial [Pyrenophora tritici-repentis] >PZD23786.1 hypothetical protein A1F96_09920, partial [Pyrenophora tritici-repentis]
PZC94999.1/194-294       -            101 Goodbye              PF17109.5    122   1.6e-19   80.0   0.1   1   1   1.1e-22   1.8e-19   79.8   0.1    37   119    18   100     2   101 0.87 [subseq from] hypothetical protein Ptr86124_10519 [Pyrenophora tritici-repentis]
PZD24767.1/169-269       -            101 Goodbye              PF17109.5    122   1.6e-19   80.0   0.1   1   1   1.1e-22   1.8e-19   79.8   0.1    37   119    18   100     2   101 0.87 [subseq from] hypothetical protein A1F97_11096, partial [Pyrenophora tritici-repentis]
PZD44271.1/196-296       -            101 Goodbye              PF17109.5    122   1.6e-19   80.0   0.1   1   1   1.1e-22   1.8e-19   79.8   0.1    37   119    18   100     2   101 0.87 [subseq from] hypothetical protein A1F99_09046, partial [Pyrenophora tritici-repentis]
XP_001932950.1/169-269   -            101 Goodbye              PF17109.5    122   1.6e-19   80.0   0.1   1   1   1.1e-22   1.8e-19   79.8   0.1    37   119    18   100     2   101 0.87 [subseq from] conserved hypothetical protein [Pyrenophora tritici-repentis Pt-1C-BFP] >EDU45140.1 conserved hypothetical protein [Pyrenophora tritici-repentis Pt-1C-BFP]
KIW68113.1/19-141        -            123 Goodbye              PF17109.5    122   1.6e-19   80.0   0.0   1   1   1.1e-22   1.8e-19   79.8   0.0     3   122     1   123     1   123 0.94 [subseq from] hypothetical protein PV04_04080 [Phialophora americana]
TGO52872.1/25-143        -            119 Goodbye              PF17109.5    122   1.6e-19   80.0   0.0   1   1   1.1e-22   1.8e-19   79.8   0.0     1   122     1   119     1   119 0.98 [subseq from] hypothetical protein BCON_0133g00170 [Botryotinia convoluta]
OQD62159.1/20-146        -            127 Goodbye              PF17109.5    122   1.6e-19   80.0   0.1   1   1   1.1e-22   1.8e-19   79.8   0.1     1   121     1   127     1   127 0.92 [subseq from] hypothetical protein PENPOL_c013G04137 [Penicillium polonicum]
KAE8334654.1/65-191      -            127 Goodbye              PF17109.5    122   1.6e-19   80.0   0.1   1   1   1.1e-22   1.9e-19   79.8   0.1     1   118     1   126     1   127 0.89 [subseq from] hypothetical protein BDV24DRAFT_172205 [Aspergillus arachidicola]
PIG81972.1/65-191        -            127 Goodbye              PF17109.5    122   1.6e-19   80.0   0.1   1   1   1.1e-22   1.9e-19   79.8   0.1     1   118     1   126     1   127 0.89 [subseq from] hypothetical protein AARAC_002255 [Aspergillus arachidicola]
XP_016595911.1/11-124    -            114 Goodbye              PF17109.5    122   1.6e-19   80.0   0.0   1   1   1.1e-22   1.8e-19   79.9   0.0     5   122     3   114     1   114 0.96 [subseq from] Zinc finger, C2H2 [Penicillium expansum] >KGO39964.1 Zinc finger, C2H2 [Penicillium expansum] >KGO44124.1 Zinc finger, C2H2 [Penicillium expansum] >KGO53272.1 Zinc finger, C2H2 [Penicillium expansum]
KID85162.1/35-157        -            123 Goodbye              PF17109.5    122   1.6e-19   80.0   0.1   1   1   1.1e-22   1.8e-19   79.8   0.1     1   114     1   121     1   123 0.95 [subseq from] Ankyrin repeat-containing domain protein [Metarhizium guizhouense ARSEF 977]
RYP87903.1/25-139        -            115 Goodbye              PF17109.5    122   1.7e-19   79.9   0.0   1   1   1.1e-22   1.8e-19   79.8   0.0     2   118     1   114     1   115 0.96 [subseq from] hypothetical protein DL769_000355 [Monosporascus sp. CRB-8-3]
TGJ86553.1/12-141        -            130 Goodbye              PF17109.5    122   1.7e-19   79.9   0.0   1   1   1.1e-22   1.8e-19   79.8   0.0     1   122     1   130     1   130 0.87 [subseq from] hypothetical protein E0Z10_g2255 [Xylaria hypoxylon]
OQV02661.1/33-151        -            119 Goodbye              PF17109.5    122   1.7e-19   79.9   0.1   1   1   1.1e-22   1.8e-19   79.8   0.1     3   121     1   119     1   119 0.98 [subseq from] hypothetical protein CLAIMM_07817 [Cladophialophora immunda]
XP_016244679.1/33-151    -            119 Goodbye              PF17109.5    122   1.7e-19   79.9   0.1   1   1   1.1e-22   1.8e-19   79.8   0.1     3   121     1   119     1   119 0.98 [subseq from] hypothetical protein PV07_10174 [Cladophialophora immunda] >KIW24463.1 hypothetical protein PV07_10174 [Cladophialophora immunda]
EPS42977.1/11-128        -            118 Goodbye              PF17109.5    122   1.8e-19   79.8   0.0   1   1   1.2e-22     2e-19   79.7   0.0     2   119     1   117     1   118 0.96 [subseq from] hypothetical protein H072_3087 [Dactylellina haptotyla CBS 200.50]
PMD21213.1/12-129        -            118 Goodbye              PF17109.5    122   1.8e-19   79.8   0.0   1   1   1.2e-22     2e-19   79.7   0.0     1   122     1   118     1   118 0.97 [subseq from] hypothetical protein NA56DRAFT_572794 [Pezoloma ericae]
KAE8445488.1/34-151      -            118 Goodbye              PF17109.5    122   1.8e-19   79.8   0.7   1   1   1.2e-22     2e-19   79.7   0.7     2   118     1   116     1   118 0.97 [subseq from] hypothetical protein EG329_013378 [Venturia inaequalis]
VDB86865.1/20-141        -            122 Goodbye              PF17109.5    122   1.8e-19   79.8   0.3   1   1   1.2e-22     2e-19   79.7   0.3     1   118     1   121     1   122 0.97 [subseq from] unnamed protein product [Peniophora sp. CBMAI 1063]
XP_009225276.1/18-138    -            121 Goodbye              PF17109.5    122   1.8e-19   79.8   0.1   1   1   1.2e-22     2e-19   79.6   0.1     1   120     1   121     1   121 0.97 [subseq from] hypothetical protein GGTG_09168 [Gaeumannomyces tritici R3-111a-1] >EJT72302.1 hypothetical protein GGTG_09168 [Gaeumannomyces tritici R3-111a-1]
XP_025582386.1/23-141    -            119 Goodbye              PF17109.5    122   1.8e-19   79.8   0.1   1   1   1.2e-22     2e-19   79.7   0.1     4   122     2   119     1   119 0.97 [subseq from] uncharacterized protein FVRRES_12687 [Fusarium venenatum] >CEI39996.1 unnamed protein product [Fusarium venenatum]
KIW65266.1/25-140        -            116 Goodbye              PF17109.5    122   1.9e-19   79.8   0.0   1   1   1.2e-22     2e-19   79.6   0.0     2   120     1   116     1   116 0.98 [subseq from] hypothetical protein PV04_07539 [Phialophora americana]
XP_002150936.1/19-142    -            124 Goodbye              PF17109.5    122   1.9e-19   79.8   0.1   1   1   1.3e-22   2.1e-19   79.6   0.1     1   119     1   123     1   124 0.91 [subseq from] conserved hypothetical protein [Talaromyces marneffei ATCC 18224] >EEA22327.1 conserved hypothetical protein [Talaromyces marneffei ATCC 18224] >KFX45275.1 Heterokaryon incompatibility protein S [Talaromyces marneffei PM1] >QGA19892.1 hypothetical protein EYB26_007587 [Talaromyces marneffei]
XP_007786236.1/24-148    -            125 Goodbye              PF17109.5    122   1.9e-19   79.8   0.0   1   1   1.3e-22   2.1e-19   79.6   0.0     1   119     1   124     1   125 0.98 [subseq from] hypothetical protein EPUS_07326 [Endocarpon pusillum Z07020] >ERF76446.1 hypothetical protein EPUS_07326 [Endocarpon pusillum Z07020]
KIK58093.1/37-158        -            122 Goodbye              PF17109.5    122   1.9e-19   79.8   0.0   1   1   1.3e-22   2.1e-19   79.6   0.0     1   118     1   121     1   122 0.97 [subseq from] hypothetical protein GYMLUDRAFT_706700 [Gymnopus luxurians FD-317 M1]
RYP20969.1/15-132        -            118 Goodbye              PF17109.5    122   1.9e-19   79.7   0.0   1   1   1.3e-22   2.1e-19   79.6   0.0     1   122     1   118     1   118 0.98 [subseq from] hypothetical protein DL765_002506 [Monosporascus sp. GIB2]
OQD62921.1/16-133        -            118 Goodbye              PF17109.5    122   1.9e-19   79.7   0.0   1   1   1.3e-22   2.1e-19   79.6   0.0     1   122     1   118     1   118 0.98 [subseq from] hypothetical protein PENPOL_c010G07219 [Penicillium polonicum]
RYP31383.1/24-143        -            120 Goodbye              PF17109.5    122   1.9e-19   79.7   0.0   1   1   1.3e-22   2.2e-19   79.6   0.0     2   122     1   120     1   120 0.97 [subseq from] hypothetical protein DL768_011176 [Monosporascus sp. mg162]
OQD67723.1/12-124        -            113 Goodbye              PF17109.5    122     2e-19   79.7   0.0   1   1   1.3e-22   2.1e-19   79.6   0.0     5   122     2   113     1   113 0.95 [subseq from] hypothetical protein PENPOL_c003G02203 [Penicillium polonicum]
OCL07434.1/30-147        -            118 Goodbye              PF17109.5    122     2e-19   79.7   0.0   1   1   1.3e-22   2.2e-19   79.5   0.0     2   120     1   118     1   118 0.95 [subseq from] hypothetical protein AOQ84DRAFT_408982 [Glonium stellatum]
KEQ66234.1/26-154        -            129 Goodbye              PF17109.5    122     2e-19   79.7   0.0   1   1   1.3e-22   2.2e-19   79.5   0.0     3   122     1   129     1   129 0.94 [subseq from] hypothetical protein M437DRAFT_62459 [Aureobasidium melanogenum CBS 110374]
OJZ91033.1/12-139        -            128 Goodbye              PF17109.5    122     2e-19   79.7   0.1   1   1   1.4e-22   2.2e-19   79.5   0.1     1   119     1   128     1   128 0.97 [subseq from] hypothetical protein ASPFODRAFT_440894 [Aspergillus luchuensis CBS 106.47]
KAB8067334.1/19-142      -            124 Goodbye              PF17109.5    122   2.1e-19   79.6   0.1   1   1   1.4e-22   2.3e-19   79.5   0.1     1   119     1   123     1   124 0.94 [subseq from] hypothetical protein BDV29DRAFT_163478 [Aspergillus leporis]
OJJ72655.1/6-132         -            127 Goodbye              PF17109.5    122   2.1e-19   79.6   0.0   1   1   1.4e-22   2.3e-19   79.5   0.0     1   118     1   127     1   127 0.93 [subseq from] hypothetical protein ASPBRDRAFT_548678 [Aspergillus brasiliensis CBS 101740]
XP_013271362.1/20-137    -            118 Goodbye              PF17109.5    122   2.1e-19   79.6   0.0   1   1   1.4e-22   2.3e-19   79.5   0.0     1   122     1   118     1   118 0.99 [subseq from] hypothetical protein Z518_07780 [Rhinocladiella mackenziei CBS 650.93] >KIX04226.1 hypothetical protein Z518_07780 [Rhinocladiella mackenziei CBS 650.93]
KFY69734.1/17-137        -            121 Goodbye              PF17109.5    122   2.1e-19   79.6   0.0   1   1   1.4e-22   2.3e-19   79.5   0.0     1   122     1   121     1   121 0.99 [subseq from] hypothetical protein V499_09786 [Pseudogymnoascus sp. VKM F-103]
OBT51094.1/17-137        -            121 Goodbye              PF17109.5    122   2.1e-19   79.6   0.0   1   1   1.4e-22   2.3e-19   79.5   0.0     1   122     1   121     1   121 0.99 [subseq from] hypothetical protein VE04_09456 [Pseudogymnoascus sp. 24MN13]
XP_018132653.1/17-137    -            121 Goodbye              PF17109.5    122   2.1e-19   79.6   0.0   1   1   1.4e-22   2.3e-19   79.5   0.0     1   122     1   121     1   121 0.99 [subseq from] hypothetical protein VE01_02466 [Pseudogymnoascus verrucosus] >OBT98920.1 hypothetical protein VE01_02466 [Pseudogymnoascus verrucosus]
XP_007745334.1/18-130    -            113 Goodbye              PF17109.5    122   2.1e-19   79.6   0.2   1   1   1.4e-22   2.4e-19   79.4   0.2     4   122     1   113     1   113 0.97 [subseq from] hypothetical protein A1O5_06551 [Cladophialophora psammophila CBS 110553] >EXJ70482.1 hypothetical protein A1O5_06551 [Cladophialophora psammophila CBS 110553]
CVK97475.1/20-138        -            119 Goodbye              PF17109.5    122   2.1e-19   79.6   0.0   1   1   1.4e-22   2.3e-19   79.5   0.0     4   122     2   119     1   119 0.97 [subseq from] uncharacterized protein FMAN_11534 [Fusarium mangiferae]
PMD12225.1/20-126        -            107 Goodbye              PF17109.5    122   2.2e-19   79.6   0.1   1   1   1.4e-22   2.3e-19   79.5   0.1    17   122     5   107     1   107 0.96 [subseq from] hypothetical protein NA56DRAFT_756767 [Pezoloma ericae]
XP_028467453.1/23-150    -            128 Goodbye              PF17109.5    122   2.3e-19   79.5   0.1   1   1   1.5e-22   2.5e-19   79.4   0.1     1   117     1   125     1   128 0.95 [subseq from] hypothetical protein SODALDRAFT_309087 [Sodiomyces alkalinus F11] >ROT39647.1 hypothetical protein SODALDRAFT_309087 [Sodiomyces alkalinus F11]
TGJ70373.1/12-130        -            119 Goodbye              PF17109.5    122   2.3e-19   79.5   0.0   1   1   1.5e-22   2.4e-19   79.4   0.0     6   120     3   118     1   119 0.90 [subseq from] hypothetical protein EYR41_006339 [Arthrobotrys oligospora]
KFZ05421.1/17-137        -            121 Goodbye              PF17109.5    122   2.3e-19   79.5   0.0   1   1   1.5e-22   2.5e-19   79.3   0.0     1   122     1   121     1   121 0.99 [subseq from] hypothetical protein V501_08354 [Pseudogymnoascus sp. VKM F-4519 (FW-2642)]
KAE8380182.1/114-240     -            127 Goodbye              PF17109.5    122   2.3e-19   79.5   0.1   1   1   1.6e-22   2.6e-19   79.3   0.1     1   119     1   127     1   127 0.95 [subseq from] hypothetical protein BDV26DRAFT_290576 [Aspergillus bertholletius]
CVL02054.1/32-151        -            120 Goodbye              PF17109.5    122   2.3e-19   79.5   0.2   1   1   1.6e-22   2.6e-19   79.3   0.2     1   121     1   120     1   120 0.98 [subseq from] uncharacterized protein FMAN_08175 [Fusarium mangiferae]
KLP19329.1/32-151        -            120 Goodbye              PF17109.5    122   2.3e-19   79.5   0.2   1   1   1.6e-22   2.6e-19   79.3   0.2     1   121     1   120     1   120 0.98 [subseq from] Uncharacterized protein LW94_823 [Fusarium fujikuroi]
SCO44263.1/240-359       -            120 Goodbye              PF17109.5    122   2.3e-19   79.5   0.2   1   1   1.6e-22   2.6e-19   79.3   0.2     1   121     1   120     1   120 0.98 [subseq from] uncharacterized protein FFMR_07424 [Fusarium fujikuroi]
SCV51342.1/32-151        -            120 Goodbye              PF17109.5    122   2.3e-19   79.5   0.2   1   1   1.6e-22   2.6e-19   79.3   0.2     1   121     1   120     1   120 0.98 [subseq from] uncharacterized protein FFFS_09880 [Fusarium fujikuroi]
TAQ86604.1/11-133        -            123 Goodbye              PF17109.5    122   2.3e-19   79.5   0.4   1   1   1.6e-22   2.6e-19   79.3   0.4     1   122     1   123     1   123 0.99 [subseq from] hypothetical protein B7494_g5067 [Chlorociboria aeruginascens]
KUM59605.1/15-132        -            118 Goodbye              PF17109.5    122   2.3e-19   79.5   0.0   1   1   1.6e-22   2.6e-19   79.3   0.0     1   122     1   118     1   118 0.98 [subseq from] hypothetical protein ACN42_g7534 [Penicillium freii]
KAB8215331.1/65-191      -            127 Goodbye              PF17109.5    122   2.4e-19   79.4   0.1   1   1   1.7e-22   2.8e-19   79.2   0.1     1   118     1   126     1   127 0.92 [subseq from] hypothetical protein BDV33DRAFT_208405 [Aspergillus novoparasiticus]
TGO62061.1/11-123        -            113 Goodbye              PF17109.5    122   2.4e-19   79.4   0.0   1   1   1.6e-22   2.7e-19   79.3   0.0     4   122     1   113     1   113 0.95 [subseq from] hypothetical protein BOTNAR_0119g00250 [Botryotinia narcissicola]
RPB14650.1/142-269       -            128 Goodbye              PF17109.5    122   2.4e-19   79.4   0.0   1   1   1.7e-22   2.8e-19   79.2   0.0     1   122     1   128     1   128 0.96 [subseq from] hypothetical protein P167DRAFT_604081 [Morchella conica CCBAS932]
TQB72590.1/11-131        -            121 Goodbye              PF17109.5    122   2.4e-19   79.4   0.0   1   1   1.6e-22   2.7e-19   79.2   0.0     1   122     1   121     1   121 1.00 [subseq from] hypothetical protein MPDQ_006723 [Monascus purpureus]
PTD06251.1/103-231       -            129 Goodbye              PF17109.5    122   2.5e-19   79.4   0.0   1   1   1.7e-22   2.8e-19   79.2   0.0     1   122     1   129     1   129 0.97 [subseq from] hypothetical protein FCULG_00011761 [Fusarium culmorum]
KAE8448715.1/12-132      -            121 Goodbye              PF17109.5    122   2.5e-19   79.3   0.1   1   1   1.7e-22   2.9e-19   79.2   0.1     1   120     1   121     1   121 0.84 [subseq from] hypothetical protein EG329_008930 [Venturia inaequalis]
KOC17750.1/67-201        -            135 Goodbye              PF17109.5    122   2.6e-19   79.3   0.0   1   1   1.9e-22   3.1e-19   79.1   0.0     1   119     1   134     1   135 0.96 [subseq from] NACHT and WD40 domain protein [Aspergillus flavus AF70]
RAQ52126.1/67-201        -            135 Goodbye              PF17109.5    122   2.6e-19   79.3   0.0   1   1   1.9e-22   3.1e-19   79.1   0.0     1   119     1   134     1   135 0.96 [subseq from] NACHT and WD40 domain protein [Aspergillus flavus]
VDC01053.1/25-144        -            120 Goodbye              PF17109.5    122   2.6e-19   79.3   0.0   1   1   1.7e-22   2.9e-19   79.2   0.0     1   120     1   119     1   120 0.88 [subseq from] unnamed protein product [Peniophora sp. CBMAI 1063]
RYO64900.1/29-148        -            120 Goodbye              PF17109.5    122   2.6e-19   79.3   1.6   1   1   1.9e-22   3.1e-19   79.1   1.6     1   113     1   118     1   119 0.97 [subseq from] hypothetical protein AA0113_g5862 [Alternaria arborescens]
XP_028509444.1/29-148    -            120 Goodbye              PF17109.5    122   2.6e-19   79.3   1.6   1   1   1.9e-22   3.1e-19   79.1   1.6     1   113     1   118     1   119 0.97 [subseq from] hypothetical protein AA0111_g2797 [Alternaria arborescens] >RYN29178.1 hypothetical protein AA0112_g7295 [Alternaria arborescens] >RYO36229.1 hypothetical protein AA0111_g2797 [Alternaria arborescens]
TGO12725.1/25-143        -            119 Goodbye              PF17109.5    122   2.6e-19   79.3   0.0   1   1   1.7e-22   2.9e-19   79.2   0.0     1   122     1   119     1   119 0.96 [subseq from] hypothetical protein BTUL_0083g00280 [Botrytis tulipae]
VDC02870.1/40-165        -            126 Goodbye              PF17109.5    122   2.6e-19   79.3   0.0   1   1   1.7e-22   2.9e-19   79.2   0.0     1   119     1   126     1   126 0.96 [subseq from] unnamed protein product [Peniophora sp. CBMAI 1063]
PCD35948.1/32-151        -            120 Goodbye              PF17109.5    122   2.6e-19   79.3   0.3   1   1   1.8e-22   2.9e-19   79.1   0.3     1   121     1   120     1   120 0.98 [subseq from] hypothetical protein AU210_008503 [Fusarium oxysporum f. sp. radicis-cucumerinum]
EWZ47064.1/20-138        -            119 Goodbye              PF17109.5    122   2.6e-19   79.3   0.0   1   1   1.8e-22   2.9e-19   79.2   0.0     4   122     2   119     1   119 0.97 [subseq from] hypothetical protein FOZG_03045 [Fusarium oxysporum Fo47]
EXL46839.1/20-138        -            119 Goodbye              PF17109.5    122   2.6e-19   79.3   0.0   1   1   1.8e-22   2.9e-19   79.2   0.0     4   122     2   119     1   119 0.97 [subseq from] hypothetical protein FOCG_11161 [Fusarium oxysporum f. sp. radicis-lycopersici 26381]
KZN85208.1/18-136        -            119 Goodbye              PF17109.5    122   2.6e-19   79.3   0.1   1   1   1.8e-22   2.9e-19   79.1   0.1     1   119     1   118     1   119 0.98 [subseq from] Ankyrin-1 [Penicillium chrysogenum]
XP_002557838.1/199-317   -            119 Goodbye              PF17109.5    122   2.6e-19   79.3   0.1   1   1   1.8e-22   2.9e-19   79.1   0.1     1   119     1   118     1   119 0.98 [subseq from] Pc12g10140 [Penicillium rubens Wisconsin 54-1255] >CAP80641.1 Pc12g10140 [Penicillium rubens Wisconsin 54-1255]
CAK40761.1/12-139        -            128 Goodbye              PF17109.5    122   2.7e-19   79.3   0.1   1   1   1.8e-22     3e-19   79.1   0.1     1   119     1   128     1   128 0.95 [subseq from] unnamed protein product [Aspergillus niger]
SPB51565.1/12-139        -            128 Goodbye              PF17109.5    122   2.7e-19   79.3   0.1   1   1   1.8e-22     3e-19   79.1   0.1     1   119     1   128     1   128 0.95 [subseq from] unnamed protein product [Aspergillus niger]
TPR04710.1/12-139        -            128 Goodbye              PF17109.5    122   2.7e-19   79.3   0.1   1   1   1.8e-22     3e-19   79.1   0.1     1   119     1   128     1   128 0.95 [subseq from] Alcohol dehydrogenase GroES-like domain family protein [Aspergillus niger]
XP_001394590.2/12-139    -            128 Goodbye              PF17109.5    122   2.7e-19   79.3   0.1   1   1   1.8e-22     3e-19   79.1   0.1     1   119     1   128     1   128 0.95 [subseq from] hypothetical protein ANI_1_2118094 [Aspergillus niger CBS 513.88]
XP_025496448.1/20-143    -            124 Goodbye              PF17109.5    122   2.7e-19   79.3   0.0   1   1   1.8e-22     3e-19   79.1   0.0     1   119     1   123     1   124 0.93 [subseq from] hypothetical protein BO82DRAFT_273321 [Aspergillus uvarum CBS 121591] >PYH86248.1 hypothetical protein BO82DRAFT_273321 [Aspergillus uvarum CBS 121591]
KAE8329949.1/171-297     -            127 Goodbye              PF17109.5    122   2.7e-19   79.3   0.1   1   1   1.9e-22   3.1e-19   79.1   0.1     1   119     1   127     1   127 0.94 [subseq from] hypothetical protein BDV39DRAFT_213438 [Aspergillus sergii]
OBS19060.1/25-143        -            119 Goodbye              PF17109.5    122   2.7e-19   79.3   0.1   1   1   1.8e-22   2.9e-19   79.1   0.1     4   122     2   119     1   119 0.97 [subseq from] hypothetical protein FPOA_10784 [Fusarium poae]
KFY81506.1/11-131        -            121 Goodbye              PF17109.5    122   2.7e-19   79.3   0.0   1   1   1.8e-22     3e-19   79.1   0.0     1   122     1   121     1   121 1.00 [subseq from] hypothetical protein V500_11358 [Pseudogymnoascus sp. VKM F-4518 (FW-2643)]
VBB81748.1/30-144        -            115 Goodbye              PF17109.5    122   2.7e-19   79.2   0.0   1   1   1.8e-22     3e-19   79.1   0.0     2   122     1   115     1   115 0.98 [subseq from] Putative protein of unknown function [Podospora comata]
OQE91167.1/22-139        -            118 Goodbye              PF17109.5    122   2.7e-19   79.2   0.1   1   1   1.8e-22     3e-19   79.1   0.1     4   120     2   117     1   118 0.95 [subseq from] hypothetical protein PENNAL_c0010G10319 [Penicillium nalgiovense]
RKK26335.1/20-138        -            119 Goodbye              PF17109.5    122   2.8e-19   79.2   0.0   1   1   1.9e-22   3.1e-19   79.1   0.0     4   122     2   119     1   119 0.97 [subseq from] hypothetical protein BFJ65_g4227 [Fusarium oxysporum f. sp. cepae]
RKK26336.1/20-138        -            119 Goodbye              PF17109.5    122   2.8e-19   79.2   0.0   1   1   1.9e-22   3.1e-19   79.1   0.0     4   122     2   119     1   119 0.97 [subseq from] hypothetical protein BFJ65_g4227 [Fusarium oxysporum f. sp. cepae] >RKK59122.1 hypothetical protein BFJ67_g2653 [Fusarium oxysporum f. sp. cepae] >RKK64269.1 hypothetical protein BFJ66_g161 [Fusarium oxysporum f. sp. cepae]
KPM34159.1/23-142        -            120 Goodbye              PF17109.5    122   2.8e-19   79.2   0.0   1   1   1.9e-22   3.1e-19   79.1   0.0     2   122     1   120     1   120 0.99 [subseq from] hypothetical protein AK830_g12408 [Neonectria ditissima]
RPB20959.1/209-343       -            135 Goodbye              PF17109.5    122   2.8e-19   79.2   0.1   1   1   1.9e-22   3.2e-19   79.0   0.1     1   122     1   135     1   135 0.95 [subseq from] hypothetical protein L211DRAFT_462190, partial [Terfezia boudieri ATCC MYA-4762]
XP_002485416.1/11-133    -            123 Goodbye              PF17109.5    122   2.8e-19   79.2   0.0   1   1   1.9e-22   3.2e-19   79.0   0.0     1   122     1   123     1   123 0.98 [subseq from] NACHT and TPR domain protein [Talaromyces stipitatus ATCC 10500] >EED15463.1 NACHT and TPR domain protein [Talaromyces stipitatus ATCC 10500]
XP_002480069.1/19-139    -            121 Goodbye              PF17109.5    122   2.9e-19   79.2   0.0   1   1   1.9e-22   3.2e-19   79.0   0.0     1   122     1   121     1   121 1.00 [subseq from] NACHT domain protein [Talaromyces stipitatus ATCC 10500] >EED19635.1 NACHT domain protein [Talaromyces stipitatus ATCC 10500]
XP_025467940.1/13-123    -            111 Goodbye              PF17109.5    122   2.9e-19   79.1   0.0   1   1   1.9e-22   3.2e-19   79.0   0.0     2   112     1   110     1   111 0.98 [subseq from] hypothetical protein BO94DRAFT_464940 [Aspergillus sclerotioniger CBS 115572] >PWY88578.1 hypothetical protein BO94DRAFT_464940 [Aspergillus sclerotioniger CBS 115572]
ELA24853.1/19-140        -            122 Goodbye              PF17109.5    122     3e-19   79.1   0.1   1   1     2e-22   3.3e-19   79.0   0.1     1   115     1   121     1   122 0.98 [subseq from] ankyrin repeat domain-containing protein 52 [Colletotrichum fructicola Nara gc5]
XP_031003827.1/172-308   -            137 Goodbye              PF17109.5    122     3e-19   79.1   0.6   1   1   2.4e-22     4e-19   78.7   0.6     1   116     1   135     1   137 0.88 [subseq from] Vegetative incompatibility protein HET-E-1 [Lachnellula hyalina] >TVY25039.1 Vegetative incompatibility protein HET-E-1 [Lachnellula hyalina]
PQE13496.1/30-145        -            116 Goodbye              PF17109.5    122     3e-19   79.1   0.1   1   1     2e-22   3.3e-19   79.0   0.1     4   118     2   115     1   116 0.97 [subseq from] Nacht domain protein [Rutstroemia sp. NJR-2017a WRK4]
RSL54227.1/13-127        -            115 Goodbye              PF17109.5    122     3e-19   79.1   0.0   1   1     2e-22   3.3e-19   79.0   0.0     3   119     1   114     1   115 0.96 [subseq from] hypothetical protein CEP54_010009 [Fusarium sp. AF-8]
PGH05438.1/24-144        -            121 Goodbye              PF17109.5    122     3e-19   79.1   0.0   1   1     2e-22   3.3e-19   79.0   0.0     1   121     1   121     1   121 0.98 [subseq from] hypothetical protein GX51_02962 [Blastomyces parvus]
RBA15873.1/15-128        -            114 Goodbye              PF17109.5    122     3e-19   79.1   0.0   1   1     2e-22   3.3e-19   79.0   0.0     3   122     1   114     1   114 0.97 [subseq from] hypothetical protein FPRO05_12094 [Fusarium proliferatum]
CEN61886.1/15-129        -            115 Goodbye              PF17109.5    122     3e-19   79.1   0.1   1   1     2e-22   3.4e-19   78.9   0.1     2   122     1   115     1   115 0.98 [subseq from] hypothetical protein ASPCAL08533 [Aspergillus calidoustus]
THC91503.1/19-142        -            124 Goodbye              PF17109.5    122   3.1e-19   79.1   0.1   1   1   2.1e-22   3.4e-19   78.9   0.1     1   119     1   123     1   124 0.91 [subseq from] hypothetical protein EYZ11_009034 [Aspergillus tanneri] >KAA8642623.1 hypothetical protein ATNIH1004_011568 [Aspergillus tanneri]
OCL03141.1/57-169        -            113 Goodbye              PF17109.5    122   3.1e-19   79.1   0.0   1   1     2e-22   3.3e-19   79.0   0.0     5   122     2   113     1   113 0.96 [subseq from] hypothetical protein AOQ84DRAFT_442924 [Glonium stellatum]
KKY27176.1/16-127        -            112 Goodbye              PF17109.5    122   3.1e-19   79.1   0.0   1   1   2.1e-22   3.4e-19   78.9   0.0     5   122     1   112     1   112 0.97 [subseq from] putative c2h2 domain containing protein [Diplodia seriata]
XP_016249552.1/14-128    -            115 Goodbye              PF17109.5    122   3.1e-19   79.1   0.1   1   1     2e-22   3.4e-19   78.9   0.1     4   120     2   115     1   115 0.97 [subseq from] hypothetical protein PV07_05155 [Cladophialophora immunda] >KIW29336.1 hypothetical protein PV07_05155 [Cladophialophora immunda]
RMJ15713.1/20-139        -            120 Goodbye              PF17109.5    122   3.1e-19   79.0   0.0   1   1   2.1e-22   3.4e-19   78.9   0.0     2   122     1   120     1   120 0.98 [subseq from] hypothetical protein CDV36_004637 [Fusarium sp. AF-12]
RSL87795.1/20-139        -            120 Goodbye              PF17109.5    122   3.1e-19   79.0   0.0   1   1   2.1e-22   3.4e-19   78.9   0.0     2   122     1   120     1   120 0.98 [subseq from] hypothetical protein CEP51_002042 [Fusarium sp. AF-3]
RSM10855.1/20-139        -            120 Goodbye              PF17109.5    122   3.1e-19   79.0   0.0   1   1   2.1e-22   3.4e-19   78.9   0.0     2   122     1   120     1   120 0.98 [subseq from] hypothetical protein CEP52_003361 [Fusarium sp. AF-4]
RTE79218.1/20-139        -            120 Goodbye              PF17109.5    122   3.1e-19   79.0   0.0   1   1   2.1e-22   3.4e-19   78.9   0.0     2   122     1   120     1   120 0.98 [subseq from] hypothetical protein BHE90_006260 [Fusarium euwallaceae]
OCK87361.1/14-129        -            116 Goodbye              PF17109.5    122   3.2e-19   79.0   0.0   1   1   2.1e-22   3.5e-19   78.9   0.0     2   120     1   116     1   116 0.96 [subseq from] hypothetical protein K441DRAFT_467155, partial [Cenococcum geophilum 1.58]
KGO41764.1/17-137        -            121 Goodbye              PF17109.5    122   3.2e-19   79.0   0.0   1   1   2.1e-22   3.5e-19   78.9   0.0     1   122     1   121     1   121 1.00 [subseq from] Tetratricopeptide-like helical [Penicillium expansum]
KGO54912.1/17-137        -            121 Goodbye              PF17109.5    122   3.2e-19   79.0   0.0   1   1   2.1e-22   3.5e-19   78.9   0.0     1   122     1   121     1   121 1.00 [subseq from] Tetratricopeptide-like helical [Penicillium expansum]
RMZ40752.1/161-287       -            127 Goodbye              PF17109.5    122   3.2e-19   79.0   0.1   1   1   2.2e-22   3.7e-19   78.8   0.1     1   119     1   127     1   127 0.94 [subseq from] hypothetical protein CA14_001129 [Aspergillus flavus]
CVK91940.1/38-154        -            117 Goodbye              PF17109.5    122   3.2e-19   79.0   0.0   1   1   2.1e-22   3.5e-19   78.9   0.0     5   119     3   116     1   117 0.96 [subseq from] uncharacterized protein FPRN_09692 [Fusarium proliferatum]
RYN27028.1/29-148        -            120 Goodbye              PF17109.5    122   3.2e-19   79.0   1.5   1   1   2.3e-22   3.8e-19   78.8   1.5     1   113     1   118     1   119 0.97 [subseq from] hypothetical protein AA0115_g6536 [Alternaria tenuissima] >RYN48112.1 hypothetical protein AA0118_g11979 [Alternaria tenuissima] >RYO05564.1 hypothetical protein AA0119_g3081 [Alternaria tenuissima] >RYO20792.1 hypothetical protein AA0121_g3423 [Alternaria tenuissima]
KLO92921.1/8-120         -            113 Goodbye              PF17109.5    122   3.2e-19   79.0   0.4   1   1   2.4e-22   3.9e-19   78.7   0.4     1   109     1   111     1   112 0.93 [subseq from] Uncharacterized protein LW93_4076 [Fusarium fujikuroi]
SCV34434.1/8-120         -            113 Goodbye              PF17109.5    122   3.2e-19   79.0   0.4   1   1   2.4e-22   3.9e-19   78.7   0.4     1   109     1   111     1   112 0.93 [subseq from] related to vegetatible incompatibility protein HET-E-1 [Fusarium fujikuroi]
KZV62638.1/21-143        -            123 Goodbye              PF17109.5    122   3.2e-19   79.0   0.0   1   1   2.2e-22   3.6e-19   78.8   0.0     1   119     1   122     1   123 0.91 [subseq from] hypothetical protein PENSPDRAFT_758563 [Peniophora sp. CONT]
CVL01597.1/20-138        -            119 Goodbye              PF17109.5    122   3.2e-19   79.0   0.0   1   1   2.1e-22   3.5e-19   78.9   0.0     4   122     2   119     1   119 0.97 [subseq from] uncharacterized protein FPRN_11486 [Fusarium proliferatum]
EGU82618.1/20-138        -            119 Goodbye              PF17109.5    122   3.2e-19   79.0   0.0   1   1   2.1e-22   3.5e-19   78.9   0.0     4   122     2   119     1   119 0.97 [subseq from] hypothetical protein FOXB_06865 [Fusarium oxysporum Fo5176] >EXL78024.1 hypothetical protein FOPG_07672 [Fusarium oxysporum f. sp. conglutinans race 2 54008]
ENH67046.1/20-138        -            119 Goodbye              PF17109.5    122   3.2e-19   79.0   0.0   1   1   2.1e-22   3.5e-19   78.9   0.0     4   122     2   119     1   119 0.97 [subseq from] Vegetative incompatibility protein HET-E-1 [Fusarium oxysporum f. sp. cubense race 1]
EXA43359.1/20-138        -            119 Goodbye              PF17109.5    122   3.2e-19   79.0   0.0   1   1   2.1e-22   3.5e-19   78.9   0.0     4   122     2   119     1   119 0.97 [subseq from] hypothetical protein FOVG_08346 [Fusarium oxysporum f. sp. pisi HDV247] >EXK91795.1 hypothetical protein FOQG_06466 [Fusarium oxysporum f. sp. raphani 54005]
EXM17652.1/20-138        -            119 Goodbye              PF17109.5    122   3.2e-19   79.0   0.0   1   1   2.1e-22   3.5e-19   78.9   0.0     4   122     2   119     1   119 0.97 [subseq from] hypothetical protein FOTG_14185 [Fusarium oxysporum f. sp. vasinfectum 25433]
KLO80399.1/20-138        -            119 Goodbye              PF17109.5    122   3.2e-19   79.0   0.0   1   1   2.1e-22   3.5e-19   78.9   0.0     4   122     2   119     1   119 0.97 [subseq from] uncharacterized protein LW93_6612 [Fusarium fujikuroi]
PCD42358.1/20-138        -            119 Goodbye              PF17109.5    122   3.2e-19   79.0   0.0   1   1   2.1e-22   3.5e-19   78.9   0.0     4   122     2   119     1   119 0.97 [subseq from] hypothetical protein AU210_004888 [Fusarium oxysporum f. sp. radicis-cucumerinum] >RKK84811.1 hypothetical protein BFJ71_g14449 [Fusarium oxysporum] >RKL21662.1 hypothetical protein BFJ68_g1974 [Fusarium oxysporum]
RBA14007.1/20-138        -            119 Goodbye              PF17109.5    122   3.2e-19   79.0   0.0   1   1   2.1e-22   3.5e-19   78.9   0.0     4   122     2   119     1   119 0.97 [subseq from] hypothetical protein FPRO05_02799 [Fusarium proliferatum]
RBQ73226.1/20-138        -            119 Goodbye              PF17109.5    122   3.2e-19   79.0   0.0   1   1   2.1e-22   3.5e-19   78.9   0.0     4   122     2   119     1   119 0.97 [subseq from] hypothetical protein FVER14953_07209 [Fusarium verticillioides] >RBR01547.1 hypothetical protein FVER53263_07209 [Fusarium verticillioides]
RBR21019.1/20-138        -            119 Goodbye              PF17109.5    122   3.2e-19   79.0   0.0   1   1   2.1e-22   3.5e-19   78.9   0.0     4   122     2   119     1   119 0.97 [subseq from] hypothetical protein FVER53590_07209 [Fusarium verticillioides]
RKK82266.1/20-138        -            119 Goodbye              PF17109.5    122   3.2e-19   79.0   0.0   1   1   2.1e-22   3.5e-19   78.9   0.0     4   122     2   119     1   119 0.97 [subseq from] hypothetical protein BFJ69_g3193 [Fusarium oxysporum]
RKL42493.1/20-138        -            119 Goodbye              PF17109.5    122   3.2e-19   79.0   0.0   1   1   2.1e-22   3.5e-19   78.9   0.0     4   122     2   119     1   119 0.97 [subseq from] hypothetical protein BFJ72_g4872 [Fusarium proliferatum]
RYC90596.1/20-138        -            119 Goodbye              PF17109.5    122   3.2e-19   79.0   0.0   1   1   2.1e-22   3.5e-19   78.9   0.0     4   122     2   119     1   119 0.97 [subseq from] hypothetical protein BFJ63_vAg6658 [Fusarium oxysporum f. sp. narcissi]
SCO54842.1/20-138        -            119 Goodbye              PF17109.5    122   3.2e-19   79.0   0.0   1   1   2.1e-22   3.5e-19   78.9   0.0     4   122     2   119     1   119 0.97 [subseq from] uncharacterized protein FFMR_12053 [Fusarium fujikuroi]
SCO81370.1/20-138        -            119 Goodbye              PF17109.5    122   3.2e-19   79.0   0.0   1   1   2.1e-22   3.5e-19   78.9   0.0     4   122     2   119     1   119 0.97 [subseq from] uncharacterized protein FRV6_05583 [Fusarium oxysporum]
SCV38142.1/20-138        -            119 Goodbye              PF17109.5    122   3.2e-19   79.0   0.0   1   1   2.1e-22   3.5e-19   78.9   0.0     4   122     2   119     1   119 0.97 [subseq from] uncharacterized protein FFB14_06845 [Fusarium fujikuroi]
XP_018238604.1/20-138    -            119 Goodbye              PF17109.5    122   3.2e-19   79.0   0.0   1   1   2.1e-22   3.5e-19   78.9   0.0     4   122     2   119     1   119 0.97 [subseq from] hypothetical protein FOXG_04094 [Fusarium oxysporum f. sp. lycopersici 4287] >EXK44377.1 hypothetical protein FOMG_03115 [Fusarium oxysporum f. sp. melonis 26406] >KNB00559.1 hypothetical protein FOXG_04094 [Fusarium oxysporum f. sp. lycopersici 4287]
XP_018753129.1/20-138    -            119 Goodbye              PF17109.5    122   3.2e-19   79.0   0.0   1   1   2.1e-22   3.5e-19   78.9   0.0     4   122     2   119     1   119 0.97 [subseq from] hypothetical protein FVEG_07209 [Fusarium verticillioides 7600] >EWG46938.1 hypothetical protein FVEG_07209 [Fusarium verticillioides 7600]
XP_023434569.1/20-138    -            119 Goodbye              PF17109.5    122   3.2e-19   79.0   0.0   1   1   2.1e-22   3.5e-19   78.9   0.0     4   122     2   119     1   119 0.97 [subseq from] uncharacterized protein FFUJ_12367 [Fusarium fujikuroi IMI 58289] >CCT72491.1 uncharacterized protein FFUJ_12367 [Fusarium fujikuroi IMI 58289] >SCO23163.1 uncharacterized protein FFM5_13260 [Fusarium fujikuroi]
XP_031049947.1/20-138    -            119 Goodbye              PF17109.5    122   3.2e-19   79.0   0.0   1   1   2.1e-22   3.5e-19   78.9   0.0     4   122     2   119     1   119 0.97 [subseq from] uncharacterized protein FOYG_00731 [Fusarium oxysporum NRRL 32931] >EWZ01030.1 hypothetical protein FOYG_00731 [Fusarium oxysporum NRRL 32931]
XP_031064775.1/20-138    -            119 Goodbye              PF17109.5    122   3.2e-19   79.0   0.0   1   1   2.1e-22   3.5e-19   78.9   0.0     4   122     2   119     1   119 0.97 [subseq from] uncharacterized protein FOIG_06832 [Fusarium oxysporum f. sp. cubense tropical race 4 54006] >EMT66533.1 hypothetical protein FOC4_g10006942 [Fusarium oxysporum f. sp. cubense race 4] >EXM02686.1 hypothetical protein FOIG_06832 [Fusarium oxysporum f. sp. cubense tropical race 4 54006] >TXC08720.1 hypothetical protein FocTR4_00003653 [Fusarium oxysporum f. sp. cubense]
OJJ55440.1/9-141         -            133 Goodbye              PF17109.5    122   3.3e-19   79.0   0.1   1   1   2.3e-22   3.7e-19   78.8   0.1     1   121     1   133     1   133 0.91 [subseq from] hypothetical protein ASPSYDRAFT_208250, partial [Aspergillus sydowii CBS 593.65]
RSL69841.1/20-139        -            120 Goodbye              PF17109.5    122   3.3e-19   79.0   0.0   1   1   2.2e-22   3.6e-19   78.8   0.0     2   122     1   120     1   120 0.98 [subseq from] hypothetical protein CEP53_002085 [Fusarium sp. AF-6]
RGP78991.1/20-138        -            119 Goodbye              PF17109.5    122   3.3e-19   79.0   0.1   1   1   2.2e-22   3.6e-19   78.8   0.1     4   122     2   119     1   119 0.96 [subseq from] vegetative incompatibility het-e-1 [Fusarium longipes]
OQE06082.1/10-137        -            128 Goodbye              PF17109.5    122   3.4e-19   78.9   0.0   1   1   2.3e-22   3.8e-19   78.8   0.0     1   119     1   128     1   128 0.94 [subseq from] hypothetical protein PENVUL_c020G06499 [Penicillium vulpinum]
RJE18247.1/13-132        -            120 Goodbye              PF17109.5    122   3.4e-19   78.9   0.0   1   1   2.3e-22   3.8e-19   78.8   0.0     2   122     1   120     1   120 0.99 [subseq from] NACHT and TPR, partial [Aspergillus sclerotialis]
PHH92270.1/23-141        -            119 Goodbye              PF17109.5    122   3.4e-19   78.9   0.0   1   1   2.3e-22   3.8e-19   78.8   0.0     5   122     3   119     1   119 0.96 [subseq from] hypothetical protein CDD83_8195 [Cordyceps sp. RAO-2017]
GAO83596.1/17-137        -            121 Goodbye              PF17109.5    122   3.5e-19   78.9   0.0   1   1   2.3e-22   3.9e-19   78.8   0.0     1   122     1   121     1   121 0.99 [subseq from] vegetative incompatibility protein HET-E-1 [Aspergillus udagawae]
KLJ11401.1/96-233        -            138 Goodbye              PF17109.5    122   3.5e-19   78.9   0.1   1   1   2.8e-22   4.7e-19   78.5   0.1     1   121     1   138     1   138 0.90 [subseq from] hypothetical protein EMPG_09706 [Blastomyces silverae]
OCK85548.1/9-129         -            121 Goodbye              PF17109.5    122   3.5e-19   78.9   0.0   1   1   2.3e-22   3.9e-19   78.7   0.0     4   122     2   121     1   121 0.92 [subseq from] hypothetical protein K432DRAFT_342932 [Lepidopterella palustris CBS 459.81]
GES60576.1/16-133        -            118 Goodbye              PF17109.5    122   3.5e-19   78.9   0.0   1   1   2.4e-22   3.9e-19   78.7   0.0     1   122     1   118     1   118 0.98 [subseq from] hypothetical protein ATETN484_0005003500 [Aspergillus terreus]
XP_013283154.1/19-140    -            122 Goodbye              PF17109.5    122   3.6e-19   78.8   0.0   1   1   2.5e-22     4e-19   78.7   0.0     3   122     1   122     1   122 0.95 [subseq from] hypothetical protein Z517_05958 [Fonsecaea pedrosoi CBS 271.37] >KIW79346.1 hypothetical protein Z517_05958 [Fonsecaea pedrosoi CBS 271.37]
XP_025549302.1/20-143    -            124 Goodbye              PF17109.5    122   3.6e-19   78.8   0.0   1   1   2.5e-22   4.1e-19   78.7   0.0     1   119     1   123     1   124 0.94 [subseq from] hypothetical protein BO97DRAFT_471862 [Aspergillus homomorphus CBS 101889] >RAL10148.1 hypothetical protein BO97DRAFT_471862 [Aspergillus homomorphus CBS 101889]
XP_007303642.1/15-135    -            121 Goodbye              PF17109.5    122   3.7e-19   78.8   0.0   1   1   2.5e-22   4.2e-19   78.6   0.0     1   121     1   121     1   121 0.95 [subseq from] hypothetical protein STEHIDRAFT_139093 [Stereum hirsutum FP-91666 SS1] >EIM87391.1 hypothetical protein STEHIDRAFT_139093 [Stereum hirsutum FP-91666 SS1]
OQE31088.1/25-131        -            107 Goodbye              PF17109.5    122   3.7e-19   78.8   0.2   1   1   2.4e-22   3.9e-19   78.7   0.2    25   120     5   106     1   107 0.96 [subseq from] hypothetical protein PENFLA_c002G03105 [Penicillium flavigenum]
PVH75371.1/43-155        -            113 Goodbye              PF17109.5    122   3.8e-19   78.8   0.1   1   1   2.5e-22   4.1e-19   78.6   0.1    15   119     9   112     2   113 0.91 [subseq from] hypothetical protein DL98DRAFT_593238 [Cadophora sp. DSE1049]
KXG46363.1/22-140        -            119 Goodbye              PF17109.5    122   3.8e-19   78.8   0.4   1   1   2.5e-22   4.2e-19   78.6   0.4     2   120     1   118     1   119 0.96 [subseq from] hypothetical protein PGRI_052190 [Penicillium griseofulvum]
XP_003651008.1/49-175    -            127 Goodbye              PF17109.5    122   3.8e-19   78.8   0.3   1   1   2.7e-22   4.4e-19   78.6   0.3     1   122     1   127     1   127 0.94 [subseq from] hypothetical protein THITE_74764 [Thermothielavioides terrestris NRRL 8126] >AEO64672.1 hypothetical protein THITE_74764 [Thermothielavioides terrestris NRRL 8126]
GAW24923.1/71-202        -            132 Goodbye              PF17109.5    122   3.8e-19   78.8   0.4   1   1   2.6e-22   4.3e-19   78.6   0.4     1   122     1   132     1   132 0.97 [subseq from] hypothetical protein ANO14919_145190 [fungal sp. No.14919]
KAB8238953.1/47-175      -            129 Goodbye              PF17109.5    122   3.8e-19   78.8   0.4   1   1   2.6e-22   4.3e-19   78.6   0.4     1   119     1   128     1   129 0.94 [subseq from] YVTN repeat-like/Quino protein amine dehydrogenase [Aspergillus alliaceus]
OAT12010.1/93-230        -            138 Goodbye              PF17109.5    122   3.8e-19   78.8   0.1   1   1   3.1e-22     5e-19   78.4   0.1     1   121     1   138     1   138 0.93 [subseq from] hypothetical protein BDBG_17610 [Blastomyces gilchristii SLH14081]
XP_002622013.1/93-230    -            138 Goodbye              PF17109.5    122   3.8e-19   78.8   0.1   1   1   3.1e-22     5e-19   78.4   0.1     1   121     1   138     1   138 0.93 [subseq from] WD domain-containing protein [Blastomyces gilchristii SLH14081]
QDS76076.1/13-124        -            112 Goodbye              PF17109.5    122   3.9e-19   78.7   0.0   1   1   2.6e-22   4.3e-19   78.6   0.0     5   122     1   112     1   112 0.96 [subseq from] hypothetical protein FKW77_005980 [Venturia effusa]
OAL21718.1/25-138        -            114 Goodbye              PF17109.5    122   3.9e-19   78.7   0.1   1   1   2.6e-22   4.3e-19   78.6   0.1     5   122     1   114     1   114 0.95 [subseq from] hypothetical protein AYO22_07660 [Fonsecaea multimorphosa]
XP_016630070.1/25-138    -            114 Goodbye              PF17109.5    122   3.9e-19   78.7   0.1   1   1   2.6e-22   4.3e-19   78.6   0.1     5   122     1   114     1   114 0.95 [subseq from] hypothetical protein Z520_08202 [Fonsecaea multimorphosa CBS 102226] >KIX95947.1 hypothetical protein Z520_08202 [Fonsecaea multimorphosa CBS 102226]
XP_025441848.1/10-130    -            121 Goodbye              PF17109.5    122   3.9e-19   78.7   0.0   1   1   2.7e-22   4.4e-19   78.6   0.0     1   122     1   121     1   121 0.99 [subseq from] tetratricopeptide repeat domain protein [Aspergillus brunneoviolaceus CBS 621.78] >RAH45327.1 tetratricopeptide repeat domain protein [Aspergillus brunneoviolaceus CBS 621.78]
RDW59139.1/23-144        -            122 Goodbye              PF17109.5    122     4e-19   78.7   0.0   1   1   2.7e-22   4.4e-19   78.6   0.0     1   119     1   121     1   122 0.98 [subseq from] hypothetical protein BP5796_12063 [Coleophoma crateriformis]
PNP74717.1/20-138        -            119 Goodbye              PF17109.5    122     4e-19   78.7   0.0   1   1   2.6e-22   4.4e-19   78.6   0.0     4   122     2   119     1   119 0.96 [subseq from] hypothetical protein FNYG_11854 [Fusarium nygamai]
XP_031087106.1/20-138    -            119 Goodbye              PF17109.5    122     4e-19   78.7   0.0   1   1   2.6e-22   4.4e-19   78.6   0.0     4   122     2   119     1   119 0.96 [subseq from] uncharacterized protein FPRO_12022 [Fusarium proliferatum ET1] >CZR46572.1 uncharacterized protein FPRO_12022 [Fusarium proliferatum ET1]
EYE91542.1/69-210        -            142 Goodbye              PF17109.5    122     4e-19   78.7   0.5   1   1   2.9e-22   4.8e-19   78.4   0.5     1   119     1   141     1   142 0.87 [subseq from] hypothetical protein EURHEDRAFT_518392 [Aspergillus ruber CBS 135680]
TVY76752.1/20-138        -            119 Goodbye              PF17109.5    122   4.1e-19   78.7   0.0   1   1   2.7e-22   4.5e-19   78.5   0.0     4   122     2   119     1   119 0.97 [subseq from] Vegetative incompatibility protein HET-E-1 [Fusarium oxysporum f. sp. cubense]
XP_022502880.1/19-140    -            122 Goodbye              PF17109.5    122   4.1e-19   78.7   0.0   1   1   2.8e-22   4.6e-19   78.5   0.0     3   122     1   122     1   122 0.95 [subseq from] hypothetical protein AYO20_02701 [Fonsecaea nubica] >OAL37868.1 hypothetical protein AYO20_02701 [Fonsecaea nubica]
RMJ16009.1/14-128        -            115 Goodbye              PF17109.5    122   4.1e-19   78.7   0.0   1   1   2.7e-22   4.5e-19   78.5   0.0     2   119     1   115     1   115 0.95 [subseq from] hypothetical protein CDV36_004314 [Fusarium sp. AF-12]
RMZ45237.1/67-201        -            135 Goodbye              PF17109.5    122   4.1e-19   78.7   0.0   1   1     3e-22     5e-19   78.4   0.0     1   119     1   134     1   135 0.96 [subseq from] NACHT and WD40 domain protein [Aspergillus flavus]
KAE8158952.1/58-184      -            127 Goodbye              PF17109.5    122   4.2e-19   78.6   0.1   1   1   2.9e-22   4.8e-19   78.5   0.1     1   118     1   126     1   127 0.87 [subseq from] hypothetical protein BDV40DRAFT_307425 [Aspergillus tamarii]
PQE06103.1/11-126        -            116 Goodbye              PF17109.5    122   4.2e-19   78.6   0.1   1   1   2.8e-22   4.6e-19   78.5   0.1     4   118     2   115     1   116 0.97 [subseq from] Nacht domain protein [Rutstroemia sp. NJR-2017a BBW]
OOQ83608.1/15-135        -            121 Goodbye              PF17109.5    122   4.2e-19   78.6   0.0   1   1   2.8e-22   4.6e-19   78.5   0.0     1   122     1   121     1   121 1.00 [subseq from] NACHT domain protein [Penicillium brasilianum]
XP_001211992.1/16-133    -            118 Goodbye              PF17109.5    122   4.2e-19   78.6   0.0   1   1   2.8e-22   4.7e-19   78.5   0.0     1   122     1   118     1   118 0.98 [subseq from] predicted protein [Aspergillus terreus NIH2624] >EAU36088.1 predicted protein [Aspergillus terreus NIH2624]
OQO19293.1/10-128        -            119 Goodbye              PF17109.5    122   4.2e-19   78.6   0.0   1   1   2.9e-22   4.7e-19   78.5   0.0     1   122     1   119     1   119 0.99 [subseq from] hypothetical protein B0A51_15479 [Rachicladosporium sp. CCFEE 5018]
XP_018064292.1/13-122    -            110 Goodbye              PF17109.5    122   4.3e-19   78.6   0.0   1   1   2.8e-22   4.6e-19   78.5   0.0     4   119     1   110     1   110 0.95 [subseq from] hypothetical protein LY89DRAFT_723790 [Phialocephala scopiformis] >KUJ09937.1 hypothetical protein LY89DRAFT_723790 [Phialocephala scopiformis]
RSL59358.1/14-129        -            116 Goodbye              PF17109.5    122   4.3e-19   78.6   0.0   1   1   2.9e-22   4.7e-19   78.5   0.0     2   120     1   116     1   116 0.97 [subseq from] hypothetical protein CEP54_007309 [Fusarium sp. AF-8]
KJK63782.1/65-191        -            127 Goodbye              PF17109.5    122   4.3e-19   78.6   0.1   1   1   3.1e-22   5.2e-19   78.3   0.1     1   118     1   126     1   127 0.94 [subseq from] AAA ATPase domain protein [Aspergillus parasiticus SU-1]
RBR00952.1/40-156        -            117 Goodbye              PF17109.5    122   4.3e-19   78.6   0.1   1   1   2.9e-22   4.7e-19   78.5   0.1     5   119     3   116     1   117 0.96 [subseq from] hypothetical protein FVER53263_20333 [Fusarium verticillioides]
CAK38591.1/15-139        -            125 Goodbye              PF17109.5    122   4.3e-19   78.6   0.0   1   1     3e-22     5e-19   78.4   0.0     1   122     1   125     1   125 0.95 [subseq from] unnamed protein product, partial [Aspergillus niger]
TPR03699.1/15-139        -            125 Goodbye              PF17109.5    122   4.3e-19   78.6   0.0   1   1     3e-22     5e-19   78.4   0.0     1   122     1   125     1   125 0.95 [subseq from] SMP-30/Gluconolaconase/LRE-like region family protein [Aspergillus niger]
KPM43212.1/339-468       -            130 Goodbye              PF17109.5    122   4.4e-19   78.6   0.4   1   1     3e-22   4.9e-19   78.4   0.4     1   119     1   129     1   130 0.97 [subseq from] hypothetical protein AK830_g3350 [Neonectria ditissima]
ODM17788.1/65-203        -            139 Goodbye              PF17109.5    122   4.4e-19   78.6   0.2   1   1   3.1e-22   5.2e-19   78.3   0.2     1   119     1   138     1   139 0.85 [subseq from] hypothetical protein SI65_06576 [Aspergillus cristatus]
RAO66470.1/16-133        -            118 Goodbye              PF17109.5    122   4.4e-19   78.6   0.1   1   1     3e-22   4.9e-19   78.4   0.1     1   122     1   118     1   118 0.98 [subseq from] hypothetical protein BHQ10_002482 [Talaromyces amestolkiae]
KZL74295.1/39-151        -            113 Goodbye              PF17109.5    122   4.4e-19   78.6   0.3   1   1   2.9e-22   4.8e-19   78.4   0.3     4   117     2   112     1   113 0.97 [subseq from] NACHT domain protein [Colletotrichum tofieldiae]
PMD31323.1/101-231       -            131 Goodbye              PF17109.5    122   4.5e-19   78.5   0.0   1   1   3.3e-22   5.5e-19   78.2   0.0     1   122     1   131     1   131 0.91 [subseq from] hypothetical protein L207DRAFT_194858 [Hyaloscypha variabilis F]
XP_022491912.1/15-132    -            118 Goodbye              PF17109.5    122   4.8e-19   78.4   0.1   1   1   3.2e-22   5.3e-19   78.3   0.1     1   122     1   118     1   118 0.98 [subseq from] hypothetical protein PENARI_c003G04945 [Penicillium arizonense] >OGE56484.1 hypothetical protein PENARI_c003G04945 [Penicillium arizonense]
PTD03276.1/26-140        -            115 Goodbye              PF17109.5    122   4.8e-19   78.4   0.0   1   1   3.2e-22   5.3e-19   78.3   0.0     2   122     1   115     1   115 0.98 [subseq from] hypothetical protein FCULG_00009110 [Fusarium culmorum]
QDS77800.1/12-127        -            116 Goodbye              PF17109.5    122   4.8e-19   78.4   0.0   1   1   3.1e-22   5.2e-19   78.3   0.0     4   122     2   116     1   116 0.93 [subseq from] hypothetical protein FKW77_005655 [Venturia effusa]
EMD86414.1/13-125        -            113 Goodbye              PF17109.5    122   4.8e-19   78.4   0.0   1   1   3.2e-22   5.3e-19   78.3   0.0     2   120     1   113     1   113 0.96 [subseq from] hypothetical protein COCHEDRAFT_1116517 [Bipolaris maydis C5]
XP_014080274.1/13-125    -            113 Goodbye              PF17109.5    122   4.8e-19   78.4   0.0   1   1   3.2e-22   5.3e-19   78.3   0.0     2   120     1   113     1   113 0.96 [subseq from] hypothetical protein COCC4DRAFT_49714 [Bipolaris maydis ATCC 48331] >ENI06365.1 hypothetical protein COCC4DRAFT_49714 [Bipolaris maydis ATCC 48331]
XP_016617137.1/18-130    -            113 Goodbye              PF17109.5    122   4.8e-19   78.4   0.1   1   1   3.2e-22   5.3e-19   78.3   0.1     4   122     1   113     1   113 0.97 [subseq from] hypothetical protein Z519_09114 [Cladophialophora bantiana CBS 173.52] >KIW90468.1 hypothetical protein Z519_09114 [Cladophialophora bantiana CBS 173.52]
PTD09455.1/28-145        -            118 Goodbye              PF17109.5    122   4.9e-19   78.4   0.1   1   1   3.5e-22   5.7e-19   78.2   0.1    22   122    18   118     2   118 0.93 [subseq from] hypothetical protein FCULG_00007388 [Fusarium culmorum]
KAB8250245.1/171-297     -            127 Goodbye              PF17109.5    122   4.9e-19   78.4   0.1   1   1   3.4e-22   5.6e-19   78.2   0.1     1   119     1   127     1   127 0.94 [subseq from] hypothetical protein BDV35DRAFT_94477 [Aspergillus parvisclerotigenus]
XP_020051960.1/11-135    -            125 Goodbye              PF17109.5    122   4.9e-19   78.4   0.0   1   1   3.3e-22   5.5e-19   78.3   0.0     1   122     1   125     1   125 0.99 [subseq from] hypothetical protein ASPACDRAFT_35646, partial [Aspergillus aculeatus ATCC 16872] >OJJ95620.1 hypothetical protein ASPACDRAFT_35646, partial [Aspergillus aculeatus ATCC 16872]
XP_024735095.1/15-126    -            112 Goodbye              PF17109.5    122   4.9e-19   78.4   0.0   1   1   3.2e-22   5.3e-19   78.3   0.0     6   122     2   112     1   112 0.93 [subseq from] hypothetical protein K444DRAFT_592086 [Hyaloscypha bicolor E] >PMD58191.1 hypothetical protein K444DRAFT_592086 [Hyaloscypha bicolor E]
KAE8442960.1/18-135      -            118 Goodbye              PF17109.5    122   4.9e-19   78.4   0.1   1   1   3.3e-22   5.4e-19   78.3   0.1     1   122     1   118     1   118 0.97 [subseq from] hypothetical protein EG329_002498 [Venturia inaequalis]
OKO95535.1/16-133        -            118 Goodbye              PF17109.5    122   4.9e-19   78.4   0.1   1   1   3.3e-22   5.5e-19   78.3   0.1     1   122     1   118     1   118 0.99 [subseq from] hypothetical protein PENSUB_11047 [Penicillium subrubescens]
RAO73289.1/278-402       -            125 Goodbye              PF17109.5    122   4.9e-19   78.4   0.2   1   1   3.4e-22   5.5e-19   78.2   0.2     1   119     1   124     1   125 0.90 [subseq from] hypothetical protein BHQ10_009301 [Talaromyces amestolkiae]
OWY43385.1/13-125        -            113 Goodbye              PF17109.5    122   4.9e-19   78.4   0.0   1   1   3.3e-22   5.4e-19   78.3   0.0     2   120     1   113     1   113 0.97 [subseq from] putative nacht domain protein [Alternaria alternata]
XP_025577786.1/29-156    -            128 Goodbye              PF17109.5    122     5e-19   78.4   0.3   1   1   3.3e-22   5.5e-19   78.3   0.3     1   119     1   127     1   128 0.98 [subseq from] hypothetical protein BO80DRAFT_376466 [Aspergillus ibericus CBS 121593] >RAL03459.1 hypothetical protein BO80DRAFT_376466 [Aspergillus ibericus CBS 121593]
EXA43816.1/22-141        -            120 Goodbye              PF17109.5    122     5e-19   78.4   0.0   1   1   3.4e-22   5.5e-19   78.2   0.0     2   122     1   120     1   120 0.97 [subseq from] hypothetical protein FOVG_08673 [Fusarium oxysporum f. sp. pisi HDV247] >EXK87447.1 hypothetical protein FOQG_09245 [Fusarium oxysporum f. sp. raphani 54005]
EXM33447.1/22-141        -            120 Goodbye              PF17109.5    122     5e-19   78.4   0.0   1   1   3.4e-22   5.5e-19   78.2   0.0     2   122     1   120     1   120 0.97 [subseq from] hypothetical protein FOTG_02100 [Fusarium oxysporum f. sp. vasinfectum 25433]
RKK81103.1/22-141        -            120 Goodbye              PF17109.5    122     5e-19   78.4   0.0   1   1   3.4e-22   5.5e-19   78.2   0.0     2   122     1   120     1   120 0.97 [subseq from] hypothetical protein BFJ69_g4015 [Fusarium oxysporum]
XP_031064330.1/22-141    -            120 Goodbye              PF17109.5    122     5e-19   78.4   0.0   1   1   3.4e-22   5.5e-19   78.2   0.0     2   122     1   120     1   120 0.97 [subseq from] uncharacterized protein FOIG_06515 [Fusarium oxysporum f. sp. cubense tropical race 4 54006] >EXM02241.1 hypothetical protein FOIG_06515 [Fusarium oxysporum f. sp. cubense tropical race 4 54006]
XP_018064892.1/79-204    -            126 Goodbye              PF17109.5    122     5e-19   78.4   0.1   1   1   3.5e-22   5.8e-19   78.2   0.1     1   122     1   126     1   126 0.94 [subseq from] ankyrin [Phialocephala scopiformis] >KUJ10537.1 ankyrin [Phialocephala scopiformis]
XP_016646416.1/15-133    -            119 Goodbye              PF17109.5    122     5e-19   78.4   0.1   1   1   3.3e-22   5.5e-19   78.3   0.1     4   122     2   119     1   119 0.96 [subseq from] hypothetical protein SAPIO_CDS0441 [Scedosporium apiospermum] >KEZ46617.1 hypothetical protein SAPIO_CDS0441 [Scedosporium apiospermum]
OQD93884.1/17-137        -            121 Goodbye              PF17109.5    122   5.2e-19   78.3   0.0   1   1   3.5e-22   5.7e-19   78.2   0.0     1   122     1   121     1   121 0.99 [subseq from] hypothetical protein PENSOL_c029G08186 [Penicillium solitum]
KAE8440873.1/13-122      -            110 Goodbye              PF17109.5    122   5.2e-19   78.3   0.0   1   1   3.4e-22   5.6e-19   78.2   0.0     5   117     1   108     1   110 0.95 [subseq from] hypothetical protein EG329_006360 [Venturia inaequalis]
XP_028488286.1/12-141    -            130 Goodbye              PF17109.5    122   5.2e-19   78.3   0.0   1   1   3.5e-22   5.8e-19   78.2   0.0     1   121     1   130     1   130 0.90 [subseq from] ankyrin repeat-containing domain protein [Byssochlamys spectabilis] >RWQ98641.1 ankyrin repeat-containing domain protein [Byssochlamys spectabilis]
OJI86693.1/21-137        -            117 Goodbye              PF17109.5    122   5.2e-19   78.3   0.0   1   1   3.5e-22   5.7e-19   78.2   0.0     2   122     1   117     1   117 0.99 [subseq from] hypothetical protein ASPTUDRAFT_199202 [Aspergillus tubingensis CBS 134.48]
CRK09961.1/58-174        -            117 Goodbye              PF17109.5    122   5.4e-19   78.3   0.1   1   1   3.5e-22   5.8e-19   78.2   0.1     4   119     2   116     1   117 0.96 [subseq from] hypothetical protein BN1723_009105 [Verticillium longisporum]
RDW56669.1/27-153        -            127 Goodbye              PF17109.5    122   5.4e-19   78.3   0.5   1   1   3.7e-22     6e-19   78.1   0.5     1   120     1   126     1   127 0.97 [subseq from] hypothetical protein BP6252_14055 [Coleophoma cylindrospora]
KJK75246.1/35-158        -            124 Goodbye              PF17109.5    122   5.4e-19   78.3   0.0   1   1   3.6e-22     6e-19   78.1   0.0     1   116     1   123     1   124 0.96 [subseq from] hypothetical protein H634G_09593 [Metarhizium anisopliae BRIP 53293] >KJK87469.1 hypothetical protein H633G_08675 [Metarhizium anisopliae BRIP 53284]
OQE29715.1/16-133        -            118 Goodbye              PF17109.5    122   5.4e-19   78.3   0.1   1   1   3.7e-22   6.1e-19   78.1   0.1     1   122     1   118     1   118 0.98 [subseq from] hypothetical protein PENSTE_c002G02091 [Penicillium steckii]
GAM38538.1/296-419       -            124 Goodbye              PF17109.5    122   5.5e-19   78.3   0.1   1   1   3.7e-22   6.1e-19   78.1   0.1     1   119     1   123     1   124 0.91 [subseq from] hypothetical protein TCE0_033f09334 [Talaromyces cellulolyticus]
PCH01894.1/13-136        -            124 Goodbye              PF17109.5    122   5.5e-19   78.3   0.1   1   1   3.7e-22   6.1e-19   78.1   0.1     1   119     1   123     1   124 0.91 [subseq from] Hypothetical protein PENO1_040320 [Penicillium sp. 'occitanis'] >PCH04175.1 hypothetical protein PENOC_034900 [Penicillium sp. 'occitanis']
XP_025502135.1/10-130    -            121 Goodbye              PF17109.5    122   5.5e-19   78.2   0.0   1   1   3.7e-22   6.1e-19   78.1   0.0     1   122     1   121     1   121 0.99 [subseq from] tetratricopeptide repeat domain protein [Aspergillus aculeatinus CBS 121060] >RAH68312.1 tetratricopeptide repeat domain protein [Aspergillus aculeatinus CBS 121060]
XP_020128863.1/16-127    -            112 Goodbye              PF17109.5    122   5.6e-19   78.2   0.0   1   1   3.7e-22   6.1e-19   78.1   0.0     5   122     1   112     1   112 0.97 [subseq from] zinc finger protein [Diplodia corticola] >OJD32603.1 zinc finger protein [Diplodia corticola]
OOQ86779.1/9-144         -            136 Goodbye              PF17109.5    122   5.6e-19   78.2   0.1   1   1   3.8e-22   6.3e-19   78.1   0.1     1   121     1   136     1   136 0.82 [subseq from] hypothetical protein PEBR_19967 [Penicillium brasilianum]
KPM39201.1/40-123        -             84 Goodbye              PF17109.5    122   5.6e-19   78.2   0.2   1   1   3.7e-22     6e-19   78.1   0.2    39   120     2    83     1    84 0.96 [subseq from] hypothetical protein AK830_g7334 [Neonectria ditissima]
XP_007308398.1/11-160    -            150 Goodbye              PF17109.5    122   5.6e-19   78.2   0.3   1   2   7.3e-05      0.12   22.3   0.1     1    62     1    65     1    68 0.88 [subseq from] hypothetical protein STEHIDRAFT_160801 [Stereum hirsutum FP-91666 SS1] >EIM82246.1 hypothetical protein STEHIDRAFT_160801 [Stereum hirsutum FP-91666 SS1]
XP_007308398.1/11-160    -            150 Goodbye              PF17109.5    122   5.6e-19   78.2   0.3   2   2     3e-15   4.9e-12   55.8   0.0    35   119    65   149    62   150 0.96 [subseq from] hypothetical protein STEHIDRAFT_160801 [Stereum hirsutum FP-91666 SS1] >EIM82246.1 hypothetical protein STEHIDRAFT_160801 [Stereum hirsutum FP-91666 SS1]
XP_025428450.1/20-143    -            124 Goodbye              PF17109.5    122   5.7e-19   78.2   0.0   1   1   3.8e-22   6.3e-19   78.1   0.0     1   119     1   123     1   124 0.93 [subseq from] hypothetical protein BP01DRAFT_417917 [Aspergillus saccharolyticus JOP 1030-1] >PYH42468.1 hypothetical protein BP01DRAFT_417917 [Aspergillus saccharolyticus JOP 1030-1]
OJJ33906.1/161-287       -            127 Goodbye              PF17109.5    122   5.7e-19   78.2   0.6   1   1   3.9e-22   6.5e-19   78.0   0.6     1   119     1   127     1   127 0.94 [subseq from] hypothetical protein ASPWEDRAFT_69676 [Aspergillus wentii DTO 134E9]
ORX96974.1/28-142        -            115 Goodbye              PF17109.5    122   5.8e-19   78.2   0.3   1   1   3.8e-22   6.2e-19   78.1   0.3     4   119     2   114     1   115 0.92 [subseq from] hypothetical protein BCR34DRAFT_607470 [Clohesyomyces aquaticus]
GAQ37686.1/15-127        -            113 Goodbye              PF17109.5    122   5.8e-19   78.2   0.0   1   1   3.8e-22   6.3e-19   78.1   0.0     1   112     1   111     1   113 0.98 [subseq from] hypothetical protein ASPNIDRAFT_44094 [Aspergillus niger]
KZL79784.1/41-180        -            140 Goodbye              PF17109.5    122   5.9e-19   78.1   1.0   1   1   4.2e-22   6.8e-19   77.9   1.0     1   122     1   140     1   140 0.88 [subseq from] ankyrin repeat protein, partial [Colletotrichum incanum]
OQN99698.1/11-133        -            123 Goodbye              PF17109.5    122   5.9e-19   78.1   0.0   1   1     4e-22   6.6e-19   78.0   0.0     1   122     1   123     1   123 0.99 [subseq from] hypothetical protein B0A48_14468 [Rachicladosporium antarcticum]
XP_024706862.1/14-137    -            124 Goodbye              PF17109.5    122     6e-19   78.1   0.1   1   1   4.1e-22   6.7e-19   78.0   0.1     1   119     1   123     1   124 0.92 [subseq from] hypothetical protein P170DRAFT_471495 [Aspergillus steynii IBT 23096] >PLB51560.1 hypothetical protein P170DRAFT_471495 [Aspergillus steynii IBT 23096]
XP_001219383.1/18-139    -            122 Goodbye              PF17109.5    122     6e-19   78.1   0.2   1   1   4.1e-22   6.7e-19   78.0   0.2     1   116     1   122     1   122 0.98 [subseq from] hypothetical protein CHGG_00162 [Chaetomium globosum CBS 148.51] >EAQ91927.1 hypothetical protein CHGG_00162 [Chaetomium globosum CBS 148.51]
GAQ42417.1/12-139        -            128 Goodbye              PF17109.5    122   6.1e-19   78.1   0.2   1   1     4e-22   6.6e-19   78.0   0.2     1   119     1   128     1   128 0.94 [subseq from] hypothetical protein ANI_1_2118094 [Aspergillus niger]
RMJ22393.1/12-131        -            120 Goodbye              PF17109.5    122   6.1e-19   78.1   0.0   1   1   4.1e-22   6.7e-19   78.0   0.0     1   113     1   118     1   120 0.98 [subseq from] hypothetical protein PHISP_06735 [Phialosimplex sp. HF37]
XP_016645416.1/9-123     -            115 Goodbye              PF17109.5    122   6.1e-19   78.1   0.2   1   1   4.1e-22   6.7e-19   78.0   0.2     2   119     1   115     1   115 0.98 [subseq from] hypothetical protein SAPIO_CDS1972 [Scedosporium apiospermum] >KEZ45617.1 hypothetical protein SAPIO_CDS1972 [Scedosporium apiospermum]
THV52273.1/17-141        -            125 Goodbye              PF17109.5    122   6.1e-19   78.1   1.5   1   1   4.4e-22   7.2e-19   77.9   1.5     1   118     1   124     1   125 0.94 [subseq from] hypothetical protein BGAL_0084g00330 [Botrytis galanthina]
OCK81309.1/16-144        -            129 Goodbye              PF17109.5    122   6.1e-19   78.1   0.4   1   1   4.2e-22   6.9e-19   77.9   0.4     1   121     1   129     1   129 0.95 [subseq from] hypothetical protein K432DRAFT_295813, partial [Lepidopterella palustris CBS 459.81]
EQB44120.1/8-134         -            127 Goodbye              PF17109.5    122   6.1e-19   78.1   0.5   1   1   4.5e-22   7.4e-19   77.8   0.5     1   110     1   123     1   126 0.97 [subseq from] hypothetical protein CGLO_17165 [Colletotrichum gloeosporioides Cg-14]
OTA83135.1/18-132        -            115 Goodbye              PF17109.5    122   6.2e-19   78.1   0.1   1   1   4.2e-22   6.8e-19   77.9   0.1     3   122     1   115     1   115 0.96 [subseq from] hypothetical protein M434DRAFT_183549 [Hypoxylon sp. CO27-5]
XP_025583387.1/29-138    -            110 Goodbye              PF17109.5    122   6.2e-19   78.1   0.1   1   1     4e-22   6.6e-19   78.0   0.1    17   122     7   110     1   110 0.94 [subseq from] uncharacterized protein FVRRES_13689 [Fusarium venenatum] >CEI41676.1 unnamed protein product [Fusarium venenatum]
XP_003026347.1/10-126    -            117 Goodbye              PF17109.5    122   6.3e-19   78.1   0.0   1   1   4.1e-22   6.8e-19   78.0   0.0     1   116     1   115     1   117 0.99 [subseq from] hypothetical protein SCHCODRAFT_114542 [Schizophyllum commune H4-8] >EFI91444.1 hypothetical protein SCHCODRAFT_114542, partial [Schizophyllum commune H4-8]
KFZ08564.1/11-131        -            121 Goodbye              PF17109.5    122   6.3e-19   78.1   0.0   1   1   4.2e-22     7e-19   77.9   0.0     1   122     1   121     1   121 1.00 [subseq from] hypothetical protein V502_09280 [Pseudogymnoascus sp. VKM F-4520 (FW-2644)]
PSN71716.1/29-145        -            117 Goodbye              PF17109.5    122   6.4e-19   78.0   0.4   1   1   4.3e-22     7e-19   77.9   0.4     3   120     1   117     1   117 0.96 [subseq from] hypothetical protein BS50DRAFT_617143 [Corynespora cassiicola Philippines]
XP_009262597.1/43-146    -            104 Goodbye              PF17109.5    122   6.5e-19   78.0   0.0   1   1   4.6e-22   7.5e-19   77.8   0.0    25   122     7   104     3   104 0.98 [subseq from] hypothetical protein FPSE_11205 [Fusarium pseudograminearum CS3096] >EKJ68617.1 hypothetical protein FPSE_11205 [Fusarium pseudograminearum CS3096]
EEQ83837.2/93-230        -            138 Goodbye              PF17109.5    122   6.5e-19   78.0   0.1   1   1   5.2e-22   8.5e-19   77.6   0.1     1   121     1   138     1   138 0.93 [subseq from] WD domain-containing protein [Blastomyces dermatitidis ER-3]
EGE80171.2/93-230        -            138 Goodbye              PF17109.5    122   6.5e-19   78.0   0.1   1   1   5.2e-22   8.5e-19   77.6   0.1     1   121     1   138     1   138 0.93 [subseq from] WD domain-containing protein [Blastomyces dermatitidis ATCC 18188]
TGO72032.1/8-120         -            113 Goodbye              PF17109.5    122   6.5e-19   78.0   0.4   1   1   4.4e-22   7.2e-19   77.9   0.4     4   122     1   113     1   113 0.98 [subseq from] hypothetical protein BELL_0500g00080 [Botrytis elliptica]
XP_024727202.1/10-125    -            116 Goodbye              PF17109.5    122   6.5e-19   78.0   0.3   1   1   4.4e-22   7.2e-19   77.9   0.3     4   122     2   116     1   116 0.96 [subseq from] hypothetical protein K444DRAFT_575735 [Hyaloscypha bicolor E] >PMD50298.1 hypothetical protein K444DRAFT_575735 [Hyaloscypha bicolor E]
OQE12893.1/17-137        -            121 Goodbye              PF17109.5    122   6.7e-19   78.0   0.0   1   1   4.5e-22   7.4e-19   77.8   0.0     1   122     1   121     1   121 1.00 [subseq from] hypothetical protein PENFLA_c060G04439 [Penicillium flavigenum]
RAK79316.1/10-130        -            121 Goodbye              PF17109.5    122   6.7e-19   78.0   0.0   1   1   4.5e-22   7.4e-19   77.8   0.0     1   122     1   121     1   121 0.99 [subseq from] tetratricopeptide repeat domain protein [Aspergillus fijiensis CBS 313.89]
XP_024734736.1/23-133    -            111 Goodbye              PF17109.5    122   6.8e-19   78.0   0.1   1   1   4.5e-22   7.4e-19   77.8   0.1     4   119     1   110     1   111 0.94 [subseq from] hypothetical protein K444DRAFT_644308 [Hyaloscypha bicolor E] >PMD57832.1 hypothetical protein K444DRAFT_644308 [Hyaloscypha bicolor E]
XP_026629237.1/12-139    -            128 Goodbye              PF17109.5    122   6.8e-19   77.9   0.1   1   1   4.6e-22   7.6e-19   77.8   0.1     1   119     1   128     1   128 0.95 [subseq from] ankyrin repeat-containing domain protein [Aspergillus welwitschiae] >RDH36215.1 ankyrin repeat-containing domain protein [Aspergillus welwitschiae]
CRL24936.1/13-137        -            125 Goodbye              PF17109.5    122   6.9e-19   77.9   0.1   1   1   4.7e-22   7.7e-19   77.8   0.1     1   119     1   125     1   125 0.97 [subseq from] Ankyrin repeat-containing domain [Penicillium camemberti]
KGO42635.1/16-133        -            118 Goodbye              PF17109.5    122   6.9e-19   77.9   0.0   1   1   4.7e-22   7.7e-19   77.8   0.0     1   122     1   118     1   118 0.98 [subseq from] Tetratricopeptide-like helical [Penicillium expansum]
RAQ58610.1/16-133        -            118 Goodbye              PF17109.5    122   6.9e-19   77.9   0.0   1   1   4.7e-22   7.7e-19   77.8   0.0     1   122     1   118     1   118 0.98 [subseq from] hypothetical protein COH21_012068 [Aspergillus flavus]
RAQ76543.1/16-133        -            118 Goodbye              PF17109.5    122   6.9e-19   77.9   0.0   1   1   4.7e-22   7.7e-19   77.8   0.0     1   122     1   118     1   118 0.98 [subseq from] hypothetical protein COH20_010275 [Aspergillus flavus]
XP_016594875.1/17-137    -            121 Goodbye              PF17109.5    122   7.1e-19   77.9   0.0   1   1   4.7e-22   7.8e-19   77.8   0.0     1   122     1   121     1   121 0.99 [subseq from] Tetratricopeptide-like helical [Penicillium expansum] >KGO52106.1 Tetratricopeptide-like helical [Penicillium expansum]
KLP06868.1/20-138        -            119 Goodbye              PF17109.5    122   7.1e-19   77.9   0.0   1   1   4.7e-22   7.8e-19   77.8   0.0     4   122     2   119     1   119 0.97 [subseq from] uncharacterized protein Y057_4421 [Fusarium fujikuroi] >SCO40076.1 uncharacterized protein FFNC_07281 [Fusarium fujikuroi] >SCO12571.1 uncharacterized protein FFC1_11800 [Fusarium fujikuroi] >SCV58835.1 uncharacterized protein FFFS_13425 [Fusarium fujikuroi] >SCN65279.1 uncharacterized protein FFB20_01496 [Fusarium fujikuroi] >QGI68140.1 hypothetical protein CEK27_012111 [Fusarium fujikuroi] >QGI99029.1 hypothetical protein CEK26_012098 [Fusarium fujikuroi]
QGI85371.1/20-138        -            119 Goodbye              PF17109.5    122   7.1e-19   77.9   0.0   1   1   4.7e-22   7.8e-19   77.8   0.0     4   122     2   119     1   119 0.97 [subseq from] hypothetical protein CEK25_012100 [Fusarium fujikuroi]
SCO15403.1/20-138        -            119 Goodbye              PF17109.5    122   7.1e-19   77.9   0.0   1   1   4.7e-22   7.8e-19   77.8   0.0     4   122     2   119     1   119 0.97 [subseq from] uncharacterized protein FFE2_13306 [Fusarium fujikuroi]
KFX91731.1/17-137        -            121 Goodbye              PF17109.5    122   7.1e-19   77.9   0.0   1   1   4.8e-22   7.9e-19   77.7   0.0     1   122     1   121     1   121 0.99 [subseq from] hypothetical protein V490_05745 [Pseudogymnoascus sp. VKM F-3557]
CZR60104.1/7-119         -            113 Goodbye              PF17109.5    122   7.1e-19   77.9   0.1   1   1   4.7e-22   7.8e-19   77.8   0.1     4   120     2   112     1   113 0.96 [subseq from] uncharacterized protein PAC_09999 [Phialocephala subalpina]
OJI81291.1/15-140        -            126 Goodbye              PF17109.5    122   7.2e-19   77.9   0.0   1   1   5.1e-22   8.4e-19   77.7   0.0     1   122     1   126     1   126 0.96 [subseq from] hypothetical protein ASPTUDRAFT_177574 [Aspergillus tubingensis CBS 134.48]
RAR00183.1/41-154        -            114 Goodbye              PF17109.5    122   7.2e-19   77.9   0.0   1   1   4.8e-22   7.9e-19   77.8   0.0     3   122     1   114     1   114 0.96 [subseq from] C2H2 domain-containing protein [Stemphylium lycopersici]
KAB8074597.1/104-233     -            130 Goodbye              PF17109.5    122   7.2e-19   77.9   0.1   1   1     5e-22   8.2e-19   77.7   0.1     1   122     1   130     1   130 0.97 [subseq from] ankyrin repeat-containing domain protein [Aspergillus leporis]
XP_013940291.1/16-130    -            115 Goodbye              PF17109.5    122   7.3e-19   77.9   0.0   1   1   4.9e-22     8e-19   77.7   0.0     3   119     1   114     1   115 0.96 [subseq from] hypothetical protein TRIATDRAFT_295808 [Trichoderma atroviride IMI 206040] >EHK42065.1 hypothetical protein TRIATDRAFT_295808 [Trichoderma atroviride IMI 206040]
XP_018175245.1/22-142    -            121 Goodbye              PF17109.5    122   7.3e-19   77.8   0.2   1   1   4.9e-22   8.1e-19   77.7   0.2     4   122     2   121     1   121 0.93 [subseq from] NACHT and TPR domain-containing protein [Purpureocillium lilacinum] >OAQ82617.1 NACHT and TPR domain-containing protein [Purpureocillium lilacinum]
CCD50121.1/11-123        -            113 Goodbye              PF17109.5    122   7.5e-19   77.8   0.0   1   1     5e-22   8.2e-19   77.7   0.0     4   122     1   113     1   113 0.95 [subseq from] similar to NACHT domain protein [Botrytis cinerea T4]
XP_024551105.1/11-123    -            113 Goodbye              PF17109.5    122   7.5e-19   77.8   0.0   1   1     5e-22   8.2e-19   77.7   0.0     4   122     1   113     1   113 0.95 [subseq from] hypothetical protein BCIN_09g06580 [Botrytis cinerea B05.10] >ATZ53897.1 hypothetical protein BCIN_09g06580 [Botrytis cinerea B05.10]
XP_024551106.1/11-123    -            113 Goodbye              PF17109.5    122   7.5e-19   77.8   0.0   1   1     5e-22   8.2e-19   77.7   0.0     4   122     1   113     1   113 0.95 [subseq from] hypothetical protein BCIN_09g06580 [Botrytis cinerea B05.10] >ATZ53898.1 hypothetical protein BCIN_09g06580 [Botrytis cinerea B05.10]
XP_025546968.1/13-132    -            120 Goodbye              PF17109.5    122   7.5e-19   77.8   0.0   1   1     5e-22   8.3e-19   77.7   0.0     2   122     1   120     1   120 0.99 [subseq from] NACHT and TPR domain protein [Aspergillus homomorphus CBS 101889] >RAL07814.1 NACHT and TPR domain protein [Aspergillus homomorphus CBS 101889]
KDN67623.1/24-142        -            119 Goodbye              PF17109.5    122   7.5e-19   77.8   0.0   1   1     5e-22   8.3e-19   77.7   0.0     3   122     1   119     1   119 0.99 [subseq from] putative NACHT and TPR domain-containing protein [Colletotrichum sublineola]
XP_025524990.1/25-148    -            124 Goodbye              PF17109.5    122   7.5e-19   77.8   0.0   1   1   5.1e-22   8.4e-19   77.7   0.0     1   119     1   123     1   124 0.93 [subseq from] hypothetical protein BO86DRAFT_367342 [Aspergillus japonicus CBS 114.51] >RAH79096.1 hypothetical protein BO86DRAFT_367342 [Aspergillus japonicus CBS 114.51]
XP_018062082.1/9-123     -            115 Goodbye              PF17109.5    122   7.5e-19   77.8   0.0   1   1     5e-22   8.2e-19   77.7   0.0     2   122     1   115     1   115 0.97 [subseq from] hypothetical protein LY89DRAFT_630770 [Phialocephala scopiformis] >KUJ07727.1 hypothetical protein LY89DRAFT_630770 [Phialocephala scopiformis]
OBT44078.1/11-131        -            121 Goodbye              PF17109.5    122   7.5e-19   77.8   0.0   1   1   5.1e-22   8.4e-19   77.7   0.0     1   122     1   121     1   121 0.99 [subseq from] hypothetical protein VE00_04518 [Pseudogymnoascus sp. WSF 3629]
GCB23780.1/15-139        -            125 Goodbye              PF17109.5    122   7.6e-19   77.8   0.0   1   1   5.3e-22   8.7e-19   77.6   0.0     1   122     1   125     1   125 0.95 [subseq from] vegetative incompatibility protein HET-E-1 [Aspergillus awamori]
XP_016626734.1/33-151    -            119 Goodbye              PF17109.5    122   7.6e-19   77.8   0.1   1   1   5.1e-22   8.3e-19   77.7   0.1     3   121     1   119     1   119 0.98 [subseq from] hypothetical protein Z520_11640 [Fonsecaea multimorphosa CBS 102226] >KIX92611.1 hypothetical protein Z520_11640 [Fonsecaea multimorphosa CBS 102226] >OAL17915.1 hypothetical protein AYO22_11179 [Fonsecaea multimorphosa]
KUL87948.1/13-136        -            124 Goodbye              PF17109.5    122   7.7e-19   77.8   0.0   1   1   5.2e-22   8.6e-19   77.6   0.0     1   119     1   123     1   124 0.91 [subseq from] hypothetical protein ZTR_03863 [Talaromyces verruculosus]
RPB17988.1/194-328       -            135 Goodbye              PF17109.5    122   7.8e-19   77.8   0.0   1   1   5.3e-22   8.8e-19   77.6   0.0     1   122     1   135     1   135 0.95 [subseq from] hypothetical protein L211DRAFT_332719 [Terfezia boudieri ATCC MYA-4762]
KZV70007.1/51-178        -            128 Goodbye              PF17109.5    122   7.8e-19   77.8   0.2   1   1   5.3e-22   8.8e-19   77.6   0.2     1   119     1   128     1   128 0.96 [subseq from] hypothetical protein PENSPDRAFT_460935 [Peniophora sp. CONT]
RAO68317.1/17-137        -            121 Goodbye              PF17109.5    122   7.9e-19   77.7   0.0   1   1   5.3e-22   8.8e-19   77.6   0.0     1   122     1   121     1   121 0.99 [subseq from] hypothetical protein BHQ10_004329 [Talaromyces amestolkiae]
PMD18939.1/18-135        -            118 Goodbye              PF17109.5    122     8e-19   77.7   0.0   1   1   5.4e-22   8.9e-19   77.6   0.0     1   122     1   118     1   118 0.95 [subseq from] hypothetical protein NA56DRAFT_576182, partial [Pezoloma ericae]
PHH90061.1/21-139        -            119 Goodbye              PF17109.5    122     8e-19   77.7   0.4   1   1   5.3e-22   8.8e-19   77.6   0.4     4   122     2   119     1   119 0.98 [subseq from] hypothetical protein CDD83_4633 [Cordyceps sp. RAO-2017]
RSL87145.1/23-143        -            121 Goodbye              PF17109.5    122     8e-19   77.7   0.1   1   1   5.4e-22   8.9e-19   77.6   0.1     1   121     1   121     1   121 0.98 [subseq from] hypothetical protein CDV31_016307 [Fusarium ambrosium]
OAA45962.1/11-129        -            119 Goodbye              PF17109.5    122   8.1e-19   77.7   0.2   1   1   5.4e-22   8.9e-19   77.6   0.2     3   122     1   119     1   119 0.99 [subseq from] NACHT and TPR domain protein [Beauveria brongniartii RCEF 3172]
GAQ06049.1/29-127        -             99 Goodbye              PF17109.5    122   8.1e-19   77.7   0.0   1   1   5.3e-22   8.8e-19   77.6   0.0    26   122     3    99     1    99 0.98 [subseq from] hypothetical protein ALT_3370 [Aspergillus lentulus]
THZ85755.1/25-135        -            111 Goodbye              PF17109.5    122   8.2e-19   77.7   0.1   1   1   5.5e-22     9e-19   77.6   0.1     2   113     1   111     1   111 0.93 [subseq from] hypothetical protein D6C84_03042 [Aureobasidium pullulans]
CRL23072.1/64-202        -            139 Goodbye              PF17109.5    122   8.2e-19   77.7   0.1   1   1   5.9e-22   9.8e-19   77.4   0.1     1   119     1   138     1   139 0.89 [subseq from] NACHT nucleoside triphosphatase [Penicillium camemberti]
TGJ75069.1/13-135        -            123 Goodbye              PF17109.5    122   8.3e-19   77.7   0.0   1   1   5.6e-22   9.2e-19   77.5   0.0     1   122     1   123     1   123 0.98 [subseq from] hypothetical protein EYR41_002017 [Arthrobotrys oligospora]
CZR56608.1/171-284       -            114 Goodbye              PF17109.5    122   8.3e-19   77.7   0.0   1   1   5.5e-22   9.1e-19   77.5   0.0     3   122     1   114     1   114 0.97 [subseq from] uncharacterized protein PAC_06497 [Phialocephala subalpina]
XP_024405835.1/453-568   -            116 Goodbye              PF17109.5    122   8.4e-19   77.7   0.0   1   1   5.6e-22   9.2e-19   77.5   0.0     3   121     1   116     1   116 0.96 [subseq from] hypothetical protein TGAM01_v204205 [Trichoderma gamsii] >PON26704.1 hypothetical protein TGAM01_v204205 [Trichoderma gamsii]
OQU97597.1/15-128        -            114 Goodbye              PF17109.5    122   8.4e-19   77.7   0.1   1   1   5.6e-22   9.3e-19   77.5   0.1     3   122     1   114     1   114 0.98 [subseq from] NACHT domain-containing protein [Cladophialophora immunda]
XP_007804454.1/45-154    -            110 Goodbye              PF17109.5    122   8.4e-19   77.7   0.2   1   1   5.5e-22   9.1e-19   77.5   0.2     7   120     2   109     1   110 0.95 [subseq from] hypothetical protein EPUS_05393 [Endocarpon pusillum Z07020] >ERF69851.1 hypothetical protein EPUS_05393 [Endocarpon pusillum Z07020]
OCL01007.1/14-132        -            119 Goodbye              PF17109.5    122   8.5e-19   77.6   0.1   1   1   5.7e-22   9.4e-19   77.5   0.1     1   122     1   119     1   119 0.97 [subseq from] ankyrin, partial [Cenococcum geophilum 1.58]
PMD47183.1/13-123        -            111 Goodbye              PF17109.5    122   8.5e-19   77.6   0.0   1   1   5.6e-22   9.2e-19   77.5   0.0    12   122     3   111     1   111 0.96 [subseq from] hypothetical protein L207DRAFT_448755, partial [Hyaloscypha variabilis F]
PWI72602.1/22-142        -            121 Goodbye              PF17109.5    122   8.5e-19   77.6   0.1   1   1   5.7e-22   9.4e-19   77.5   0.1     4   122     2   121     1   121 0.93 [subseq from] NACHT and TPR domain protein [Purpureocillium lilacinum]
GAQ08110.1/17-137        -            121 Goodbye              PF17109.5    122   8.6e-19   77.6   0.0   1   1   5.8e-22   9.5e-19   77.5   0.0     1   122     1   121     1   121 1.00 [subseq from] hypothetical protein ALT_5431 [Aspergillus lentulus]
PMD23876.1/12-123        -            112 Goodbye              PF17109.5    122   8.6e-19   77.6   0.1   1   1   5.7e-22   9.3e-19   77.5   0.1     6   122     2   112     1   112 0.95 [subseq from] hypothetical protein NA56DRAFT_643944 [Pezoloma ericae]
OAQ74510.1/22-142        -            121 Goodbye              PF17109.5    122   8.6e-19   77.6   0.1   1   1   5.8e-22   9.5e-19   77.5   0.1     4   122     2   121     1   121 0.93 [subseq from] NACHT and TPR domain-containing protein [Purpureocillium lilacinum]
XP_001267065.1/17-137    -            121 Goodbye              PF17109.5    122   8.7e-19   77.6   0.0   1   1   5.8e-22   9.6e-19   77.5   0.0     1   122     1   121     1   121 1.00 [subseq from] tetratricopeptide repeat domain protein [Aspergillus fischeri NRRL 181] >EAW25168.1 tetratricopeptide repeat domain protein [Aspergillus fischeri NRRL 181]
XP_024740797.1/12-129    -            118 Goodbye              PF17109.5    122   8.7e-19   77.6   0.0   1   1   5.9e-22   9.6e-19   77.5   0.0     1   122     1   118     1   118 0.97 [subseq from] hypothetical protein K444DRAFT_522032 [Hyaloscypha bicolor E] >PMD63893.1 hypothetical protein K444DRAFT_522032 [Hyaloscypha bicolor E]
XP_016253149.1/16-130    -            115 Goodbye              PF17109.5    122   8.7e-19   77.6   0.0   1   1   5.8e-22   9.5e-19   77.5   0.0     5   122     2   115     1   115 0.97 [subseq from] hypothetical protein PV07_04445 [Cladophialophora immunda] >KIW32933.1 hypothetical protein PV07_04445 [Cladophialophora immunda]
XP_022396731.1/37-161    -            125 Goodbye              PF17109.5    122   8.7e-19   77.6   0.7   1   1     6e-22   9.9e-19   77.4   0.7     1   119     1   124     1   125 0.91 [subseq from] hypothetical protein ASPGLDRAFT_85385 [Aspergillus glaucus CBS 516.65] >OJJ80033.1 hypothetical protein ASPGLDRAFT_85385 [Aspergillus glaucus CBS 516.65]
PCD29770.1/42-145        -            104 Goodbye              PF17109.5    122   8.8e-19   77.6   0.0   1   1   6.3e-22     1e-18   77.4   0.0    25   122     7   104     3   104 0.98 [subseq from] hypothetical protein FGRA07_10774 [Fusarium graminearum]
XP_011327708.1/42-145    -            104 Goodbye              PF17109.5    122   8.8e-19   77.6   0.0   1   1   6.3e-22     1e-18   77.4   0.0    25   122     7   104     3   104 0.98 [subseq from] hypothetical protein FGSG_07877 [Fusarium graminearum PH-1] >ESU14201.1 hypothetical protein FGSG_07877 [Fusarium graminearum PH-1] >EYB33638.1 hypothetical protein FG05_07877 [Fusarium graminearum] >CEF85435.1 unnamed protein product [Fusarium graminearum]
OJJ72571.1/63-188        -            126 Goodbye              PF17109.5    122     9e-19   77.6   0.5   1   1   6.1e-22     1e-18   77.4   0.5     1   118     1   125     1   126 0.97 [subseq from] hypothetical protein ASPBRDRAFT_54389 [Aspergillus brasiliensis CBS 101740]
KOS42670.1/12-130        -            119 Goodbye              PF17109.5    122   9.1e-19   77.5   0.0   1   1   6.1e-22     1e-18   77.4   0.0     1   119     1   118     1   119 0.98 [subseq from] hypothetical protein ACN38_g6428 [Penicillium nordicum]
RSL59707.1/21-139        -            119 Goodbye              PF17109.5    122   9.2e-19   77.5   0.0   1   1   6.1e-22     1e-18   77.4   0.0     4   122     2   119     1   119 0.96 [subseq from] hypothetical protein CEP54_007199 [Fusarium sp. AF-8]
EQL37320.1/93-230        -            138 Goodbye              PF17109.5    122   9.3e-19   77.5   0.1   1   1   7.4e-22   1.2e-18   77.1   0.1     1   121     1   138     1   138 0.93 [subseq from] hypothetical protein BDFG_01291 [Blastomyces dermatitidis ATCC 26199]
EQL37321.1/93-230        -            138 Goodbye              PF17109.5    122   9.3e-19   77.5   0.1   1   1   7.4e-22   1.2e-18   77.1   0.1     1   121     1   138     1   138 0.93 [subseq from] hypothetical protein, variant [Blastomyces dermatitidis ATCC 26199]
XP_022517113.1/19-140    -            122 Goodbye              PF17109.5    122   9.4e-19   77.5   0.0   1   1   6.4e-22     1e-18   77.4   0.0     3   122     1   122     1   122 0.94 [subseq from] hypothetical protein AYO21_00509 [Fonsecaea monophora] >OAG45161.1 hypothetical protein AYO21_00509 [Fonsecaea monophora]
PGH29521.1/84-216        -            133 Goodbye              PF17109.5    122   9.5e-19   77.5   0.1   1   1   6.6e-22   1.1e-18   77.3   0.1     1   122     1   133     1   133 0.93 [subseq from] hypothetical protein GX50_07716, partial [Emmonsia crescens]
PVI01812.1/19-131        -            113 Goodbye              PF17109.5    122   9.6e-19   77.5   0.0   1   1   6.3e-22     1e-18   77.4   0.0     6   119     2   112     1   113 0.97 [subseq from] hypothetical protein DM02DRAFT_590626 [Periconia macrospinosa]
XP_024743125.1/13-123    -            111 Goodbye              PF17109.5    122   9.6e-19   77.5   0.0   1   1   6.2e-22     1e-18   77.4   0.0     8   120     5   111     1   111 0.92 [subseq from] hypothetical protein K444DRAFT_581050 [Hyaloscypha bicolor E] >PMD66221.1 hypothetical protein K444DRAFT_581050 [Hyaloscypha bicolor E]
XP_022474049.1/13-125    -            113 Goodbye              PF17109.5    122   9.8e-19   77.4   0.1   1   1   6.4e-22   1.1e-18   77.3   0.1     4   117     2   112     1   113 0.97 [subseq from] hypothetical protein CORC01_07860 [Colletotrichum orchidophilum] >OHE96893.1 hypothetical protein CORC01_07860 [Colletotrichum orchidophilum]
KZV72361.1/27-152        -            126 Goodbye              PF17109.5    122   9.8e-19   77.4   0.0   1   1   6.8e-22   1.1e-18   77.3   0.0     1   121     1   126     1   126 0.94 [subseq from] hypothetical protein PENSPDRAFT_361100 [Peniophora sp. CONT]
PMD40956.1/12-129        -            118 Goodbye              PF17109.5    122   9.9e-19   77.4   0.0   1   1   6.6e-22   1.1e-18   77.3   0.0     1   122     1   118     1   118 0.96 [subseq from] hypothetical protein L207DRAFT_544209 [Hyaloscypha variabilis F]
RJE22558.1/69-211        -            143 Goodbye              PF17109.5    122   9.9e-19   77.4   0.0   1   1     7e-22   1.2e-18   77.2   0.0     1   119     1   142     1   143 0.93 [subseq from] wd40 domain protein [Aspergillus sclerotialis]
KAB8224412.1/16-133      -            118 Goodbye              PF17109.5    122     1e-18   77.4   0.0   1   1   6.8e-22   1.1e-18   77.3   0.0     1   122     1   118     1   118 0.98 [subseq from] hypothetical protein BDV33DRAFT_233369 [Aspergillus novoparasiticus]
VDB86734.1/21-146        -            126 Goodbye              PF17109.5    122     1e-18   77.4   0.0   1   1   6.8e-22   1.1e-18   77.3   0.0     1   122     1   126     1   126 0.97 [subseq from] unnamed protein product [Peniophora sp. CBMAI 1063]
CEO59983.1/14-131        -            118 Goodbye              PF17109.5    122     1e-18   77.4   0.0   1   1   6.7e-22   1.1e-18   77.3   0.0     2   122     1   118     1   118 0.96 [subseq from] hypothetical protein PMG11_04630 [Penicillium brasilianum]
TRM59670.1/35-149        -            115 Goodbye              PF17109.5    122     1e-18   77.4   0.0   1   1   6.7e-22   1.1e-18   77.3   0.0     1   116     1   114     1   115 0.98 [subseq from] ankyrin repeat-containing domain protein [Auriculariopsis ampla]
VDC04283.1/44-171        -            128 Goodbye              PF17109.5    122     1e-18   77.4   0.0   1   1     7e-22   1.2e-18   77.2   0.0     1   119     1   127     1   128 0.96 [subseq from] unnamed protein product, partial [Peniophora sp. CBMAI 1063]
KIL89358.1/13-139        -            127 Goodbye              PF17109.5    122     1e-18   77.4   0.3   1   1   7.1e-22   1.2e-18   77.2   0.3     1   120     1   126     1   127 0.97 [subseq from] hypothetical protein FAVG1_07752 [Fusarium avenaceum]
XP_018744615.1/40-156    -            117 Goodbye              PF17109.5    122     1e-18   77.4   0.1   1   1   6.8e-22   1.1e-18   77.2   0.1     5   119     3   116     1   117 0.96 [subseq from] hypothetical protein FVEG_01635 [Fusarium verticillioides 7600] >EWG38424.1 hypothetical protein FVEG_01635 [Fusarium verticillioides 7600]
TDZ24409.1/12-126        -            115 Goodbye              PF17109.5    122     1e-18   77.4   0.0   1   1   6.9e-22   1.1e-18   77.2   0.0     2   122     1   115     1   115 0.95 [subseq from] hypothetical protein Cob_v003428 [Colletotrichum orbiculare MAFF 240422]
KZV72459.1/27-154        -            128 Goodbye              PF17109.5    122     1e-18   77.4   0.0   1   1   7.1e-22   1.2e-18   77.2   0.0     1   122     1   128     1   128 0.92 [subseq from] hypothetical protein PENSPDRAFT_358335 [Peniophora sp. CONT]
KAE8382681.1/63-189      -            127 Goodbye              PF17109.5    122   1.1e-18   77.3   0.5   1   1   7.2e-22   1.2e-18   77.2   0.5     1   119     1   126     1   127 0.93 [subseq from] hypothetical protein BDV26DRAFT_288244, partial [Aspergillus bertholletius]
KFY17683.1/18-138        -            121 Goodbye              PF17109.5    122   1.1e-18   77.3   0.0   1   1   7.1e-22   1.2e-18   77.2   0.0     1   122     1   121     1   121 0.99 [subseq from] hypothetical protein V492_00491 [Pseudogymnoascus sp. VKM F-4246]
KNG48357.1/41-154        -            114 Goodbye              PF17109.5    122   1.1e-18   77.3   0.0   1   1     7e-22   1.2e-18   77.2   0.0     3   122     1   114     1   114 0.96 [subseq from] c2h2 and c2hc zinc finger domain-containing protein [Stemphylium lycopersici] >RAR10298.1 C2H2 domain-containing protein [Stemphylium lycopersici]
XP_025394236.1/26-153    -            128 Goodbye              PF17109.5    122   1.1e-18   77.3   0.1   1   1   7.2e-22   1.2e-18   77.2   0.1     1   119     1   127     1   128 0.98 [subseq from] hypothetical protein BO70DRAFT_207475 [Aspergillus heteromorphus CBS 117.55] >PWY64264.1 hypothetical protein BO70DRAFT_207475 [Aspergillus heteromorphus CBS 117.55]
XP_018151561.1/13-128    -            116 Goodbye              PF17109.5    122   1.1e-18   77.3   0.1   1   1   7.3e-22   1.2e-18   77.2   0.1     2   119     1   115     1   116 0.97 [subseq from] Nacht domain protein [Colletotrichum higginsianum IMI 349063] >OBR03043.1 Nacht domain protein [Colletotrichum higginsianum IMI 349063]
TIC91217.1/13-128        -            116 Goodbye              PF17109.5    122   1.1e-18   77.3   0.1   1   1   7.3e-22   1.2e-18   77.2   0.1     2   119     1   115     1   116 0.97 [subseq from] Vegetative incompatibility protein HET-E-1 [Colletotrichum higginsianum]
XP_020051123.1/20-143    -            124 Goodbye              PF17109.5    122   1.1e-18   77.3   0.0   1   1   7.5e-22   1.2e-18   77.1   0.0     1   119     1   123     1   124 0.93 [subseq from] hypothetical protein ASPACDRAFT_127948 [Aspergillus aculeatus ATCC 16872] >OJJ94783.1 hypothetical protein ASPACDRAFT_127948 [Aspergillus aculeatus ATCC 16872]
VDC02882.1/28-153        -            126 Goodbye              PF17109.5    122   1.1e-18   77.3   0.0   1   1   7.5e-22   1.2e-18   77.1   0.0     1   122     1   126     1   126 0.94 [subseq from] unnamed protein product [Peniophora sp. CBMAI 1063]
KAB8204002.1/16-133      -            118 Goodbye              PF17109.5    122   1.1e-18   77.3   0.0   1   1   7.5e-22   1.2e-18   77.1   0.0     1   122     1   118     1   118 0.98 [subseq from] hypothetical protein BDV34DRAFT_236181 [Aspergillus parasiticus]
KAE8309879.1/16-133      -            118 Goodbye              PF17109.5    122   1.1e-18   77.3   0.0   1   1   7.5e-22   1.2e-18   77.1   0.0     1   122     1   118     1   118 0.98 [subseq from] hypothetical protein BDV41DRAFT_590754 [Aspergillus transmontanensis]
KJK66571.1/16-133        -            118 Goodbye              PF17109.5    122   1.1e-18   77.3   0.0   1   1   7.5e-22   1.2e-18   77.1   0.0     1   122     1   118     1   118 0.98 [subseq from] AAA ATPase domain protein [Aspergillus parasiticus SU-1]
EQB45411.1/29-146        -            118 Goodbye              PF17109.5    122   1.1e-18   77.3   0.0   1   1   7.5e-22   1.2e-18   77.1   0.0     1   119     1   117     1   118 0.95 [subseq from] NACHT and TPR domain-containing protein [Colletotrichum gloeosporioides Cg-14]
CRL22788.1/22-139        -            118 Goodbye              PF17109.5    122   1.1e-18   77.2   0.0   1   1   7.6e-22   1.3e-18   77.1   0.0     1   122     1   118     1   118 0.98 [subseq from] Disease resistance protein [Penicillium camemberti]
RPB27784.1/68-196        -            129 Goodbye              PF17109.5    122   1.1e-18   77.2   0.2   1   1   7.7e-22   1.3e-18   77.1   0.2     1   122     1   129     1   129 0.89 [subseq from] hypothetical protein L211DRAFT_778835, partial [Terfezia boudieri ATCC MYA-4762]
XP_001261197.1/27-127    -            101 Goodbye              PF17109.5    122   1.1e-18   77.2   0.0   1   1   7.8e-22   1.3e-18   77.1   0.0    25   122     4   101     2   101 0.98 [subseq from] conserved hypothetical protein [Aspergillus fischeri NRRL 181] >EAW19300.1 conserved hypothetical protein [Aspergillus fischeri NRRL 181]
OOF96481.1/29-156        -            128 Goodbye              PF17109.5    122   1.1e-18   77.2   0.3   1   1   7.7e-22   1.3e-18   77.1   0.3     1   119     1   127     1   128 0.98 [subseq from] hypothetical protein ASPCADRAFT_129562 [Aspergillus carbonarius ITEM 5010]
EMR87689.1/23-150        -            128 Goodbye              PF17109.5    122   1.2e-18   77.2   0.0   1   1   7.9e-22   1.3e-18   77.1   0.0     2   122     1   128     1   128 0.92 [subseq from] putative nacht and wd40 domain protein [Botrytis cinerea BcDW1]
CRL24736.1/24-141        -            118 Goodbye              PF17109.5    122   1.2e-18   77.2   0.1   1   1   7.8e-22   1.3e-18   77.1   0.1     4   120     2   117     1   118 0.94 [subseq from] Ankyrin repeat-containing domain [Penicillium camemberti]
XP_009543376.1/14-130    -            117 Goodbye              PF17109.5    122   1.2e-18   77.2   0.0   1   1   7.9e-22   1.3e-18   77.1   0.0     1   116     1   114     1   117 0.98 [subseq from] hypothetical protein HETIRDRAFT_102301 [Heterobasidion irregulare TC 32-1] >ETW83598.1 hypothetical protein HETIRDRAFT_102301 [Heterobasidion irregulare TC 32-1]
XP_007749099.1/15-134    -            120 Goodbye              PF17109.5    122   1.2e-18   77.2   0.0   1   1   8.1e-22   1.3e-18   77.0   0.0     1   122     1   120     1   120 0.96 [subseq from] hypothetical protein A1O5_10333 [Cladophialophora psammophila CBS 110553] >EXJ66662.1 hypothetical protein A1O5_10333 [Cladophialophora psammophila CBS 110553]
XP_013953031.1/20-134    -            115 Goodbye              PF17109.5    122   1.2e-18   77.2   0.0   1   1     8e-22   1.3e-18   77.0   0.0     3   120     1   115     1   115 0.95 [subseq from] hypothetical protein TRIVIDRAFT_213820 [Trichoderma virens Gv29-8] >EHK18834.1 hypothetical protein TRIVIDRAFT_213820 [Trichoderma virens Gv29-8]
CZR56559.1/9-123         -            115 Goodbye              PF17109.5    122   1.2e-18   77.2   0.0   1   1     8e-22   1.3e-18   77.0   0.0     2   122     1   115     1   115 0.97 [subseq from] uncharacterized protein PAC_06448 [Phialocephala subalpina]
OBT39090.1/17-144        -            128 Goodbye              PF17109.5    122   1.2e-18   77.1   0.0   1   1   8.3e-22   1.4e-18   77.0   0.0     1   122     1   128     1   128 0.95 [subseq from] hypothetical protein VE00_10611 [Pseudogymnoascus sp. WSF 3629]
TKW54072.1/24-142        -            119 Goodbye              PF17109.5    122   1.2e-18   77.1   0.0   1   1   8.1e-22   1.3e-18   77.0   0.0     3   122     1   119     1   119 0.99 [subseq from] hypothetical protein CTA1_5631 [Colletotrichum tanaceti]
OQE03120.1/22-139        -            118 Goodbye              PF17109.5    122   1.2e-18   77.1   0.1   1   1   8.1e-22   1.3e-18   77.0   0.1     2   120     1   117     1   118 0.97 [subseq from] hypothetical protein PENVUL_c035G02046 [Penicillium vulpinum]
KAE8354008.1/6-131       -            126 Goodbye              PF17109.5    122   1.2e-18   77.1   0.0   1   1     8e-22   1.3e-18   77.0   0.0     1   109     1   118     1   126 0.95 [subseq from] ankyrin repeat-containing domain protein [Aspergillus coremiiformis]
RFU24008.1/10-123        -            114 Goodbye              PF17109.5    122   1.2e-18   77.1   0.0   1   1   8.3e-22   1.4e-18   77.0   0.0     3   122     1   114     1   114 0.96 [subseq from] hypothetical protein B7463_g12335, partial [Scytalidium lignicola]
XP_030988450.1/16-130    -            115 Goodbye              PF17109.5    122   1.3e-18   77.1   0.2   1   1   8.3e-22   1.4e-18   77.0   0.2     2   118     1   114     1   115 0.97 [subseq from] uncharacterized protein E0L32_002235 [Phialemoniopsis curvata] >TPX06739.1 hypothetical protein E0L32_002235 [Phialemoniopsis curvata]
TGJ82697.1/101-232       -            132 Goodbye              PF17109.5    122   1.3e-18   77.1   0.1   1   1   8.6e-22   1.4e-18   76.9   0.1     1   122     1   132     1   132 0.94 [subseq from] hypothetical protein E0Z10_g6077 [Xylaria hypoxylon]
THY64439.1/16-142        -            127 Goodbye              PF17109.5    122   1.3e-18   77.1   0.0   1   1   8.6e-22   1.4e-18   76.9   0.0     1   119     1   126     1   127 0.91 [subseq from] hypothetical protein D6C97_02689 [Aureobasidium pullulans]
KIK61437.1/34-156        -            123 Goodbye              PF17109.5    122   1.3e-18   77.1   0.1   1   1   8.5e-22   1.4e-18   76.9   0.1     1   117     1   121     1   123 0.91 [subseq from] hypothetical protein GYMLUDRAFT_243611 [Gymnopus luxurians FD-317 M1]
XP_013274502.1/16-130    -            115 Goodbye              PF17109.5    122   1.3e-18   77.1   0.0   1   1   8.4e-22   1.4e-18   77.0   0.0     6   122     3   115     1   115 0.96 [subseq from] hypothetical protein Z518_02019 [Rhinocladiella mackenziei CBS 650.93] >KIX07366.1 hypothetical protein Z518_02019 [Rhinocladiella mackenziei CBS 650.93]
CZR63552.1/14-127        -            114 Goodbye              PF17109.5    122   1.3e-18   77.1   0.0   1   1   8.2e-22   1.3e-18   77.0   0.0    13   120    10   114     1   114 0.91 [subseq from] uncharacterized protein PAC_13449 [Phialocephala subalpina]
XP_025472130.1/21-145    -            125 Goodbye              PF17109.5    122   1.3e-18   77.1   0.2   1   1     9e-22   1.5e-18   76.9   0.2     1   119     1   124     1   125 0.91 [subseq from] hypothetical protein BO94DRAFT_553278 [Aspergillus sclerotioniger CBS 115572] >PWY95369.1 hypothetical protein BO94DRAFT_553278 [Aspergillus sclerotioniger CBS 115572]
XP_007397464.1/26-150    -            125 Goodbye              PF17109.5    122   1.3e-18   77.1   0.0   1   1   8.7e-22   1.4e-18   76.9   0.0     1   120     1   125     1   125 0.95 [subseq from] hypothetical protein PHACADRAFT_197216 [Phanerochaete carnosa HHB-10118-sp] >EKM54786.1 hypothetical protein PHACADRAFT_197216 [Phanerochaete carnosa HHB-10118-sp]
CVK98678.1/8-121         -            114 Goodbye              PF17109.5    122   1.3e-18   77.0   0.4   1   1   9.5e-22   1.6e-18   76.8   0.4     1   109     1   111     1   113 0.92 [subseq from] related to vegetatible incompatibility protein HET-E-1 [Fusarium mangiferae]
XP_024727860.1/11-123    -            113 Goodbye              PF17109.5    122   1.3e-18   77.0   0.0   1   1   8.6e-22   1.4e-18   76.9   0.0    12   122     5   113     1   113 0.94 [subseq from] hypothetical protein K444DRAFT_543972 [Hyaloscypha bicolor E] >PMD50956.1 hypothetical protein K444DRAFT_543972 [Hyaloscypha bicolor E]
PMD28651.1/11-123        -            113 Goodbye              PF17109.5    122   1.3e-18   77.0   0.0   1   1   8.7e-22   1.4e-18   76.9   0.0     8   122     5   113     1   113 0.92 [subseq from] hypothetical protein NA56DRAFT_589049 [Pezoloma ericae]
KZM27407.1/117-230       -            114 Goodbye              PF17109.5    122   1.3e-18   77.0   0.0   1   1   8.9e-22   1.5e-18   76.9   0.0     4   122     2   114     1   114 0.97 [subseq from] metal ion binding [Ascochyta rabiei]
OOQ87200.1/14-131        -            118 Goodbye              PF17109.5    122   1.4e-18   77.0   0.0   1   1   9.1e-22   1.5e-18   76.8   0.0     2   122     1   118     1   118 0.97 [subseq from] NACHT domain protein [Penicillium brasilianum]
OCH92518.1/46-165        -            120 Goodbye              PF17109.5    122   1.4e-18   77.0   0.0   1   1   9.3e-22   1.5e-18   76.8   0.0     4   120     2   120     1   120 0.95 [subseq from] hypothetical protein OBBRIDRAFT_426819 [Obba rivulosa]
RYN59169.1/29-148        -            120 Goodbye              PF17109.5    122   1.4e-18   77.0   1.5   1   1   9.9e-22   1.6e-18   76.7   1.5     1   113     1   118     1   119 0.95 [subseq from] hypothetical protein AA0114_g1783 [Alternaria tenuissima]
BAM31239.1/16-133        -            118 Goodbye              PF17109.5    122   1.4e-18   77.0   0.0   1   1   9.4e-22   1.6e-18   76.8   0.0     1   122     1   118     1   118 0.98 [subseq from] hypothetical protein [Aspergillus oryzae]
KAB8274660.1/16-133      -            118 Goodbye              PF17109.5    122   1.4e-18   77.0   0.0   1   1   9.4e-22   1.6e-18   76.8   0.0     1   122     1   118     1   118 0.98 [subseq from] hypothetical protein BDV30DRAFT_237293 [Aspergillus minisclerotigenes]
OOO09536.1/16-133        -            118 Goodbye              PF17109.5    122   1.4e-18   77.0   0.0   1   1   9.4e-22   1.6e-18   76.8   0.0     1   122     1   118     1   118 0.98 [subseq from] hypothetical protein OAory_01108320 [Aspergillus oryzae]
RMZ44797.1/16-133        -            118 Goodbye              PF17109.5    122   1.4e-18   77.0   0.0   1   1   9.4e-22   1.6e-18   76.8   0.0     1   122     1   118     1   118 0.98 [subseq from] hypothetical protein CA14_011080 [Aspergillus flavus]
XP_002379982.1/16-133    -            118 Goodbye              PF17109.5    122   1.4e-18   77.0   0.0   1   1   9.4e-22   1.6e-18   76.8   0.0     1   122     1   118     1   118 0.98 [subseq from] conserved hypothetical protein [Aspergillus flavus NRRL3357] >EED49601.1 conserved hypothetical protein [Aspergillus flavus NRRL3357]
XP_023089463.1/16-133    -            118 Goodbye              PF17109.5    122   1.4e-18   77.0   0.0   1   1   9.4e-22   1.6e-18   76.8   0.0     1   122     1   118     1   118 0.98 [subseq from] unnamed protein product [Aspergillus oryzae RIB40] >BAE56570.1 unnamed protein product [Aspergillus oryzae RIB40]
OOQ83919.1/16-139        -            124 Goodbye              PF17109.5    122   1.4e-18   76.9   0.1   1   1   9.5e-22   1.6e-18   76.8   0.1     1   119     1   123     1   124 0.92 [subseq from] hypothetical protein PEBR_32440 [Penicillium brasilianum]
CAK39415.1/63-188        -            126 Goodbye              PF17109.5    122   1.4e-18   76.9   0.7   1   1   9.4e-22   1.5e-18   76.8   0.7     1   118     1   125     1   126 0.97 [subseq from] unnamed protein product [Aspergillus niger]
XP_001391579.2/63-188    -            126 Goodbye              PF17109.5    122   1.4e-18   76.9   0.7   1   1   9.4e-22   1.5e-18   76.8   0.7     1   118     1   125     1   126 0.97 [subseq from] hypothetical protein ANI_1_1768064 [Aspergillus niger CBS 513.88]
XP_025454633.1/63-188    -            126 Goodbye              PF17109.5    122   1.4e-18   76.9   0.7   1   1   9.4e-22   1.5e-18   76.8   0.7     1   118     1   125     1   126 0.97 [subseq from] hypothetical protein BO96DRAFT_500281 [Aspergillus lacticoffeatus CBS 101883] >PYH56578.1 hypothetical protein BO96DRAFT_500281 [Aspergillus lacticoffeatus CBS 101883] >RDH24020.1 hypothetical protein M747DRAFT_367653 [Aspergillus niger ATCC 13496]
XP_008593952.1/11-129    -            119 Goodbye              PF17109.5    122   1.4e-18   76.9   0.1   1   1   9.4e-22   1.6e-18   76.8   0.1     3   122     1   119     1   119 0.99 [subseq from] NACHT and TPR domain-containing protein [Beauveria bassiana ARSEF 2860] >EJP71003.1 NACHT and TPR domain-containing protein [Beauveria bassiana ARSEF 2860]
XP_003045610.1/4-124     -            121 Goodbye              PF17109.5    122   1.4e-18   76.9   1.0   1   1   9.5e-22   1.6e-18   76.8   1.0     4   119     2   120     1   121 0.91 [subseq from] hypothetical protein NECHADRAFT_39343, partial [[Nectria] haematococca mpVI 77-13-4] >EEU39897.1 hypothetical protein NECHADRAFT_39343, partial [[Nectria] haematococca mpVI 77-13-4]
KAE8152368.1/62-188      -            127 Goodbye              PF17109.5    122   1.4e-18   76.9   0.2   1   1   9.5e-22   1.6e-18   76.8   0.2     1   119     1   126     1   127 0.97 [subseq from] hypothetical protein BDV25DRAFT_137941 [Aspergillus avenaceus]
OQV03546.1/15-134        -            120 Goodbye              PF17109.5    122   1.4e-18   76.9   0.0   1   1   9.8e-22   1.6e-18   76.7   0.0     1   122     1   120     1   120 0.95 [subseq from] hypothetical protein CLAIMM_08579 [Cladophialophora immunda]
XP_016252873.1/15-134    -            120 Goodbye              PF17109.5    122   1.4e-18   76.9   0.0   1   1   9.8e-22   1.6e-18   76.7   0.0     1   122     1   120     1   120 0.95 [subseq from] hypothetical protein PV07_04186 [Cladophialophora immunda] >KIW32657.1 hypothetical protein PV07_04186 [Cladophialophora immunda]
RDW58400.1/27-153        -            127 Goodbye              PF17109.5    122   1.5e-18   76.9   0.1   1   1   9.9e-22   1.6e-18   76.7   0.1     1   120     1   126     1   127 0.95 [subseq from] hypothetical protein BP5796_12330 [Coleophoma crateriformis]
XP_025462579.1/23-143    -            121 Goodbye              PF17109.5    122   1.5e-18   76.9   0.0   1   1   9.9e-22   1.6e-18   76.7   0.0     1   121     1   121     1   121 0.98 [subseq from] hypothetical protein BO94DRAFT_268794 [Aspergillus sclerotioniger CBS 115572] >PWY70288.1 hypothetical protein BO94DRAFT_268794 [Aspergillus sclerotioniger CBS 115572]
KEY83363.1/17-137        -            121 Goodbye              PF17109.5    122   1.5e-18   76.8   0.0   1   1     1e-21   1.7e-18   76.7   0.0     1   122     1   121     1   121 1.00 [subseq from] hypothetical protein NACHT [Aspergillus fumigatus var. RP-2014]
CCD43224.1/6-121         -            116 Goodbye              PF17109.5    122   1.5e-18   76.8   0.0   1   1     1e-21   1.7e-18   76.7   0.0     4   122     1   116     1   116 0.95 [subseq from] hypothetical protein BofuT4_P013330.1 [Botrytis cinerea T4]
EXU97098.1/35-158        -            124 Goodbye              PF17109.5    122   1.5e-18   76.8   0.1   1   1     1e-21   1.7e-18   76.7   0.1     1   116     1   123     1   124 0.95 [subseq from] ankyrin repeat protein [Metarhizium robertsii]
XP_007825988.2/35-158    -            124 Goodbye              PF17109.5    122   1.5e-18   76.8   0.1   1   1     1e-21   1.7e-18   76.7   0.1     1   116     1   123     1   124 0.95 [subseq from] Ankyrin repeat-containing domain protein [Metarhizium robertsii ARSEF 23] >EFY94771.2 Ankyrin repeat-containing domain protein [Metarhizium robertsii ARSEF 23]
XP_016641777.1/21-148    -            128 Goodbye              PF17109.5    122   1.5e-18   76.8   0.9   1   1     1e-21   1.7e-18   76.7   0.9     1   119     1   127     1   128 0.94 [subseq from] hypothetical protein SAPIO_CDS6554 [Scedosporium apiospermum] >KEZ41978.1 hypothetical protein SAPIO_CDS6554 [Scedosporium apiospermum]
OCH87563.1/56-176        -            121 Goodbye              PF17109.5    122   1.5e-18   76.8   0.0   1   1     1e-21   1.7e-18   76.7   0.0     4   120     2   120     1   121 0.96 [subseq from] hypothetical protein OBBRIDRAFT_151110 [Obba rivulosa]
KIW69456.1/14-127        -            114 Goodbye              PF17109.5    122   1.5e-18   76.8   0.0   1   1     1e-21   1.7e-18   76.7   0.0     4   122     2   114     1   114 0.98 [subseq from] hypothetical protein PV04_05333 [Phialophora americana]
CRL29146.1/13-133        -            121 Goodbye              PF17109.5    122   1.5e-18   76.8   0.1   1   1     1e-21   1.7e-18   76.7   0.1     2   122     1   121     1   121 0.98 [subseq from] Tetratricopeptide-like helical [Penicillium camemberti]
KUI59751.1/16-138        -            123 Goodbye              PF17109.5    122   1.5e-18   76.8   0.3   1   1     1e-21   1.7e-18   76.7   0.3     1   116     1   122     1   123 0.96 [subseq from] Ankyrin repeat and KH domain-containing protein mask [Valsa mali var. pyri]
TDZ26513.1/84-200        -            117 Goodbye              PF17109.5    122   1.5e-18   76.8   0.5   1   1     1e-21   1.7e-18   76.7   0.5     2   118     1   116     1   117 0.96 [subseq from] hypothetical protein Cob_v001431 [Colletotrichum orbiculare MAFF 240422]
TDZ36035.1/84-200        -            117 Goodbye              PF17109.5    122   1.5e-18   76.8   0.5   1   1     1e-21   1.7e-18   76.7   0.5     2   118     1   116     1   117 0.96 [subseq from] ATPase family AAA domain-containing protein 3B [Colletotrichum spinosum]
TEA19765.1/79-195        -            117 Goodbye              PF17109.5    122   1.5e-18   76.8   0.5   1   1     1e-21   1.7e-18   76.7   0.5     2   118     1   116     1   117 0.96 [subseq from] hypothetical protein C8034_v008867 [Colletotrichum sidae]
RAQ53020.1/16-133        -            118 Goodbye              PF17109.5    122   1.5e-18   76.8   0.0   1   1     1e-21   1.7e-18   76.7   0.0     1   122     1   118     1   118 0.98 [subseq from] hypothetical protein AFGD_002029 [Aspergillus flavus]
PYI05545.1/15-136        -            122 Goodbye              PF17109.5    122   1.6e-18   76.8   0.0   1   1     1e-21   1.7e-18   76.7   0.0     4   122     1   122     1   122 0.96 [subseq from] NACHT and TPR domain protein [Aspergillus sclerotiicarbonarius CBS 121057]
RGP74131.1/26-137        -            112 Goodbye              PF17109.5    122   1.6e-18   76.8   0.0   1   1     1e-21   1.7e-18   76.7   0.0    19   122     9   112     1   112 0.94 [subseq from] vegetative incompatibility het-e-1 [Fusarium sporotrichioides]
PGH29643.1/123-260       -            138 Goodbye              PF17109.5    122   1.6e-18   76.8   0.1   1   1   1.2e-21     2e-18   76.5   0.1     1   121     1   138     1   138 0.90 [subseq from] hypothetical protein GX50_07601 [Emmonsia crescens]
VDC07214.1/28-153        -            126 Goodbye              PF17109.5    122   1.6e-18   76.8   0.0   1   1   1.1e-21   1.8e-18   76.6   0.0     1   122     1   126     1   126 0.94 [subseq from] unnamed protein product [Peniophora sp. CBMAI 1063]
KZL70388.1/24-142        -            119 Goodbye              PF17109.5    122   1.6e-18   76.8   0.0   1   1   1.1e-21   1.7e-18   76.6   0.0     3   122     1   119     1   119 0.99 [subseq from] NACHT and TPR domain-containing protein [Colletotrichum tofieldiae]
RYN19214.1/13-125        -            113 Goodbye              PF17109.5    122   1.6e-18   76.7   0.0   1   1   1.1e-21   1.8e-18   76.6   0.0     2   120     1   113     1   113 0.97 [subseq from] hypothetical protein AA0115_g10836 [Alternaria tenuissima] >RYN86474.1 hypothetical protein AA0119_g12858 [Alternaria tenuissima] >RYO07627.1 hypothetical protein AA0121_g11711 [Alternaria tenuissima] >RYO66099.1 hypothetical protein AA0116_g2885 [Alternaria tenuissima]
XP_013955273.1/25-145    -            121 Goodbye              PF17109.5    122   1.7e-18   76.7   0.0   1   1   1.1e-21   1.8e-18   76.6   0.0     4   122     2   121     1   121 0.93 [subseq from] hypothetical protein TRIVIDRAFT_51540 [Trichoderma virens Gv29-8] >EHK21079.1 hypothetical protein TRIVIDRAFT_51540 [Trichoderma virens Gv29-8]
XP_018756181.1/32-151    -            120 Goodbye              PF17109.5    122   1.7e-18   76.7   0.2   1   1   1.1e-21   1.8e-18   76.6   0.2     1   121     1   120     1   120 0.98 [subseq from] hypothetical protein FVEG_09329 [Fusarium verticillioides 7600] >EWG49990.1 hypothetical protein FVEG_09329 [Fusarium verticillioides 7600]
OBW64509.1/62-188        -            127 Goodbye              PF17109.5    122   1.7e-18   76.7   0.0   1   1   1.1e-21   1.9e-18   76.5   0.0     1   119     1   126     1   127 0.91 [subseq from] Uncharacterized protein AUREO_054240 [Aureobasidium pullulans]
THV71127.1/16-142        -            127 Goodbye              PF17109.5    122   1.7e-18   76.7   0.0   1   1   1.1e-21   1.9e-18   76.5   0.0     1   119     1   126     1   127 0.91 [subseq from] hypothetical protein D6D28_04659 [Aureobasidium pullulans] >THZ56539.1 hypothetical protein D6C86_07733 [Aureobasidium pullulans] >THZ90189.1 hypothetical protein D6C88_04233 [Aureobasidium pullulans]
THW24144.1/16-142        -            127 Goodbye              PF17109.5    122   1.7e-18   76.7   0.0   1   1   1.1e-21   1.9e-18   76.5   0.0     1   119     1   126     1   127 0.91 [subseq from] hypothetical protein D6D23_05325 [Aureobasidium pullulans]
THX48358.1/62-188        -            127 Goodbye              PF17109.5    122   1.7e-18   76.7   0.0   1   1   1.1e-21   1.9e-18   76.5   0.0     1   119     1   126     1   127 0.91 [subseq from] hypothetical protein D6D08_10069 [Aureobasidium pullulans] >THY70678.1 hypothetical protein D6C94_08352 [Aureobasidium pullulans] >THY97230.1 hypothetical protein D6C92_03506 [Aureobasidium pullulans] >THZ16883.1 hypothetical protein D6C89_09063 [Aureobasidium pullulans] >THZ46670.1 hypothetical protein D6C87_01968 [Aureobasidium pullulans] >TIA45936.1 hypothetical protein D6C79_05354 [Aureobasidium pullulans] >TIA54957.1 hypothetical protein D6C77_07545 [Aureobasidium pullulans] >TIA72644.1 hypothetical protein D6C76_06856 [Aureobasidium pullulans]
THZ22361.1/16-142        -            127 Goodbye              PF17109.5    122   1.7e-18   76.7   0.0   1   1   1.1e-21   1.9e-18   76.5   0.0     1   119     1   126     1   127 0.91 [subseq from] hypothetical protein D6C91_04053 [Aureobasidium pullulans]
TIA15411.1/62-188        -            127 Goodbye              PF17109.5    122   1.7e-18   76.7   0.0   1   1   1.1e-21   1.9e-18   76.5   0.0     1   119     1   126     1   127 0.91 [subseq from] hypothetical protein D6C81_06371 [Aureobasidium pullulans]
RMJ07887.1/34-152        -            119 Goodbye              PF17109.5    122   1.7e-18   76.7   0.1   1   1   1.1e-21   1.9e-18   76.5   0.1     5   122     2   119     1   119 0.93 [subseq from] hypothetical protein CDV36_012500 [Fusarium sp. AF-12]
KAB8254494.1/13-133      -            121 Goodbye              PF17109.5    122   1.7e-18   76.7   0.2   1   1   1.1e-21   1.9e-18   76.5   0.2     1   113     1   119     1   121 0.96 [subseq from] hypothetical protein BDV32DRAFT_15338 [Aspergillus nomius]
PMD14340.1/165-311       -            147 Goodbye              PF17109.5    122   1.7e-18   76.7   0.1   1   1   1.5e-21   2.5e-18   76.1   0.1     1   120     1   147     1   147 0.86 [subseq from] WD40 repeat-like protein [Pezoloma ericae]
EHA22525.1/16-133        -            118 Goodbye              PF17109.5    122   1.7e-18   76.6   0.1   1   1   1.2e-21   1.9e-18   76.5   0.1     1   122     1   118     1   118 0.99 [subseq from] hypothetical protein ASPNIDRAFT_36572 [Aspergillus niger ATCC 1015]
SPB48255.1/16-133        -            118 Goodbye              PF17109.5    122   1.7e-18   76.6   0.1   1   1   1.2e-21   1.9e-18   76.5   0.1     1   122     1   118     1   118 0.99 [subseq from] unnamed protein product [Aspergillus niger]
TPR09575.1/16-133        -            118 Goodbye              PF17109.5    122   1.7e-18   76.6   0.1   1   1   1.2e-21   1.9e-18   76.5   0.1     1   122     1   118     1   118 0.99 [subseq from] JmjC domain, hydroxylase family protein [Aspergillus niger]
XP_002148358.1/17-137    -            121 Goodbye              PF17109.5    122   1.7e-18   76.6   0.0   1   1   1.2e-21   1.9e-18   76.5   0.0     1   122     1   121     1   121 0.99 [subseq from] NACHT domain protein [Talaromyces marneffei ATCC 18224] >EEA24847.1 NACHT domain protein [Talaromyces marneffei ATCC 18224] >KFX51786.1 Vegetative incompatibility protein HET-E-1 [Talaromyces marneffei PM1] >QGA17190.1 hypothetical protein EYB26_004860 [Talaromyces marneffei] >KAE8552676.1 hypothetical protein EYB25_004055 [Talaromyces marneffei]
ORY06230.1/9-125         -            117 Goodbye              PF17109.5    122   1.8e-18   76.6   0.1   1   1   1.2e-21     2e-18   76.4   0.1     1   122     1   117     1   117 0.97 [subseq from] ankyrin repeat-containing domain protein [Clohesyomyces aquaticus]
PYI05224.1/28-155        -            128 Goodbye              PF17109.5    122   1.8e-18   76.6   0.1   1   1   1.2e-21     2e-18   76.4   0.1     1   119     1   127     1   128 0.97 [subseq from] hypothetical protein BO78DRAFT_419881 [Aspergillus sclerotiicarbonarius CBS 121057]
XP_024688211.1/29-127    -             99 Goodbye              PF17109.5    122   1.8e-18   76.6   0.0   1   1   1.2e-21     2e-18   76.5   0.0    26   122     3    99     1    99 0.98 [subseq from] hypothetical protein P174DRAFT_427771 [Aspergillus novofumigatus IBT 16806] >PKX99616.1 hypothetical protein P174DRAFT_427771 [Aspergillus novofumigatus IBT 16806]
KZV67498.1/61-190        -            130 Goodbye              PF17109.5    122   1.8e-18   76.6   0.1   1   1   1.2e-21     2e-18   76.4   0.1     1   121     1   130     1   130 0.88 [subseq from] hypothetical protein PENSPDRAFT_49450 [Peniophora sp. CONT]
RKL28174.1/23-142        -            120 Goodbye              PF17109.5    122   1.8e-18   76.6   0.0   1   1   1.2e-21     2e-18   76.4   0.0     2   122     1   120     1   120 0.96 [subseq from] hypothetical protein BFJ72_g12634 [Fusarium proliferatum]
KAE8369231.1/19-120      -            102 Goodbye              PF17109.5    122   1.8e-18   76.6   0.1   1   1   1.2e-21     2e-18   76.5   0.1    28   119     3   100     1   102 0.97 [subseq from] hypothetical protein BDV27DRAFT_153305 [Aspergillus caelatus]
XP_025513287.1/14-137    -            124 Goodbye              PF17109.5    122   1.9e-18   76.5   0.0   1   1   1.3e-21   2.1e-18   76.4   0.0     1   119     1   123     1   124 0.91 [subseq from] hypothetical protein BO85DRAFT_522214 [Aspergillus piperis CBS 112811] >RAH55365.1 hypothetical protein BO85DRAFT_522214 [Aspergillus piperis CBS 112811]
OBT67190.1/17-137        -            121 Goodbye              PF17109.5    122   1.9e-18   76.5   0.0   1   1   1.3e-21   2.1e-18   76.4   0.0     1   122     1   121     1   121 0.99 [subseq from] hypothetical protein VE03_02603 [Pseudogymnoascus sp. 23342-1-I1]
KZV62474.1/38-166        -            129 Goodbye              PF17109.5    122   1.9e-18   76.5   0.0   1   1   1.2e-21   2.1e-18   76.4   0.0     1   118     1   127     1   129 0.96 [subseq from] hypothetical protein PENSPDRAFT_617840, partial [Peniophora sp. CONT]
RPB27788.1/68-193        -            126 Goodbye              PF17109.5    122   1.9e-18   76.5   0.4   1   1   1.3e-21   2.1e-18   76.4   0.4     1   122     1   126     1   126 0.94 [subseq from] hypothetical protein L211DRAFT_802384, partial [Terfezia boudieri ATCC MYA-4762]
OQD94744.1/64-202        -            139 Goodbye              PF17109.5    122   1.9e-18   76.5   0.1   1   1   1.4e-21   2.2e-18   76.3   0.1     1   119     1   138     1   139 0.93 [subseq from] hypothetical protein PENSOL_c024G09904 [Penicillium solitum]
OQE18574.1/19-144        -            126 Goodbye              PF17109.5    122   1.9e-18   76.5   0.1   1   1   1.3e-21   2.1e-18   76.3   0.1     1   120     1   126     1   126 0.97 [subseq from] hypothetical protein PENSTE_c017G07539 [Penicillium steckii]
QBZ65652.1/40-153        -            114 Goodbye              PF17109.5    122   1.9e-18   76.5   0.2   1   1   1.3e-21   2.1e-18   76.4   0.2     3   116     1   113     1   114 0.96 [subseq from] hypothetical protein PoMZ_12615 [Pyricularia oryzae]
KPA40775.1/26-137        -            112 Goodbye              PF17109.5    122   1.9e-18   76.5   0.0   1   1   1.2e-21     2e-18   76.4   0.0    19   122     9   112     1   112 0.94 [subseq from] vegetative incompatibility protein het-e-1 [Fusarium langsethiae]
SLM40742.1/11-130        -            120 Goodbye              PF17109.5    122   1.9e-18   76.5   0.0   1   1   1.3e-21   2.1e-18   76.4   0.0     2   122     1   120     1   120 0.97 [subseq from] P-loop containing nucleoside triphosphate hydrolase [Umbilicaria pustulata]
XP_016631042.1/21-130    -            110 Goodbye              PF17109.5    122   1.9e-18   76.5   0.0   1   1   1.3e-21   2.1e-18   76.4   0.0    12   122     6   110     1   110 0.93 [subseq from] hypothetical protein Z520_07033 [Fonsecaea multimorphosa CBS 102226] >KIX96919.1 hypothetical protein Z520_07033 [Fonsecaea multimorphosa CBS 102226] >OAL23117.1 hypothetical protein AYO22_06610 [Fonsecaea multimorphosa]
KKZ62642.1/97-234        -            138 Goodbye              PF17109.5    122   1.9e-18   76.5   0.1   1   1   1.5e-21   2.5e-18   76.2   0.1     1   121     1   138     1   138 0.90 [subseq from] hypothetical protein EMCG_03052 [Emmonsia crescens UAMH 3008]
KFY42717.1/18-138        -            121 Goodbye              PF17109.5    122     2e-18   76.5   0.0   1   1   1.3e-21   2.2e-18   76.3   0.0     1   122     1   121     1   121 0.99 [subseq from] hypothetical protein V494_02289 [Pseudogymnoascus sp. VKM F-4513 (FW-928)]
KXG46455.1/16-133        -            118 Goodbye              PF17109.5    122     2e-18   76.5   0.1   1   1   1.3e-21   2.2e-18   76.3   0.1     1   122     1   118     1   118 0.98 [subseq from] Tetratricopeptide-like helical [Penicillium griseofulvum]
TVY84848.1/16-126        -            111 Goodbye              PF17109.5    122     2e-18   76.5   0.0   1   1   1.3e-21   2.1e-18   76.3   0.0     4   119     2   111     1   111 0.94 [subseq from] Vegetative incompatibility protein HET-E-1 [Lachnellula suecica]
PYI26439.1/20-143        -            124 Goodbye              PF17109.5    122     2e-18   76.4   0.0   1   1   1.4e-21   2.2e-18   76.3   0.0     1   119     1   123     1   124 0.93 [subseq from] hypothetical protein BP00DRAFT_430361 [Aspergillus indologenus CBS 114.80]
THY61313.1/5-134         -            130 Goodbye              PF17109.5    122     2e-18   76.4   0.2   1   1   1.4e-21   2.3e-18   76.3   0.2     1   119     1   130     1   130 0.93 [subseq from] hypothetical protein D6C97_03504 [Aureobasidium pullulans]
TID04332.1/24-142        -            119 Goodbye              PF17109.5    122     2e-18   76.4   0.0   1   1   1.3e-21   2.2e-18   76.3   0.0     3   122     1   119     1   119 0.99 [subseq from] Vegetative incompatibility protein HET-E-1 [Colletotrichum higginsianum]
XP_018165078.1/24-142    -            119 Goodbye              PF17109.5    122     2e-18   76.4   0.0   1   1   1.3e-21   2.2e-18   76.3   0.0     3   122     1   119     1   119 0.99 [subseq from] NACHT and TPR domain-containing protein [Colletotrichum higginsianum IMI 349063] >CCF38622.1 NACHT and TPR domain-containing protein [Colletotrichum higginsianum] >OBR16561.1 NACHT and TPR domain-containing protein [Colletotrichum higginsianum IMI 349063]
TQN66142.1/12-123        -            112 Goodbye              PF17109.5    122   2.1e-18   76.4   0.0   1   1   1.4e-21   2.3e-18   76.3   0.0     2   117     1   112     1   112 0.97 [subseq from] hypothetical protein CSHISOI_09283 [Colletotrichum shisoi]
XP_025551560.1/17-137    -            121 Goodbye              PF17109.5    122   2.1e-18   76.4   0.0   1   1   1.4e-21   2.3e-18   76.2   0.0     1   122     1   121     1   121 0.99 [subseq from] hypothetical protein BO97DRAFT_56481 [Aspergillus homomorphus CBS 101889] >RAL12406.1 hypothetical protein BO97DRAFT_56481 [Aspergillus homomorphus CBS 101889]
EXK24002.1/25-142        -            118 Goodbye              PF17109.5    122   2.1e-18   76.4   0.0   1   1   1.4e-21   2.3e-18   76.2   0.0     1   119     1   117     1   118 0.97 [subseq from] hypothetical protein FOMG_19252 [Fusarium oxysporum f. sp. melonis 26406]
XP_003048610.1/74-205    -            132 Goodbye              PF17109.5    122   2.1e-18   76.3   0.1   1   1   1.5e-21   2.4e-18   76.2   0.1     1   122     1   132     1   132 0.94 [subseq from] predicted protein [[Nectria] haematococca mpVI 77-13-4] >EEU42897.1 predicted protein [[Nectria] haematococca mpVI 77-13-4]
CEL10279.1/16-131        -            116 Goodbye              PF17109.5    122   2.1e-18   76.3   0.0   1   1   1.4e-21   2.4e-18   76.2   0.0     2   122     1   116     1   116 0.96 [subseq from] hypothetical protein ASPCAL13400 [Aspergillus calidoustus]
TVY18340.1/180-314       -            135 Goodbye              PF17109.5    122   2.2e-18   76.3   0.9   1   1   1.7e-21   2.7e-18   76.0   0.9     1   116     1   133     1   135 0.80 [subseq from] Vegetative incompatibility protein HET-E-1 [Lachnellula arida]
RPB24392.1/218-352       -            135 Goodbye              PF17109.5    122   2.2e-18   76.3   0.0   1   1   1.5e-21   2.4e-18   76.2   0.0     1   122     1   135     1   135 0.95 [subseq from] hypothetical protein L211DRAFT_848719 [Terfezia boudieri ATCC MYA-4762]
PQE05654.1/13-125        -            113 Goodbye              PF17109.5    122   2.2e-18   76.3   0.0   1   1   1.4e-21   2.3e-18   76.2   0.0     4   120     2   112     1   113 0.93 [subseq from] hypothetical protein CJF30_00007807 [Rutstroemia sp. NJR-2017a BBW]
RYP91269.1/15-127        -            113 Goodbye              PF17109.5    122   2.2e-18   76.3   0.1   1   1   1.5e-21   2.5e-18   76.2   0.1     4   119     1   113     1   113 0.97 [subseq from] hypothetical protein DL770_002587 [Monosporascus sp. CRB-9-2]
XP_026625078.1/16-133    -            118 Goodbye              PF17109.5    122   2.2e-18   76.3   0.1   1   1   1.5e-21   2.5e-18   76.1   0.1     1   122     1   118     1   118 0.98 [subseq from] hypothetical protein BDQ94DRAFT_179847 [Aspergillus welwitschiae] >RDH32056.1 hypothetical protein BDQ94DRAFT_179847 [Aspergillus welwitschiae]
XP_018136687.1/85-205    -            121 Goodbye              PF17109.5    122   2.3e-18   76.3   0.9   1   1   1.5e-21   2.5e-18   76.1   0.9     1   121     1   121     1   121 0.98 [subseq from] ankyrin repeat-containing protein [Pochonia chlamydosporia 170] >OAQ58540.1 ankyrin repeat-containing protein [Pochonia chlamydosporia 170]
OQE38394.1/16-133        -            118 Goodbye              PF17109.5    122   2.3e-18   76.3   0.1   1   1   1.5e-21   2.5e-18   76.1   0.1     1   122     1   118     1   118 0.99 [subseq from] hypothetical protein PENCOP_c008G07488 [Penicillium coprophilum]
RYP21518.1/15-127        -            113 Goodbye              PF17109.5    122   2.3e-18   76.3   0.1   1   1   1.5e-21   2.5e-18   76.1   0.1     4   119     1   113     1   113 0.96 [subseq from] hypothetical protein DL765_002154 [Monosporascus sp. GIB2]
KAE8381786.1/47-175      -            129 Goodbye              PF17109.5    122   2.3e-18   76.2   0.5   1   1   1.6e-21   2.6e-18   76.0   0.5     1   119     1   128     1   129 0.86 [subseq from] hypothetical protein BDV26DRAFT_65630 [Aspergillus bertholletius]
RDW63670.1/23-144        -            122 Goodbye              PF17109.5    122   2.3e-18   76.2   0.0   1   1   1.6e-21   2.6e-18   76.1   0.0     1   119     1   121     1   122 0.97 [subseq from] hypothetical protein BP6252_11215 [Coleophoma cylindrospora]
KAA8894567.1/137-265     -            129 Goodbye              PF17109.5    122   2.3e-18   76.2   0.1   1   1   1.6e-21   2.7e-18   76.0   0.1     1   122     1   129     1   129 0.93 [subseq from] hypothetical protein FN846DRAFT_999693 [Sphaerosporella brunnea]
TDZ55101.1/84-200        -            117 Goodbye              PF17109.5    122   2.4e-18   76.2   0.5   1   1   1.6e-21   2.6e-18   76.1   0.5     2   118     1   116     1   117 0.96 [subseq from] hypothetical protein CTRI78_v005692 [Colletotrichum trifolii]
EIT80934.1/16-133        -            118 Goodbye              PF17109.5    122   2.4e-18   76.2   0.0   1   1   1.6e-21   2.7e-18   76.0   0.0     1   122     1   118     1   118 0.98 [subseq from] hypothetical protein Ao3042_02583 [Aspergillus oryzae 3.042]
KAB8249444.1/16-133      -            118 Goodbye              PF17109.5    122   2.4e-18   76.2   0.0   1   1   1.6e-21   2.7e-18   76.0   0.0     1   122     1   118     1   118 0.98 [subseq from] hypothetical protein BDV35DRAFT_402603 [Aspergillus parvisclerotigenus]
ELA28513.1/29-146        -            118 Goodbye              PF17109.5    122   2.4e-18   76.2   0.0   1   1   1.6e-21   2.7e-18   76.0   0.0     1   119     1   117     1   118 0.95 [subseq from] hypothetical protein CGGC5_10886 [Colletotrichum fructicola Nara gc5]
XP_024736293.1/14-122    -            109 Goodbye              PF17109.5    122   2.4e-18   76.2   0.0   1   1   1.6e-21   2.6e-18   76.1   0.0     8   117     3   107     1   109 0.93 [subseq from] hypothetical protein K444DRAFT_613362 [Hyaloscypha bicolor E] >PMD59389.1 hypothetical protein K444DRAFT_613362 [Hyaloscypha bicolor E]
CEF87337.1/30-149        -            120 Goodbye              PF17109.5    122   2.4e-18   76.2   0.1   1   1   1.6e-21   2.7e-18   76.0   0.1     4   122     2   120     1   120 0.94 [subseq from] unnamed protein product [Fusarium graminearum]
KOC18392.1/161-287       -            127 Goodbye              PF17109.5    122   2.4e-18   76.2   0.1   1   1   1.7e-21   2.8e-18   76.0   0.1     1   119     1   127     1   127 0.94 [subseq from] hypothetical protein AFLA70_13g006281 [Aspergillus flavus AF70]
PNP80168.1/25-146        -            122 Goodbye              PF17109.5    122   2.5e-18   76.1   0.0   1   1   1.7e-21   2.8e-18   76.0   0.0     1   116     1   120     1   122 0.85 [subseq from] hypothetical protein FNYG_06491 [Fusarium nygamai]
KFY87295.1/17-137        -            121 Goodbye              PF17109.5    122   2.5e-18   76.1   0.0   1   1   1.7e-21   2.8e-18   76.0   0.0     1   122     1   121     1   121 0.99 [subseq from] hypothetical protein V500_07098 [Pseudogymnoascus sp. VKM F-4518 (FW-2643)]
RYP19480.1/13-122        -            110 Goodbye              PF17109.5    122   2.6e-18   76.1   0.0   1   1   1.7e-21   2.8e-18   76.0   0.0     4   117     1   108     1   110 0.96 [subseq from] hypothetical protein DL765_003320 [Monosporascus sp. GIB2]
TLD22191.1/40-153        -            114 Goodbye              PF17109.5    122   2.6e-18   76.1   0.4   1   1   1.7e-21   2.8e-18   76.0   0.4     3   116     1   113     1   114 0.96 [subseq from] hypothetical protein PspLS_08163 [Pyricularia sp. CBS 133598]
RSL78210.1/34-152        -            119 Goodbye              PF17109.5    122   2.6e-18   76.1   0.0   1   1   1.8e-21   2.9e-18   75.9   0.0     5   122     2   119     1   119 0.93 [subseq from] hypothetical protein CEP51_008403 [Fusarium sp. AF-3]
RSM01295.1/34-152        -            119 Goodbye              PF17109.5    122   2.6e-18   76.1   0.0   1   1   1.8e-21   2.9e-18   75.9   0.0     5   122     2   119     1   119 0.93 [subseq from] hypothetical protein CDV31_011425 [Fusarium ambrosium]
THV82524.1/16-142        -            127 Goodbye              PF17109.5    122   2.7e-18   76.0   0.0   1   1   1.8e-21     3e-18   75.9   0.0     1   119     1   126     1   127 0.91 [subseq from] hypothetical protein D6D29_04573 [Aureobasidium pullulans]
THW35816.1/62-188        -            127 Goodbye              PF17109.5    122   2.7e-18   76.0   0.0   1   1   1.8e-21     3e-18   75.9   0.0     1   119     1   126     1   127 0.91 [subseq from] hypothetical protein D6D21_08999 [Aureobasidium pullulans]
THY56797.1/16-142        -            127 Goodbye              PF17109.5    122   2.7e-18   76.0   0.0   1   1   1.8e-21     3e-18   75.9   0.0     1   119     1   126     1   127 0.91 [subseq from] hypothetical protein D6C99_02741 [Aureobasidium pullulans]
THY57771.1/62-188        -            127 Goodbye              PF17109.5    122   2.7e-18   76.0   0.0   1   1   1.8e-21     3e-18   75.9   0.0     1   119     1   126     1   127 0.91 [subseq from] hypothetical protein D6C98_03320 [Aureobasidium pullulans]
CVL12481.1/23-142        -            120 Goodbye              PF17109.5    122   2.7e-18   76.0   0.0   1   1   1.8e-21     3e-18   75.9   0.0     2   122     1   120     1   120 0.95 [subseq from] uncharacterized protein FPRN_15077 [Fusarium proliferatum]
XP_011122612.1/139-268   -            130 Goodbye              PF17109.5    122   2.7e-18   76.0   0.1   1   1   1.9e-21   3.1e-18   75.8   0.1     1   122     1   130     1   130 0.89 [subseq from] hypothetical protein AOL_s00079g435 [Arthrobotrys oligospora ATCC 24927] >EGX48796.1 hypothetical protein AOL_s00079g435 [Arthrobotrys oligospora ATCC 24927]
XP_003043496.1/30-140    -            111 Goodbye              PF17109.5    122   2.7e-18   76.0   0.0   1   1   1.7e-21   2.9e-18   75.9   0.0    20   122     9   111     1   111 0.94 [subseq from] hypothetical protein NECHADRAFT_54997 [[Nectria] haematococca mpVI 77-13-4] >EEU37783.1 hypothetical protein NECHADRAFT_54997 [[Nectria] haematococca mpVI 77-13-4]
RYC57267.1/12-131        -            120 Goodbye              PF17109.5    122   2.7e-18   76.0   0.0   1   1   1.8e-21     3e-18   75.9   0.0     1   122     1   120     1   120 0.97 [subseq from] hypothetical protein CHU98_g8943 [Xylaria longipes]
XP_024742968.1/11-124    -            114 Goodbye              PF17109.5    122   2.7e-18   76.0   0.1   1   1   1.8e-21     3e-18   75.9   0.1     3   122     1   114     1   114 0.98 [subseq from] hypothetical protein K444DRAFT_552579 [Hyaloscypha bicolor E] >PMD66064.1 hypothetical protein K444DRAFT_552579 [Hyaloscypha bicolor E]
PGH06161.1/28-146        -            119 Goodbye              PF17109.5    122   2.7e-18   76.0   0.0   1   1   1.8e-21     3e-18   75.9   0.0     1   120     1   119     1   119 0.97 [subseq from] hypothetical protein GX51_02549 [Blastomyces parvus]
KAE8132176.1/63-189      -            127 Goodbye              PF17109.5    122   2.8e-18   76.0   0.5   1   1   1.9e-21   3.1e-18   75.8   0.5     1   119     1   126     1   127 0.91 [subseq from] hypothetical protein BDV38DRAFT_288020 [Aspergillus pseudotamarii]
XP_003043679.1/27-144    -            118 Goodbye              PF17109.5    122   2.8e-18   76.0   0.0   1   1   1.9e-21   3.1e-18   75.8   0.0     1   119     1   117     1   118 0.97 [subseq from] predicted protein [[Nectria] haematococca mpVI 77-13-4] >EEU37966.1 predicted protein [[Nectria] haematococca mpVI 77-13-4]
EMT74289.1/17-130        -            114 Goodbye              PF17109.5    122   2.8e-18   76.0   3.6   1   1   2.1e-21   3.4e-18   75.7   3.6     1   106     1   112     1   113 0.90 [subseq from] Ankyrin repeat domain-containing protein 50 [Fusarium oxysporum f. sp. cubense race 4]
TXC02632.1/17-130        -            114 Goodbye              PF17109.5    122   2.8e-18   76.0   3.6   1   1   2.1e-21   3.4e-18   75.7   3.6     1   106     1   112     1   113 0.90 [subseq from] hypothetical protein FocTR4_00015007 [Fusarium oxysporum f. sp. cubense]
RFU35207.1/12-129        -            118 Goodbye              PF17109.5    122   2.8e-18   76.0   0.0   1   1   1.9e-21   3.1e-18   75.8   0.0     1   122     1   118     1   118 0.97 [subseq from] hypothetical protein B7463_g1158, partial [Scytalidium lignicola]
PIG84660.1/16-133        -            118 Goodbye              PF17109.5    122   2.9e-18   75.9   0.0   1   1   1.9e-21   3.2e-18   75.8   0.0     1   122     1   118     1   118 0.98 [subseq from] hypothetical protein AARAC_002020 [Aspergillus arachidicola]
OBT90407.1/11-131        -            121 Goodbye              PF17109.5    122   2.9e-18   75.9   0.1   1   1   1.9e-21   3.2e-18   75.8   0.1     1   122     1   121     1   121 0.99 [subseq from] hypothetical protein VE02_00688 [Pseudogymnoascus sp. 03VT05]
PYI26422.1/65-213        -            149 Goodbye              PF17109.5    122   2.9e-18   75.9   0.4   1   1   3.2e-21   5.2e-18   75.1   0.4     1   119     1   148     1   149 0.98 [subseq from] hypothetical protein BP00DRAFT_461031 [Aspergillus indologenus CBS 114.80]
KAE8410239.1/43-169      -            127 Goodbye              PF17109.5    122     3e-18   75.9   0.5   1   1     2e-21   3.3e-18   75.7   0.5     1   119     1   126     1   127 0.88 [subseq from] hypothetical protein BDV36DRAFT_131490 [Aspergillus pseudocaelatus]
XP_016594457.1/98-226    -            129 Goodbye              PF17109.5    122     3e-18   75.9   1.2   1   1     2e-21   3.3e-18   75.7   1.2     1   119     1   128     1   129 0.94 [subseq from] NACHT nucleoside triphosphatase [Penicillium expansum] >KGO38012.1 NACHT nucleoside triphosphatase [Penicillium expansum] >KGO51530.1 NACHT nucleoside triphosphatase [Penicillium expansum] >KGO66511.1 NACHT nucleoside triphosphatase [Penicillium expansum]
KLO80598.1/23-142        -            120 Goodbye              PF17109.5    122     3e-18   75.9   0.0   1   1     2e-21   3.3e-18   75.7   0.0     2   122     1   120     1   120 0.95 [subseq from] Uncharacterized protein LW93_2937 [Fusarium fujikuroi]
SCV57733.1/23-142        -            120 Goodbye              PF17109.5    122     3e-18   75.9   0.0   1   1     2e-21   3.3e-18   75.7   0.0     2   122     1   120     1   120 0.95 [subseq from] uncharacterized protein FFB14_15297 [Fusarium fujikuroi]
KIL94372.1/20-138        -            119 Goodbye              PF17109.5    122     3e-18   75.9   0.0   1   1     2e-21   3.3e-18   75.7   0.0     4   122     2   119     1   119 0.95 [subseq from] hypothetical protein FAVG1_02935 [Fusarium avenaceum]
KAE8372212.1/66-185      -            120 Goodbye              PF17109.5    122     3e-18   75.9   0.6   1   1     2e-21   3.4e-18   75.7   0.6     1   119     1   119     1   120 0.96 [subseq from] hypothetical protein BDV26DRAFT_298071, partial [Aspergillus bertholletius]
RBA15881.1/23-142        -            120 Goodbye              PF17109.5    122   3.1e-18   75.8   0.0   1   1   2.1e-21   3.4e-18   75.7   0.0     2   122     1   120     1   120 0.96 [subseq from] hypothetical protein FPRO05_12102 [Fusarium proliferatum]
OQD69806.1/22-139        -            118 Goodbye              PF17109.5    122   3.1e-18   75.8   0.1   1   1   2.1e-21   3.4e-18   75.7   0.1     4   120     2   117     1   118 0.94 [subseq from] hypothetical protein PENPOL_c002G05389 [Penicillium polonicum]
PMD19646.1/16-128        -            113 Goodbye              PF17109.5    122   3.1e-18   75.8   0.0   1   1   2.1e-21   3.4e-18   75.7   0.0     2   120     1   113     1   113 0.97 [subseq from] hypothetical protein NA56DRAFT_575221 [Pezoloma ericae]
XP_031012482.1/23-142    -            120 Goodbye              PF17109.5    122   3.1e-18   75.8   0.0   1   1   2.1e-21   3.5e-18   75.7   0.0     2   122     1   120     1   120 0.97 [subseq from] uncharacterized protein FIESC28_09311 [Fusarium coffeatum] >RBR10780.1 hypothetical protein FIESC28_09311 [Fusarium coffeatum]
KAA8897769.1/122-252     -            131 Goodbye              PF17109.5    122   3.1e-18   75.8   1.0   1   1   2.2e-21   3.6e-18   75.6   1.0     1   122     1   131     1   131 0.92 [subseq from] hypothetical protein FN846DRAFT_228723 [Sphaerosporella brunnea]
XP_009658063.1/38-159    -            122 Goodbye              PF17109.5    122   3.1e-18   75.8   0.2   1   1   2.1e-21   3.4e-18   75.7   0.2     4   119     2   121     1   122 0.93 [subseq from] hypothetical protein VDAG_10299 [Verticillium dahliae VdLs.17] >EGY20739.1 hypothetical protein VDAG_10299 [Verticillium dahliae VdLs.17]
OQE36718.1/13-139        -            127 Goodbye              PF17109.5    122   3.2e-18   75.8   0.2   1   1   2.1e-21   3.5e-18   75.7   0.2     1   120     1   126     1   127 0.98 [subseq from] hypothetical protein PENCOP_c011G03058 [Penicillium coprophilum]
XP_016643632.1/17-130    -            114 Goodbye              PF17109.5    122   3.2e-18   75.8   0.0   1   1   2.1e-21   3.5e-18   75.7   0.0     3   119     1   114     1   114 0.98 [subseq from] hypothetical protein SAPIO_CDS3993 [Scedosporium apiospermum] >KEZ43833.1 hypothetical protein SAPIO_CDS3993 [Scedosporium apiospermum]
KAA6406447.1/11-130      -            120 Goodbye              PF17109.5    122   3.2e-18   75.8   0.0   1   1   2.2e-21   3.6e-18   75.6   0.0     2   122     1   120     1   120 0.97 [subseq from] hypothetical protein FRX48_09798 [Umbilicaria pustulata]
XP_024736638.1/9-126     -            118 Goodbye              PF17109.5    122   3.3e-18   75.7   0.1   1   1   2.2e-21   3.6e-18   75.6   0.1     4   122     1   118     1   118 0.96 [subseq from] ankyrin [Hyaloscypha bicolor E] >PMD59734.1 ankyrin [Hyaloscypha bicolor E]
OQD79098.1/15-132        -            118 Goodbye              PF17109.5    122   3.3e-18   75.7   0.1   1   1   2.2e-21   3.7e-18   75.6   0.1     1   122     1   118     1   118 0.98 [subseq from] hypothetical protein PENANT_c062G09607 [Penicillium antarcticum]
RWA15051.1/15-127        -            113 Goodbye              PF17109.5    122   3.3e-18   75.7   0.0   1   1   2.2e-21   3.7e-18   75.6   0.0     3   120     1   113     1   113 0.97 [subseq from] hypothetical protein EKO27_g13 [Xylaria grammica]
KZV72347.1/27-145        -            119 Goodbye              PF17109.5    122   3.3e-18   75.7   0.0   1   1   2.2e-21   3.7e-18   75.6   0.0     1   117     1   118     1   119 0.96 [subseq from] hypothetical protein PENSPDRAFT_683734 [Peniophora sp. CONT]
EDP50323.1/17-137        -            121 Goodbye              PF17109.5    122   3.4e-18   75.7   0.0   1   1   2.3e-21   3.7e-18   75.6   0.0     1   122     1   121     1   121 1.00 [subseq from] NACHT domain protein [Aspergillus fumigatus A1163]
KMK54687.1/17-137        -            121 Goodbye              PF17109.5    122   3.4e-18   75.7   0.0   1   1   2.3e-21   3.7e-18   75.6   0.0     1   122     1   121     1   121 1.00 [subseq from] NACHT domain-containing protein [Aspergillus fumigatus Z5] >OXN24705.1 hypothetical protein CDV57_06072 [Aspergillus fumigatus]
OXN06163.1/17-137        -            121 Goodbye              PF17109.5    122   3.4e-18   75.7   0.0   1   1   2.3e-21   3.7e-18   75.6   0.0     1   122     1   121     1   121 1.00 [subseq from] hypothetical protein CDV58_05341 [Aspergillus fumigatus]
XP_751879.1/17-137       -            121 Goodbye              PF17109.5    122   3.4e-18   75.7   0.0   1   1   2.3e-21   3.7e-18   75.6   0.0     1   122     1   121     1   121 1.00 [subseq from] NACHT domain protein [Aspergillus fumigatus Af293] >EAL89841.1 NACHT domain protein [Aspergillus fumigatus Af293]
XP_025570394.1/105-232   -            128 Goodbye              PF17109.5    122   3.4e-18   75.7   0.2   1   1   2.3e-21   3.7e-18   75.6   0.2     1   118     1   126     1   128 0.96 [subseq from] hypothetical protein BO80DRAFT_468932 [Aspergillus ibericus CBS 121593] >RAK96066.1 hypothetical protein BO80DRAFT_468932 [Aspergillus ibericus CBS 121593]
KAE8452953.1/32-149      -            118 Goodbye              PF17109.5    122   3.4e-18   75.7   0.0   1   1   2.3e-21   3.8e-18   75.6   0.0     2   120     1   118     1   118 0.96 [subseq from] hypothetical protein EG329_012140 [Venturia inaequalis]
XP_024759970.1/26-143    -            118 Goodbye              PF17109.5    122   3.4e-18   75.7   0.0   1   1   2.3e-21   3.8e-18   75.6   0.0     1   119     1   117     1   118 0.98 [subseq from] hypothetical protein M441DRAFT_459529 [Trichoderma asperellum CBS 433.97] >PTB40293.1 hypothetical protein M441DRAFT_459529 [Trichoderma asperellum CBS 433.97]
XP_016643001.1/20-135    -            116 Goodbye              PF17109.5    122   3.4e-18   75.7   0.0   1   1   2.3e-21   3.8e-18   75.6   0.0     2   122     1   116     1   116 0.94 [subseq from] hypothetical protein SAPIO_CDS4876 [Scedosporium apiospermum] >KEZ43202.1 hypothetical protein SAPIO_CDS4876 [Scedosporium apiospermum]
TLD19704.1/482-600       -            119 Goodbye              PF17109.5    122   3.5e-18   75.7   0.0   1   1   2.3e-21   3.8e-18   75.5   0.0     4   122     2   119     1   119 0.99 [subseq from] hypothetical protein PspLS_09432 [Pyricularia sp. CBS 133598]
KIL85166.1/25-142        -            118 Goodbye              PF17109.5    122   3.5e-18   75.7   0.0   1   1   2.3e-21   3.9e-18   75.5   0.0     1   119     1   117     1   118 0.93 [subseq from] hypothetical protein FAVG1_11595 [Fusarium avenaceum]
OJD19429.1/97-234        -            138 Goodbye              PF17109.5    122   3.5e-18   75.7   0.1   1   1   2.7e-21   4.5e-18   75.3   0.1     1   121     1   138     1   138 0.90 [subseq from] hypothetical protein AJ78_00603 [Emergomyces pasteurianus Ep9510]
THX14651.1/62-188        -            127 Goodbye              PF17109.5    122   3.5e-18   75.7   0.0   1   1   2.4e-21   3.9e-18   75.5   0.0     1   119     1   126     1   127 0.91 [subseq from] hypothetical protein D6D13_02890 [Aureobasidium pullulans]
THX39617.1/16-142        -            127 Goodbye              PF17109.5    122   3.5e-18   75.7   0.0   1   1   2.4e-21   3.9e-18   75.5   0.0     1   119     1   126     1   127 0.91 [subseq from] hypothetical protein D6D10_04142 [Aureobasidium pullulans] >TIA31314.1 hypothetical protein D6C78_09007 [Aureobasidium pullulans]
THZ68459.1/62-188        -            127 Goodbye              PF17109.5    122   3.5e-18   75.7   0.0   1   1   2.4e-21   3.9e-18   75.5   0.0     1   119     1   126     1   127 0.91 [subseq from] hypothetical protein D6C85_07488 [Aureobasidium pullulans]
XP_022508373.1/33-150    -            118 Goodbye              PF17109.5    122   3.5e-18   75.6   0.1   1   1   2.3e-21   3.8e-18   75.5   0.1     6   122     2   118     1   118 0.97 [subseq from] hypothetical protein AYO21_09406 [Fonsecaea monophora] >OAG36421.1 hypothetical protein AYO21_09406 [Fonsecaea monophora]
KFG88057.1/35-154        -            120 Goodbye              PF17109.5    122   3.5e-18   75.6   0.1   1   1   2.4e-21   3.9e-18   75.5   0.1     1   112     1   119     1   120 0.96 [subseq from] putative ankyrin repeat-containing protein [Metarhizium anisopliae]
OCK95059.1/119-227       -            109 Goodbye              PF17109.5    122   3.5e-18   75.6   0.0   1   1   2.4e-21   3.9e-18   75.5   0.0    29   122     3   109     1   109 0.88 [subseq from] WD40 repeat-like protein [Cenococcum geophilum 1.58]
OQD95948.1/20-146        -            127 Goodbye              PF17109.5    122   3.6e-18   75.6   0.0   1   1   2.4e-21     4e-18   75.5   0.0     1   121     1   127     1   127 0.92 [subseq from] hypothetical protein PENSOL_c018G11898 [Penicillium solitum]
TEY26110.1/23-150        -            128 Goodbye              PF17109.5    122   3.6e-18   75.6   0.0   1   1   2.4e-21     4e-18   75.5   0.0     2   122     1   128     1   128 0.93 [subseq from] hypothetical protein BOTCAL_1230g00020, partial [Botryotinia calthae]
XP_024686581.1/13-128    -            116 Goodbye              PF17109.5    122   3.6e-18   75.6   0.0   1   1   2.4e-21   3.9e-18   75.5   0.0     2   120     1   116     1   116 0.97 [subseq from] hypothetical protein P174DRAFT_508347 [Aspergillus novofumigatus IBT 16806] >PKX97986.1 hypothetical protein P174DRAFT_508347 [Aspergillus novofumigatus IBT 16806]
KAE8327781.1/16-133      -            118 Goodbye              PF17109.5    122   3.6e-18   75.6   0.0   1   1   2.4e-21     4e-18   75.5   0.0     1   122     1   118     1   118 0.98 [subseq from] hypothetical protein BDV39DRAFT_214629 [Aspergillus sergii]
SLM33653.1/11-130        -            120 Goodbye              PF17109.5    122   3.6e-18   75.6   0.0   1   1   2.4e-21     4e-18   75.5   0.0     2   122     1   120     1   120 0.97 [subseq from] P-loop containing nucleoside triphosphate hydrolase [Umbilicaria pustulata]
PYH92829.1/6-134         -            129 Goodbye              PF17109.5    122   3.7e-18   75.6   0.0   1   1   2.5e-21   4.1e-18   75.4   0.0     1   119     1   128     1   129 0.96 [subseq from] hypothetical protein BO71DRAFT_400240 [Aspergillus ellipticus CBS 707.79]
CZR68253.1/14-131        -            118 Goodbye              PF17109.5    122   3.7e-18   75.6   0.0   1   1   2.5e-21   4.1e-18   75.4   0.0     1   122     1   118     1   118 0.97 [subseq from] uncharacterized protein PAC_18152 [Phialocephala subalpina]
TRM60931.1/53-167        -            115 Goodbye              PF17109.5    122   3.7e-18   75.6   0.0   1   1   2.5e-21   4.1e-18   75.4   0.0     1   116     1   114     1   115 0.98 [subseq from] hypothetical protein BD626DRAFT_600801 [Auriculariopsis ampla]
KIL89285.1/675-788       -            114 Goodbye              PF17109.5    122   3.8e-18   75.6   0.1   1   1   2.5e-21   4.1e-18   75.4   0.1     4   118     2   113     1   114 0.96 [subseq from] hypothetical protein FAVG1_07679 [Fusarium avenaceum]
XP_018689748.1/20-130    -            111 Goodbye              PF17109.5    122   3.8e-18   75.6   0.0   1   1   2.5e-21   4.1e-18   75.4   0.0     8   122     3   111     1   111 0.94 [subseq from] hypothetical protein AYL99_09560 [Fonsecaea erecta] >OAP56381.1 hypothetical protein AYL99_09560 [Fonsecaea erecta]
PNH43013.1/115-216       -            102 Goodbye              PF17109.5    122   3.8e-18   75.5   0.3   1   1   2.6e-21   4.2e-18   75.4   0.3     1    94     1   101     1   102 0.97 [subseq from] hypothetical protein VD0004_g4385 [Verticillium dahliae] >PNH73346.1 hypothetical protein VD0001_g4196 [Verticillium dahliae]
KIM28668.1/109-228       -            120 Goodbye              PF17109.5    122   3.8e-18   75.5   0.0   1   1   2.7e-21   4.5e-18   75.3   0.0     1   112     1   115     1   119 0.97 [subseq from] hypothetical protein M408DRAFT_8505 [Serendipita vermifera MAFF 305830]
XP_031020011.1/38-154    -            117 Goodbye              PF17109.5    122   3.8e-18   75.5   0.1   1   1   2.5e-21   4.1e-18   75.4   0.1     5   119     3   116     1   117 0.95 [subseq from] uncharacterized protein FIESC28_01857 [Fusarium coffeatum] >RBR25420.1 hypothetical protein FIESC28_01857 [Fusarium coffeatum]
EHA19821.1/13-136        -            124 Goodbye              PF17109.5    122   3.8e-18   75.5   0.0   1   1   2.6e-21   4.3e-18   75.4   0.0     1   119     1   123     1   124 0.91 [subseq from] hypothetical protein ASPNIDRAFT_53015 [Aspergillus niger ATCC 1015] >SPB51656.1 unnamed protein product [Aspergillus niger] >TPR04802.1 deaminase family protein [Aspergillus niger]
GCB20688.1/13-136        -            124 Goodbye              PF17109.5    122   3.8e-18   75.5   0.0   1   1   2.6e-21   4.3e-18   75.4   0.0     1   119     1   123     1   124 0.91 [subseq from] heterokaryon incompatibility protein S [Aspergillus awamori]
RDH13980.1/13-136        -            124 Goodbye              PF17109.5    122   3.8e-18   75.5   0.0   1   1   2.6e-21   4.3e-18   75.4   0.0     1   119     1   123     1   124 0.91 [subseq from] hypothetical protein M747DRAFT_336102 [Aspergillus niger ATCC 13496]
RDK40998.1/13-136        -            124 Goodbye              PF17109.5    122   3.8e-18   75.5   0.0   1   1   2.6e-21   4.3e-18   75.4   0.0     1   119     1   123     1   124 0.91 [subseq from] hypothetical protein M752DRAFT_277093 [Aspergillus phoenicis ATCC 13157]
XP_003188845.1/13-136    -            124 Goodbye              PF17109.5    122   3.8e-18   75.5   0.0   1   1   2.6e-21   4.3e-18   75.4   0.0     1   119     1   123     1   124 0.91 [subseq from] hypothetical protein ANI_1_2236094 [Aspergillus niger CBS 513.88] >XP_025459890.1 hypothetical protein BO96DRAFT_495297 [Aspergillus lacticoffeatus CBS 101883] >PYH61835.1 hypothetical protein BO96DRAFT_495297 [Aspergillus lacticoffeatus CBS 101883]
XP_026629322.1/13-136    -            124 Goodbye              PF17109.5    122   3.8e-18   75.5   0.0   1   1   2.6e-21   4.3e-18   75.4   0.0     1   119     1   123     1   124 0.91 [subseq from] prion-inhibition and propagation-domain-containing protein [Aspergillus welwitschiae] >RDH36300.1 prion-inhibition and propagation-domain-containing protein [Aspergillus welwitschiae]
XP_031038487.1/8-124     -            117 Goodbye              PF17109.5    122   3.9e-18   75.5   0.5   1   1   2.6e-21   4.2e-18   75.4   0.5     1   111     1   113     1   117 0.90 [subseq from] uncharacterized protein FOYG_10390 [Fusarium oxysporum NRRL 32931] >EWY89569.1 hypothetical protein FOYG_10390 [Fusarium oxysporum NRRL 32931]
XP_018242619.1/661-810   -            150 Goodbye              PF17109.5    122   3.9e-18   75.5   0.3   1   1   2.8e-21   4.7e-18   75.3   0.3     1   122     1   150     1   150 0.96 [subseq from] hypothetical protein FOXG_06634 [Fusarium oxysporum f. sp. lycopersici 4287] >KNB04574.1 hypothetical protein FOXG_06634 [Fusarium oxysporum f. sp. lycopersici 4287]
XP_018244554.1/661-810   -            150 Goodbye              PF17109.5    122   3.9e-18   75.5   0.3   1   1   2.8e-21   4.7e-18   75.3   0.3     1   122     1   150     1   150 0.96 [subseq from] hypothetical protein FOXG_07202 [Fusarium oxysporum f. sp. lycopersici 4287] >KNB06509.1 hypothetical protein FOXG_07202 [Fusarium oxysporum f. sp. lycopersici 4287]
PWO22245.1/37-152        -            116 Goodbye              PF17109.5    122   3.9e-18   75.5   0.0   1   1   2.6e-21   4.3e-18   75.4   0.0     2   120     1   116     1   116 0.96 [subseq from] transcription factor tfiiic complex a box associated subunit sfc1 [Pyrenophora tritici-repentis] >PZC98690.1 CypX, Cytochrome P450 [Pyrenophora tritici-repentis]
PZC92651.1/37-152        -            116 Goodbye              PF17109.5    122   3.9e-18   75.5   0.0   1   1   2.6e-21   4.3e-18   75.4   0.0     2   120     1   116     1   116 0.96 [subseq from] hypothetical protein A1F95_07901 [Pyrenophora tritici-repentis] >PZD11065.1 hypothetical protein A1F94_07325 [Pyrenophora tritici-repentis] >PZD26463.1 hypothetical protein A1F96_07553 [Pyrenophora tritici-repentis]
PZD33342.1/37-152        -            116 Goodbye              PF17109.5    122   3.9e-18   75.5   0.0   1   1   2.6e-21   4.3e-18   75.4   0.0     2   120     1   116     1   116 0.96 [subseq from] hypothetical protein A1F97_09303 [Pyrenophora tritici-repentis]
PZD50386.1/37-152        -            116 Goodbye              PF17109.5    122   3.9e-18   75.5   0.0   1   1   2.6e-21   4.3e-18   75.4   0.0     2   120     1   116     1   116 0.96 [subseq from] hypothetical protein A1F99_05033 [Pyrenophora tritici-repentis]
XP_025391356.1/63-189    -            127 Goodbye              PF17109.5    122   3.9e-18   75.5   0.2   1   1   2.6e-21   4.3e-18   75.4   0.2     1   119     1   126     1   127 0.98 [subseq from] hypothetical protein BO83DRAFT_435227 [Aspergillus eucalypticola CBS 122712] >PWY80209.1 hypothetical protein BO83DRAFT_435227 [Aspergillus eucalypticola CBS 122712]
XP_016643457.1/13-127    -            115 Goodbye              PF17109.5    122   3.9e-18   75.5   0.0   1   1   2.6e-21   4.3e-18   75.4   0.0     3   119     1   114     1   115 0.97 [subseq from] hypothetical protein SAPIO_CDS4263 [Scedosporium apiospermum] >KEZ43658.1 hypothetical protein SAPIO_CDS4263 [Scedosporium apiospermum]
EXM16537.1/23-142        -            120 Goodbye              PF17109.5    122     4e-18   75.5   0.0   1   1   2.7e-21   4.4e-18   75.3   0.0     2   122     1   120     1   120 0.97 [subseq from] hypothetical protein FOTG_15184 [Fusarium oxysporum f. sp. vasinfectum 25433]
XP_013285797.1/33-150    -            118 Goodbye              PF17109.5    122     4e-18   75.5   0.0   1   1   2.6e-21   4.3e-18   75.4   0.0     6   122     2   118     1   118 0.97 [subseq from] hypothetical protein Z517_05015 [Fonsecaea pedrosoi CBS 271.37] >KIW81989.1 hypothetical protein Z517_05015 [Fonsecaea pedrosoi CBS 271.37]
THW06297.1/16-142        -            127 Goodbye              PF17109.5    122     4e-18   75.5   0.0   1   1   2.7e-21   4.5e-18   75.3   0.0     1   119     1   126     1   127 0.91 [subseq from] hypothetical protein D6D26_01643 [Aureobasidium pullulans]
THW15738.1/62-188        -            127 Goodbye              PF17109.5    122     4e-18   75.5   0.0   1   1   2.7e-21   4.5e-18   75.3   0.0     1   119     1   126     1   127 0.91 [subseq from] hypothetical protein D6D24_04803 [Aureobasidium pullulans] >THX86343.1 hypothetical protein D6D04_01481 [Aureobasidium pullulans] >THY02895.1 hypothetical protein D6D03_04762 [Aureobasidium pullulans]
THW64883.1/16-142        -            127 Goodbye              PF17109.5    122     4e-18   75.5   0.0   1   1   2.7e-21   4.5e-18   75.3   0.0     1   119     1   126     1   127 0.91 [subseq from] hypothetical protein D6D20_02607 [Aureobasidium pullulans] >THY17209.1 hypothetical protein D6D02_03269 [Aureobasidium pullulans] >TIA01298.1 hypothetical protein D6C82_03862 [Aureobasidium pullulans]
CZR67167.1/16-133        -            118 Goodbye              PF17109.5    122     4e-18   75.5   0.0   1   1   2.7e-21   4.4e-18   75.3   0.0     1   122     1   118     1   118 0.95 [subseq from] uncharacterized protein PAC_17066 [Phialocephala subalpina]
ORY58533.1/15-140        -            126 Goodbye              PF17109.5    122     4e-18   75.5   0.2   1   1   2.9e-21   4.8e-18   75.2   0.2     1   119     1   125     1   126 0.84 [subseq from] hypothetical protein BCR38DRAFT_489446 [Pseudomassariella vexata]
ROV96701.1/10-124        -            115 Goodbye              PF17109.5    122     4e-18   75.5   0.0   1   1   2.7e-21   4.4e-18   75.3   0.0     2   122     1   115     1   115 0.97 [subseq from] hypothetical protein VSDG_05545 [Valsa sordida]
KAE8334733.1/63-189      -            127 Goodbye              PF17109.5    122   4.1e-18   75.4   0.6   1   1   2.8e-21   4.6e-18   75.3   0.6     1   119     1   126     1   127 0.91 [subseq from] hypothetical protein BDV24DRAFT_172015 [Aspergillus arachidicola]
VDC02830.1/14-133        -            120 Goodbye              PF17109.5    122   4.1e-18   75.4   0.0   1   1   2.8e-21   4.6e-18   75.3   0.0     1   119     1   119     1   120 0.98 [subseq from] unnamed protein product [Peniophora sp. CBMAI 1063]
RSM20635.1/55-158        -            104 Goodbye              PF17109.5    122   4.1e-18   75.4   0.1   1   1   2.8e-21   4.6e-18   75.3   0.1    24   118     5   103     2   104 0.91 [subseq from] hypothetical protein CDV31_000613 [Fusarium ambrosium]
XP_013269811.1/89-217    -            129 Goodbye              PF17109.5    122   4.1e-18   75.4   0.0   1   1   2.8e-21   4.6e-18   75.3   0.0     3   122     1   129     1   129 0.87 [subseq from] hypothetical protein Z518_08617 [Rhinocladiella mackenziei CBS 650.93] >KIX02675.1 hypothetical protein Z518_08617 [Rhinocladiella mackenziei CBS 650.93]
OJI83991.1/29-193        -            165 Goodbye              PF17109.5    122   4.2e-18   75.4   0.4   1   1   3.4e-21   5.6e-18   75.0   0.4     1   120     1   164     1   165 0.97 [subseq from] hypothetical protein ASPTUDRAFT_29988 [Aspergillus tubingensis CBS 134.48]
RSL42644.1/39-152        -            114 Goodbye              PF17109.5    122   4.2e-18   75.4   0.4   1   1   2.8e-21   4.6e-18   75.3   0.4     6   119     1   113     1   114 0.94 [subseq from] hypothetical protein CEP51_016458 [Fusarium sp. AF-3]
RSM00930.1/39-152        -            114 Goodbye              PF17109.5    122   4.2e-18   75.4   0.4   1   1   2.8e-21   4.6e-18   75.3   0.4     6   119     1   113     1   114 0.94 [subseq from] hypothetical protein CDV31_011570 [Fusarium ambrosium]
RTE76948.1/39-152        -            114 Goodbye              PF17109.5    122   4.2e-18   75.4   0.4   1   1   2.8e-21   4.6e-18   75.3   0.4     6   119     1   113     1   114 0.94 [subseq from] hypothetical protein BHE90_008566 [Fusarium euwallaceae]
OAX84576.1/97-234        -            138 Goodbye              PF17109.5    122   4.2e-18   75.4   0.1   1   1   3.4e-21   5.6e-18   75.0   0.1     1   121     1   138     1   138 0.90 [subseq from] hypothetical protein ACJ72_01054 [Emmonsia sp. CAC-2015a]
XP_022509429.1/33-151    -            119 Goodbye              PF17109.5    122   4.2e-18   75.4   0.0   1   1   2.8e-21   4.6e-18   75.3   0.0     3   121     1   119     1   119 0.98 [subseq from] hypothetical protein AYO21_08331 [Fonsecaea monophora] >OAG37477.1 hypothetical protein AYO21_08331 [Fonsecaea monophora]
PQK16345.1/30-147        -            118 Goodbye              PF17109.5    122   4.3e-18   75.4   0.0   1   1   2.9e-21   4.8e-18   75.2   0.0     4   122     1   118     1   118 0.95 [subseq from] hypothetical protein BB8028_0006g06650 [Beauveria bassiana]
KZV72357.1/27-146        -            120 Goodbye              PF17109.5    122   4.3e-18   75.4   0.0   1   1   2.9e-21   4.7e-18   75.2   0.0     1   117     1   118     1   120 0.96 [subseq from] hypothetical protein PENSPDRAFT_361071 [Peniophora sp. CONT]
SCO87393.1/8-124         -            117 Goodbye              PF17109.5    122   4.3e-18   75.4   0.1   1   1   2.9e-21   4.7e-18   75.2   0.1     1   111     1   113     1   117 0.89 [subseq from] related to vegetatible incompatibility protein HET-E-1 [Fusarium oxysporum]
OBS16979.1/22-140        -            119 Goodbye              PF17109.5    122   4.4e-18   75.3   0.0   1   1   2.9e-21   4.8e-18   75.2   0.0     4   122     2   119     1   119 0.97 [subseq from] hypothetical protein FPOA_12444 [Fusarium poae]
XP_016641917.1/13-129    -            117 Goodbye              PF17109.5    122   4.4e-18   75.3   0.1   1   1   2.9e-21   4.8e-18   75.2   0.1     4   121     2   117     1   117 0.95 [subseq from] hypothetical protein SAPIO_CDS6361 [Scedosporium apiospermum] >KEZ42118.1 hypothetical protein SAPIO_CDS6361 [Scedosporium apiospermum]
XP_008082862.1/24-154    -            131 Goodbye              PF17109.5    122   4.4e-18   75.3   0.7   1   1   3.1e-21   5.1e-18   75.1   0.7     1   119     1   130     1   131 0.90 [subseq from] Ankyrin repeat-containing protein [Glarea lozoyensis ATCC 20868] >EPE30185.1 Ankyrin repeat-containing protein [Glarea lozoyensis ATCC 20868]
TVY34358.1/175-311       -            137 Goodbye              PF17109.5    122   4.5e-18   75.3   0.6   1   1   3.6e-21   5.9e-18   74.9   0.6     1   116     1   135     1   137 0.78 [subseq from] Vegetative incompatibility protein HET-E-1 [Lachnellula subtilissima]
RGP78965.1/32-150        -            119 Goodbye              PF17109.5    122   4.5e-18   75.3   0.1   1   1     3e-21     5e-18   75.2   0.1     4   122     1   119     1   119 0.95 [subseq from] hypothetical protein FLONG3_2871 [Fusarium longipes]
RPB25984.1/98-227        -            130 Goodbye              PF17109.5    122   4.5e-18   75.3   0.1   1   1   3.1e-21   5.1e-18   75.1   0.1     1   122     1   130     1   130 0.93 [subseq from] hypothetical protein L211DRAFT_782034, partial [Terfezia boudieri ATCC MYA-4762]
KAE8156149.1/119-245     -            127 Goodbye              PF17109.5    122   4.6e-18   75.3   0.2   1   1   3.2e-21   5.3e-18   75.1   0.2     1   119     1   127     1   127 0.94 [subseq from] hypothetical protein BDV40DRAFT_306354 [Aspergillus tamarii]
XP_024548127.1/23-150    -            128 Goodbye              PF17109.5    122   4.7e-18   75.3   0.0   1   1   3.2e-21   5.2e-18   75.1   0.0     2   122     1   128     1   128 0.92 [subseq from] hypothetical protein BCIN_04g00920 [Botrytis cinerea B05.10] >ATZ48877.1 hypothetical protein BCIN_04g00920 [Botrytis cinerea B05.10]
XP_024726233.1/12-123    -            112 Goodbye              PF17109.5    122   4.7e-18   75.2   0.0   1   1   3.1e-21   5.1e-18   75.1   0.0     6   122     2   112     1   112 0.95 [subseq from] hypothetical protein K444DRAFT_577691 [Hyaloscypha bicolor E] >PMD49329.1 hypothetical protein K444DRAFT_577691 [Hyaloscypha bicolor E]
XP_011122927.1/13-135    -            123 Goodbye              PF17109.5    122   4.7e-18   75.2   0.0   1   1   3.2e-21   5.3e-18   75.1   0.0     1   122     1   123     1   123 0.98 [subseq from] hypothetical protein AOL_s00080g250 [Arthrobotrys oligospora ATCC 24927] >EGX48621.1 hypothetical protein AOL_s00080g250 [Arthrobotrys oligospora ATCC 24927]
RYP76705.1/19-131        -            113 Goodbye              PF17109.5    122   4.8e-18   75.2   0.0   1   1   3.2e-21   5.2e-18   75.1   0.0     3   119     1   112     1   113 0.97 [subseq from] hypothetical protein DL770_007179 [Monosporascus sp. CRB-9-2]
OQE06891.1/21-136        -            116 Goodbye              PF17109.5    122   4.8e-18   75.2   0.1   1   1   3.2e-21   5.3e-18   75.1   0.1     2   122     1   116     1   116 0.97 [subseq from] hypothetical protein PENVUL_c016G01652 [Penicillium vulpinum]
PNH28413.1/27-145        -            119 Goodbye              PF17109.5    122   4.8e-18   75.2   0.3   1   1   3.2e-21   5.3e-18   75.1   0.3     3   122     1   119     1   119 0.99 [subseq from] hypothetical protein BJF96_g8249 [Verticillium dahliae] >PNH57489.1 hypothetical protein VD0003_g313 [Verticillium dahliae] >PNH70709.1 hypothetical protein VD0002_g31 [Verticillium dahliae]
PNH47447.1/27-145        -            119 Goodbye              PF17109.5    122   4.8e-18   75.2   0.3   1   1   3.2e-21   5.3e-18   75.1   0.3     3   122     1   119     1   119 0.99 [subseq from] hypothetical protein VD0004_g814 [Verticillium dahliae] >PNH75291.1 hypothetical protein VD0001_g2268 [Verticillium dahliae] >RXG41836.1 hypothetical protein VDGE_09551 [Verticillium dahliae]
RBQ87491.1/27-145        -            119 Goodbye              PF17109.5    122   4.8e-18   75.2   0.3   1   1   3.2e-21   5.3e-18   75.1   0.3     3   122     1   119     1   119 0.99 [subseq from] hypothetical protein VDGD_09551 [Verticillium dahliae]
XP_009656807.1/27-145    -            119 Goodbye              PF17109.5    122   4.8e-18   75.2   0.3   1   1   3.2e-21   5.3e-18   75.1   0.3     3   122     1   119     1   119 0.99 [subseq from] NACHT and TPR domain-containing protein [Verticillium dahliae VdLs.17] >EGY19217.1 NACHT and TPR domain-containing protein [Verticillium dahliae VdLs.17]
CEL07551.1/38-164        -            127 Goodbye              PF17109.5    122   4.8e-18   75.2   0.3   1   1   3.3e-21   5.4e-18   75.0   0.3     1   118     1   127     1   127 0.96 [subseq from] hypothetical protein ASPCAL10708 [Aspergillus calidoustus]
XP_001265556.1/61-181    -            121 Goodbye              PF17109.5    122   4.9e-18   75.2   0.0   1   1   3.3e-21   5.4e-18   75.0   0.0     1   122     1   121     1   121 1.00 [subseq from] conserved hypothetical protein [Aspergillus fischeri NRRL 181] >XP_001267659.1 conserved hypothetical protein [Aspergillus fischeri NRRL 181] >EAW23659.1 conserved hypothetical protein [Aspergillus fischeri NRRL 181] >EAW25762.1 conserved hypothetical protein [Aspergillus fischeri NRRL 181]
XP_007787064.1/28-151    -            124 Goodbye              PF17109.5    122   4.9e-18   75.2   0.1   1   1   3.3e-21   5.5e-18   75.0   0.1     1   116     1   122     1   124 0.96 [subseq from] hypothetical protein EPUS_04598 [Endocarpon pusillum Z07020] >ERF75618.1 hypothetical protein EPUS_04598 [Endocarpon pusillum Z07020]
VDB96132.1/62-193        -            132 Goodbye              PF17109.5    122   4.9e-18   75.2   0.0   1   1   3.3e-21   5.5e-18   75.0   0.0     1   120     1   131     1   132 0.93 [subseq from] unnamed protein product [Peniophora sp. CBMAI 1063]
XP_016616487.1/32-141    -            110 Goodbye              PF17109.5    122     5e-18   75.2   0.0   1   1   3.3e-21   5.4e-18   75.1   0.0    18   122     6   110     1   110 0.94 [subseq from] hypothetical protein Z519_09247 [Cladophialophora bantiana CBS 173.52] >KIW89818.1 hypothetical protein Z519_09247 [Cladophialophora bantiana CBS 173.52]
KAE8141828.1/62-188      -            127 Goodbye              PF17109.5    122     5e-18   75.2   0.1   1   1   3.6e-21     6e-18   74.9   0.1     1   118     1   126     1   127 0.91 [subseq from] hypothetical protein BDV38DRAFT_278611 [Aspergillus pseudotamarii]
TRM60938.1/36-152        -            117 Goodbye              PF17109.5    122   5.1e-18   75.1   0.0   1   1   3.4e-21   5.6e-18   75.0   0.0     1   116     1   116     1   117 0.97 [subseq from] hypothetical protein BD626DRAFT_632101 [Auriculariopsis ampla]
CZR60110.1/14-127        -            114 Goodbye              PF17109.5    122   5.1e-18   75.1   0.0   1   1   3.3e-21   5.5e-18   75.0   0.0     5   119     3   114     1   114 0.97 [subseq from] related to NACHT domain protein [Phialocephala subalpina]
XP_025392316.1/14-137    -            124 Goodbye              PF17109.5    122   5.1e-18   75.1   0.0   1   1   3.5e-21   5.7e-18   75.0   0.0     1   119     1   123     1   124 0.91 [subseq from] hypothetical protein BO83DRAFT_353631 [Aspergillus eucalypticola CBS 122712] >PWY82653.1 hypothetical protein BO83DRAFT_353631 [Aspergillus eucalypticola CBS 122712]
TGO46429.1/18-143        -            126 Goodbye              PF17109.5    122   5.1e-18   75.1   1.3   1   1   3.6e-21     6e-18   74.9   1.3     1   119     1   125     1   126 0.94 [subseq from] hypothetical protein BOTNAR_0588g00050 [Botryotinia narcissicola]
KZV68791.1/41-170        -            130 Goodbye              PF17109.5    122   5.1e-18   75.1   0.0   1   1   3.5e-21   5.8e-18   75.0   0.0     1   121     1   130     1   130 0.94 [subseq from] hypothetical protein PENSPDRAFT_504967 [Peniophora sp. CONT]
KIK60146.1/34-156        -            123 Goodbye              PF17109.5    122   5.2e-18   75.1   0.0   1   1   3.5e-21   5.8e-18   75.0   0.0     1   119     1   122     1   123 0.95 [subseq from] hypothetical protein GYMLUDRAFT_613512 [Gymnopus luxurians FD-317 M1]
KLO90146.1/23-142        -            120 Goodbye              PF17109.5    122   5.2e-18   75.1   0.0   1   1   3.5e-21   5.8e-18   74.9   0.0     2   122     1   120     1   120 0.95 [subseq from] Uncharacterized protein Y057_8501 [Fusarium fujikuroi]
QGI71339.1/23-142        -            120 Goodbye              PF17109.5    122   5.2e-18   75.1   0.0   1   1   3.5e-21   5.8e-18   74.9   0.0     2   122     1   120     1   120 0.95 [subseq from] hypothetical protein CEK27_003668 [Fusarium fujikuroi] >QGI88673.1 hypothetical protein CEK25_003629 [Fusarium fujikuroi] >QGJ02232.1 hypothetical protein CEK26_003676 [Fusarium fujikuroi]
SCO26835.1/23-142        -            120 Goodbye              PF17109.5    122   5.2e-18   75.1   0.0   1   1   3.5e-21   5.8e-18   74.9   0.0     2   122     1   120     1   120 0.95 [subseq from] uncharacterized protein FFM5_15104 [Fusarium fujikuroi]
XP_023438194.1/23-142    -            120 Goodbye              PF17109.5    122   5.2e-18   75.1   0.0   1   1   3.5e-21   5.8e-18   74.9   0.0     2   122     1   120     1   120 0.95 [subseq from] uncharacterized protein FFUJ_14221 [Fusarium fujikuroi IMI 58289] >CCT76148.1 uncharacterized protein FFUJ_14221 [Fusarium fujikuroi IMI 58289] >SCO53905.1 uncharacterized protein FFNC_15250 [Fusarium fujikuroi] >SCO25666.1 uncharacterized protein FFC1_15648 [Fusarium fujikuroi] >SCO24068.1 uncharacterized protein FFE2_15865 [Fusarium fujikuroi] >SCN92082.1 uncharacterized protein FFB20_09140 [Fusarium fujikuroi]
CRL29397.1/17-137        -            121 Goodbye              PF17109.5    122   5.3e-18   75.1   0.0   1   1   3.5e-21   5.8e-18   74.9   0.0     1   122     1   121     1   121 0.99 [subseq from] unnamed protein product [Penicillium camemberti]
OQD88178.1/17-137        -            121 Goodbye              PF17109.5    122   5.3e-18   75.1   0.0   1   1   3.6e-21   5.9e-18   74.9   0.0     1   122     1   121     1   121 0.99 [subseq from] hypothetical protein PENANT_c004G01014 [Penicillium antarcticum]
KAB8275406.1/62-188      -            127 Goodbye              PF17109.5    122   5.3e-18   75.1   0.1   1   1   3.8e-21   6.3e-18   74.8   0.1     1   118     1   126     1   127 0.87 [subseq from] hypothetical protein BDV30DRAFT_236772 [Aspergillus minisclerotigenes]
EHA23999.1/63-188        -            126 Goodbye              PF17109.5    122   5.3e-18   75.1   0.8   1   1   3.6e-21   5.9e-18   74.9   0.8     1   118     1   125     1   126 0.97 [subseq from] hypothetical protein ASPNIDRAFT_53269 [Aspergillus niger ATCC 1015]
SPB47041.1/63-188        -            126 Goodbye              PF17109.5    122   5.3e-18   75.1   0.8   1   1   3.6e-21   5.9e-18   74.9   0.8     1   118     1   125     1   126 0.97 [subseq from] unnamed protein product [Aspergillus niger]
TPR08003.1/63-188        -            126 Goodbye              PF17109.5    122   5.3e-18   75.1   0.8   1   1   3.6e-21   5.9e-18   74.9   0.8     1   118     1   125     1   126 0.97 [subseq from] 1-pyrroline-5-carboxylate dehydrogenase [Aspergillus niger]
PWI72008.1/19-139        -            121 Goodbye              PF17109.5    122   5.5e-18   75.0   0.1   1   1   3.6e-21     6e-18   74.9   0.1     1   117     1   118     1   121 0.97 [subseq from] hypothetical protein PCL_10631 [Purpureocillium lilacinum]
PMD43143.1/12-123        -            112 Goodbye              PF17109.5    122   5.5e-18   75.0   0.0   1   1   3.7e-21   6.1e-18   74.9   0.0     5   122     1   112     1   112 0.97 [subseq from] hypothetical protein L207DRAFT_423864 [Hyaloscypha variabilis F]
XP_024734918.1/56-198    -            143 Goodbye              PF17109.5    122   5.6e-18   75.0   0.2   1   1   4.8e-21   7.8e-18   74.5   0.2     1   118     1   142     1   143 0.93 [subseq from] hypothetical protein K444DRAFT_592310 [Hyaloscypha bicolor E] >PMD58014.1 hypothetical protein K444DRAFT_592310 [Hyaloscypha bicolor E]
OCK88077.1/11-128        -            118 Goodbye              PF17109.5    122   5.9e-18   74.9   0.0   1   1     4e-21   6.5e-18   74.8   0.0     1   122     1   118     1   118 0.97 [subseq from] hypothetical protein K441DRAFT_328825 [Cenococcum geophilum 1.58]
[truncated: 1,719,130 more chars]
