# Supplementary material for: Exploring a diverse world of effector domains and amyloid signaling motifs in fungal NLR proteins
Source: PLoS Comput Biol. 2022 Dec 21;18(12):e1010787. doi: 10.1371/journal.pcbi.1010787 (PMC9815663; doi:10.1371/journal.pcbi.1010787)
Supplement: S10 Data — The lists were obtained through iterative searches in NCBI “nr” starting from Pfam profiles of known NLR effector domains. (GZ) [file pcbi.1010787.s017.tar.gz › PF17111/conv_alignment.tbl]

#                                                                                --- full sequence --- -------------- this domain -------------   hmm coord   ali coord   env coord
# target name            accession   tlen query name           accession   qlen   E-value  score  bias   #  of  c-Evalue  i-Evalue  score  bias  from    to  from    to  from    to  acc description of target
#    ------------------- ---------- ----- -------------------- ---------- ----- --------- ------ ----- --- --- --------- --------- ------ ----- ----- ----- ----- ----- ----- ----- ---- ---------------------
KXG51328.1/2-210         -            209 Helo_like_N          PF17111.5    210   2.9e-46  167.1   0.4   1   1   5.6e-49   3.2e-46  166.9   0.4     1   210     1   209     1   209 0.99 [subseq from] hypothetical protein PGRI_093400 [Penicillium griseofulvum]
KAE8166962.1/2-209       -            208 Helo_like_N          PF17111.5    210   2.1e-45  164.2   4.5   1   1   4.1e-48   2.3e-45  164.1   4.5     1   210     1   208     1   208 0.98 [subseq from] hypothetical protein BDV40DRAFT_207885 [Aspergillus tamarii]
XP_028487467.1/2-208     -            207 Helo_like_N          PF17111.5    210   2.4e-45  164.1  11.2   1   1   4.6e-48   2.7e-45  163.9  11.2     1   210     1   207     1   207 0.97 [subseq from] hypothetical protein C8Q69DRAFT_151044 [Byssochlamys spectabilis] >RWQ97822.1 hypothetical protein C8Q69DRAFT_151044 [Byssochlamys spectabilis]
KAE8381497.1/2-210       -            209 Helo_like_N          PF17111.5    210   2.7e-45  163.9   1.9   1   1   5.2e-48     3e-45  163.8   1.9     1   210     1   209     1   209 0.99 [subseq from] hypothetical protein BDV26DRAFT_278708 [Aspergillus bertholletius]
RYN77778.1/2-208         -            207 Helo_like_N          PF17111.5    210   3.7e-45  163.4   5.0   1   1   7.2e-48   4.1e-45  163.3   5.0     1   210     1   207     1   207 0.98 [subseq from] hypothetical protein AA0120_g11247 [Alternaria tenuissima] >RYN92258.1 hypothetical protein AA0119_g10098 [Alternaria tenuissima] >RYO08413.1 hypothetical protein AA0121_g11301 [Alternaria tenuissima]
RSL85737.1/2-209         -            208 Helo_like_N          PF17111.5    210   4.4e-45  163.2   1.5   1   1   8.5e-48   4.9e-45  163.0   1.5     1   209     1   208     1   208 0.98 [subseq from] hypothetical protein CEP52_016051 [Fusarium sp. AF-4]
CRL30487.1/2-210         -            209 Helo_like_N          PF17111.5    210   5.3e-45  162.9   0.2   1   1     1e-47   5.9e-45  162.8   0.2     1   210     1   209     1   209 0.99 [subseq from] unnamed protein product [Penicillium camemberti]
GAM37078.1/2-209         -            208 Helo_like_N          PF17111.5    210   5.9e-45  162.8   0.4   1   1   1.1e-47   6.6e-45  162.6   0.4     1   210     1   208     1   208 0.99 [subseq from] hypothetical protein TCE0_022f06682 [Talaromyces cellulolyticus]
KAE8323545.1/2-207       -            206 Helo_like_N          PF17111.5    210   7.7e-45  162.4   7.1   1   1   1.5e-47   8.6e-45  162.3   7.1     1   210     1   206     1   206 0.97 [subseq from] hypothetical protein BDV39DRAFT_217667 [Aspergillus sergii]
OCK97656.1/2-208         -            207 Helo_like_N          PF17111.5    210   8.3e-45  162.3   5.2   1   1   1.6e-47   9.3e-45  162.1   5.2     1   209     1   207     1   207 0.99 [subseq from] hypothetical protein K441DRAFT_511118, partial [Cenococcum geophilum 1.58]
XP_014072972.1/2-207     -            206 Helo_like_N          PF17111.5    210   8.7e-45  162.2   4.7   1   1   1.7e-47   9.8e-45  162.1   4.7     1   209     1   206     1   206 0.98 [subseq from] hypothetical protein COCC4DRAFT_76796 [Bipolaris maydis ATCC 48331] >EMD85615.1 hypothetical protein COCHEDRAFT_1187352 [Bipolaris maydis C5] >ENH99053.1 hypothetical protein COCC4DRAFT_76796 [Bipolaris maydis ATCC 48331]
CRL26587.1/2-210         -            209 Helo_like_N          PF17111.5    210   8.8e-45  162.2   0.6   1   1   1.7e-47   9.8e-45  162.1   0.6     1   210     1   209     1   209 0.99 [subseq from] unnamed protein product [Penicillium camemberti]
GAQ11684.1/2-210         -            209 Helo_like_N          PF17111.5    210   9.5e-45  162.1   2.2   1   1   1.8e-47   1.1e-44  162.0   2.2     1   210     1   209     1   209 0.98 [subseq from] hypothetical protein ALT_9005 [Aspergillus lentulus]
GAD99934.1/2-210         -            209 Helo_like_N          PF17111.5    210   1.1e-44  162.0   1.4   1   1     2e-47   1.2e-44  161.8   1.4     1   210     1   209     1   209 0.98 [subseq from] conserved hypothetical protein [Byssochlamys spectabilis No. 5]
RAQ66304.1/2-210         -            209 Helo_like_N          PF17111.5    210   1.4e-44  161.6   5.3   1   1   2.7e-47   1.5e-44  161.4   5.3     1   210     1   209     1   209 0.97 [subseq from] hypothetical protein COH20_002627 [Aspergillus flavus] >RAQ66554.1 hypothetical protein COH21_006477 [Aspergillus flavus]
OQE13512.1/2-210         -            209 Helo_like_N          PF17111.5    210   1.7e-44  161.3   1.0   1   1   3.2e-47   1.9e-44  161.2   1.0     1   210     1   209     1   209 0.99 [subseq from] hypothetical protein PENFLA_c047G01560 [Penicillium flavigenum]
RYN18445.1/2-208         -            207 Helo_like_N          PF17111.5    210   1.7e-44  161.3   6.2   1   1   3.4e-47   1.9e-44  161.1   6.2     1   210     1   207     1   207 0.98 [subseq from] hypothetical protein AA0112_g11561 [Alternaria arborescens]
XP_025517347.1/2-210     -            209 Helo_like_N          PF17111.5    210   1.9e-44  161.1   1.5   1   1   3.6e-47   2.1e-44  161.0   1.5     1   210     1   209     1   209 0.99 [subseq from] hypothetical protein BO85DRAFT_243032 [Aspergillus piperis CBS 112811] >RAH59425.1 hypothetical protein BO85DRAFT_243032 [Aspergillus piperis CBS 112811]
KAE8137741.1/2-209       -            208 Helo_like_N          PF17111.5    210   2.2e-44  160.9   4.9   1   1   4.4e-47   2.5e-44  160.7   4.9     1   210     1   208     1   208 0.98 [subseq from] hypothetical protein BDV38DRAFT_83529 [Aspergillus pseudotamarii]
RAQ54251.1/2-210         -            209 Helo_like_N          PF17111.5    210   2.4e-44  160.8   5.2   1   1   4.7e-47   2.7e-44  160.6   5.2     1   210     1   209     1   209 0.97 [subseq from] hypothetical protein AFGD_005526 [Aspergillus flavus]
XP_001820469.1/2-210     -            209 Helo_like_N          PF17111.5    210   2.4e-44  160.8   5.2   1   1   4.7e-47   2.7e-44  160.6   5.2     1   210     1   209     1   209 0.97 [subseq from] unnamed protein product [Aspergillus oryzae RIB40] >BAE58467.1 unnamed protein product [Aspergillus oryzae RIB40] >EIT81617.1 hypothetical protein Ao3042_01898 [Aspergillus oryzae 3.042] >KDE76605.1 hypothetical protein AO1008_02400 [Aspergillus oryzae 100-8] >KOC07419.1 hypothetical protein AFLA70_31g005121 [Aspergillus flavus AF70] >OOO09664.1 hypothetical protein OAory_01054720 [Aspergillus oryzae] >RMZ37458.1 hypothetical protein CA14_011614 [Aspergillus flavus] >KAB8240245.1 hypothetical protein BDV35DRAFT_138458 [Aspergillus parvisclerotigenus]
XP_002373934.1/2-210     -            209 Helo_like_N          PF17111.5    210   2.4e-44  160.8   5.2   1   1   4.7e-47   2.7e-44  160.6   5.2     1   210     1   209     1   209 0.97 [subseq from] conserved hypothetical protein [Aspergillus flavus NRRL3357] >EED55152.1 conserved hypothetical protein [Aspergillus flavus NRRL3357]
RII17486.1/2-208         -            207 Helo_like_N          PF17111.5    210   2.6e-44  160.7   6.2   1   1   5.1e-47   2.9e-44  160.5   6.2     1   210     1   207     1   207 0.98 [subseq from] hypothetical protein CUC08_Gglean002326 [Alternaria sp. MG1]
KUL81938.1/2-210         -            209 Helo_like_N          PF17111.5    210   2.6e-44  160.7   1.6   1   1   5.1e-47   2.9e-44  160.5   1.6     1   210     1   209     1   209 0.98 [subseq from] hypothetical protein ZTR_10343 [Talaromyces verruculosus]
KAB8220070.1/2-209       -            208 Helo_like_N          PF17111.5    210   2.8e-44  160.6   4.0   1   1   5.4e-47   3.1e-44  160.4   4.0     1   210     1   208     1   208 0.98 [subseq from] hypothetical protein BDV33DRAFT_101058 [Aspergillus novoparasiticus]
CZR62675.1/2-210         -            209 Helo_like_N          PF17111.5    210   2.8e-44  160.6   3.6   1   1   5.4e-47   3.1e-44  160.4   3.6     1   210     1   209     1   209 0.99 [subseq from] uncharacterized protein PAC_12572 [Phialocephala subalpina]
XP_007718816.1/2-207     -            206 Helo_like_N          PF17111.5    210   3.5e-44  160.2   3.8   1   1   6.9e-47     4e-44  160.1   3.8     1   209     1   206     1   206 0.98 [subseq from] hypothetical protein COCCADRAFT_42191 [Bipolaris zeicola 26-R-13] >EUC26881.1 hypothetical protein COCCADRAFT_42191 [Bipolaris zeicola 26-R-13]
KAB8279174.1/2-210       -            209 Helo_like_N          PF17111.5    210     4e-44  160.1   5.0   1   1   7.7e-47   4.4e-44  159.9   5.0     1   210     1   209     1   209 0.97 [subseq from] hypothetical protein BDV30DRAFT_202315 [Aspergillus minisclerotigenes]
XP_024673823.1/3-211     -            209 Helo_like_N          PF17111.5    210   4.1e-44  160.0   3.7   1   1     8e-47   4.6e-44  159.9   3.7     1   210     1   209     1   209 0.99 [subseq from] hypothetical protein BDW47DRAFT_8172 [Aspergillus candidus] >PLB39811.1 hypothetical protein BDW47DRAFT_8172 [Aspergillus candidus]
KZL87542.1/3-211         -            209 Helo_like_N          PF17111.5    210   4.2e-44  160.0   5.9   1   1   8.1e-47   4.6e-44  159.9   5.9     2   210     1   209     1   209 1.00 [subseq from] hypothetical protein CI238_01382 [Colletotrichum incanum]
PIG88198.1/2-209         -            208 Helo_like_N          PF17111.5    210   4.6e-44  159.9   3.2   1   1     9e-47   5.2e-44  159.7   3.2     1   210     1   208     1   208 0.98 [subseq from] hypothetical protein AARAC_010708 [Aspergillus arachidicola]
RFU36254.1/2-210         -            209 Helo_like_N          PF17111.5    210   4.7e-44  159.8   4.9   1   1   9.1e-47   5.2e-44  159.7   4.9     1   210     1   209     1   209 0.99 [subseq from] hypothetical protein B7463_g75, partial [Scytalidium lignicola]
XP_025388345.1/2-210     -            209 Helo_like_N          PF17111.5    210   5.7e-44  159.6   1.5   1   1   1.1e-46   6.3e-44  159.4   1.5     1   210     1   209     1   209 0.99 [subseq from] hypothetical protein BO83DRAFT_338233 [Aspergillus eucalypticola CBS 122712] >PWY73541.1 hypothetical protein BO83DRAFT_338233 [Aspergillus eucalypticola CBS 122712]
KXX76267.1/2-209         -            208 Helo_like_N          PF17111.5    210   6.6e-44  159.4   2.2   1   1   1.3e-46   7.4e-44  159.2   2.2     1   209     1   208     1   208 0.98 [subseq from] hypothetical protein MMYC01_207160 [Madurella mycetomatis]
SPB53561.1/2-210         -            209 Helo_like_N          PF17111.5    210   6.9e-44  159.3   0.3   1   1   1.3e-46   7.6e-44  159.1   0.3     1   210     1   209     1   209 0.99 [subseq from] unnamed protein product [Aspergillus niger] >TPR01221.1 hypothetical protein CAN33_0038220 [Aspergillus niger]
XP_025448238.1/33-241    -            209 Helo_like_N          PF17111.5    210   6.9e-44  159.3   0.3   1   1   1.3e-46   7.6e-44  159.1   0.3     1   210     1   209     1   209 0.99 [subseq from] hypothetical protein BO96DRAFT_451633 [Aspergillus lacticoffeatus CBS 101883] >PYH50183.1 hypothetical protein BO96DRAFT_451633 [Aspergillus lacticoffeatus CBS 101883]
KNG50104.1/2-207         -            206 Helo_like_N          PF17111.5    210     7e-44  159.3   4.1   1   1   1.4e-46   7.8e-44  159.1   4.1     1   209     1   206     1   206 0.98 [subseq from] glycosyl family 43 [Stemphylium lycopersici] >RAR05024.1 glycosyl family 43 [Stemphylium lycopersici]
RAQ99418.1/2-207         -            206 Helo_like_N          PF17111.5    210     7e-44  159.3   4.1   1   1   1.4e-46   7.8e-44  159.1   4.1     1   209     1   206     1   206 0.98 [subseq from] glycosyl family 43 [Stemphylium lycopersici]
XP_028500276.1/3-209     -            207 Helo_like_N          PF17111.5    210     1e-43  158.8   5.4   1   1     2e-46   1.1e-43  158.6   5.4     1   210     1   207     1   207 0.98 [subseq from] hypothetical protein AA0111_g12136 [Alternaria arborescens] >RYO14003.1 hypothetical protein AA0111_g12136 [Alternaria arborescens]
KAE8366027.1/2-209       -            208 Helo_like_N          PF17111.5    210   1.1e-43  158.7   3.9   1   1     2e-46   1.2e-43  158.5   3.9     1   210     1   208     1   208 0.98 [subseq from] hypothetical protein BDV27DRAFT_125906 [Aspergillus caelatus] >KAE8420314.1 hypothetical protein BDV36DRAFT_115628 [Aspergillus pseudocaelatus]
OOG00873.1/2-210         -            209 Helo_like_N          PF17111.5    210   1.1e-43  158.7   1.1   1   1   2.1e-46   1.2e-43  158.5   1.1     1   210     1   209     1   209 0.99 [subseq from] hypothetical protein ASPCADRAFT_136874 [Aspergillus carbonarius ITEM 5010]
XP_001398487.1/2-210     -            209 Helo_like_N          PF17111.5    210   1.1e-43  158.7   0.2   1   1   2.1e-46   1.2e-43  158.5   0.2     1   210     1   209     1   209 0.99 [subseq from] hypothetical protein ANI_1_936164 [Aspergillus niger CBS 513.88] >CAK43094.1 unnamed protein product [Aspergillus niger] >RDH14023.1 hypothetical protein M747DRAFT_300331 [Aspergillus niger ATCC 13496]
RYO79387.1/2-209         -            208 Helo_like_N          PF17111.5    210   1.1e-43  158.7   2.9   1   1   2.1e-46   1.2e-43  158.5   2.9     1   209     1   208     1   208 0.98 [subseq from] hypothetical protein DL762_008196 [Monosporascus cannonballus] >RYO97478.1 hypothetical protein DL763_002746 [Monosporascus cannonballus] >RYP40101.1 hypothetical protein DL766_000125 [Monosporascus sp. MC13-8B]
XP_025557506.1/2-210     -            209 Helo_like_N          PF17111.5    210   1.2e-43  158.5   1.5   1   1   2.3e-46   1.3e-43  158.4   1.5     1   210     1   209     1   209 0.99 [subseq from] hypothetical protein BO88DRAFT_409002 [Aspergillus vadensis CBS 113365] >PYH63712.1 hypothetical protein BO88DRAFT_409002 [Aspergillus vadensis CBS 113365]
OKO99309.1/2-210         -            209 Helo_like_N          PF17111.5    210   1.4e-43  158.3   1.8   1   1   2.6e-46   1.5e-43  158.2   1.8     1   210     1   209     1   209 0.99 [subseq from] hypothetical protein PENSUB_8696 [Penicillium subrubescens]
KAB8225206.1/2-207       -            206 Helo_like_N          PF17111.5    210   1.4e-43  158.3   6.4   1   1   2.7e-46   1.5e-43  158.1   6.4     1   210     1   206     1   206 0.97 [subseq from] hypothetical protein BDV33DRAFT_164630 [Aspergillus novoparasiticus]
XP_018078203.1/2-209     -            208 Helo_like_N          PF17111.5    210   1.4e-43  158.3   5.8   1   1   2.8e-46   1.6e-43  158.1   5.8     1   210     1   208     1   208 0.99 [subseq from] hypothetical protein LY89DRAFT_692750 [Phialocephala scopiformis] >KUJ23848.1 hypothetical protein LY89DRAFT_692750 [Phialocephala scopiformis]
ODM20030.1/2-210         -            209 Helo_like_N          PF17111.5    210   1.6e-43  158.1   1.6   1   1     3e-46   1.7e-43  158.0   1.6     1   210     1   209     1   209 0.99 [subseq from] hypothetical protein SI65_05016 [Aspergillus cristatus]
KAB8218123.1/2-209       -            208 Helo_like_N          PF17111.5    210   1.6e-43  158.1   5.3   1   1   3.2e-46   1.8e-43  157.9   5.3     1   210     1   208     1   208 0.98 [subseq from] hypothetical protein BDV33DRAFT_129162 [Aspergillus novoparasiticus]
RFU29622.1/2-209         -            208 Helo_like_N          PF17111.5    210   2.2e-43  157.7   2.7   1   1   4.2e-46   2.4e-43  157.5   2.7     1   210     1   208     1   208 0.99 [subseq from] hypothetical protein B7463_g6721, partial [Scytalidium lignicola]
XP_020120394.1/2-210     -            209 Helo_like_N          PF17111.5    210   2.3e-43  157.6   0.9   1   1   4.4e-46   2.5e-43  157.5   0.9     1   210     1   209     1   209 0.99 [subseq from] hypothetical protein UA08_04514 [Talaromyces atroroseus] >OKL60273.1 hypothetical protein UA08_04514 [Talaromyces atroroseus]
OBT40151.1/2-210         -            209 Helo_like_N          PF17111.5    210     3e-43  157.2   1.9   1   1   5.8e-46   3.3e-43  157.1   1.9     1   210     1   209     1   209 0.99 [subseq from] hypothetical protein VE00_09803 [Pseudogymnoascus sp. WSF 3629]
XP_013272372.1/2-210     -            209 Helo_like_N          PF17111.5    210     3e-43  157.2   6.4   1   1   5.8e-46   3.3e-43  157.1   6.4     1   210     1   209     1   209 0.98 [subseq from] hypothetical protein Z518_06108 [Rhinocladiella mackenziei CBS 650.93] >KIX05236.1 hypothetical protein Z518_06108 [Rhinocladiella mackenziei CBS 650.93]
GAM42363.1/2-210         -            209 Helo_like_N          PF17111.5    210   3.2e-43  157.1   1.1   1   1   6.2e-46   3.6e-43  157.0   1.1     1   210     1   209     1   209 0.98 [subseq from] hypothetical protein TCE0_044r16268 [Talaromyces cellulolyticus]
ORX95072.1/2-208         -            207 Helo_like_N          PF17111.5    210   3.3e-43  157.1   7.1   1   1   6.4e-46   3.7e-43  156.9   7.1     1   210     1   207     1   207 0.98 [subseq from] hypothetical protein BCR34DRAFT_498768 [Clohesyomyces aquaticus]
XP_025474665.1/2-210     -            209 Helo_like_N          PF17111.5    210   3.4e-43  157.0   1.8   1   1   6.6e-46   3.8e-43  156.9   1.8     1   210     1   209     1   209 0.99 [subseq from] hypothetical protein BO87DRAFT_345344 [Aspergillus neoniger CBS 115656] >PYH29187.1 hypothetical protein BO87DRAFT_345344 [Aspergillus neoniger CBS 115656]
RYP16390.1/2-209         -            208 Helo_like_N          PF17111.5    210   3.8e-43  156.9   4.6   1   1   7.4e-46   4.2e-43  156.7   4.6     1   209     1   208     1   208 0.98 [subseq from] hypothetical protein DL765_005170 [Monosporascus sp. GIB2]
XP_025554356.1/2-210     -            209 Helo_like_N          PF17111.5    210   3.8e-43  156.9   2.4   1   1   7.4e-46   4.3e-43  156.7   2.4     1   210     1   209     1   209 0.99 [subseq from] hypothetical protein BO97DRAFT_441198 [Aspergillus homomorphus CBS 101889] >RAL15202.1 hypothetical protein BO97DRAFT_441198 [Aspergillus homomorphus CBS 101889]
XP_008099831.1/3-210     -            208 Helo_like_N          PF17111.5    210   3.9e-43  156.8   0.7   1   1   7.5e-46   4.3e-43  156.7   0.7     2   209     1   208     1   208 1.00 [subseq from] hypothetical protein GLRG_11006 [Colletotrichum graminicola M1.001] >EFQ35811.1 hypothetical protein GLRG_11006 [Colletotrichum graminicola M1.001]
RAO70465.1/295-502       -            208 Helo_like_N          PF17111.5    210     4e-43  156.8   0.2   1   1   7.9e-46   4.5e-43  156.6   0.2     1   210     1   208     1   208 0.99 [subseq from] hypothetical protein BHQ10_006477 [Talaromyces amestolkiae]
XP_007703959.1/2-207     -            206 Helo_like_N          PF17111.5    210   4.1e-43  156.8   4.5   1   1     8e-46   4.6e-43  156.6   4.5     1   209     1   206     1   206 0.98 [subseq from] hypothetical protein COCSADRAFT_193319 [Bipolaris sorokiniana ND90Pr] >EMD60666.1 hypothetical protein COCSADRAFT_193319 [Bipolaris sorokiniana ND90Pr]
EER39544.1/2-209         -            208 Helo_like_N          PF17111.5    210   4.6e-43  156.6   0.6   1   1   8.9e-46   5.1e-43  156.4   0.6     1   210     1   208     1   208 0.98 [subseq from] conserved hypothetical protein [Histoplasma capsulatum H143]
EGC46698.1/2-209         -            208 Helo_like_N          PF17111.5    210   4.6e-43  156.6   0.6   1   1   8.9e-46   5.1e-43  156.4   0.6     1   210     1   208     1   208 0.98 [subseq from] conserved hypothetical protein [Histoplasma capsulatum H88]
XP_022482564.1/3-210     -            208 Helo_like_N          PF17111.5    210   5.1e-43  156.5   1.2   1   1   9.9e-46   5.7e-43  156.3   1.2     2   210     1   208     1   208 0.99 [subseq from] hypothetical protein PENARI_c065G11948 [Penicillium arizonense] >OGE47099.1 hypothetical protein PENARI_c065G11948 [Penicillium arizonense]
EKG09571.1/2-208         -            207 Helo_like_N          PF17111.5    210   5.8e-43  156.3   1.6   1   1   1.1e-45   6.5e-43  156.1   1.6     1   209     1   207     1   207 0.99 [subseq from] hypothetical protein MPH_13358 [Macrophomina phaseolina MS6]
XP_024704967.1/2-208     -            207 Helo_like_N          PF17111.5    210   5.9e-43  156.3   2.0   1   1   1.1e-45   6.5e-43  156.1   2.0     1   210     1   207     1   207 0.97 [subseq from] hypothetical protein P170DRAFT_384859 [Aspergillus steynii IBT 23096] >PLB49665.1 hypothetical protein P170DRAFT_384859 [Aspergillus steynii IBT 23096]
XP_016590446.1/2-210     -            209 Helo_like_N          PF17111.5    210   6.2e-43  156.2   8.6   1   1   1.2e-45   6.8e-43  156.0   8.6     1   210     1   209     1   209 0.99 [subseq from] hypothetical protein SPSK_07534 [Sporothrix schenckii 1099-18] >KJR87770.1 hypothetical protein SPSK_07534 [Sporothrix schenckii 1099-18]
RFU75402.1/1-210         -            210 Helo_like_N          PF17111.5    210   6.5e-43  156.1   2.2   1   1   1.3e-45   7.3e-43  156.0   2.2     1   210     1   210     1   210 0.97 [subseq from] hypothetical protein TARUN_6851 [Trichoderma arundinaceum]
EEH11709.1/2-209         -            208 Helo_like_N          PF17111.5    210   7.1e-43  156.0   0.2   1   1   1.4e-45     8e-43  155.8   0.2     1   210     1   208     1   208 0.99 [subseq from] conserved hypothetical protein [Histoplasma capsulatum G186AR]
OJJ30844.1/2-210         -            209 Helo_like_N          PF17111.5    210   7.3e-43  156.0   1.0   1   1   1.4e-45   8.1e-43  155.8   1.0     1   210     1   209     1   209 0.99 [subseq from] hypothetical protein ASPWEDRAFT_44821 [Aspergillus wentii DTO 134E9]
XP_024710847.1/2-208     -            207 Helo_like_N          PF17111.5    210   7.5e-43  155.9   3.6   1   1   1.5e-45   8.4e-43  155.7   3.6     1   210     1   207     1   207 0.97 [subseq from] hypothetical protein P170DRAFT_506116 [Aspergillus steynii IBT 23096] >PLB55545.1 hypothetical protein P170DRAFT_506116 [Aspergillus steynii IBT 23096]
KAE8344848.1/2-209       -            208 Helo_like_N          PF17111.5    210   8.4e-43  155.7   2.4   1   1   1.6e-45   9.3e-43  155.6   2.4     1   210     1   208     1   208 0.98 [subseq from] hypothetical protein BDV24DRAFT_126489 [Aspergillus arachidicola]
RSL39510.1/2-209         -            208 Helo_like_N          PF17111.5    210     9e-43  155.7   2.4   1   1   1.7e-45     1e-42  155.5   2.4     1   209     1   208     1   208 0.99 [subseq from] hypothetical protein CEP54_016310 [Fusarium sp. AF-8]
PCG88583.1/2-210         -            209 Helo_like_N          PF17111.5    210   9.2e-43  155.6   1.1   1   1   1.8e-45     1e-42  155.5   1.1     1   210     1   209     1   209 0.98 [subseq from] Hypothetical protein PENO1_109380 [Penicillium sp. 'occitanis'] >PCG88730.1 hypothetical protein PENOC_109650 [Penicillium sp. 'occitanis']
PIG89388.1/2-209         -            208 Helo_like_N          PF17111.5    210   1.2e-42  155.2   2.6   1   1   2.3e-45   1.3e-42  155.1   2.6     1   210     1   208     1   208 0.98 [subseq from] hypothetical protein AARAC_003845 [Aspergillus arachidicola]
TQB67497.1/2-210         -            209 Helo_like_N          PF17111.5    210   1.3e-42  155.1   1.0   1   1   2.5e-45   1.5e-42  155.0   1.0     1   210     1   209     1   209 0.98 [subseq from] hypothetical protein MPDQ_005479, partial [Monascus purpureus]
XP_016613869.1/2-210     -            209 Helo_like_N          PF17111.5    210   1.3e-42  155.1   2.1   1   1   2.6e-45   1.5e-42  154.9   2.1     1   210     1   209     1   209 0.99 [subseq from] hypothetical protein Z519_12102 [Cladophialophora bantiana CBS 173.52] >KIW87200.1 hypothetical protein Z519_12102 [Cladophialophora bantiana CBS 173.52]
CZR68787.1/3-209         -            207 Helo_like_N          PF17111.5    210   1.4e-42  155.0   1.1   1   1   2.8e-45   1.6e-42  154.8   1.1     2   210     1   207     1   207 0.99 [subseq from] uncharacterized protein PAC_18686 [Phialocephala subalpina]
KIN03059.1/2-209         -            208 Helo_like_N          PF17111.5    210   1.5e-42  155.0   0.1   1   1   2.8e-45   1.6e-42  154.8   0.1     1   209     1   208     1   208 0.99 [subseq from] hypothetical protein OIDMADRAFT_160616 [Oidiodendron maius Zn]
KFX43394.1/103-309       -            207 Helo_like_N          PF17111.5    210   1.5e-42  154.9   1.7   1   1   2.9e-45   1.6e-42  154.8   1.7     2   210     1   207     1   207 0.99 [subseq from] hypothetical protein GQ26_0350010 [Talaromyces marneffei PM1]
XP_002151732.1/3-209     -            207 Helo_like_N          PF17111.5    210   1.5e-42  154.9   1.7   1   1   2.9e-45   1.6e-42  154.8   1.7     2   210     1   207     1   207 0.99 [subseq from] conserved hypothetical protein [Talaromyces marneffei ATCC 18224] >EEA20732.1 conserved hypothetical protein [Talaromyces marneffei ATCC 18224] >KFX43395.1 hypothetical protein GQ26_0350010 [Talaromyces marneffei PM1]
CRG91261.1/2-210         -            209 Helo_like_N          PF17111.5    210   1.5e-42  154.9   5.4   1   1   2.9e-45   1.7e-42  154.8   5.4     1   210     1   209     1   209 0.99 [subseq from] hypothetical protein PISL3812_08309 [Talaromyces islandicus]
OCT54303.1/2-210         -            209 Helo_like_N          PF17111.5    210   1.5e-42  154.9   4.3   1   1     3e-45   1.7e-42  154.7   4.3     1   210     1   209     1   209 0.98 [subseq from] hypothetical protein CLCR_00859 [Cladophialophora carrionii]
QGA15622.1/3-209         -            207 Helo_like_N          PF17111.5    210   1.8e-42  154.7   2.4   1   1   3.4e-45     2e-42  154.5   2.4     2   210     1   207     1   207 0.99 [subseq from] hypothetical protein EYB26_003282 [Talaromyces marneffei] >KAE8549697.1 hypothetical protein EYB25_008221 [Talaromyces marneffei]
RMI94683.1/2-209         -            208 Helo_like_N          PF17111.5    210   1.9e-42  154.6   1.6   1   1   3.6e-45   2.1e-42  154.5   1.6     1   209     1   208     1   208 0.99 [subseq from] hypothetical protein CDV36_016453 [Fusarium sp. AF-12]
RSL38598.1/2-209         -            208 Helo_like_N          PF17111.5    210   1.9e-42  154.6   1.6   1   1   3.6e-45   2.1e-42  154.5   1.6     1   209     1   208     1   208 0.99 [subseq from] hypothetical protein CEP54_016401, partial [Fusarium sp. AF-8]
RSL80235.1/2-209         -            208 Helo_like_N          PF17111.5    210   1.9e-42  154.6   1.3   1   1   3.7e-45   2.1e-42  154.4   1.3     1   209     1   208     1   208 0.99 [subseq from] hypothetical protein CEP52_017419 [Fusarium sp. AF-4]
PMD32266.1/2-210         -            209 Helo_like_N          PF17111.5    210   1.9e-42  154.6   2.7   1   1   3.7e-45   2.1e-42  154.4   2.7     1   210     1   209     1   209 0.99 [subseq from] hypothetical protein L207DRAFT_640093 [Hyaloscypha variabilis F]
RYO89146.1/2-209         -            208 Helo_like_N          PF17111.5    210   2.2e-42  154.4   4.7   1   1   4.4e-45   2.5e-42  154.2   4.7     1   209     1   208     1   208 0.99 [subseq from] hypothetical protein DL764_008618 [Monosporascus ibericus]
PMD46791.1/2-208         -            207 Helo_like_N          PF17111.5    210   2.7e-42  154.1   5.3   1   1   5.1e-45     3e-42  154.0   5.3     1   209     1   207     1   207 0.99 [subseq from] hypothetical protein L207DRAFT_451367 [Hyaloscypha variabilis F]
KZL78451.1/414-621       -            208 Helo_like_N          PF17111.5    210   2.8e-42  154.0   4.4   1   1   5.5e-45   3.2e-42  153.9   4.4     1   209     1   208     1   208 0.98 [subseq from] hypothetical protein CT0861_01713 [Colletotrichum tofieldiae]
KDN66197.1/3-211         -            209 Helo_like_N          PF17111.5    210     3e-42  154.0   3.2   1   1   5.7e-45   3.3e-42  153.8   3.2     2   210     1   209     1   209 1.00 [subseq from] hypothetical protein CSUB01_06110 [Colletotrichum sublineola]
OBT79910.1/2-209         -            208 Helo_like_N          PF17111.5    210   3.2e-42  153.9   4.5   1   1   6.2e-45   3.5e-42  153.7   4.5     1   210     1   208     1   208 0.99 [subseq from] hypothetical protein VF21_01581 [Pseudogymnoascus sp. 05NY08]
XP_025448406.1/2-209     -            208 Helo_like_N          PF17111.5    210   3.4e-42  153.7   4.7   1   1   6.7e-45   3.8e-42  153.6   4.7     1   210     1   208     1   208 0.99 [subseq from] hypothetical protein BO96DRAFT_504974 [Aspergillus lacticoffeatus CBS 101883] >PYH50351.1 hypothetical protein BO96DRAFT_504974 [Aspergillus lacticoffeatus CBS 101883]
PMD12399.1/2-210         -            209 Helo_like_N          PF17111.5    210   3.7e-42  153.7   0.3   1   1   7.1e-45   4.1e-42  153.5   0.3     1   210     1   209     1   209 0.99 [subseq from] hypothetical protein NA56DRAFT_652524 [Pezoloma ericae]
XP_002339922.1/2-210     -            209 Helo_like_N          PF17111.5    210     5e-42  153.2   0.3   1   1   9.6e-45   5.5e-42  153.1   0.3     1   210     1   209     1   209 0.98 [subseq from] conserved hypothetical protein [Talaromyces stipitatus ATCC 10500] >EED22535.1 conserved hypothetical protein [Talaromyces stipitatus ATCC 10500]
RYP20749.1/2-209         -            208 Helo_like_N          PF17111.5    210   6.5e-42  152.8   3.5   1   1   1.3e-44   7.2e-42  152.7   3.5     1   209     1   208     1   208 0.98 [subseq from] hypothetical protein DL767_009396 [Monosporascus sp. MG133]
XP_024704966.1/2-210     -            209 Helo_like_N          PF17111.5    210     7e-42  152.7   1.0   1   1   1.4e-44   7.8e-42  152.6   1.0     1   210     1   209     1   209 0.99 [subseq from] hypothetical protein P170DRAFT_456251 [Aspergillus steynii IBT 23096] >PLB49664.1 hypothetical protein P170DRAFT_456251 [Aspergillus steynii IBT 23096]
KFY91904.1/74-281        -            208 Helo_like_N          PF17111.5    210   7.1e-42  152.7   4.2   1   1   1.4e-44   7.9e-42  152.6   4.2     1   210     1   208     1   208 0.99 [subseq from] hypothetical protein V500_04409 [Pseudogymnoascus sp. VKM F-4518 (FW-2643)]
KAE8311885.1/2-209       -            208 Helo_like_N          PF17111.5    210     8e-42  152.6   6.1   1   1   1.5e-44   8.9e-42  152.4   6.1     1   210     1   208     1   208 0.98 [subseq from] hypothetical protein BDV41DRAFT_540344 [Aspergillus transmontanensis]
KAE8314560.1/2-207       -            206 Helo_like_N          PF17111.5    210     9e-42  152.4   6.2   1   1   1.7e-44     1e-41  152.2   6.2     1   210     1   206     1   206 0.97 [subseq from] hypothetical protein BDV41DRAFT_533797 [Aspergillus transmontanensis]
KUM55770.1/2-210         -            209 Helo_like_N          PF17111.5    210   9.3e-42  152.3   2.2   1   1   1.8e-44     1e-41  152.2   2.2     1   210     1   209     1   209 0.99 [subseq from] hypothetical protein ACN42_g11467 [Penicillium freii]
OOF96901.1/2-210         -            209 Helo_like_N          PF17111.5    210   9.5e-42  152.3   2.7   1   1   1.8e-44   1.1e-41  152.1   2.7     1   210     1   209     1   209 0.99 [subseq from] hypothetical protein ASPCADRAFT_28833, partial [Aspergillus carbonarius ITEM 5010]
KFZ16580.1/74-281        -            208 Helo_like_N          PF17111.5    210     1e-41  152.2   4.2   1   1     2e-44   1.2e-41  152.0   4.2     1   210     1   208     1   208 0.99 [subseq from] hypothetical protein V502_05017 [Pseudogymnoascus sp. VKM F-4520 (FW-2644)]
OAK98482.1/2-207         -            206 Helo_like_N          PF17111.5    210   1.2e-41  152.0   6.4   1   1   2.3e-44   1.3e-41  151.8   6.4     1   209     1   206     1   206 0.97 [subseq from] hypothetical protein IQ06DRAFT_295792 [Stagonospora sp. SRC1lsM3a]
RYP43155.1/2-209         -            208 Helo_like_N          PF17111.5    210   1.2e-41  151.9   3.9   1   1   2.4e-44   1.4e-41  151.8   3.9     1   209     1   208     1   208 0.98 [subseq from] hypothetical protein DL770_011816 [Monosporascus sp. CRB-9-2]
XP_025580539.1/2-210     -            209 Helo_like_N          PF17111.5    210   1.3e-41  151.9   5.7   1   1   2.4e-44   1.4e-41  151.7   5.7     1   210     1   209     1   209 0.98 [subseq from] hypothetical protein BO80DRAFT_370757 [Aspergillus ibericus CBS 121593] >RAL06212.1 hypothetical protein BO80DRAFT_370757 [Aspergillus ibericus CBS 121593]
RYP36253.1/2-209         -            208 Helo_like_N          PF17111.5    210   1.3e-41  151.8   2.9   1   1   2.6e-44   1.5e-41  151.7   2.9     1   209     1   208     1   208 0.99 [subseq from] hypothetical protein DL768_010950 [Monosporascus sp. mg162]
KIM94438.1/3-209         -            207 Helo_like_N          PF17111.5    210   1.3e-41  151.8   4.7   1   1   2.6e-44   1.5e-41  151.7   4.7     2   210     1   207     1   207 0.99 [subseq from] hypothetical protein OIDMADRAFT_207626 [Oidiodendron maius Zn]
XP_020115536.1/2-209     -            208 Helo_like_N          PF17111.5    210   1.4e-41  151.7   0.1   1   1   2.7e-44   1.6e-41  151.6   0.1     1   210     1   208     1   208 0.99 [subseq from] hypothetical protein UA08_09268 [Talaromyces atroroseus] >OKL55415.1 hypothetical protein UA08_09268 [Talaromyces atroroseus]
KAE8358040.1/2-207       -            206 Helo_like_N          PF17111.5    210   1.5e-41  151.6   6.4   1   1     3e-44   1.7e-41  151.5   6.4     1   210     1   206     1   206 0.98 [subseq from] hypothetical protein BDV27DRAFT_75047 [Aspergillus caelatus] >KAE8421607.1 hypothetical protein BDV36DRAFT_247780 [Aspergillus pseudocaelatus]
OKO95223.1/2-210         -            209 Helo_like_N          PF17111.5    210   1.6e-41  151.6   4.1   1   1   3.1e-44   1.8e-41  151.4   4.1     1   210     1   209     1   209 0.99 [subseq from] hypothetical protein PENSUB_11254 [Penicillium subrubescens]
XP_025526767.1/2-210     -            209 Helo_like_N          PF17111.5    210   1.6e-41  151.6   5.4   1   1   3.1e-44   1.8e-41  151.4   5.4     1   210     1   209     1   209 0.98 [subseq from] hypothetical protein BO86DRAFT_364223 [Aspergillus japonicus CBS 114.51] >PYI13274.1 hypothetical protein BO99DRAFT_397133 [Aspergillus violaceofuscus CBS 115571] >RAH80873.1 hypothetical protein BO86DRAFT_364223 [Aspergillus japonicus CBS 114.51]
GCB25790.1/2-209         -            208 Helo_like_N          PF17111.5    210   1.6e-41  151.5   4.4   1   1   3.1e-44   1.8e-41  151.4   4.4     1   210     1   208     1   208 0.99 [subseq from] hypothetical protein AAWM_08675 [Aspergillus awamori]
XP_662452.1/2-210        -            209 Helo_like_N          PF17111.5    210   1.8e-41  151.4   2.5   1   1   3.5e-44     2e-41  151.3   2.5     1   210     1   209     1   209 0.99 [subseq from] hypothetical protein AN4848.2 [Aspergillus nidulans FGSC A4] >EAA60083.1 hypothetical protein AN4848.2 [Aspergillus nidulans FGSC A4] >CBF76638.1 TPA: conserved hypothetical protein [Aspergillus nidulans FGSC A4]
GCB28293.1/2-209         -            208 Helo_like_N          PF17111.5    210   1.8e-41  151.4   2.3   1   1   3.5e-44     2e-41  151.2   2.3     1   210     1   208     1   208 0.99 [subseq from] hypothetical protein AAWM_11178 [Aspergillus awamori]
XP_025490803.1/2-210     -            209 Helo_like_N          PF17111.5    210   2.1e-41  151.2   4.5   1   1   4.1e-44   2.3e-41  151.0   4.5     1   210     1   209     1   209 0.98 [subseq from] hypothetical protein BO82DRAFT_384268 [Aspergillus uvarum CBS 121591] >PYH80603.1 hypothetical protein BO82DRAFT_384268 [Aspergillus uvarum CBS 121591]
KAB8211574.1/2-209       -            208 Helo_like_N          PF17111.5    210   2.3e-41  151.0   5.0   1   1   4.5e-44   2.6e-41  150.9   5.0     1   210     1   208     1   208 0.98 [subseq from] hypothetical protein BDV34DRAFT_86612 [Aspergillus parasiticus]
XP_022385361.1/2-209     -            208 Helo_like_N          PF17111.5    210   2.6e-41  150.9   1.1   1   1   5.1e-44   2.9e-41  150.7   1.1     1   210     1   208     1   208 0.98 [subseq from] hypothetical protein ABOM_009985 [Aspergillus bombycis] >OGM41644.1 hypothetical protein ABOM_009985 [Aspergillus bombycis]
KAE8373862.1/2-213       -            212 Helo_like_N          PF17111.5    210   2.7e-41  150.8   0.8   1   1   5.3e-44   3.1e-41  150.6   0.8     1   210     1   212     1   212 0.99 [subseq from] hypothetical protein BDV26DRAFT_296532 [Aspergillus bertholletius]
KXH63419.1/2-210         -            209 Helo_like_N          PF17111.5    210   2.8e-41  150.8   6.2   1   1   5.5e-44   3.1e-41  150.6   6.2     1   210     1   209     1   209 0.99 [subseq from] hypothetical protein CNYM01_12895 [Colletotrichum nymphaeae SA-01]
PGH21291.1/1-207         -            207 Helo_like_N          PF17111.5    210   3.3e-41  150.6   1.9   1   1   6.3e-44   3.6e-41  150.4   1.9     1   209     1   207     1   207 0.99 [subseq from] hypothetical protein AJ80_03341 [Polytolypa hystricis UAMH7299]
XP_016256487.1/2-210     -            209 Helo_like_N          PF17111.5    210   3.3e-41  150.5   2.6   1   1   6.3e-44   3.6e-41  150.4   2.6     1   210     1   209     1   209 0.99 [subseq from] hypothetical protein PV06_11456 [Exophiala oligosperma] >XP_016256488.1 hypothetical protein, variant [Exophiala oligosperma] >KIW36271.1 hypothetical protein PV06_11456 [Exophiala oligosperma] >KIW36272.1 hypothetical protein, variant [Exophiala oligosperma]
XP_025517328.1/2-209     -            208 Helo_like_N          PF17111.5    210   3.4e-41  150.5   4.2   1   1   6.5e-44   3.7e-41  150.4   4.2     1   210     1   208     1   208 0.99 [subseq from] hypothetical protein BO85DRAFT_448300 [Aspergillus piperis CBS 112811] >RAH59406.1 hypothetical protein BO85DRAFT_448300 [Aspergillus piperis CBS 112811]
KAE8138871.1/2-207       -            206 Helo_like_N          PF17111.5    210     4e-41  150.2   5.1   1   1   7.9e-44   4.5e-41  150.1   5.1     1   210     1   206     1   206 0.97 [subseq from] hypothetical protein BDV38DRAFT_291896 [Aspergillus pseudotamarii]
XP_022396528.1/2-210     -            209 Helo_like_N          PF17111.5    210   4.3e-41  150.2   4.6   1   1   8.3e-44   4.8e-41  150.0   4.6     1   210     1   209     1   209 0.99 [subseq from] hypothetical protein ASPGLDRAFT_52046 [Aspergillus glaucus CBS 516.65] >OJJ79830.1 hypothetical protein ASPGLDRAFT_52046 [Aspergillus glaucus CBS 516.65]
RAO69045.1/6-209         -            204 Helo_like_N          PF17111.5    210   4.5e-41  150.1   1.6   1   1   8.7e-44     5e-41  149.9   1.6     6   210     1   204     1   204 0.98 [subseq from] hypothetical protein BHQ10_005057 [Talaromyces amestolkiae]
RDL32368.1/2-208         -            207 Helo_like_N          PF17111.5    210   4.7e-41  150.0   2.4   1   1   9.2e-44   5.3e-41  149.9   2.4     1   209     1   207     1   207 0.99 [subseq from] Uncharacterized protein BP5553_08824 [Venustampulla echinocandica]
XP_025435477.1/2-210     -            209 Helo_like_N          PF17111.5    210   4.9e-41  150.0   5.0   1   1   9.4e-44   5.4e-41  149.8   5.0     1   210     1   209     1   209 0.98 [subseq from] hypothetical protein BP01DRAFT_420440 [Aspergillus saccharolyticus JOP 1030-1] >PYH49495.1 hypothetical protein BP01DRAFT_420440 [Aspergillus saccharolyticus JOP 1030-1]
XP_024729276.1/2-208     -            207 Helo_like_N          PF17111.5    210   5.2e-41  149.9   1.2   1   1     1e-43   5.8e-41  149.7   1.2     1   210     1   207     1   207 0.97 [subseq from] hypothetical protein K444DRAFT_647272 [Hyaloscypha bicolor E] >PMD52372.1 hypothetical protein K444DRAFT_647272 [Hyaloscypha bicolor E]
EXF78086.1/2-210         -            209 Helo_like_N          PF17111.5    210   5.4e-41  149.8   6.0   1   1     1e-43     6e-41  149.7   6.0     1   210     1   209     1   209 0.99 [subseq from] hypothetical protein CFIO01_12330 [Colletotrichum fioriniae PJ7]
XP_003045620.1/2-209     -            208 Helo_like_N          PF17111.5    210   6.7e-41  149.5   0.6   1   1   1.3e-43   7.5e-41  149.4   0.6     1   209     1   208     1   208 0.99 [subseq from] hypothetical protein NECHADRAFT_68825 [[Nectria] haematococca mpVI 77-13-4] >EEU39907.1 hypothetical protein NECHADRAFT_68825 [[Nectria] haematococca mpVI 77-13-4]
PYH91110.1/2-209         -            208 Helo_like_N          PF17111.5    210   7.4e-41  149.4   3.4   1   1   1.4e-43   8.3e-41  149.2   3.4     1   210     1   208     1   208 0.99 [subseq from] hypothetical protein BO71DRAFT_59068 [Aspergillus ellipticus CBS 707.79]
GAA92069.1/2-209         -            208 Helo_like_N          PF17111.5    210   8.4e-41  149.2   3.3   1   1   1.6e-43   9.4e-41  149.1   3.3     1   210     1   208     1   208 0.99 [subseq from] hypothetical protein AKAW_10183 [Aspergillus kawachii IFO 4308]
XP_016234831.1/2-210     -            209 Helo_like_N          PF17111.5    210   8.5e-41  149.2   2.2   1   1   1.6e-43   9.4e-41  149.0   2.2     1   210     1   209     1   209 0.98 [subseq from] hypothetical protein PV08_07399 [Exophiala spinifera] >KIW14615.1 hypothetical protein PV08_07399 [Exophiala spinifera]
XP_006964699.1/1-218     -            218 Helo_like_N          PF17111.5    210   1.1e-40  148.8   6.1   1   1   2.2e-43   1.3e-40  148.6   6.1     1   210     1   218     1   218 0.94 [subseq from] predicted protein [Trichoderma reesei QM6a] >EGR49569.1 predicted protein [Trichoderma reesei QM6a] >ETS02954.1 hypothetical protein M419DRAFT_129120 [Trichoderma reesei RUT C-30]
KAE8381498.1/2-206       -            205 Helo_like_N          PF17111.5    210   1.4e-40  148.4   6.7   1   1   2.8e-43   1.6e-40  148.3   6.7     1   209     1   205     1   205 0.97 [subseq from] hypothetical protein BDV26DRAFT_78010 [Aspergillus bertholletius]
KAE8407391.1/2-209       -            208 Helo_like_N          PF17111.5    210   1.6e-40  148.3   3.5   1   1   3.1e-43   1.8e-40  148.1   3.5     1   210     1   208     1   208 0.98 [subseq from] hypothetical protein BDV37DRAFT_17853 [Aspergillus pseudonomius]
KAB8199249.1/2-209       -            208 Helo_like_N          PF17111.5    210   1.7e-40  148.2   6.2   1   1   3.3e-43   1.9e-40  148.1   6.2     1   210     1   208     1   208 0.98 [subseq from] hypothetical protein BDV34DRAFT_47302 [Aspergillus parasiticus]
PMD18429.1/8-209         -            202 Helo_like_N          PF17111.5    210   1.8e-40  148.1   5.0   1   1   3.6e-43     2e-40  147.9   5.0     7   210     1   202     1   202 0.98 [subseq from] hypothetical protein NA56DRAFT_576992 [Pezoloma ericae]
KFY22937.1/297-503       -            207 Helo_like_N          PF17111.5    210   2.1e-40  147.9   5.6   1   1   4.1e-43   2.3e-40  147.8   5.6     2   210     1   207     1   207 0.99 [subseq from] hypothetical protein V493_06231 [Pseudogymnoascus sp. VKM F-4281 (FW-2241)]
CDM36093.1/2-210         -            209 Helo_like_N          PF17111.5    210   2.4e-40  147.7   0.1   1   1   4.7e-43   2.7e-40  147.5   0.1     1   210     1   209     1   209 0.98 [subseq from] unnamed protein product [Penicillium roqueforti FM164]
KZL77394.1/3-210         -            208 Helo_like_N          PF17111.5    210   2.8e-40  147.5   6.0   1   1   5.4e-43   3.1e-40  147.4   6.0     2   210     1   208     1   208 0.99 [subseq from] hypothetical protein CT0861_03105 [Colletotrichum tofieldiae]
RDW73400.1/2-220         -            219 Helo_like_N          PF17111.5    210   3.2e-40  147.3   7.4   1   1   6.3e-43   3.6e-40  147.1   7.4     1   210     1   219     1   219 0.92 [subseq from] hypothetical protein BP6252_07307 [Coleophoma cylindrospora]
OJJ65541.1/2-209         -            208 Helo_like_N          PF17111.5    210   3.4e-40  147.2   3.0   1   1   6.6e-43   3.8e-40  147.1   3.0     1   210     1   208     1   208 0.99 [subseq from] hypothetical protein ASPBRDRAFT_201726 [Aspergillus brasiliensis CBS 101740]
XP_003173105.1/4-210     -            207 Helo_like_N          PF17111.5    210   3.7e-40  147.1   1.4   1   1   7.2e-43   4.2e-40  146.9   1.4     2   210     1   207     1   207 0.99 [subseq from] hypothetical protein MGYG_05692 [Nannizzia gypsea CBS 118893] >EFR02694.1 hypothetical protein MGYG_05692 [Nannizzia gypsea CBS 118893]
PVH77591.1/2-210         -            209 Helo_like_N          PF17111.5    210   3.7e-40  147.1   2.4   1   1   7.3e-43   4.2e-40  146.9   2.4     1   210     1   209     1   209 0.99 [subseq from] hypothetical protein DL98DRAFT_463584 [Cadophora sp. DSE1049]
KXH48794.1/2-210         -            209 Helo_like_N          PF17111.5    210   3.8e-40  147.1   5.9   1   1   7.3e-43   4.2e-40  146.9   5.9     1   210     1   209     1   209 0.99 [subseq from] hypothetical protein CSIM01_13680 [Colletotrichum simmondsii]
TVY36885.1/2-217         -            216 Helo_like_N          PF17111.5    210   3.9e-40  147.0   1.2   1   1   7.7e-43   4.4e-40  146.9   1.2     1   210     1   216     1   216 0.94 [subseq from] hypothetical protein LSUB1_G006896 [Lachnellula subtilissima]
KAA8646025.1/2-207       -            206 Helo_like_N          PF17111.5    210   4.4e-40  146.9   4.7   1   1   8.5e-43   4.9e-40  146.7   4.7     1   210     1   206     1   206 0.97 [subseq from] hypothetical protein ATNIH1004_007447 [Aspergillus tanneri]
KAB8264955.1/2-209       -            208 Helo_like_N          PF17111.5    210   4.5e-40  146.8   3.2   1   1   8.6e-43   4.9e-40  146.7   3.2     1   210     1   208     1   208 0.98 [subseq from] hypothetical protein BDV32DRAFT_116885 [Aspergillus nomius]
OJJ31646.1/2-209         -            208 Helo_like_N          PF17111.5    210     5e-40  146.7   1.0   1   1   9.7e-43   5.6e-40  146.5   1.0     1   210     1   208     1   208 0.99 [subseq from] hypothetical protein ASPWEDRAFT_142113, partial [Aspergillus wentii DTO 134E9]
XP_024688917.1/3-209     -            207 Helo_like_N          PF17111.5    210   5.1e-40  146.7   1.8   1   1   9.8e-43   5.6e-40  146.5   1.8     1   210     1   207     1   207 0.98 [subseq from] hypothetical protein P168DRAFT_76702 [Aspergillus campestris IBT 28561] >PKY00323.1 hypothetical protein P168DRAFT_76702 [Aspergillus campestris IBT 28561]
XP_013960177.1/1-210     -            210 Helo_like_N          PF17111.5    210   5.3e-40  146.6   0.2   1   1     1e-42   5.9e-40  146.4   0.2     1   210     1   210     1   210 0.97 [subseq from] hypothetical protein TRIVIDRAFT_73394 [Trichoderma virens Gv29-8] >EHK25961.1 hypothetical protein TRIVIDRAFT_73394 [Trichoderma virens Gv29-8]
RYC79246.1/24-232        -            209 Helo_like_N          PF17111.5    210   6.1e-40  146.4   1.9   1   1   1.2e-42   6.8e-40  146.2   1.9     1   209     1   209     1   209 0.97 [subseq from] hypothetical protein BFJ63_vAg17873, partial [Fusarium oxysporum f. sp. narcissi]
RXG43723.1/6-205         -            200 Helo_like_N          PF17111.5    210   6.6e-40  146.3   0.8   1   1   1.3e-42   7.6e-40  146.1   0.8     9   210     1   200     1   200 0.97 [subseq from] hypothetical protein VDGE_20877 [Verticillium dahliae]
XP_028491180.1/6-205     -            200 Helo_like_N          PF17111.5    210   6.6e-40  146.3   0.8   1   1   1.3e-42   7.6e-40  146.1   0.8     9   210     1   200     1   200 0.97 [subseq from] hypothetical protein D7B24_002529 [Verticillium nonalfalfae] >RNJ53022.1 hypothetical protein D7B24_002529 [Verticillium nonalfalfae]
XP_015407479.1/2-209     -            208 Helo_like_N          PF17111.5    210   7.2e-40  146.2   2.1   1   1   1.4e-42   7.9e-40  146.0   2.1     1   210     1   208     1   208 0.98 [subseq from] hypothetical protein ANOM_004895 [Aspergillus nomius NRRL 13137] >KNG86556.1 hypothetical protein ANOM_004895 [Aspergillus nomius NRRL 13137]
KAB8266426.1/2-209       -            208 Helo_like_N          PF17111.5    210   8.6e-40  145.9   2.3   1   1   1.7e-42   9.6e-40  145.8   2.3     1   210     1   208     1   208 0.98 [subseq from] hypothetical protein BDV30DRAFT_232471 [Aspergillus minisclerotigenes]
OJJ54555.1/2-210         -            209 Helo_like_N          PF17111.5    210     1e-39  145.7   0.9   1   1     2e-42   1.1e-39  145.5   0.9     1   210     1   209     1   209 0.99 [subseq from] hypothetical protein ASPSYDRAFT_49675 [Aspergillus sydowii CBS 593.65]
RBQ84739.1/6-206         -            201 Helo_like_N          PF17111.5    210   1.4e-39  145.2   1.5   1   1   2.8e-42   1.6e-39  145.0   1.5     9   210     1   201     1   201 0.95 [subseq from] hypothetical protein VDGD_20877 [Verticillium dahliae]
OOF95207.1/2-209         -            208 Helo_like_N          PF17111.5    210   1.4e-39  145.2   1.4   1   1   2.7e-42   1.6e-39  145.1   1.4     1   210     1   208     1   208 0.99 [subseq from] hypothetical protein ASPCADRAFT_406026 [Aspergillus carbonarius ITEM 5010]
OQV10378.1/2-209         -            208 Helo_like_N          PF17111.5    210   1.9e-39  144.8   4.9   1   1   3.7e-42   2.1e-39  144.6   4.9     1   210     1   208     1   208 0.99 [subseq from] hypothetical protein CLAIMM_14390 [Cladophialophora immunda]
KAE8416790.1/2-213       -            212 Helo_like_N          PF17111.5    210   2.4e-39  144.4   1.4   1   1   4.7e-42   2.7e-39  144.3   1.4     1   210     1   212     1   212 0.99 [subseq from] hypothetical protein BDV36DRAFT_296799 [Aspergillus pseudocaelatus]
XP_024693724.1/3-210     -            208 Helo_like_N          PF17111.5    210   2.5e-39  144.4   3.0   1   1   4.8e-42   2.8e-39  144.2   3.0     2   210     1   208     1   208 0.99 [subseq from] hypothetical protein P168DRAFT_296792 [Aspergillus campestris IBT 28561] >PKY05130.1 hypothetical protein P168DRAFT_296792 [Aspergillus campestris IBT 28561]
XP_018133114.1/2-207     -            206 Helo_like_N          PF17111.5    210   2.6e-39  144.3   8.0   1   1     5e-42   2.9e-39  144.2   8.0     1   209     1   206     1   206 0.97 [subseq from] hypothetical protein VE01_02544 [Pseudogymnoascus verrucosus] >OBT99381.1 hypothetical protein VE01_02544 [Pseudogymnoascus verrucosus]
KXJ85004.1/2-209         -            208 Helo_like_N          PF17111.5    210   2.6e-39  144.3   5.1   1   1     5e-42   2.9e-39  144.2   5.1     1   210     1   208     1   208 0.99 [subseq from] hypothetical protein Micbo1qcDRAFT_128717 [Microdochium bolleyi]
KAE8373771.1/3-206       -            204 Helo_like_N          PF17111.5    210   2.7e-39  144.3   2.2   1   1   5.3e-42     3e-39  144.1   2.2     2   209     1   204     1   204 0.97 [subseq from] hypothetical protein BDV26DRAFT_271361 [Aspergillus bertholletius]
CEL10956.1/2-210         -            209 Helo_like_N          PF17111.5    210   2.7e-39  144.3   0.6   1   1   5.3e-42     3e-39  144.1   0.6     1   210     1   209     1   209 0.99 [subseq from] hypothetical protein ASPCAL14063 [Aspergillus calidoustus]
RMZ80327.1/2-209         -            208 Helo_like_N          PF17111.5    210   3.3e-39  144.0   2.6   1   1   6.3e-42   3.6e-39  143.9   2.6     1   209     1   208     1   208 0.96 [subseq from] hypothetical protein DV738_g2763, partial [Chaetothyriales sp. CBS 135597]
KJZ69795.1/3-210         -            208 Helo_like_N          PF17111.5    210   3.4e-39  144.0   0.1   1   1   6.5e-42   3.8e-39  143.8   0.1     2   210     1   208     1   208 0.99 [subseq from] hypothetical protein HIM_10813 [Hirsutella minnesotensis 3608]
OJJ52003.1/2-203         -            202 Helo_like_N          PF17111.5    210   3.4e-39  144.0   6.3   1   1   6.6e-42   3.8e-39  143.8   6.3     1   210     1   202     1   202 0.97 [subseq from] hypothetical protein ASPSYDRAFT_165353 [Aspergillus sydowii CBS 593.65]
KIL84948.1/200-408       -            209 Helo_like_N          PF17111.5    210   3.8e-39  143.8   4.5   1   1   7.4e-42   4.2e-39  143.6   4.5     2   210     1   209     1   209 0.97 [subseq from] hypothetical protein FAVG1_11818 [Fusarium avenaceum]
RMD43588.1/2-209         -            208 Helo_like_N          PF17111.5    210   4.3e-39  143.6   1.3   1   1   8.4e-42   4.8e-39  143.5   1.3     1   209     1   208     1   208 0.96 [subseq from] hypothetical protein DV735_g1524, partial [Chaetothyriales sp. CBS 134920]
PTB78670.1/1-215         -            215 Helo_like_N          PF17111.5    210     5e-39  143.4   5.9   1   1   9.7e-42   5.6e-39  143.3   5.9     1   210     1   215     1   215 0.94 [subseq from] hypothetical protein M440DRAFT_1352315 [Trichoderma longibrachiatum ATCC 18648]
XP_018137062.1/2-202     -            201 Helo_like_N          PF17111.5    210   6.2e-39  143.1   2.4   1   1   1.2e-41   7.1e-39  142.9   2.4     1   210     1   201     1   201 0.97 [subseq from] hypothetical protein VFPPC_11477 [Pochonia chlamydosporia 170] >OAQ58982.1 hypothetical protein VFPPC_11477 [Pochonia chlamydosporia 170]
OJJ07599.1/2-210         -            209 Helo_like_N          PF17111.5    210   6.6e-39  143.0   0.2   1   1   1.3e-41   7.3e-39  142.9   0.2     1   210     1   209     1   209 0.98 [subseq from] hypothetical protein ASPVEDRAFT_178335 [Aspergillus versicolor CBS 583.65]
XP_013267992.1/2-212     -            211 Helo_like_N          PF17111.5    210   6.7e-39  143.0   4.9   1   1   1.3e-41   7.6e-39  142.8   4.9     1   210     1   211     1   211 0.96 [subseq from] hypothetical protein Z518_09921 [Rhinocladiella mackenziei CBS 650.93] >KIX00856.1 hypothetical protein Z518_09921 [Rhinocladiella mackenziei CBS 650.93]
XP_025473792.1/3-207     -            205 Helo_like_N          PF17111.5    210   9.2e-39  142.5   2.7   1   1   1.8e-41     1e-38  142.4   2.7     2   207     1   204     1   205 0.98 [subseq from] hypothetical protein BO87DRAFT_452339 [Aspergillus neoniger CBS 115656] >PYH28314.1 hypothetical protein BO87DRAFT_452339 [Aspergillus neoniger CBS 115656]
RII04529.1/2-219         -            218 Helo_like_N          PF17111.5    210   9.5e-39  142.5  11.6   1   1   1.8e-41   1.1e-38  142.4  11.6     1   209     1   214     1   218 0.89 [subseq from] hypothetical protein CUC08_Gglean011201 [Alternaria sp. MG1]
THC91535.1/2-230         -            229 Helo_like_N          PF17111.5    210   1.3e-38  142.1   6.9   1   1   4.2e-41   2.4e-38  141.2   6.9     1   210     1   229     1   229 0.96 [subseq from] hypothetical protein EYZ11_008998 [Aspergillus tanneri]
CRG90139.1/3-208         -            206 Helo_like_N          PF17111.5    210   1.3e-38  142.1   0.9   1   1   2.5e-41   1.4e-38  141.9   0.9     2   210     1   206     1   206 0.97 [subseq from] hypothetical protein PISL3812_07181 [Talaromyces islandicus]
KJZ68195.1/3-210         -            208 Helo_like_N          PF17111.5    210   1.3e-38  142.0   0.1   1   1   2.6e-41   1.5e-38  141.9   0.1     2   210     1   208     1   208 0.99 [subseq from] hypothetical protein HIM_12413 [Hirsutella minnesotensis 3608]
XP_022385636.1/2-206     -            205 Helo_like_N          PF17111.5    210   1.4e-38  142.0   3.7   1   1   2.6e-41   1.5e-38  141.8   3.7     1   209     1   205     1   205 0.97 [subseq from] hypothetical protein ABOM_009807 [Aspergillus bombycis] >OGM41919.1 hypothetical protein ABOM_009807 [Aspergillus bombycis]
XP_018144579.1/2-204     -            203 Helo_like_N          PF17111.5    210   1.5e-38  141.8   1.4   1   1     3e-41   1.7e-38  141.7   1.4     1   209     1   203     1   203 0.98 [subseq from] hypothetical protein VFPPC_04082 [Pochonia chlamydosporia 170] >OAQ67729.1 hypothetical protein VFPPC_04082 [Pochonia chlamydosporia 170]
KAE8326167.1/2-209       -            208 Helo_like_N          PF17111.5    210   1.7e-38  141.7   6.2   1   1   3.2e-41   1.8e-38  141.6   6.2     1   210     1   208     1   208 0.97 [subseq from] hypothetical protein BDV39DRAFT_96714 [Aspergillus sergii]
OBT46596.1/2-207         -            206 Helo_like_N          PF17111.5    210   1.7e-38  141.7   3.8   1   1   3.2e-41   1.9e-38  141.5   3.8     1   209     1   206     1   206 0.97 [subseq from] hypothetical protein VE00_01735 [Pseudogymnoascus sp. WSF 3629]
XP_031014111.1/3-208     -            206 Helo_like_N          PF17111.5    210   2.2e-38  141.3   6.7   1   1   4.2e-41   2.4e-38  141.2   6.7     2   206     1   205     1   206 0.96 [subseq from] uncharacterized protein FIESC28_07712 [Fusarium coffeatum] >RBR14476.1 hypothetical protein FIESC28_07712 [Fusarium coffeatum]
XP_007837691.1/2-210     -            209 Helo_like_N          PF17111.5    210   2.2e-38  141.3   0.8   1   1   4.3e-41   2.5e-38  141.1   0.8     1   209     1   209     1   209 0.98 [subseq from] hypothetical protein PFICI_10919 [Pestalotiopsis fici W106-1] >ETS77045.1 hypothetical protein PFICI_10919 [Pestalotiopsis fici W106-1]
RLL97556.1/2-207         -            206 Helo_like_N          PF17111.5    210   2.6e-38  141.1   4.9   1   1     5e-41   2.9e-38  140.9   4.9     1   210     1   206     1   206 0.97 [subseq from] hypothetical protein CFD26_104268 [Aspergillus turcosus]
GAQ12182.1/2-207         -            206 Helo_like_N          PF17111.5    210   2.7e-38  141.0   6.6   1   1   5.2e-41     3e-38  140.9   6.6     1   210     1   206     1   206 0.97 [subseq from] hypothetical protein ALT_9503 [Aspergillus lentulus]
RDW59058.1/2-210         -            209 Helo_like_N          PF17111.5    210   2.9e-38  140.9  10.4   1   1   5.7e-41   3.2e-38  140.8  10.4     1   210     1   209     1   209 0.98 [subseq from] hypothetical protein BP5796_11982 [Coleophoma crateriformis]
XP_007838484.1/2-217     -            216 Helo_like_N          PF17111.5    210   3.1e-38  140.8   9.1   1   1     6e-41   3.4e-38  140.7   9.1     1   210     1   216     1   216 0.94 [subseq from] hypothetical protein PFICI_11712 [Pestalotiopsis fici W106-1] >ETS76325.1 hypothetical protein PFICI_11712 [Pestalotiopsis fici W106-1]
XP_016234878.1/2-209     -            208 Helo_like_N          PF17111.5    210   3.2e-38  140.8   4.7   1   1   6.2e-41   3.6e-38  140.6   4.7     1   210     1   208     1   208 0.99 [subseq from] hypothetical protein PV08_07446 [Exophiala spinifera] >KIW14662.1 hypothetical protein PV08_07446 [Exophiala spinifera]
PNP81405.1/2-210         -            209 Helo_like_N          PF17111.5    210   3.7e-38  140.6   0.0   1   1   7.1e-41   4.1e-38  140.4   0.0     1   210     1   209     1   209 0.98 [subseq from] hypothetical protein FNYG_05211 [Fusarium nygamai]
RDW75434.1/2-208         -            207 Helo_like_N          PF17111.5    210   3.8e-38  140.5   0.6   1   1   7.4e-41   4.3e-38  140.4   0.6     1   209     1   207     1   207 0.98 [subseq from] hypothetical protein BP6252_06576 [Coleophoma cylindrospora]
OBT79864.1/2-207         -            206 Helo_like_N          PF17111.5    210   3.9e-38  140.5   6.0   1   1   7.5e-41   4.3e-38  140.4   6.0     1   209     1   206     1   206 0.97 [subseq from] hypothetical protein VF21_01577 [Pseudogymnoascus sp. 05NY08]
RYC79099.1/35-246        -            212 Helo_like_N          PF17111.5    210   4.6e-38  140.3   1.0   1   1   8.9e-41   5.1e-38  140.1   1.0     1   210     1   212     1   212 0.94 [subseq from] hypothetical protein BFJ63_vAg18022 [Fusarium oxysporum f. sp. narcissi]
XP_016644728.1/2-208     -            207 Helo_like_N          PF17111.5    210   4.7e-38  140.2   1.7   1   1   9.1e-41   5.2e-38  140.1   1.7     1   209     1   207     1   207 0.95 [subseq from] Uncharacterized protein SAPIO_CDS2295 [Scedosporium apiospermum] >KEZ44929.1 Uncharacterized protein SAPIO_CDS2295 [Scedosporium apiospermum]
PNP45912.1/6-210         -            205 Helo_like_N          PF17111.5    210   4.8e-38  140.2   1.0   1   1   9.4e-41   5.4e-38  140.0   1.0     6   210     1   205     1   205 0.96 [subseq from] hypothetical protein TGAMA5MH_02473 [Trichoderma gamsii]
XP_018658514.2/27-231    -            205 Helo_like_N          PF17111.5    210   4.8e-38  140.2   1.0   1   1   9.4e-41   5.4e-38  140.0   1.0     6   210     1   205     1   205 0.96 [subseq from] hypothetical protein TGAM01_v204325 [Trichoderma gamsii] >PON26825.1 hypothetical protein TGAM01_v204325 [Trichoderma gamsii]
XP_031053848.1/2-210     -            209 Helo_like_N          PF17111.5    210     5e-38  140.1   0.0   1   1   9.7e-41   5.6e-38  140.0   0.0     1   210     1   209     1   209 0.98 [subseq from] uncharacterized protein FOIG_15080 [Fusarium oxysporum f. sp. cubense tropical race 4 54006] >EXL91758.1 hypothetical protein FOIG_15080 [Fusarium oxysporum f. sp. cubense tropical race 4 54006] >TXC03431.1 hypothetical protein FocTR4_00002203 [Fusarium oxysporum f. sp. cubense]
OBT65660.1/2-207         -            206 Helo_like_N          PF17111.5    210   5.2e-38  140.1   7.9   1   1     1e-40   5.8e-38  139.9   7.9     1   209     1   206     1   206 0.97 [subseq from] hypothetical protein VE03_05527 [Pseudogymnoascus sp. 23342-1-I1]
KFZ19314.1/14-218        -            205 Helo_like_N          PF17111.5    210   5.3e-38  140.1   8.6   1   1     1e-40   5.9e-38  139.9   8.6     2   209     1   205     1   205 0.97 [subseq from] hypothetical protein V501_00719 [Pseudogymnoascus sp. VKM F-4519 (FW-2642)]
XP_007837690.1/2-209     -            208 Helo_like_N          PF17111.5    210   5.3e-38  140.1   0.1   1   1     1e-40     6e-38  139.9   0.1     1   209     1   208     1   208 0.98 [subseq from] hypothetical protein PFICI_10918 [Pestalotiopsis fici W106-1] >ETS77044.1 hypothetical protein PFICI_10918 [Pestalotiopsis fici W106-1]
KDN70930.1/1-209         -            209 Helo_like_N          PF17111.5    210   6.2e-38  139.8   1.0   1   1   1.2e-40     7e-38  139.7   1.0     1   209     1   209     1   209 0.98 [subseq from] hypothetical protein CSUB01_03744 [Colletotrichum sublineola]
KAB8075511.1/2-202       -            201 Helo_like_N          PF17111.5    210   6.2e-38  139.8   2.4   1   1   1.2e-40   7.1e-38  139.6   2.4     1   210     1   201     1   201 0.96 [subseq from] hypothetical protein BDV29DRAFT_171852 [Aspergillus leporis]
TVY70721.1/2-210         -            209 Helo_like_N          PF17111.5    210   7.4e-38  139.6   0.0   1   1   1.4e-40   8.2e-38  139.4   0.0     1   210     1   209     1   209 0.98 [subseq from] hypothetical protein Focb16_v000117 [Fusarium oxysporum f. sp. cubense]
RSL40933.1/2-211         -            210 Helo_like_N          PF17111.5    210   7.7e-38  139.5   0.2   1   1   1.5e-40   8.6e-38  139.4   0.2     1   210     1   210     1   210 0.97 [subseq from] hypothetical protein CEP54_015971 [Fusarium sp. AF-8]
XP_007739213.1/2-211     -            210 Helo_like_N          PF17111.5    210   9.1e-38  139.3   2.6   1   1   1.8e-40     1e-37  139.1   2.6     1   210     1   210     1   210 0.96 [subseq from] hypothetical protein A1O5_00404 [Cladophialophora psammophila CBS 110553] >EXJ75896.1 hypothetical protein A1O5_00404 [Cladophialophora psammophila CBS 110553]
XP_009652749.1/2-210     -            209 Helo_like_N          PF17111.5    210   9.4e-38  139.3   0.0   1   1   1.8e-40     1e-37  139.1   0.0     1   209     1   209     1   209 0.97 [subseq from] hypothetical protein VDAG_04850 [Verticillium dahliae VdLs.17] >EGY23412.1 hypothetical protein VDAG_04850 [Verticillium dahliae VdLs.17]
RKK06605.1/35-246        -            212 Helo_like_N          PF17111.5    210   9.9e-38  139.2   0.6   1   1   1.9e-40   1.1e-37  139.0   0.6     1   210     1   212     1   212 0.94 [subseq from] hypothetical protein BFJ65_g18503 [Fusarium oxysporum f. sp. cepae] >RKK89512.1 hypothetical protein BFJ68_g16691 [Fusarium oxysporum]
RKK27056.1/35-246        -            212 Helo_like_N          PF17111.5    210   9.9e-38  139.2   0.6   1   1   1.9e-40   1.1e-37  139.0   0.6     1   210     1   212     1   212 0.94 [subseq from] hypothetical protein BFJ67_g16328, partial [Fusarium oxysporum f. sp. cepae] >RKK27684.1 hypothetical protein BFJ66_g16542, partial [Fusarium oxysporum f. sp. cepae] >RKK65205.1 hypothetical protein BFJ69_g16496, partial [Fusarium oxysporum]
RZR67268.1/2-209         -            208 Helo_like_N          PF17111.5    210     1e-37  139.2   1.4   1   1   1.9e-40   1.1e-37  139.0   1.4     1   209     1   208     1   208 0.99 [subseq from] hypothetical protein I1G_00011224 [Pochonia chlamydosporia 123]
XP_018154128.1/2-210     -            209 Helo_like_N          PF17111.5    210   1.2e-37  138.9   0.4   1   1   2.3e-40   1.3e-37  138.8   0.4     1   209     1   209     1   209 0.98 [subseq from] hypothetical protein CH63R_09730 [Colletotrichum higginsianum IMI 349063] >OBR05610.1 hypothetical protein CH63R_09730 [Colletotrichum higginsianum IMI 349063]
OJJ62485.1/2-209         -            208 Helo_like_N          PF17111.5    210   1.2e-37  138.9   8.1   1   1   2.3e-40   1.3e-37  138.7   8.1     1   210     1   208     1   208 0.99 [subseq from] hypothetical protein ASPSYDRAFT_86171 [Aspergillus sydowii CBS 593.65]
RKK85033.1/2-210         -            209 Helo_like_N          PF17111.5    210   1.2e-37  138.9   0.0   1   1   2.4e-40   1.4e-37  138.7   0.0     1   210     1   209     1   209 0.98 [subseq from] hypothetical protein BFJ69_g1734 [Fusarium oxysporum]
XP_018248804.1/2-210     -            209 Helo_like_N          PF17111.5    210   1.2e-37  138.9   0.0   1   1   2.4e-40   1.4e-37  138.7   0.0     1   210     1   209     1   209 0.98 [subseq from] hypothetical protein FOXG_10886 [Fusarium oxysporum f. sp. lycopersici 4287] >EXK46373.1 hypothetical protein FOMG_00095 [Fusarium oxysporum f. sp. melonis 26406] >KNB10759.1 hypothetical protein FOXG_10886 [Fusarium oxysporum f. sp. lycopersici 4287]
EXA30551.1/2-210         -            209 Helo_like_N          PF17111.5    210   1.3e-37  138.8   5.0   1   1   2.6e-40   1.5e-37  138.6   5.0     1   209     1   209     1   209 0.99 [subseq from] hypothetical protein FOVG_18080 [Fusarium oxysporum f. sp. pisi HDV247]
RGP62932.1/3-208         -            206 Helo_like_N          PF17111.5    210   1.4e-37  138.7   6.1   1   1   2.7e-40   1.6e-37  138.5   6.1     2   206     1   205     1   206 0.97 [subseq from] hypothetical protein FSPOR_8916 [Fusarium sporotrichioides]
XP_016625411.1/2-211     -            210 Helo_like_N          PF17111.5    210   1.7e-37  138.4   3.8   1   1   3.3e-40   1.9e-37  138.3   3.8     1   210     1   210     1   210 0.97 [subseq from] hypothetical protein Z519_00405 [Cladophialophora bantiana CBS 173.52] >KIW98742.1 hypothetical protein Z519_00405 [Cladophialophora bantiana CBS 173.52]
XP_663027.1/2-202        -            201 Helo_like_N          PF17111.5    210   1.7e-37  138.4   0.3   1   1   3.4e-40   1.9e-37  138.2   0.3     1   210     1   201     1   201 0.96 [subseq from] hypothetical protein AN5423.2 [Aspergillus nidulans FGSC A4] >EAA62583.1 hypothetical protein AN5423.2 [Aspergillus nidulans FGSC A4] >CBF81933.1 TPA: conserved hypothetical protein [Aspergillus nidulans FGSC A4]
XP_031029683.1/2-210     -            209 Helo_like_N          PF17111.5    210   1.9e-37  138.3   0.0   1   1   3.6e-40   2.1e-37  138.1   0.0     1   210     1   209     1   209 0.98 [subseq from] uncharacterized protein FOYG_16690 [Fusarium oxysporum NRRL 32931] >EWY80765.1 hypothetical protein FOYG_16690 [Fusarium oxysporum NRRL 32931]
XP_031015593.1/2-209     -            208 Helo_like_N          PF17111.5    210   1.9e-37  138.3   0.4   1   1   3.7e-40   2.1e-37  138.1   0.4     1   209     1   208     1   208 0.98 [subseq from] uncharacterized protein FIESC28_06203 [Fusarium coffeatum] >RBR18137.1 hypothetical protein FIESC28_06203 [Fusarium coffeatum]
KZL78451.1/2-205         -            204 Helo_like_N          PF17111.5    210   1.9e-37  138.3   0.7   1   1   3.7e-40   2.1e-37  138.1   0.7     1   210     1   204     1   204 0.97 [subseq from] hypothetical protein CT0861_01713 [Colletotrichum tofieldiae]
RBA11822.1/2-210         -            209 Helo_like_N          PF17111.5    210     2e-37  138.2   2.0   1   1   3.8e-40   2.2e-37  138.1   2.0     1   209     1   209     1   209 0.99 [subseq from] hypothetical protein FPRO05_14210 [Fusarium proliferatum]
RDW63574.1/2-210         -            209 Helo_like_N          PF17111.5    210   2.1e-37  138.1   9.0   1   1     4e-40   2.3e-37  138.0   9.0     1   210     1   209     1   209 0.99 [subseq from] hypothetical protein BP6252_11119 [Coleophoma cylindrospora]
CVL02549.1/2-210         -            209 Helo_like_N          PF17111.5    210   2.1e-37  138.1   0.0   1   1   4.1e-40   2.3e-37  138.0   0.0     1   210     1   209     1   209 0.98 [subseq from] uncharacterized protein FMAN_00053 [Fusarium mangiferae]
KLP22911.1/2-210         -            209 Helo_like_N          PF17111.5    210   2.1e-37  138.1   0.0   1   1   4.1e-40   2.3e-37  138.0   0.0     1   210     1   209     1   209 0.98 [subseq from] uncharacterized protein LW94_4889 [Fusarium fujikuroi]
XP_023423552.1/2-210     -            209 Helo_like_N          PF17111.5    210   2.1e-37  138.1   0.0   1   1   4.1e-40   2.3e-37  138.0   0.0     1   210     1   209     1   209 0.98 [subseq from] uncharacterized protein FFUJ_02051 [Fusarium fujikuroi IMI 58289] >CCT61471.1 uncharacterized protein FFUJ_02051 [Fusarium fujikuroi IMI 58289] >SCO12996.1 uncharacterized protein FFM5_10482 [Fusarium fujikuroi] >SCO27160.1 uncharacterized protein FFMR_00039 [Fusarium fujikuroi] >SCO24550.1 uncharacterized protein FFE2_15993 [Fusarium fujikuroi] >SCO10274.1 uncharacterized protein FFB20_13491 [Fusarium fujikuroi]
XP_002566976.1/2-209     -            208 Helo_like_N          PF17111.5    210   2.1e-37  138.1   7.3   1   1   4.1e-40   2.4e-37  137.9   7.3     1   210     1   208     1   208 0.99 [subseq from] Pc17g00080 [Penicillium rubens Wisconsin 54-1255] >CAP79295.1 Pc17g00080 [Penicillium rubens Wisconsin 54-1255] >KZN87615.1 hypothetical protein EN45_061760 [Penicillium chrysogenum]
GAQ05147.1/2-202         -            201 Helo_like_N          PF17111.5    210   2.1e-37  138.1   1.9   1   1   4.3e-40   2.4e-37  137.9   1.9     1   210     1   201     1   201 0.96 [subseq from] hypothetical protein ALT_2468 [Aspergillus lentulus]
XP_013256258.1/2-211     -            210 Helo_like_N          PF17111.5    210   2.2e-37  138.0   1.9   1   1   4.3e-40   2.5e-37  137.9   1.9     1   210     1   210     1   210 0.95 [subseq from] hypothetical protein A1O9_10068 [Exophiala aquamarina CBS 119918] >KEF53668.1 hypothetical protein A1O9_10068 [Exophiala aquamarina CBS 119918]
CEL06340.1/3-209         -            207 Helo_like_N          PF17111.5    210   2.3e-37  138.0   2.7   1   1   4.4e-40   2.5e-37  137.8   2.7     2   210     1   207     1   207 0.99 [subseq from] hypothetical protein ASPCAL07446 [Aspergillus calidoustus]
CVL03218.1/2-210         -            209 Helo_like_N          PF17111.5    210   2.3e-37  138.0   0.0   1   1   4.5e-40   2.6e-37  137.8   0.0     1   210     1   209     1   209 0.98 [subseq from] uncharacterized protein FPRN_00065 [Fusarium proliferatum]
RKL31432.1/2-210         -            209 Helo_like_N          PF17111.5    210   2.3e-37  138.0   0.0   1   1   4.5e-40   2.6e-37  137.8   0.0     1   210     1   209     1   209 0.98 [subseq from] hypothetical protein BFJ72_g11066 [Fusarium proliferatum]
XP_031076389.1/2-210     -            209 Helo_like_N          PF17111.5    210   2.3e-37  138.0   0.0   1   1   4.5e-40   2.6e-37  137.8   0.0     1   210     1   209     1   209 0.98 [subseq from] uncharacterized protein FPRO_00081 [Fusarium proliferatum ET1] >CZR35796.1 uncharacterized protein FPRO_00081 [Fusarium proliferatum ET1]
RVD82370.1/2-214         -            213 Helo_like_N          PF17111.5    210   2.3e-37  138.0   0.1   1   1   4.6e-40   2.7e-37  137.8   0.1     1   209     1   213     1   213 0.95 [subseq from] hypothetical protein DFL_006796 [Arthrobotrys flagrans]
OJJ33443.1/2-205         -            204 Helo_like_N          PF17111.5    210   2.4e-37  137.9  15.5   1   1     5e-40   2.9e-37  137.7  15.5     1   201     1   201     1   203 0.97 [subseq from] hypothetical protein ASPWEDRAFT_30519 [Aspergillus wentii DTO 134E9]
SCO80606.1/2-210         -            209 Helo_like_N          PF17111.5    210   2.8e-37  137.7   0.0   1   1   5.4e-40   3.1e-37  137.6   0.0     1   210     1   209     1   209 0.98 [subseq from] uncharacterized protein FRV6_04819 [Fusarium oxysporum]
EWZ49124.1/2-210         -            209 Helo_like_N          PF17111.5    210   2.8e-37  137.7   0.0   1   1   5.4e-40   3.1e-37  137.6   0.0     1   210     1   209     1   209 0.98 [subseq from] hypothetical protein FOZG_00092 [Fusarium oxysporum Fo47] >RKL29031.1 hypothetical protein BFJ70_g10743 [Fusarium oxysporum]
EWZ89423.1/2-210         -            209 Helo_like_N          PF17111.5    210   2.8e-37  137.7   0.0   1   1   5.4e-40   3.1e-37  137.6   0.0     1   210     1   209     1   209 0.98 [subseq from] hypothetical protein FOWG_09124 [Fusarium oxysporum f. sp. lycopersici MN25] >EXL45927.1 hypothetical protein FOCG_11922 [Fusarium oxysporum f. sp. radicis-lycopersici 26381]
EXA54731.1/2-210         -            209 Helo_like_N          PF17111.5    210   2.8e-37  137.7   0.0   1   1   5.4e-40   3.1e-37  137.6   0.0     1   210     1   209     1   209 0.98 [subseq from] hypothetical protein FOVG_02140 [Fusarium oxysporum f. sp. pisi HDV247]
EXK83857.1/2-210         -            209 Helo_like_N          PF17111.5    210   2.8e-37  137.7   0.0   1   1   5.4e-40   3.1e-37  137.6   0.0     1   210     1   209     1   209 0.98 [subseq from] hypothetical protein FOQG_12014 [Fusarium oxysporum f. sp. raphani 54005] >EXM15233.1 hypothetical protein FOTG_16407 [Fusarium oxysporum f. sp. vasinfectum 25433]
EXL68723.1/2-210         -            209 Helo_like_N          PF17111.5    210   2.8e-37  137.7   0.0   1   1   5.4e-40   3.1e-37  137.6   0.0     1   210     1   209     1   209 0.98 [subseq from] hypothetical protein FOPG_15239 [Fusarium oxysporum f. sp. conglutinans race 2 54008]
PCD44633.1/2-210         -            209 Helo_like_N          PF17111.5    210   2.8e-37  137.7   0.0   1   1   5.4e-40   3.1e-37  137.6   0.0     1   210     1   209     1   209 0.98 [subseq from] hypothetical protein AU210_000090 [Fusarium oxysporum f. sp. radicis-cucumerinum] >RKL08473.1 hypothetical protein BFJ71_g1760 [Fusarium oxysporum] >RKL08682.1 hypothetical protein BFJ68_g9476 [Fusarium oxysporum]
RKK29110.1/2-210         -            209 Helo_like_N          PF17111.5    210   2.8e-37  137.7   0.0   1   1   5.4e-40   3.1e-37  137.6   0.0     1   210     1   209     1   209 0.98 [subseq from] hypothetical protein BFJ65_g1048 [Fusarium oxysporum f. sp. cepae] >RKK42836.1 hypothetical protein BFJ66_g10322 [Fusarium oxysporum f. sp. cepae] >RKK50951.1 hypothetical protein BFJ67_g6219 [Fusarium oxysporum f. sp. cepae]
RYC83100.1/2-210         -            209 Helo_like_N          PF17111.5    210   2.8e-37  137.7   0.0   1   1   5.4e-40   3.1e-37  137.6   0.0     1   210     1   209     1   209 0.98 [subseq from] hypothetical protein BFJ63_vAg14035 [Fusarium oxysporum f. sp. narcissi]
KAE8136801.1/2-209       -            208 Helo_like_N          PF17111.5    210   2.9e-37  137.6   5.0   1   1   5.6e-40   3.2e-37  137.5   5.0     1   210     1   208     1   208 0.99 [subseq from] hypothetical protein BDV38DRAFT_283738 [Aspergillus pseudotamarii]
ODM15126.1/1-201         -            201 Helo_like_N          PF17111.5    210   2.9e-37  137.6   4.2   1   1   5.8e-40   3.4e-37  137.4   4.2     1   210     1   201     1   201 0.96 [subseq from] hypothetical protein SI65_09365 [Aspergillus cristatus]
XP_022482934.1/2-205     -            204 Helo_like_N          PF17111.5    210   3.5e-37  137.4   5.4   1   1   6.8e-40   3.9e-37  137.2   5.4     1   209     1   204     1   204 0.98 [subseq from] hypothetical protein PENARI_c043G07553 [Penicillium arizonense] >OGE47475.1 hypothetical protein PENARI_c043G07553 [Penicillium arizonense]
XP_003708825.1/3-206     -            204 Helo_like_N          PF17111.5    210   3.6e-37  137.3   3.8   1   1     7e-40     4e-37  137.2   3.8     2   209     1   204     1   204 0.98 [subseq from] hypothetical protein MGG_02064 [Pyricularia oryzae 70-15] >EHA56213.1 hypothetical protein MGG_02064 [Pyricularia oryzae 70-15]
XP_029745698.1/3-206     -            204 Helo_like_N          PF17111.5    210   3.6e-37  137.3   3.8   1   1     7e-40     4e-37  137.2   3.8     2   209     1   204     1   204 0.98 [subseq from] uncharacterized protein PpBr36_05829 [Pyricularia pennisetigena] >TLS22848.1 hypothetical protein PpBr36_05829 [Pyricularia pennisetigena]
XP_018665817.1/2-204     -            203 Helo_like_N          PF17111.5    210   3.7e-37  137.3   2.1   1   1   7.2e-40   4.2e-37  137.1   2.1     1   209     1   203     1   203 0.97 [subseq from] hypothetical protein TGAM01_v205729 [Trichoderma gamsii] >PON25435.1 hypothetical protein TGAM01_v205729 [Trichoderma gamsii]
XP_024760112.1/2-204     -            203 Helo_like_N          PF17111.5    210   4.2e-37  137.1   2.0   1   1   8.1e-40   4.7e-37  137.0   2.0     1   209     1   203     1   203 0.97 [subseq from] hypothetical protein M441DRAFT_81138 [Trichoderma asperellum CBS 433.97] >PTB40435.1 hypothetical protein M441DRAFT_81138 [Trichoderma asperellum CBS 433.97]
KLO86400.1/2-210         -            209 Helo_like_N          PF17111.5    210   4.3e-37  137.1   0.0   1   1   8.3e-40   4.8e-37  136.9   0.0     1   210     1   209     1   209 0.98 [subseq from] uncharacterized protein LW93_11175 [Fusarium fujikuroi]
SCO47411.1/2-210         -            209 Helo_like_N          PF17111.5    210   4.3e-37  137.1   0.0   1   1   8.3e-40   4.8e-37  136.9   0.0     1   210     1   209     1   209 0.98 [subseq from] uncharacterized protein FFNC_11477 [Fusarium fujikuroi] >SCN74831.1 uncharacterized protein FFC1_02183 [Fusarium fujikuroi] >SCV54169.1 uncharacterized protein FFFS_11125 [Fusarium fujikuroi]
RFU25376.1/3-220         -            218 Helo_like_N          PF17111.5    210   4.3e-37  137.1   8.4   1   1   8.4e-40   4.8e-37  136.9   8.4     2   210     1   218     1   218 0.91 [subseq from] hypothetical protein B7463_g10962, partial [Scytalidium lignicola]
XP_024752761.1/1-220     -            220 Helo_like_N          PF17111.5    210   4.7e-37  137.0   5.4   1   1   9.6e-40   5.5e-37  136.7   5.4     1   210     1   220     1   220 0.92 [subseq from] hypothetical protein BBK36DRAFT_1110945 [Trichoderma citrinoviride] >PTB69441.1 hypothetical protein BBK36DRAFT_1110945 [Trichoderma citrinoviride]
SCV50534.1/2-210         -            209 Helo_like_N          PF17111.5    210   4.7e-37  137.0   0.0   1   1   9.2e-40   5.3e-37  136.8   0.0     1   210     1   209     1   209 0.98 [subseq from] uncharacterized protein FFB14_11484 [Fusarium fujikuroi]
PVH91133.1/2-209         -            208 Helo_like_N          PF17111.5    210   4.8e-37  136.9   0.2   1   1   9.3e-40   5.3e-37  136.8   0.2     1   209     1   208     1   208 0.98 [subseq from] hypothetical protein DM02DRAFT_620677 [Periconia macrospinosa]
KFZ07661.1/2-203         -            202 Helo_like_N          PF17111.5    210   5.4e-37  136.8   3.8   1   1     1e-39     6e-37  136.6   3.8     7   210     1   202     1   202 0.99 [subseq from] hypothetical protein V501_06239 [Pseudogymnoascus sp. VKM F-4519 (FW-2642)]
CEG02592.1/3-208         -            206 Helo_like_N          PF17111.5    210   5.6e-37  136.7   3.4   1   1   1.1e-39   6.2e-37  136.6   3.4     2   206     1   205     1   206 0.96 [subseq from] unnamed protein product [Fusarium pseudograminearum CS3427]
KFY02924.1/28-228        -            201 Helo_like_N          PF17111.5    210   5.7e-37  136.7   6.7   1   1   1.1e-39   6.3e-37  136.5   6.7     8   210     1   201     1   201 0.98 [subseq from] hypothetical protein O988_01812 [Pseudogymnoascus sp. VKM F-3808]
KFY37411.1/803-1003      -            201 Helo_like_N          PF17111.5    210   5.7e-37  136.7   6.7   1   1   1.1e-39   6.3e-37  136.5   6.7     8   210     1   201     1   201 0.98 [subseq from] hypothetical protein V495_07195 [Pseudogymnoascus sp. VKM F-4514 (FW-929)]
KFY60113.1/803-1003      -            201 Helo_like_N          PF17111.5    210   5.7e-37  136.7   6.7   1   1   1.1e-39   6.3e-37  136.5   6.7     8   210     1   201     1   201 0.98 [subseq from] hypothetical protein V497_03853 [Pseudogymnoascus sp. VKM F-4516 (FW-969)]
XP_024756810.1/2-209     -            208 Helo_like_N          PF17111.5    210   6.2e-37  136.6   6.8   1   1   1.2e-39   6.9e-37  136.4   6.8     1   209     1   208     1   208 0.99 [subseq from] hypothetical protein M441DRAFT_175580 [Trichoderma asperellum CBS 433.97] >PTB37133.1 hypothetical protein M441DRAFT_175580 [Trichoderma asperellum CBS 433.97]
XP_030986969.1/3-206     -            204 Helo_like_N          PF17111.5    210   6.2e-37  136.6   3.9   1   1   1.2e-39   6.9e-37  136.4   3.9     2   209     1   204     1   204 0.98 [subseq from] uncharacterized protein PgNI_01139 [Pyricularia grisea] >TLD16547.1 hypothetical protein PgNI_01139 [Pyricularia grisea]
RYP34922.1/2-211         -            210 Helo_like_N          PF17111.5    210   6.7e-37  136.5   2.5   1   1   1.3e-39   7.5e-37  136.3   2.5     1   209     1   210     1   210 0.95 [subseq from] hypothetical protein DL768_011029 [Monosporascus sp. mg162]
OBT40153.1/2-209         -            208 Helo_like_N          PF17111.5    210   7.3e-37  136.3   1.9   1   1   1.4e-39   8.1e-37  136.2   1.9     1   209     1   208     1   208 0.99 [subseq from] hypothetical protein VE00_09801 [Pseudogymnoascus sp. WSF 3629]
RSL47931.1/2-196         -            195 Helo_like_N          PF17111.5    210   7.4e-37  136.3   0.2   1   1   1.4e-39   8.2e-37  136.2   0.2     1   195     1   194     1   195 0.97 [subseq from] hypothetical protein CEP54_013166 [Fusarium sp. AF-8]
KFY02924.1/499-704       -            206 Helo_like_N          PF17111.5    210   7.6e-37  136.3   7.2   1   1   1.5e-39   8.4e-37  136.1   7.2     1   209     1   206     1   206 0.97 [subseq from] hypothetical protein O988_01812 [Pseudogymnoascus sp. VKM F-3808]
OBT69377.1/2-202         -            201 Helo_like_N          PF17111.5    210   7.8e-37  136.2   0.2   1   1   1.5e-39   8.8e-37  136.1   0.2     1   210     1   201     1   201 0.96 [subseq from] hypothetical protein VE03_01138 [Pseudogymnoascus sp. 23342-1-I1]
XP_022395772.1/1-201     -            201 Helo_like_N          PF17111.5    210   8.3e-37  136.2   1.8   1   1   1.7e-39   9.7e-37  135.9   1.8     1   210     1   201     1   201 0.95 [subseq from] hypothetical protein ASPGLDRAFT_70324 [Aspergillus glaucus CBS 516.65] >OJJ79074.1 hypothetical protein ASPGLDRAFT_70324 [Aspergillus glaucus CBS 516.65]
XP_025448249.1/2-202     -            201 Helo_like_N          PF17111.5    210   8.4e-37  136.1   4.4   1   1   1.6e-39   9.5e-37  136.0   4.4     1   210     1   201     1   201 0.95 [subseq from] hypothetical protein BO96DRAFT_379824 [Aspergillus lacticoffeatus CBS 101883] >GAA92071.1 hypothetical protein AKAW_10185 [Aspergillus kawachii IFO 4308] >PYH50194.1 hypothetical protein BO96DRAFT_379824 [Aspergillus lacticoffeatus CBS 101883]
QGI75125.1/395-602       -            208 Helo_like_N          PF17111.5    210   8.9e-37  136.1   0.0   1   1   1.7e-39   9.9e-37  135.9   0.0     2   210     1   208     1   208 0.98 [subseq from] hypothetical protein CEK25_000031 [Fusarium fujikuroi]
RMZ76933.1/2-210         -            209 Helo_like_N          PF17111.5    210   9.3e-37  136.0   0.0   1   1   1.8e-39     1e-36  135.8   0.0     1   209     1   209     1   209 0.97 [subseq from] hypothetical protein DV737_g4577, partial [Chaetothyriales sp. CBS 132003]
PNP42091.1/2-209         -            208 Helo_like_N          PF17111.5    210   9.8e-37  135.9   8.7   1   1   1.9e-39   1.1e-36  135.8   8.7     1   209     1   208     1   208 0.99 [subseq from] hypothetical protein TGAMA5MH_05772 [Trichoderma gamsii]
XP_024406246.1/2-209     -            208 Helo_like_N          PF17111.5    210   9.8e-37  135.9   8.7   1   1   1.9e-39   1.1e-36  135.8   8.7     1   209     1   208     1   208 0.99 [subseq from] hypothetical protein TGAM01_v202500 [Trichoderma gamsii] >PON28653.1 hypothetical protein TGAM01_v202500 [Trichoderma gamsii]
RBA11112.1/395-602       -            208 Helo_like_N          PF17111.5    210   9.8e-37  135.9   0.0   1   1   1.9e-39   1.1e-36  135.8   0.0     2   210     1   208     1   208 0.98 [subseq from] hypothetical protein FPRO05_04285 [Fusarium proliferatum]
XP_025570956.1/2-202     -            201 Helo_like_N          PF17111.5    210   9.9e-37  135.9   4.4   1   1     2e-39   1.1e-36  135.7   4.4     1   210     1   201     1   201 0.95 [subseq from] hypothetical protein BO80DRAFT_428913 [Aspergillus ibericus CBS 121593] >RAK96628.1 hypothetical protein BO80DRAFT_428913 [Aspergillus ibericus CBS 121593]
XP_008026484.1/2-208     -            207 Helo_like_N          PF17111.5    210   9.9e-37  135.9   5.3   1   1   1.9e-39   1.1e-36  135.7   5.3     1   210     1   207     1   207 0.97 [subseq from] hypothetical protein SETTUDRAFT_110863 [Exserohilum turcica Et28A] >EOA85923.1 hypothetical protein SETTUDRAFT_110863 [Exserohilum turcica Et28A]
OBU00201.2/2-203         -            202 Helo_like_N          PF17111.5    210     1e-36  135.9   6.4   1   1     2e-39   1.1e-36  135.7   6.4     7   210     1   202     1   202 0.99 [subseq from] hypothetical protein VE01_01841 [Pseudogymnoascus verrucosus]
XP_018133933.1/2-203     -            202 Helo_like_N          PF17111.5    210     1e-36  135.9   6.4   1   1     2e-39   1.1e-36  135.7   6.4     7   210     1   202     1   202 0.99 [subseq from] hypothetical protein VE01_01841 [Pseudogymnoascus verrucosus]
KFY76046.1/2-203         -            202 Helo_like_N          PF17111.5    210   1.2e-36  135.6   5.9   1   1   2.4e-39   1.4e-36  135.4   5.9     7   210     1   202     1   202 0.99 [subseq from] hypothetical protein V499_04131 [Pseudogymnoascus sp. VKM F-103] >OBT53734.1 hypothetical protein VE04_06779 [Pseudogymnoascus sp. 24MN13]
RFU26134.1/2-202         -            201 Helo_like_N          PF17111.5    210   1.7e-36  135.2   5.2   1   1   3.3e-39   1.9e-36  135.0   5.2     1   210     1   201     1   201 0.96 [subseq from] hypothetical protein B7463_g10201, partial [Scytalidium lignicola]
TLD07959.1/3-206         -            204 Helo_like_N          PF17111.5    210   1.7e-36  135.1   3.8   1   1   3.3e-39   1.9e-36  135.0   3.8     2   209     1   204     1   204 0.98 [subseq from] hypothetical protein PspLS_12139 [Pyricularia sp. CBS 133598]
KAB8240144.1/2-193       -            192 Helo_like_N          PF17111.5    210   1.7e-36  135.1   2.2   1   1   3.3e-39   1.9e-36  135.0   2.2     1   191     1   191     1   192 0.99 [subseq from] hypothetical protein BDV35DRAFT_374571 [Aspergillus parvisclerotigenus]
KLP01596.1/395-602       -            208 Helo_like_N          PF17111.5    210   1.8e-36  135.0   0.0   1   1   3.5e-39     2e-36  134.9   0.0     2   210     1   208     1   208 0.98 [subseq from] uncharacterized protein Y057_10546 [Fusarium fujikuroi] >QGI57907.1 hypothetical protein CEK27_000032 [Fusarium fujikuroi] >QGI88817.1 hypothetical protein CEK26_000032 [Fusarium fujikuroi]
XP_003172736.1/3-209     -            207 Helo_like_N          PF17111.5    210   2.1e-36  134.9   3.0   1   1     4e-39   2.3e-36  134.7   3.0     2   210     1   207     1   207 0.98 [subseq from] hypothetical protein MGYG_05322 [Nannizzia gypsea CBS 118893] >EFR02325.1 hypothetical protein MGYG_05322 [Nannizzia gypsea CBS 118893]
KUL81713.1/2-202         -            201 Helo_like_N          PF17111.5    210   2.2e-36  134.8   3.5   1   1   4.5e-39   2.6e-36  134.6   3.5     1   210     1   201     1   201 0.96 [subseq from] hypothetical protein ZTR_09517 [Talaromyces verruculosus]
KFY37411.1/1274-1479     -            206 Helo_like_N          PF17111.5    210   2.3e-36  134.7   6.8   1   1   4.4e-39   2.6e-36  134.6   6.8     1   209     1   206     1   206 0.97 [subseq from] hypothetical protein V495_07195 [Pseudogymnoascus sp. VKM F-4514 (FW-929)]
KFY60113.1/1220-1425     -            206 Helo_like_N          PF17111.5    210   2.3e-36  134.7   6.8   1   1   4.4e-39   2.6e-36  134.6   6.8     1   209     1   206     1   206 0.97 [subseq from] hypothetical protein V497_03853 [Pseudogymnoascus sp. VKM F-4516 (FW-969)]
KAE8312440.1/3-208       -            206 Helo_like_N          PF17111.5    210     3e-36  134.3   4.2   1   1   5.8e-39   3.4e-36  134.2   4.2     2   210     1   206     1   206 0.97 [subseq from] hypothetical protein BDV41DRAFT_300693 [Aspergillus transmontanensis]
RBA10204.1/2-210         -            209 Helo_like_N          PF17111.5    210   3.3e-36  134.2   3.2   1   1   6.3e-39   3.6e-36  134.1   3.2     1   209     1   209     1   209 0.99 [subseq from] hypothetical protein FPRO05_06140 [Fusarium proliferatum]
XP_002484451.1/2-202     -            201 Helo_like_N          PF17111.5    210   3.3e-36  134.2   3.9   1   1   6.9e-39   3.9e-36  133.9   3.9     1   210     1   201     1   201 0.96 [subseq from] conserved hypothetical protein [Talaromyces stipitatus ATCC 10500] >EED17217.1 conserved hypothetical protein [Talaromyces stipitatus ATCC 10500]
XP_022385641.1/2-209     -            208 Helo_like_N          PF17111.5    210   3.4e-36  134.2   4.7   1   1   6.5e-39   3.8e-36  134.0   4.7     1   210     1   208     1   208 0.99 [subseq from] hypothetical protein ABOM_009808 [Aspergillus bombycis] >OGM41924.1 hypothetical protein ABOM_009808 [Aspergillus bombycis]
XP_016632411.1/2-203     -            202 Helo_like_N          PF17111.5    210   3.6e-36  134.1   3.5   1   1   7.1e-39   4.1e-36  133.9   3.5     1   210     1   202     1   202 0.94 [subseq from] hypothetical protein Z520_05589 [Fonsecaea multimorphosa CBS 102226] >KIX98288.1 hypothetical protein Z520_05589 [Fonsecaea multimorphosa CBS 102226] >OAL24937.1 hypothetical protein AYO22_05273 [Fonsecaea multimorphosa]
KZL71367.1/3-212         -            210 Helo_like_N          PF17111.5    210   3.8e-36  134.0   2.5   1   1   7.4e-39   4.3e-36  133.8   2.5     2   209     1   210     1   210 0.97 [subseq from] nucleoside phosphorylase domain protein [Colletotrichum tofieldiae]
KEY73243.1/2-210         -            209 Helo_like_N          PF17111.5    210   4.1e-36  133.9   0.4   1   1   7.9e-39   4.5e-36  133.7   0.4     1   209     1   209     1   209 0.98 [subseq from] hypothetical protein S7711_10156 [Stachybotrys chartarum IBT 7711]
CCF33626.1/39-246        -            208 Helo_like_N          PF17111.5    210   4.5e-36  133.8   0.3   1   1   8.6e-39   4.9e-36  133.6   0.3     3   209     2   208     1   208 0.98 [subseq from] hypothetical protein CH063_05782 [Colletotrichum higginsianum]
KZL64020.1/23-231        -            209 Helo_like_N          PF17111.5    210   5.3e-36  133.5   1.1   1   1     1e-38   5.9e-36  133.4   1.1     1   209     1   209     1   209 0.98 [subseq from] hypothetical protein CT0861_00111 [Colletotrichum tofieldiae]
ALQ80847.1/2-210         -            209 Helo_like_N          PF17111.5    210   5.3e-36  133.5   3.6   1   1     1e-38   5.9e-36  133.4   3.6     1   209     1   209     1   209 0.98 [subseq from] putative pathogenicity protein CRX2, partial [Fusarium proliferatum]
RKL20901.1/2-210         -            209 Helo_like_N          PF17111.5    210   5.3e-36  133.5   3.6   1   1     1e-38   5.9e-36  133.4   3.6     1   209     1   209     1   209 0.98 [subseq from] hypothetical protein BFJ72_g14980 [Fusarium proliferatum]
ALQ80850.1/2-210         -            209 Helo_like_N          PF17111.5    210   5.6e-36  133.5   3.5   1   1   1.1e-38   6.2e-36  133.3   3.5     1   209     1   209     1   209 0.99 [subseq from] putative pathogenicity protein CRX2 [Fusarium oxysporum f. sp. cepae] >PCD20259.1 hypothetical protein AU210_016671 [Fusarium oxysporum f. sp. radicis-cucumerinum] >RKK14329.1 hypothetical protein BFJ65_g10894 [Fusarium oxysporum f. sp. cepae] >RKK21544.1 hypothetical protein BFJ67_g17215 [Fusarium oxysporum f. sp. cepae] >RKK23843.1 hypothetical protein BFJ66_g17344 [Fusarium oxysporum f. sp. cepae]
EXL39794.1/2-210         -            209 Helo_like_N          PF17111.5    210   5.6e-36  133.5   3.5   1   1   1.1e-38   6.2e-36  133.3   3.5     1   209     1   209     1   209 0.99 [subseq from] hypothetical protein FOCG_17596 [Fusarium oxysporum f. sp. radicis-lycopersici 26381]
ALQ80848.1/2-210         -            209 Helo_like_N          PF17111.5    210   5.8e-36  133.4   3.2   1   1   1.1e-38   6.5e-36  133.2   3.2     1   209     1   209     1   209 0.99 [subseq from] putative pathogenicity protein CRX2, partial [Fusarium proliferatum]
ALQ80849.1/2-210         -            209 Helo_like_N          PF17111.5    210   5.8e-36  133.4   3.2   1   1   1.1e-38   6.5e-36  133.2   3.2     1   209     1   209     1   209 0.99 [subseq from] putative pathogenicity protein CRX2, partial [Fusarium proliferatum]
KAB8072334.1/2-193       -            192 Helo_like_N          PF17111.5    210   5.9e-36  133.4   5.6   1   1   1.1e-38   6.5e-36  133.2   5.6     1   191     1   191     1   192 0.98 [subseq from] hypothetical protein BDV29DRAFT_177530 [Aspergillus leporis]
OBT75572.1/3-220         -            218 Helo_like_N          PF17111.5    210   6.2e-36  133.3   6.1   1   1   1.2e-38   6.9e-36  133.2   6.1     2   210     1   218     1   218 0.91 [subseq from] hypothetical protein VF21_05832 [Pseudogymnoascus sp. 05NY08]
PZD22954.1/1-231         -            231 Helo_like_N          PF17111.5    210   6.6e-36  133.2  10.2   1   1   1.3e-38   7.4e-36  133.1  10.2     1   210     1   231     1   231 0.92 [subseq from] hypothetical protein A1F96_10685 [Pyrenophora tritici-repentis]
KAE8396896.1/2-193       -            192 Helo_like_N          PF17111.5    210   7.4e-36  133.1   3.8   1   1   1.4e-38   8.1e-36  132.9   3.8     1   191     1   191     1   192 0.99 [subseq from] hypothetical protein BDV37DRAFT_267140 [Aspergillus pseudonomius]
XP_025591814.1/3-208     -            206 Helo_like_N          PF17111.5    210   8.3e-36  132.9   3.4   1   1   1.6e-38   9.3e-36  132.7   3.4     2   206     1   205     1   206 0.96 [subseq from] uncharacterized protein FVRRES_08176 [Fusarium venenatum] >CEI68099.1 unnamed protein product [Fusarium venenatum]
XP_025553893.1/2-202     -            201 Helo_like_N          PF17111.5    210   8.5e-36  132.9   4.1   1   1   1.7e-38   9.6e-36  132.7   4.1     1   210     1   201     1   201 0.95 [subseq from] hypothetical protein BO97DRAFT_385642 [Aspergillus homomorphus CBS 101889] >RAL14739.1 hypothetical protein BO97DRAFT_385642 [Aspergillus homomorphus CBS 101889]
RFU82062.1/2-209         -            208 Helo_like_N          PF17111.5    210   8.9e-36  132.8   5.2   1   1   1.7e-38   9.9e-36  132.6   5.2     1   209     1   208     1   208 0.99 [subseq from] hypothetical protein TARUN_142 [Trichoderma arundinaceum]
PNP75824.1/2-210         -            209 Helo_like_N          PF17111.5    210   9.1e-36  132.8   2.5   1   1   1.8e-38     1e-35  132.6   2.5     1   209     1   209     1   209 0.99 [subseq from] hypothetical protein FNYG_10902 [Fusarium nygamai]
OKO90001.1/2-202         -            201 Helo_like_N          PF17111.5    210   9.6e-36  132.7   2.3   1   1   1.9e-38   1.1e-35  132.5   2.3     1   210     1   201     1   201 0.96 [subseq from] hypothetical protein PENSUB_13542 [Penicillium subrubescens]
KFY67900.1/24-226        -            203 Helo_like_N          PF17111.5    210   1.1e-35  132.5   4.0   1   1   2.1e-38   1.2e-35  132.4   4.0     7   210     2   203     1   203 0.99 [subseq from] hypothetical protein V496_01349 [Pseudogymnoascus sp. VKM F-4515 (FW-2607)] >KFY94755.1 hypothetical protein V498_03741 [Pseudogymnoascus sp. VKM F-4517 (FW-2822)]
KAE8138644.1/2-202       -            201 Helo_like_N          PF17111.5    210   1.1e-35  132.5   3.7   1   1   2.3e-38   1.3e-35  132.3   3.7     1   210     1   201     1   201 0.95 [subseq from] hypothetical protein BDV38DRAFT_244204 [Aspergillus pseudotamarii]
KZL81759.1/2-210         -            209 Helo_like_N          PF17111.5    210   1.1e-35  132.5   1.2   1   1   2.2e-38   1.3e-35  132.3   1.2     1   209     1   209     1   209 0.99 [subseq from] hypothetical protein CI238_12042 [Colletotrichum incanum] >OHW94988.1 hypothetical protein CSPAE12_06361 [Colletotrichum incanum]
KAE8397189.1/2-193       -            192 Helo_like_N          PF17111.5    210   1.1e-35  132.5   3.3   1   1   2.2e-38   1.2e-35  132.3   3.3     1   191     1   191     1   192 0.98 [subseq from] hypothetical protein BDV37DRAFT_266277, partial [Aspergillus pseudonomius]
XP_031090435.1/2-210     -            209 Helo_like_N          PF17111.5    210   1.2e-35  132.3   2.5   1   1   2.4e-38   1.4e-35  132.2   2.5     1   209     1   209     1   209 0.99 [subseq from] uncharacterized protein FPRO_16146 [Fusarium proliferatum ET1] >CZR49942.1 uncharacterized protein FPRO_16146 [Fusarium proliferatum ET1]
KKP06482.1/2-208         -            207 Helo_like_N          PF17111.5    210   1.3e-35  132.3   7.1   1   1   2.4e-38   1.4e-35  132.1   7.1     1   207     1   206     1   207 0.99 [subseq from] hypothetical protein THAR02_01440 [Trichoderma harzianum]
XP_015409809.1/2-208     -            207 Helo_like_N          PF17111.5    210   1.4e-35  132.1   5.6   1   1   2.7e-38   1.6e-35  132.0   5.6     1   210     1   207     1   207 0.97 [subseq from] hypothetical protein ANOM_003678 [Aspergillus nomius NRRL 13137] >KNG88886.1 hypothetical protein ANOM_003678 [Aspergillus nomius NRRL 13137]
KAE8311884.1/2-203       -            202 Helo_like_N          PF17111.5    210   1.5e-35  132.1   1.9   1   1   2.9e-38   1.6e-35  131.9   1.9     1   210     1   202     1   202 0.95 [subseq from] hypothetical protein BDV41DRAFT_540343 [Aspergillus transmontanensis]
RKL09693.1/2-210         -            209 Helo_like_N          PF17111.5    210   1.5e-35  132.0   4.0   1   1     3e-38   1.7e-35  131.9   4.0     1   209     1   209     1   209 0.98 [subseq from] hypothetical protein BFJ70_g16630 [Fusarium oxysporum]
KIM94332.1/7-213         -            207 Helo_like_N          PF17111.5    210   1.6e-35  132.0   1.1   1   1   3.1e-38   1.8e-35  131.8   1.1     2   209     1   207     1   207 0.99 [subseq from] hypothetical protein OIDMADRAFT_34902 [Oidiodendron maius Zn]
EXF73119.1/2-205         -            204 Helo_like_N          PF17111.5    210   1.6e-35  131.9   2.2   1   1   3.2e-38   1.8e-35  131.8   2.2     1   210     1   204     1   204 0.97 [subseq from] hypothetical protein CFIO01_07519 [Colletotrichum fioriniae PJ7]
KAE8441835.1/2-280       -            279 Helo_like_N          PF17111.5    210   1.7e-35  131.9   1.4   1   1   3.4e-38   1.9e-35  131.7   1.4     1   197     1   274     1   279 0.91 [subseq from] hypothetical protein EG329_004288 [Venturia inaequalis]
XP_024770343.1/2-208     -            207 Helo_like_N          PF17111.5    210   1.7e-35  131.9   6.3   1   1   3.3e-38   1.9e-35  131.7   6.3     1   207     1   206     1   207 0.99 [subseq from] hypothetical protein M431DRAFT_123338 [Trichoderma harzianum CBS 226.95] >PKK54835.1 hypothetical protein CI102_531 [Trichoderma harzianum] >PTB50666.1 hypothetical protein M431DRAFT_123338 [Trichoderma harzianum CBS 226.95]
KAE8370608.1/2-202       -            201 Helo_like_N          PF17111.5    210   1.9e-35  131.7   2.8   1   1     4e-38   2.3e-35  131.4   2.8     1   210     1   201     1   201 0.95 [subseq from] hypothetical protein BDV27DRAFT_35470 [Aspergillus caelatus]
KAB8242956.1/2-193       -            192 Helo_like_N          PF17111.5    210     2e-35  131.6   5.0   1   1   3.9e-38   2.2e-35  131.5   5.0     1   191     1   191     1   192 0.99 [subseq from] hypothetical protein BDV35DRAFT_364626, partial [Aspergillus parvisclerotigenus]
XP_013961252.1/2-210     -            209 Helo_like_N          PF17111.5    210   2.1e-35  131.6   8.0   1   1   4.1e-38   2.4e-35  131.4   8.0     1   209     1   209     1   209 0.98 [subseq from] hypothetical protein TRIVIDRAFT_211341 [Trichoderma virens Gv29-8] >EHK27036.1 hypothetical protein TRIVIDRAFT_211341 [Trichoderma virens Gv29-8]
KIW63976.1/2-205         -            204 Helo_like_N          PF17111.5    210   2.6e-35  131.3   0.6   1   1   5.1e-38   2.9e-35  131.1   0.6     1   210     1   204     1   204 0.93 [subseq from] hypothetical protein PV04_08936 [Phialophora americana]
RBA11041.1/2-210         -            209 Helo_like_N          PF17111.5    210   3.1e-35  131.0   2.7   1   1     6e-38   3.5e-35  130.9   2.7     1   209     1   209     1   209 0.99 [subseq from] hypothetical protein FPRO05_14271 [Fusarium proliferatum]
XP_018036572.1/2-200     -            199 Helo_like_N          PF17111.5    210   3.2e-35  131.0   0.2   1   1   6.7e-38   3.9e-35  130.7   0.2     1   210     1   199     1   199 0.96 [subseq from] hypothetical protein CC84DRAFT_1217468 [Paraphaeosphaeria sporulosa] >OAG06207.1 hypothetical protein CC84DRAFT_1217468 [Paraphaeosphaeria sporulosa]
KJZ69222.1/2-207         -            206 Helo_like_N          PF17111.5    210   3.3e-35  130.9   0.0   1   1   6.4e-38   3.7e-35  130.8   0.0     1   210     1   206     1   206 0.97 [subseq from] hypothetical protein HIM_11385 [Hirsutella minnesotensis 3608]
EWZ30284.1/3-209         -            207 Helo_like_N          PF17111.5    210   3.3e-35  130.9   3.6   1   1   6.4e-38   3.7e-35  130.8   3.6     2   207     1   206     1   207 0.96 [subseq from] hypothetical protein FOZG_16444 [Fusarium oxysporum Fo47] >EXL54388.1 hypothetical protein FOCG_05261 [Fusarium oxysporum f. sp. radicis-lycopersici 26381]
OPB40357.1/2-208         -            207 Helo_like_N          PF17111.5    210   3.4e-35  130.9   6.3   1   1   6.5e-38   3.8e-35  130.7   6.3     1   207     1   206     1   207 0.99 [subseq from] hypothetical protein A0O28_0004360 [Trichoderma guizhouense]
EWZ83156.1/2-211         -            210 Helo_like_N          PF17111.5    210   3.5e-35  130.9   2.3   1   1   6.8e-38   3.9e-35  130.7   2.3     1   210     1   210     1   210 0.99 [subseq from] hypothetical protein FOWG_13087 [Fusarium oxysporum f. sp. lycopersici MN25]
CEJ59057.1/2-202         -            201 Helo_like_N          PF17111.5    210   3.5e-35  130.9   1.5   1   1   7.1e-38   4.1e-35  130.6   1.5     1   210     1   201     1   201 0.96 [subseq from] hypothetical protein PMG11_07693 [Penicillium brasilianum]
PYH91108.1/3-202         -            200 Helo_like_N          PF17111.5    210   3.5e-35  130.8   3.9   1   1   6.9e-38     4e-35  130.7   3.9     3   210     2   200     1   200 0.95 [subseq from] hypothetical protein BO71DRAFT_452329 [Aspergillus ellipticus CBS 707.79]
OLN97070.1/2-210         -            209 Helo_like_N          PF17111.5    210   3.7e-35  130.8   1.1   1   1   7.2e-38   4.2e-35  130.6   1.1     1   209     1   209     1   209 0.98 [subseq from] hypothetical protein CCHL11_02127 [Colletotrichum chlorophyti]
RYN76416.1/1-231         -            231 Helo_like_N          PF17111.5    210     4e-35  130.7   8.9   1   1   7.9e-38   4.5e-35  130.5   8.9     1   210     1   231     1   231 0.92 [subseq from] hypothetical protein AA0119_g13577 [Alternaria tenuissima]
OPB43300.1/1-299         -            299 Helo_like_N          PF17111.5    210     4e-35  130.7   7.0   1   1   1.9e-37   1.1e-34  129.2   7.0     1   191     1   296     1   299 0.87 [subseq from] hypothetical protein A0O28_0104910 [Trichoderma guizhouense]
XP_015412250.1/7-207     -            201 Helo_like_N          PF17111.5    210     4e-35  130.7   2.7   1   1   7.8e-38   4.5e-35  130.5   2.7    10   210     2   201     1   201 0.98 [subseq from] hypothetical protein ANOM_000456 [Aspergillus nomius NRRL 13137] >KNG91327.1 hypothetical protein ANOM_000456 [Aspergillus nomius NRRL 13137]
ELA25410.1/2-211         -            210 Helo_like_N          PF17111.5    210   4.3e-35  130.6   1.5   1   1   8.6e-38     5e-35  130.4   1.5     1   209     1   210     1   210 0.96 [subseq from] hypothetical protein CGGC5_13410 [Colletotrichum fructicola Nara gc5]
XP_007739962.1/2-203     -            202 Helo_like_N          PF17111.5    210   4.4e-35  130.5   3.3   1   1   8.7e-38     5e-35  130.3   3.3     1   210     1   202     1   202 0.95 [subseq from] hypothetical protein A1O5_01153 [Cladophialophora psammophila CBS 110553] >EXJ76645.1 hypothetical protein A1O5_01153 [Cladophialophora psammophila CBS 110553]
KAE8422383.1/2-202       -            201 Helo_like_N          PF17111.5    210   4.4e-35  130.5   2.0   1   1   9.5e-38   5.5e-35  130.2   2.0     1   210     1   201     1   201 0.95 [subseq from] hypothetical protein BDV36DRAFT_231608 [Aspergillus pseudocaelatus]
CEL04960.1/1-201         -            201 Helo_like_N          PF17111.5    210   4.5e-35  130.5   0.5   1   1   8.9e-38   5.1e-35  130.3   0.5     1   210     1   201     1   201 0.97 [subseq from] hypothetical protein ASPCAL06083 [Aspergillus calidoustus]
RYN82212.1/1-231         -            231 Helo_like_N          PF17111.5    210   4.6e-35  130.5  10.8   1   1   9.4e-38   5.4e-35  130.2  10.8     1   210     1   231     1   231 0.91 [subseq from] hypothetical protein AA0119_g13442 [Alternaria tenuissima] >RYO00276.1 hypothetical protein AA0121_g13410 [Alternaria tenuissima]
KKO96527.1/1-298         -            298 Helo_like_N          PF17111.5    210   4.8e-35  130.4   5.1   1   1   1.9e-37   1.1e-34  129.3   5.1     1   191     1   296     1   298 0.88 [subseq from] hypothetical protein THAR02_11369 [Trichoderma harzianum]
OQD93378.1/2-202         -            201 Helo_like_N          PF17111.5    210   5.1e-35  130.3   2.2   1   1     1e-37   5.8e-35  130.1   2.2     1   210     1   201     1   201 0.96 [subseq from] hypothetical protein PENSOL_c033G08018 [Penicillium solitum]
KAE8373861.1/2-202       -            201 Helo_like_N          PF17111.5    210   5.3e-35  130.3   6.8   1   1     1e-37     6e-35  130.1   6.8     1   210     1   201     1   201 0.96 [subseq from] hypothetical protein BDV26DRAFT_271021 [Aspergillus bertholletius]
SCO89035.1/3-208         -            206 Helo_like_N          PF17111.5    210   5.4e-35  130.2   3.4   1   1   1.1e-37   6.1e-35  130.1   3.4     2   206     1   205     1   206 0.96 [subseq from] uncharacterized protein FRV6_13163 [Fusarium oxysporum]
OQE09701.1/220-428       -            209 Helo_like_N          PF17111.5    210   5.8e-35  130.1   0.1   1   1   1.1e-37   6.5e-35  130.0   0.1     1   210     1   209     1   209 0.98 [subseq from] hypothetical protein PENFLA_c102G05713 [Penicillium flavigenum]
RTE84016.1/28-201        -            174 Helo_like_N          PF17111.5    210   6.5e-35  130.0   0.2   1   1   1.2e-37   7.2e-35  129.8   0.2     1   170     1   173     1   174 0.96 [subseq from] hypothetical protein BHE90_001399 [Fusarium euwallaceae]
XP_014539464.1/2-202     -            201 Helo_like_N          PF17111.5    210   6.7e-35  129.9   3.8   1   1   1.3e-37   7.6e-35  129.8   3.8     1   210     1   201     1   201 0.96 [subseq from] hypothetical protein MBR_10468, partial [Metarhizium brunneum ARSEF 3297] >KID60051.1 hypothetical protein MBR_10468, partial [Metarhizium brunneum ARSEF 3297]
EGU81515.1/3-208         -            206 Helo_like_N          PF17111.5    210   6.8e-35  129.9   3.9   1   1   1.3e-37   7.6e-35  129.8   3.9     2   206     1   205     1   206 0.96 [subseq from] hypothetical protein FOXB_07965 [Fusarium oxysporum Fo5176]
EXL69895.1/3-208         -            206 Helo_like_N          PF17111.5    210   6.8e-35  129.9   3.9   1   1   1.3e-37   7.6e-35  129.8   3.9     2   206     1   205     1   206 0.96 [subseq from] hypothetical protein FOPG_14197 [Fusarium oxysporum f. sp. conglutinans race 2 54008]
RYN59487.1/2-200         -            199 Helo_like_N          PF17111.5    210   7.1e-35  129.8   0.1   1   1   1.5e-37   8.5e-35  129.6   0.1     1   210     1   199     1   199 0.95 [subseq from] hypothetical protein AA0117_g13118 [Alternaria alternata] >RYN85198.1 hypothetical protein AA0119_g13310 [Alternaria tenuissima] >RYO00707.1 hypothetical protein AA0121_g13349 [Alternaria tenuissima] >RYO45115.1 hypothetical protein AA0116_g13456 [Alternaria tenuissima]
PNP55469.1/1-297         -            297 Helo_like_N          PF17111.5    210   7.3e-35  129.8   3.6   1   1   2.5e-37   1.4e-34  128.9   3.6     1   193     1   295     1   297 0.87 [subseq from] hypothetical protein THARTR1_04299 [Trichoderma harzianum]
KXH59533.1/2-205         -            204 Helo_like_N          PF17111.5    210   7.6e-35  129.7   0.6   1   1   1.5e-37   8.5e-35  129.6   0.6     1   210     1   204     1   204 0.97 [subseq from] hypothetical protein CSAL01_06622 [Colletotrichum salicis]
XP_007693911.1/3-215     -            213 Helo_like_N          PF17111.5    210   7.7e-35  129.7   7.2   1   1   1.5e-37   8.5e-35  129.6   7.2     2   201     1   205     1   213 0.89 [subseq from] hypothetical protein COCMIDRAFT_10342 [Bipolaris oryzae ATCC 44560] >EUC39572.1 hypothetical protein COCMIDRAFT_10342 [Bipolaris oryzae ATCC 44560]
EPS26182.1/2-214         -            213 Helo_like_N          PF17111.5    210   7.9e-35  129.7   7.3   1   1   1.5e-37   8.8e-35  129.5   7.3     1   210     1   213     1   213 0.97 [subseq from] hypothetical protein PDE_01118 [Penicillium oxalicum 114-2]
RAO70465.1/2-202         -            201 Helo_like_N          PF17111.5    210     8e-35  129.7   2.3   1   1   1.6e-37   9.5e-35  129.4   2.3     1   210     1   201     1   201 0.96 [subseq from] hypothetical protein BHQ10_006477 [Talaromyces amestolkiae]
KAB8256645.1/2-208       -            207 Helo_like_N          PF17111.5    210   8.2e-35  129.6   6.8   1   1   1.6e-37   9.1e-35  129.5   6.8     1   210     1   207     1   207 0.97 [subseq from] hypothetical protein BDV32DRAFT_128659 [Aspergillus nomius]
KXH38111.1/2-205         -            204 Helo_like_N          PF17111.5    210     1e-34  129.3   0.6   1   1     2e-37   1.1e-34  129.2   0.6     1   210     1   204     1   204 0.97 [subseq from] hypothetical protein CNYM01_13637 [Colletotrichum nymphaeae SA-01]
XP_002558476.1/119-327   -            209 Helo_like_N          PF17111.5    210   1.1e-34  129.2   0.2   1   1   2.1e-37   1.2e-34  129.1   0.2     1   210     1   209     1   209 0.98 [subseq from] Pc13g00230 [Penicillium rubens Wisconsin 54-1255] >CAP91092.1 Pc13g00230 [Penicillium rubens Wisconsin 54-1255] >KZN92351.1 hypothetical protein EN45_025050 [Penicillium chrysogenum]
KAB8211575.1/2-203       -            202 Helo_like_N          PF17111.5    210   1.3e-34  129.0   0.8   1   1   2.5e-37   1.4e-34  128.8   0.8     1   210     1   202     1   202 0.95 [subseq from] hypothetical protein BDV34DRAFT_86618 [Aspergillus parasiticus]
KAE8399020.1/2-208       -            207 Helo_like_N          PF17111.5    210   1.3e-34  129.0   5.8   1   1   2.4e-37   1.4e-34  128.9   5.8     1   210     1   207     1   207 0.97 [subseq from] hypothetical protein BDV37DRAFT_288015 [Aspergillus pseudonomius]
TVY65492.1/3-209         -            207 Helo_like_N          PF17111.5    210   1.3e-34  129.0   3.3   1   1   2.5e-37   1.4e-34  128.8   3.3     2   207     1   206     1   207 0.96 [subseq from] hypothetical protein Focb16_v015517 [Fusarium oxysporum f. sp. cubense]
XP_014550607.1/2-208     -            207 Helo_like_N          PF17111.5    210   1.3e-34  129.0   3.3   1   1   2.6e-37   1.5e-34  128.8   3.3     1   210     1   207     1   207 0.97 [subseq from] hypothetical protein COCVIDRAFT_31696 [Bipolaris victoriae FI3] >EUN21033.1 hypothetical protein COCVIDRAFT_31696 [Bipolaris victoriae FI3]
XP_029744576.1/3-206     -            204 Helo_like_N          PF17111.5    210   1.3e-34  129.0   5.9   1   1   2.6e-37   1.5e-34  128.8   5.9     2   209     1   204     1   204 0.98 [subseq from] uncharacterized protein PpBr36_09143 [Pyricularia pennisetigena] >TLS21726.1 hypothetical protein PpBr36_09143 [Pyricularia pennisetigena]
XP_016589529.1/1-225     -            225 Helo_like_N          PF17111.5    210   1.3e-34  128.9   0.2   1   1   2.7e-37   1.6e-34  128.7   0.2     1   210     1   225     1   225 0.90 [subseq from] hypothetical protein SPSK_01752 [Sporothrix schenckii 1099-18] >KJR86853.1 hypothetical protein SPSK_01752 [Sporothrix schenckii 1099-18]
ENH70072.1/3-208         -            206 Helo_like_N          PF17111.5    210   1.4e-34  128.9   3.8   1   1   2.7e-37   1.5e-34  128.8   3.8     2   206     1   205     1   206 0.96 [subseq from] hypothetical protein FOC1_g10002382 [Fusarium oxysporum f. sp. cubense race 1] >EXK79109.1 hypothetical protein FOQG_16271 [Fusarium oxysporum f. sp. raphani 54005] >EXM18736.1 hypothetical protein FOTG_13262 [Fusarium oxysporum f. sp. vasinfectum 25433]
EXA36942.1/3-208         -            206 Helo_like_N          PF17111.5    210   1.4e-34  128.9   3.8   1   1   2.7e-37   1.5e-34  128.8   3.8     2   206     1   205     1   206 0.96 [subseq from] hypothetical protein FOVG_11253 [Fusarium oxysporum f. sp. pisi HDV247]
XP_016617305.1/2-203     -            202 Helo_like_N          PF17111.5    210   1.4e-34  128.9   3.4   1   1   2.7e-37   1.6e-34  128.7   3.4     1   210     1   202     1   202 0.94 [subseq from] hypothetical protein Z519_08419 [Cladophialophora bantiana CBS 173.52] >KIW90636.1 hypothetical protein Z519_08419 [Cladophialophora bantiana CBS 173.52]
OOF95205.1/2-202         -            201 Helo_like_N          PF17111.5    210   1.4e-34  128.9   1.8   1   1   2.8e-37   1.6e-34  128.7   1.8     1   210     1   201     1   201 0.95 [subseq from] hypothetical protein ASPCADRAFT_169601 [Aspergillus carbonarius ITEM 5010]
KFY17277.1/4-207         -            204 Helo_like_N          PF17111.5    210   1.5e-34  128.8   4.0   1   1   2.8e-37   1.6e-34  128.7   4.0     3   209     1   204     1   204 0.97 [subseq from] hypothetical protein V491_05045 [Pseudogymnoascus sp. VKM F-3775]
KAE8168544.1/2-202       -            201 Helo_like_N          PF17111.5    210   1.5e-34  128.7   1.6   1   1   3.2e-37   1.8e-34  128.5   1.6     1   210     1   201     1   201 0.95 [subseq from] hypothetical protein BDV40DRAFT_251069 [Aspergillus tamarii]
XP_007718815.1/2-208     -            207 Helo_like_N          PF17111.5    210   1.6e-34  128.7   3.5   1   1   3.2e-37   1.8e-34  128.5   3.5     1   210     1   207     1   207 0.97 [subseq from] hypothetical protein COCCADRAFT_113123 [Bipolaris zeicola 26-R-13] >EUC26880.1 hypothetical protein COCCADRAFT_113123 [Bipolaris zeicola 26-R-13]
RYP42956.1/2-202         -            201 Helo_like_N          PF17111.5    210   1.7e-34  128.6   5.0   1   1   3.3e-37   1.9e-34  128.5   5.0     1   210     1   201     1   201 0.97 [subseq from] hypothetical protein DL768_010164 [Monosporascus sp. mg162]
QBZ58569.1/3-205         -            203 Helo_like_N          PF17111.5    210   1.7e-34  128.6   3.2   1   1   3.2e-37   1.9e-34  128.5   3.2     2   207     1   202     1   203 0.98 [subseq from] hypothetical protein PoMZ_03524 [Pyricularia oryzae]
RKK12708.1/3-209         -            207 Helo_like_N          PF17111.5    210   1.7e-34  128.6   4.3   1   1   3.3e-37   1.9e-34  128.5   4.3     2   207     1   206     1   207 0.96 [subseq from] hypothetical protein BFJ65_g11970 [Fusarium oxysporum f. sp. cepae]
RKK47964.1/3-209         -            207 Helo_like_N          PF17111.5    210   1.7e-34  128.6   4.3   1   1   3.3e-37   1.9e-34  128.5   4.3     2   207     1   206     1   207 0.96 [subseq from] hypothetical protein BFJ67_g7513 [Fusarium oxysporum f. sp. cepae] >RKK55623.1 hypothetical protein BFJ66_g3937 [Fusarium oxysporum f. sp. cepae]
RKL49036.1/3-209         -            207 Helo_like_N          PF17111.5    210   1.7e-34  128.6   4.3   1   1   3.3e-37   1.9e-34  128.5   4.3     2   207     1   206     1   207 0.96 [subseq from] hypothetical protein BFJ70_g1970 [Fusarium oxysporum]
KJK65619.1/2-203         -            202 Helo_like_N          PF17111.5    210   1.8e-34  128.5   0.9   1   1   3.5e-37     2e-34  128.4   0.9     1   210     1   202     1   202 0.95 [subseq from] hypothetical protein P875_00010124 [Aspergillus parasiticus SU-1]
RKK70568.1/3-208         -            206 Helo_like_N          PF17111.5    210   1.8e-34  128.5   3.6   1   1   3.5e-37     2e-34  128.3   3.6     2   206     1   205     1   206 0.96 [subseq from] hypothetical protein BFJ69_g11734 [Fusarium oxysporum]
RMJ06668.1/2-175         -            174 Helo_like_N          PF17111.5    210   1.9e-34  128.5   0.1   1   1   3.6e-37   2.1e-34  128.3   0.1     1   170     1   173     1   174 0.96 [subseq from] hypothetical protein CDV36_013741 [Fusarium sp. AF-12]
RKL03848.1/3-209         -            207 Helo_like_N          PF17111.5    210   1.9e-34  128.4   3.5   1   1   3.7e-37   2.1e-34  128.3   3.5     2   207     1   206     1   207 0.96 [subseq from] hypothetical protein BFJ71_g3818 [Fusarium oxysporum]
RYC96176.1/3-209         -            207 Helo_like_N          PF17111.5    210   2.1e-34  128.3   4.6   1   1   4.1e-37   2.4e-34  128.1   4.6     2   207     1   206     1   207 0.96 [subseq from] hypothetical protein BFJ63_vAg1050 [Fusarium oxysporum f. sp. narcissi]
XP_007703513.1/3-209     -            207 Helo_like_N          PF17111.5    210   2.1e-34  128.3   7.1   1   1   4.1e-37   2.3e-34  128.1   7.1     2   193     1   198     1   207 0.90 [subseq from] hypothetical protein COCSADRAFT_192976 [Bipolaris sorokiniana ND90Pr] >EMD61217.1 hypothetical protein COCSADRAFT_192976 [Bipolaris sorokiniana ND90Pr]
KIM98314.1/2-202         -            201 Helo_like_N          PF17111.5    210   2.2e-34  128.3   3.5   1   1   4.3e-37   2.5e-34  128.1   3.5     1   210     1   201     1   201 0.96 [subseq from] hypothetical protein OIDMADRAFT_128322 [Oidiodendron maius Zn]
KAB8240244.1/2-203       -            202 Helo_like_N          PF17111.5    210   2.4e-34  128.1   1.3   1   1   4.9e-37   2.8e-34  127.9   1.3     1   210     1   202     1   202 0.95 [subseq from] hypothetical protein BDV35DRAFT_138466 [Aspergillus parvisclerotigenus]
KOC07418.1/2-203         -            202 Helo_like_N          PF17111.5    210   2.4e-34  128.1   1.3   1   1   4.9e-37   2.8e-34  127.9   1.3     1   210     1   202     1   202 0.95 [subseq from] hypothetical protein AFLA70_31g005110 [Aspergillus flavus AF70]
XP_002373935.1/2-203     -            202 Helo_like_N          PF17111.5    210   2.4e-34  128.1   1.3   1   1   4.9e-37   2.8e-34  127.9   1.3     1   210     1   202     1   202 0.95 [subseq from] conserved hypothetical protein [Aspergillus flavus NRRL3357] >EED55153.1 conserved hypothetical protein [Aspergillus flavus NRRL3357] >RMZ37459.1 hypothetical protein CA14_011615 [Aspergillus flavus]
KAE8322400.1/2-203       -            202 Helo_like_N          PF17111.5    210   2.5e-34  128.1   0.4   1   1   5.1e-37   2.9e-34  127.8   0.4     1   210     1   202     1   202 0.95 [subseq from] hypothetical protein BDV39DRAFT_154484 [Aspergillus sergii]
XP_031033330.1/3-209     -            207 Helo_like_N          PF17111.5    210   2.5e-34  128.1   3.5   1   1   4.9e-37   2.8e-34  127.9   3.5     2   207     1   206     1   207 0.96 [subseq from] uncharacterized protein FOYG_11870 [Fusarium oxysporum NRRL 32931] >EWY84412.1 hypothetical protein FOYG_11870 [Fusarium oxysporum NRRL 32931]
GAO90478.1/2-202         -            201 Helo_like_N          PF17111.5    210   2.7e-34  127.9   0.2   1   1   5.4e-37   3.1e-34  127.8   0.2     1   210     1   201     1   201 0.96 [subseq from] hypothetical protein AUD_9438 [Aspergillus udagawae]
XP_018258371.1/3-209     -            207 Helo_like_N          PF17111.5    210   2.9e-34  127.9   3.5   1   1   5.6e-37   3.2e-34  127.7   3.5     2   207     1   206     1   207 0.96 [subseq from] hypothetical protein FOXG_22799 [Fusarium oxysporum f. sp. lycopersici 4287] >EXK34505.1 hypothetical protein FOMG_09897 [Fusarium oxysporum f. sp. melonis 26406] >KNB20326.1 hypothetical protein FOXG_22799 [Fusarium oxysporum f. sp. lycopersici 4287]
PCD28629.1/3-209         -            207 Helo_like_N          PF17111.5    210     3e-34  127.8   3.3   1   1   5.9e-37   3.4e-34  127.6   3.3     2   207     1   206     1   207 0.96 [subseq from] hypothetical protein AU210_011187 [Fusarium oxysporum f. sp. radicis-cucumerinum]
CVK96117.1/3-209         -            207 Helo_like_N          PF17111.5    210   3.1e-34  127.7   5.0   1   1   6.1e-37   3.5e-34  127.6   5.0     2   207     1   206     1   207 0.96 [subseq from] uncharacterized protein FPRN_12155 [Fusarium proliferatum]
XP_023435283.1/3-209     -            207 Helo_like_N          PF17111.5    210   3.1e-34  127.7   5.0   1   1   6.1e-37   3.5e-34  127.6   5.0     2   207     1   206     1   207 0.96 [subseq from] uncharacterized protein FFUJ_10115 [Fusarium fujikuroi IMI 58289] >CCT73205.1 uncharacterized protein FFUJ_10115 [Fusarium fujikuroi IMI 58289] >SCO16305.1 uncharacterized protein FFM5_11213 [Fusarium fujikuroi]
XP_031088638.1/3-209     -            207 Helo_like_N          PF17111.5    210   3.1e-34  127.7   5.0   1   1   6.1e-37   3.5e-34  127.6   5.0     2   207     1   206     1   207 0.96 [subseq from] uncharacterized protein FPRO_12715 [Fusarium proliferatum ET1] >CZR48105.1 uncharacterized protein FPRO_12715 [Fusarium proliferatum ET1]
ORY62628.1/2-202         -            201 Helo_like_N          PF17111.5    210   3.1e-34  127.7   3.5   1   1   6.2e-37   3.6e-34  127.6   3.5     1   210     1   201     1   201 0.97 [subseq from] hypothetical protein BCR38DRAFT_372645 [Pseudomassariella vexata]
RYN59483.1/2-208         -            207 Helo_like_N          PF17111.5    210   3.3e-34  127.6   0.5   1   1   6.6e-37   3.8e-34  127.5   0.5     1   210     1   207     1   207 0.97 [subseq from] hypothetical protein AA0117_g13119 [Alternaria alternata] >RYN85199.1 hypothetical protein AA0119_g13309 [Alternaria tenuissima] >RYO00706.1 hypothetical protein AA0121_g13350 [Alternaria tenuissima] >RYO45112.1 hypothetical protein AA0116_g13457 [Alternaria tenuissima]
KFY14827.1/5-202         -            198 Helo_like_N          PF17111.5    210   3.4e-34  127.6   4.8   1   1   6.5e-37   3.7e-34  127.5   4.8    13   210     3   198     1   198 0.98 [subseq from] hypothetical protein V491_05895 [Pseudogymnoascus sp. VKM F-3775]
KAB8220071.1/2-203       -            202 Helo_like_N          PF17111.5    210   3.4e-34  127.6   2.2   1   1   6.7e-37   3.9e-34  127.4   2.2     1   210     1   202     1   202 0.95 [subseq from] hypothetical protein BDV33DRAFT_101065 [Aspergillus novoparasiticus]
THV73224.1/3-188         -            186 Helo_like_N          PF17111.5    210   3.7e-34  127.5   3.0   1   1     7e-37     4e-34  127.4   3.0     2   193     1   185     1   186 0.96 [subseq from] hypothetical protein D6D29_09178 [Aureobasidium pullulans]
XP_022391561.1/2-202     -            201 Helo_like_N          PF17111.5    210     4e-34  127.4   3.0   1   1     8e-37   4.6e-34  127.2   3.0     1   210     1   201     1   201 0.95 [subseq from] hypothetical protein ABOM_003287 [Aspergillus bombycis] >OGM47844.1 hypothetical protein ABOM_003287 [Aspergillus bombycis]
RSM16154.1/2-175         -            174 Helo_like_N          PF17111.5    210   4.1e-34  127.4   0.1   1   1   7.9e-37   4.6e-34  127.2   0.1     1   170     1   173     1   174 0.96 [subseq from] hypothetical protein CDV31_004617 [Fusarium ambrosium]
RBA19755.1/3-209         -            207 Helo_like_N          PF17111.5    210   4.6e-34  127.2   5.2   1   1     9e-37   5.2e-34  127.0   5.2     2   207     1   206     1   207 0.96 [subseq from] hypothetical protein FPRO05_09055 [Fusarium proliferatum]
KIM98300.1/2-214         -            213 Helo_like_N          PF17111.5    210   4.7e-34  127.2   0.1   1   1   9.3e-37   5.4e-34  127.0   0.1     1   210     1   213     1   213 0.94 [subseq from] hypothetical protein OIDMADRAFT_43357 [Oidiodendron maius Zn]
XP_030976280.1/128-332   -            205 Helo_like_N          PF17111.5    210   5.1e-34  127.1   7.4   1   1   9.8e-37   5.6e-34  126.9   7.4     4   209     1   205     1   205 0.99 [subseq from] uncharacterized protein PgNI_12347 [Pyricularia grisea] >TLD03413.1 hypothetical protein PgNI_12347 [Pyricularia grisea]
THX96754.1/3-188         -            186 Helo_like_N          PF17111.5    210   5.1e-34  127.0   3.0   1   1   9.8e-37   5.6e-34  126.9   3.0     2   193     1   185     1   186 0.96 [subseq from] hypothetical protein D6D03_08629 [Aureobasidium pullulans]
THZ91946.1/25-210        -            186 Helo_like_N          PF17111.5    210   5.1e-34  127.0   3.0   1   1   9.8e-37   5.6e-34  126.9   3.0     2   193     1   185     1   186 0.96 [subseq from] hypothetical protein D6C82_09678 [Aureobasidium pullulans]
RAQ66299.1/2-203         -            202 Helo_like_N          PF17111.5    210   5.2e-34  127.0   1.0   1   1   1.1e-36   6.2e-34  126.8   1.0     1   210     1   202     1   202 0.95 [subseq from] hypothetical protein COH20_002628 [Aspergillus flavus] >RAQ66518.1 hypothetical protein COH21_006476 [Aspergillus flavus]
RKL39933.1/3-209         -            207 Helo_like_N          PF17111.5    210   5.5e-34  126.9   4.0   1   1   1.1e-36   6.2e-34  126.8   4.0     2   207     1   206     1   207 0.97 [subseq from] hypothetical protein BFJ72_g6662 [Fusarium proliferatum]
RSL53008.1/2-175         -            174 Helo_like_N          PF17111.5    210   6.1e-34  126.8   0.1   1   1   1.2e-36   6.7e-34  126.7   0.1     1   170     1   173     1   174 0.95 [subseq from] hypothetical protein CEP54_010609 [Fusarium sp. AF-8]
KAE8344847.1/2-203       -            202 Helo_like_N          PF17111.5    210   6.1e-34  126.8   1.5   1   1   1.2e-36     7e-34  126.6   1.5     1   210     1   202     1   202 0.95 [subseq from] hypothetical protein BDV24DRAFT_10062 [Aspergillus arachidicola]
PIG89387.1/2-203         -            202 Helo_like_N          PF17111.5    210   6.1e-34  126.8   1.5   1   1   1.2e-36     7e-34  126.6   1.5     1   210     1   202     1   202 0.95 [subseq from] hypothetical protein AARAC_003844 [Aspergillus arachidicola]
CVK99244.1/2-210         -            209 Helo_like_N          PF17111.5    210   6.3e-34  126.8   2.9   1   1   1.2e-36     7e-34  126.6   2.9     1   209     1   209     1   209 0.99 [subseq from] uncharacterized protein FMAN_02123 [Fusarium mangiferae]
RSL89571.1/2-175         -            174 Helo_like_N          PF17111.5    210   6.3e-34  126.8   0.1   1   1   1.2e-36     7e-34  126.6   0.1     1   170     1   173     1   174 0.95 [subseq from] hypothetical protein CEP51_001115 [Fusarium sp. AF-3]
RSL83316.1/2-175         -            174 Helo_like_N          PF17111.5    210   6.4e-34  126.7   0.1   1   1   1.2e-36   7.1e-34  126.6   0.1     1   170     1   173     1   174 0.96 [subseq from] hypothetical protein CEP52_016748 [Fusarium sp. AF-4]
ORY16265.1/2-200         -            199 Helo_like_N          PF17111.5    210   6.8e-34  126.6   1.2   1   1   1.4e-36   8.1e-34  126.4   1.2     1   210     1   199     1   199 0.96 [subseq from] hypothetical protein BCR34DRAFT_476557 [Clohesyomyces aquaticus]
RYO78692.1/1-151         -            151 Helo_like_N          PF17111.5    210     7e-34  126.6   3.2   1   1   1.4e-36   7.8e-34  126.5   3.2     1   149     1   150     1   151 0.93 [subseq from] hypothetical protein DL762_008569 [Monosporascus cannonballus]
RYO90009.1/1-151         -            151 Helo_like_N          PF17111.5    210     7e-34  126.6   3.2   1   1   1.4e-36   7.8e-34  126.5   3.2     1   149     1   150     1   151 0.93 [subseq from] hypothetical protein DL763_005461 [Monosporascus cannonballus]
RYP12095.1/1-151         -            151 Helo_like_N          PF17111.5    210     7e-34  126.6   3.2   1   1   1.4e-36   7.8e-34  126.5   3.2     1   149     1   150     1   151 0.93 [subseq from] hypothetical protein DL766_009992 [Monosporascus sp. MC13-8B]
TQV90532.1/2-210         -            209 Helo_like_N          PF17111.5    210   7.1e-34  126.6   4.2   1   1   1.4e-36   7.9e-34  126.4   4.2     1   209     1   209     1   209 0.98 [subseq from] hypothetical protein IF1G_10855 [Cordyceps javanica] >TQW01905.1 hypothetical protein IF2G_10618 [Cordyceps javanica]
RGP78328.1/3-212         -            210 Helo_like_N          PF17111.5    210   7.7e-34  126.5   3.3   1   1   1.5e-36   8.7e-34  126.3   3.3     2   203     1   207     1   210 0.96 [subseq from] hypothetical protein FLONG3_3464 [Fusarium longipes]
EWZ97179.1/3-209         -            207 Helo_like_N          PF17111.5    210   7.8e-34  126.4   3.8   1   1   1.5e-36   8.7e-34  126.3   3.8     2   207     1   206     1   207 0.96 [subseq from] hypothetical protein FOWG_04375 [Fusarium oxysporum f. sp. lycopersici MN25]
SCO50276.1/2-200         -            199 Helo_like_N          PF17111.5    210   8.2e-34  126.4   0.6   1   1   1.6e-36     9e-34  126.2   0.6     1   189     1   196     1   199 0.92 [subseq from] uncharacterized protein FFMR_10224 [Fusarium fujikuroi]
THW56534.1/3-188         -            186 Helo_like_N          PF17111.5    210   8.3e-34  126.4   1.7   1   1   1.6e-36   9.2e-34  126.2   1.7     2   193     1   185     1   186 0.96 [subseq from] hypothetical protein D6D20_08648 [Aureobasidium pullulans]
KLO80966.1/3-209         -            207 Helo_like_N          PF17111.5    210   8.3e-34  126.4   4.6   1   1   1.6e-36   9.3e-34  126.2   4.6     2   207     1   206     1   207 0.96 [subseq from] uncharacterized protein LW93_9214 [Fusarium fujikuroi]
GAM37077.1/2-174         -            173 Helo_like_N          PF17111.5    210   8.7e-34  126.3   0.9   1   1   1.9e-36   1.1e-33  126.0   0.9     1   175     1   170     1   171 0.97 [subseq from] hypothetical protein TCE0_022f06680 [Talaromyces cellulolyticus]
PCG89602.1/2-174         -            173 Helo_like_N          PF17111.5    210   8.7e-34  126.3   0.9   1   1   1.9e-36   1.1e-33  126.0   0.9     1   175     1   170     1   171 0.97 [subseq from] hypothetical protein PENOC_105870 [Penicillium sp. 'occitanis'] >PCH05867.1 Hypothetical protein PENO1_020580 [Penicillium sp. 'occitanis']
XP_001541299.1/2-198     -            197 Helo_like_N          PF17111.5    210   8.8e-34  126.3   0.0   1   1   2.2e-36   1.2e-33  125.8   0.0     1   210     1   197     1   197 0.98 [subseq from] predicted protein [Histoplasma capsulatum NAm1] >EDN06866.1 predicted protein [Histoplasma capsulatum NAm1]
XP_031058337.1/3-209     -            207 Helo_like_N          PF17111.5    210   8.8e-34  126.3   2.9   1   1   1.7e-36   9.9e-34  126.1   2.9     2   207     1   206     1   207 0.96 [subseq from] uncharacterized protein FOIG_11213 [Fusarium oxysporum f. sp. cubense tropical race 4 54006] >EMT62826.1 hypothetical protein FOC4_g10006466 [Fusarium oxysporum f. sp. cubense race 4] >EMT62828.1 hypothetical protein FOC4_g10006468 [Fusarium oxysporum f. sp. cubense race 4] >EXL96247.1 hypothetical protein FOIG_11213 [Fusarium oxysporum f. sp. cubense tropical race 4 54006] >TXB99582.1 hypothetical protein FocTR4_00013613 [Fusarium oxysporum f. sp. cubense]
XP_029743538.1/4-208     -            205 Helo_like_N          PF17111.5    210   8.9e-34  126.3   9.9   1   1   1.7e-36   9.8e-34  126.1   9.9     4   209     1   205     1   205 0.99 [subseq from] uncharacterized protein PpBr36_11030 [Pyricularia pennisetigena] >TLS20688.1 hypothetical protein PpBr36_11030 [Pyricularia pennisetigena]
RAQ54250.1/2-203         -            202 Helo_like_N          PF17111.5    210   8.9e-34  126.3   0.5   1   1   1.9e-36   1.1e-33  126.0   0.5     1   210     1   202     1   202 0.95 [subseq from] hypothetical protein AFGD_005525 [Aspergillus flavus]
OBT54039.1/7-200         -            194 Helo_like_N          PF17111.5    210   9.4e-34  126.2   1.4   1   1   1.8e-36     1e-33  126.0   1.4    16   209     2   194     1   194 0.98 [subseq from] hypothetical protein VE04_07610 [Pseudogymnoascus sp. 24MN13]
XP_008021575.1/6-199     -            194 Helo_like_N          PF17111.5    210   9.7e-34  126.1  11.0   1   1   1.9e-36   1.1e-33  126.0  11.0    13   209     1   194     1   194 0.97 [subseq from] hypothetical protein SETTUDRAFT_102238 [Exserohilum turcica Et28A] >EOA90859.1 hypothetical protein SETTUDRAFT_102238 [Exserohilum turcica Et28A]
EIT81614.1/2-203         -            202 Helo_like_N          PF17111.5    210     1e-33  126.1   1.2   1   1   2.1e-36   1.2e-33  125.8   1.2     1   210     1   202     1   202 0.95 [subseq from] hypothetical protein Ao3042_01899 [Aspergillus oryzae 3.042] >KDE76608.1 hypothetical protein AO1008_02399 [Aspergillus oryzae 100-8]
THV78367.1/25-210        -            186 Helo_like_N          PF17111.5    210     1e-33  126.1   2.3   1   1     2e-36   1.1e-33  125.9   2.3     2   193     1   185     1   186 0.96 [subseq from] hypothetical protein D6D27_09193 [Aureobasidium pullulans]
THY79678.1/3-188         -            186 Helo_like_N          PF17111.5    210     1e-33  126.1   2.3   1   1     2e-36   1.1e-33  125.9   2.3     2   193     1   185     1   186 0.96 [subseq from] hypothetical protein D6C93_10116 [Aureobasidium pullulans]
KFY23764.1/2-199         -            198 Helo_like_N          PF17111.5    210     1e-33  126.0   0.5   1   1   2.1e-36   1.2e-33  125.9   0.5     1   210     1   198     1   198 0.95 [subseq from] hypothetical protein V491_02417 [Pseudogymnoascus sp. VKM F-3775]
SCV41793.1/3-209         -            207 Helo_like_N          PF17111.5    210   1.1e-33  126.0   3.8   1   1   2.1e-36   1.2e-33  125.9   3.8     2   207     1   206     1   207 0.97 [subseq from] uncharacterized protein FFB14_07550 [Fusarium fujikuroi]
XP_029754985.1/3-188     -            186 Helo_like_N          PF17111.5    210   1.1e-33  126.0   4.4   1   1   2.1e-36   1.2e-33  125.8   4.4     2   193     1   185     1   186 0.96 [subseq from] uncharacterized protein M438DRAFT_340354 [Aureobasidium pullulans EXF-150] >KEQ78798.1 hypothetical protein M438DRAFT_340354 [Aureobasidium pullulans EXF-150]
PNP85346.1/2-190         -            189 Helo_like_N          PF17111.5    210   1.1e-33  126.0   3.8   1   1   2.3e-36   1.3e-33  125.7   3.8     1   161     1   164     1   185 0.92 [subseq from] hypothetical protein FNYG_01175 [Fusarium nygamai]
KFY78787.1/92-289        -            198 Helo_like_N          PF17111.5    210   1.1e-33  125.9   9.0   1   1   2.2e-36   1.3e-33  125.8   9.0     9   209     1   198     1   198 0.97 [subseq from] hypothetical protein V499_02103 [Pseudogymnoascus sp. VKM F-103]
OBT53629.1/2-192         -            191 Helo_like_N          PF17111.5    210   1.2e-33  125.9   5.5   1   1   4.6e-34   2.6e-31  118.2   5.5     1   209     1   191     1   191 0.97 [subseq from] hypothetical protein VE04_08416 [Pseudogymnoascus sp. 24MN13]
KPA35167.1/47-255        -            209 Helo_like_N          PF17111.5    210   1.2e-33  125.8   4.1   1   1   2.4e-36   1.4e-33  125.6   4.1     1   209     1   209     1   209 0.99 [subseq from] hypothetical protein FLAG1_12164, partial [Fusarium langsethiae]
OBT50955.1/543-742       -            200 Helo_like_N          PF17111.5    210   1.5e-33  125.6   1.0   1   1   2.9e-36   1.6e-33  125.4   1.0     2   210     1   200     1   200 0.97 [subseq from] hypothetical protein VE04_08904, partial [Pseudogymnoascus sp. 24MN13]
KEY73245.1/3-196         -            194 Helo_like_N          PF17111.5    210   1.5e-33  125.5   2.6   1   1   1.2e-35     7e-33  123.3   2.6     2   209     1   194     1   194 0.97 [subseq from] hypothetical protein S7711_10158 [Stachybotrys chartarum IBT 7711] >KFA79426.1 hypothetical protein S40288_09880 [Stachybotrys chartarum IBT 40288]
XP_009651315.1/2-199     -            198 Helo_like_N          PF17111.5    210   1.6e-33  125.5   1.0   1   1   3.3e-36   1.9e-33  125.2   1.0     1   209     1   198     1   198 0.92 [subseq from] hypothetical protein VDAG_02367 [Verticillium dahliae VdLs.17] >EGY20843.1 hypothetical protein VDAG_02367 [Verticillium dahliae VdLs.17]
XP_018154129.1/2-203     -            202 Helo_like_N          PF17111.5    210   1.6e-33  125.4   2.4   1   1   3.1e-36   1.8e-33  125.3   2.4     1   210     1   202     1   202 0.95 [subseq from] hypothetical protein CH63R_09731 [Colletotrichum higginsianum IMI 349063] >CCF33627.1 hypothetical protein CH063_05783 [Colletotrichum higginsianum] >OBR05611.1 hypothetical protein CH63R_09731 [Colletotrichum higginsianum IMI 349063]
THX28013.1/3-188         -            186 Helo_like_N          PF17111.5    210   1.7e-33  125.4   3.6   1   1   3.2e-36   1.9e-33  125.2   3.6     2   193     1   185     1   186 0.95 [subseq from] hypothetical protein D6D12_05117 [Aureobasidium pullulans] >THX35864.1 hypothetical protein D6D11_09541 [Aureobasidium pullulans] >TIA42969.1 hypothetical protein D6C83_06141 [Aureobasidium pullulans] >TIA60149.1 hypothetical protein D6C77_04343 [Aureobasidium pullulans] >TIA73000.1 hypothetical protein D6C76_06747 [Aureobasidium pullulans]
THX52349.1/3-188         -            186 Helo_like_N          PF17111.5    210   1.7e-33  125.4   3.6   1   1   3.2e-36   1.9e-33  125.2   3.6     2   193     1   185     1   186 0.95 [subseq from] hypothetical protein D6D08_09681 [Aureobasidium pullulans]
THW17011.1/3-188         -            186 Helo_like_N          PF17111.5    210   1.8e-33  125.3   2.3   1   1   3.5e-36     2e-33  125.1   2.3     2   193     1   185     1   186 0.96 [subseq from] hypothetical protein D6D24_04146 [Aureobasidium pullulans]
THW78981.1/3-188         -            186 Helo_like_N          PF17111.5    210   1.8e-33  125.3   2.3   1   1   3.5e-36     2e-33  125.1   2.3     2   193     1   185     1   186 0.96 [subseq from] hypothetical protein D6D17_10013 [Aureobasidium pullulans]
KUI52654.1/2-219         -            218 Helo_like_N          PF17111.5    210   1.8e-33  125.2   2.6   1   1   3.5e-36     2e-33  125.1   2.6     1   207     1   217     1   218 0.91 [subseq from] hypothetical protein VP1G_00118 [Valsa mali var. pyri]
KFY67403.1/8-200         -            193 Helo_like_N          PF17111.5    210   1.9e-33  125.2   1.6   1   1   3.6e-36     2e-33  125.1   1.6    20   209     5   193     1   193 0.98 [subseq from] hypothetical protein V496_01594 [Pseudogymnoascus sp. VKM F-4515 (FW-2607)]
XP_028498575.1/2-200     -            199 Helo_like_N          PF17111.5    210     2e-33  125.1   0.4   1   1     4e-36   2.3e-33  124.9   0.4     1   210     1   199     1   199 0.96 [subseq from] hypothetical protein D7B24_008108 [Verticillium nonalfalfae] >RNJ60417.1 hypothetical protein D7B24_008108 [Verticillium nonalfalfae]
THZ74014.1/3-188         -            186 Helo_like_N          PF17111.5    210     2e-33  125.1   3.3   1   1   3.9e-36   2.2e-33  125.0   3.3     2   193     1   185     1   186 0.96 [subseq from] hypothetical protein D6C85_03713 [Aureobasidium pullulans]
EMT71940.1/2-181         -            180 Helo_like_N          PF17111.5    210   2.1e-33  125.1   4.5   1   1   3.9e-36   2.2e-33  125.0   4.5     1   161     1   164     1   180 0.92 [subseq from] hypothetical protein FOC4_g10003784 [Fusarium oxysporum f. sp. cubense race 4]
KAB8279175.1/2-203       -            202 Helo_like_N          PF17111.5    210   2.1e-33  125.0   0.8   1   1   4.3e-36   2.4e-33  124.8   0.8     1   210     1   202     1   202 0.95 [subseq from] hypothetical protein BDV30DRAFT_72364 [Aspergillus minisclerotigenes]
RII04480.1/2-234         -            233 Helo_like_N          PF17111.5    210   2.3e-33  124.9   8.1   1   1   4.6e-36   2.7e-33  124.7   8.1     1   209     1   233     1   233 0.86 [subseq from] hypothetical protein CUC08_Gglean011915 [Alternaria sp. MG1]
XP_003174852.1/3-202     -            200 Helo_like_N          PF17111.5    210   2.3e-33  124.9   0.1   1   1   4.6e-36   2.6e-33  124.7   0.1     2   210     1   200     1   200 0.96 [subseq from] hypothetical protein MGYG_02380 [Nannizzia gypsea CBS 118893] >EFQ99369.1 hypothetical protein MGYG_02380 [Nannizzia gypsea CBS 118893]
KLO81327.1/3-209         -            207 Helo_like_N          PF17111.5    210   2.3e-33  124.9   4.0   1   1   4.5e-36   2.6e-33  124.7   4.0     2   207     1   206     1   207 0.97 [subseq from] uncharacterized protein Y057_8171 [Fusarium fujikuroi] >KLP18800.1 uncharacterized protein LW94_7346 [Fusarium fujikuroi] >SCO49237.1 uncharacterized protein FFNC_12509 [Fusarium fujikuroi] >SCO56519.1 uncharacterized protein FFMR_13675 [Fusarium fujikuroi] >SCN99704.1 uncharacterized protein FFC1_08248 [Fusarium fujikuroi] >SCV55660.1 uncharacterized protein FFFS_11844 [Fusarium fujikuroi] >SCO09725.1 uncharacterized protein FFE2_11834 [Fusarium fujikuroi] >SCO11732.1 uncharacterized protein FFB20_13875 [Fusarium fujikuroi] >QGI68736.1 hypothetical protein CEK27_012707 [Fusarium fujikuroi] >QGI99625.1 hypothetical protein CEK26_012694 [Fusarium fujikuroi]
QGI85927.1/3-209         -            207 Helo_like_N          PF17111.5    210   2.3e-33  124.9   4.0   1   1   4.5e-36   2.6e-33  124.7   4.0     2   207     1   206     1   207 0.97 [subseq from] hypothetical protein CEK25_012656 [Fusarium fujikuroi]
TQV90531.1/1-213         -            213 Helo_like_N          PF17111.5    210   2.6e-33  124.8   2.6   1   1     5e-36   2.9e-33  124.6   2.6     1   210     1   213     1   213 0.93 [subseq from] hypothetical protein IF1G_10854 [Cordyceps javanica] >TQW01904.1 hypothetical protein IF2G_10617 [Cordyceps javanica]
TVY75000.1/2-179         -            178 Helo_like_N          PF17111.5    210   2.6e-33  124.7   4.1   1   1   4.9e-36   2.8e-33  124.6   4.1     1   160     1   163     1   178 0.94 [subseq from] Ankyrin repeat and KH domain-containing protein mask [Fusarium oxysporum f. sp. cubense]
RBA11823.1/1-203         -            203 Helo_like_N          PF17111.5    210   2.7e-33  124.7   0.0   1   1   5.2e-36     3e-33  124.5   0.0     1   210     1   203     1   203 0.96 [subseq from] hypothetical protein FPRO05_14211 [Fusarium proliferatum]
XP_023448543.1/38-243    -            206 Helo_like_N          PF17111.5    210   2.9e-33  124.6   0.0   1   1   5.6e-36   3.2e-33  124.4   0.0     2   209     1   206     1   206 0.92 [subseq from] hypothetical protein CB0940_12194 [Cercospora beticola] >PIA82978.1 hypothetical protein CB0940_12194 [Cercospora beticola]
XP_031011684.1/1-203     -            203 Helo_like_N          PF17111.5    210   3.1e-33  124.5   0.0   1   1   5.9e-36   3.4e-33  124.4   0.0     1   210     1   203     1   203 0.97 [subseq from] uncharacterized protein FIESC28_10064 [Fusarium coffeatum] >RBR08884.1 hypothetical protein FIESC28_10064 [Fusarium coffeatum]
RFU32971.1/2-226         -            225 Helo_like_N          PF17111.5    210   3.1e-33  124.5   7.3   1   1   6.1e-36   3.5e-33  124.3   7.3     1   210     1   225     1   225 0.88 [subseq from] hypothetical protein B7463_g3375, partial [Scytalidium lignicola]
KXH36328.1/32-240        -            209 Helo_like_N          PF17111.5    210   3.2e-33  124.5   0.3   1   1   6.2e-36   3.6e-33  124.3   0.3     1   209     1   209     1   209 0.98 [subseq from] hypothetical protein CNYM01_13720 [Colletotrichum nymphaeae SA-01]
EGU87380.1/2-179         -            178 Helo_like_N          PF17111.5    210   3.4e-33  124.4   4.8   1   1   6.2e-36   3.6e-33  124.3   4.8     1   160     1   163     1   178 0.94 [subseq from] hypothetical protein FOXB_02139 [Fusarium oxysporum Fo5176]
ENH74848.1/2-179         -            178 Helo_like_N          PF17111.5    210   3.4e-33  124.4   4.8   1   1   6.2e-36   3.6e-33  124.3   4.8     1   160     1   163     1   178 0.94 [subseq from] hypothetical protein FOC1_g10003209 [Fusarium oxysporum f. sp. cubense race 1]
EXA36292.1/2-179         -            178 Helo_like_N          PF17111.5    210   3.4e-33  124.4   4.8   1   1   6.2e-36   3.6e-33  124.3   4.8     1   160     1   163     1   178 0.94 [subseq from] hypothetical protein FOVG_12195 [Fusarium oxysporum f. sp. pisi HDV247]
EXK87645.1/2-179         -            178 Helo_like_N          PF17111.5    210   3.4e-33  124.4   4.8   1   1   6.2e-36   3.6e-33  124.3   4.8     1   160     1   163     1   178 0.94 [subseq from] hypothetical protein FOQG_08983 [Fusarium oxysporum f. sp. raphani 54005]
EXL74304.1/2-179         -            178 Helo_like_N          PF17111.5    210   3.4e-33  124.4   4.8   1   1   6.2e-36   3.6e-33  124.3   4.8     1   160     1   163     1   178 0.94 [subseq from] hypothetical protein FOPG_10593 [Fusarium oxysporum f. sp. conglutinans race 2 54008]
EXM17857.1/2-179         -            178 Helo_like_N          PF17111.5    210   3.4e-33  124.4   4.8   1   1   6.2e-36   3.6e-33  124.3   4.8     1   160     1   163     1   178 0.94 [subseq from] hypothetical protein FOTG_13962 [Fusarium oxysporum f. sp. vasinfectum 25433]
TXB96145.1/2-179         -            178 Helo_like_N          PF17111.5    210   3.4e-33  124.4   4.8   1   1   6.2e-36   3.6e-33  124.3   4.8     1   160     1   163     1   178 0.94 [subseq from] hypothetical protein FocTR4_00016475 [Fusarium oxysporum f. sp. cubense]
EPS45724.1/2-213         -            212 Helo_like_N          PF17111.5    210   3.6e-33  124.3   2.1   1   1     7e-36     4e-33  124.1   2.1     1   209     1   212     1   212 0.93 [subseq from] hypothetical protein H072_265 [Dactylellina haptotyla CBS 200.50]
KFY01097.1/2-205         -            204 Helo_like_N          PF17111.5    210   3.6e-33  124.3   0.4   1   1     7e-36     4e-33  124.1   0.4     1   209     1   204     1   204 0.97 [subseq from] hypothetical protein O988_02918 [Pseudogymnoascus sp. VKM F-3808]
THW83873.1/9-194         -            186 Helo_like_N          PF17111.5    210   3.6e-33  124.3   3.4   1   1   6.9e-36     4e-33  124.1   3.4     2   193     1   185     1   186 0.96 [subseq from] hypothetical protein D6D18_07985 [Aureobasidium pullulans]
XP_031028477.1/1-203     -            203 Helo_like_N          PF17111.5    210   3.7e-33  124.3   0.0   1   1   7.1e-36   4.1e-33  124.1   0.0     1   210     1   203     1   203 0.97 [subseq from] uncharacterized protein FOYG_17305 [Fusarium oxysporum NRRL 32931] >EWY79559.1 hypothetical protein FOYG_17305 [Fusarium oxysporum NRRL 32931]
ROW08963.1/2-218         -            217 Helo_like_N          PF17111.5    210   4.1e-33  124.1   0.5   1   1   7.9e-36   4.5e-33  123.9   0.5     1   207     1   216     1   217 0.91 [subseq from] hypothetical protein VMCG_02966 [Valsa malicola]
EXK85185.1/3-225         -            223 Helo_like_N          PF17111.5    210   4.7e-33  123.9   1.8   1   1   9.2e-36   5.3e-33  123.7   1.8     2   196     1   221     1   223 0.90 [subseq from] hypothetical protein FOQG_10839 [Fusarium oxysporum f. sp. raphani 54005]
EWZ85170.1/2-179         -            178 Helo_like_N          PF17111.5    210   4.7e-33  123.9   4.3   1   1   8.8e-36     5e-33  123.8   4.3     1   160     1   163     1   178 0.93 [subseq from] hypothetical protein FOWG_11681 [Fusarium oxysporum f. sp. lycopersici MN25] >EXL51948.1 hypothetical protein FOCG_07764 [Fusarium oxysporum f. sp. radicis-lycopersici 26381] >PCD25182.1 hypothetical protein AU210_014291 [Fusarium oxysporum f. sp. radicis-cucumerinum]
RKK07694.1/2-179         -            178 Helo_like_N          PF17111.5    210   4.7e-33  123.9   4.3   1   1   8.8e-36     5e-33  123.8   4.3     1   160     1   163     1   178 0.93 [subseq from] hypothetical protein BFJ65_g17171 [Fusarium oxysporum f. sp. cepae] >RKK26407.1 hypothetical protein BFJ66_g17133 [Fusarium oxysporum f. sp. cepae] >RKK33234.1 hypothetical protein BFJ67_g14341 [Fusarium oxysporum f. sp. cepae]
RKL11692.1/2-179         -            178 Helo_like_N          PF17111.5    210   4.7e-33  123.9   4.3   1   1   8.8e-36     5e-33  123.8   4.3     1   160     1   163     1   178 0.93 [subseq from] hypothetical protein BFJ71_g173 [Fusarium oxysporum]
RYC90979.1/2-179         -            178 Helo_like_N          PF17111.5    210   4.7e-33  123.9   4.3   1   1   8.8e-36     5e-33  123.8   4.3     1   160     1   163     1   178 0.93 [subseq from] hypothetical protein BFJ63_vAg6323 [Fusarium oxysporum f. sp. narcissi]
THV89130.1/57-242        -            186 Helo_like_N          PF17111.5    210   4.8e-33  123.9   4.3   1   1   9.2e-36   5.3e-33  123.7   4.3     2   193     1   185     1   186 0.96 [subseq from] hypothetical protein D6D26_09851 [Aureobasidium pullulans]
RYP23466.1/1-152         -            152 Helo_like_N          PF17111.5    210   4.9e-33  123.8   0.2   1   1   9.3e-36   5.3e-33  123.7   0.2     1   145     1   150     1   152 0.92 [subseq from] hypothetical protein DL767_008823 [Monosporascus sp. MG133]
RKK72071.1/2-179         -            178 Helo_like_N          PF17111.5    210   4.9e-33  123.8   2.4   1   1   9.1e-36   5.2e-33  123.7   2.4     1   160     1   163     1   178 0.93 [subseq from] hypothetical protein BFJ69_g10471 [Fusarium oxysporum]
XP_018699418.1/42-254    -            213 Helo_like_N          PF17111.5    210     5e-33  123.8   2.4   1   1   9.9e-36   5.7e-33  123.6   2.4     1   210     1   213     1   213 0.92 [subseq from] hypothetical protein ISF_09789 [Cordyceps fumosorosea ARSEF 2679] >OAA40900.1 hypothetical protein ISF_09789 [Cordyceps fumosorosea ARSEF 2679]
ALQ80856.1/2-210         -            209 Helo_like_N          PF17111.5    210   5.1e-33  123.8   7.7   1   1   9.8e-36   5.6e-33  123.6   7.7     1   209     1   209     1   209 0.98 [subseq from] putative pathogenicity protein CRX1 [Fusarium oxysporum f. sp. cepae] >RKK08382.1 hypothetical protein BFJ65_g17042 [Fusarium oxysporum f. sp. cepae] >RKK23703.1 hypothetical protein BFJ67_g17022 [Fusarium oxysporum f. sp. cepae] >RKK27310.1 hypothetical protein BFJ66_g16709 [Fusarium oxysporum f. sp. cepae] >RKK89580.1 hypothetical protein BFJ68_g16683 [Fusarium oxysporum]
XP_030977084.1/128-332   -            205 Helo_like_N          PF17111.5    210   5.1e-33  123.8   9.3   1   1   9.9e-36   5.7e-33  123.6   9.3     4   209     1   205     1   205 0.98 [subseq from] uncharacterized protein PgNI_12159 [Pyricularia grisea] >TLD04238.1 hypothetical protein PgNI_12159 [Pyricularia grisea]
KFY03976.1/2-208         -            207 Helo_like_N          PF17111.5    210   5.1e-33  123.8   0.4   1   1   9.9e-36   5.7e-33  123.6   0.4     1   209     1   207     1   207 0.99 [subseq from] hypothetical protein V490_00038 [Pseudogymnoascus sp. VKM F-3557]
EWZ30621.1/2-179         -            178 Helo_like_N          PF17111.5    210   5.2e-33  123.7   4.9   1   1   9.7e-36   5.6e-33  123.7   4.9     1   160     1   163     1   178 0.94 [subseq from] hypothetical protein FOZG_16095 [Fusarium oxysporum Fo47]
OAK95787.1/3-201         -            199 Helo_like_N          PF17111.5    210   5.5e-33  123.7   4.1   1   1   1.2e-35   6.7e-33  123.4   4.1     1   210     1   199     1   199 0.96 [subseq from] hypothetical protein IQ06DRAFT_339415 [Stagonospora sp. SRC1lsM3a]
EXL40792.1/1-203         -            203 Helo_like_N          PF17111.5    210   5.9e-33  123.6   0.2   1   1   1.1e-35   6.6e-33  123.4   0.2     1   210     1   203     1   203 0.96 [subseq from] hypothetical protein FOCG_16736 [Fusarium oxysporum f. sp. radicis-lycopersici 26381]
XP_031031661.1/2-179     -            178 Helo_like_N          PF17111.5    210   5.9e-33  123.6   3.9   1   1   1.1e-35   6.3e-33  123.5   3.9     1   160     1   163     1   178 0.94 [subseq from] uncharacterized protein FOYG_14837 [Fusarium oxysporum NRRL 32931] >EWY82743.1 hypothetical protein FOYG_14837 [Fusarium oxysporum NRRL 32931]
SCO91992.1/2-179         -            178 Helo_like_N          PF17111.5    210   6.3e-33  123.5   4.6   1   1   1.2e-35   6.7e-33  123.4   4.6     1   160     1   163     1   178 0.94 [subseq from] uncharacterized protein FRV6_16120 [Fusarium oxysporum]
ENH63742.1/3-182         -            180 Helo_like_N          PF17111.5    210   6.3e-33  123.5   0.7   1   1   1.2e-35   6.9e-33  123.4   0.7     2   173     1   175     1   180 0.95 [subseq from] hypothetical protein FOC1_g10007875 [Fusarium oxysporum f. sp. cubense race 1]
XP_009227817.1/2-202     -            201 Helo_like_N          PF17111.5    210   6.4e-33  123.5   0.9   1   1   1.3e-35   7.2e-33  123.3   0.9     1   210     1   201     1   201 0.96 [subseq from] hypothetical protein GGTG_11662 [Gaeumannomyces tritici R3-111a-1] >EJT70639.1 hypothetical protein GGTG_11662 [Gaeumannomyces tritici R3-111a-1]
TVY54224.1/2-173         -            172 Helo_like_N          PF17111.5    210   7.2e-33  123.3   2.4   1   1   1.4e-35     8e-33  123.2   2.4     1   166     1   171     1   172 0.92 [subseq from] Vegetative incompatibility protein HET-E-1 [Lachnellula cervina]
RKL19174.1/2-179         -            178 Helo_like_N          PF17111.5    210   7.3e-33  123.3   4.5   1   1   1.4e-35   7.8e-33  123.2   4.5     1   160     1   163     1   178 0.93 [subseq from] hypothetical protein BFJ68_g3449 [Fusarium oxysporum]
PGG98152.1/2-202         -            201 Helo_like_N          PF17111.5    210   7.5e-33  123.2   0.8   1   1   1.5e-35   8.8e-33  123.0   0.8     1   210     1   201     1   201 0.96 [subseq from] hypothetical protein AJ80_09579 [Polytolypa hystricis UAMH7299]
CVK98820.1/2-200         -            199 Helo_like_N          PF17111.5    210   7.6e-33  123.2   1.1   1   1   1.5e-35   8.3e-33  123.1   1.1     1   189     1   196     1   199 0.92 [subseq from] uncharacterized protein FMAN_08419 [Fusarium mangiferae]
PWW74656.1/1-167         -            167 Helo_like_N          PF17111.5    210   7.6e-33  123.2   0.0   1   1   1.4e-35   8.3e-33  123.1   0.0     1   157     1   164     1   167 0.92 [subseq from] hypothetical protein C7212DRAFT_282956 [Tuber magnatum]
KIL87880.1/2-210         -            209 Helo_like_N          PF17111.5    210   7.7e-33  123.2   5.4   1   1   1.5e-35   8.6e-33  123.0   5.4     1   209     1   209     1   209 0.98 [subseq from] hypothetical protein FAVG1_08761 [Fusarium avenaceum]
XP_007736018.1/1-203     -            203 Helo_like_N          PF17111.5    210   8.1e-33  123.1  10.2   1   1   1.6e-35   9.1e-33  123.0  10.2     1   197     1   196     1   203 0.93 [subseq from] hypothetical protein A1O3_07722 [Capronia epimyces CBS 606.96] >EXJ81430.1 hypothetical protein A1O3_07722 [Capronia epimyces CBS 606.96]
OCL09722.1/2-216         -            215 Helo_like_N          PF17111.5    210   8.2e-33  123.1   4.4   1   1   1.7e-35   9.9e-33  122.8   4.4     1   183     1   203     1   214 0.80 [subseq from] hypothetical protein AOQ84DRAFT_353895 [Glonium stellatum]
RBR05254.1/1-204         -            204 Helo_like_N          PF17111.5    210   8.3e-33  123.1  10.5   1   1   1.6e-35   9.4e-33  122.9  10.5     1   199     1   201     1   204 0.92 [subseq from] hypothetical protein FVER53590_12403 [Fusarium verticillioides]
THW91102.1/3-196         -            194 Helo_like_N          PF17111.5    210   8.4e-33  123.1   5.0   1   1   1.6e-35   9.3e-33  122.9   5.0     2   199     1   191     1   194 0.95 [subseq from] hypothetical protein D6D15_04091 [Aureobasidium pullulans]
PNP75823.1/1-203         -            203 Helo_like_N          PF17111.5    210   9.2e-33  122.9   0.0   1   1   1.8e-35     1e-32  122.8   0.0     1   210     1   203     1   203 0.97 [subseq from] hypothetical protein FNYG_10901 [Fusarium nygamai]
XP_016210411.1/3-202     -            200 Helo_like_N          PF17111.5    210   9.3e-33  122.9   5.1   1   1   1.8e-35   1.1e-32  122.7   5.1     2   210     1   200     1   200 0.96 [subseq from] hypothetical protein PV09_07897 [Verruconis gallopava] >KIW00542.1 hypothetical protein PV09_07897 [Verruconis gallopava]
PVH73874.1/1-202         -            202 Helo_like_N          PF17111.5    210   9.7e-33  122.9   0.6   1   1   1.9e-35   1.1e-32  122.7   0.6     1   210     1   202     1   202 0.96 [subseq from] hypothetical protein DL98DRAFT_468734 [Cadophora sp. DSE1049]
PMD20165.1/2-203         -            202 Helo_like_N          PF17111.5    210   9.7e-33  122.9   0.2   1   1   1.9e-35   1.1e-32  122.7   0.2     1   210     1   202     1   202 0.96 [subseq from] hypothetical protein NA56DRAFT_646692 [Pezoloma ericae]
THX73921.1/3-188         -            186 Helo_like_N          PF17111.5    210   9.8e-33  122.9   3.0   1   1   1.9e-35   1.1e-32  122.7   3.0     2   193     1   185     1   186 0.95 [subseq from] hypothetical protein D6D04_08234 [Aureobasidium pullulans]
XP_026619829.1/2-186     -            185 Helo_like_N          PF17111.5    210   1.1e-32  122.7   2.7   1   1     2e-35   1.2e-32  122.6   2.7     1   181     1   179     1   185 0.97 [subseq from] hypothetical protein BDQ94DRAFT_164187 [Aspergillus welwitschiae] >RDH26807.1 hypothetical protein BDQ94DRAFT_164187 [Aspergillus welwitschiae]
XP_018137508.1/3-219     -            217 Helo_like_N          PF17111.5    210   1.2e-32  122.6   2.6   1   1   2.4e-35   1.4e-32  122.4   2.6     2   210     1   217     1   217 0.94 [subseq from] hypothetical protein VFPPC_14781 [Pochonia chlamydosporia 170] >OAQ59484.1 hypothetical protein VFPPC_14781 [Pochonia chlamydosporia 170]
KFY15503.1/9-200         -            192 Helo_like_N          PF17111.5    210   1.2e-32  122.5   1.7   1   1   2.4e-35   1.4e-32  122.4   1.7    18   209     2   192     1   192 0.98 [subseq from] hypothetical protein V491_05656 [Pseudogymnoascus sp. VKM F-3775]
OAK96022.1/3-211         -            209 Helo_like_N          PF17111.5    210   1.2e-32  122.5   7.0   1   1   2.4e-35   1.4e-32  122.4   7.0     2   202     1   208     1   209 0.92 [subseq from] hypothetical protein IQ06DRAFT_231227 [Stagonospora sp. SRC1lsM3a]
XP_008724793.1/3-192     -            190 Helo_like_N          PF17111.5    210   1.3e-32  122.5   4.1   1   1   2.6e-35   1.5e-32  122.3   4.1     2   183     1   183     1   189 0.91 [subseq from] hypothetical protein G647_02221 [Cladophialophora carrionii CBS 160.54] >ETI25448.1 hypothetical protein G647_02221 [Cladophialophora carrionii CBS 160.54]
PNP86573.1/3-209         -            207 Helo_like_N          PF17111.5    210   1.3e-32  122.4   2.3   1   1   2.6e-35   1.5e-32  122.3   2.3     2   207     1   206     1   207 0.96 [subseq from] hypothetical protein FNYG_00275 [Fusarium nygamai]
OKO89727.1/2-209         -            208 Helo_like_N          PF17111.5    210   1.4e-32  122.4   7.1   1   1   2.6e-35   1.5e-32  122.2   7.1     1   210     1   208     1   208 0.98 [subseq from] hypothetical protein PENSUB_13793 [Penicillium subrubescens]
THX12258.1/25-210        -            186 Helo_like_N          PF17111.5    210   1.4e-32  122.4   2.6   1   1   2.7e-35   1.5e-32  122.2   2.6     2   193     1   185     1   186 0.95 [subseq from] hypothetical protein D6D13_04223 [Aureobasidium pullulans]
PUU72467.1/1-166         -            166 Helo_like_N          PF17111.5    210   1.4e-32  122.3   0.0   1   1   2.7e-35   1.6e-32  122.2   0.0     1   156     1   163     1   166 0.92 [subseq from] hypothetical protein B9Z19DRAFT_1097194 [Tuber borchii]
RKL51470.1/2-179         -            178 Helo_like_N          PF17111.5    210   1.4e-32  122.3   4.7   1   1   2.6e-35   1.5e-32  122.2   4.7     1   160     1   163     1   178 0.94 [subseq from] hypothetical protein BFJ70_g191 [Fusarium oxysporum]
KAE8312441.1/3-211       -            209 Helo_like_N          PF17111.5    210   1.5e-32  122.3   0.7   1   1   2.9e-35   1.6e-32  122.1   0.7     2   209     1   209     1   209 0.95 [subseq from] hypothetical protein BDV41DRAFT_577630 [Aspergillus transmontanensis]
THY28823.1/35-220        -            186 Helo_like_N          PF17111.5    210   1.5e-32  122.3   1.7   1   1   2.9e-35   1.6e-32  122.1   1.7     2   193     1   185     1   186 0.96 [subseq from] hypothetical protein D6D01_03757 [Aureobasidium pullulans]
THW26653.1/3-188         -            186 Helo_like_N          PF17111.5    210   1.6e-32  122.2   2.2   1   1   3.1e-35   1.8e-32  122.0   2.2     2   193     1   185     1   186 0.95 [subseq from] hypothetical protein D6D25_06538 [Aureobasidium pullulans]
THZ08376.1/3-188         -            186 Helo_like_N          PF17111.5    210   1.6e-32  122.2   2.3   1   1   3.1e-35   1.8e-32  122.0   2.3     2   193     1   185     1   186 0.96 [subseq from] hypothetical protein D6C91_10127 [Aureobasidium pullulans]
XP_031089390.1/2-180     -            179 Helo_like_N          PF17111.5    210   1.6e-32  122.1   4.9   1   1   3.1e-35   1.8e-32  122.0   4.9     1   161     1   164     1   179 0.92 [subseq from] uncharacterized protein FPRO_12314 [Fusarium proliferatum ET1] >CZR48872.1 uncharacterized protein FPRO_12314 [Fusarium proliferatum ET1]
THW71848.1/3-188         -            186 Helo_like_N          PF17111.5    210   1.7e-32  122.1   2.3   1   1   3.2e-35   1.9e-32  122.0   2.3     2   193     1   185     1   186 0.95 [subseq from] hypothetical protein D6D19_07038 [Aureobasidium pullulans]
KLP12067.1/2-182         -            181 Helo_like_N          PF17111.5    210   1.7e-32  122.1   3.8   1   1   3.3e-35   1.9e-32  121.9   3.8     1   161     1   164     1   180 0.92 [subseq from] Uncharacterized protein LW94_13437 [Fusarium fujikuroi]
CRK22897.1/2-196         -            195 Helo_like_N          PF17111.5    210   1.7e-32  122.1   0.8   1   1   3.5e-35     2e-32  121.8   0.8     1   184     1   188     1   193 0.97 [subseq from] hypothetical protein BN1708_013535 [Verticillium longisporum] >CRK47028.1 hypothetical protein BN1723_001303 [Verticillium longisporum]
KLO79061.1/2-181         -            180 Helo_like_N          PF17111.5    210   1.7e-32  122.0   3.8   1   1   3.3e-35   1.9e-32  121.9   3.8     1   161     1   164     1   180 0.92 [subseq from] uncharacterized protein LW93_4384 [Fusarium fujikuroi]
KLP10314.1/2-181         -            180 Helo_like_N          PF17111.5    210   1.7e-32  122.0   3.8   1   1   3.3e-35   1.9e-32  121.9   3.8     1   161     1   164     1   180 0.92 [subseq from] uncharacterized protein Y057_1917 [Fusarium fujikuroi]
RBA14261.1/2-181         -            180 Helo_like_N          PF17111.5    210   1.7e-32  122.0   3.8   1   1   3.3e-35   1.9e-32  121.9   3.8     1   161     1   164     1   180 0.92 [subseq from] hypothetical protein FPRO05_03053 [Fusarium proliferatum]
SCO24937.1/2-181         -            180 Helo_like_N          PF17111.5    210   1.7e-32  122.0   3.8   1   1   3.3e-35   1.9e-32  121.9   3.8     1   161     1   164     1   180 0.92 [subseq from] uncharacterized protein FFC1_15260 [Fusarium fujikuroi] >SCN77465.1 uncharacterized protein FFB20_05554 [Fusarium fujikuroi]
SCO25287.1/2-181         -            180 Helo_like_N          PF17111.5    210   1.7e-32  122.0   3.8   1   1   3.3e-35   1.9e-32  121.9   3.8     1   161     1   164     1   180 0.92 [subseq from] uncharacterized protein FFM5_14052 [Fusarium fujikuroi] >SCO54323.1 uncharacterized protein FFMR_11753 [Fusarium fujikuroi] >SCO19896.1 uncharacterized protein FFE2_14499 [Fusarium fujikuroi] >QGI68393.1 hypothetical protein CEK27_012364 [Fusarium fujikuroi] >QGI99285.1 hypothetical protein CEK26_012354 [Fusarium fujikuroi]
SCO52820.1/2-181         -            180 Helo_like_N          PF17111.5    210   1.7e-32  122.0   3.8   1   1   3.3e-35   1.9e-32  121.9   3.8     1   161     1   164     1   180 0.92 [subseq from] uncharacterized protein FFNC_14504 [Fusarium fujikuroi]
SCV60027.1/2-181         -            180 Helo_like_N          PF17111.5    210   1.7e-32  122.0   3.8   1   1   3.3e-35   1.9e-32  121.9   3.8     1   161     1   164     1   180 0.92 [subseq from] uncharacterized protein FFFS_14596 [Fusarium fujikuroi]
XP_023434837.1/2-181     -            180 Helo_like_N          PF17111.5    210   1.7e-32  122.0   3.8   1   1   3.3e-35   1.9e-32  121.9   3.8     1   161     1   164     1   180 0.92 [subseq from] uncharacterized protein FFUJ_12651 [Fusarium fujikuroi IMI 58289] >CCT72759.1 uncharacterized protein FFUJ_12651 [Fusarium fujikuroi IMI 58289]
RKK93760.1/2-284         -            283 Helo_like_N          PF17111.5    210   1.8e-32  122.0   2.4   1   1   5.6e-35   3.2e-32  121.2   2.4     1   210     1   283     1   283 0.89 [subseq from] hypothetical protein BFJ68_g15432 [Fusarium oxysporum]
PYI26301.1/2-221         -            220 Helo_like_N          PF17111.5    210   1.8e-32  122.0   8.3   1   1   3.5e-35     2e-32  121.8   8.3     1   210     1   220     1   220 0.92 [subseq from] hypothetical protein BP00DRAFT_461147 [Aspergillus indologenus CBS 114.80]
RAR13367.1/2-207         -            206 Helo_like_N          PF17111.5    210   1.8e-32  122.0  12.8   1   1   3.5e-35     2e-32  121.9  12.8     1   204     1   204     1   206 0.97 [subseq from] hypothetical protein DDE83_003230 [Stemphylium lycopersici]
CVK99156.1/3-177         -            175 Helo_like_N          PF17111.5    210   1.8e-32  122.0   0.1   1   1   3.5e-35     2e-32  121.8   0.1     2   172     1   174     1   175 0.95 [subseq from] uncharacterized protein FPRN_03753 [Fusarium proliferatum]
XP_031002003.1/2-194     -            193 Helo_like_N          PF17111.5    210   1.9e-32  121.9   4.4   1   1   3.7e-35   2.1e-32  121.8   4.4     1   169     1   174     1   193 0.87 [subseq from] Ankyrin-1 [Lachnellula hyalina] >TVY23215.1 Ankyrin-1 [Lachnellula hyalina]
OCT47211.1/3-192         -            190 Helo_like_N          PF17111.5    210   2.1e-32  121.8   2.9   1   1   4.3e-35   2.5e-32  121.6   2.9     2   183     1   183     1   189 0.91 [subseq from] ankyrin repeat protein [Cladophialophora carrionii]
EXK35992.1/2-179         -            178 Helo_like_N          PF17111.5    210   2.1e-32  121.8   5.1   1   1   3.9e-35   2.2e-32  121.7   5.1     1   160     1   163     1   178 0.93 [subseq from] hypothetical protein FOMG_09184 [Fusarium oxysporum f. sp. melonis 26406]
XP_018254100.1/2-179     -            178 Helo_like_N          PF17111.5    210   2.1e-32  121.8   5.1   1   1   3.9e-35   2.2e-32  121.7   5.1     1   160     1   163     1   178 0.93 [subseq from] hypothetical protein FOXG_21571 [Fusarium oxysporum f. sp. lycopersici 4287] >KNB16055.1 hypothetical protein FOXG_21571 [Fusarium oxysporum f. sp. lycopersici 4287]
XP_024762049.1/1-196     -            196 Helo_like_N          PF17111.5    210   2.1e-32  121.8   3.0   1   1   1.4e-34   7.9e-32  119.9   3.0     1   210     1   196     1   196 0.96 [subseq from] hypothetical protein M441DRAFT_138190 [Trichoderma asperellum CBS 433.97] >PTB42372.1 hypothetical protein M441DRAFT_138190 [Trichoderma asperellum CBS 433.97]
PNH30675.1/1-195         -            195 Helo_like_N          PF17111.5    210   2.1e-32  121.8   0.3   1   1   4.3e-35   2.5e-32  121.5   0.3     1   184     1   188     1   193 0.97 [subseq from] hypothetical protein BJF96_g5941 [Verticillium dahliae]
PNH56048.1/1-195         -            195 Helo_like_N          PF17111.5    210   2.1e-32  121.8   0.3   1   1   4.3e-35   2.5e-32  121.5   0.3     1   184     1   188     1   193 0.97 [subseq from] hypothetical protein VD0003_g1616 [Verticillium dahliae]
PNH64415.1/1-195         -            195 Helo_like_N          PF17111.5    210   2.1e-32  121.8   0.3   1   1   4.3e-35   2.5e-32  121.5   0.3     1   184     1   188     1   193 0.97 [subseq from] hypothetical protein VD0002_g4270 [Verticillium dahliae]
THY83135.1/3-188         -            186 Helo_like_N          PF17111.5    210   2.2e-32  121.7   2.3   1   1   4.2e-35   2.4e-32  121.6   2.3     2   193     1   185     1   186 0.96 [subseq from] hypothetical protein D6C92_09770 [Aureobasidium pullulans]
KFZ22805.1/2-151         -            150 Helo_like_N          PF17111.5    210   2.5e-32  121.5   0.2   1   1   4.8e-35   2.8e-32  121.4   0.2     1   148     1   149     1   150 0.94 [subseq from] hypothetical protein V502_02716, partial [Pseudogymnoascus sp. VKM F-4520 (FW-2644)]
XP_025594445.1/3-211     -            209 Helo_like_N          PF17111.5    210   2.7e-32  121.4   3.0   1   1   5.1e-35   2.9e-32  121.3   3.0     2   203     1   207     1   209 0.97 [subseq from] uncharacterized protein FVRRES_10808 [Fusarium venenatum] >CEI70731.1 unnamed protein product [Fusarium venenatum]
OCK92995.1/2-225         -            224 Helo_like_N          PF17111.5    210   2.8e-32  121.4   7.6   1   1   5.4e-35   3.1e-32  121.2   7.6     1   210     1   224     1   224 0.88 [subseq from] hypothetical protein K441DRAFT_639032 [Cenococcum geophilum 1.58]
PNH47222.1/1-195         -            195 Helo_like_N          PF17111.5    210   2.8e-32  121.4   0.5   1   1   5.7e-35   3.3e-32  121.1   0.5     1   184     1   188     1   193 0.97 [subseq from] hypothetical protein VD0004_g1048 [Verticillium dahliae] >PNH74722.1 hypothetical protein VD0001_g2851 [Verticillium dahliae]
TIA52208.1/25-210        -            186 Helo_like_N          PF17111.5    210   2.9e-32  121.3   2.0   1   1   5.5e-35   3.2e-32  121.2   2.0     2   193     1   185     1   186 0.95 [subseq from] hypothetical protein D6C79_02150 [Aureobasidium pullulans]
KFY98541.1/535-730       -            196 Helo_like_N          PF17111.5    210   2.9e-32  121.3   0.5   1   1   5.5e-35   3.1e-32  121.2   0.5     1   192     1   191     1   196 0.96 [subseq from] hypothetical protein V500_01641 [Pseudogymnoascus sp. VKM F-4518 (FW-2643)]
KNG45929.1/2-208         -            207 Helo_like_N          PF17111.5    210   2.9e-32  121.3  13.3   1   1   5.7e-35   3.3e-32  121.2  13.3     1   205     1   205     1   207 0.97 [subseq from] hypothetical protein TW65_07279 [Stemphylium lycopersici] >RAR00202.1 hypothetical protein DDE82_007516 [Stemphylium lycopersici]
XP_022577719.1/2-206     -            205 Helo_like_N          PF17111.5    210     3e-32  121.3  14.8   1   1   5.8e-35   3.3e-32  121.1  14.8     1   203     1   203     1   205 0.97 [subseq from] hypothetical protein ASPZODRAFT_169523 [Penicilliopsis zonata CBS 506.65] >OJJ43209.1 hypothetical protein ASPZODRAFT_169523 [Penicilliopsis zonata CBS 506.65]
THY02676.1/25-210        -            186 Helo_like_N          PF17111.5    210     3e-32  121.3   2.5   1   1   5.8e-35   3.3e-32  121.1   2.5     2   193     1   185     1   186 0.96 [subseq from] hypothetical protein D6D02_08351 [Aureobasidium pullulans]
RYC79881.1/2-210         -            209 Helo_like_N          PF17111.5    210     3e-32  121.2   6.2   1   1   5.9e-35   3.4e-32  121.1   6.2     1   209     1   209     1   209 0.99 [subseq from] hypothetical protein BFJ63_vAg17239 [Fusarium oxysporum f. sp. narcissi]
PVH67592.1/2-226         -            225 Helo_like_N          PF17111.5    210   3.1e-32  121.2   9.5   1   1   6.1e-35   3.5e-32  121.1   9.5     1   210     1   225     1   225 0.85 [subseq from] hypothetical protein DL98DRAFT_662565 [Cadophora sp. DSE1049]
PGH23008.1/1-173         -            173 Helo_like_N          PF17111.5    210   3.2e-32  121.2   4.3   1   1   6.1e-35   3.5e-32  121.0   4.3     1   161     1   163     1   173 0.95 [subseq from] hypothetical protein AJ80_02923 [Polytolypa hystricis UAMH7299]
KIM97820.1/1-173         -            173 Helo_like_N          PF17111.5    210   3.3e-32  121.1   0.8   1   1   6.3e-35   3.6e-32  121.0   0.8     1   171     1   171     1   173 0.95 [subseq from] hypothetical protein OIDMADRAFT_182189 [Oidiodendron maius Zn]
RBQ96578.1/3-209         -            207 Helo_like_N          PF17111.5    210   3.4e-32  121.1   1.4   1   1   6.8e-35   3.9e-32  120.9   1.4     2   207     1   206     1   207 0.96 [subseq from] hypothetical protein FVER53263_12558 [Fusarium verticillioides]
XP_018760504.1/3-209     -            207 Helo_like_N          PF17111.5    210   3.4e-32  121.1   1.4   1   1   6.8e-35   3.9e-32  120.9   1.4     2   207     1   206     1   207 0.96 [subseq from] hypothetical protein FVEG_12558 [Fusarium verticillioides 7600] >EWG54313.1 hypothetical protein FVEG_12558 [Fusarium verticillioides 7600]
THY69312.1/3-188         -            186 Helo_like_N          PF17111.5    210   3.4e-32  121.1   4.5   1   1   6.6e-35   3.8e-32  120.9   4.5     2   193     1   185     1   186 0.96 [subseq from] hypothetical protein D6C94_09662 [Aureobasidium pullulans] >THZ42724.1 hypothetical protein D6C87_04813 [Aureobasidium pullulans] >THZ59640.1 hypothetical protein D6C86_05594 [Aureobasidium pullulans] >THZ71007.1 hypothetical protein D6C88_07518 [Aureobasidium pullulans]
EMD86130.1/2-211         -            210 Helo_like_N          PF17111.5    210   3.9e-32  120.9   4.1   1   1   7.6e-35   4.3e-32  120.7   4.1     1   199     1   206     1   210 0.92 [subseq from] hypothetical protein COCHEDRAFT_1146590, partial [Bipolaris maydis C5] >EMD92266.1 hypothetical protein COCHEDRAFT_1173968, partial [Bipolaris maydis C5]
XP_014081867.1/2-211     -            210 Helo_like_N          PF17111.5    210   3.9e-32  120.9   4.1   1   1   7.6e-35   4.3e-32  120.7   4.1     1   199     1   206     1   210 0.92 [subseq from] hypothetical protein COCC4DRAFT_129871 [Bipolaris maydis ATCC 48331] >ENI07958.1 hypothetical protein COCC4DRAFT_129871 [Bipolaris maydis ATCC 48331]
RBQ72175.1/3-209         -            207 Helo_like_N          PF17111.5    210   3.9e-32  120.9   0.8   1   1   7.7e-35   4.4e-32  120.7   0.8     2   207     1   206     1   207 0.95 [subseq from] hypothetical protein FVER14953_12558 [Fusarium verticillioides]
THZ80811.1/25-210        -            186 Helo_like_N          PF17111.5    210     4e-32  120.8   4.6   1   1   7.8e-35   4.5e-32  120.7   4.6     2   193     1   185     1   186 0.96 [subseq from] hypothetical protein D6C84_07121 [Aureobasidium pullulans]
XP_024320284.1/2-192     -            191 Helo_like_N          PF17111.5    210   4.2e-32  120.8   7.7   1   1   1.7e-32   9.6e-30  113.1   7.7     1   209     1   191     1   191 0.97 [subseq from] hypothetical protein VC83_08537 [Pseudogymnoascus destructans] >OAF54981.1 hypothetical protein VC83_08537 [Pseudogymnoascus destructans]
KEY74414.1/166-366       -            201 Helo_like_N          PF17111.5    210   4.3e-32  120.7   2.6   1   1   8.5e-35   4.9e-32  120.6   2.6     1   210     1   201     1   201 0.96 [subseq from] hypothetical protein S7711_04456, partial [Stachybotrys chartarum IBT 7711]
KFA81154.1/264-464       -            201 Helo_like_N          PF17111.5    210   4.3e-32  120.7   2.6   1   1   8.5e-35   4.9e-32  120.6   2.6     1   210     1   201     1   201 0.96 [subseq from] hypothetical protein S40288_01025, partial [Stachybotrys chartarum IBT 40288]
PMD16751.1/7-206         -            200 Helo_like_N          PF17111.5    210   4.8e-32  120.6  16.7   1   1   9.2e-35   5.3e-32  120.5  16.7     3   196     1   198     1   200 0.95 [subseq from] hypothetical protein NA56DRAFT_632624 [Pezoloma ericae]
KFZ01386.1/2-199         -            198 Helo_like_N          PF17111.5    210   4.8e-32  120.6   0.3   1   1   9.5e-35   5.5e-32  120.4   0.3     1   210     1   198     1   198 0.95 [subseq from] hypothetical protein V500_00796 [Pseudogymnoascus sp. VKM F-4518 (FW-2643)]
XP_013271971.1/3-202     -            200 Helo_like_N          PF17111.5    210   4.9e-32  120.6   1.3   1   1     1e-34   5.8e-32  120.3   1.3     2   210     1   200     1   200 0.95 [subseq from] hypothetical protein Z518_05706 [Rhinocladiella mackenziei CBS 650.93] >KIX04835.1 hypothetical protein Z518_05706 [Rhinocladiella mackenziei CBS 650.93]
THY79389.1/3-187         -            185 Helo_like_N          PF17111.5    210   5.1e-32  120.5   1.2   1   1   9.6e-35   5.5e-32  120.4   1.2     2   189     1   181     1   185 0.94 [subseq from] hypothetical protein D6C95_09766 [Aureobasidium pullulans]
THW42892.1/3-188         -            186 Helo_like_N          PF17111.5    210   5.3e-32  120.5   1.7   1   1     1e-34   5.9e-32  120.3   1.7     2   193     1   185     1   186 0.96 [subseq from] hypothetical protein D6D21_05630 [Aureobasidium pullulans] >THY43140.1 hypothetical protein D6C99_07199 [Aureobasidium pullulans]
THY16511.1/25-210        -            186 Helo_like_N          PF17111.5    210   5.3e-32  120.5   1.7   1   1     1e-34   5.9e-32  120.3   1.7     2   193     1   185     1   186 0.96 [subseq from] hypothetical protein D6D00_08847 [Aureobasidium pullulans] >THZ15166.1 hypothetical protein D6C90_10119 [Aureobasidium pullulans]
OCK96070.1/2-204         -            203 Helo_like_N          PF17111.5    210   5.3e-32  120.5   1.0   1   1   1.1e-34   6.1e-32  120.3   1.0     1   153     1   174     1   202 0.79 [subseq from] hypothetical protein K441DRAFT_676405 [Cenococcum geophilum 1.58]
OWY56431.1/2-208         -            207 Helo_like_N          PF17111.5    210   5.3e-32  120.5  10.1   1   1   1.1e-34   6.4e-32  120.2  10.1     1   193     1   200     1   205 0.88 [subseq from] phosphorus acquisition-controlling protein [Alternaria alternata]
CRL26590.1/2-210         -            209 Helo_like_N          PF17111.5    210   5.4e-32  120.4   0.4   1   1   1.1e-34     6e-32  120.3   0.4     1   210     1   209     1   209 0.98 [subseq from] unnamed protein product [Penicillium camemberti]
RXG42784.1/1-194         -            194 Helo_like_N          PF17111.5    210   5.6e-32  120.4   0.4   1   1   1.1e-34   6.5e-32  120.2   0.4     1   184     1   188     1   192 0.97 [subseq from] hypothetical protein VDGE_08372 [Verticillium dahliae]
XP_031090440.1/1-203     -            203 Helo_like_N          PF17111.5    210   5.7e-32  120.3   0.0   1   1   1.1e-34   6.4e-32  120.2   0.0     1   210     1   203     1   203 0.96 [subseq from] uncharacterized protein FPRO_16151 [Fusarium proliferatum ET1] >CZR49947.1 uncharacterized protein FPRO_16151 [Fusarium proliferatum ET1]
RBQ85712.1/1-194         -            194 Helo_like_N          PF17111.5    210   5.9e-32  120.3   1.0   1   1   1.2e-34     7e-32  120.1   1.0     1   184     1   188     1   192 0.97 [subseq from] hypothetical protein VDGD_08372 [Verticillium dahliae]
RYO70475.1/2-253         -            252 Helo_like_N          PF17111.5    210     6e-32  120.3   7.8   1   1   1.2e-34     7e-32  120.1   7.8     1   180     1   187     1   250 0.86 [subseq from] hypothetical protein AA0113_g3079 [Alternaria arborescens]
RBA17575.1/2-199         -            198 Helo_like_N          PF17111.5    210   6.1e-32  120.3   1.2   1   1   1.2e-34   6.7e-32  120.1   1.2     1   188     1   195     1   198 0.91 [subseq from] hypothetical protein FPRO05_11290 [Fusarium proliferatum]
EXF79023.1/2-171         -            170 Helo_like_N          PF17111.5    210   6.2e-32  120.2   5.4   1   1   1.2e-34   6.7e-32  120.1   5.4     1   157     1   165     1   170 0.92 [subseq from] hypothetical protein CFIO01_05783 [Colletotrichum fioriniae PJ7]
RYN99591.1/2-201         -            200 Helo_like_N          PF17111.5    210   6.5e-32  120.2   9.5   1   1   1.2e-34   6.9e-32  120.1   9.5     1   180     1   187     1   200 0.90 [subseq from] hypothetical protein AA0120_g1786 [Alternaria tenuissima]
KUI71401.1/2-195         -            194 Helo_like_N          PF17111.5    210   6.7e-32  120.1   0.8   1   1   1.3e-34   7.7e-32  119.9   0.8     1   181     1   184     1   193 0.95 [subseq from] hypothetical protein VM1G_06957 [Valsa mali]
KFY86453.1/2-152         -            151 Helo_like_N          PF17111.5    210   6.8e-32  120.1   1.5   1   1   1.3e-34   7.5e-32  120.0   1.5     1   148     1   149     1   151 0.94 [subseq from] hypothetical protein V500_07624 [Pseudogymnoascus sp. VKM F-4518 (FW-2643)]
KFY67885.1/2-151         -            150 Helo_like_N          PF17111.5    210   7.2e-32  120.0   0.7   1   1   1.4e-34   7.9e-32  119.9   0.7     1   148     1   149     1   150 0.94 [subseq from] hypothetical protein V496_01357, partial [Pseudogymnoascus sp. VKM F-4515 (FW-2607)]
CUS07295.1/1-165         -            165 Helo_like_N          PF17111.5    210     8e-32  119.9   0.0   1   1   1.5e-34   8.7e-32  119.8   0.0     1   156     1   163     1   165 0.93 [subseq from] unnamed protein product [Tuber aestivum]
TLD19225.1/3-220         -            218 Helo_like_N          PF17111.5    210     8e-32  119.9   1.5   1   1   1.6e-34   9.1e-32  119.7   1.5     2   209     1   218     1   218 0.92 [subseq from] hypothetical protein PspLS_10050 [Pyricularia sp. CBS 133598]
TVY12552.1/1-225         -            225 Helo_like_N          PF17111.5    210   8.6e-32  119.8   9.5   1   1   1.7e-34   9.7e-32  119.6   9.5     1   210     1   225     1   225 0.88 [subseq from] hypothetical protein LARI1_G009378, partial [Lachnellula arida]
XP_018760300.1/1-203     -            203 Helo_like_N          PF17111.5    210   8.6e-32  119.8   9.7   1   1   1.7e-34   9.7e-32  119.6   9.7     1   198     1   200     1   203 0.92 [subseq from] hypothetical protein FVEG_12403 [Fusarium verticillioides 7600] >EWG54109.1 hypothetical protein FVEG_12403 [Fusarium verticillioides 7600]
CVL00282.1/2-210         -            209 Helo_like_N          PF17111.5    210   8.6e-32  119.8   4.2   1   1   1.7e-34   9.6e-32  119.6   4.2     1   209     1   209     1   209 0.98 [subseq from] uncharacterized protein FMAN_09786 [Fusarium mangiferae]
PVH69236.1/2-225         -            224 Helo_like_N          PF17111.5    210     9e-32  119.7   8.7   1   1   1.8e-34     1e-31  119.6   8.7     1   209     1   224     1   224 0.84 [subseq from] hypothetical protein DL98DRAFT_474010 [Cadophora sp. DSE1049]
XP_016226456.1/3-189     -            187 Helo_like_N          PF17111.5    210   9.2e-32  119.7   1.8   1   1   1.7e-34   9.9e-32  119.6   1.8     2   181     1   181     1   187 0.91 [subseq from] hypothetical protein PV10_02603 [Exophiala mesophila] >KIV94882.1 hypothetical protein PV10_02603 [Exophiala mesophila]
KFY59743.1/2-199         -            198 Helo_like_N          PF17111.5    210   9.2e-32  119.7   0.7   1   1   1.8e-34     1e-31  119.5   0.7     1   210     1   198     1   198 0.96 [subseq from] hypothetical protein V496_05552 [Pseudogymnoascus sp. VKM F-4515 (FW-2607)]
KFY92986.1/2-199         -            198 Helo_like_N          PF17111.5    210   9.2e-32  119.7   0.7   1   1   1.8e-34     1e-31  119.5   0.7     1   210     1   198     1   198 0.96 [subseq from] hypothetical protein V498_04603 [Pseudogymnoascus sp. VKM F-4517 (FW-2822)]
PCD24391.1/3-212         -            210 Helo_like_N          PF17111.5    210   9.5e-32  119.6   7.1   1   1   1.8e-34   1.1e-31  119.5   7.1     2   204     1   208     1   210 0.91 [subseq from] hypothetical protein FGRA07_11051 [Fusarium graminearum]
EXA30552.1/1-203         -            203 Helo_like_N          PF17111.5    210   9.8e-32  119.6   0.1   1   1   1.9e-34   1.1e-31  119.4   0.1     1   210     1   203     1   203 0.97 [subseq from] hypothetical protein FOVG_18081 [Fusarium oxysporum f. sp. pisi HDV247]
XP_014550964.1/2-201     -            200 Helo_like_N          PF17111.5    210     1e-31  119.6   2.8   1   1     2e-34   1.1e-31  119.4   2.8     1   209     1   200     1   200 0.96 [subseq from] hypothetical protein COCVIDRAFT_42647 [Bipolaris victoriae FI3] >EUN21389.1 hypothetical protein COCVIDRAFT_42647 [Bipolaris victoriae FI3]
RBQ93950.1/2-180         -            179 Helo_like_N          PF17111.5    210     1e-31  119.5   4.7   1   1   1.9e-34   1.1e-31  119.4   4.7     1   160     1   163     1   179 0.93 [subseq from] hypothetical protein FVER53263_13373 [Fusarium verticillioides]
RKK77213.1/3-182         -            180 Helo_like_N          PF17111.5    210     1e-31  119.5   1.2   1   1   1.9e-34   1.1e-31  119.4   1.2     2   173     1   175     1   180 0.94 [subseq from] hypothetical protein BFJ69_g6464 [Fusarium oxysporum]
KFZ11764.1/2-199         -            198 Helo_like_N          PF17111.5    210     1e-31  119.5   0.2   1   1     2e-34   1.2e-31  119.3   0.2     1   210     1   198     1   198 0.95 [subseq from] hypothetical protein V502_07398 [Pseudogymnoascus sp. VKM F-4520 (FW-2644)]
KFY79632.1/2-199         -            198 Helo_like_N          PF17111.5    210     1e-31  119.5   0.9   1   1   2.1e-34   1.2e-31  119.3   0.9     1   210     1   198     1   198 0.95 [subseq from] hypothetical protein V499_01387 [Pseudogymnoascus sp. VKM F-103]
RBR08819.1/3-209         -            207 Helo_like_N          PF17111.5    210     1e-31  119.5   1.2   1   1   2.1e-34   1.2e-31  119.3   1.2     2   207     1   206     1   207 0.95 [subseq from] hypothetical protein FVER53590_12558 [Fusarium verticillioides]
XP_018255192.1/3-182     -            180 Helo_like_N          PF17111.5    210   1.1e-31  119.5   1.2   1   1     2e-34   1.2e-31  119.3   1.2     2   173     1   175     1   180 0.93 [subseq from] hypothetical protein FOXG_21873 [Fusarium oxysporum f. sp. lycopersici 4287] >KNB17147.1 hypothetical protein FOXG_21873 [Fusarium oxysporum f. sp. lycopersici 4287]
TGO07456.1/1-202         -            202 Helo_like_N          PF17111.5    210   1.1e-31  119.4   0.1   1   1   2.2e-34   1.3e-31  119.2   0.1     1   210     1   202     1   202 0.97 [subseq from] hypothetical protein BTUL_0275g00180 [Botrytis tulipae]
TGO31517.1/1-202         -            202 Helo_like_N          PF17111.5    210   1.1e-31  119.4   0.1   1   1   2.2e-34   1.3e-31  119.2   0.1     1   210     1   202     1   202 0.97 [subseq from] hypothetical protein BHYA_0596g00010 [Botrytis hyacinthi]
XP_028494744.1/1-187     -            187 Helo_like_N          PF17111.5    210   1.1e-31  119.4   1.2   1   1   2.3e-34   1.3e-31  119.1   1.2     1   180     1   184     1   186 0.97 [subseq from] hypothetical protein D7B24_007073 [Verticillium nonalfalfae] >RNJ56586.1 hypothetical protein D7B24_007073 [Verticillium nonalfalfae]
XP_024773404.1/1-287     -            287 Helo_like_N          PF17111.5    210   1.2e-31  119.3   9.6   1   1   5.5e-34   3.2e-31  117.9   9.6     1   190     1   284     1   286 0.84 [subseq from] hypothetical protein M431DRAFT_495690 [Trichoderma harzianum CBS 226.95] >PTB53727.1 hypothetical protein M431DRAFT_495690 [Trichoderma harzianum CBS 226.95]
RII19004.1/2-189         -            188 Helo_like_N          PF17111.5    210   1.2e-31  119.3   7.2   1   1   2.5e-34   1.4e-31  119.0   7.2     1   179     1   186     1   187 0.91 [subseq from] hypothetical protein CUC08_Gglean001667 [Alternaria sp. MG1]
RYN37415.1/2-189         -            188 Helo_like_N          PF17111.5    210   1.2e-31  119.3   7.2   1   1   2.5e-34   1.4e-31  119.0   7.2     1   179     1   186     1   187 0.91 [subseq from] hypothetical protein AA0115_g1119 [Alternaria tenuissima] >RYN77503.1 hypothetical protein AA0117_g5023 [Alternaria alternata] >RYO09340.1 hypothetical protein AA0119_g908 [Alternaria tenuissima] >RYO21503.1 hypothetical protein AA0121_g3084 [Alternaria tenuissima] >RYO53996.1 hypothetical protein AA0116_g10438 [Alternaria tenuissima]
RDL40514.1/1-202         -            202 Helo_like_N          PF17111.5    210   1.2e-31  119.3   0.1   1   1   2.4e-34   1.4e-31  119.1   0.1     1   210     1   202     1   202 0.96 [subseq from] Uncharacterized protein BP5553_00493 [Venustampulla echinocandica]
KFY68440.1/2-151         -            150 Helo_like_N          PF17111.5    210   1.3e-31  119.2   0.9   1   1   2.4e-34   1.4e-31  119.1   0.9     1   148     1   149     1   150 0.94 [subseq from] hypothetical protein V496_01062 [Pseudogymnoascus sp. VKM F-4515 (FW-2607)]
KFY95951.1/2-151         -            150 Helo_like_N          PF17111.5    210   1.3e-31  119.2   0.9   1   1   2.4e-34   1.4e-31  119.1   0.9     1   148     1   149     1   150 0.94 [subseq from] hypothetical protein V498_03029 [Pseudogymnoascus sp. VKM F-4517 (FW-2822)]
OJJ67278.1/2-257         -            256 Helo_like_N          PF17111.5    210   1.3e-31  119.2  11.8   1   1   1.4e-33     8e-31  116.6  11.8     1   210     1   256     1   256 0.87 [subseq from] hypothetical protein ASPBRDRAFT_48317 [Aspergillus brasiliensis CBS 101740]
TIA38941.1/25-210        -            186 Helo_like_N          PF17111.5    210   1.3e-31  119.2   1.5   1   1   2.5e-34   1.4e-31  119.1   1.5     2   193     1   185     1   186 0.95 [subseq from] hypothetical protein D6C78_03641 [Aureobasidium pullulans]
KLO81201.1/1-201         -            201 Helo_like_N          PF17111.5    210   1.3e-31  119.2   4.9   1   1   2.5e-34   1.5e-31  119.0   4.9     1   199     1   199     1   201 0.84 [subseq from] uncharacterized protein LW93_4775 [Fusarium fujikuroi]
XP_031069477.1/3-177     -            175 Helo_like_N          PF17111.5    210   1.3e-31  119.2   1.3   1   1   2.5e-34   1.5e-31  119.0   1.3     2   172     1   174     1   175 0.95 [subseq from] uncharacterized protein FOIG_02399 [Fusarium oxysporum f. sp. cubense tropical race 4 54006] >EMT72715.1 hypothetical protein FOC4_g10004192 [Fusarium oxysporum f. sp. cubense race 4] >EXM07388.1 hypothetical protein FOIG_02399 [Fusarium oxysporum f. sp. cubense tropical race 4 54006] >TXC10106.1 hypothetical protein FocTR4_00004510 [Fusarium oxysporum f. sp. cubense]
XP_031089257.1/3-177     -            175 Helo_like_N          PF17111.5    210   1.4e-31  119.1   0.3   1   1   2.6e-34   1.5e-31  119.0   0.3     2   172     1   174     1   175 0.95 [subseq from] uncharacterized protein FPRO_03945 [Fusarium proliferatum ET1] >CZR48734.1 uncharacterized protein FPRO_03945 [Fusarium proliferatum ET1]
RGP63231.1/1-153         -            153 Helo_like_N          PF17111.5    210   1.4e-31  119.1   0.7   1   1   2.6e-34   1.5e-31  119.0   0.7     1   151     1   152     1   153 0.96 [subseq from] kinesin light chain 3 [Fusarium longipes]
KFZ16806.1/2-199         -            198 Helo_like_N          PF17111.5    210   1.4e-31  119.1   1.9   1   1   2.7e-34   1.5e-31  119.0   1.9     1   210     1   198     1   198 0.95 [subseq from] hypothetical protein V501_02064 [Pseudogymnoascus sp. VKM F-4519 (FW-2642)]
THW11895.1/25-210        -            186 Helo_like_N          PF17111.5    210   1.4e-31  119.1   1.5   1   1   2.6e-34   1.5e-31  119.0   1.5     2   193     1   185     1   186 0.95 [subseq from] hypothetical protein D6D23_10317 [Aureobasidium pullulans]
RMD39433.1/2-200         -            199 Helo_like_N          PF17111.5    210   1.4e-31  119.1   0.6   1   1   2.8e-34   1.6e-31  118.9   0.6     1   210     1   199     1   199 0.94 [subseq from] hypothetical protein DV735_g5696, partial [Chaetothyriales sp. CBS 134920]
XP_007688677.1/2-197     -            196 Helo_like_N          PF17111.5    210   1.4e-31  119.1   1.1   1   1   2.6e-34   1.5e-31  119.0   1.1     1   184     1   191     1   196 0.91 [subseq from] hypothetical protein COCMIDRAFT_37401 [Bipolaris oryzae ATCC 44560] >EUC44784.1 hypothetical protein COCMIDRAFT_37401 [Bipolaris oryzae ATCC 44560]
OCL01502.1/1-155         -            155 Helo_like_N          PF17111.5    210   1.4e-31  119.1   1.1   1   1   2.6e-34   1.5e-31  119.0   1.1     1   151     1   153     1   155 0.91 [subseq from] hypothetical protein AOQ84DRAFT_434833 [Glonium stellatum]
XP_016257856.1/3-182     -            180 Helo_like_N          PF17111.5    210   1.4e-31  119.1   0.9   1   1     3e-34   1.7e-31  118.8   0.9     2   173     1   173     1   178 0.93 [subseq from] hypothetical protein PV06_10280 [Exophiala oligosperma] >KIW37640.1 hypothetical protein PV06_10280 [Exophiala oligosperma]
KZN92140.1/2-279         -            278 Helo_like_N          PF17111.5    210   1.6e-31  118.9   0.6   1   1   3.9e-34   2.2e-31  118.4   0.6     1   193     1   272     1   276 0.85 [subseq from] Ankyrin repeat and KH domain-containing protein [Penicillium chrysogenum]
KFY92530.1/2-152         -            151 Helo_like_N          PF17111.5    210   1.6e-31  118.9   2.3   1   1   3.1e-34   1.8e-31  118.8   2.3     1   148     1   149     1   151 0.94 [subseq from] hypothetical protein V498_04889 [Pseudogymnoascus sp. VKM F-4517 (FW-2822)]
CVL06327.1/3-178         -            176 Helo_like_N          PF17111.5    210   1.7e-31  118.8   3.2   1   1   3.2e-34   1.8e-31  118.7   3.2     2   172     1   174     1   176 0.95 [subseq from] uncharacterized protein FMAN_03751 [Fusarium mangiferae]
KFY32377.1/2-151         -            150 Helo_like_N          PF17111.5    210   1.7e-31  118.8   1.9   1   1   3.2e-34   1.9e-31  118.7   1.9     1   148     1   149     1   150 0.94 [subseq from] hypothetical protein V493_00261 [Pseudogymnoascus sp. VKM F-4281 (FW-2241)]
QGI59664.1/505-705       -            201 Helo_like_N          PF17111.5    210   1.7e-31  118.8   5.3   1   1   3.4e-34   1.9e-31  118.6   5.3     1   199     1   199     1   201 0.84 [subseq from] hypothetical protein CEK27_001789 [Fusarium fujikuroi] >QGI76865.1 hypothetical protein CEK25_001771 [Fusarium fujikuroi] >QGI90576.1 hypothetical protein CEK26_001791 [Fusarium fujikuroi]
SCN71552.1/1-201         -            201 Helo_like_N          PF17111.5    210   1.7e-31  118.8   5.3   1   1   3.4e-34   1.9e-31  118.6   5.3     1   199     1   199     1   201 0.84 [subseq from] uncharacterized protein FFM5_00180 [Fusarium fujikuroi]
XP_023425286.1/1-201     -            201 Helo_like_N          PF17111.5    210   1.7e-31  118.8   5.3   1   1   3.4e-34   1.9e-31  118.6   5.3     1   199     1   199     1   201 0.84 [subseq from] uncharacterized protein FFUJ_00172 [Fusarium fujikuroi IMI 58289] >CCT63205.1 uncharacterized protein FFUJ_00172 [Fusarium fujikuroi IMI 58289] >KLP00107.1 uncharacterized protein Y057_8661 [Fusarium fujikuroi] >KLP08373.1 uncharacterized protein LW94_2829 [Fusarium fujikuroi] >SCO28231.1 uncharacterized protein FFNC_00211 [Fusarium fujikuroi] >SCO30808.1 uncharacterized protein FFMR_02009 [Fusarium fujikuroi] >SCN68931.1 uncharacterized protein FFC1_00208 [Fusarium fujikuroi] >SCV26321.1 uncharacterized protein FFFS_00211 [Fusarium fujikuroi] >SCN66051.1 uncharacterized protein FFE2_00213 [Fusarium fujikuroi] >SCN94055.1 uncharacterized protein FFB20_09593 [Fusarium fujikuroi]
TGO15568.1/1-202         -            202 Helo_like_N          PF17111.5    210   1.8e-31  118.8   0.1   1   1   3.5e-34     2e-31  118.6   0.1     1   210     1   202     1   202 0.97 [subseq from] hypothetical protein BPAE_0557g00040 [Botrytis paeoniae]
OBW69188.1/3-188         -            186 Helo_like_N          PF17111.5    210   1.8e-31  118.7   1.8   1   1   3.5e-34     2e-31  118.6   1.8     2   193     1   185     1   186 0.96 [subseq from] putative P450 monooxygenase [Aureobasidium pullulans]
THY53447.1/3-188         -            186 Helo_like_N          PF17111.5    210   1.8e-31  118.7   1.8   1   1   3.5e-34     2e-31  118.6   1.8     2   193     1   185     1   186 0.96 [subseq from] hypothetical protein D6C97_06074 [Aureobasidium pullulans]
XP_024736577.1/1-193     -            193 Helo_like_N          PF17111.5    210   1.8e-31  118.7   4.5   1   1   3.5e-34     2e-31  118.6   4.5     1   165     1   172     1   193 0.87 [subseq from] hypothetical protein K444DRAFT_562056, partial [Hyaloscypha bicolor E] >PMD59673.1 hypothetical protein K444DRAFT_562056, partial [Hyaloscypha bicolor E]
RAQ57290.1/2-192         -            191 Helo_like_N          PF17111.5    210   1.9e-31  118.7   5.6   1   1   2.3e-32   1.3e-29  112.6   5.6     1   210     1   191     1   191 0.98 [subseq from] hypothetical protein COH20_012069 [Aspergillus flavus] >RAQ78781.1 hypothetical protein COH21_012901 [Aspergillus flavus] >RMZ45450.1 hypothetical protein CA14_012726 [Aspergillus flavus]
XP_001795580.1/2-217     -            216 Helo_like_N          PF17111.5    210   1.9e-31  118.7   5.3   1   1   3.6e-34   2.1e-31  118.5   5.3     1   209     1   216     1   216 0.92 [subseq from] hypothetical protein SNOG_05170 [Parastagonospora nodorum SN15] >EAT87561.1 hypothetical protein SNOG_05170 [Parastagonospora nodorum SN15]
RBA10413.1/3-178         -            176 Helo_like_N          PF17111.5    210     2e-31  118.5   3.3   1   1   3.9e-34   2.2e-31  118.4   3.3     2   172     1   174     1   176 0.95 [subseq from] hypothetical protein FPRO05_05002 [Fusarium proliferatum]
THW44951.1/3-207         -            205 Helo_like_N          PF17111.5    210   2.2e-31  118.4   5.2   1   1   4.7e-34   2.7e-31  118.1   5.2     2   187     1   192     1   204 0.84 [subseq from] hypothetical protein D6D22_03755 [Aureobasidium pullulans]
XP_018128905.1/2-199     -            198 Helo_like_N          PF17111.5    210   2.2e-31  118.4   1.0   1   1   4.4e-34   2.5e-31  118.3   1.0     1   210     1   198     1   198 0.95 [subseq from] hypothetical protein VE01_07564 [Pseudogymnoascus verrucosus] >OBT95172.1 hypothetical protein VE01_07564 [Pseudogymnoascus verrucosus]
THY57556.1/3-188         -            186 Helo_like_N          PF17111.5    210   2.2e-31  118.4   1.3   1   1   4.3e-34   2.5e-31  118.3   1.3     2   193     1   185     1   186 0.95 [subseq from] hypothetical protein D6C98_03398 [Aureobasidium pullulans] >THZ30570.1 hypothetical protein D6C89_01394 [Aureobasidium pullulans]
CCX32835.1/1-185         -            185 Helo_like_N          PF17111.5    210   2.3e-31  118.4   0.5   1   1   4.4e-34   2.5e-31  118.2   0.5     1   175     1   182     1   185 0.92 [subseq from] Similar to Putative ankyrin repeat protein RF_0381; acc. no. Q4UMH6 [Pyronema omphalodes CBS 100304]
EQB54694.1/2-176         -            175 Helo_like_N          PF17111.5    210   2.5e-31  118.2   5.9   1   1   4.9e-34   2.8e-31  118.1   5.9     1   177     1   174     1   175 0.96 [subseq from] hypothetical protein CGLO_05442 [Colletotrichum gloeosporioides Cg-14]
EQB51669.1/1-188         -            188 Helo_like_N          PF17111.5    210   2.6e-31  118.2   4.5   1   1   5.1e-34   2.9e-31  118.0   4.5     1   171     1   178     1   187 0.88 [subseq from] hypothetical protein CGLO_08766 [Colletotrichum gloeosporioides Cg-14]
TGO86071.1/2-167         -            166 Helo_like_N          PF17111.5    210   2.7e-31  118.2   6.1   1   1   5.1e-34   2.9e-31  118.0   6.1     1   165     1   164     1   166 0.92 [subseq from] hypothetical protein BPOR_0338g00080 [Botrytis porri]
KFY32370.1/2-151         -            150 Helo_like_N          PF17111.5    210   2.8e-31  118.1   1.9   1   1   5.4e-34   3.1e-31  118.0   1.9     1   148     1   149     1   150 0.94 [subseq from] hypothetical protein V493_00267 [Pseudogymnoascus sp. VKM F-4281 (FW-2241)]
RSL55640.1/2-171         -            170 Helo_like_N          PF17111.5    210   2.8e-31  118.1   2.4   1   1   5.5e-34   3.1e-31  117.9   2.4     1   164     1   169     1   170 0.93 [subseq from] hypothetical protein CEP53_007043 [Fusarium sp. AF-6]
KXJ88720.1/1-201         -            201 Helo_like_N          PF17111.5    210   2.9e-31  118.1   0.3   1   1   7.5e-34   4.3e-31  117.5   0.3     1   210     1   201     1   201 0.96 [subseq from] hypothetical protein Micbo1qcDRAFT_189799 [Microdochium bolleyi]
PMD13519.1/1-201         -            201 Helo_like_N          PF17111.5    210   2.9e-31  118.0   4.3   1   1   5.6e-34   3.2e-31  117.9   4.3     1   178     1   187     1   201 0.86 [subseq from] hypothetical protein NA56DRAFT_611964 [Pezoloma ericae]
XP_016597687.1/2-168     -            167 Helo_like_N          PF17111.5    210     3e-31  118.0   1.0   1   1   5.6e-34   3.2e-31  117.9   1.0     1   153     1   159     1   167 0.91 [subseq from] hypothetical protein PEX2_050820 [Penicillium expansum] >KGO55594.1 hypothetical protein PEX2_050820 [Penicillium expansum]
KFY02009.1/2-151         -            150 Helo_like_N          PF17111.5    210     3e-31  118.0   1.0   1   1   5.8e-34   3.3e-31  117.9   1.0     1   148     1   149     1   150 0.94 [subseq from] hypothetical protein V490_00692 [Pseudogymnoascus sp. VKM F-3557]
KFY61290.1/2-162         -            161 Helo_like_N          PF17111.5    210   3.1e-31  118.0   0.9   1   1   6.3e-34   3.6e-31  117.7   0.9     1   149     1   150     1   160 0.93 [subseq from] hypothetical protein V497_03037 [Pseudogymnoascus sp. VKM F-4516 (FW-969)]
OBT54855.1/2-199         -            198 Helo_like_N          PF17111.5    210   3.1e-31  118.0   1.2   1   1   6.1e-34   3.5e-31  117.8   1.2     1   210     1   198     1   198 0.95 [subseq from] hypothetical protein VE04_10335 [Pseudogymnoascus sp. 24MN13]
XP_028500778.1/1-228     -            228 Helo_like_N          PF17111.5    210   3.2e-31  117.9   9.6   1   1   6.1e-34   3.5e-31  117.8   9.6     1   209     1   228     1   228 0.91 [subseq from] hypothetical protein AA0111_g11655 [Alternaria arborescens] >RYN21506.1 hypothetical protein AA0112_g10182 [Alternaria arborescens] >RYO15735.1 hypothetical protein AA0111_g11655 [Alternaria arborescens]
RSL85736.1/4-204         -            201 Helo_like_N          PF17111.5    210   3.3e-31  117.9   0.2   1   1   6.4e-34   3.7e-31  117.7   0.2     8   209     1   201     1   201 0.98 [subseq from] hypothetical protein CEP52_016050 [Fusarium sp. AF-4]
XP_007700076.1/1-152     -            152 Helo_like_N          PF17111.5    210   3.3e-31  117.8   3.1   1   1   6.4e-34   3.7e-31  117.7   3.1     1   152     1   151     1   152 0.97 [subseq from] hypothetical protein COCSADRAFT_181354 [Bipolaris sorokiniana ND90Pr] >EMD64218.1 hypothetical protein COCSADRAFT_181354 [Bipolaris sorokiniana ND90Pr]
RBR15708.1/2-180         -            179 Helo_like_N          PF17111.5    210   3.3e-31  117.8   5.8   1   1   6.2e-34   3.6e-31  117.8   5.8     1   160     1   163     1   179 0.93 [subseq from] hypothetical protein FVER53590_13373 [Fusarium verticillioides]
XP_007779055.1/1-146     -            146 Helo_like_N          PF17111.5    210   3.4e-31  117.8   1.0   1   1   7.1e-34   4.1e-31  117.6   1.0     1   141     1   142     1   145 0.95 [subseq from] hypothetical protein W97_02966 [Coniosporium apollinis CBS 100218] >EON63738.1 hypothetical protein W97_02966 [Coniosporium apollinis CBS 100218]
ELR10080.1/2-166         -            165 Helo_like_N          PF17111.5    210   3.5e-31  117.8   1.1   1   1   7.2e-34   4.1e-31  117.6   1.1     1   149     1   150     1   162 0.93 [subseq from] hypothetical protein GMDG_04480 [Pseudogymnoascus destructans 20631-21]
RBQ86389.1/3-202         -            200 Helo_like_N          PF17111.5    210   3.5e-31  117.8   0.0   1   1   6.9e-34     4e-31  117.6   0.0    10   210     2   200     1   200 0.98 [subseq from] hypothetical protein VDGD_02421 [Verticillium dahliae]
XP_024320831.1/2-163     -            162 Helo_like_N          PF17111.5    210   3.5e-31  117.8   1.0   1   1     7e-34     4e-31  117.6   1.0     1   149     1   150     1   161 0.93 [subseq from] hypothetical protein VC83_07592 [Pseudogymnoascus destructans] >OAF55531.1 hypothetical protein VC83_07592 [Pseudogymnoascus destructans]
XP_022471258.1/2-166     -            165 Helo_like_N          PF17111.5    210   3.6e-31  117.8   6.0   1   1   6.8e-34   3.9e-31  117.6   6.0     1   152     1   160     1   165 0.91 [subseq from] hypothetical protein CORC01_10551 [Colletotrichum orchidophilum] >OHE94094.1 hypothetical protein CORC01_10551 [Colletotrichum orchidophilum]
CEN62061.1/1-186         -            186 Helo_like_N          PF17111.5    210   3.8e-31  117.7   5.9   1   1   7.2e-34   4.1e-31  117.5   5.9     1   181     1   183     1   186 0.92 [subseq from] hypothetical protein ASPCAL08700 [Aspergillus calidoustus]
RGP58932.1/3-208         -            206 Helo_like_N          PF17111.5    210   3.8e-31  117.7   5.1   1   1   7.4e-34   4.2e-31  117.5   5.1     2   203     1   206     1   206 0.96 [subseq from] hypothetical protein FSPOR_11641 [Fusarium sporotrichioides]
XP_018760535.1/3-178     -            176 Helo_like_N          PF17111.5    210   3.8e-31  117.7   0.1   1   1   8.1e-34   4.7e-31  117.4   0.1     2   172     1   174     1   175 0.94 [subseq from] hypothetical protein FVEG_12584 [Fusarium verticillioides 7600] >EWG54344.1 hypothetical protein FVEG_12584 [Fusarium verticillioides 7600]
CZR66657.1/37-235        -            199 Helo_like_N          PF17111.5    210   3.9e-31  117.6   6.5   1   1   8.1e-34   4.7e-31  117.4   6.5     1   189     1   198     1   199 0.85 [subseq from] uncharacterized protein PAC_16558 [Phialocephala subalpina]
XP_022403122.1/3-191     -            189 Helo_like_N          PF17111.5    210   3.9e-31  117.6   0.4   1   1   7.5e-34   4.3e-31  117.5   0.4     2   186     1   182     1   189 0.95 [subseq from] hypothetical protein ASPGLDRAFT_23628 [Aspergillus glaucus CBS 516.65] >OJJ86433.1 hypothetical protein ASPGLDRAFT_23628 [Aspergillus glaucus CBS 516.65]
RBQ81873.1/2-180         -            179 Helo_like_N          PF17111.5    210   4.2e-31  117.5   5.8   1   1   7.8e-34   4.5e-31  117.4   5.8     1   160     1   163     1   179 0.93 [subseq from] hypothetical protein FVER14953_13373 [Fusarium verticillioides]
PMD34239.1/1-226         -            226 Helo_like_N          PF17111.5    210   4.2e-31  117.5   9.8   1   1   8.2e-34   4.7e-31  117.4   9.8     1   207     1   225     1   226 0.92 [subseq from] hypothetical protein L207DRAFT_138175 [Hyaloscypha variabilis F]
KFX99559.1/7-200         -            194 Helo_like_N          PF17111.5    210   4.2e-31  117.5   0.9   1   1   8.2e-34   4.7e-31  117.4   0.9    16   209     2   194     1   194 0.98 [subseq from] hypothetical protein O988_03794 [Pseudogymnoascus sp. VKM F-3808]
RPB18114.1/1-149         -            149 Helo_like_N          PF17111.5    210   4.4e-31  117.5   1.2   1   1   8.4e-34   4.9e-31  117.3   1.2     1   147     1   148     1   149 0.92 [subseq from] hypothetical protein L211DRAFT_752050, partial [Terfezia boudieri ATCC MYA-4762]
XP_008710561.1/2-311     -            310 Helo_like_N          PF17111.5    210   4.4e-31  117.5  10.2   1   2   1.8e-29     1e-26  103.2   4.4     1   169     1   167     1   225 0.84 [subseq from] hypothetical protein HMPREF1541_00030 [Cyphellophora europaea CBS 101466] >ETN45849.1 hypothetical protein HMPREF1541_00030 [Cyphellophora europaea CBS 101466]
XP_008710561.1/2-311     -            310 Helo_like_N          PF17111.5    210   4.4e-31  117.5  10.2   2   2     0.056        32   13.3   4.2   140   209   208   310   189   310 0.68 [subseq from] hypothetical protein HMPREF1541_00030 [Cyphellophora europaea CBS 101466] >ETN45849.1 hypothetical protein HMPREF1541_00030 [Cyphellophora europaea CBS 101466]
PQE29503.1/83-278        -            196 Helo_like_N          PF17111.5    210   4.5e-31  117.4   5.0   1   1   8.5e-34   4.9e-31  117.3   5.0     1   191     1   193     1   196 0.93 [subseq from] Vegetative incompatibility HET-E-1 protein [Rutstroemia sp. NJR-2017a WRK4]
OCK92888.1/1-182         -            182 Helo_like_N          PF17111.5    210   4.6e-31  117.4   3.0   1   1   9.2e-34   5.3e-31  117.2   3.0     1   163     1   164     1   179 0.94 [subseq from] hypothetical protein K441DRAFT_662543 [Cenococcum geophilum 1.58]
XP_007732400.1/4-207     -            204 Helo_like_N          PF17111.5    210   4.8e-31  117.3  12.0   1   1   9.2e-34   5.3e-31  117.2  12.0     7   205     4   202     1   204 0.97 [subseq from] hypothetical protein A1O3_04079 [Capronia epimyces CBS 606.96] >EXJ87121.1 hypothetical protein A1O3_04079 [Capronia epimyces CBS 606.96]
XP_007760032.1/3-187     -            185 Helo_like_N          PF17111.5    210   4.9e-31  117.3   2.1   1   1   9.2e-34   5.3e-31  117.2   2.1     2   173     1   172     1   185 0.89 [subseq from] hypothetical protein A1O7_07846 [Cladophialophora yegresii CBS 114405] >EXJ57498.1 hypothetical protein A1O7_07846 [Cladophialophora yegresii CBS 114405]
XP_007785002.1/1-169     -            169 Helo_like_N          PF17111.5    210   4.9e-31  117.3   0.3   1   1   8.9e-34   5.1e-31  117.2   0.3     1   150     1   151     1   169 0.92 [subseq from] hypothetical protein W97_08945 [Coniosporium apollinis CBS 100218] >EON69685.1 hypothetical protein W97_08945 [Coniosporium apollinis CBS 100218]
RBQ91713.1/1-182         -            182 Helo_like_N          PF17111.5    210   5.4e-31  117.2   1.6   1   1     1e-33     6e-31  117.0   1.6     1   174     1   178     1   182 0.90 [subseq from] hypothetical protein FVER53263_09916 [Fusarium verticillioides]
OAK96896.1/1-223         -            223 Helo_like_N          PF17111.5    210   5.5e-31  117.2   5.8   1   1   1.1e-33   6.2e-31  117.0   5.8     1   204     1   222     1   223 0.83 [subseq from] hypothetical protein IQ06DRAFT_296855 [Stagonospora sp. SRC1lsM3a]
KAA8895794.1/1-195       -            195 Helo_like_N          PF17111.5    210   5.6e-31  117.1   8.6   1   1   1.3e-33   7.6e-31  116.7   8.6     1   181     1   190     1   195 0.87 [subseq from] hypothetical protein FN846DRAFT_995536 [Sphaerosporella brunnea]
RSL59882.1/1-181         -            181 Helo_like_N          PF17111.5    210   5.6e-31  117.1   0.8   1   1   1.1e-33   6.1e-31  117.0   0.8     1   177     1   175     1   181 0.93 [subseq from] hypothetical protein CEP51_013854 [Fusarium sp. AF-3]
CCX32395.1/1-187         -            187 Helo_like_N          PF17111.5    210   5.7e-31  117.1   1.9   1   1   1.1e-33   6.2e-31  117.0   1.9     1   170     1   172     1   187 0.86 [subseq from] Similar to Ankyrin repeat domain-containing protein 50; acc. no. Q9ULJ7 [Pyronema omphalodes CBS 100304]
KKF92384.1/1-164         -            164 Helo_like_N          PF17111.5    210   5.7e-31  117.1   0.6   1   1   1.1e-33   6.3e-31  116.9   0.6     1   161     1   162     1   164 0.93 [subseq from] Vegetative incompatibility protein HET-E-1 [Ceratocystis platani]
PHH53569.1/1-164         -            164 Helo_like_N          PF17111.5    210   5.7e-31  117.1   0.6   1   1   1.1e-33   6.3e-31  116.9   0.6     1   161     1   162     1   164 0.93 [subseq from] Vegetative incompatibility protein HET-E-1 [Ceratocystis fimbriata CBS 114723]
CEJ62504.1/5-207         -            203 Helo_like_N          PF17111.5    210     6e-31  117.0   6.5   1   1   1.2e-33   6.8e-31  116.8   6.5     3   200     1   198     1   203 0.94 [subseq from] hypothetical protein PMG11_11001 [Penicillium brasilianum]
OQD96268.1/2-205         -            204 Helo_like_N          PF17111.5    210     6e-31  117.0   1.5   1   1   1.2e-33   6.8e-31  116.8   1.5     1   210     1   204     1   204 0.96 [subseq from] hypothetical protein PENSOL_c016G11694 [Penicillium solitum]
PNP76642.1/1-205         -            205 Helo_like_N          PF17111.5    210   6.1e-31  117.0   7.0   1   1   1.2e-33   6.9e-31  116.8   7.0     1   200     1   202     1   205 0.91 [subseq from] hypothetical protein FNYG_10061 [Fusarium nygamai]
CCX30770.1/116-332       -            217 Helo_like_N          PF17111.5    210   6.3e-31  116.9   1.2   1   1   1.3e-33   7.6e-31  116.7   1.2     1   182     1   212     1   217 0.79 [subseq from] Similar to Ankyrin-1; acc. no. P16157 [Pyronema omphalodes CBS 100304]
OBT55950.1/2-152         -            151 Helo_like_N          PF17111.5    210   6.6e-31  116.9   2.3   1   1   1.3e-33   7.2e-31  116.8   2.3     1   149     1   150     1   151 0.94 [subseq from] hypothetical protein VE04_03623 [Pseudogymnoascus sp. 24MN13]
XP_015410071.1/2-190     -            189 Helo_like_N          PF17111.5    210   6.9e-31  116.8   1.1   1   1   8.6e-32   4.9e-29  110.8   1.1     1   208     1   189     1   189 0.98 [subseq from] hypothetical protein ANOM_003009 [Aspergillus nomius NRRL 13137] >KNG89148.1 hypothetical protein ANOM_003009 [Aspergillus nomius NRRL 13137]
RSM14703.1/2-171         -            170 Helo_like_N          PF17111.5    210     7e-31  116.8   2.7   1   1   1.3e-33   7.7e-31  116.7   2.7     1   164     1   169     1   170 0.93 [subseq from] hypothetical protein CDV31_005285 [Fusarium ambrosium]
RTE78944.1/2-171         -            170 Helo_like_N          PF17111.5    210     7e-31  116.8   2.7   1   1   1.3e-33   7.7e-31  116.7   2.7     1   164     1   169     1   170 0.93 [subseq from] hypothetical protein BHE90_006556 [Fusarium euwallaceae]
RDW89683.1/1-183         -            183 Helo_like_N          PF17111.5    210     7e-31  116.8   1.7   1   1   1.4e-33   7.8e-31  116.6   1.7     1   168     1   180     1   183 0.91 [subseq from] hypothetical protein BP6252_01715 [Coleophoma cylindrospora]
CRL30488.1/2-204         -            203 Helo_like_N          PF17111.5    210   7.2e-31  116.8   1.2   1   1   1.4e-33   8.3e-31  116.6   1.2     1   210     1   203     1   203 0.96 [subseq from] unnamed protein product [Penicillium camemberti]
PNP78151.1/1-181         -            181 Helo_like_N          PF17111.5    210   7.4e-31  116.7   4.6   1   1   1.4e-33   8.1e-31  116.6   4.6     1   180     1   179     1   181 0.95 [subseq from] hypothetical protein FNYG_08468 [Fusarium nygamai]
XP_003172672.1/1-158     -            158 Helo_like_N          PF17111.5    210   7.5e-31  116.7   3.0   1   1   1.5e-33   8.3e-31  116.5   3.0     1   156     1   157     1   158 0.94 [subseq from] hypothetical protein MGYG_05262 [Nannizzia gypsea CBS 118893] >EFR02261.1 hypothetical protein MGYG_05262 [Nannizzia gypsea CBS 118893]
RSM03725.1/1-181         -            181 Helo_like_N          PF17111.5    210   7.6e-31  116.7   1.1   1   1   1.4e-33   8.2e-31  116.6   1.1     1   177     1   175     1   181 0.93 [subseq from] hypothetical protein CDV31_010344 [Fusarium ambrosium]
OQU98955.1/2-177         -            176 Helo_like_N          PF17111.5    210   7.8e-31  116.6   7.6   1   1   1.5e-33   8.4e-31  116.5   7.6     1   162     1   166     1   176 0.90 [subseq from] RhoGAP domain-containing protein [Cladophialophora immunda]
CVL07333.1/472-673       -            202 Helo_like_N          PF17111.5    210   7.9e-31  116.6   9.2   1   1   1.5e-33   8.7e-31  116.5   9.2     8   209     1   202     1   202 0.98 [subseq from] uncharacterized protein FMAN_15397 [Fusarium mangiferae]
KXH49325.1/2-165         -            164 Helo_like_N          PF17111.5    210   7.9e-31  116.6   4.1   1   1   1.5e-33   8.6e-31  116.5   4.1     1   151     1   159     1   164 0.91 [subseq from] vegetative incompatibility protein HET-E-1 [Colletotrichum nymphaeae SA-01]
OBS22814.1/3-211         -            209 Helo_like_N          PF17111.5    210     8e-31  116.6   1.2   1   1   1.6e-33     9e-31  116.4   1.2     2   203     1   207     1   209 0.93 [subseq from] hypothetical protein FPOA_09140 [Fusarium poae]
PNP85126.1/1-200         -            200 Helo_like_N          PF17111.5    210     8e-31  116.6   4.5   1   1   1.5e-33   8.9e-31  116.5   4.5     1   198     1   198     1   200 0.85 [subseq from] hypothetical protein FNYG_01651 [Fusarium nygamai]
RKL51258.1/1-208         -            208 Helo_like_N          PF17111.5    210     8e-31  116.6   9.3   1   1   1.6e-33   9.1e-31  116.4   9.3     1   199     1   204     1   208 0.91 [subseq from] hypothetical protein BFJ72_g711 [Fusarium proliferatum]
PWO19028.1/1-151         -            151 Helo_like_N          PF17111.5    210   8.1e-31  116.6   0.7   1   1   1.5e-33   8.8e-31  116.5   0.7     1   149     1   150     1   151 0.95 [subseq from] WD40 repeat protein [Pyrenophora tritici-repentis] >PZD45787.1 WD40 repeat protein [Pyrenophora tritici-repentis] >KAA8611957.1 WD40 repeat protein [Pyrenophora tritici-repentis]
PZD03749.1/1-151         -            151 Helo_like_N          PF17111.5    210   8.1e-31  116.6   0.7   1   1   1.5e-33   8.8e-31  116.5   0.7     1   149     1   150     1   151 0.95 [subseq from] WD40 repeat protein [Pyrenophora tritici-repentis]
PZD10411.1/1-151         -            151 Helo_like_N          PF17111.5    210   8.1e-31  116.6   0.7   1   1   1.5e-33   8.8e-31  116.5   0.7     1   149     1   150     1   151 0.95 [subseq from] hypothetical protein Ptr86124_04229 [Pyrenophora tritici-repentis]
PZD20249.1/1-151         -            151 Helo_like_N          PF17111.5    210   8.1e-31  116.6   0.7   1   1   1.5e-33   8.8e-31  116.5   0.7     1   149     1   150     1   151 0.95 [subseq from] WD40 repeat protein [Pyrenophora tritici-repentis] >PZD33806.1 WD40 repeat protein [Pyrenophora tritici-repentis]
XP_001935247.1/1-151     -            151 Helo_like_N          PF17111.5    210   8.1e-31  116.6   0.7   1   1   1.5e-33   8.8e-31  116.5   0.7     1   149     1   150     1   151 0.95 [subseq from] vegetative incompatibility protein HET-E-1 [Pyrenophora tritici-repentis Pt-1C-BFP] >EDU47821.1 vegetative incompatibility protein HET-E-1 [Pyrenophora tritici-repentis Pt-1C-BFP]
RMJ09877.1/2-171         -            170 Helo_like_N          PF17111.5    210   8.3e-31  116.6   2.7   1   1   1.6e-33   9.2e-31  116.4   2.7     1   164     1   169     1   170 0.94 [subseq from] hypothetical protein CDV36_010495 [Fusarium sp. AF-12]
XP_013277572.1/2-210     -            209 Helo_like_N          PF17111.5    210   8.3e-31  116.6   8.3   1   1   1.6e-33   9.2e-31  116.4   8.3     1   210     1   209     1   209 0.99 [subseq from] hypothetical protein Z518_01518 [Rhinocladiella mackenziei CBS 650.93] >KIX10436.1 hypothetical protein Z518_01518 [Rhinocladiella mackenziei CBS 650.93]
EXK82293.1/1-204         -            204 Helo_like_N          PF17111.5    210   8.3e-31  116.6   2.9   1   1   1.6e-33   9.4e-31  116.4   2.9     1   180     1   179     1   200 0.94 [subseq from] hypothetical protein FOQG_13318 [Fusarium oxysporum f. sp. raphani 54005]
KFY68931.1/24-175        -            152 Helo_like_N          PF17111.5    210   8.4e-31  116.5   0.6   1   1   1.7e-33   9.9e-31  116.3   0.6     1   149     1   150     1   151 0.94 [subseq from] hypothetical protein V496_00682 [Pseudogymnoascus sp. VKM F-4515 (FW-2607)]
OTB08425.1/11-277        -            267 Helo_like_N          PF17111.5    210   8.5e-31  116.5   0.0   1   1   1.9e-33   1.1e-30  116.2   0.0    13   196     1   265     1   267 0.90 [subseq from] hypothetical protein M426DRAFT_7740 [Hypoxylon sp. CI-4A]
OOO13637.1/1-158         -            158 Helo_like_N          PF17111.5    210   8.8e-31  116.5   1.5   1   1   1.7e-33   9.7e-31  116.3   1.5     1   156     1   157     1   158 0.97 [subseq from] WD-40 repeat-containing protein [Aspergillus oryzae]
KIW66126.1/3-182         -            180 Helo_like_N          PF17111.5    210   8.8e-31  116.5   0.4   1   1   1.7e-33   9.6e-31  116.4   0.4     2   172     1   170     1   180 0.93 [subseq from] hypothetical protein PV04_08329 [Phialophora americana]
CVK84839.1/1-182         -            182 Helo_like_N          PF17111.5    210   8.9e-31  116.5   2.1   1   1   1.7e-33   9.7e-31  116.3   2.1     1   178     1   176     1   182 0.90 [subseq from] uncharacterized protein FMAN_01765 [Fusarium mangiferae]
EXA43264.1/1-211         -            211 Helo_like_N          PF17111.5    210   9.1e-31  116.4   3.0   1   1   1.8e-33     1e-30  116.3   3.0     1   180     1   179     1   202 0.93 [subseq from] hypothetical protein FOVG_08275 [Fusarium oxysporum f. sp. pisi HDV247]
KAB2104178.1/20-206      -            187 Helo_like_N          PF17111.5    210   9.2e-31  116.4   8.2   1   1   1.8e-33     1e-30  116.3   8.2     1   177     1   184     1   187 0.85 [subseq from] hypothetical protein AG0111_0g7628 [Alternaria gaisen]
RBQ90718.1/1-205         -            205 Helo_like_N          PF17111.5    210   9.3e-31  116.4  13.5   1   1   1.8e-33     1e-30  116.2  13.5     1   200     1   202     1   205 0.92 [subseq from] hypothetical protein FVER53263_12403 [Fusarium verticillioides]
KIL94273.1/1-183         -            183 Helo_like_N          PF17111.5    210   9.3e-31  116.4   4.6   1   1   1.8e-33     1e-30  116.3   4.6     1   182     1   181     1   183 0.94 [subseq from] hypothetical protein FAVG1_02836 [Fusarium avenaceum]
PQE09262.1/2-152         -            151 Helo_like_N          PF17111.5    210   9.3e-31  116.4   0.2   1   1   1.7e-33     1e-30  116.3   0.2     1   145     1   146     1   151 0.90 [subseq from] Vegetative incompatibility HET-E-1 protein [Rutstroemia sp. NJR-2017a BBW]
XP_016645615.1/1-208     -            208 Helo_like_N          PF17111.5    210     1e-30  116.3   5.5   1   1   1.8e-33   1.1e-30  116.2   5.5     1   181     1   182     1   208 0.90 [subseq from] hypothetical protein SAPIO_CDS1631 [Scedosporium apiospermum] >KEZ45816.1 hypothetical protein SAPIO_CDS1631 [Scedosporium apiospermum]
PCD38687.1/2-154         -            153 Helo_like_N          PF17111.5    210     1e-30  116.3   0.8   1   1   1.9e-33   1.1e-30  116.1   0.8     1   151     1   152     1   153 0.95 [subseq from] hypothetical protein AU210_007153 [Fusarium oxysporum f. sp. radicis-cucumerinum]
KXH27239.1/2-165         -            164 Helo_like_N          PF17111.5    210     1e-30  116.3   6.0   1   1   1.9e-33   1.1e-30  116.2   6.0     1   152     1   160     1   164 0.91 [subseq from] hypothetical protein CSIM01_11263 [Colletotrichum simmondsii]
EXK82294.1/1-219         -            219 Helo_like_N          PF17111.5    210     1e-30  116.3   3.0   1   1   2.1e-33   1.2e-30  116.1   3.0     1   180     1   179     1   202 0.93 [subseq from] hypothetical protein FOQG_13318 [Fusarium oxysporum f. sp. raphani 54005]
XP_007690218.1/1-151     -            151 Helo_like_N          PF17111.5    210     1e-30  116.2   4.4   1   1     2e-33   1.1e-30  116.1   4.4     1   149     1   150     1   151 0.95 [subseq from] hypothetical protein COCMIDRAFT_7303 [Bipolaris oryzae ATCC 44560] >EUC43266.1 hypothetical protein COCMIDRAFT_7303 [Bipolaris oryzae ATCC 44560]
OQN96271.1/4-206         -            203 Helo_like_N          PF17111.5    210   1.1e-30  116.2   1.1   1   1   2.2e-33   1.2e-30  116.0   1.1     4   178     1   187     1   202 0.85 [subseq from] hypothetical protein B0A48_17833 [Rachicladosporium antarcticum]
RBQ71316.1/1-200         -            200 Helo_like_N          PF17111.5    210   1.1e-30  116.2   4.6   1   1     2e-33   1.2e-30  116.1   4.6     1   198     1   198     1   200 0.86 [subseq from] hypothetical protein FVER14953_00124 [Fusarium verticillioides]
PZD25423.1/1-151         -            151 Helo_like_N          PF17111.5    210   1.1e-30  116.2   1.9   1   1     2e-33   1.2e-30  116.1   1.9     1   149     1   150     1   151 0.95 [subseq from] hypothetical protein A1F97_11036, partial [Pyrenophora tritici-repentis]
RSM07404.1/2-171         -            170 Helo_like_N          PF17111.5    210   1.1e-30  116.2   2.2   1   1   2.1e-33   1.2e-30  116.0   2.2     1   164     1   169     1   170 0.94 [subseq from] hypothetical protein CEP52_005228 [Fusarium sp. AF-4]
XP_023450460.1/2-217     -            216 Helo_like_N          PF17111.5    210   1.1e-30  116.2   4.7   1   1   2.2e-33   1.3e-30  116.0   4.7     1   189     1   208     1   215 0.88 [subseq from] hypothetical protein CB0940_11451 [Cercospora beticola] >PIA90899.1 hypothetical protein CB0940_11451 [Cercospora beticola]
PNP81415.1/1-183         -            183 Helo_like_N          PF17111.5    210   1.1e-30  116.2   1.3   1   1   2.3e-33   1.3e-30  115.9   1.3     1   174     1   178     1   182 0.90 [subseq from] hypothetical protein FNYG_05221 [Fusarium nygamai]
RBQ79304.1/1-183         -            183 Helo_like_N          PF17111.5    210   1.1e-30  116.2   1.3   1   1   2.3e-33   1.3e-30  115.9   1.3     1   174     1   178     1   182 0.90 [subseq from] hypothetical protein FVER14953_21270 [Fusarium verticillioides]
XP_007827724.1/2-197     -            196 Helo_like_N          PF17111.5    210   1.1e-30  116.2   9.1   1   1   2.3e-33   1.3e-30  115.9   9.1     1   184     1   191     1   194 0.93 [subseq from] hypothetical protein PFICI_00952 [Pestalotiopsis fici W106-1] >ETS87124.1 hypothetical protein PFICI_00952 [Pestalotiopsis fici W106-1]
EWZ49149.1/1-199         -            199 Helo_like_N          PF17111.5    210   1.1e-30  116.2   2.1   1   1   2.1e-33   1.2e-30  116.0   2.1     1   196     1   196     1   199 0.83 [subseq from] hypothetical protein FOZG_00116 [Fusarium oxysporum Fo47] >EWZ89398.1 hypothetical protein FOWG_09100 [Fusarium oxysporum f. sp. lycopersici MN25]
PVI06671.1/2-177         -            176 Helo_like_N          PF17111.5    210   1.1e-30  116.1   1.5   1   1   2.1e-33   1.2e-30  116.0   1.5     1   177     1   175     1   176 0.98 [subseq from] hypothetical protein DM02DRAFT_667213 [Periconia macrospinosa]
OJD10871.1/2-228         -            227 Helo_like_N          PF17111.5    210   1.1e-30  116.1   5.8   1   1   2.3e-33   1.3e-30  115.9   5.8     1   209     1   227     1   227 0.89 [subseq from] hypothetical protein AJ78_08233 [Emergomyces pasteurianus Ep9510]
TGO85369.1/2-153         -            152 Helo_like_N          PF17111.5    210   1.1e-30  116.1   0.3   1   1   2.4e-33   1.4e-30  115.9   0.3     1   147     1   148     1   150 0.94 [subseq from] hypothetical protein BPOR_0403g00050 [Botrytis porri]
RSM04558.1/1-186         -            186 Helo_like_N          PF17111.5    210   1.1e-30  116.1   3.9   1   1   2.2e-33   1.2e-30  116.0   3.9     1   183     1   181     1   186 0.93 [subseq from] hypothetical protein CEP52_006739 [Fusarium sp. AF-4]
XP_018031469.1/1-153     -            153 Helo_like_N          PF17111.5    210   1.2e-30  116.1   4.0   1   1   2.4e-33   1.4e-30  115.8   4.0     1   150     1   151     1   152 0.94 [subseq from] vegetative incompatibility protein HET-E-1 [Paraphaeosphaeria sporulosa] >OAG01104.1 vegetative incompatibility protein HET-E-1 [Paraphaeosphaeria sporulosa]
KFY03084.1/1321-1470     -            150 Helo_like_N          PF17111.5    210   1.2e-30  116.1   0.9   1   1   2.2e-33   1.3e-30  115.9   0.9     1   148     1   149     1   150 0.95 [subseq from] hypothetical protein O988_01697 [Pseudogymnoascus sp. VKM F-3808]
EWZ27940.1/2-181         -            180 Helo_like_N          PF17111.5    210   1.2e-30  116.0   7.5   1   1   2.3e-33   1.3e-30  115.9   7.5     1   170     1   178     1   180 0.90 [subseq from] hypothetical protein FOZG_18356 [Fusarium oxysporum Fo47]
RBR20210.1/1-182         -            182 Helo_like_N          PF17111.5    210   1.2e-30  116.0   1.3   1   1   2.3e-33   1.3e-30  115.9   1.3     1   174     1   178     1   182 0.90 [subseq from] hypothetical protein FVER53590_09916 [Fusarium verticillioides]
RYN63026.1/2-269         -            268 Helo_like_N          PF17111.5    210   1.2e-30  116.0  13.1   1   1   3.1e-33   1.8e-30  115.5  13.1     1   194     1   201     1   267 0.79 [subseq from] hypothetical protein AA0118_g5244 [Alternaria tenuissima]
RMZ85804.1/317-523       -            207 Helo_like_N          PF17111.5    210   1.2e-30  116.0   0.2   1   1   2.4e-33   1.4e-30  115.8   0.2    16   210     2   207     1   207 0.95 [subseq from] hypothetical protein DV737_g387, partial [Chaetothyriales sp. CBS 132003]
OBS25881.1/1-213         -            213 Helo_like_N          PF17111.5    210   1.2e-30  116.0   1.8   1   1   2.4e-33   1.4e-30  115.8   1.8     1   178     1   176     1   201 0.92 [subseq from] hypothetical protein FPOA_06415 [Fusarium poae]
RKK76329.1/1-199         -            199 Helo_like_N          PF17111.5    210   1.2e-30  116.0   2.9   1   1   2.5e-33   1.4e-30  115.8   2.9     1   180     1   179     1   193 0.95 [subseq from] hypothetical protein BFJ69_g6979 [Fusarium oxysporum]
OCK97516.1/1-188         -            188 Helo_like_N          PF17111.5    210   1.2e-30  116.0   9.3   1   1   2.3e-33   1.3e-30  115.9   9.3     1   176     1   185     1   188 0.89 [subseq from] hypothetical protein K441DRAFT_363690 [Cenococcum geophilum 1.58]
RMJ19942.1/1-181         -            181 Helo_like_N          PF17111.5    210   1.2e-30  116.0   1.2   1   1   2.3e-33   1.3e-30  115.9   1.2     1   177     1   175     1   181 0.93 [subseq from] hypothetical protein CDV36_000353 [Fusarium sp. AF-12]
XP_002562276.1/2-172     -            171 Helo_like_N          PF17111.5    210   1.2e-30  116.0   1.1   1   1   2.3e-33   1.3e-30  115.9   1.1     1   161     1   169     1   171 0.92 [subseq from] Pc18g04410 [Penicillium rubens Wisconsin 54-1255] >CAP94665.1 Pc18g04410 [Penicillium rubens Wisconsin 54-1255]
KPA36704.1/2-223         -            222 Helo_like_N          PF17111.5    210   1.2e-30  116.0   1.0   1   1   5.6e-33   3.2e-30  114.6   1.0     1   177     1   177     1   220 0.90 [subseq from] hypothetical protein FLAG1_10507 [Fusarium langsethiae]
XP_013276569.1/1-151     -            151 Helo_like_N          PF17111.5    210   1.2e-30  116.0   1.9   1   1   2.4e-33   1.4e-30  115.8   1.9     1   149     1   150     1   151 0.92 [subseq from] hypothetical protein Z518_00513 [Rhinocladiella mackenziei CBS 650.93] >KIX09433.1 hypothetical protein Z518_00513 [Rhinocladiella mackenziei CBS 650.93]
ORY17268.1/2-191         -            190 Helo_like_N          PF17111.5    210   1.2e-30  116.0   6.5   1   1   2.4e-33   1.4e-30  115.8   6.5     1   172     1   183     1   190 0.84 [subseq from] hypothetical protein BCR34DRAFT_51250 [Clohesyomyces aquaticus]
XP_007724051.1/3-169     -            167 Helo_like_N          PF17111.5    210   1.2e-30  116.0   1.9   1   1   2.4e-33   1.4e-30  115.8   1.9     2   166     1   164     1   167 0.96 [subseq from] hypothetical protein A1O1_04972 [Capronia coronata CBS 617.96] >EXJ88045.1 hypothetical protein A1O1_04972 [Capronia coronata CBS 617.96]
RYN49828.1/2-269         -            268 Helo_like_N          PF17111.5    210   1.3e-30  116.0  13.4   1   1   3.3e-33   1.9e-30  115.4  13.4     1   194     1   201     1   267 0.79 [subseq from] hypothetical protein AA0114_g6420 [Alternaria tenuissima]
XP_016592454.1/2-204     -            203 Helo_like_N          PF17111.5    210   1.3e-30  116.0   2.5   1   1   2.5e-33   1.4e-30  115.8   2.5     1   207     1   202     1   203 0.97 [subseq from] hypothetical protein SPSK_06303 [Sporothrix schenckii 1099-18] >KJR89778.1 hypothetical protein SPSK_06303 [Sporothrix schenckii 1099-18]
XP_028482916.1/1-178     -            178 Helo_like_N          PF17111.5    210   1.3e-30  115.9   0.1   1   1   2.5e-33   1.4e-30  115.8   0.1     1   167     1   176     1   178 0.91 [subseq from] WD40-repeat-containing domain protein [Byssochlamys spectabilis] >RWQ93271.1 WD40-repeat-containing domain protein [Byssochlamys spectabilis]
THX80107.1/3-195         -            193 Helo_like_N          PF17111.5    210   1.3e-30  115.9   2.8   1   1   2.5e-33   1.4e-30  115.8   2.8     2   197     1   189     1   193 0.95 [subseq from] hypothetical protein D6D05_04662 [Aureobasidium pullulans]
EXM21821.1/2-166         -            165 Helo_like_N          PF17111.5    210   1.3e-30  115.9   3.3   1   1   2.5e-33   1.5e-30  115.8   3.3     1   158     1   162     1   165 0.94 [subseq from] hypothetical protein FOTG_10417 [Fusarium oxysporum f. sp. vasinfectum 25433]
PMD18725.1/2-152         -            151 Helo_like_N          PF17111.5    210   1.3e-30  115.9   0.9   1   1   2.5e-33   1.5e-30  115.8   0.9     1   149     1   150     1   151 0.94 [subseq from] hypothetical protein NA56DRAFT_576444 [Pezoloma ericae]
RDW69966.1/1-184         -            184 Helo_like_N          PF17111.5    210   1.3e-30  115.9   2.3   1   1   2.6e-33   1.5e-30  115.7   2.3     1   169     1   181     1   184 0.90 [subseq from] hypothetical protein BP5796_08363 [Coleophoma crateriformis]
EXA43265.1/1-258         -            258 Helo_like_N          PF17111.5    210   1.4e-30  115.9   2.7   1   1   2.8e-33   1.6e-30  115.6   2.7     1   180     1   179     1   205 0.93 [subseq from] hypothetical protein FOVG_08275 [Fusarium oxysporum f. sp. pisi HDV247]
XP_024548111.1/2-152     -            151 Helo_like_N          PF17111.5    210   1.4e-30  115.8   0.7   1   1   2.6e-33   1.5e-30  115.7   0.7     1   149     1   150     1   151 0.92 [subseq from] hypothetical protein BCIN_04g00790 [Botrytis cinerea B05.10] >ATZ48859.1 hypothetical protein BCIN_04g00790 [Botrytis cinerea B05.10]
XP_024548112.1/2-152     -            151 Helo_like_N          PF17111.5    210   1.4e-30  115.8   0.7   1   1   2.6e-33   1.5e-30  115.7   0.7     1   149     1   150     1   151 0.92 [subseq from] hypothetical protein BCIN_04g00790 [Botrytis cinerea B05.10] >ATZ48860.1 hypothetical protein BCIN_04g00790 [Botrytis cinerea B05.10]
OMP85154.1/3-172         -            170 Helo_like_N          PF17111.5    210   1.4e-30  115.8   4.3   1   1   2.7e-33   1.5e-30  115.7   4.3     2   166     1   169     1   170 0.92 [subseq from] Sensor protein gacS [Diplodia seriata]
XP_018233867.1/1-178     -            178 Helo_like_N          PF17111.5    210   1.4e-30  115.8   2.1   1   1   2.7e-33   1.5e-30  115.7   2.1     1   175     1   173     1   178 0.91 [subseq from] hypothetical protein FOXG_01237 [Fusarium oxysporum f. sp. lycopersici 4287] >KNA95821.1 hypothetical protein FOXG_01237 [Fusarium oxysporum f. sp. lycopersici 4287]
RSL75343.1/2-171         -            170 Helo_like_N          PF17111.5    210   1.4e-30  115.8   2.9   1   1   2.7e-33   1.6e-30  115.7   2.9     1   164     1   169     1   170 0.93 [subseq from] hypothetical protein CEP51_010952 [Fusarium sp. AF-3]
SCV51775.1/274-477       -            204 Helo_like_N          PF17111.5    210   1.4e-30  115.8   9.5   1   1   2.8e-33   1.6e-30  115.6   9.5     1   200     1   202     1   204 0.91 [subseq from] uncharacterized protein FFB14_12200 [Fusarium fujikuroi]
OBT40523.1/2-152         -            151 Helo_like_N          PF17111.5    210   1.4e-30  115.8   1.7   1   1   2.7e-33   1.6e-30  115.6   1.7     1   149     1   150     1   151 0.94 [subseq from] hypothetical protein VE00_09007 [Pseudogymnoascus sp. WSF 3629]
XP_007754850.1/2-203     -            202 Helo_like_N          PF17111.5    210   1.5e-30  115.7   1.5   1   1   3.2e-33   1.8e-30  115.4   1.5     1   210     1   202     1   202 0.94 [subseq from] hypothetical protein A1O7_02629 [Cladophialophora yegresii CBS 114405] >EXJ62196.1 hypothetical protein A1O7_02629 [Cladophialophora yegresii CBS 114405]
XP_013256884.1/56-250    -            195 Helo_like_N          PF17111.5    210   1.5e-30  115.7   2.5   1   1     3e-33   1.7e-30  115.5   2.5    34   210     2   195     1   195 0.94 [subseq from] hypothetical protein A1O9_09460 [Exophiala aquamarina CBS 119918] >KEF54294.1 hypothetical protein A1O9_09460 [Exophiala aquamarina CBS 119918]
SCO89250.1/2-166         -            165 Helo_like_N          PF17111.5    210   1.5e-30  115.7   2.4   1   1   2.9e-33   1.7e-30  115.5   2.4     1   158     1   162     1   165 0.94 [subseq from] uncharacterized protein FRV6_13378 [Fusarium oxysporum]
XP_007834803.1/2-204     -            203 Helo_like_N          PF17111.5    210   1.5e-30  115.7   0.3   1   1   3.1e-33   1.8e-30  115.5   0.3     1   180     1   200     1   203 0.80 [subseq from] hypothetical protein PFICI_08031 [Pestalotiopsis fici W106-1] >ETS80502.1 hypothetical protein PFICI_08031 [Pestalotiopsis fici W106-1]
PNP76563.1/2-163         -            162 Helo_like_N          PF17111.5    210   1.6e-30  115.6   6.4   1   1     3e-33   1.7e-30  115.5   6.4     1   160     1   161     1   162 0.95 [subseq from] hypothetical protein FNYG_09982 [Fusarium nygamai]
RYP17625.1/1-151         -            151 Helo_like_N          PF17111.5    210   1.6e-30  115.6   4.6   1   1   3.1e-33   1.8e-30  115.5   4.6     1   149     1   150     1   151 0.92 [subseq from] hypothetical protein DL765_004407 [Monosporascus sp. GIB2]
OCK76734.1/1-221         -            221 Helo_like_N          PF17111.5    210   1.6e-30  115.6   7.9   1   1   3.1e-33   1.8e-30  115.5   7.9     1   205     1   219     1   221 0.91 [subseq from] hypothetical protein K432DRAFT_445813 [Lepidopterella palustris CBS 459.81]
RSL65134.1/1-181         -            181 Helo_like_N          PF17111.5    210   1.6e-30  115.6   1.2   1   1   3.1e-33   1.8e-30  115.5   1.2     1   177     1   175     1   181 0.93 [subseq from] hypothetical protein CEP53_003798 [Fusarium sp. AF-6]
XP_031052858.1/2-198     -            197 Helo_like_N          PF17111.5    210   1.7e-30  115.6   2.2   1   1   2.6e-32   1.5e-29  112.5   2.2     1   210     1   197     1   197 0.95 [subseq from] uncharacterized protein FOIG_15976 [Fusarium oxysporum f. sp. cubense tropical race 4 54006] >EXL90768.1 hypothetical protein FOIG_15976 [Fusarium oxysporum f. sp. cubense tropical race 4 54006]
SCV27485.1/3-178         -            176 Helo_like_N          PF17111.5    210   1.7e-30  115.6   3.1   1   1   3.2e-33   1.8e-30  115.4   3.1     2   172     1   174     1   176 0.95 [subseq from] uncharacterized protein FFB14_01573 [Fusarium fujikuroi]
KID83863.1/1-190         -            190 Helo_like_N          PF17111.5    210   1.7e-30  115.6   0.0   1   1   3.3e-33   1.9e-30  115.4   0.0     1   184     1   183     1   187 0.93 [subseq from] WD40/YVTN repeat-like-containing domain protein [Metarhizium guizhouense ARSEF 977]
XP_007785296.1/2-203     -            202 Helo_like_N          PF17111.5    210   1.7e-30  115.6   7.4   1   1   3.2e-33   1.8e-30  115.4   7.4     1   183     1   190     1   202 0.85 [subseq from] hypothetical protein W97_09244 [Coniosporium apollinis CBS 100218] >EON69979.1 hypothetical protein W97_09244 [Coniosporium apollinis CBS 100218]
TIA10197.1/3-188         -            186 Helo_like_N          PF17111.5    210   1.7e-30  115.5   1.3   1   1   3.2e-33   1.9e-30  115.4   1.3     2   193     1   185     1   186 0.96 [subseq from] hypothetical protein D6C81_08410 [Aureobasidium pullulans]
KLO82216.1/1-202         -            202 Helo_like_N          PF17111.5    210   1.7e-30  115.5   8.6   1   1   3.4e-33     2e-30  115.3   8.6     1   196     1   198     1   202 0.89 [subseq from] Uncharacterized protein LW93_9403 [Fusarium fujikuroi]
RSL58719.1/2-171         -            170 Helo_like_N          PF17111.5    210   1.7e-30  115.5   3.1   1   1   3.3e-33   1.9e-30  115.4   3.1     1   164     1   169     1   170 0.93 [subseq from] hypothetical protein CEP54_007662 [Fusarium sp. AF-8]
CVK96334.1/2-164         -            163 Helo_like_N          PF17111.5    210   1.8e-30  115.4   4.2   1   1   3.5e-33     2e-30  115.3   4.2     1   156     1   160     1   163 0.94 [subseq from] uncharacterized protein FPRN_12287 [Fusarium proliferatum]
OQE09039.1/2-166         -            165 Helo_like_N          PF17111.5    210   1.8e-30  115.4   1.9   1   1   3.7e-33   2.1e-30  115.2   1.9     1   152     1   158     1   164 0.94 [subseq from] hypothetical protein PENVUL_c007G05216 [Penicillium vulpinum]
XP_018043478.1/1-157     -            157 Helo_like_N          PF17111.5    210   1.9e-30  115.4   3.6   1   1   3.5e-33     2e-30  115.3   3.6     1   152     1   156     1   157 0.92 [subseq from] vegetative incompatibility protein HET-E-1 [Paraphaeosphaeria sporulosa] >OAG13113.1 vegetative incompatibility protein HET-E-1 [Paraphaeosphaeria sporulosa]
PVI06946.1/1-191         -            191 Helo_like_N          PF17111.5    210   1.9e-30  115.4   6.8   1   1   3.6e-33   2.1e-30  115.3   6.8     1   176     1   185     1   191 0.88 [subseq from] hypothetical protein DM02DRAFT_649288 [Periconia macrospinosa]
CVK98248.1/2-164         -            163 Helo_like_N          PF17111.5    210   1.9e-30  115.4   4.2   1   1   3.7e-33   2.1e-30  115.2   4.2     1   156     1   160     1   163 0.94 [subseq from] uncharacterized protein FMAN_12289 [Fusarium mangiferae]
OCK92203.1/1-164         -            164 Helo_like_N          PF17111.5    210   1.9e-30  115.3   2.8   1   1   3.7e-33   2.1e-30  115.2   2.8     1   160     1   161     1   164 0.92 [subseq from] hypothetical protein K441DRAFT_187561 [Cenococcum geophilum 1.58]
RGP70039.1/1-181         -            181 Helo_like_N          PF17111.5    210     2e-30  115.3   2.2   1   1   3.8e-33   2.2e-30  115.2   2.2     1   180     1   178     1   181 0.91 [subseq from] hypothetical protein FSPOR_4331 [Fusarium sporotrichioides]
RTE77798.1/1-181         -            181 Helo_like_N          PF17111.5    210     2e-30  115.3   1.0   1   1   3.8e-33   2.2e-30  115.2   1.0     1   177     1   175     1   181 0.93 [subseq from] hypothetical protein BHE90_007704 [Fusarium euwallaceae]
RBA12620.1/1-199         -            199 Helo_like_N          PF17111.5    210   2.1e-30  115.3   3.8   1   1   3.9e-33   2.3e-30  115.1   3.8     1   193     1   193     1   199 0.83 [subseq from] hypothetical protein FPRO05_04070 [Fusarium proliferatum]
EPS35748.1/1-217         -            217 Helo_like_N          PF17111.5    210   2.1e-30  115.3   6.6   1   1   4.1e-33   2.3e-30  115.1   6.6     1   198     1   214     1   217 0.87 [subseq from] hypothetical protein H072_10800 [Dactylellina haptotyla CBS 200.50]
RKL36722.1/1-199         -            199 Helo_like_N          PF17111.5    210   2.1e-30  115.3   4.6   1   1   3.9e-33   2.3e-30  115.1   4.6     1   195     1   195     1   199 0.83 [subseq from] hypothetical protein BFJ72_g8271 [Fusarium proliferatum]
KAA8895563.1/1-167       -            167 Helo_like_N          PF17111.5    210   2.1e-30  115.2   0.7   1   1     4e-33   2.3e-30  115.1   0.7     1   164     1   165     1   167 0.92 [subseq from] vegetative incompatibility protein HET-E-1 [Sphaerosporella brunnea]
KFZ19736.1/2-167         -            166 Helo_like_N          PF17111.5    210   2.1e-30  115.2   1.6   1   1   3.9e-33   2.2e-30  115.1   1.6     1   150     1   151     1   166 0.91 [subseq from] hypothetical protein V501_00536 [Pseudogymnoascus sp. VKM F-4519 (FW-2642)]
ELR08403.1/2-153         -            152 Helo_like_N          PF17111.5    210   2.1e-30  115.2   0.9   1   1   4.3e-33   2.5e-30  115.0   0.9     1   148     1   149     1   151 0.94 [subseq from] hypothetical protein GMDG_03192 [Pseudogymnoascus destructans 20631-21]
XP_024325828.1/2-153     -            152 Helo_like_N          PF17111.5    210   2.1e-30  115.2   0.9   1   1   4.3e-33   2.5e-30  115.0   0.9     1   148     1   149     1   151 0.94 [subseq from] hypothetical protein VC83_03550 [Pseudogymnoascus destructans] >OAF60547.1 hypothetical protein VC83_03550 [Pseudogymnoascus destructans]
KIV80335.1/1-184         -            184 Helo_like_N          PF17111.5    210   2.1e-30  115.2   3.3   1   1   4.1e-33   2.4e-30  115.1   3.3     1   178     1   179     1   184 0.91 [subseq from] hypothetical protein PV11_07841 [Exophiala sideris]
XP_024735282.1/1-239     -            239 Helo_like_N          PF17111.5    210   2.2e-30  115.2   7.0   1   1   4.3e-33   2.5e-30  115.0   7.0     1   207     1   238     1   239 0.80 [subseq from] hypothetical protein K444DRAFT_563688, partial [Hyaloscypha bicolor E] >PMD58378.1 hypothetical protein K444DRAFT_563688, partial [Hyaloscypha bicolor E]
PPJ60459.1/2-210         -            209 Helo_like_N          PF17111.5    210   2.2e-30  115.2   3.4   1   1   4.5e-33   2.6e-30  115.0   3.4     1   181     1   200     1   209 0.91 [subseq from] hypothetical protein CBER1_07355 [Cercospora berteroae]
TVY84720.1/1-166         -            166 Helo_like_N          PF17111.5    210   2.2e-30  115.2   0.6   1   1   4.2e-33   2.4e-30  115.0   0.6     1   160     1   164     1   166 0.85 [subseq from] putative ankyrin repeat protein [Lachnellula suecica]
RSM10056.1/1-181         -            181 Helo_like_N          PF17111.5    210   2.2e-30  115.2   1.0   1   1   4.2e-33   2.4e-30  115.1   1.0     1   177     1   175     1   181 0.93 [subseq from] hypothetical protein CEP52_003788 [Fusarium sp. AF-4]
RYO93373.1/1-195         -            195 Helo_like_N          PF17111.5    210   2.2e-30  115.2   1.5   1   1   4.3e-33   2.5e-30  115.0   1.5     1   189     1   193     1   195 0.92 [subseq from] hypothetical protein DL762_001072 [Monosporascus cannonballus]
OAL48579.1/3-208         -            206 Helo_like_N          PF17111.5    210   2.2e-30  115.2   5.9   1   1   4.3e-33   2.5e-30  115.0   5.9     2   198     1   201     1   206 0.89 [subseq from] hypothetical protein IQ07DRAFT_80693 [Pyrenochaeta sp. DS3sAY3a]
RKL24350.1/2-162         -            161 Helo_like_N          PF17111.5    210   2.2e-30  115.1   4.1   1   1   4.3e-33   2.5e-30  115.0   4.1     1   156     1   160     1   161 0.94 [subseq from] hypothetical protein BFJ72_g14230 [Fusarium proliferatum]
RKL03699.1/1-177         -            177 Helo_like_N          PF17111.5    210   2.3e-30  115.1   1.4   1   1   4.3e-33   2.5e-30  115.0   1.4     1   174     1   172     1   177 0.90 [subseq from] hypothetical protein BFJ68_g11443 [Fusarium oxysporum]
RGP81737.1/1-180         -            180 Helo_like_N          PF17111.5    210   2.3e-30  115.1   1.0   1   1   4.4e-33   2.5e-30  115.0   1.0     1   177     1   175     1   180 0.90 [subseq from] hypothetical protein FLONG3_122 [Fusarium longipes]
KXX73059.1/2-277         -            276 Helo_like_N          PF17111.5    210   2.5e-30  115.0  17.4   1   1   4.7e-31   2.7e-28  108.3  17.4     1   209     1   276     1   276 0.78 [subseq from] hypothetical protein MMYC01_210529 [Madurella mycetomatis]
RKK17372.1/2-154         -            153 Helo_like_N          PF17111.5    210   2.5e-30  115.0   0.5   1   1   4.8e-33   2.8e-30  114.9   0.5     1   151     1   152     1   153 0.95 [subseq from] hypothetical protein BFJ66_g17918 [Fusarium oxysporum f. sp. cepae]
RKK20896.1/2-154         -            153 Helo_like_N          PF17111.5    210   2.5e-30  115.0   0.5   1   1   4.8e-33   2.8e-30  114.9   0.5     1   151     1   152     1   153 0.95 [subseq from] hypothetical protein BFJ65_g7588 [Fusarium oxysporum f. sp. cepae] >RKK34597.1 hypothetical protein BFJ67_g13715 [Fusarium oxysporum f. sp. cepae]
RKK88967.1/2-154         -            153 Helo_like_N          PF17111.5    210   2.5e-30  115.0   0.5   1   1   4.8e-33   2.8e-30  114.9   0.5     1   151     1   152     1   153 0.95 [subseq from] hypothetical protein BFJ71_g12667 [Fusarium oxysporum]
EXL45948.1/1-199         -            199 Helo_like_N          PF17111.5    210   2.5e-30  115.0   3.4   1   1   4.9e-33   2.8e-30  114.8   3.4     1   196     1   196     1   199 0.83 [subseq from] hypothetical protein FOCG_11942 [Fusarium oxysporum f. sp. radicis-lycopersici 26381]
RKK29171.1/1-199         -            199 Helo_like_N          PF17111.5    210   2.5e-30  115.0   3.4   1   1   4.9e-33   2.8e-30  114.8   3.4     1   196     1   196     1   199 0.83 [subseq from] hypothetical protein BFJ65_g1106 [Fusarium oxysporum f. sp. cepae] >RKK42807.1 hypothetical protein BFJ66_g10293 [Fusarium oxysporum f. sp. cepae] >RKK50955.1 hypothetical protein BFJ67_g6223 [Fusarium oxysporum f. sp. cepae]
XP_018382434.1/2-253     -            252 Helo_like_N          PF17111.5    210   2.6e-30  115.0  10.5   1   1   5.9e-33   3.4e-30  114.6  10.5     1   184     1   191     1   251 0.84 [subseq from] hypothetical protein CC77DRAFT_370814 [Alternaria alternata] >OAG17013.1 hypothetical protein CC77DRAFT_370814 [Alternaria alternata]
RYP47456.1/1-148         -            148 Helo_like_N          PF17111.5    210   2.6e-30  115.0   0.5   1   1   4.9e-33   2.8e-30  114.8   0.5     1   141     1   146     1   148 0.92 [subseq from] hypothetical protein DL768_006481 [Monosporascus sp. mg162]
OAA45326.1/1-160         -            160 Helo_like_N          PF17111.5    210   2.6e-30  114.9   2.2   1   1     5e-33   2.9e-30  114.8   2.2     1   157     1   158     1   160 0.93 [subseq from] kinesin light chain 3 [Beauveria brongniartii RCEF 3172]
RJE25726.1/2-192         -            191 Helo_like_N          PF17111.5    210   2.7e-30  114.9   0.5   1   1   5.3e-33   3.1e-30  114.7   0.5    11   210     1   191     1   191 0.96 [subseq from] hypothetical protein PHISCL_01914 [Aspergillus sclerotialis]
OQO09714.1/4-198         -            195 Helo_like_N          PF17111.5    210   2.7e-30  114.9   3.1   1   1   5.3e-33     3e-30  114.7   3.1     4   189     1   194     1   195 0.94 [subseq from] hypothetical protein B0A48_05117 [Rachicladosporium antarcticum]
RII22708.1/1-151         -            151 Helo_like_N          PF17111.5    210   2.7e-30  114.9   3.2   1   1   5.2e-33     3e-30  114.7   3.2     1   149     1   150     1   151 0.94 [subseq from] hypothetical protein CUC08_Gglean013426 [Alternaria sp. MG1]
XP_016231957.1/2-195     -            194 Helo_like_N          PF17111.5    210   2.8e-30  114.8   1.3   1   1   5.8e-33   3.3e-30  114.6   1.3     1   210     1   194     1   194 0.96 [subseq from] hypothetical protein PV08_09013 [Exophiala spinifera] >KIW11741.1 hypothetical protein PV08_09013 [Exophiala spinifera]
ROW02647.1/2-191         -            190 Helo_like_N          PF17111.5    210   2.8e-30  114.8   0.1   1   1   5.8e-33   3.3e-30  114.6   0.1     1   175     1   178     1   186 0.97 [subseq from] hypothetical protein VSDG_01833 [Valsa sordida]
KIM95089.1/2-151         -            150 Helo_like_N          PF17111.5    210   2.8e-30  114.8   0.1   1   1   5.3e-33     3e-30  114.7   0.1     1   146     1   147     1   150 0.93 [subseq from] hypothetical protein OIDMADRAFT_134703 [Oidiodendron maius Zn]
OCK74055.1/3-218         -            216 Helo_like_N          PF17111.5    210   2.8e-30  114.8  12.1   1   1   5.5e-33   3.2e-30  114.7  12.1     2   205     1   211     1   216 0.91 [subseq from] hypothetical protein K432DRAFT_311474 [Lepidopterella palustris CBS 459.81]
RSL54786.1/1-170         -            170 Helo_like_N          PF17111.5    210   2.8e-30  114.8   1.2   1   1   5.6e-33   3.2e-30  114.6   1.2     1   167     1   169     1   170 0.94 [subseq from] hypothetical protein CEP53_007326 [Fusarium sp. AF-6]
RSL73065.1/1-184         -            184 Helo_like_N          PF17111.5    210   2.9e-30  114.8   4.3   1   1     6e-33   3.4e-30  114.5   4.3     1   178     1   176     1   183 0.93 [subseq from] hypothetical protein CEP53_000899 [Fusarium sp. AF-6]
ORX92514.1/8-211         -            204 Helo_like_N          PF17111.5    210   2.9e-30  114.8   8.4   1   1   6.1e-33   3.5e-30  114.5   8.4     3   197     1   201     1   203 0.88 [subseq from] hypothetical protein BCR34DRAFT_608794 [Clohesyomyces aquaticus]
CVK84274.1/1-200         -            200 Helo_like_N          PF17111.5    210   2.9e-30  114.8   3.5   1   1   6.2e-33   3.5e-30  114.5   3.5     1   193     1   193     1   199 0.83 [subseq from] uncharacterized protein FPRN_01894 [Fusarium proliferatum]
RSL66088.1/51-220        -            170 Helo_like_N          PF17111.5    210     3e-30  114.8   5.3   1   1   5.7e-33   3.3e-30  114.6   5.3     1   163     1   168     1   170 0.93 [subseq from] hypothetical protein CEP54_003914 [Fusarium sp. AF-8]
RKK67340.1/1-181         -            181 Helo_like_N          PF17111.5    210     3e-30  114.7   3.5   1   1   5.7e-33   3.3e-30  114.6   3.5     1   180     1   178     1   181 0.93 [subseq from] hypothetical protein BFJ69_g14589 [Fusarium oxysporum]
KLU82022.1/2-202         -            201 Helo_like_N          PF17111.5    210     3e-30  114.7   0.0   1   1   5.9e-33   3.4e-30  114.6   0.0     1   210     1   201     1   201 0.96 [subseq from] hypothetical protein MAPG_01101 [Magnaporthiopsis poae ATCC 64411]
KLO81070.1/1-180         -            180 Helo_like_N          PF17111.5    210     3e-30  114.7   2.3   1   1   5.7e-33   3.3e-30  114.6   2.3     1   177     1   175     1   180 0.90 [subseq from] uncharacterized protein LW93_4643 [Fusarium fujikuroi]
KLP00725.1/1-180         -            180 Helo_like_N          PF17111.5    210     3e-30  114.7   2.3   1   1   5.7e-33   3.3e-30  114.6   2.3     1   177     1   175     1   180 0.90 [subseq from] uncharacterized protein Y057_335 [Fusarium fujikuroi] >SCO28486.1 uncharacterized protein FFNC_00360 [Fusarium fujikuroi] >SCN69188.1 uncharacterized protein FFC1_00355 [Fusarium fujikuroi] >SCV26612.1 uncharacterized protein FFFS_00358 [Fusarium fujikuroi] >SCN66241.1 uncharacterized protein FFE2_00360 [Fusarium fujikuroi] >SCN90550.1 uncharacterized protein FFB20_08742 [Fusarium fujikuroi]
KLP13869.1/1-180         -            180 Helo_like_N          PF17111.5    210     3e-30  114.7   2.3   1   1   5.7e-33   3.3e-30  114.6   2.3     1   177     1   175     1   180 0.90 [subseq from] uncharacterized protein LW94_11386 [Fusarium fujikuroi] >SCO30581.1 uncharacterized protein FFMR_01868 [Fusarium fujikuroi]
QGI59543.1/1-180         -            180 Helo_like_N          PF17111.5    210     3e-30  114.7   2.3   1   1   5.7e-33   3.3e-30  114.6   2.3     1   177     1   175     1   180 0.90 [subseq from] hypothetical protein CEK27_001668 [Fusarium fujikuroi]
QGI76745.1/1-180         -            180 Helo_like_N          PF17111.5    210     3e-30  114.7   2.3   1   1   5.7e-33   3.3e-30  114.6   2.3     1   177     1   175     1   180 0.90 [subseq from] hypothetical protein CEK25_001651 [Fusarium fujikuroi] >QGI90453.1 hypothetical protein CEK26_001668 [Fusarium fujikuroi]
SCV33292.1/1-180         -            180 Helo_like_N          PF17111.5    210     3e-30  114.7   2.3   1   1   5.7e-33   3.3e-30  114.6   2.3     1   177     1   175     1   180 0.90 [subseq from] uncharacterized protein FFB14_04434 [Fusarium fujikuroi]
XP_023425158.1/1-180     -            180 Helo_like_N          PF17111.5    210     3e-30  114.7   2.3   1   1   5.7e-33   3.3e-30  114.6   2.3     1   177     1   175     1   180 0.90 [subseq from] uncharacterized protein FFUJ_00312 [Fusarium fujikuroi IMI 58289] >CCT63077.1 uncharacterized protein FFUJ_00312 [Fusarium fujikuroi IMI 58289] >SCN72110.1 uncharacterized protein FFM5_00323 [Fusarium fujikuroi]
CCX33059.1/1-174         -            174 Helo_like_N          PF17111.5    210     3e-30  114.7   0.3   1   1   5.8e-33   3.4e-30  114.6   0.3     1   175     1   172     1   174 0.91 [subseq from] Similar to Ankyrin repeat domain-containing protein 50; acc. no. Q9ULJ7 [Pyronema omphalodes CBS 100304]
XP_018028969.1/1-152     -            152 Helo_like_N          PF17111.5    210   3.1e-30  114.7   5.1   1   1   5.9e-33   3.4e-30  114.6   5.1     1   150     1   151     1   152 0.90 [subseq from] hypothetical protein CC84DRAFT_1234386 [Paraphaeosphaeria sporulosa] >OAF98603.1 hypothetical protein CC84DRAFT_1234386 [Paraphaeosphaeria sporulosa]
KPA37196.1/3-203         -            201 Helo_like_N          PF17111.5    210   3.1e-30  114.7   9.5   1   1   6.1e-33   3.5e-30  114.5   9.5     2   203     1   201     1   201 0.97 [subseq from] hypothetical protein FLAG1_10001 [Fusarium langsethiae]
KIL83752.1/1-203         -            203 Helo_like_N          PF17111.5    210   3.2e-30  114.7   0.2   1   1   6.2e-33   3.5e-30  114.5   0.2     1   210     1   203     1   203 0.96 [subseq from] hypothetical protein FAVG1_13028 [Fusarium avenaceum]
RMJ23400.1/7-205         -            199 Helo_like_N          PF17111.5    210   3.2e-30  114.6   2.8   1   1   6.2e-33   3.5e-30  114.5   2.8     5   189     2   198     1   199 0.86 [subseq from] hypothetical protein PHISP_05734 [Phialosimplex sp. HF37]
CCD47082.1/2-172         -            171 Helo_like_N          PF17111.5    210   3.2e-30  114.6   6.6   1   1   6.2e-33   3.5e-30  114.5   6.6     1   170     1   169     1   171 0.90 [subseq from] hypothetical protein BofuT4_P039840.1 [Botrytis cinerea T4]
XP_024552601.1/2-172     -            171 Helo_like_N          PF17111.5    210   3.2e-30  114.6   6.6   1   1   6.2e-33   3.5e-30  114.5   6.6     1   170     1   169     1   171 0.90 [subseq from] hypothetical protein BCIN_13g03340 [Botrytis cinerea B05.10] >ATZ56496.1 hypothetical protein BCIN_13g03340 [Botrytis cinerea B05.10]
RYP03189.1/1-153         -            153 Helo_like_N          PF17111.5    210   3.3e-30  114.6   1.7   1   1   6.3e-33   3.6e-30  114.5   1.7     1   147     1   152     1   153 0.92 [subseq from] hypothetical protein DL765_010574 [Monosporascus sp. GIB2]
PNP86125.1/2-166         -            165 Helo_like_N          PF17111.5    210   3.4e-30  114.6   2.8   1   1   6.5e-33   3.7e-30  114.4   2.8     1   158     1   162     1   165 0.94 [subseq from] hypothetical protein FNYG_00353 [Fusarium nygamai]
XP_018761553.1/2-181     -            180 Helo_like_N          PF17111.5    210   3.4e-30  114.5   3.4   1   1   6.4e-33   3.7e-30  114.4   3.4     1   160     1   163     1   180 0.92 [subseq from] hypothetical protein FVEG_17512 [Fusarium verticillioides 7600] >EWG55362.1 hypothetical protein FVEG_17512 [Fusarium verticillioides 7600]
KLP01601.1/3-178         -            176 Helo_like_N          PF17111.5    210   3.4e-30  114.5   4.2   1   1   6.6e-33   3.8e-30  114.4   4.2     1   165     1   172     1   176 0.94 [subseq from] Uncharacterized protein Y057_10551 [Fusarium fujikuroi] >KLP22906.1 Uncharacterized protein LW94_4884 [Fusarium fujikuroi]
KIM99680.1/1-228         -            228 Helo_like_N          PF17111.5    210   3.5e-30  114.5   9.9   1   1   6.8e-33   3.9e-30  114.4   9.9     1   204     1   225     1   228 0.88 [subseq from] hypothetical protein OIDMADRAFT_66476, partial [Oidiodendron maius Zn]
KAE8447997.1/8-274       -            267 Helo_like_N          PF17111.5    210   3.5e-30  114.5  14.5   1   1   3.3e-32   1.9e-29  112.1  14.5     4   175     1   265     1   267 0.76 [subseq from] hypothetical protein EG329_009920 [Venturia inaequalis]
RTE72544.1/1-170         -            170 Helo_like_N          PF17111.5    210   3.6e-30  114.5   0.9   1   1   7.1e-33   4.1e-30  114.3   0.9     1   167     1   169     1   170 0.93 [subseq from] hypothetical protein BHE90_013031 [Fusarium euwallaceae]
RMZ69556.1/25-214        -            190 Helo_like_N          PF17111.5    210   3.8e-30  114.4   6.2   1   1   7.3e-33   4.2e-30  114.3   6.2     1   180     1   187     1   190 0.85 [subseq from] mapkkk cascade kinase regulator ste50 [Pyrenophora seminiperda CCB06]
RSL75369.1/1-170         -            170 Helo_like_N          PF17111.5    210   3.9e-30  114.3   2.4   1   1   7.8e-33   4.5e-30  114.2   2.4     1   167     1   169     1   170 0.93 [subseq from] hypothetical protein CEP51_010926 [Fusarium sp. AF-3]
EXL41501.1/2-154         -            153 Helo_like_N          PF17111.5    210     4e-30  114.3   0.5   1   1   7.6e-33   4.4e-30  114.2   0.5     1   151     1   152     1   153 0.95 [subseq from] hypothetical protein FOCG_16305 [Fusarium oxysporum f. sp. radicis-lycopersici 26381]
RKL06722.1/2-154         -            153 Helo_like_N          PF17111.5    210     4e-30  114.3   0.5   1   1   7.7e-33   4.4e-30  114.2   0.5     1   150     1   151     1   153 0.95 [subseq from] hypothetical protein BFJ70_g16984 [Fusarium oxysporum]
XP_031064867.1/1-204     -            204 Helo_like_N          PF17111.5    210   4.1e-30  114.3   2.1   1   1   8.1e-33   4.7e-30  114.1   2.1     1   180     1   179     1   200 0.94 [subseq from] uncharacterized protein FOIG_06905 [Fusarium oxysporum f. sp. cubense tropical race 4 54006] >EXM02778.1 hypothetical protein FOIG_06905 [Fusarium oxysporum f. sp. cubense tropical race 4 54006] >TXC07915.1 hypothetical protein FocTR4_00003588 [Fusarium oxysporum f. sp. cubense]
TQB70154.1/2-171         -            170 Helo_like_N          PF17111.5    210   4.2e-30  114.2   5.3   1   1   8.1e-33   4.7e-30  114.1   5.3     1   161     1   168     1   170 0.92 [subseq from] hypothetical protein MPDQ_000932 [Monascus purpureus]
XP_007835789.1/1-166     -            166 Helo_like_N          PF17111.5    210   4.2e-30  114.2   2.3   1   1   8.2e-33   4.7e-30  114.1   2.3     1   159     1   164     1   166 0.94 [subseq from] hypothetical protein PFICI_09017 [Pestalotiopsis fici W106-1] >ETS79164.1 hypothetical protein PFICI_09017 [Pestalotiopsis fici W106-1]
KPA35665.1/2-220         -            219 Helo_like_N          PF17111.5    210   4.4e-30  114.2   2.3   1   1   1.5e-32   8.8e-30  113.2   2.3     1   209     1   203     1   218 0.89 [subseq from] hypothetical protein FLAG1_11619 [Fusarium langsethiae]
EXK27001.1/2-154         -            153 Helo_like_N          PF17111.5    210   4.4e-30  114.2   0.6   1   1   8.4e-33   4.8e-30  114.1   0.6     1   151     1   152     1   153 0.95 [subseq from] hypothetical protein FOMG_16439 [Fusarium oxysporum f. sp. melonis 26406]
SCO81431.1/1-202         -            202 Helo_like_N          PF17111.5    210   4.4e-30  114.2   2.8   1   1   8.7e-33     5e-30  114.0   2.8     1   180     1   179     1   199 0.94 [subseq from] uncharacterized protein FRV6_05644 [Fusarium oxysporum]
RSL55848.1/1-167         -            167 Helo_like_N          PF17111.5    210   4.4e-30  114.2   1.8   1   1   8.5e-33   4.9e-30  114.0   1.8     1   161     1   164     1   167 0.93 [subseq from] hypothetical protein CEP53_006983 [Fusarium sp. AF-6]
XP_031020786.1/1-181     -            181 Helo_like_N          PF17111.5    210   4.5e-30  114.2   4.8   1   1   8.6e-33   4.9e-30  114.0   4.8     1   177     1   175     1   181 0.92 [subseq from] uncharacterized protein FIESC28_00978 [Fusarium coffeatum] >RBR26195.1 hypothetical protein FIESC28_00978 [Fusarium coffeatum]
KFY02830.1/6-199         -            194 Helo_like_N          PF17111.5    210   4.6e-30  114.1   1.5   1   1   9.1e-33   5.2e-30  113.9   1.5     8   210     1   194     1   194 0.96 [subseq from] hypothetical protein O988_01877 [Pseudogymnoascus sp. VKM F-3808]
RYC81678.1/1-153         -            153 Helo_like_N          PF17111.5    210   4.7e-30  114.1   0.8   1   1     9e-33   5.2e-30  114.0   0.8     1   151     1   152     1   153 0.96 [subseq from] hypothetical protein BFJ63_vAg15430 [Fusarium oxysporum f. sp. narcissi]
KFY78758.1/2-152         -            151 Helo_like_N          PF17111.5    210   4.7e-30  114.1   0.9   1   1     9e-33   5.2e-30  114.0   0.9     1   149     1   150     1   151 0.92 [subseq from] hypothetical protein V499_02143 [Pseudogymnoascus sp. VKM F-103]
CEG04756.1/6-184         -            179 Helo_like_N          PF17111.5    210   4.8e-30  114.1   3.3   1   1   9.1e-33   5.2e-30  113.9   3.3     1   177     1   175     1   179 0.91 [subseq from] unnamed protein product [Fusarium sp. FIESC_5 CS3069]
EMT66605.1/1-200         -            200 Helo_like_N          PF17111.5    210   4.8e-30  114.1   2.3   1   1   9.7e-33   5.6e-30  113.9   2.3     1   180     1   179     1   195 0.94 [subseq from] hypothetical protein FOC4_g10007017 [Fusarium oxysporum f. sp. cubense race 4]
TGO20010.1/1-163         -            163 Helo_like_N          PF17111.5    210   4.8e-30  114.1   0.5   1   1   9.3e-33   5.4e-30  113.9   0.5     1   153     1   161     1   163 0.94 [subseq from] hypothetical protein BTUL_0001g00170 [Botrytis tulipae]
XP_022479634.1/3-183     -            181 Helo_like_N          PF17111.5    210   4.9e-30  114.0   5.4   1   1   9.3e-33   5.3e-30  113.9   5.4     2   175     1   176     1   181 0.92 [subseq from] hypothetical protein CORC01_02189 [Colletotrichum orchidophilum] >OHF02494.1 hypothetical protein CORC01_02189 [Colletotrichum orchidophilum]
RSM03513.1/1-169         -            169 Helo_like_N          PF17111.5    210     5e-30  114.0   1.3   1   1   9.6e-33   5.5e-30  113.9   1.3     1   163     1   165     1   169 0.91 [subseq from] hypothetical protein CDV31_010444 [Fusarium ambrosium]
KAE8449897.1/1-197       -            197 Helo_like_N          PF17111.5    210     5e-30  114.0   4.2   1   1     1e-32   5.7e-30  113.8   4.2     1   163     1   168     1   195 0.85 [subseq from] hypothetical protein EG329_007374 [Venturia inaequalis]
RSL73890.1/1-182         -            182 Helo_like_N          PF17111.5    210     5e-30  114.0   4.2   1   1   9.6e-33   5.5e-30  113.9   4.2     1   178     1   176     1   182 0.91 [subseq from] hypothetical protein CEP54_000293 [Fusarium sp. AF-8]
THV74263.1/25-209        -            185 Helo_like_N          PF17111.5    210   5.1e-30  114.0   2.3   1   1   9.8e-33   5.6e-30  113.8   2.3     2   193     1   184     1   185 0.96 [subseq from] hypothetical protein D6D28_02687 [Aureobasidium pullulans]
RYN99571.1/1-168         -            168 Helo_like_N          PF17111.5    210   5.1e-30  114.0   0.7   1   1   9.8e-33   5.6e-30  113.8   0.7     1   165     1   167     1   168 0.93 [subseq from] hypothetical protein AA0120_g2055 [Alternaria tenuissima]
XP_031078430.1/2-160     -            159 Helo_like_N          PF17111.5    210   5.1e-30  114.0   5.3   1   1   9.8e-33   5.6e-30  113.8   5.3     1   156     1   157     1   159 0.94 [subseq from] uncharacterized protein FPRO_06972 [Fusarium proliferatum ET1] >CZR37837.1 uncharacterized protein FPRO_06972 [Fusarium proliferatum ET1]
KAE8337906.1/1-212       -            212 Helo_like_N          PF17111.5    210   5.1e-30  114.0   0.8   1   1   9.8e-33   5.6e-30  113.8   0.8     1   185     1   202     1   212 0.87 [subseq from] hypothetical protein BDV24DRAFT_166762 [Aspergillus arachidicola]
OBT60675.1/4-151         -            148 Helo_like_N          PF17111.5    210   5.1e-30  114.0   1.3   1   1   9.8e-33   5.6e-30  113.8   1.3     4   149     1   147     1   148 0.94 [subseq from] hypothetical protein VE03_09889, partial [Pseudogymnoascus sp. 23342-1-I1]
EWZ48999.1/2-154         -            153 Helo_like_N          PF17111.5    210   5.2e-30  114.0   0.5   1   1   9.9e-33   5.7e-30  113.8   0.5     1   151     1   152     1   153 0.95 [subseq from] hypothetical protein FOZG_04463 [Fusarium oxysporum Fo47]
RYO98841.1/1-195         -            195 Helo_like_N          PF17111.5    210   5.2e-30  114.0   1.3   1   1     1e-32   5.8e-30  113.8   1.3     1   189     1   193     1   195 0.92 [subseq from] hypothetical protein DL763_001884 [Monosporascus cannonballus] >RYP38763.1 hypothetical protein DL766_000763 [Monosporascus sp. MC13-8B]
SCV33553.1/1-199         -            199 Helo_like_N          PF17111.5    210   5.3e-30  113.9   4.5   1   1     1e-32   5.8e-30  113.8   4.5     1   195     1   195     1   199 0.83 [subseq from] uncharacterized protein FFB14_04573 [Fusarium fujikuroi]
XP_031064868.1/1-222     -            222 Helo_like_N          PF17111.5    210   5.3e-30  113.9   2.1   1   1   1.1e-32   6.1e-30  113.7   2.1     1   180     1   179     1   202 0.93 [subseq from] uncharacterized protein FOIG_06905 [Fusarium oxysporum f. sp. cubense tropical race 4 54006] >EXM02779.1 hypothetical protein FOIG_06905 [Fusarium oxysporum f. sp. cubense tropical race 4 54006]
PMD42182.1/3-171         -            169 Helo_like_N          PF17111.5    210   5.3e-30  113.9   4.3   1   1     1e-32   5.8e-30  113.8   4.3     2   166     1   168     1   169 0.97 [subseq from] hypothetical protein L207DRAFT_424605 [Hyaloscypha variabilis F]
KLU87987.1/1-183         -            183 Helo_like_N          PF17111.5    210   5.4e-30  113.9   2.0   1   1   1.1e-32   6.2e-30  113.7   2.0     1   166     1   171     1   182 0.93 [subseq from] hypothetical protein MAPG_06977 [Magnaporthiopsis poae ATCC 64411]
RPB27278.1/1-140         -            140 Helo_like_N          PF17111.5    210   5.4e-30  113.9   0.4   1   1     1e-32     6e-30  113.8   0.4     1   139     1   140     1   140 0.93 [subseq from] hypothetical protein L211DRAFT_846805 [Terfezia boudieri ATCC MYA-4762]
EXL40717.1/1-177         -            177 Helo_like_N          PF17111.5    210   5.5e-30  113.9   0.9   1   1   1.1e-32     6e-30  113.7   0.9     1   174     1   172     1   177 0.90 [subseq from] hypothetical protein FOCG_16867 [Fusarium oxysporum f. sp. radicis-lycopersici 26381]
TGO43186.1/1-238         -            238 Helo_like_N          PF17111.5    210   5.5e-30  113.9   0.2   1   1   1.1e-32   6.4e-30  113.7   0.2     1   155     1   163     1   188 0.93 [subseq from] hypothetical protein BHYA_0003g01420 [Botrytis hyacinthi]
RYN42929.1/1-168         -            168 Helo_like_N          PF17111.5    210   5.5e-30  113.9   0.8   1   1   1.1e-32   6.1e-30  113.7   0.8     1   165     1   167     1   168 0.94 [subseq from] hypothetical protein AA0114_g10284 [Alternaria tenuissima]
RYN86637.1/1-168         -            168 Helo_like_N          PF17111.5    210   5.5e-30  113.9   0.8   1   1   1.1e-32   6.1e-30  113.7   0.8     1   165     1   167     1   168 0.94 [subseq from] hypothetical protein AA0119_g12692 [Alternaria tenuissima] >RYO07018.1 hypothetical protein AA0121_g11920 [Alternaria tenuissima]
RYO53544.1/1-168         -            168 Helo_like_N          PF17111.5    210   5.5e-30  113.9   0.8   1   1   1.1e-32   6.1e-30  113.7   0.8     1   165     1   167     1   168 0.94 [subseq from] hypothetical protein AA0116_g10162 [Alternaria tenuissima]
XP_018756977.1/1-172     -            172 Helo_like_N          PF17111.5    210   5.5e-30  113.9   0.3   1   1   1.1e-32   6.1e-30  113.7   0.3     1   161     1   166     1   172 0.90 [subseq from] hypothetical protein FVEG_09916 [Fusarium verticillioides 7600] >EWG50786.1 hypothetical protein FVEG_09916 [Fusarium verticillioides 7600]
KFA80388.1/2-158         -            157 Helo_like_N          PF17111.5    210   5.6e-30  113.9   4.1   1   1   1.1e-32   6.1e-30  113.7   4.1     1   147     1   156     1   157 0.92 [subseq from] hypothetical protein S40288_10194, partial [Stachybotrys chartarum IBT 40288]
EXK77925.1/2-217         -            216 Helo_like_N          PF17111.5    210   5.6e-30  113.8   2.9   1   1   1.7e-32   9.8e-30  113.1   2.8     1   209     1   203     1   214 0.90 [subseq from] hypothetical protein FOQG_17391 [Fusarium oxysporum f. sp. raphani 54005]
EXM16392.1/2-151         -            150 Helo_like_N          PF17111.5    210   5.6e-30  113.8   2.8   1   1   1.1e-32   6.1e-30  113.7   2.8     1   147     1   148     1   150 0.93 [subseq from] hypothetical protein FOTG_15324 [Fusarium oxysporum f. sp. vasinfectum 25433]
RTE82441.1/1-186         -            186 Helo_like_N          PF17111.5    210   5.7e-30  113.8   5.8   1   1   1.1e-32   6.2e-30  113.7   5.8     1   183     1   181     1   186 0.93 [subseq from] hypothetical protein BHE90_003080 [Fusarium euwallaceae]
RSL96101.1/1-170         -            170 Helo_like_N          PF17111.5    210   5.8e-30  113.8   0.7   1   1   1.1e-32   6.6e-30  113.6   0.7     1   167     1   169     1   170 0.94 [subseq from] hypothetical protein CEP52_011687 [Fusarium sp. AF-4]
OWY49762.1/1-168         -            168 Helo_like_N          PF17111.5    210   5.8e-30  113.8   0.7   1   1   1.1e-32   6.4e-30  113.7   0.7     1   165     1   167     1   168 0.94 [subseq from] ankyrin [Alternaria alternata]
KZL70034.1/3-172         -            170 Helo_like_N          PF17111.5    210   5.8e-30  113.8   4.8   1   1   1.1e-32   6.5e-30  113.6   4.8     2   175     1   169     1   170 0.97 [subseq from] ankyrin repeat protein [Colletotrichum tofieldiae]
XP_018067103.1/2-225     -            224 Helo_like_N          PF17111.5    210   5.9e-30  113.8   9.3   1   1   1.2e-32   6.7e-30  113.6   9.3     1   209     1   224     1   224 0.83 [subseq from] hypothetical protein LY89DRAFT_687709 [Phialocephala scopiformis] >KUJ12748.1 hypothetical protein LY89DRAFT_687709 [Phialocephala scopiformis]
SPQ18400.1/1-182         -            182 Helo_like_N          PF17111.5    210   6.1e-30  113.7   7.0   1   1   1.2e-32   6.7e-30  113.6   7.0     1   168     1   174     1   182 0.90 [subseq from] 6876165c-5d0b-49cc-8881-80a601c66a56 [Thermothielavioides terrestris]
XP_013940188.1/1-196     -            196 Helo_like_N          PF17111.5    210   6.1e-30  113.7   4.0   1   1   7.2e-32   4.1e-29  111.0   4.0     1   210     1   196     1   196 0.95 [subseq from] hypothetical protein TRIATDRAFT_229251 [Trichoderma atroviride IMI 206040] >EHK41938.1 hypothetical protein TRIATDRAFT_229251 [Trichoderma atroviride IMI 206040]
RKK86424.1/1-176         -            176 Helo_like_N          PF17111.5    210   6.2e-30  113.7   1.4   1   1   1.2e-32   6.8e-30  113.6   1.4     1   174     1   172     1   176 0.90 [subseq from] hypothetical protein BFJ71_g13838 [Fusarium oxysporum]
RYC82096.1/2-154         -            153 Helo_like_N          PF17111.5    210   6.2e-30  113.7   0.5   1   1   1.2e-32   6.8e-30  113.6   0.5     1   151     1   152     1   153 0.95 [subseq from] hypothetical protein BFJ63_vAg14996 [Fusarium oxysporum f. sp. narcissi]
CVK84975.1/1-189         -            189 Helo_like_N          PF17111.5    210   6.2e-30  113.7   4.0   1   1   1.3e-32   7.4e-30  113.5   4.0     1   171     1   175     1   188 0.87 [subseq from] uncharacterized protein FMAN_01897 [Fusarium mangiferae]
CVK83972.1/1-180         -            180 Helo_like_N          PF17111.5    210   6.4e-30  113.7   2.1   1   1   1.2e-32     7e-30  113.5   2.1     1   177     1   175     1   180 0.89 [subseq from] uncharacterized protein FPRN_01766 [Fusarium proliferatum]
RBA12493.1/323-502       -            180 Helo_like_N          PF17111.5    210   6.4e-30  113.7   2.1   1   1   1.2e-32     7e-30  113.5   2.1     1   177     1   175     1   180 0.89 [subseq from] hypothetical protein FPRO05_03943 [Fusarium proliferatum]
RKL30769.1/31-210        -            180 Helo_like_N          PF17111.5    210   6.4e-30  113.7   2.1   1   1   1.2e-32     7e-30  113.5   2.1     1   177     1   175     1   180 0.89 [subseq from] hypothetical protein BFJ72_g11334 [Fusarium proliferatum]
XP_031074635.1/1-180     -            180 Helo_like_N          PF17111.5    210   6.4e-30  113.7   2.1   1   1   1.2e-32     7e-30  113.5   2.1     1   177     1   175     1   180 0.89 [subseq from] uncharacterized protein FPRO_01838 [Fusarium proliferatum ET1] >CZR33191.1 uncharacterized protein FPRO_01838 [Fusarium proliferatum ET1]
SPQ22664.1/2-238         -            237 Helo_like_N          PF17111.5    210   6.7e-30  113.6   0.3   1   1   1.7e-32   9.6e-30  113.1   0.3     1   178     1   213     1   237 0.77 [subseq from] 794bafc2-1224-4cf0-bb17-358f2078652c [Thermothielavioides terrestris]
RYP61640.1/2-163         -            162 Helo_like_N          PF17111.5    210   6.8e-30  113.6   2.0   1   1   1.3e-32   7.3e-30  113.5   2.0     1   157     1   158     1   162 0.93 [subseq from] hypothetical protein DL771_010059 [Monosporascus sp. 5C6A]
PZC90296.1/1-139         -            139 Helo_like_N          PF17111.5    210   6.8e-30  113.6   1.6   1   1   1.3e-32   7.6e-30  113.4   1.6     1   138     1   139     1   139 0.96 [subseq from] hypothetical protein A1F95_09649 [Pyrenophora tritici-repentis]
TXC05308.1/32-212        -            181 Helo_like_N          PF17111.5    210   6.9e-30  113.6   1.1   1   1   1.3e-32   7.5e-30  113.4   1.1     1   177     1   175     1   181 0.91 [subseq from] hypothetical protein FocTR4_00000333 [Fusarium oxysporum f. sp. cubense]
XP_031058701.1/1-181     -            181 Helo_like_N          PF17111.5    210   6.9e-30  113.6   1.1   1   1   1.3e-32   7.5e-30  113.4   1.1     1   177     1   175     1   181 0.91 [subseq from] uncharacterized protein FOIG_10988 [Fusarium oxysporum f. sp. cubense tropical race 4 54006] >EXL96611.1 hypothetical protein FOIG_10988 [Fusarium oxysporum f. sp. cubense tropical race 4 54006]
XP_031016413.1/2-175     -            174 Helo_like_N          PF17111.5    210   6.9e-30  113.6   4.1   1   1   1.3e-32   7.7e-30  113.4   4.1     1   167     1   173     1   174 0.93 [subseq from] uncharacterized protein FIESC28_05383 [Fusarium coffeatum] >RBR20104.1 hypothetical protein FIESC28_05383 [Fusarium coffeatum]
RKK97122.1/2-154         -            153 Helo_like_N          PF17111.5    210   7.1e-30  113.5   0.4   1   1   1.4e-32   7.8e-30  113.4   0.4     1   151     1   152     1   153 0.94 [subseq from] hypothetical protein BFJ68_g14131 [Fusarium oxysporum]
XP_007713251.1/2-206     -            205 Helo_like_N          PF17111.5    210   7.2e-30  113.5   1.3   1   1   1.5e-32   8.3e-30  113.3   1.3     1   188     1   195     1   204 0.89 [subseq from] hypothetical protein COCCADRAFT_98708 [Bipolaris zeicola 26-R-13] >EUC32438.1 hypothetical protein COCCADRAFT_98708 [Bipolaris zeicola 26-R-13]
OQV00513.1/1-203         -            203 Helo_like_N          PF17111.5    210   7.3e-30  113.5   2.5   1   1   1.6e-32   9.1e-30  113.2   2.5     1   183     1   199     1   203 0.79 [subseq from] NACHT domain-containing protein isoform 1 [Cladophialophora immunda]
OQV00514.1/1-203         -            203 Helo_like_N          PF17111.5    210   7.3e-30  113.5   2.5   1   1   1.6e-32   9.1e-30  113.2   2.5     1   183     1   199     1   203 0.79 [subseq from] Ankyrin repeat-containing protein isoform 2 [Cladophialophora immunda]
XP_016250107.1/1-203     -            203 Helo_like_N          PF17111.5    210   7.3e-30  113.5   2.5   1   1   1.6e-32   9.1e-30  113.2   2.5     1   183     1   199     1   203 0.79 [subseq from] hypothetical protein PV07_05677 [Cladophialophora immunda] >KIW29891.1 hypothetical protein PV07_05677 [Cladophialophora immunda]
XP_022492622.1/1-155     -            155 Helo_like_N          PF17111.5    210   7.3e-30  113.5   0.4   1   1   1.4e-32   8.1e-30  113.3   0.4     1   150     1   152     1   155 0.93 [subseq from] hypothetical protein PENARI_c002G03634 [Penicillium arizonense] >OGE57195.1 hypothetical protein PENARI_c002G03634 [Penicillium arizonense]
RYN37594.1/1-168         -            168 Helo_like_N          PF17111.5    210   7.4e-30  113.5   1.7   1   1   1.4e-32   8.2e-30  113.3   1.7     1   165     1   167     1   168 0.94 [subseq from] hypothetical protein AA0115_g1396 [Alternaria tenuissima]
OCK72831.1/1-157         -            157 Helo_like_N          PF17111.5    210   7.4e-30  113.4   2.7   1   1   1.4e-32   8.2e-30  113.3   2.7     1   152     1   156     1   157 0.92 [subseq from] hypothetical protein K432DRAFT_250612, partial [Lepidopterella palustris CBS 459.81]
EMT62613.1/2-166         -            165 Helo_like_N          PF17111.5    210   7.5e-30  113.4   3.2   1   1   1.4e-32   8.2e-30  113.3   3.2     1   158     1   162     1   165 0.94 [subseq from] hypothetical protein FOC4_g10006237 [Fusarium oxysporum f. sp. cubense race 4]
XP_031068339.1/2-166     -            165 Helo_like_N          PF17111.5    210   7.5e-30  113.4   3.2   1   1   1.4e-32   8.2e-30  113.3   3.2     1   158     1   162     1   165 0.94 [subseq from] uncharacterized protein FOIG_04604 [Fusarium oxysporum f. sp. cubense tropical race 4 54006] >EXM06250.1 hypothetical protein FOIG_04604 [Fusarium oxysporum f. sp. cubense tropical race 4 54006] >TXB99648.1 hypothetical protein FocTR4_00013834 [Fusarium oxysporum f. sp. cubense]
EWZ30042.1/2-166         -            165 Helo_like_N          PF17111.5    210   7.6e-30  113.4   3.2   1   1   1.5e-32   8.4e-30  113.3   3.2     1   158     1   162     1   165 0.94 [subseq from] hypothetical protein FOZG_16227 [Fusarium oxysporum Fo47]
EWZ96922.1/2-166         -            165 Helo_like_N          PF17111.5    210   7.6e-30  113.4   3.2   1   1   1.5e-32   8.4e-30  113.3   3.2     1   158     1   162     1   165 0.94 [subseq from] hypothetical protein FOWG_04145 [Fusarium oxysporum f. sp. lycopersici MN25]
EXL54623.1/2-166         -            165 Helo_like_N          PF17111.5    210   7.6e-30  113.4   3.2   1   1   1.5e-32   8.4e-30  113.3   3.2     1   158     1   162     1   165 0.94 [subseq from] hypothetical protein FOCG_05474 [Fusarium oxysporum f. sp. radicis-lycopersici 26381]
RKK13549.1/19-183        -            165 Helo_like_N          PF17111.5    210   7.6e-30  113.4   3.2   1   1   1.5e-32   8.4e-30  113.3   3.2     1   158     1   162     1   165 0.94 [subseq from] hypothetical protein BFJ65_g12773 [Fusarium oxysporum f. sp. cepae]
RKK50461.1/19-183        -            165 Helo_like_N          PF17111.5    210   7.6e-30  113.4   3.2   1   1   1.5e-32   8.4e-30  113.3   3.2     1   158     1   162     1   165 0.94 [subseq from] hypothetical protein BFJ67_g6459 [Fusarium oxysporum f. sp. cepae] >RYC96230.1 hypothetical protein BFJ63_vAg1101 [Fusarium oxysporum f. sp. narcissi]
RKK60706.1/19-183        -            165 Helo_like_N          PF17111.5    210   7.6e-30  113.4   3.2   1   1   1.5e-32   8.4e-30  113.3   3.2     1   158     1   162     1   165 0.94 [subseq from] hypothetical protein BFJ66_g1725 [Fusarium oxysporum f. sp. cepae]
RKK74872.1/2-166         -            165 Helo_like_N          PF17111.5    210   7.6e-30  113.4   3.2   1   1   1.5e-32   8.4e-30  113.3   3.2     1   158     1   162     1   165 0.94 [subseq from] hypothetical protein BFJ69_g8160 [Fusarium oxysporum]
RKK99023.1/2-166         -            165 Helo_like_N          PF17111.5    210   7.6e-30  113.4   3.2   1   1   1.5e-32   8.4e-30  113.3   3.2     1   158     1   162     1   165 0.94 [subseq from] hypothetical protein BFJ71_g6395 [Fusarium oxysporum]
RKL07211.1/2-166         -            165 Helo_like_N          PF17111.5    210   7.6e-30  113.4   3.2   1   1   1.5e-32   8.4e-30  113.3   3.2     1   158     1   162     1   165 0.94 [subseq from] hypothetical protein BFJ68_g9989 [Fusarium oxysporum]
RKL49112.1/2-166         -            165 Helo_like_N          PF17111.5    210   7.6e-30  113.4   3.2   1   1   1.5e-32   8.4e-30  113.3   3.2     1   158     1   162     1   165 0.94 [subseq from] hypothetical protein BFJ70_g2044 [Fusarium oxysporum]
TVY64376.1/2-166         -            165 Helo_like_N          PF17111.5    210   7.6e-30  113.4   3.2   1   1   1.5e-32   8.4e-30  113.3   3.2     1   158     1   162     1   165 0.94 [subseq from] Ankyrin-3 [Fusarium oxysporum f. sp. cubense]
XP_031033554.1/2-166     -            165 Helo_like_N          PF17111.5    210   7.6e-30  113.4   3.2   1   1   1.5e-32   8.4e-30  113.3   3.2     1   158     1   162     1   165 0.94 [subseq from] uncharacterized protein FOYG_12066 [Fusarium oxysporum NRRL 32931] >EWY84636.1 hypothetical protein FOYG_12066 [Fusarium oxysporum NRRL 32931]
EXA37199.1/2-166         -            165 Helo_like_N          PF17111.5    210   7.8e-30  113.4   3.4   1   1   1.5e-32   8.6e-30  113.2   3.4     1   158     1   162     1   165 0.94 [subseq from] hypothetical protein FOVG_11485 [Fusarium oxysporum f. sp. pisi HDV247]
EXA29678.1/2-154         -            153 Helo_like_N          PF17111.5    210   7.8e-30  113.4   1.1   1   1   1.5e-32   8.6e-30  113.2   1.1     1   151     1   152     1   153 0.94 [subseq from] hypothetical protein FOVG_18846 [Fusarium oxysporum f. sp. pisi HDV247]
XP_031050041.1/1-179     -            179 Helo_like_N          PF17111.5    210   8.4e-30  113.3   4.7   1   1   1.6e-32   9.2e-30  113.1   4.7     1   177     1   176     1   179 0.95 [subseq from] uncharacterized protein FOYG_00803 [Fusarium oxysporum NRRL 32931] >EWZ01124.1 hypothetical protein FOYG_00803 [Fusarium oxysporum NRRL 32931]
XP_031050042.1/1-179     -            179 Helo_like_N          PF17111.5    210   8.4e-30  113.3   4.7   1   1   1.6e-32   9.2e-30  113.1   4.7     1   177     1   176     1   179 0.95 [subseq from] uncharacterized protein FOYG_00803 [Fusarium oxysporum NRRL 32931] >EWZ01125.1 hypothetical protein FOYG_00803 [Fusarium oxysporum NRRL 32931]
OQO05737.1/4-198         -            195 Helo_like_N          PF17111.5    210   8.5e-30  113.3   1.3   1   1   1.7e-32   9.5e-30  113.1   1.3     4   189     1   194     1   195 0.90 [subseq from] hypothetical protein B0A48_09831 [Rachicladosporium antarcticum]
OQO16830.1/4-198         -            195 Helo_like_N          PF17111.5    210   8.5e-30  113.3   1.3   1   1   1.7e-32   9.5e-30  113.1   1.3     4   189     1   194     1   195 0.90 [subseq from] hypothetical protein B0A51_14509 [Rachicladosporium sp. CCFEE 5018] >OQO26353.1 hypothetical protein B0A51_05123 [Rachicladosporium sp. CCFEE 5018] >OQO27368.1 hypothetical protein B0A51_05073 [Rachicladosporium sp. CCFEE 5018]
XP_016268610.1/1-224     -            224 Helo_like_N          PF17111.5    210   8.7e-30  113.2   3.1   1   1   1.7e-32   9.9e-30  113.0   3.1     1   202     1   221     1   224 0.78 [subseq from] hypothetical protein PV06_00983 [Exophiala oligosperma] >KIW48394.1 hypothetical protein PV06_00983 [Exophiala oligosperma]
PGH16886.1/1-161         -            161 Helo_like_N          PF17111.5    210   8.7e-30  113.2   1.7   1   1   1.7e-32   9.7e-30  113.1   1.7     1   161     1   160     1   161 0.94 [subseq from] hypothetical protein AJ80_05030 [Polytolypa hystricis UAMH7299]
ORY08220.1/1-190         -            190 Helo_like_N          PF17111.5    210   8.9e-30  113.2   5.1   1   1   1.8e-32     1e-29  113.0   5.1     1   176     1   185     1   189 0.87 [subseq from] hypothetical protein BCR34DRAFT_570096 [Clohesyomyces aquaticus]
GAW24008.1/1-207         -            207 Helo_like_N          PF17111.5    210   8.9e-30  113.2   1.1   1   1   1.7e-32   9.8e-30  113.1   1.1     1   195     1   203     1   207 0.84 [subseq from] hypothetical protein ANO14919_135870 [fungal sp. No.14919]
KXJ87491.1/2-210         -            209 Helo_like_N          PF17111.5    210   8.9e-30  113.2   4.1   1   1   1.7e-32   9.9e-30  113.0   4.1     1   209     1   209     1   209 0.97 [subseq from] hypothetical protein Micbo1qcDRAFT_236373 [Microdochium bolleyi]
EGU76783.1/2-166         -            165 Helo_like_N          PF17111.5    210     9e-30  113.2   3.1   1   1   1.7e-32   9.8e-30  113.1   3.1     1   158     1   162     1   165 0.94 [subseq from] hypothetical protein FOXB_12680 [Fusarium oxysporum Fo5176] >EXL81382.1 hypothetical protein FOPG_05403 [Fusarium oxysporum f. sp. conglutinans race 2 54008]
KAE8454556.1/1-186       -            186 Helo_like_N          PF17111.5    210   9.1e-30  113.2   4.5   1   1   1.8e-32     1e-29  113.0   4.5     1   186     1   185     1   186 0.94 [subseq from] hypothetical protein EG329_000179 [Venturia inaequalis]
RMJ15803.1/1-169         -            169 Helo_like_N          PF17111.5    210   9.1e-30  113.2   1.2   1   1   1.8e-32     1e-29  113.0   1.2     1   164     1   167     1   169 0.96 [subseq from] hypothetical protein CDV36_004521 [Fusarium sp. AF-12]
RSL86791.1/1-169         -            169 Helo_like_N          PF17111.5    210   9.1e-30  113.2   1.2   1   1   1.8e-32     1e-29  113.0   1.2     1   164     1   167     1   169 0.96 [subseq from] hypothetical protein CEP51_002616 [Fusarium sp. AF-3]
RSM00386.1/1-169         -            169 Helo_like_N          PF17111.5    210   9.1e-30  113.2   1.2   1   1   1.8e-32     1e-29  113.0   1.2     1   164     1   167     1   169 0.96 [subseq from] hypothetical protein CEP52_009131 [Fusarium sp. AF-4]
RYP74430.1/2-163         -            162 Helo_like_N          PF17111.5    210   9.3e-30  113.1   1.5   1   1   1.8e-32     1e-29  113.0   1.5     1   157     1   158     1   162 0.93 [subseq from] hypothetical protein DL769_004007 [Monosporascus sp. CRB-8-3]
KLO82275.1/2-160         -            159 Helo_like_N          PF17111.5    210   9.4e-30  113.1   5.2   1   1   1.8e-32     1e-29  113.0   5.2     1   156     1   157     1   159 0.95 [subseq from] Uncharacterized protein LW93_9465 [Fusarium fujikuroi]
RSL44392.1/1-167         -            167 Helo_like_N          PF17111.5    210   9.4e-30  113.1   2.0   1   1   1.8e-32     1e-29  113.0   2.0     1   161     1   164     1   167 0.93 [subseq from] hypothetical protein CEP54_014706 [Fusarium sp. AF-8]
XP_018153983.1/3-170     -            168 Helo_like_N          PF17111.5    210   9.4e-30  113.1   5.2   1   1   1.8e-32     1e-29  113.0   5.2     2   172     1   166     1   168 0.97 [subseq from] Ankyrin repeat protein [Colletotrichum higginsianum IMI 349063] >OBR05465.1 Ankyrin repeat protein [Colletotrichum higginsianum IMI 349063]
XP_008722905.1/5-210     -            206 Helo_like_N          PF17111.5    210   9.5e-30  113.1   0.4   1   1   1.9e-32   1.1e-29  112.9   0.4     5   173     1   197     1   205 0.86 [subseq from] hypothetical protein G647_01283 [Cladophialophora carrionii CBS 160.54] >ETI28831.1 hypothetical protein G647_01283 [Cladophialophora carrionii CBS 160.54]
KFA69656.1/1-160         -            160 Helo_like_N          PF17111.5    210   9.6e-30  113.1   2.9   1   1   1.8e-32   1.1e-29  112.9   2.9     1   150     1   159     1   160 0.93 [subseq from] hypothetical protein S40285_04031 [Stachybotrys chlorohalonata IBT 40285]
EXL39506.1/2-152         -            151 Helo_like_N          PF17111.5    210   9.6e-30  113.1   1.6   1   1   1.8e-32   1.1e-29  113.0   1.6     1   149     1   150     1   151 0.95 [subseq from] hypothetical protein FOCG_17883 [Fusarium oxysporum f. sp. radicis-lycopersici 26381]
XP_747378.1/1-224        -            224 Helo_like_N          PF17111.5    210   9.6e-30  113.1  10.4   1   1   1.9e-32   1.1e-29  112.9  10.4     1   204     1   219     1   224 0.86 [subseq from] hypothetical protein AFUA_8G05770 [Aspergillus fumigatus Af293] >EAL85340.1 hypothetical protein AFUA_8G05770 [Aspergillus fumigatus Af293] >EDP48736.1 hypothetical protein AFUB_081780 [Aspergillus fumigatus A1163] >KMK56595.1 hypothetical protein Y699_05510 [Aspergillus fumigatus Z5] >OXN06854.1 hypothetical protein CDV58_04862 [Aspergillus fumigatus]
OJJ01872.1/2-202         -            201 Helo_like_N          PF17111.5    210   9.7e-30  113.1   0.3   1   1     2e-32   1.2e-29  112.8   0.3     1   210     1   201     1   201 0.97 [subseq from] hypothetical protein ASPVEDRAFT_83396 [Aspergillus versicolor CBS 583.65]
XP_011117009.1/2-253     -            252 Helo_like_N          PF17111.5    210   9.7e-30  113.1   5.0   1   1   1.9e-32   1.1e-29  112.9   5.0     1   205     1   251     1   252 0.84 [subseq from] hypothetical protein AOL_s00004g57 [Arthrobotrys oligospora ATCC 24927] >EGX54024.1 hypothetical protein AOL_s00004g57 [Arthrobotrys oligospora ATCC 24927]
XP_018742293.1/29-207    -            179 Helo_like_N          PF17111.5    210   9.8e-30  113.1   1.4   1   1   1.9e-32   1.1e-29  112.9   1.4     1   176     1   174     1   179 0.90 [subseq from] hypothetical protein FVEG_00259 [Fusarium verticillioides 7600] >EWG36102.1 hypothetical protein FVEG_00259 [Fusarium verticillioides 7600]
XP_009651369.1/490-658   -            169 Helo_like_N          PF17111.5    210   9.9e-30  113.0   0.1   1   1   1.9e-32   1.1e-29  112.9   0.1     1   168     1   166     1   169 0.95 [subseq from] hypothetical protein VDAG_02421 [Verticillium dahliae VdLs.17] >EGY20897.1 hypothetical protein VDAG_02421 [Verticillium dahliae VdLs.17]
RYC83105.1/1-199         -            199 Helo_like_N          PF17111.5    210   9.9e-30  113.0   3.3   1   1   1.9e-32   1.1e-29  112.9   3.3     1   196     1   196     1   199 0.83 [subseq from] hypothetical protein BFJ63_vAg14040 [Fusarium oxysporum f. sp. narcissi]
KFY93584.1/4-165         -            162 Helo_like_N          PF17111.5    210     1e-29  113.0   0.8   1   1     2e-32   1.2e-29  112.8   0.8     4   150     1   147     1   161 0.90 [subseq from] hypothetical protein V498_04339, partial [Pseudogymnoascus sp. VKM F-4517 (FW-2822)]
OAA66663.1/1-233         -            233 Helo_like_N          PF17111.5    210     1e-29  113.0   1.3   1   1     2e-32   1.1e-29  112.8   1.3     1   198     1   228     1   233 0.92 [subseq from] NACHT nucleoside triphosphatase [Sporothrix insectorum RCEF 264]
PSN63591.1/1-179         -            179 Helo_like_N          PF17111.5    210     1e-29  113.0   0.1   1   1     2e-32   1.1e-29  112.9   0.1     1   168     1   176     1   179 0.91 [subseq from] ankyrin [Corynespora cassiicola Philippines]
XP_008720745.1/2-226     -            225 Helo_like_N          PF17111.5    210     1e-29  113.0   2.3   1   1     2e-32   1.2e-29  112.8   2.3     1   203     1   222     1   225 0.88 [subseq from] hypothetical protein HMPREF1541_08203 [Cyphellophora europaea CBS 101466] >ETN37213.1 hypothetical protein HMPREF1541_08203 [Cyphellophora europaea CBS 101466]
OQD92797.1/1-160         -            160 Helo_like_N          PF17111.5    210     1e-29  113.0   3.1   1   1     2e-32   1.1e-29  112.9   3.1     1   153     1   154     1   160 0.91 [subseq from] hypothetical protein PENVUL_c210G09392 [Penicillium vulpinum]
RBQ98114.1/320-497       -            178 Helo_like_N          PF17111.5    210     1e-29  113.0   1.3   1   1     2e-32   1.1e-29  112.8   1.3     1   175     1   173     1   178 0.90 [subseq from] hypothetical protein FVER53263_00259 [Fusarium verticillioides]
XP_031004577.1/1-173     -            173 Helo_like_N          PF17111.5    210   1.1e-29  112.9   0.9   1   1   2.2e-32   1.3e-29  112.7   0.9     1   160     1   164     1   172 0.92 [subseq from] Ankyrin repeat and KH domain-containing protein mask [Lachnellula hyalina] >TVY25789.1 Ankyrin repeat and KH domain-containing protein mask [Lachnellula hyalina]
EXA54719.1/1-198         -            198 Helo_like_N          PF17111.5    210   1.1e-29  112.9   5.8   1   1   2.1e-32   1.2e-29  112.8   5.8     1   192     1   192     1   198 0.82 [subseq from] hypothetical protein FOVG_02128 [Fusarium oxysporum f. sp. pisi HDV247] >EXK83845.1 hypothetical protein FOQG_12002 [Fusarium oxysporum f. sp. raphani 54005]
KPM44161.1/2-202         -            201 Helo_like_N          PF17111.5    210   1.1e-29  112.9   7.6   1   1   2.2e-32   1.3e-29  112.7   7.6     1   170     1   178     1   195 0.92 [subseq from] hypothetical protein AK830_g2367 [Neonectria ditissima]
RBQ66918.1/15-192        -            178 Helo_like_N          PF17111.5    210   1.1e-29  112.9   1.4   1   1   2.1e-32   1.2e-29  112.7   1.4     1   175     1   173     1   178 0.90 [subseq from] hypothetical protein FVER14953_00259 [Fusarium verticillioides]
KFY06076.1/2-158         -            157 Helo_like_N          PF17111.5    210   1.1e-29  112.9   1.7   1   1   2.3e-32   1.3e-29  112.6   1.7     1   149     1   150     1   156 0.94 [subseq from] hypothetical protein V491_08871, partial [Pseudogymnoascus sp. VKM F-3775]
RYP65643.1/63-211        -            149 Helo_like_N          PF17111.5    210   1.1e-29  112.9   0.8   1   1   2.2e-32   1.2e-29  112.7   0.8     5   147     1   148     1   149 0.91 [subseq from] hypothetical protein DL771_008195 [Monosporascus sp. 5C6A]
SCO92570.1/2-154         -            153 Helo_like_N          PF17111.5    210   1.2e-29  112.8   0.1   1   1   2.3e-32   1.3e-29  112.6   0.1     1   138     1   153     1   153 0.89 [subseq from] uncharacterized protein FRV6_16698 [Fusarium oxysporum]
XP_031046365.1/2-154     -            153 Helo_like_N          PF17111.5    210   1.2e-29  112.8   0.4   1   1   2.3e-32   1.3e-29  112.6   0.4     1   151     1   152     1   153 0.95 [subseq from] uncharacterized protein FOYG_02287 [Fusarium oxysporum NRRL 32931] >EWY97447.1 hypothetical protein FOYG_02287 [Fusarium oxysporum NRRL 32931]
KAA6415930.1/1-148       -            148 Helo_like_N          PF17111.5    210   1.2e-29  112.7   0.2   1   1   2.4e-32   1.4e-29  112.6   0.2     1   142     1   143     1   147 0.95 [subseq from] NACHT and WD40 domain [Umbilicaria pustulata]
RSM18537.1/1-164         -            164 Helo_like_N          PF17111.5    210   1.2e-29  112.7   0.3   1   1   2.4e-32   1.4e-29  112.6   0.3     1   161     1   162     1   164 0.90 [subseq from] hypothetical protein CDV31_002673 [Fusarium ambrosium]
KPM44874.1/1-196         -            196 Helo_like_N          PF17111.5    210   1.3e-29  112.7   5.5   1   1   2.4e-32   1.4e-29  112.6   5.5     1   183     1   190     1   196 0.87 [subseq from] hypothetical protein AK830_g1594 [Neonectria ditissima]
XP_008600449.1/36-197    -            162 Helo_like_N          PF17111.5    210   1.3e-29  112.6   4.4   1   1   2.5e-32   1.4e-29  112.5   4.4     1   158     1   159     1   162 0.93 [subseq from] kinesin light chain 1 and [Beauveria bassiana ARSEF 2860] >EJP63806.1 kinesin light chain 1 and [Beauveria bassiana ARSEF 2860]
PVH90541.1/1-155         -            155 Helo_like_N          PF17111.5    210   1.3e-29  112.6   3.9   1   1   2.6e-32   1.5e-29  112.5   3.9     1   149     1   154     1   155 0.90 [subseq from] hypothetical protein DM02DRAFT_577854 [Periconia macrospinosa]
EWZ82327.1/1-179         -            179 Helo_like_N          PF17111.5    210   1.4e-29  112.6   3.2   1   1   2.6e-32   1.5e-29  112.5   3.2     1   177     1   176     1   179 0.95 [subseq from] hypothetical protein FOWG_14009 [Fusarium oxysporum f. sp. lycopersici MN25]
RKL40429.1/1-179         -            179 Helo_like_N          PF17111.5    210   1.4e-29  112.6   3.2   1   1   2.6e-32   1.5e-29  112.5   3.2     1   177     1   176     1   179 0.95 [subseq from] hypothetical protein BFJ70_g5658 [Fusarium oxysporum]
XP_003043203.1/1-186     -            186 Helo_like_N          PF17111.5    210   1.4e-29  112.6   2.6   1   1   2.6e-32   1.5e-29  112.5   2.6     1   177     1   175     1   186 0.92 [subseq from] hypothetical protein NECHADRAFT_86363 [[Nectria] haematococca mpVI 77-13-4] >EEU37490.1 hypothetical protein NECHADRAFT_86363 [[Nectria] haematococca mpVI 77-13-4]
RMJ22820.1/1-156         -            156 Helo_like_N          PF17111.5    210   1.4e-29  112.6   0.1   1   1   2.9e-32   1.6e-29  112.3   0.1     1   150     1   151     1   155 0.94 [subseq from] WD domain, G-beta repeat protein [Phialosimplex sp. HF37]
XP_022506609.1/3-171     -            169 Helo_like_N          PF17111.5    210   1.4e-29  112.5   1.7   1   1   2.7e-32   1.5e-29  112.4   1.7     2   158     1   165     1   169 0.92 [subseq from] hypothetical protein AYO21_11205 [Fonsecaea monophora] >OAG34657.1 hypothetical protein AYO21_11205 [Fonsecaea monophora]
CZR52540.1/1-175         -            175 Helo_like_N          PF17111.5    210   1.4e-29  112.5   2.9   1   1   2.7e-32   1.6e-29  112.4   2.9     1   164     1   174     1   175 0.96 [subseq from] uncharacterized protein PAC_02417 [Phialocephala subalpina]
XP_008717125.1/3-200     -            198 Helo_like_N          PF17111.5    210   1.4e-29  112.5   1.5   1   1   2.9e-32   1.7e-29  112.3   1.5     2   210     1   198     1   198 0.93 [subseq from] hypothetical protein HMPREF1541_04558 [Cyphellophora europaea CBS 101466] >ETN40282.1 hypothetical protein HMPREF1541_04558 [Cyphellophora europaea CBS 101466]
OCK95084.1/7-204         -            198 Helo_like_N          PF17111.5    210   1.5e-29  112.5   5.9   1   1   2.8e-32   1.6e-29  112.4   5.9     4   198     1   193     1   198 0.85 [subseq from] hypothetical protein K441DRAFT_659073 [Cenococcum geophilum 1.58]
EXL46739.1/1-179         -            179 Helo_like_N          PF17111.5    210   1.5e-29  112.5   3.0   1   1   2.8e-32   1.6e-29  112.4   3.0     1   177     1   176     1   179 0.95 [subseq from] hypothetical protein FOCG_11087 [Fusarium oxysporum f. sp. radicis-lycopersici 26381] >EXL46740.1 hypothetical protein FOCG_11087 [Fusarium oxysporum f. sp. radicis-lycopersici 26381] >EXL46741.1 hypothetical protein FOCG_11087 [Fusarium oxysporum f. sp. radicis-lycopersici 26381]
KOS40843.1/2-319         -            318 Helo_like_N          PF17111.5    210   1.5e-29  112.5   0.0   1   1   4.3e-32   2.5e-29  111.7   0.0     1   200     1   315     1   318 0.93 [subseq from] hypothetical protein ACN38_g8291 [Penicillium nordicum]
TGO49848.1/1-163         -            163 Helo_like_N          PF17111.5    210   1.5e-29  112.5   0.3   1   1   2.8e-32   1.6e-29  112.3   0.3     1   153     1   161     1   163 0.94 [subseq from] hypothetical protein BCON_0198g00040 [Botryotinia convoluta]
XP_018062126.1/1-186     -            186 Helo_like_N          PF17111.5    210   1.5e-29  112.5   3.1   1   1   2.9e-32   1.7e-29  112.3   3.1     1   165     1   184     1   186 0.84 [subseq from] hypothetical protein LY89DRAFT_742543 [Phialocephala scopiformis] >KUJ07771.1 hypothetical protein LY89DRAFT_742543 [Phialocephala scopiformis]
RKK09022.1/2-158         -            157 Helo_like_N          PF17111.5    210   1.5e-29  112.5   3.8   1   1   2.8e-32   1.6e-29  112.3   3.8     1   152     1   153     1   157 0.95 [subseq from] hypothetical protein BFJ65_g16680 [Fusarium oxysporum f. sp. cepae] >RKK49498.1 hypothetical protein BFJ66_g7009 [Fusarium oxysporum f. sp. cepae] >RKK51862.1 hypothetical protein BFJ67_g5820 [Fusarium oxysporum f. sp. cepae] >RYC87295.1 hypothetical protein BFJ63_vAg9772 [Fusarium oxysporum f. sp. narcissi]
PCD28830.1/2-166         -            165 Helo_like_N          PF17111.5    210   1.5e-29  112.4   2.7   1   1   2.9e-32   1.7e-29  112.3   2.7     1   158     1   162     1   165 0.93 [subseq from] hypothetical protein AU210_011383 [Fusarium oxysporum f. sp. radicis-cucumerinum]
TGO22123.1/1-164         -            164 Helo_like_N          PF17111.5    210   1.5e-29  112.4   0.4   1   1   2.9e-32   1.7e-29  112.3   0.4     1   153     1   161     1   164 0.94 [subseq from] hypothetical protein BPAE_0181g00060 [Botrytis paeoniae]
XP_016613391.1/3-167     -            165 Helo_like_N          PF17111.5    210   1.6e-29  112.4   5.8   1   1     3e-32   1.7e-29  112.3   5.8     2   160     1   157     1   165 0.91 [subseq from] hypothetical protein Z519_12635 [Cladophialophora bantiana CBS 173.52] >KIW86722.1 hypothetical protein Z519_12635 [Cladophialophora bantiana CBS 173.52]
THV49278.1/1-163         -            163 Helo_like_N          PF17111.5    210   1.6e-29  112.4   0.4   1   1   3.1e-32   1.8e-29  112.2   0.4     1   153     1   161     1   163 0.94 [subseq from] hypothetical protein BGAL_0203g00120 [Botrytis galanthina]
RDW68063.1/2-224         -            223 Helo_like_N          PF17111.5    210   1.6e-29  112.4   6.9   1   1   3.2e-32   1.8e-29  112.2   6.9     1   205     1   221     1   223 0.90 [subseq from] hypothetical protein BP6252_09459 [Coleophoma cylindrospora]
KAB2104390.1/1-168       -            168 Helo_like_N          PF17111.5    210   1.6e-29  112.3   1.1   1   1   3.2e-32   1.8e-29  112.2   1.1     1   165     1   167     1   168 0.94 [subseq from] hypothetical protein AG0111_0g7901 [Alternaria gaisen]
XP_016240189.1/1-225     -            225 Helo_like_N          PF17111.5    210   1.6e-29  112.3   3.5   1   1   3.3e-32   1.9e-29  112.1   3.5     1   203     1   222     1   225 0.81 [subseq from] hypothetical protein PV08_00548 [Exophiala spinifera] >KIW19973.1 hypothetical protein PV08_00548 [Exophiala spinifera]
OQE13462.1/2-209         -            208 Helo_like_N          PF17111.5    210   1.6e-29  112.3   5.0   1   1   3.2e-32   1.8e-29  112.2   5.0     1   209     1   208     1   208 0.98 [subseq from] hypothetical protein PENFLA_c047G07994 [Penicillium flavigenum]
XP_013285780.1/3-167     -            165 Helo_like_N          PF17111.5    210   1.7e-29  112.3   1.0   1   1   3.4e-32   1.9e-29  112.1   1.0     2   154     1   161     1   164 0.92 [subseq from] hypothetical protein Z517_04998 [Fonsecaea pedrosoi CBS 271.37] >KIW81972.1 hypothetical protein Z517_04998 [Fonsecaea pedrosoi CBS 271.37]
EGU82727.1/2-156         -            155 Helo_like_N          PF17111.5    210   1.7e-29  112.3   2.7   1   1   3.5e-32     2e-29  112.0   2.7     1   150     1   151     1   154 0.95 [subseq from] hypothetical protein FOXB_06782 [Fusarium oxysporum Fo5176] >EXL72719.1 hypothetical protein FOPG_11773 [Fusarium oxysporum f. sp. conglutinans race 2 54008]
SCO91518.1/2-156         -            155 Helo_like_N          PF17111.5    210   1.7e-29  112.3   2.7   1   1   3.5e-32     2e-29  112.0   2.7     1   150     1   151     1   154 0.95 [subseq from] uncharacterized protein FRV6_15646 [Fusarium oxysporum]
PCD28394.1/1-180         -            180 Helo_like_N          PF17111.5    210   1.7e-29  112.3   1.3   1   1   3.2e-32   1.8e-29  112.2   1.3     1   177     1   175     1   180 0.92 [subseq from] hypothetical protein FGRA07_03533 [Fusarium graminearum]
XP_023621968.1/2-197     -            196 Helo_like_N          PF17111.5    210   1.7e-29  112.3   3.3   1   1   3.7e-32   2.1e-29  112.0   3.3     1   175     1   189     1   195 0.78 [subseq from] uncharacterized protein RCC_12286 [Ramularia collo-cygni] >CZT15071.1 uncharacterized protein RCC_12286 [Ramularia collo-cygni]
RYP22652.1/2-228         -            227 Helo_like_N          PF17111.5    210   1.7e-29  112.2   1.0   1   1   3.9e-32   2.2e-29  111.9   1.0     1   203     1   224     1   227 0.87 [subseq from] hypothetical protein DL765_001502 [Monosporascus sp. GIB2]
XP_007696903.1/3-196     -            194 Helo_like_N          PF17111.5    210   1.7e-29  112.2   0.7   1   1   3.5e-32     2e-29  112.0   0.7     2   185     1   191     1   193 0.92 [subseq from] hypothetical protein COCSADRAFT_178896 [Bipolaris sorokiniana ND90Pr] >EMD67178.1 hypothetical protein COCSADRAFT_178896 [Bipolaris sorokiniana ND90Pr]
EMT67651.1/2-158         -            157 Helo_like_N          PF17111.5    210   1.8e-29  112.2   2.8   1   1   3.3e-32   1.9e-29  112.1   2.8     1   152     1   153     1   157 0.95 [subseq from] Kinesin light chain [Fusarium oxysporum f. sp. cubense race 4]
XP_031059468.1/2-158     -            157 Helo_like_N          PF17111.5    210   1.8e-29  112.2   2.8   1   1   3.3e-32   1.9e-29  112.1   2.8     1   152     1   153     1   157 0.95 [subseq from] uncharacterized protein FOIG_10418 [Fusarium oxysporum f. sp. cubense tropical race 4 54006] >EXL97378.1 hypothetical protein FOIG_10418 [Fusarium oxysporum f. sp. cubense tropical race 4 54006] >TXB96096.1 hypothetical protein FocTR4_00015995 [Fusarium oxysporum f. sp. cubense]
XP_007799795.1/96-250    -            155 Helo_like_N          PF17111.5    210   1.8e-29  112.2   1.2   1   1   3.3e-32   1.9e-29  112.1   1.2     1   152     1   152     1   155 0.94 [subseq from] hypothetical protein EPUS_00824 [Endocarpon pusillum Z07020] >ERF74694.1 hypothetical protein EPUS_00824 [Endocarpon pusillum Z07020]
OCK75522.1/1-152         -            152 Helo_like_N          PF17111.5    210   1.8e-29  112.2   1.5   1   1   3.4e-32     2e-29  112.1   1.5     1   150     1   151     1   152 0.89 [subseq from] hypothetical protein K432DRAFT_386141, partial [Lepidopterella palustris CBS 459.81]
XP_007705397.1/1-150     -            150 Helo_like_N          PF17111.5    210   1.8e-29  112.2   0.7   1   1   3.4e-32     2e-29  112.1   0.7     1   146     1   147     1   150 0.94 [subseq from] hypothetical protein COCSADRAFT_153680 [Bipolaris sorokiniana ND90Pr] >EMD58937.1 hypothetical protein COCSADRAFT_153680 [Bipolaris sorokiniana ND90Pr]
RKK61041.1/1-180         -            180 Helo_like_N          PF17111.5    210   1.8e-29  112.2   4.9   1   1   3.5e-32     2e-29  112.0   4.9     1   177     1   175     1   180 0.91 [subseq from] hypothetical protein BFJ69_g17167 [Fusarium oxysporum]
EHA18761.1/45-214        -            170 Helo_like_N          PF17111.5    210   1.9e-29  112.1   1.5   1   1   3.7e-32   2.1e-29  112.0   1.5    40   210     1   170     1   170 0.98 [subseq from] hypothetical protein ASPNIDRAFT_54071 [Aspergillus niger ATCC 1015]
PQK11655.1/1-160         -            160 Helo_like_N          PF17111.5    210   1.9e-29  112.1   3.8   1   1   3.6e-32   2.1e-29  112.0   3.8     1   157     1   158     1   160 0.92 [subseq from] hypothetical protein BB8028_0003g02790 [Beauveria bassiana]
OBS22733.1/2-178         -            177 Helo_like_N          PF17111.5    210   1.9e-29  112.1   6.2   1   1   3.6e-32   2.1e-29  112.0   6.2     1   169     1   174     1   177 0.89 [subseq from] hypothetical protein FPOA_09065 [Fusarium poae]
OCK97923.1/1-169         -            169 Helo_like_N          PF17111.5    210     2e-29  112.1   2.1   1   1   3.5e-32     2e-29  112.0   2.1     1   150     1   151     1   169 0.92 [subseq from] hypothetical protein K441DRAFT_545068 [Cenococcum geophilum 1.58]
XP_031012221.1/2-178     -            177 Helo_like_N          PF17111.5    210     2e-29  112.1   7.5   1   1   3.7e-32   2.1e-29  112.0   7.5     1   162     1   166     1   177 0.89 [subseq from] uncharacterized protein FIESC28_09585 [Fusarium coffeatum] >RBR10199.1 hypothetical protein FIESC28_09585 [Fusarium coffeatum]
RGP71709.1/605-797       -            193 Helo_like_N          PF17111.5    210     2e-29  112.1   4.2   1   1   3.7e-32   2.1e-29  111.9   4.2     1   189     1   191     1   193 0.91 [subseq from] vegetative incompatibility het-e-1 [Fusarium longipes]
RBA19877.1/2-166         -            165 Helo_like_N          PF17111.5    210     2e-29  112.1   2.7   1   1   3.8e-32   2.2e-29  111.9   2.7     1   159     1   163     1   165 0.94 [subseq from] hypothetical protein FPRO05_09177 [Fusarium proliferatum]
XP_031088779.1/2-166     -            165 Helo_like_N          PF17111.5    210     2e-29  112.1   2.7   1   1   3.8e-32   2.2e-29  111.9   2.7     1   159     1   163     1   165 0.94 [subseq from] uncharacterized protein FPRO_12856 [Fusarium proliferatum ET1] >CZR48246.1 uncharacterized protein FPRO_12856 [Fusarium proliferatum ET1]
THZ78921.1/2-215         -            214 Helo_like_N          PF17111.5    210     2e-29  112.0   6.8   1   1   3.8e-32   2.2e-29  111.9   6.8     1   198     1   209     1   214 0.84 [subseq from] hypothetical protein D6C84_08056 [Aureobasidium pullulans]
EXK78561.1/2-155         -            154 Helo_like_N          PF17111.5    210     2e-29  112.0   4.7   1   1   3.8e-32   2.2e-29  111.9   4.7     1   152     1   153     1   154 0.94 [subseq from] hypothetical protein FOQG_16778 [Fusarium oxysporum f. sp. raphani 54005]
KAB2570099.1/1-213       -            213 Helo_like_N          PF17111.5    210     2e-29  112.0   5.7   1   1     4e-32   2.3e-29  111.9   5.7     1   201     1   212     1   213 0.92 [subseq from] hypothetical protein DBV05_g11241 [Lasiodiplodia theobromae]
RPB11975.1/2-171         -            170 Helo_like_N          PF17111.5    210   2.1e-29  112.0   6.8   1   1   4.2e-32   2.4e-29  111.8   6.8     1   165     1   167     1   169 0.92 [subseq from] hypothetical protein P167DRAFT_183542 [Morchella conica CCBAS932]
RPB19123.1/1-152         -            152 Helo_like_N          PF17111.5    210   2.1e-29  112.0   0.5   1   1   3.9e-32   2.2e-29  111.9   0.5     1   150     1   151     1   152 0.90 [subseq from] hypothetical protein L211DRAFT_814778 [Terfezia boudieri ATCC MYA-4762]
XP_022510197.1/1-203     -            203 Helo_like_N          PF17111.5    210   2.1e-29  112.0   4.6   1   1     5e-32   2.9e-29  111.5   4.6     1   186     1   202     1   203 0.87 [subseq from] hypothetical protein AYO21_07578 [Fonsecaea monophora] >OAG38245.1 hypothetical protein AYO21_07578 [Fonsecaea monophora]
RYN42797.1/1-151         -            151 Helo_like_N          PF17111.5    210   2.1e-29  112.0   5.0   1   1     4e-32   2.3e-29  111.9   5.0     1   149     1   150     1   151 0.95 [subseq from] Vegetative incompatibility protein [Alternaria arborescens]
XP_031031118.1/2-159     -            158 Helo_like_N          PF17111.5    210   2.1e-29  112.0   4.1   1   1     4e-32   2.3e-29  111.9   4.1     1   153     1   154     1   158 0.94 [subseq from] uncharacterized protein FOYG_14316 [Fusarium oxysporum NRRL 32931] >EWY82200.1 hypothetical protein FOYG_14316 [Fusarium oxysporum NRRL 32931]
RYC64993.1/318-487       -            170 Helo_like_N          PF17111.5    210   2.1e-29  112.0   6.7   1   1   4.1e-32   2.4e-29  111.8   6.7     1   163     1   165     1   170 0.89 [subseq from] hypothetical protein CHU98_g1226 [Xylaria longipes]
XP_007706073.1/1-151     -            151 Helo_like_N          PF17111.5    210   2.1e-29  112.0   0.8   1   1     4e-32   2.3e-29  111.8   0.8     1   149     1   150     1   151 0.95 [subseq from] hypothetical protein COCSADRAFT_351273 [Bipolaris sorokiniana ND90Pr] >EMD58222.1 hypothetical protein COCSADRAFT_351273 [Bipolaris sorokiniana ND90Pr]
EWZ79783.1/2-158         -            157 Helo_like_N          PF17111.5    210   2.1e-29  112.0   3.8   1   1     4e-32   2.3e-29  111.8   3.8     1   152     1   153     1   157 0.95 [subseq from] hypothetical protein FOWG_16110 [Fusarium oxysporum f. sp. lycopersici MN25] >PCD24715.1 hypothetical protein AU210_013831 [Fusarium oxysporum f. sp. radicis-cucumerinum] >RKL52232.1 hypothetical protein BFJ70_g945 [Fusarium oxysporum]
EXL52509.1/2-158         -            157 Helo_like_N          PF17111.5    210   2.1e-29  112.0   3.8   1   1     4e-32   2.3e-29  111.8   3.8     1   152     1   153     1   157 0.95 [subseq from] hypothetical protein FOCG_08300 [Fusarium oxysporum f. sp. radicis-lycopersici 26381]
RKK98397.1/2-158         -            157 Helo_like_N          PF17111.5    210   2.1e-29  112.0   3.8   1   1     4e-32   2.3e-29  111.8   3.8     1   152     1   153     1   157 0.95 [subseq from] hypothetical protein BFJ71_g6750 [Fusarium oxysporum]
EWZ31184.1/2-159         -            158 Helo_like_N          PF17111.5    210   2.1e-29  111.9   4.2   1   1   4.1e-32   2.3e-29  111.8   4.2     1   153     1   154     1   158 0.94 [subseq from] hypothetical protein FOZG_15592 [Fusarium oxysporum Fo47]
TLD26935.1/2-179         -            178 Helo_like_N          PF17111.5    210   2.1e-29  111.9   6.7   1   1   4.1e-32   2.3e-29  111.8   6.7     1   162     1   166     1   178 0.88 [subseq from] hypothetical protein PspLS_05195 [Pyricularia sp. CBS 133598]
OCK75166.1/1-211         -            211 Helo_like_N          PF17111.5    210   2.2e-29  111.9  10.9   1   1   4.2e-32   2.4e-29  111.8  10.9     1   202     1   209     1   211 0.91 [subseq from] hypothetical protein K432DRAFT_178857 [Lepidopterella palustris CBS 459.81]
EYB23222.1/1-180         -            180 Helo_like_N          PF17111.5    210   2.2e-29  111.9   1.1   1   1   4.2e-32   2.4e-29  111.8   1.1     1   177     1   175     1   180 0.92 [subseq from] hypothetical protein FG05_04497 [Fusarium graminearum]
XP_007719048.1/1-151     -            151 Helo_like_N          PF17111.5    210   2.2e-29  111.9   1.7   1   1   4.3e-32   2.5e-29  111.7   1.7     1   149     1   150     1   151 0.94 [subseq from] hypothetical protein COCCADRAFT_66777, partial [Bipolaris zeicola 26-R-13] >EUC26647.1 hypothetical protein COCCADRAFT_66777, partial [Bipolaris zeicola 26-R-13]
XP_001208441.1/2-169     -            168 Helo_like_N          PF17111.5    210   2.3e-29  111.9   4.7   1   1   4.4e-32   2.5e-29  111.7   4.7     1   159     1   167     1   168 0.91 [subseq from] conserved hypothetical protein [Aspergillus terreus NIH2624] >EAU37833.1 conserved hypothetical protein [Aspergillus terreus NIH2624]
RKL51215.1/2-160         -            159 Helo_like_N          PF17111.5    210   2.3e-29  111.8   5.1   1   1   4.4e-32   2.6e-29  111.7   5.1     1   156     1   157     1   159 0.95 [subseq from] hypothetical protein BFJ72_g668 [Fusarium proliferatum]
XP_025594250.1/2-177     -            176 Helo_like_N          PF17111.5    210   2.3e-29  111.8   6.4   1   1   4.4e-32   2.5e-29  111.7   6.4     1   162     1   164     1   176 0.89 [subseq from] uncharacterized protein FVRRES_10613 [Fusarium venenatum] >CEI70536.1 unnamed protein product [Fusarium venenatum]
OQE12757.1/1-158         -            158 Helo_like_N          PF17111.5    210   2.3e-29  111.8   4.1   1   1   4.5e-32   2.6e-29  111.7   4.1     1   156     1   157     1   158 0.95 [subseq from] hypothetical protein PENFLA_c063G02943 [Penicillium flavigenum]
EMD85645.1/1-151         -            151 Helo_like_N          PF17111.5    210   2.4e-29  111.8   2.5   1   1   4.6e-32   2.6e-29  111.7   2.5     1   149     1   150     1   151 0.96 [subseq from] hypothetical protein COCHEDRAFT_1148005 [Bipolaris maydis C5]
XP_014072969.1/1-151     -            151 Helo_like_N          PF17111.5    210   2.4e-29  111.8   2.5   1   1   4.6e-32   2.6e-29  111.7   2.5     1   149     1   150     1   151 0.96 [subseq from] hypothetical protein COCC4DRAFT_66819 [Bipolaris maydis ATCC 48331] >ENH99076.1 hypothetical protein COCC4DRAFT_66819 [Bipolaris maydis ATCC 48331]
CDM37282.1/2-315         -            314 Helo_like_N          PF17111.5    210   2.4e-29  111.8   2.5   1   1   7.8e-32   4.5e-29  110.9   2.5     1   190     1   307     1   314 0.86 [subseq from] NACHT nucleoside triphosphatase [Penicillium roqueforti FM164]
CEF79524.1/1-179         -            179 Helo_like_N          PF17111.5    210   2.5e-29  111.7   1.0   1   1   4.7e-32   2.7e-29  111.6   1.0     1   177     1   175     1   179 0.92 [subseq from] unnamed protein product [Fusarium graminearum]
XP_011321096.1/1-179     -            179 Helo_like_N          PF17111.5    210   2.5e-29  111.7   1.0   1   1   4.7e-32   2.7e-29  111.6   1.0     1   177     1   175     1   179 0.92 [subseq from] hypothetical protein FGSG_04497 [Fusarium graminearum PH-1] >ESU08597.1 hypothetical protein FGSG_04497 [Fusarium graminearum PH-1]
KUM62205.1/2-294         -            293 Helo_like_N          PF17111.5    210   2.5e-29  111.7   2.4   1   1   5.1e-32   2.9e-29  111.5   2.4     1   161     1   167     1   293 0.81 [subseq from] hypothetical protein ACN42_g4924 [Penicillium freii]
RSM04807.1/2-161         -            160 Helo_like_N          PF17111.5    210   2.5e-29  111.7   0.7   1   1   4.8e-32   2.8e-29  111.6   0.7     1   151     1   159     1   160 0.94 [subseq from] hypothetical protein CDV31_009898 [Fusarium ambrosium]
TIA10631.1/2-216         -            215 Helo_like_N          PF17111.5    210   2.5e-29  111.7   6.2   1   1   4.9e-32   2.8e-29  111.6   6.2     1   202     1   213     1   215 0.85 [subseq from] hypothetical protein D6C80_07971 [Aureobasidium pullulans]
KFY28387.1/2-151         -            150 Helo_like_N          PF17111.5    210   2.5e-29  111.7   0.1   1   1   4.9e-32   2.8e-29  111.6   0.1     1   148     1   149     1   150 0.94 [subseq from] hypothetical protein V491_00489 [Pseudogymnoascus sp. VKM F-3775]
XP_007700112.1/1-201     -            201 Helo_like_N          PF17111.5    210   2.6e-29  111.7   8.1   1   1     5e-32   2.9e-29  111.5   8.1     1   186     1   198     1   201 0.80 [subseq from] hypothetical protein COCSADRAFT_181401 [Bipolaris sorokiniana ND90Pr] >EMD64275.1 hypothetical protein COCSADRAFT_181401 [Bipolaris sorokiniana ND90Pr]
EXM15938.1/1-202         -            202 Helo_like_N          PF17111.5    210   2.6e-29  111.7   3.4   1   1   5.1e-32   2.9e-29  111.5   3.4     1   180     1   179     1   199 0.94 [subseq from] hypothetical protein FOTG_15726 [Fusarium oxysporum f. sp. vasinfectum 25433]
XP_007913577.1/19-233    -            215 Helo_like_N          PF17111.5    210   2.6e-29  111.7   9.8   1   1   5.1e-32   2.9e-29  111.5   9.8     1   204     1   213     1   215 0.89 [subseq from] hypothetical protein UCRPA7_2885 [Phaeoacremonium minimum UCRPA7] >EOO01635.1 hypothetical protein UCRPA7_2885 [Phaeoacremonium minimum UCRPA7]
EXK36543.1/2-158         -            157 Helo_like_N          PF17111.5    210   2.7e-29  111.6   3.8   1   1   5.1e-32   2.9e-29  111.5   3.8     1   152     1   153     1   157 0.95 [subseq from] hypothetical protein FOMG_09716 [Fusarium oxysporum f. sp. melonis 26406]
XP_018252358.1/2-158     -            157 Helo_like_N          PF17111.5    210   2.7e-29  111.6   3.8   1   1   5.1e-32   2.9e-29  111.5   3.8     1   152     1   153     1   157 0.95 [subseq from] hypothetical protein FOXG_13195 [Fusarium oxysporum f. sp. lycopersici 4287] >KNB14313.1 hypothetical protein FOXG_13195 [Fusarium oxysporum f. sp. lycopersici 4287]
EXA36844.1/2-159         -            158 Helo_like_N          PF17111.5    210   2.7e-29  111.6   4.3   1   1   5.1e-32   2.9e-29  111.5   4.3     1   153     1   154     1   158 0.94 [subseq from] hypothetical protein FOVG_12726 [Fusarium oxysporum f. sp. pisi HDV247]
PTB71314.1/2-153         -            152 Helo_like_N          PF17111.5    210   2.7e-29  111.6   1.6   1   1   5.3e-32     3e-29  111.5   1.6     1   148     1   151     1   152 0.90 [subseq from] WD40 repeat-like protein [Trichoderma longibrachiatum ATCC 18648]
RYP86558.1/1-189         -            189 Helo_like_N          PF17111.5    210   2.8e-29  111.6   5.9   1   1   5.8e-32   3.4e-29  111.3   5.9     1   188     1   184     1   188 0.96 [subseq from] hypothetical protein DL769_000730 [Monosporascus sp. CRB-8-3]
TVY55350.1/1-157         -            157 Helo_like_N          PF17111.5    210   2.9e-29  111.5   3.6   1   1   5.4e-32   3.1e-29  111.4   3.6     1   154     1   152     1   157 0.91 [subseq from] Ankyrin-1 [Lachnellula cervina]
XP_018699627.1/1-206     -            206 Helo_like_N          PF17111.5    210   2.9e-29  111.5   3.1   1   1   5.9e-32   3.4e-29  111.3   3.1     1   210     1   206     1   206 0.91 [subseq from] hypothetical protein ISF_09578 [Cordyceps fumosorosea ARSEF 2679] >OAA45710.1 hypothetical protein ISF_09578 [Cordyceps fumosorosea ARSEF 2679]
KPA36416.1/2-151         -            150 Helo_like_N          PF17111.5    210   2.9e-29  111.5   2.6   1   1   5.5e-32   3.1e-29  111.4   2.6     1   145     1   146     1   150 0.94 [subseq from] vegetative incompatibility protein het-e-1 [Fusarium langsethiae]
PVH69029.1/1-185         -            185 Helo_like_N          PF17111.5    210     3e-29  111.5   5.2   1   1   5.7e-32   3.3e-29  111.3   5.2     1   184     1   183     1   185 0.93 [subseq from] hypothetical protein DL98DRAFT_186622 [Cadophora sp. DSE1049]
RBA20541.1/2-160         -            159 Helo_like_N          PF17111.5    210     3e-29  111.4   5.4   1   1   5.8e-32   3.3e-29  111.3   5.4     1   156     1   157     1   159 0.95 [subseq from] hypothetical protein FPRO05_07988 [Fusarium proliferatum]
KIY69978.1/1-156         -            156 Helo_like_N          PF17111.5    210   3.1e-29  111.4   2.3   1   1   5.8e-32   3.3e-29  111.3   2.3     1   157     1   151     1   156 0.94 [subseq from] hypothetical protein CYLTODRAFT_488459 [Cylindrobasidium torrendii FP15055 ss-10]
EXM15939.1/1-199         -            199 Helo_like_N          PF17111.5    210   3.1e-29  111.4   3.6   1   1   6.3e-32   3.6e-29  111.2   3.6     1   180     1   179     1   193 0.94 [subseq from] hypothetical protein FOTG_15726 [Fusarium oxysporum f. sp. vasinfectum 25433]
KLO82723.1/1-193         -            193 Helo_like_N          PF17111.5    210   3.1e-29  111.4  13.3   1   1   6.3e-32   3.6e-29  111.2  13.3     1   170     1   171     1   190 0.95 [subseq from] Uncharacterized protein LW93_9927 [Fusarium fujikuroi] >KLP07079.1 Uncharacterized protein Y057_3000 [Fusarium fujikuroi]
XP_031012636.1/3-209     -            207 Helo_like_N          PF17111.5    210   3.2e-29  111.4   6.6   1   1   6.3e-32   3.6e-29  111.2   6.6     2   202     1   206     1   207 0.95 [subseq from] uncharacterized protein FIESC28_09172 [Fusarium coffeatum] >RBR11149.1 hypothetical protein FIESC28_09172 [Fusarium coffeatum]
CEJ60637.1/16-216        -            201 Helo_like_N          PF17111.5    210   3.2e-29  111.4   0.7   1   1   6.2e-32   3.6e-29  111.2   0.7     8   209     1   201     1   201 0.99 [subseq from] hypothetical protein PMG11_09205 [Penicillium brasilianum]
SCO41578.1/1-192         -            192 Helo_like_N          PF17111.5    210   3.2e-29  111.4  13.3   1   1   6.2e-32   3.6e-29  111.2  13.3     1   170     1   171     1   190 0.95 [subseq from] uncharacterized protein FFNC_08019 [Fusarium fujikuroi] >SCN89748.1 uncharacterized protein FFC1_05835 [Fusarium fujikuroi] >SCV33236.1 uncharacterized protein FFFS_03685 [Fusarium fujikuroi] >SCN93966.1 uncharacterized protein FFE2_07927 [Fusarium fujikuroi] >SCN75058.1 uncharacterized protein FFB20_04698 [Fusarium fujikuroi]
RGP69012.1/1-153         -            153 Helo_like_N          PF17111.5    210   3.3e-29  111.3   2.0   1   1   6.3e-32   3.6e-29  111.2   2.0     1   152     1   153     1   153 0.95 [subseq from] kinesin light chain 3 [Fusarium sporotrichioides]
OCK92632.1/1-181         -            181 Helo_like_N          PF17111.5    210   3.4e-29  111.3   1.1   1   1   6.5e-32   3.7e-29  111.2   1.1     1   168     1   175     1   181 0.87 [subseq from] ankyrin [Cenococcum geophilum 1.58]
OTA58297.1/1-208         -            208 Helo_like_N          PF17111.5    210   3.4e-29  111.3   1.2   1   1   7.2e-32   4.1e-29  111.0   1.2     1   178     1   189     1   208 0.69 [subseq from] hypothetical protein K449DRAFT_467298, partial [Hypoxylon sp. EC38]
OCK98066.1/1-179         -            179 Helo_like_N          PF17111.5    210   3.4e-29  111.3   4.6   1   1   6.6e-32   3.8e-29  111.1   4.6     1   166     1   176     1   179 0.94 [subseq from] hypothetical protein K441DRAFT_654987 [Cenococcum geophilum 1.58]
XP_024736344.1/1-187     -            187 Helo_like_N          PF17111.5    210   3.4e-29  111.3   6.4   1   1   6.5e-32   3.7e-29  111.2   6.4     1   179     1   181     1   187 0.94 [subseq from] hypothetical protein K444DRAFT_630218 [Hyaloscypha bicolor E] >PMD59440.1 hypothetical protein K444DRAFT_630218 [Hyaloscypha bicolor E]
TVY67337.1/2-154         -            153 Helo_like_N          PF17111.5    210   3.5e-29  111.2   0.3   1   1   6.7e-32   3.9e-29  111.1   0.3     1   151     1   152     1   153 0.94 [subseq from] Kinesin light chain [Fusarium oxysporum f. sp. cubense]
TVY42023.1/3-216         -            214 Helo_like_N          PF17111.5    210   3.6e-29  111.2   8.4   1   1   6.9e-32     4e-29  111.1   8.4     2   203     1   212     1   214 0.85 [subseq from] hypothetical protein LCER1_G009420, partial [Lachnellula cervina]
KLO95120.1/1-192         -            192 Helo_like_N          PF17111.5    210   3.6e-29  111.2   2.7   1   1   7.6e-32   4.4e-29  110.9   2.7     1   178     1   177     1   183 0.94 [subseq from] uncharacterized protein Y057_6711 [Fusarium fujikuroi] >SCO39961.1 uncharacterized protein FFNC_07213 [Fusarium fujikuroi] >SCO12807.1 uncharacterized protein FFC1_11866 [Fusarium fujikuroi] >SCV58741.1 uncharacterized protein FFFS_13358 [Fusarium fujikuroi] >SCO15599.1 uncharacterized protein FFE2_13373 [Fusarium fujikuroi] >SCN65212.1 uncharacterized protein FFB20_01429 [Fusarium fujikuroi] >QGI68201.1 hypothetical protein CEK27_012172 [Fusarium fujikuroi] >QGI85429.1 hypothetical protein CEK25_012158 [Fusarium fujikuroi] >QGI99091.1 hypothetical protein CEK26_012160 [Fusarium fujikuroi]
SCV38389.1/1-192         -            192 Helo_like_N          PF17111.5    210   3.6e-29  111.2   2.7   1   1   7.6e-32   4.4e-29  110.9   2.7     1   178     1   177     1   183 0.94 [subseq from] uncharacterized protein FFB14_06910 [Fusarium fujikuroi]
XP_023434634.1/1-192     -            192 Helo_like_N          PF17111.5    210   3.6e-29  111.2   2.7   1   1   7.6e-32   4.4e-29  110.9   2.7     1   178     1   177     1   183 0.94 [subseq from] uncharacterized protein FFUJ_12434 [Fusarium fujikuroi IMI 58289] >CCT72556.1 uncharacterized protein FFUJ_12434 [Fusarium fujikuroi IMI 58289] >KLP22171.1 uncharacterized protein LW94_5347 [Fusarium fujikuroi] >SCO23024.1 uncharacterized protein FFM5_13191 [Fusarium fujikuroi]
OAL01111.1/2-196         -            195 Helo_like_N          PF17111.5    210   3.7e-29  111.2  10.9   1   1   7.1e-32   4.1e-29  111.0  10.9     1   180     1   187     1   195 0.79 [subseq from] hypothetical protein IQ06DRAFT_347180 [Stagonospora sp. SRC1lsM3a]
PTD07473.1/1-179         -            179 Helo_like_N          PF17111.5    210   3.7e-29  111.2   2.7   1   1   7.1e-32   4.1e-29  111.0   2.7     1   177     1   175     1   179 0.92 [subseq from] hypothetical protein FCULG_00007073 [Fusarium culmorum]
XP_014553201.1/1-152     -            152 Helo_like_N          PF17111.5    210   3.7e-29  111.2   2.4   1   1   7.1e-32   4.1e-29  111.0   2.4     1   150     1   151     1   152 0.92 [subseq from] hypothetical protein COCVIDRAFT_40760 [Bipolaris victoriae FI3] >EUN23625.1 hypothetical protein COCVIDRAFT_40760 [Bipolaris victoriae FI3]
RYP51983.1/2-160         -            159 Helo_like_N          PF17111.5    210   3.7e-29  111.2   1.3   1   1   7.1e-32   4.1e-29  111.0   1.3     1   155     1   156     1   159 0.92 [subseq from] hypothetical protein DL768_002779 [Monosporascus sp. mg162]
TEY55498.1/2-180         -            179 Helo_like_N          PF17111.5    210   3.8e-29  111.1   5.4   1   1   7.4e-32   4.2e-29  111.0   5.4     1   174     1   176     1   179 0.77 [subseq from] hypothetical protein BOTCAL_0232g00060 [Botryotinia calthae]
KLO80339.1/1-258         -            258 Helo_like_N          PF17111.5    210   3.8e-29  111.1   4.7   1   1   7.9e-32   4.5e-29  110.9   4.7     1   182     1   181     1   215 0.94 [subseq from] uncharacterized protein LW93_6549 [Fusarium fujikuroi]
XP_016636023.1/1-187     -            187 Helo_like_N          PF17111.5    210   3.8e-29  111.1   2.1   1   1   7.3e-32   4.2e-29  111.0   2.1     1   181     1   185     1   187 0.95 [subseq from] hypothetical protein Z520_02039 [Fonsecaea multimorphosa CBS 102226] >KIY01901.1 hypothetical protein Z520_02039 [Fonsecaea multimorphosa CBS 102226]
TKA43105.1/2-153         -            152 Helo_like_N          PF17111.5    210   3.9e-29  111.1   0.6   1   1   7.3e-32   4.2e-29  111.0   0.6     1   138     1   149     1   152 0.96 [subseq from] hypothetical protein B0A54_06053 [Friedmanniomyces endolithicus]
THX79234.1/2-215         -            214 Helo_like_N          PF17111.5    210   3.9e-29  111.1  10.0   1   1   7.6e-32   4.4e-29  110.9  10.0     1   198     1   209     1   214 0.84 [subseq from] hypothetical protein D6D05_05043 [Aureobasidium pullulans]
XP_022512099.1/2-166     -            165 Helo_like_N          PF17111.5    210     4e-29  111.0   0.6   1   1   7.8e-32   4.5e-29  110.9   0.6     1   165     1   164     1   165 0.95 [subseq from] hypothetical protein AYO21_05625 [Fonsecaea monophora] >OAG40147.1 hypothetical protein AYO21_05625 [Fonsecaea monophora]
RSL85737.1/300-491       -            192 Helo_like_N          PF17111.5    210     4e-29  111.0   0.0   1   1   7.9e-32   4.5e-29  110.9   0.0    15   209     2   192     1   192 0.96 [subseq from] hypothetical protein CEP52_016051 [Fusarium sp. AF-4]
XP_007833224.1/2-170     -            169 Helo_like_N          PF17111.5    210   4.1e-29  111.0   2.2   1   1     8e-32   4.6e-29  110.9   2.2     1   164     1   168     1   169 0.93 [subseq from] hypothetical protein PFICI_06452 [Pestalotiopsis fici W106-1] >ETS81450.1 hypothetical protein PFICI_06452 [Pestalotiopsis fici W106-1]
XP_018155472.1/2-169     -            168 Helo_like_N          PF17111.5    210   4.1e-29  111.0   0.6   1   1   7.9e-32   4.5e-29  110.9   0.6     1   161     1   166     1   168 0.92 [subseq from] vegetative incompatibility protein HET-E-1 [Colletotrichum higginsianum IMI 349063] >OBR06954.1 vegetative incompatibility protein HET-E-1 [Colletotrichum higginsianum IMI 349063]
KFZ23191.1/1-164         -            164 Helo_like_N          PF17111.5    210   4.2e-29  111.0   3.1   1   1   7.9e-32   4.5e-29  110.9   3.1     1   156     1   157     1   164 0.93 [subseq from] hypothetical protein V502_02332 [Pseudogymnoascus sp. VKM F-4520 (FW-2644)]
RKK74558.1/2-158         -            157 Helo_like_N          PF17111.5    210   4.3e-29  111.0   3.8   1   1   8.1e-32   4.6e-29  110.9   3.8     1   152     1   153     1   157 0.95 [subseq from] hypothetical protein BFJ69_g8470 [Fusarium oxysporum]
TVY14541.1/7-204         -            198 Helo_like_N          PF17111.5    210   4.4e-29  110.9  10.2   1   1   8.4e-32   4.8e-29  110.8  10.2     3   187     1   197     1   198 0.90 [subseq from] hypothetical protein LARI1_G007302 [Lachnellula arida]
EGU78021.1/2-151         -            150 Helo_like_N          PF17111.5    210   4.4e-29  110.9   2.7   1   1   8.4e-32   4.8e-29  110.8   2.7     1   147     1   148     1   150 0.95 [subseq from] hypothetical protein FOXB_11468 [Fusarium oxysporum Fo5176] >EWZ27964.1 hypothetical protein FOZG_18319 [Fusarium oxysporum Fo47] >EXL64354.1 hypothetical protein FOPG_19378 [Fusarium oxysporum f. sp. conglutinans race 2 54008] >RBQ84846.1 hypothetical protein FVER53263_21131 [Fusarium verticillioides] >RYC80323.1 hypothetical protein BFJ63_vAg16791 [Fusarium oxysporum f. sp. narcissi]
PMD36118.1/1-175         -            175 Helo_like_N          PF17111.5    210   4.5e-29  110.9   6.4   1   1   8.3e-32   4.8e-29  110.8   6.4     1   160     1   163     1   175 0.89 [subseq from] hypothetical protein L207DRAFT_587143 [Hyaloscypha variabilis F]
XP_013310809.1/5-204     -            200 Helo_like_N          PF17111.5    210   4.5e-29  110.9   9.6   1   1   8.6e-32   4.9e-29  110.8   9.6     2   187     1   197     1   200 0.89 [subseq from] hypothetical protein, variant [Exophiala xenobiotica] >KIW50226.1 hypothetical protein, variant [Exophiala xenobiotica]
XP_013310810.1/5-204     -            200 Helo_like_N          PF17111.5    210   4.5e-29  110.9   9.6   1   1   8.6e-32   4.9e-29  110.8   9.6     2   187     1   197     1   200 0.89 [subseq from] hypothetical protein PV05_11834 [Exophiala xenobiotica] >KIW50225.1 hypothetical protein PV05_11834 [Exophiala xenobiotica]
THV48988.1/35-204        -            170 Helo_like_N          PF17111.5    210   4.5e-29  110.9   7.2   1   1   8.5e-32   4.9e-29  110.8   7.2     1   167     1   166     1   170 0.91 [subseq from] hypothetical protein BGAL_0217g00130 [Botrytis galanthina]
CEG05099.1/1-189         -            189 Helo_like_N          PF17111.5    210   4.5e-29  110.9   0.6   1   1   9.2e-32   5.3e-29  110.7   0.6     1   160     1   164     1   181 0.92 [subseq from] unnamed protein product [Fusarium sp. FIESC_5 CS3069]
SCV52755.1/1-190         -            190 Helo_like_N          PF17111.5    210   4.5e-29  110.9  12.9   1   1   9.1e-32   5.2e-29  110.7  12.9     1   170     1   171     1   188 0.96 [subseq from] uncharacterized protein FFB14_12773 [Fusarium fujikuroi]
PMD45446.1/1-204         -            204 Helo_like_N          PF17111.5    210   4.5e-29  110.9  13.8   1   1   8.7e-32     5e-29  110.7  13.8     1   191     1   202     1   204 0.83 [subseq from] hypothetical protein L207DRAFT_481819 [Hyaloscypha variabilis F]
EXK49538.1/1-179         -            179 Helo_like_N          PF17111.5    210   4.5e-29  110.9   1.1   1   1   8.6e-32   4.9e-29  110.8   1.1     1   176     1   174     1   179 0.90 [subseq from] hypothetical protein FOMG_02053 [Fusarium oxysporum f. sp. melonis 26406]
OCK79260.1/1-152         -            152 Helo_like_N          PF17111.5    210   4.6e-29  110.9   2.5   1   1   8.7e-32     5e-29  110.7   2.5     1   149     1   150     1   152 0.95 [subseq from] hypothetical protein K432DRAFT_252439, partial [Lepidopterella palustris CBS 459.81]
RKK21221.1/2-151         -            150 Helo_like_N          PF17111.5    210   4.6e-29  110.9   2.7   1   1   8.7e-32     5e-29  110.7   2.7     1   147     1   148     1   150 0.95 [subseq from] hypothetical protein BFJ67_g17395 [Fusarium oxysporum f. sp. cepae] >RKK21600.1 hypothetical protein BFJ66_g17510 [Fusarium oxysporum f. sp. cepae]
XP_017995380.1/2-204     -            203 Helo_like_N          PF17111.5    210   4.6e-29  110.9   3.0   1   1   8.9e-32   5.1e-29  110.7   3.0     1   187     1   201     1   203 0.89 [subseq from] hypothetical protein AB675_11726 [Phialophora attae] >KPI35417.1 hypothetical protein AB675_11726 [Phialophora attae]
XP_014560916.1/1-156     -            156 Helo_like_N          PF17111.5    210   4.6e-29  110.9   5.1   1   1   9.6e-32   5.5e-29  110.6   5.1     1   150     1   151     1   155 0.95 [subseq from] hypothetical protein COCVIDRAFT_22904 [Bipolaris victoriae FI3] >EUN31339.1 hypothetical protein COCVIDRAFT_22904 [Bipolaris victoriae FI3]
EXK86556.1/2-159         -            158 Helo_like_N          PF17111.5    210   4.6e-29  110.8   3.6   1   1   8.8e-32   5.1e-29  110.7   3.6     1   153     1   154     1   158 0.94 [subseq from] hypothetical protein FOQG_09824 [Fusarium oxysporum f. sp. raphani 54005]
XP_024553297.1/1-163     -            163 Helo_like_N          PF17111.5    210   4.7e-29  110.8   0.4   1   1   8.9e-32   5.1e-29  110.7   0.4     1   153     1   161     1   163 0.94 [subseq from] hypothetical protein BCIN_15g02370 [Botrytis cinerea B05.10] >ATZ57686.1 hypothetical protein BCIN_15g02370 [Botrytis cinerea B05.10]
RYO22812.1/1-151         -            151 Helo_like_N          PF17111.5    210   4.7e-29  110.8   2.3   1   1   8.8e-32   5.1e-29  110.7   2.3     1   149     1   150     1   151 0.95 [subseq from] hypothetical protein AA0113_g12750 [Alternaria arborescens]
XP_014558784.1/2-204     -            203 Helo_like_N          PF17111.5    210   4.8e-29  110.8   0.9   1   1   9.9e-32   5.7e-29  110.6   0.9     1   184     1   191     1   202 0.85 [subseq from] hypothetical protein COCVIDRAFT_93407 [Bipolaris victoriae FI3] >EUN29181.1 hypothetical protein COCVIDRAFT_93407 [Bipolaris victoriae FI3]
KEY82242.1/1-224         -            224 Helo_like_N          PF17111.5    210   4.9e-29  110.8   9.6   1   1   9.6e-32   5.5e-29  110.6   9.6     1   205     1   220     1   224 0.89 [subseq from] hypothetical protein BA78_6705 [Aspergillus fumigatus var. RP-2014]
KIL88257.1/2-207         -            206 Helo_like_N          PF17111.5    210     5e-29  110.7   2.5   1   1   9.6e-32   5.5e-29  110.6   2.5     1   196     1   203     1   206 0.90 [subseq from] pyruvate decarboxylase [Fusarium avenaceum]
CEF87775.1/1-165         -            165 Helo_like_N          PF17111.5    210   5.1e-29  110.7   0.1   1   1   9.8e-32   5.6e-29  110.6   0.1     1   164     1   164     1   165 0.93 [subseq from] unnamed protein product [Fusarium graminearum]
XP_011325789.1/1-165     -            165 Helo_like_N          PF17111.5    210   5.1e-29  110.7   0.1   1   1   9.8e-32   5.6e-29  110.6   0.1     1   164     1   164     1   165 0.93 [subseq from] hypothetical protein FGSG_11434 [Fusarium graminearum PH-1] >ESU18167.1 hypothetical protein FGSG_11434 [Fusarium graminearum PH-1]
KAB2099492.1/1-151       -            151 Helo_like_N          PF17111.5    210   5.1e-29  110.7   4.8   1   1   9.8e-32   5.6e-29  110.6   4.8     1   149     1   150     1   151 0.94 [subseq from] Vegetative incompatibility protein [Alternaria gaisen]
RDW72155.1/1-183         -            183 Helo_like_N          PF17111.5    210   5.2e-29  110.7   1.3   1   1     1e-31   5.8e-29  110.5   1.3     1   161     1   182     1   183 0.89 [subseq from] hypothetical protein BP5796_08189 [Coleophoma crateriformis]
XP_026602390.1/1-216     -            216 Helo_like_N          PF17111.5    210   5.3e-29  110.7   4.6   1   1   1.1e-31   6.1e-29  110.5   4.6     1   202     1   210     1   215 0.87 [subseq from] hypothetical protein DSM5745_07284 [Aspergillus mulundensis] >RDW74622.1 hypothetical protein DSM5745_07284 [Aspergillus mulundensis]
TGJ65950.1/2-253         -            252 Helo_like_N          PF17111.5    210   5.3e-29  110.7   4.1   1   1   1.1e-31     6e-29  110.5   4.1     1   205     1   251     1   252 0.84 [subseq from] hypothetical protein EYR41_009884 [Arthrobotrys oligospora]
RYC90571.1/1-283         -            283 Helo_like_N          PF17111.5    210   5.4e-29  110.6   5.6   1   1   1.2e-31   6.7e-29  110.3   5.6     1   180     1   179     1   283 0.84 [subseq from] hypothetical protein BFJ63_vAg6633 [Fusarium oxysporum f. sp. narcissi]
XP_018253032.1/2-166     -            165 Helo_like_N          PF17111.5    210   5.4e-29  110.6   2.7   1   1     1e-31     6e-29  110.5   2.7     1   158     1   162     1   165 0.94 [subseq from] hypothetical protein FOXG_21240 [Fusarium oxysporum f. sp. lycopersici 4287] >EXK34745.1 hypothetical protein FOMG_10114 [Fusarium oxysporum f. sp. melonis 26406] >KNB14987.1 hypothetical protein FOXG_21240 [Fusarium oxysporum f. sp. lycopersici 4287]
KFH41274.1/1-152         -            152 Helo_like_N          PF17111.5    210   5.5e-29  110.6   0.7   1   1     1e-31     6e-29  110.5   0.7     1   149     1   151     1   152 0.95 [subseq from] Vegetative incompatibility protein HET-E-like protein [Acremonium chrysogenum ATCC 11550]
ORY09085.1/1-199         -            199 Helo_like_N          PF17111.5    210   5.5e-29  110.6   3.9   1   1   1.1e-31     6e-29  110.5   3.9     1   181     1   187     1   199 0.86 [subseq from] hypothetical protein BCR34DRAFT_603106 [Clohesyomyces aquaticus]
KFH49007.1/2-180         -            179 Helo_like_N          PF17111.5    210   5.5e-29  110.6   2.8   1   1     1e-31     6e-29  110.5   2.8     1   174     1   176     1   179 0.92 [subseq from] hypothetical protein ACRE_002370 [Acremonium chrysogenum ATCC 11550]
XP_031003315.1/7-203     -            197 Helo_like_N          PF17111.5    210   5.5e-29  110.6   9.0   1   1   1.1e-31   6.1e-29  110.5   9.0     3   184     1   194     1   197 0.86 [subseq from] uncharacterized protein LHYA1_G006901 [Lachnellula hyalina] >TVY24527.1 hypothetical protein LHYA1_G006901 [Lachnellula hyalina]
XP_007777584.1/2-195     -            194 Helo_like_N          PF17111.5    210   5.5e-29  110.6   6.3   1   1   1.1e-31   6.1e-29  110.5   6.3     1   178     1   189     1   194 0.84 [subseq from] hypothetical protein W97_01488 [Coniosporium apollinis CBS 100218] >EON62267.1 hypothetical protein W97_01488 [Coniosporium apollinis CBS 100218]
OCT46554.1/6-209         -            204 Helo_like_N          PF17111.5    210   5.6e-29  110.6   0.4   1   1   1.2e-31   6.6e-29  110.3   0.4     6   173     1   196     1   203 0.86 [subseq from] hypothetical protein CLCR_01855 [Cladophialophora carrionii]
KLO85225.1/2-160         -            159 Helo_like_N          PF17111.5    210   5.6e-29  110.6   3.8   1   1   1.1e-31   6.2e-29  110.4   3.8     1   156     1   157     1   159 0.94 [subseq from] Uncharacterized protein Y057_10780 [Fusarium fujikuroi] >KLO94472.1 Uncharacterized protein LW94_5211 [Fusarium fujikuroi]
SCO42453.1/2-160         -            159 Helo_like_N          PF17111.5    210   5.6e-29  110.6   3.8   1   1   1.1e-31   6.2e-29  110.4   3.8     1   156     1   157     1   159 0.94 [subseq from] uncharacterized protein FFNC_08530 [Fusarium fujikuroi] >SCN87954.1 uncharacterized protein FFC1_05324 [Fusarium fujikuroi] >SCV32204.1 uncharacterized protein FFFS_03176 [Fusarium fujikuroi] >SCN92606.1 uncharacterized protein FFE2_07418 [Fusarium fujikuroi] >SCN87370.1 uncharacterized protein FFB20_07930 [Fusarium fujikuroi]
SCO42835.1/2-160         -            159 Helo_like_N          PF17111.5    210   5.6e-29  110.6   3.8   1   1   1.1e-31   6.2e-29  110.4   3.8     1   156     1   157     1   159 0.94 [subseq from] uncharacterized protein FFMR_06995 [Fusarium fujikuroi]
OAL29584.1/1-214         -            214 Helo_like_N          PF17111.5    210   5.7e-29  110.6   4.5   1   1   1.2e-31   7.1e-29  110.3   4.5     1   186     1   190     1   213 0.90 [subseq from] hypothetical protein AYO22_01998 [Fonsecaea multimorphosa]
XP_007697177.1/1-155     -            155 Helo_like_N          PF17111.5    210   5.7e-29  110.6   2.1   1   1   1.1e-31   6.2e-29  110.4   2.1     1   149     1   154     1   155 0.89 [subseq from] hypothetical protein COCSADRAFT_111408 [Bipolaris sorokiniana ND90Pr] >EMD67547.1 hypothetical protein COCSADRAFT_111408 [Bipolaris sorokiniana ND90Pr]
KZN87839.1/22-221        -            200 Helo_like_N          PF17111.5    210   5.7e-29  110.5   8.0   1   1   1.1e-31   6.4e-29  110.4   8.0    10   210     2   200     1   200 0.98 [subseq from] hypothetical protein EN45_064000 [Penicillium chrysogenum]
XP_002562524.1/6-205     -            200 Helo_like_N          PF17111.5    210   5.7e-29  110.5   8.0   1   1   1.1e-31   6.4e-29  110.4   8.0    10   210     2   200     1   200 0.98 [subseq from] Pc19g00310 [Penicillium rubens Wisconsin 54-1255] >CAP79447.1 Pc19g00310 [Penicillium rubens Wisconsin 54-1255]
OQD68901.1/2-164         -            163 Helo_like_N          PF17111.5    210   5.8e-29  110.5   1.6   1   1   1.1e-31   6.3e-29  110.4   1.6     1   153     1   159     1   163 0.91 [subseq from] hypothetical protein PENPOL_c002G07495 [Penicillium polonicum]
OQD96872.1/2-168         -            167 Helo_like_N          PF17111.5    210   5.8e-29  110.5   4.9   1   1   1.1e-31   6.4e-29  110.4   4.9     1   159     1   165     1   167 0.94 [subseq from] hypothetical protein PENSOL_c014G02421 [Penicillium solitum]
RBR17954.1/354-531       -            178 Helo_like_N          PF17111.5    210   5.8e-29  110.5   0.5   1   1   1.1e-31   6.4e-29  110.4   0.5     1   175     1   173     1   178 0.89 [subseq from] hypothetical protein FVER53590_00259 [Fusarium verticillioides]
OAL00780.1/7-206         -            200 Helo_like_N          PF17111.5    210   5.9e-29  110.5   3.1   1   1   1.2e-31   6.9e-29  110.3   3.1     3   194     1   197     1   199 0.94 [subseq from] hypothetical protein IQ06DRAFT_305679 [Stagonospora sp. SRC1lsM3a]
EXK85479.1/2-166         -            165 Helo_like_N          PF17111.5    210     6e-29  110.5   2.9   1   1   1.1e-31   6.6e-29  110.4   2.9     1   158     1   162     1   165 0.93 [subseq from] hypothetical protein FOQG_10565 [Fusarium oxysporum f. sp. raphani 54005]
XP_016231959.1/2-210     -            209 Helo_like_N          PF17111.5    210     6e-29  110.5   4.0   1   1   1.2e-31   6.7e-29  110.3   4.0     1   210     1   209     1   209 0.99 [subseq from] hypothetical protein PV08_09015 [Exophiala spinifera] >KIW11743.1 hypothetical protein PV08_09015 [Exophiala spinifera]
RSL41540.1/2-171         -            170 Helo_like_N          PF17111.5    210     6e-29  110.5   3.9   1   1   1.2e-31   6.7e-29  110.3   3.9     1   164     1   169     1   170 0.93 [subseq from] hypothetical protein CEP53_012697 [Fusarium sp. AF-6]
RSL93934.1/2-171         -            170 Helo_like_N          PF17111.5    210     6e-29  110.5   3.9   1   1   1.2e-31   6.7e-29  110.3   3.9     1   164     1   169     1   170 0.93 [subseq from] hypothetical protein CDV31_014513 [Fusarium ambrosium]
RYC58042.1/93-269        -            177 Helo_like_N          PF17111.5    210     6e-29  110.5   7.0   1   1   1.2e-31     7e-29  110.3   7.0     1   161     1   165     1   176 0.89 [subseq from] hypothetical protein CHU98_g8151 [Xylaria longipes]
OQE41183.1/1-190         -            190 Helo_like_N          PF17111.5    210     6e-29  110.5   0.0   1   1   1.3e-31   7.3e-29  110.2   0.0     1   178     1   176     1   189 0.90 [subseq from] hypothetical protein PENCOP_c005G07897 [Penicillium coprophilum]
XP_023438190.1/1-178     -            178 Helo_like_N          PF17111.5    210   6.1e-29  110.4   4.0   1   1   1.2e-31   6.8e-29  110.3   4.0     1   178     1   175     1   178 0.93 [subseq from] uncharacterized protein FFUJ_14225 [Fusarium fujikuroi IMI 58289] >CCT76144.1 uncharacterized protein FFUJ_14225 [Fusarium fujikuroi IMI 58289] >KLO90150.1 uncharacterized protein Y057_8505 [Fusarium fujikuroi] >KLP21278.1 uncharacterized protein LW94_6509 [Fusarium fujikuroi] >SCO26840.1 uncharacterized protein FFM5_15109 [Fusarium fujikuroi] >SCO53919.1 uncharacterized protein FFNC_15255 [Fusarium fujikuroi] >SCO58689.1 uncharacterized protein FFMR_15845 [Fusarium fujikuroi] >SCO25657.1 uncharacterized protein FFC1_15643 [Fusarium fujikuroi] >SCO24084.1 uncharacterized protein FFE2_15870 [Fusarium fujikuroi] >SCN92101.1 uncharacterized protein FFB20_09145 [Fusarium fujikuroi]
ENH63706.1/2-158         -            157 Helo_like_N          PF17111.5    210   6.2e-29  110.4   3.9   1   1   1.2e-31   6.7e-29  110.3   3.9     1   152     1   153     1   157 0.95 [subseq from] Kinesin light chain [Fusarium oxysporum f. sp. cubense race 1]
EXM21393.1/2-158         -            157 Helo_like_N          PF17111.5    210   6.2e-29  110.4   3.9   1   1   1.2e-31   6.7e-29  110.3   3.9     1   152     1   153     1   157 0.95 [subseq from] hypothetical protein FOTG_10915 [Fusarium oxysporum f. sp. vasinfectum 25433]
TVY74866.1/2-158         -            157 Helo_like_N          PF17111.5    210   6.2e-29  110.4   3.9   1   1   1.2e-31   6.7e-29  110.3   3.9     1   152     1   153     1   157 0.95 [subseq from] Kinesin light chain [Fusarium oxysporum f. sp. cubense]
SCO54753.1/1-192         -            192 Helo_like_N          PF17111.5    210   6.2e-29  110.4   2.5   1   1   1.3e-31   7.6e-29  110.2   2.5     1   178     1   177     1   183 0.94 [subseq from] uncharacterized protein FFMR_11987 [Fusarium fujikuroi]
RYP43023.1/2-195         -            194 Helo_like_N          PF17111.5    210   6.4e-29  110.4   0.5   1   1   1.2e-31   7.2e-29  110.2   0.5     1   171     1   193     1   194 0.92 [subseq from] hypothetical protein DL768_010138 [Monosporascus sp. mg162]
XP_013284547.1/2-166     -            165 Helo_like_N          PF17111.5    210   6.4e-29  110.4   0.5   1   1   1.2e-31   7.1e-29  110.2   0.5     1   165     1   164     1   165 0.95 [subseq from] hypothetical protein Z517_07355 [Fonsecaea pedrosoi CBS 271.37] >KIW80739.1 hypothetical protein Z517_07355 [Fonsecaea pedrosoi CBS 271.37]
RDW66045.1/1-185         -            185 Helo_like_N          PF17111.5    210   6.5e-29  110.4   0.5   1   1   1.3e-31   7.2e-29  110.2   0.5     1   161     1   184     1   185 0.87 [subseq from] hypothetical protein BP6252_09680 [Coleophoma cylindrospora]
KFZ19299.1/2-207         -            206 Helo_like_N          PF17111.5    210   6.6e-29  110.3   4.3   1   1   1.3e-31   7.4e-29  110.2   4.3     1   205     1   206     1   206 0.84 [subseq from] hypothetical protein V502_03735 [Pseudogymnoascus sp. VKM F-4520 (FW-2644)]
OCK96076.1/6-203         -            198 Helo_like_N          PF17111.5    210   6.7e-29  110.3  10.2   1   1   1.3e-31   7.4e-29  110.2  10.2     7   194     3   190     1   198 0.96 [subseq from] hypothetical protein K441DRAFT_553679 [Cenococcum geophilum 1.58]
OQE34374.1/1-160         -            160 Helo_like_N          PF17111.5    210   6.8e-29  110.3   3.8   1   1   1.3e-31   7.4e-29  110.2   3.8     1   154     1   155     1   160 0.92 [subseq from] hypothetical protein PENCOP_c018G08482 [Penicillium coprophilum]
OOQ90148.1/5-174         -            170 Helo_like_N          PF17111.5    210   6.8e-29  110.3   5.1   1   1   1.4e-31     8e-29  110.1   5.1     2   157     1   164     1   169 0.91 [subseq from] hypothetical protein PEBR_05305 [Penicillium brasilianum]
OAA56586.1/1-176         -            176 Helo_like_N          PF17111.5    210   6.9e-29  110.3   4.5   1   1   1.3e-31   7.6e-29  110.1   4.5     1   166     1   169     1   176 0.91 [subseq from] Ankyrin repeat-containing domain protein [Sporothrix insectorum RCEF 264]
PTD03442.1/2-150         -            149 Helo_like_N          PF17111.5    210   6.9e-29  110.3   1.8   1   1   1.3e-31   7.6e-29  110.2   1.8     1   145     1   146     1   149 0.94 [subseq from] hypothetical protein FCULG_00012782 [Fusarium culmorum]
KAB2103300.1/7-229       -            223 Helo_like_N          PF17111.5    210     7e-29  110.3   8.3   1   1   1.7e-31   9.5e-29  109.8   8.3     3   197     1   219     1   223 0.81 [subseq from] hypothetical protein AG0111_0g8412 [Alternaria gaisen]
ROV92880.1/8-207         -            200 Helo_like_N          PF17111.5    210     7e-29  110.3   8.2   1   1   1.3e-31   7.5e-29  110.2   8.2     3   195     1   190     1   200 0.93 [subseq from] hypothetical protein VSDG_06370 [Valsa sordida]
EGE08190.1/1-222         -            222 Helo_like_N          PF17111.5    210     7e-29  110.3   0.3   1   1   1.4e-31   7.9e-29  110.1   0.3     1   203     1   220     1   222 0.91 [subseq from] tetratricopeptide repeat domain-containing protein [Trichophyton equinum CBS 127.97]
KGQ03493.1/36-195        -            160 Helo_like_N          PF17111.5    210   7.1e-29  110.2   3.7   1   1   1.3e-31   7.7e-29  110.1   3.7     1   157     1   158     1   160 0.92 [subseq from] Nephrocystin-3 [Beauveria bassiana D1-5]
OQE10072.1/1-158         -            158 Helo_like_N          PF17111.5    210   7.1e-29  110.2   0.6   1   1   1.4e-31   7.8e-29  110.1   0.6     1   155     1   156     1   158 0.92 [subseq from] hypothetical protein PENFLA_c096G05144 [Penicillium flavigenum]
XP_023091925.1/1-164     -            164 Helo_like_N          PF17111.5    210   7.2e-29  110.2   1.5   1   1   1.4e-31     8e-29  110.1   1.5     1   147     1   150     1   163 0.91 [subseq from] unnamed protein product [Aspergillus oryzae RIB40] >BAE61696.1 unnamed protein product [Aspergillus oryzae RIB40]
KFY89495.1/1-165         -            165 Helo_like_N          PF17111.5    210   7.3e-29  110.2   2.1   1   1   1.4e-31     8e-29  110.1   2.1     1   154     1   162     1   165 0.93 [subseq from] hypothetical protein V500_05637 [Pseudogymnoascus sp. VKM F-4518 (FW-2643)]
PCD42295.1/1-283         -            283 Helo_like_N          PF17111.5    210   7.4e-29  110.2   5.9   1   1   1.6e-31   9.3e-29  109.9   5.9     1   180     1   179     1   283 0.84 [subseq from] hypothetical protein AU210_004825 [Fusarium oxysporum f. sp. radicis-cucumerinum] >RKK26127.1 hypothetical protein BFJ65_g4024 [Fusarium oxysporum f. sp. cepae] >RKK36585.1 hypothetical protein BFJ67_g12757 [Fusarium oxysporum f. sp. cepae] >RKK64243.1 hypothetical protein BFJ66_g135 [Fusarium oxysporum f. sp. cepae]
KAA8895957.1/2-201       -            200 Helo_like_N          PF17111.5    210   7.5e-29  110.2   0.6   1   1   1.4e-31   8.1e-29  110.1   0.6     1   181     1   190     1   200 0.85 [subseq from] hypothetical protein FN846DRAFT_967255 [Sphaerosporella brunnea]
CCX33860.1/1-199         -            199 Helo_like_N          PF17111.5    210   7.7e-29  110.1   0.7   1   1   1.6e-31   9.1e-29  109.9   0.7     1   177     1   178     1   197 0.86 [subseq from] Similar to Putative ankyrin repeat protein RF_0381; acc. no. Q4UMH6 [Pyronema omphalodes CBS 100304]
PGG95363.1/1-151         -            151 Helo_like_N          PF17111.5    210   7.7e-29  110.1   2.6   1   1   1.5e-31   8.3e-29  110.0   2.6     1   147     1   148     1   151 0.93 [subseq from] hypothetical protein AJ79_10103, partial [Helicocarpus griseus UAMH5409]
KDN67158.1/3-174         -            172 Helo_like_N          PF17111.5    210   7.8e-29  110.1   3.7   1   1   1.5e-31   8.6e-29  110.0   3.7     2   176     1   170     1   172 0.98 [subseq from] hypothetical protein CSUB01_11077 [Colletotrichum sublineola]
RPB12429.1/2-173         -            172 Helo_like_N          PF17111.5    210   7.8e-29  110.1   4.9   1   1   1.5e-31   8.7e-29  110.0   4.9     1   165     1   170     1   172 0.94 [subseq from] hypothetical protein P167DRAFT_574486 [Morchella conica CCBAS932]
XP_008021564.1/1-151     -            151 Helo_like_N          PF17111.5    210   7.9e-29  110.1   1.9   1   1   1.5e-31   8.7e-29  110.0   1.9     1   149     1   150     1   151 0.83 [subseq from] hypothetical protein SETTUDRAFT_102068 [Exserohilum turcica Et28A] >EOA90843.1 hypothetical protein SETTUDRAFT_102068 [Exserohilum turcica Et28A]
KXX81127.1/1-154         -            154 Helo_like_N          PF17111.5    210     8e-29  110.1   5.4   1   1   1.5e-31   8.8e-29  109.9   5.4     1   148     1   153     1   154 0.92 [subseq from] hypothetical protein MMYC01_204084 [Madurella mycetomatis]
KJZ69792.1/1-208         -            208 Helo_like_N          PF17111.5    210     8e-29  110.1   1.0   1   1   1.6e-31   9.1e-29  109.9   1.0     1   210     1   208     1   208 0.98 [subseq from] hypothetical protein HIM_10810 [Hirsutella minnesotensis 3608]
TVY35584.1/1-185         -            185 Helo_like_N          PF17111.5    210   8.1e-29  110.1   0.4   1   1   1.6e-31   9.2e-29  109.9   0.4     1   168     1   177     1   184 0.89 [subseq from] hypothetical protein LSUB1_G005613 [Lachnellula subtilissima]
KXX73153.1/1-159         -            159 Helo_like_N          PF17111.5    210   8.2e-29  110.0   0.8   1   1   1.5e-31   8.8e-29  109.9   0.8     1   150     1   154     1   159 0.90 [subseq from] Vegetative incompatibility protein HET-E-1 [Madurella mycetomatis]
KIW72579.1/5-210         -            206 Helo_like_N          PF17111.5    210   8.5e-29  110.0   0.9   1   1   1.7e-31   9.9e-29  109.8   0.9     5   174     1   198     1   205 0.87 [subseq from] hypothetical protein PV04_00761 [Phialophora americana]
TVY38543.1/1-165         -            165 Helo_like_N          PF17111.5    210   8.6e-29  110.0   0.3   1   1   1.8e-31     1e-28  109.7   0.3     1   156     1   160     1   164 0.92 [subseq from] Ankyrin repeat and KH domain-containing protein [Lachnellula occidentalis]
OQD66309.1/1-158         -            158 Helo_like_N          PF17111.5    210   8.7e-29  110.0   2.1   1   1   1.7e-31   9.6e-29  109.8   2.1     1   156     1   157     1   158 0.92 [subseq from] hypothetical protein PENDEC_c049G02315 [Penicillium decumbens]
RPB27269.1/1-139         -            139 Helo_like_N          PF17111.5    210   8.7e-29  110.0   0.9   1   1   1.7e-31   9.6e-29  109.8   0.9     1   138     1   139     1   139 0.92 [subseq from] hypothetical protein L211DRAFT_765381, partial [Terfezia boudieri ATCC MYA-4762]
XP_001805057.1/2-208     -            207 Helo_like_N          PF17111.5    210   8.8e-29  109.9  10.9   1   1   1.8e-31     1e-28  109.7  10.9     1   179     1   186     1   205 0.81 [subseq from] hypothetical protein SNOG_14887 [Parastagonospora nodorum SN15] >EAT77739.2 hypothetical protein SNOG_14887 [Parastagonospora nodorum SN15]
OBT87622.1/2-209         -            208 Helo_like_N          PF17111.5    210   8.8e-29  109.9   5.8   1   1   1.7e-31   9.8e-29  109.8   5.8     1   210     1   208     1   208 0.95 [subseq from] hypothetical protein VE02_02731 [Pseudogymnoascus sp. 03VT05]
KAB5582935.1/2-200       -            199 Helo_like_N          PF17111.5    210   8.9e-29  109.9   6.8   1   1   1.7e-31   9.7e-29  109.8   6.8     1   192     1   193     1   199 0.93 [subseq from] hypothetical protein GE09DRAFT_948401 [Coniochaeta sp. 2T2.1]
XP_007699870.1/2-214     -            213 Helo_like_N          PF17111.5    210     9e-29  109.9   6.8   1   1   1.8e-31   1.1e-28  109.7   6.8     1   193     1   207     1   210 0.86 [subseq from] hypothetical protein COCSADRAFT_37099 [Bipolaris sorokiniana ND90Pr] >EMD64524.1 hypothetical protein COCSADRAFT_37099 [Bipolaris sorokiniana ND90Pr]
CVL12479.1/1-178         -            178 Helo_like_N          PF17111.5    210   9.1e-29  109.9   4.0   1   1   1.7e-31     1e-28  109.8   4.0     1   178     1   175     1   178 0.93 [subseq from] uncharacterized protein FPRN_15075 [Fusarium proliferatum]
RYP13088.1/2-161         -            160 Helo_like_N          PF17111.5    210   9.1e-29  109.9   1.4   1   1   1.7e-31     1e-28  109.8   1.4     1   157     1   158     1   160 0.94 [subseq from] hypothetical protein DL765_007037 [Monosporascus sp. GIB2]
XP_001213559.1/1-206     -            206 Helo_like_N          PF17111.5    210   9.3e-29  109.9   0.3   1   1     3e-31   1.7e-28  109.0   0.3     1   188     1   180     1   205 0.78 [subseq from] predicted protein [Aspergillus terreus NIH2624] >EAU34828.1 predicted protein [Aspergillus terreus NIH2624]
RVD84811.1/3-150         -            148 Helo_like_N          PF17111.5    210   9.3e-29  109.9   0.8   1   1   1.8e-31     1e-28  109.7   0.8     4   149     1   147     1   148 0.94 [subseq from] hypothetical protein DFL_003150 [Arthrobotrys flagrans]
EGU82753.1/2-154         -            153 Helo_like_N          PF17111.5    210   9.5e-29  109.8   2.5   1   1   1.8e-31     1e-28  109.7   2.5     1   150     1   151     1   153 0.95 [subseq from] hypothetical protein FOXB_06733 [Fusarium oxysporum Fo5176]
EXL66224.1/2-154         -            153 Helo_like_N          PF17111.5    210   9.5e-29  109.8   2.5   1   1   1.8e-31     1e-28  109.7   2.5     1   150     1   151     1   153 0.95 [subseq from] hypothetical protein FOPG_17587 [Fusarium oxysporum f. sp. conglutinans race 2 54008]
XP_007753450.1/4-200     -            197 Helo_like_N          PF17111.5    210   9.5e-29  109.8   0.1   1   1   1.8e-31     1e-28  109.7   0.1     4   168     1   193     1   197 0.83 [subseq from] hypothetical protein A1O7_01222 [Cladophialophora yegresii CBS 114405] >EXJ64883.1 hypothetical protein A1O7_01222 [Cladophialophora yegresii CBS 114405]
CRL20565.1/2-278         -            277 Helo_like_N          PF17111.5    210   9.5e-29  109.8   1.6   1   1     2e-31   1.2e-28  109.6   1.6     1   161     1   167     1   196 0.93 [subseq from] Ankyrin repeat-containing domain [Penicillium camemberti]
XP_020126538.1/2-196     -            195 Helo_like_N          PF17111.5    210   9.6e-29  109.8   1.2   1   1     2e-31   1.1e-28  109.6   1.2     1   179     1   191     1   194 0.77 [subseq from] mapkkk cascade protein kinase regulator ste50 [Diplodia corticola] >OJD30278.1 mapkkk cascade protein kinase regulator ste50 [Diplodia corticola]
RTE72463.1/2-171         -            170 Helo_like_N          PF17111.5    210   9.7e-29  109.8   3.6   1   1   1.9e-31   1.1e-28  109.7   3.6     1   164     1   169     1   170 0.93 [subseq from] hypothetical protein BHE90_013129 [Fusarium euwallaceae]
RYN75433.1/1-168         -            168 Helo_like_N          PF17111.5    210   9.8e-29  109.8   1.0   1   1   1.9e-31   1.1e-28  109.7   1.0     1   165     1   167     1   168 0.94 [subseq from] hypothetical protein AA0117_g6351 [Alternaria alternata]
RKK78568.1/2-155         -            154 Helo_like_N          PF17111.5    210   9.8e-29  109.8   1.9   1   1   1.9e-31   1.1e-28  109.7   1.9     1   151     1   152     1   154 0.94 [subseq from] hypothetical protein BFJ71_g16457 [Fusarium oxysporum]
PVH94333.1/1-279         -            279 Helo_like_N          PF17111.5    210   9.9e-29  109.8   7.2   1   1   3.8e-31   2.2e-28  108.7   7.2     1   176     1   177     1   279 0.83 [subseq from] ankyrin [Periconia macrospinosa]
GES57889.1/1-208         -            208 Helo_like_N          PF17111.5    210     1e-28  109.8   0.3   1   1   3.1e-31   1.8e-28  108.9   0.3     1   188     1   180     1   206 0.78 [subseq from] hypothetical protein ATETN484_0002006400 [Aspergillus terreus]
TEA16850.1/3-180         -            178 Helo_like_N          PF17111.5    210     1e-28  109.8   3.3   1   1   1.9e-31   1.1e-28  109.6   3.3     3   179     2   173     1   178 0.97 [subseq from] hypothetical protein C8034_v000857 [Colletotrichum sidae]
EXA34272.1/3-192         -            190 Helo_like_N          PF17111.5    210     1e-28  109.7   1.6   1   1   2.1e-31   1.2e-28  109.5   1.6     2   177     1   183     1   188 0.94 [subseq from] hypothetical protein FOVG_14705 [Fusarium oxysporum f. sp. pisi HDV247]
RBA14068.1/1-179         -            179 Helo_like_N          PF17111.5    210     1e-28  109.7   3.1   1   1   1.9e-31   1.1e-28  109.6   3.1     1   177     1   176     1   179 0.94 [subseq from] hypothetical protein FPRO05_02860 [Fusarium proliferatum]
TKA48724.1/2-153         -            152 Helo_like_N          PF17111.5    210     1e-28  109.7   0.1   1   1   1.9e-31   1.1e-28  109.6   0.1     1   138     1   149     1   152 0.95 [subseq from] hypothetical protein B0A54_00860 [Friedmanniomyces endolithicus]
KAB8293705.1/2-150       -            149 Helo_like_N          PF17111.5    210     1e-28  109.7   0.2   1   1     2e-31   1.2e-28  109.5   0.2     1   147     1   148     1   149 0.91 [subseq from] hypothetical protein EYC80_009191 [Monilinia laxa]
XP_009653294.1/2-254     -            253 Helo_like_N          PF17111.5    210   1.1e-28  109.7  13.9   1   1   2.8e-31   1.6e-28  109.1  13.9     1   210     1   253     1   253 0.93 [subseq from] hypothetical protein VDAG_05263 [Verticillium dahliae VdLs.17] >EGY23825.1 hypothetical protein VDAG_05263 [Verticillium dahliae VdLs.17]
RYP74373.1/2-179         -            178 Helo_like_N          PF17111.5    210   1.1e-28  109.7   3.9   1   1     2e-31   1.2e-28  109.5   3.9     1   162     1   166     1   178 0.88 [subseq from] hypothetical protein DL771_003040 [Monosporascus sp. 5C6A]
EMT68860.1/2-203         -            202 Helo_like_N          PF17111.5    210   1.1e-28  109.6   0.8   1   1   2.2e-31   1.2e-28  109.5   0.8     1   180     1   199     1   202 0.84 [subseq from] hypothetical protein FOC4_g10004952 [Fusarium oxysporum f. sp. cubense race 4]
TXB96882.1/2-203         -            202 Helo_like_N          PF17111.5    210   1.1e-28  109.6   0.8   1   1   2.2e-31   1.2e-28  109.5   0.8     1   180     1   199     1   202 0.84 [subseq from] hypothetical protein FocTR4_00011252 [Fusarium oxysporum f. sp. cubense]
XP_031059812.1/2-203     -            202 Helo_like_N          PF17111.5    210   1.1e-28  109.6   0.8   1   1   2.2e-31   1.2e-28  109.5   0.8     1   180     1   199     1   202 0.84 [subseq from] uncharacterized protein FOIG_10042 [Fusarium oxysporum f. sp. cubense tropical race 4 54006] >EXL97722.1 hypothetical protein FOIG_10042 [Fusarium oxysporum f. sp. cubense tropical race 4 54006]
RYP57927.1/2-209         -            208 Helo_like_N          PF17111.5    210   1.1e-28  109.6   7.3   1   1   3.4e-29   1.9e-26  102.3   7.3     1   210     1   208     1   208 0.87 [subseq from] hypothetical protein DL769_009197 [Monosporascus sp. CRB-8-3]
XP_026618085.1/3-183     -            181 Helo_like_N          PF17111.5    210   1.1e-28  109.6   7.6   1   1   2.1e-31   1.2e-28  109.5   7.6     2   175     1   180     1   181 0.94 [subseq from] hypothetical protein CDV56_109124 [Aspergillus thermomutatus] >RHZ65985.1 hypothetical protein CDV56_109124 [Aspergillus thermomutatus]
KFA45493.1/2-158         -            157 Helo_like_N          PF17111.5    210   1.1e-28  109.6   3.3   1   1   2.1e-31   1.2e-28  109.5   3.3     1   146     1   155     1   157 0.91 [subseq from] hypothetical protein S40293_10283, partial [Stachybotrys chartarum IBT 40293]
KXX73215.1/1-154         -            154 Helo_like_N          PF17111.5    210   1.1e-28  109.6   6.2   1   1   2.2e-31   1.2e-28  109.5   6.2     1   148     1   153     1   154 0.92 [subseq from] Vegetative incompatibility protein HET-E-1, partial [Madurella mycetomatis]
EYB23433.1/1-166         -            166 Helo_like_N          PF17111.5    210   1.1e-28  109.6   0.1   1   1   2.2e-31   1.2e-28  109.4   0.1     1   164     1   164     1   166 0.91 [subseq from] hypothetical protein FG05_11434 [Fusarium graminearum]
XP_031074498.1/1-199     -            199 Helo_like_N          PF17111.5    210   1.1e-28  109.6   3.5   1   1   2.2e-31   1.3e-28  109.4   3.5     1   193     1   193     1   199 0.83 [subseq from] uncharacterized protein FPRO_01975 [Fusarium proliferatum ET1] >CZR32655.1 uncharacterized protein FPRO_01975 [Fusarium proliferatum ET1]
XP_018382113.1/1-168     -            168 Helo_like_N          PF17111.5    210   1.2e-28  109.6   1.1   1   1   2.2e-31   1.3e-28  109.4   1.1     1   165     1   167     1   168 0.94 [subseq from] ankyrin [Alternaria alternata] >OAG16692.1 ankyrin [Alternaria alternata]
OTA58805.1/2-213         -            212 Helo_like_N          PF17111.5    210   1.2e-28  109.5   0.2   1   1   2.2e-31   1.2e-28  109.5   0.2     1   185     1   194     1   212 0.89 [subseq from] hypothetical protein K449DRAFT_436297 [Hypoxylon sp. EC38]
XP_024730874.1/1-190     -            190 Helo_like_N          PF17111.5    210   1.2e-28  109.5   2.9   1   1   2.4e-31   1.4e-28  109.3   2.9     1   177     1   186     1   189 0.92 [subseq from] hypothetical protein K444DRAFT_132904 [Hyaloscypha bicolor E] >PMD53970.1 hypothetical protein K444DRAFT_132904 [Hyaloscypha bicolor E]
XP_007724383.1/1-225     -            225 Helo_like_N          PF17111.5    210   1.2e-28  109.5   7.3   1   1   2.4e-31   1.4e-28  109.3   7.3     1   204     1   223     1   225 0.79 [subseq from] hypothetical protein A1O1_05307 [Capronia coronata CBS 617.96] >EXJ88377.1 hypothetical protein A1O1_05307 [Capronia coronata CBS 617.96]
XP_024729614.1/1-166     -            166 Helo_like_N          PF17111.5    210   1.2e-28  109.5   6.1   1   1   2.3e-31   1.3e-28  109.3   6.1     1   166     1   166     1   166 0.91 [subseq from] hypothetical protein K444DRAFT_635671 [Hyaloscypha bicolor E] >PMD52710.1 hypothetical protein K444DRAFT_635671 [Hyaloscypha bicolor E]
KIN05227.1/5-209         -            205 Helo_like_N          PF17111.5    210   1.2e-28  109.5   8.6   1   1   2.3e-31   1.3e-28  109.3   8.6     4   210     1   205     1   205 0.98 [subseq from] hypothetical protein OIDMADRAFT_101958 [Oidiodendron maius Zn]
CVL01447.1/1-179         -            179 Helo_like_N          PF17111.5    210   1.2e-28  109.5   3.2   1   1   2.3e-31   1.3e-28  109.3   3.2     1   177     1   176     1   179 0.94 [subseq from] uncharacterized protein FPRN_11552 [Fusarium proliferatum]
RYP51952.1/1-187         -            187 Helo_like_N          PF17111.5    210   1.2e-28  109.5   4.6   1   1   2.4e-31   1.4e-28  109.3   4.6     1   189     1   185     1   187 0.93 [subseq from] hypothetical protein DL768_002828 [Monosporascus sp. mg162]
XP_024703823.1/6-171     -            166 Helo_like_N          PF17111.5    210   1.2e-28  109.4   5.4   1   1   2.4e-31   1.4e-28  109.3   5.4     2   157     1   162     1   166 0.93 [subseq from] hypothetical protein P170DRAFT_212694 [Aspergillus steynii IBT 23096] >PLB48521.1 hypothetical protein P170DRAFT_212694 [Aspergillus steynii IBT 23096]
EXL66211.1/2-153         -            152 Helo_like_N          PF17111.5    210   1.3e-28  109.4   4.6   1   1   2.6e-31   1.5e-28  109.2   4.6     1   148     1   149     1   151 0.95 [subseq from] hypothetical protein FOPG_17593 [Fusarium oxysporum f. sp. conglutinans race 2 54008]
EWZ47160.1/1-283         -            283 Helo_like_N          PF17111.5    210   1.3e-28  109.4   5.7   1   1   2.8e-31   1.6e-28  109.1   5.7     1   180     1   179     1   283 0.84 [subseq from] hypothetical protein FOZG_03119 [Fusarium oxysporum Fo47]
OTA68784.1/1-170         -            170 Helo_like_N          PF17111.5    210   1.3e-28  109.4   5.6   1   1   2.5e-31   1.4e-28  109.3   5.6     1   170     1   165     1   170 0.91 [subseq from] ankyrin [Hypoxylon sp. EC38]
CEN60826.1/1-157         -            157 Helo_like_N          PF17111.5    210   1.3e-28  109.4   0.4   1   1   2.5e-31   1.4e-28  109.3   0.4     1   154     1   155     1   157 0.91 [subseq from] Putative WD domain-containing protein [Aspergillus calidoustus]
XP_018255576.1/2-157     -            156 Helo_like_N          PF17111.5    210   1.3e-28  109.4   1.0   1   1   2.5e-31   1.4e-28  109.2   1.0     1   152     1   153     1   156 0.94 [subseq from] hypothetical protein FOXG_15039 [Fusarium oxysporum f. sp. lycopersici 4287] >XP_018254666.1 hypothetical protein FOXG_14442 [Fusarium oxysporum f. sp. lycopersici 4287] >KNB16621.1 hypothetical protein FOXG_14442 [Fusarium oxysporum f. sp. lycopersici 4287] >KNB17531.1 hypothetical protein FOXG_15039 [Fusarium oxysporum f. sp. lycopersici 4287]
EMT64889.1/2-196         -            195 Helo_like_N          PF17111.5    210   1.3e-28  109.4   0.3   1   1   1.1e-29   6.3e-27  103.9   0.3     1   210     1   195     1   195 0.97 [subseq from] hypothetical protein FOC4_g10007586 [Fusarium oxysporum f. sp. cubense race 4]
KFZ17911.1/2-130         -            129 Helo_like_N          PF17111.5    210   1.3e-28  109.4   0.2   1   1   2.5e-31   1.5e-28  109.2   0.2     1   127     1   128     1   129 0.94 [subseq from] hypothetical protein V502_04355, partial [Pseudogymnoascus sp. VKM F-4520 (FW-2644)]
XP_018042096.1/1-155     -            155 Helo_like_N          PF17111.5    210   1.3e-28  109.3   1.0   1   1   2.6e-31   1.5e-28  109.2   1.0     1   150     1   155     1   155 0.92 [subseq from] hypothetical protein CC84DRAFT_47160, partial [Paraphaeosphaeria sporulosa] >OAG11731.1 hypothetical protein CC84DRAFT_47160, partial [Paraphaeosphaeria sporulosa]
KFY02998.1/17-182        -            166 Helo_like_N          PF17111.5    210   1.3e-28  109.3   3.6   1   1   2.8e-31   1.6e-28  109.1   3.6     1   154     1   162     1   165 0.93 [subseq from] hypothetical protein V490_00340, partial [Pseudogymnoascus sp. VKM F-3557]
TEY70400.1/1-164         -            164 Helo_like_N          PF17111.5    210   1.3e-28  109.3   0.6   1   1   2.6e-31   1.5e-28  109.2   0.6     1   153     1   161     1   164 0.93 [subseq from] hypothetical protein BOTCAL_0104g00090 [Botryotinia calthae]
RYP47171.1/43-194        -            152 Helo_like_N          PF17111.5    210   1.3e-28  109.3   0.4   1   1   2.6e-31   1.5e-28  109.2   0.4     1   149     1   150     1   152 0.92 [subseq from] hypothetical protein DL768_006721 [Monosporascus sp. mg162]
PMD32805.1/1-203         -            203 Helo_like_N          PF17111.5    210   1.4e-28  109.3   9.3   1   1   2.7e-31   1.5e-28  109.1   9.3     1   191     1   202     1   203 0.84 [subseq from] hypothetical protein L207DRAFT_178616 [Hyaloscypha variabilis F]
XP_003005947.1/278-465   -            188 Helo_like_N          PF17111.5    210   1.4e-28  109.3   0.7   1   1   2.9e-31   1.7e-28  109.0   0.7     1   173     1   183     1   187 0.94 [subseq from] predicted protein [Verticillium alfalfae VaMs.102] >EEY17791.1 predicted protein [Verticillium alfalfae VaMs.102]
RBR05472.1/2-164         -            163 Helo_like_N          PF17111.5    210   1.4e-28  109.3   4.6   1   1   2.6e-31   1.5e-28  109.2   4.6     1   160     1   161     1   163 0.95 [subseq from] hypothetical protein FVER53590_12333 [Fusarium verticillioides]
XP_018760221.1/2-164     -            163 Helo_like_N          PF17111.5    210   1.4e-28  109.3   4.6   1   1   2.6e-31   1.5e-28  109.2   4.6     1   160     1   161     1   163 0.95 [subseq from] hypothetical protein FVEG_12333 [Fusarium verticillioides 7600] >EWG54030.1 hypothetical protein FVEG_12333 [Fusarium verticillioides 7600]
RYP29607.1/20-207        -            188 Helo_like_N          PF17111.5    210   1.4e-28  109.3   4.5   1   1   2.7e-31   1.5e-28  109.2   4.5     1   189     1   185     1   188 0.94 [subseq from] hypothetical protein DL767_006659 [Monosporascus sp. MG133]
XP_008025606.1/1-152     -            152 Helo_like_N          PF17111.5    210   1.4e-28  109.3   2.0   1   1   2.7e-31   1.5e-28  109.1   2.0     1   150     1   151     1   152 0.94 [subseq from] hypothetical protein SETTUDRAFT_89541 [Exserohilum turcica Et28A] >EOA87098.1 hypothetical protein SETTUDRAFT_89541 [Exserohilum turcica Et28A]
EWZ33803.1/2-278         -            277 Helo_like_N          PF17111.5    210   1.4e-28  109.3   3.3   1   1   5.2e-31     3e-28  108.2   3.3     1   210     1   277     1   277 0.92 [subseq from] hypothetical protein FOZG_13497 [Fusarium oxysporum Fo47]
OTB15090.1/1-214         -            214 Helo_like_N          PF17111.5    210   1.4e-28  109.3   4.1   1   1   3.2e-31   1.8e-28  108.9   4.1     1   197     1   206     1   214 0.73 [subseq from] hypothetical protein K445DRAFT_12372 [Daldinia sp. EC12]
CVK85317.1/2-160         -            159 Helo_like_N          PF17111.5    210   1.5e-28  109.2   4.9   1   1   2.8e-31   1.6e-28  109.1   4.9     1   156     1   157     1   159 0.95 [subseq from] uncharacterized protein FPRN_06806 [Fusarium proliferatum]
RSL49573.1/3-209         -            207 Helo_like_N          PF17111.5    210   1.5e-28  109.2   9.5   1   1   2.9e-31   1.6e-28  109.1   9.5     2   186     1   205     1   207 0.83 [subseq from] hypothetical protein CEP54_012373 [Fusarium sp. AF-8]
PMD38701.1/1-180         -            180 Helo_like_N          PF17111.5    210   1.5e-28  109.2   1.5   1   1   2.8e-31   1.6e-28  109.1   1.5     1   164     1   178     1   180 0.88 [subseq from] hypothetical protein L207DRAFT_634711 [Hyaloscypha variabilis F]
PCD21148.1/2-154         -            153 Helo_like_N          PF17111.5    210   1.5e-28  109.2   0.7   1   1   2.8e-31   1.6e-28  109.1   0.7     1   151     1   152     1   153 0.94 [subseq from] hypothetical protein AU210_016574 [Fusarium oxysporum f. sp. radicis-cucumerinum]
RDW57238.1/1-203         -            203 Helo_like_N          PF17111.5    210   1.5e-28  109.2   3.2   1   1     3e-31   1.7e-28  109.0   3.2     1   171     1   175     1   194 0.91 [subseq from] hypothetical protein BP5796_12688 [Coleophoma crateriformis]
KFY88961.1/3-198         -            196 Helo_like_N          PF17111.5    210   1.5e-28  109.2   6.1   1   1   2.9e-31   1.6e-28  109.1   6.1     2   187     1   194     1   196 0.93 [subseq from] hypothetical protein V500_06035 [Pseudogymnoascus sp. VKM F-4518 (FW-2643)]
PMD22613.1/1-163         -            163 Helo_like_N          PF17111.5    210   1.5e-28  109.1   0.4   1   1     3e-31   1.7e-28  109.0   0.4     1   160     1   161     1   163 0.93 [subseq from] hypothetical protein NA56DRAFT_570369 [Pezoloma ericae]
RJE17605.1/2-171         -            170 Helo_like_N          PF17111.5    210   1.5e-28  109.1   6.5   1   1     3e-31   1.7e-28  109.0   6.5     1   161     1   169     1   170 0.94 [subseq from] Ankyrin repeat protein [Aspergillus sclerotialis]
RFU25926.1/1-165         -            165 Helo_like_N          PF17111.5    210   1.6e-28  109.1   1.1   1   1   3.3e-31   1.9e-28  108.9   1.1     1   154     1   157     1   162 0.91 [subseq from] hypothetical protein B7463_g10412, partial [Scytalidium lignicola]
RGP58841.1/2-151         -            150 Helo_like_N          PF17111.5    210   1.6e-28  109.1   0.9   1   1     3e-31   1.7e-28  109.0   0.9     1   147     1   148     1   150 0.93 [subseq from] vegetative incompatibility het-e [Fusarium longipes]
GES56885.1/3-170         -            168 Helo_like_N          PF17111.5    210   1.6e-28  109.1   5.4   1   1   3.1e-31   1.8e-28  109.0   5.4     2   160     1   167     1   168 0.91 [subseq from] hypothetical protein ATETN484_0001009000 [Aspergillus terreus]
XP_025586896.1/1-178     -            178 Helo_like_N          PF17111.5    210   1.6e-28  109.1   4.4   1   1     3e-31   1.7e-28  109.0   4.4     1   175     1   173     1   178 0.92 [subseq from] uncharacterized protein FVRRES_07612 [Fusarium venenatum] >CEI63176.1 unnamed protein product [Fusarium venenatum]
TGO34464.1/2-167         -            166 Helo_like_N          PF17111.5    210   1.6e-28  109.1   5.3   1   1   3.1e-31   1.8e-28  109.0   5.3     1   165     1   164     1   166 0.92 [subseq from] hypothetical protein BHYA_0196g00200 [Botrytis hyacinthi]
CCD54455.1/1-192         -            192 Helo_like_N          PF17111.5    210   1.6e-28  109.1   0.2   1   1   3.1e-31   1.8e-28  108.9   0.2     1   164     1   169     1   191 0.87 [subseq from] hypothetical protein BofuT4_P125030.1 [Botrytis cinerea T4]
XP_022500051.1/2-166     -            165 Helo_like_N          PF17111.5    210   1.6e-28  109.1   0.2   1   1   3.1e-31   1.8e-28  108.9   0.2     1   165     1   164     1   165 0.94 [subseq from] hypothetical protein AYO20_05754 [Fonsecaea nubica] >OAL35039.1 hypothetical protein AYO20_05754 [Fonsecaea nubica]
EXK25866.1/2-157         -            156 Helo_like_N          PF17111.5    210   1.6e-28  109.1   0.9   1   1   3.1e-31   1.8e-28  108.9   0.9     1   152     1   153     1   156 0.94 [subseq from] hypothetical protein FOMG_17520 [Fusarium oxysporum f. sp. melonis 26406]
TQB73269.1/4-267         -            264 Helo_like_N          PF17111.5    210   1.7e-28  109.0   1.8   1   1   3.2e-31   1.8e-28  108.9   1.8     4   162     1   235     1   264 0.77 [subseq from] hypothetical protein MPDQ_006014 [Monascus purpureus]
KXH29755.1/3-178         -            176 Helo_like_N          PF17111.5    210   1.7e-28  109.0   6.8   1   1   3.2e-31   1.8e-28  108.9   6.8     2   173     1   174     1   176 0.95 [subseq from] hypothetical protein CSIM01_05521 [Colletotrichum simmondsii]
XP_026608891.1/2-180     -            179 Helo_like_N          PF17111.5    210   1.7e-28  109.0   4.7   1   1   3.2e-31   1.9e-28  108.9   4.7     1   164     1   177     1   179 0.88 [subseq from] hypothetical protein DSM5745_01030 [Aspergillus mulundensis] >RDW93708.1 hypothetical protein DSM5745_01030 [Aspergillus mulundensis]
XP_022514255.1/8-217     -            210 Helo_like_N          PF17111.5    210   1.7e-28  109.0  15.7   1   1   3.3e-31   1.9e-28  108.8  15.7     3   198     1   200     1   210 0.89 [subseq from] hypothetical protein AYO21_03471 [Fonsecaea monophora] >OAG42303.1 hypothetical protein AYO21_03471 [Fonsecaea monophora]
TVY32320.1/7-203         -            197 Helo_like_N          PF17111.5    210   1.7e-28  109.0  10.3   1   1   3.3e-31   1.9e-28  108.9  10.3     3   185     1   195     1   197 0.87 [subseq from] hypothetical protein LOCC1_G007871 [Lachnellula occidentalis]
OCK87502.1/6-183         -            178 Helo_like_N          PF17111.5    210   1.8e-28  109.0   6.4   1   1   3.6e-31   2.1e-28  108.7   6.4     3   175     1   172     1   177 0.88 [subseq from] putative WD-repeat protein [Cenococcum geophilum 1.58]
TEY39704.1/2-151         -            150 Helo_like_N          PF17111.5    210   1.8e-28  108.9   0.6   1   1   3.4e-31     2e-28  108.8   0.6     1   148     1   149     1   150 0.92 [subseq from] hypothetical protein BOTCAL_0453g00080 [Botryotinia calthae]
RPB26719.1/1-139         -            139 Helo_like_N          PF17111.5    210   1.8e-28  108.9   3.2   1   1   3.4e-31     2e-28  108.8   3.2     1   141     1   137     1   139 0.95 [subseq from] hypothetical protein L211DRAFT_781050, partial [Terfezia boudieri ATCC MYA-4762]
OTB11190.1/2-166         -            165 Helo_like_N          PF17111.5    210   1.8e-28  108.9   0.2   1   1   3.4e-31     2e-28  108.8   0.2     1   156     1   157     1   165 0.86 [subseq from] hypothetical protein K445DRAFT_322185 [Daldinia sp. EC12]
XP_022505391.1/3-176     -            174 Helo_like_N          PF17111.5    210   1.8e-28  108.9   3.0   1   1   3.7e-31   2.1e-28  108.7   3.0     2   160     1   167     1   173 0.91 [subseq from] hypothetical protein AYO20_00115 [Fonsecaea nubica] >OAL40379.1 hypothetical protein AYO20_00115 [Fonsecaea nubica]
XP_003170344.1/1-222     -            222 Helo_like_N          PF17111.5    210   1.9e-28  108.9   6.7   1   1   3.6e-31   2.1e-28  108.7   6.7     1   203     1   220     1   222 0.89 [subseq from] hypothetical protein MGYG_07587 [Nannizzia gypsea CBS 118893] >EFR04581.1 hypothetical protein MGYG_07587 [Nannizzia gypsea CBS 118893]
KIV85881.1/1-225         -            225 Helo_like_N          PF17111.5    210   1.9e-28  108.9   2.8   1   1   3.7e-31   2.1e-28  108.7   2.8     1   204     1   223     1   225 0.84 [subseq from] hypothetical protein PV11_01533 [Exophiala sideris]
XP_031090021.1/1-178     -            178 Helo_like_N          PF17111.5    210   1.9e-28  108.8   3.9   1   1   3.7e-31   2.1e-28  108.7   3.9     1   178     1   175     1   178 0.93 [subseq from] uncharacterized protein FPRO_15880 [Fusarium proliferatum ET1] >CZR49521.1 uncharacterized protein FPRO_15880 [Fusarium proliferatum ET1]
ESZ94302.1/2-145         -            144 Helo_like_N          PF17111.5    210   1.9e-28  108.8   0.5   1   1   3.7e-31   2.1e-28  108.7   0.5     1   143     1   142     1   144 0.95 [subseq from] hypothetical protein SBOR_5298 [Sclerotinia borealis F-4128]
EGD96564.1/1-222         -            222 Helo_like_N          PF17111.5    210   1.9e-28  108.8   0.2   1   1   3.8e-31   2.2e-28  108.6   0.2     1   203     1   220     1   222 0.91 [subseq from] hypothetical protein TESG_04002 [Trichophyton tonsurans CBS 112818]
PNP50371.1/2-152         -            151 Helo_like_N          PF17111.5    210     2e-28  108.8   0.8   1   1   3.7e-31   2.1e-28  108.7   0.8     1   148     1   149     1   151 0.95 [subseq from] hypothetical protein FNYG_15962 [Fusarium nygamai]
OOO08422.1/1-158         -            158 Helo_like_N          PF17111.5    210     2e-28  108.8   2.3   1   1   3.8e-31   2.2e-28  108.6   2.3     1   156     1   157     1   158 0.95 [subseq from] WD-40 repeat-containing protein [Aspergillus oryzae]
CRK38532.1/42-225        -            184 Helo_like_N          PF17111.5    210     2e-28  108.8   0.7   1   1   3.9e-31   2.2e-28  108.6   0.7     1   172     1   182     1   184 0.94 [subseq from] hypothetical protein BN1723_015339 [Verticillium longisporum]
RDL30687.1/4-184         -            181 Helo_like_N          PF17111.5    210     2e-28  108.7   6.3   1   1   3.9e-31   2.2e-28  108.6   6.3     1   179     1   179     1   181 0.96 [subseq from] hypothetical protein BP5553_10032 [Venustampulla echinocandica]
PNP78595.1/2-174         -            173 Helo_like_N          PF17111.5    210   2.1e-28  108.7   2.0   1   1   3.9e-31   2.3e-28  108.6   2.0     1   165     1   170     1   173 0.92 [subseq from] hypothetical protein FNYG_08074 [Fusarium nygamai]
OTA97061.1/1-179         -            179 Helo_like_N          PF17111.5    210   2.1e-28  108.7   3.6   1   1   4.1e-31   2.3e-28  108.6   3.6     1   167     1   178     1   179 0.90 [subseq from] hypothetical protein M434DRAFT_333222 [Hypoxylon sp. CO27-5]
SCV51859.1/2-160         -            159 Helo_like_N          PF17111.5    210   2.1e-28  108.7   6.4   1   1     4e-31   2.3e-28  108.6   6.4     1   156     1   157     1   159 0.95 [subseq from] uncharacterized protein FFB14_12272 [Fusarium fujikuroi]
XP_007715516.1/1-156     -            156 Helo_like_N          PF17111.5    210   2.1e-28  108.7   4.9   1   1   4.4e-31   2.5e-28  108.4   4.9     1   150     1   151     1   155 0.95 [subseq from] hypothetical protein COCCADRAFT_104516 [Bipolaris zeicola 26-R-13] >EUC30191.1 hypothetical protein COCCADRAFT_104516 [Bipolaris zeicola 26-R-13]
EXM12294.1/1-149         -            149 Helo_like_N          PF17111.5    210   2.1e-28  108.7   0.2   1   1   4.1e-31   2.3e-28  108.5   0.2     1   142     1   147     1   149 0.90 [subseq from] hypothetical protein FOTG_19205 [Fusarium oxysporum f. sp. vasinfectum 25433]
XP_031078286.1/2-204     -            203 Helo_like_N          PF17111.5    210   2.2e-28  108.7   0.1   1   1   5.2e-31     3e-28  108.2   0.1     1   176     1   176     1   203 0.90 [subseq from] uncharacterized protein FPRO_07116 [Fusarium proliferatum ET1] >CZR37693.1 uncharacterized protein FPRO_07116 [Fusarium proliferatum ET1]
CRK47294.1/387-623       -            237 Helo_like_N          PF17111.5    210   2.2e-28  108.7   0.9   1   1   4.3e-31   2.5e-28  108.5   0.9     1   200     1   236     1   237 0.90 [subseq from] hypothetical protein BN1723_007471, partial [Verticillium longisporum]
XP_013314155.1/3-169     -            167 Helo_like_N          PF17111.5    210   2.2e-28  108.6   0.2   1   1   4.2e-31   2.4e-28  108.5   0.2     2   166     1   164     1   167 0.96 [subseq from] hypothetical protein PV05_09131 [Exophiala xenobiotica] >KIW53571.1 hypothetical protein PV05_09131 [Exophiala xenobiotica]
RKL42886.1/2-202         -            201 Helo_like_N          PF17111.5    210   2.2e-28  108.6   0.8   1   1   4.3e-31   2.5e-28  108.5   0.8     1   180     1   198     1   201 0.82 [subseq from] hypothetical protein BFJ70_g4584 [Fusarium oxysporum]
PQE14247.1/2-158         -            157 Helo_like_N          PF17111.5    210   2.2e-28  108.6   1.7   1   1   4.2e-31   2.4e-28  108.5   1.7     1   150     1   151     1   157 0.93 [subseq from] vegetative incompatibility HET-E-1 protein [Rutstroemia sp. NJR-2017a BVV2]
EXK81059.1/3-186         -            184 Helo_like_N          PF17111.5    210   2.2e-28  108.6   2.4   1   1   4.3e-31   2.5e-28  108.5   2.4     2   176     1   182     1   184 0.94 [subseq from] hypothetical protein FOQG_14487 [Fusarium oxysporum f. sp. raphani 54005]
RGP77978.1/1-152         -            152 Helo_like_N          PF17111.5    210   2.2e-28  108.6   0.9   1   1   4.3e-31   2.5e-28  108.5   0.9     1   152     1   151     1   152 0.98 [subseq from] kinesin light chain 3 [Fusarium longipes]
RYN19599.1/1-168         -            168 Helo_like_N          PF17111.5    210   2.2e-28  108.6   0.3   1   1   4.2e-31   2.4e-28  108.5   0.3     1   164     1   166     1   168 0.93 [subseq from] hypothetical protein AA0112_g11056 [Alternaria arborescens]
DAA74995.1/1-222         -            222 Helo_like_N          PF17111.5    210   2.3e-28  108.6   5.0   1   1   4.4e-31   2.5e-28  108.4   5.0     1   203     1   220     1   222 0.91 [subseq from] TPA_exp: Uncharacterized protein A8136_2093 [Trichophyton benhamiae CBS 112371]
XP_003012519.1/1-222     -            222 Helo_like_N          PF17111.5    210   2.3e-28  108.6   5.0   1   1   4.4e-31   2.5e-28  108.4   5.0     1   203     1   220     1   222 0.91 [subseq from] hypothetical protein ARB_01132 [Trichophyton benhamiae CBS 112371] >EFE31879.1 hypothetical protein ARB_01132 [Trichophyton benhamiae CBS 112371]
XP_003023620.1/1-222     -            222 Helo_like_N          PF17111.5    210   2.3e-28  108.6   5.0   1   1   4.4e-31   2.5e-28  108.4   5.0     1   203     1   220     1   222 0.91 [subseq from] NB-ARC and TPR domain protein [Trichophyton verrucosum HKI 0517] >EFE43002.1 NB-ARC and TPR domain protein [Trichophyton verrucosum HKI 0517]
GAP88185.1/1-169         -            169 Helo_like_N          PF17111.5    210   2.3e-28  108.6   0.1   1   1   4.3e-31   2.5e-28  108.5   0.1     1   160     1   167     1   169 0.93 [subseq from] putative CAMK CAMKL KIN4 protein kinase [Rosellinia necatrix]
EXA31982.1/2-151         -            150 Helo_like_N          PF17111.5    210   2.3e-28  108.6   2.7   1   1   4.3e-31   2.5e-28  108.5   2.7     1   147     1   148     1   150 0.95 [subseq from] hypothetical protein FOVG_16750 [Fusarium oxysporum f. sp. pisi HDV247]
RKL05191.1/2-155         -            154 Helo_like_N          PF17111.5    210   2.3e-28  108.6   1.5   1   1   4.4e-31   2.5e-28  108.4   1.5     1   151     1   152     1   154 0.94 [subseq from] hypothetical protein BFJ70_g17144 [Fusarium oxysporum]
KAE8450809.1/6-182       -            177 Helo_like_N          PF17111.5    210   2.3e-28  108.6   7.4   1   1   4.5e-31   2.6e-28  108.4   7.4     3   164     1   167     1   177 0.85 [subseq from] hypothetical protein EG329_005722 [Venturia inaequalis]
CVK97576.1/1-179         -            179 Helo_like_N          PF17111.5    210   2.4e-28  108.5   5.5   1   1   4.5e-31   2.6e-28  108.4   5.5     1   177     1   176     1   179 0.94 [subseq from] uncharacterized protein FMAN_11595 [Fusarium mangiferae]
OJJ36390.1/1-152         -            152 Helo_like_N          PF17111.5    210   2.4e-28  108.5   2.1   1   1   4.6e-31   2.6e-28  108.4   2.1     1   146     1   151     1   152 0.92 [subseq from] hypothetical protein ASPWEDRAFT_25867 [Aspergillus wentii DTO 134E9]
KLP09494.1/1-201         -            201 Helo_like_N          PF17111.5    210   2.4e-28  108.5   7.8   1   1   4.6e-31   2.7e-28  108.4   7.8     1   186     1   187     1   201 0.90 [subseq from] Uncharacterized protein Y057_9270 [Fusarium fujikuroi] >KLP22064.1 Uncharacterized protein LW94_6776 [Fusarium fujikuroi] >SCO42580.1 uncharacterized protein FFNC_08604 [Fusarium fujikuroi] >SCO42963.1 uncharacterized protein FFMR_07123 [Fusarium fujikuroi] >SCN87723.1 uncharacterized protein FFC1_05252 [Fusarium fujikuroi] >SCO03942.1 uncharacterized protein FFB20_12029 [Fusarium fujikuroi]
SCV32039.1/1-201         -            201 Helo_like_N          PF17111.5    210   2.4e-28  108.5   7.8   1   1   4.6e-31   2.7e-28  108.4   7.8     1   186     1   187     1   201 0.90 [subseq from] uncharacterized protein FFFS_03105 [Fusarium fujikuroi] >SCN92341.1 uncharacterized protein FFE2_07345 [Fusarium fujikuroi]
TAQ83564.1/2-151         -            150 Helo_like_N          PF17111.5    210   2.4e-28  108.5   1.0   1   1   4.6e-31   2.6e-28  108.4   1.0     1   149     1   149     1   150 0.94 [subseq from] hypothetical protein B7494_g8112 [Chlorociboria aeruginascens]
RYO72839.1/7-228         -            222 Helo_like_N          PF17111.5    210   2.4e-28  108.5   8.7   1   1   5.5e-31   3.2e-28  108.1   8.7     3   198     1   216     1   222 0.74 [subseq from] hypothetical protein AA0113_g550 [Alternaria arborescens]
GAP89886.1/1-187         -            187 Helo_like_N          PF17111.5    210   2.4e-28  108.5   2.9   1   1   4.7e-31   2.7e-28  108.4   2.9     1   164     1   175     1   187 0.85 [subseq from] putative ankyrin repeat protein [Rosellinia necatrix]
XP_008602932.1/1-151     -            151 Helo_like_N          PF17111.5    210   2.4e-28  108.5   0.4   1   1   4.6e-31   2.7e-28  108.4   0.4     1   147     1   148     1   151 0.94 [subseq from] vegetative incompatibility protein HET-E-1 [Beauveria bassiana ARSEF 2860] >EJP61423.1 vegetative incompatibility protein HET-E-1 [Beauveria bassiana ARSEF 2860]
CEL07307.1/2-195         -            194 Helo_like_N          PF17111.5    210   2.5e-28  108.5   6.9   1   1   4.7e-31   2.7e-28  108.3   6.9     1   184     1   189     1   194 0.93 [subseq from] hypothetical protein ASPCAL10468 [Aspergillus calidoustus]
CCX12100.1/3-186         -            184 Helo_like_N          PF17111.5    210   2.5e-28  108.4   0.0   1   1   5.3e-31     3e-28  108.2   0.0     2   170     1   176     1   183 0.91 [subseq from] Similar to Ankyrin repeat domain-containing protein 50; acc. no. Q9ULJ7 [Pyronema omphalodes CBS 100304]
TVY74085.1/2-152         -            151 Helo_like_N          PF17111.5    210   2.6e-28  108.4   2.7   1   1   4.9e-31   2.8e-28  108.3   2.7     1   148     1   149     1   151 0.95 [subseq from] Vegetative incompatibility protein HET-E-1 [Fusarium oxysporum f. sp. cubense]
TXB97857.1/2-152         -            151 Helo_like_N          PF17111.5    210   2.6e-28  108.4   2.7   1   1   4.9e-31   2.8e-28  108.3   2.7     1   148     1   149     1   151 0.95 [subseq from] hypothetical protein FocTR4_00017195 [Fusarium oxysporum f. sp. cubense]
OBS15330.1/1-153         -            153 Helo_like_N          PF17111.5    210   2.6e-28  108.4   0.5   1   1   4.9e-31   2.8e-28  108.3   0.5     1   151     1   152     1   153 0.95 [subseq from] hypothetical protein FPOA_13782 [Fusarium poae]
OBS15388.1/1-153         -            153 Helo_like_N          PF17111.5    210   2.6e-28  108.4   0.5   1   1   4.9e-31   2.8e-28  108.3   0.5     1   151     1   152     1   153 0.95 [subseq from] hypothetical protein FPOA_13777 [Fusarium poae]
OBS15855.1/1-153         -            153 Helo_like_N          PF17111.5    210   2.6e-28  108.4   0.5   1   1   4.9e-31   2.8e-28  108.3   0.5     1   151     1   152     1   153 0.95 [subseq from] hypothetical protein FPOA_13377 [Fusarium poae]
RYN85447.1/2-212         -            211 Helo_like_N          PF17111.5    210   2.6e-28  108.4   6.3   1   1   4.9e-31   2.8e-28  108.3   6.3     1   203     1   208     1   211 0.93 [subseq from] hypothetical protein AA0120_g8928 [Alternaria tenuissima]
RWA07939.1/1-202         -            202 Helo_like_N          PF17111.5    210   2.6e-28  108.4   2.4   1   1     5e-31   2.9e-28  108.3   2.4     1   200     1   197     1   202 0.92 [subseq from] hypothetical protein EKO27_g7150 [Xylaria grammica]
TDZ21532.1/1-181         -            181 Helo_like_N          PF17111.5    210   2.6e-28  108.4  11.0   1   1     5e-31   2.9e-28  108.3  11.0     1   183     1   179     1   181 0.97 [subseq from] hypothetical protein Cob_v005553 [Colletotrichum orbiculare MAFF 240422]
KXH63430.1/24-190        -            167 Helo_like_N          PF17111.5    210   2.6e-28  108.4   0.5   1   1   5.1e-31   2.9e-28  108.2   0.5    44   210     2   167     1   167 0.98 [subseq from] hypothetical protein CSAL01_04544 [Colletotrichum salicis]
RHZ65382.1/2-174         -            173 Helo_like_N          PF17111.5    210   2.7e-28  108.4   0.1   1   1   5.1e-31   2.9e-28  108.2   0.1     1   172     1   172     1   173 0.95 [subseq from] hypothetical protein CDV55_107309 [Aspergillus turcosus]
OQE71302.1/1-172         -            172 Helo_like_N          PF17111.5    210   2.7e-28  108.4   3.1   1   1   5.5e-31   3.2e-28  108.1   3.1     1   159     1   160     1   167 0.94 [subseq from] hypothetical protein PENNAL_c0108G02823, partial [Penicillium nalgiovense]
KAE8446965.1/4-192       -            189 Helo_like_N          PF17111.5    210   2.7e-28  108.4   9.2   1   1   5.2e-31     3e-28  108.2   9.2     4   182     1   184     1   189 0.82 [subseq from] hypothetical protein EG329_011447 [Venturia inaequalis]
PMB67876.1/1-141         -            141 Helo_like_N          PF17111.5    210   2.7e-28  108.4   2.4   1   1   5.1e-31   2.9e-28  108.2   2.4     1   138     1   139     1   141 0.93 [subseq from] hypothetical protein BM221_006051 [Beauveria bassiana]
SLM33828.1/1-210         -            210 Helo_like_N          PF17111.5    210   2.7e-28  108.4   0.4   1   1   5.1e-31   2.9e-28  108.2   0.4     1   183     1   195     1   210 0.82 [subseq from] P-loop containing nucleoside triphosphate hydrolase [Umbilicaria pustulata]
XP_013318567.1/4-249     -            246 Helo_like_N          PF17111.5    210   2.7e-28  108.3   0.8   1   1   5.5e-31   3.2e-28  108.1   0.8     4   173     1   195     1   230 0.81 [subseq from] hypothetical protein PV05_02536 [Exophiala xenobiotica] >KIW57983.1 hypothetical protein PV05_02536 [Exophiala xenobiotica]
RPB14991.1/2-201         -            200 Helo_like_N          PF17111.5    210   2.7e-28  108.3   0.2   1   1   5.4e-31   3.1e-28  108.2   0.2     1   190     1   194     1   200 0.77 [subseq from] hypothetical protein P167DRAFT_29282 [Morchella conica CCBAS932]
TVY62326.1/2-189         -            188 Helo_like_N          PF17111.5    210   2.7e-28  108.3   0.0   1   1   5.2e-31     3e-28  108.2   0.0     1   177     1   184     1   188 0.93 [subseq from] hypothetical protein LSUE1_G008279 [Lachnellula suecica]
CVL12469.1/1-204         -            204 Helo_like_N          PF17111.5    210   2.8e-28  108.3   1.4   1   1   5.8e-31   3.3e-28  108.1   1.4     1   180     1   187     1   195 0.92 [subseq from] uncharacterized protein FPRN_15065 [Fusarium proliferatum]
XP_031090011.1/1-204     -            204 Helo_like_N          PF17111.5    210   2.8e-28  108.3   1.4   1   1   5.8e-31   3.3e-28  108.1   1.4     1   180     1   187     1   195 0.92 [subseq from] uncharacterized protein FPRO_15870 [Fusarium proliferatum ET1] >CZR49510.1 uncharacterized protein FPRO_15870 [Fusarium proliferatum ET1]
GES58338.1/3-200         -            198 Helo_like_N          PF17111.5    210   2.8e-28  108.3   3.9   1   1   5.3e-31     3e-28  108.2   3.9     2   186     1   196     1   198 0.92 [subseq from] hypothetical protein ATETN484_0002051400 [Aspergillus terreus]
PCD21254.1/1-154         -            154 Helo_like_N          PF17111.5    210   2.8e-28  108.3   0.2   1   1   5.3e-31     3e-28  108.2   0.2     1   152     1   153     1   154 0.95 [subseq from] kinesin light chain 3 [Fusarium graminearum]
TGO73650.1/1-177         -            177 Helo_like_N          PF17111.5    210   2.8e-28  108.3   0.8   1   1   5.3e-31     3e-28  108.2   0.8     1   165     1   165     1   177 0.89 [subseq from] hypothetical protein BELL_0344g00110 [Botrytis elliptica]
QGI68738.1/231-386       -            156 Helo_like_N          PF17111.5    210   2.8e-28  108.3   4.2   1   1   5.4e-31   3.1e-28  108.2   4.2     1   155     1   154     1   156 0.96 [subseq from] hypothetical protein CEK27_012709 [Fusarium fujikuroi]
SCN99709.1/59-214        -            156 Helo_like_N          PF17111.5    210   2.8e-28  108.3   4.2   1   1   5.4e-31   3.1e-28  108.2   4.2     1   155     1   154     1   156 0.96 [subseq from] related to ankyrin [Fusarium fujikuroi] >SCV55663.1 related to ankyrin [Fusarium fujikuroi] >SCO09728.1 related to ankyrin [Fusarium fujikuroi] >SCO11723.1 related to ankyrin [Fusarium fujikuroi]
SCO49239.1/59-214        -            156 Helo_like_N          PF17111.5    210   2.8e-28  108.3   4.2   1   1   5.4e-31   3.1e-28  108.2   4.2     1   155     1   154     1   156 0.96 [subseq from] related to ankyrin [Fusarium fujikuroi]
SCO56518.1/59-214        -            156 Helo_like_N          PF17111.5    210   2.8e-28  108.3   4.2   1   1   5.4e-31   3.1e-28  108.2   4.2     1   155     1   154     1   156 0.96 [subseq from] related to ankyrin [Fusarium fujikuroi]
[truncated: 5,702,583 more chars]
