# Supplementary material for: Exploring a diverse world of effector domains and amyloid signaling motifs in fungal NLR proteins
Source: PLoS Comput Biol. 2022 Dec 21;18(12):e1010787. doi: 10.1371/journal.pcbi.1010787 (PMC9815663; doi:10.1371/journal.pcbi.1010787)
Supplement: S11 Data — The FASTA file concerns target proteins listed in S10 Data. (FA) [file pcbi.1010787.s018.fa]

>AAA16206.1_324_370
ELKLDDGKINQITTDLKLLGFDENVELGHLSPDELSSVKKKLYPKSK
>AAA19440.1_351_404
GLDWTKLFNKQIPPPYTPPNRGDGDTSNFDAYPEETEPYGKVQPDPYAQLFKDF
>AAA20074.1_372_425
GLDWTKLFNKQIPPPYTPPNRGDGDTSNFDAYPEETEPYGKVQPDPYAQLFKDF
>AAA34343.2_373_417
LYHDPNDEPISDKIPEDFFDFDKMKDQLTIEDLKKLLYEEIMKPL
>AAA34559.1_468_561
DINFSTLRSMIPPFTPQLDSETDAGYFDDFTSEADMAKYADVFKRQDKLTAMVDDSAVSSKLVGFTFRHRNGKQGSSGILFNGLEHSDPFSTFY
>AAA34613.1_311_353
TYHDPNDEPEGEPIPPSFFEFDHHKEALTTKDLKKLIWNEIFS
>AAA34680.1_303_416
APYHDPTDEPVADAKFDWHFNDADLPVDTWRVMMYSEILDFHKIGGSDGQIDISATFDDQVAAATAAAAQAQAQAQAQVQLNMAAHSHNGAGTTGNDHSDIAGGNKGQRSCSCK
>AAA34724.1_721_736
LGILDDGIATYNNTQG
>AAA34775.1_426_438
SPEATMPSYWSLS
>AAA34878.1_1085_1151
NINFDDILNLRVKPPYIPEIKSPEDTSYFEQEFTSAPPTLTPLPSVLTTSQQEEFRGFSFMPDDLDL
>AAA34880.1_604_680
QLSWKRLLMKGYIPPYKPAVSNSMDTSNFDEEFTREKPIDSVVDEYLSESVQKQFGGWTYVGNEQLGSSMVQGRSIR
>AAA34881.1_910_1020
VKHQDEVIKEALKSLSNPSSPWQQQVRESLFNQSYSLTNDILFDNSVPTSTPFANILRSQMTEEVVKILGNMEELKIMLLRGFFQRPPYTVRRMYMKCLTRAVPSCSYNMI
>AAA35038.1_873_939
EIAEANSSLAPLVKLARLKKVAENMDADEDNDDDNDNEHINKTNNCDDNNDSKETVNLDVTEDDKQK
>AAA35039.1_379_445
EIAEANSSLAPLVKLARLKKVAENMDADEDNDDDNDNEHINKTNNCDDNNDSKETVNLDVTEDDKQK
>AAA35088.1_350_404
EVVWEKLLSRNIETPYEPPIQQGQGDTSQFDKYPEEDINYGVQGEDPYADLFRDF
>AAA35165.1_326_380
EVVWERLLAKDIETPYEPPITSGIGDTSLFDQYPEEQLDYGIQGDDPYAEYFQDF
>AAA35166.1_344_398
EVIWEKLLARYIETPYEPPIQQGQGDTSQFDRYPEEEFNYGIQGEDPYMDLMKEF
>AAA35237.1_429_461
LKFSTQGVLGDIGDDTPNKLIYNGGGKKLDGFW
>AAA35317.1_260_370
GCTSLSSMDSTTPPTPSLSIDEIDPLVVDCMCVLWKKSSSKKVVRRLQQRDDNDEKYVYKVLSEILRDDMLKKQRFDENKYLSLYDLIHDNNLFTKALNKFRTKASENAAY
>AAA50395.1_839_855
KTKCCVVYRHLHTKVSK
>AAA57318.1_576_662
DIDWRNVLQRKYEPTFKPSVTDAMDTANFDPEFTSEAPQDSYVEGPMLSQTMQDQFQGFSYNRPIAGLGDAGGSVRDPSFVGSLQDN
>AAA62242.1_419_435
DADAAKVDLQAWADGMK
>AAA64421.1_480_610
TFDCLPKEGESSQKKAGTSERRHPHKKQFQLFQRDSSLLFSPAAVAMRDAFDIGNAVKRTEEDRMGTRGGLGSLAEDEELEDSYSGAQGDEQLEQNMFQLTLDTSTILQRRKKVQENDVGPTIPISATIRE
>AAA64894.1_930_1021
ETIQLQNGRCKLKNPFKRYWKKEIWGVIFDLLLNSGQASNQALPMTEKIVEIRNLIESHLEQHAENHLRNVILSIEEELSHFQYKGKPSRRF
>AAA74429.1_323_375
ETKRCDTDTYVKAQNLRIFDFDVETELGHVPLVERPAIEERLKHFVSAPSSSL
>AAA88731.1_718_764
PFMISGSIMEDLIRNAVRYGSEKPHISQDDLNDVVDTVLRKFADYKI
>AAA91584.1_344_367
TKNVLTGIPSGTVNYLAFNGNPSG
>AAA93199.1_485_539
EVTWDRLARKDIDAPYTPPVKAGAGDASQFDRYPEETERYGQTGHDEYGNLFPGF
>AAB03897.1_1549_1573
RGVCHLRYLNGAAPVIYGLPIKFVS
>AAB04029.1_341_369
IQIRTARKSLQLERFERRLLDYENELTNI
>AAB04130.1_228_285
NAHWSSLWRLPRRMTTNSMPAILKVAEMKRVTALSSPFIGLVVVMSSTRFLTPTRLAA
>AAB05204.1_471_564
EINFETLRTSSPPFIPQLDDETDAGYFDDFTNEEDMAKYADVFKRQNKLSAMVDDSAVDSKLVGFTFRHRDGKQGSSGILYNGSEHSDPFSTFY
>AAB06192.1_1780_1828
SWGLFENKAPFVNSTSICTAVSESRSCCHLRYLNGAAPVIYGIPAYIIP
>AAB06951.1_173_217
SVYDNIPIQDKKLKWIEGTDKRWDGYTYFQREPDQFLERFAKYMN
>AAB07672.1_385_403
GVVTNVKGSPNKLAYNGNA
>AAB19707.1_199_289
ILKDAAGGIDAAMSDAAAQKIDAIVGRNSAKDIRTEERARVQLGNVVTAAALHGGIRISDQTTNSVETVVGKGESRVLIGNEYGGKGFWDN
>AAB30032.1_371_424
GLDWTKLFNKQIPPPYTPPNRGDGDTSNFDAYPEETEPYGKVQPDPYAQLFKDF
>AAB39564.1_926_994
GYRTLPLYDTNGDQFLFSTLFCRVKIDPATSIYVNAESNESVGVLKSLGRTVFNRTPLSPKPSVDSNHQ
>AAB51081.1_318_354
ELRDPNTKLHNSRNPDASPRHLPELFNFSPFGTIHSS
>AAB53686.1_313_338
DTCLGDGYFQVIADFLAENDINTPAS
>AAB59338.1_561_589
KEHFFKGVEEGVYDKEHKSWAKKIRKCKV
>AAB62277.2_353_387
AGPGLCRTIKDMATKNVITNQVAGTVNLLAFNGEK
>AAB65439.1_1207_1230
ECDDVSSLSPLVKIARLKKMSESD
>AAB67282.1_680_721
PENSLVWHQQALGWINKYSGVEKSNPNAVSLEDTVVPVVNYN
>AAB67558.1_303_435
APYHDPTDEPVADAKFDWHFNDADLPVDTWRVMMYSEILDFHKIGGSDGQIDISATFDDQVAAATAAAAQAQAQAQAQVQLNMAAHSHNGAGTTGNDHSDIAGGNKVSDHVAANDTITDYGNQAIQYANEFQQ
>AAB68081.1_451_544
EINFETLRTSSPPFIPQLDDETDAGYFDDFTNEEDMAKYADVFKRQNKLSAMVDDSAVDSKLVGFTFRHRDGKQGSSGILYNGSEHSDPFSTFY
>AAB68520.2_519_537
SLAMVNRWIAGDYSLGTKK
>AAB68894.1_975_1108
PKSKKLEFLLKVSDRLEIENRDPPSALLMKFDAGSDFVIPSGDWTVKFDKTFMDNLERYRKYHSSKLMDLLRALRNKYHHFMDLPEDIAELMGPVPDGFYDYFTKRFPNLLIGVYMIVKENLSDDQILREFLYS
>AAB84208.1_475_525
TLIQAGNKTVEHIELGNDVSLFGHDTFLLDVRTSEAQFASSVLVGSHIIVQ
>AAB88236.1_542_620
GVEFDSLRRIRAPFEPRLTSAIDTTYFPTDEIDQTDNATLLKAQQAARGAAAPAQQEESPELSLPFIGYTFKRFDNNFR
>AAC04355.1_476_530
EVTWDRLARKDIDAPYTPPVKAGAGDASQFDRYPEDPERYGSSGHDEYGHLFTDF
>AAC04357.1_514_600
AIDWRKLLQRKYEPAFKPKVTDALDTANFDPEFTSEAPQDSYVEGPMLSQTMQNQFQGFSYNRPIAGLGDAGGSVKDPSFVGSIQDR
>AAC06329.1_289_300
DFININRSNVVL
>AAC09291.1_517_608
GVDWATIRQIDAPFIPQLKSITDTSYFPTEDYQDVPETPAALMSGSEARTSPCSATRIAGTRATRLSSSGTPRAHFNLPFVCHRKCELNPSS
>AAC13785.1_451_541
ESDIPVSENVFEGLTYKYPARRIHTNDNDIMNLGSRTKNNTQASGITAGAAANALGGLGVNRRILAAAAAAAAAVSGNNASDEPSRKKNRR
>AAC24242.1_338_398
GVDWKALQEGRILPPIVPYLGRPGDTSNFSKYEPARPSAMPGLYGADSGHHDLYADLFPDF
>AAC24243.1_312_372
GVDWKALQEGRILPPIVPYLGRPGDTSNFSKYEPARPSAMPGLYGADSGHHDLYADLFPDF
>AAC26005.1_293_335
ENGPATSNLLPNVRENFNARKTFRTAYNAVRAFNTWKKLENKH
>AAC27316.2_353_397
QKAEGLCDYIASKALDGVISNVPSGTVNKLINNGVGGSNSSSIHH
>AAC34310.1_729_765
YHGGNVFLYRQLSKRLYEEKKRKEKGEAHQWSKKSVL
>AAC39471.1_2063_2146
AKDGVCGKPGDPRPEPAEDGSEDPREMQWLLNDRTDLGPNKWDTLVGPQNIGGIHVMEDANHFTMTTGQKAKELSQFMATAMSS
>AAC42260.1_294_320
DLPQLQAQLQQQQMAGYGGMMPPQQAY
>AAC48979.1_331_360
ELRRDPLDIVALRFRRPRENELSTILSRRG
>AAC49125.1_639_658
QAVPVSSLIPLIKSIHHSGK
>AAC49417.1_587_665
GVEFDSLRRIRAPFEPRLTSAIDTTYFPTDEIDQTDNATVLKAQAIQQARSGIPQVEESPEMSLPFIGYTFKRFDNNFR
>AAC49521.2_314_356
PYHDPDDEPTAPPIPEEFFDFDKHKDNLSKEQLKQFIYQEIMR
>AAC49831.1_365_386
GVLTNVPSGTLNLLAFNGNPSG
>AAC62515.1_279_420
GYLNGEGEGQNLLPTVKKNFNARRTLHAAIDTVRAINKLREGQQNLMDGAKSREPDRGLKSPPNAKKDDSAISMGNTNHKDSGYGTQPEADNQNDVCHDRCGTTPTSVPASLRVRAVSRTRSLRQAKDCGAVPQCDDSLEAV
>AAC72385.1_796_846
RWTVRLSEGGSQSDRSTILGTESVNKLRSLGRTVFNRSNNSPKSSVDGGSQ
>AAC99804.1_418_455
NEPKPQPLLLGPEFKGSHEYEVKKIRRKERERQKETTV
>AAC99990.1_240_351
HVTYKNWCDWGINSFEFSEDLLNGHITETIVGAPAAITWLEARFDGEPVVKGCKKTSRITNFSYPNISDSTSSIFEGILNSVTGSELGPGVTSDNITLDGLTGFLGNFIDLK
>AAD02822.1_503_528
ELKTKRVNMGKYLSQVWGWDDPKHSK
>AAD05577.1_289_300
DFINLNRSNVVL
>AAD19959.2_229_249
TDFRYYMEKKGEVLISPWNKI
>AAD22581.1_280_414
GESASDRDLLPEIRAYIARSRLKRGIEIIKLANRIEALKMQEEDEEDIPSAVDVQASEASDKSGLSPFPALSTENSNTHPASTGNGESGGTKKRSLSKIARGAIFREVVLAKVREMKENEEREKVERERRERAHS
>AAD22633.1_1130_1194
NINWDDIYHKRVQPPFLPTIKNPTDTSNFDSEFTSVTPVLTPVQSVLSQAMQEEFRGFSYTADFV
>AAD24428.1_318_418
IWHDASDEPSCPTTFDFHFEVVDDVQEMRRMIYEEVVRFRQSVRMPPQAQSLAQQQQIGNIPIPEHQQGVWRQEEPRPQEAGAVGGNHNDLESSLQRGMDA
>AAD29255.1_348_379
NLCQTIQTLSTKNVLTGVPSGTVNYLAFNGAT
>AAD29956.1_294_306
DILQYQHCQQAAG
>AAD33693.1_1118_1182
NIVWDDIYHKRVAPPFLPQIKSATDTSNFDSEFTSVTPVLTPVQSVLSQAMQEEFRGFSYTADFD
>AAD34553.1_204_256
LAGSKMLVARHFSPREAQVLEFAGQHQFPNRPRDVLEVINRFRKLCVTAQTLE
>AAD39491.1_294_306
DILQYQHCQQAAG
>AAD39923.1_90_107
SADIFYTTDVGTNKCTSR
>AAD47202.1_385_403
DVVKDVKGSPNLLAYNGNA
>AAD50496.1_313_355
PYHDPDDEPTAPPIPEEFFDFDKHKDNLSKEQLKQLIYQEIMR
>AAF03354.1_383_406
YPNSLPVSYEWLEQVLASPSKTKN
>AAF05913.1_310_352
PYHDPDDEPGADPIPEEFFDFDKNKDNLTKEQLKLLIYQEIMR
>AAF12815.2_312_354
PYHDPDDEPTAPPIPEGFFDFDKNKDALSKEQLKILIYEEIMR
>AAF18956.1_394_411
AYVEDIRETIGKNYHSEL
>AAF24231.2_307_387
PYHDPTDEPVCEVKFDWSFNDADLPVDTWRVMMYSEILDFHQIIGAGANGTTQEQMAQIQQEGIQAPSSQYQQTNQEQKVE
>AAF36811.1_321_367
PYHDPSDEPGAERIDSEFWSFDTFNNGKGLSKEELKVLIYEEVMRGA
>AAF64072.1_357_411
EVVWEKLLAKDIETPYEPPITAGVGDSSLFDHYPEEQLDYGSQGEDPYASYFLDF
>AAF64646.1_398_409
HLREAFGVMWEK
>AAF65553.1_378_398
KHSIIKIDMAKWIKQILELPL
>AAF69521.1_355_459
YQNWCDAGIASLEFSEDATNGHITETIVGAPVALTWIINRFNGKQTVSGCQHVKRTSNFEYPNIPPSILNYFKAALNILIQKGLGPDIQKDQVNPDGLKKISILV
>AAF69522.1_355_463
YQNWCDAGISSLEFAEDASNGHLTEAIMGAPAALTWIIDRFDGKQTVSGCQHIQRFSNLEYPNIPSSIANYFKAAMDVVLHLGLGPDVQKDQVSPEGIKKLGSIEMRWL
>AAF69523.2_355_460
YQNWCEGGISSLEFAEDGTNGHLTETVVGAPAALTWIIDRFNGKQTVSGCQHDKRLSNFQYPNISSSILKYFKVALDTMMSNGLGSDIQKDKITPDDLRKFLLGGW
>AAF79929.1_349_453
LNPKKTYQNWCDAGISSIEFAEDLTNGHFTESIVGAPAALTWIIDRFSNKPPVDGCQHVVRTTNYEYPNVSSSILDYFKAAMDVVAQQGLGPNIQKDQLEIKSNL
>AAF81523.1_315_379
PYHDETDEPVAEEKFDWSFNDADLPVDTWKIMMYSEILDFHNIDQGGDINPALVEGAGLNQQGFQ
>AAF82811.1_177_201
VAEVRQLQPSLLVAHVPNAGTQSSR
>AAG01142.1_417_471
EVTWERLAKKDIDAPYVPPVKAGSGDASQFDKYPEETERYGQTGPDEHGSLFENF
>AAG30205.1_1202_1230
SPRVRTAASNFINGAIASETMEVQVVEES
>AAG38545.1_686_703
KSCSLSNLSSLLAFKSGK
>AAG38600.1_388_442
EVVWEKLLAKDIETPYEPPITAGVGDSSLFDHYPEEQLDYGSQGEDPYASYFLDF
>AAG43109.1_320_368
NLRNVHGEPSSKAIFDFSFEEKGKSIPQLKEILETEVRVFKEISKTGIE
>AAG43110.1_330_372
SYHEQLDEPVTSPIPIEEFDFDIDKKNLDTNDLKKQIFEIVMS
>AAG43970.1_290_373
EDQPEREADLLPTVRKNFNARRTLHAAIDTIRAINKLREGGMMDGALSSAPENQKEKQPQNQPATGLWQGTAQAATAKGLWSKS
>AAG44478.1_424_503
GALSDIPSDTPNLLAWNGGGSSNYTEIVSKGGYKAGASESMKKHLDELVGKVEEVIAKEQKVLSHELGAIYSEIKDAVSA
>AAG44480.1_285_358
GALTDIPSDTPNLLAWNGGGSSNYTDIVAQGGYKAGSTVEDFEEHIHKLVNHAEEVMHKELGAIYSEIKDAVAV
>AAG44542.1_1093_1157
NNNWDDIYHKRIPTPFKPSIKDETDTSNFDSEFTSVTPVLTPVQSVLTQAMQEEFRGFSYSTDAI
>AAG44657.1_314_356
PYHDPDDEPTAPPIPEEFFDFDKHKDNLSKEQLKQFIYQEIMR
>AAG44888.1_171_214
TNGGIRRIGGLAPIEGIAGIENFDVTEFVVGHMDYRTVTKTRDP
>AAG48306.1_623_642
IACPVKQLAQLLKFKQSSVS
>AAG48308.1_624_643
IACPVKQLAPLLKFKQSSHV
>AAG53654.2_313_355
PYHDPEDEPTADPIPEEFFDFDKNKDNLSKEQLKELIFQEIMR
>AAG53655.1_316_410
IWHDVSDEPCCPTTFNFDFEVTDDVGEMRKMILDEVARFRHHVRVQPGMQSPSNDPSVPTLQTSVAWGSEDPRPQENNDQEITGLERDLTVGLDR
>AAK06844.1_686_703
KSCSLSNLSSLLAFKSGK
>AAK40343.1_554_640
AIDWRKLLQRKYEPTFKPNVAGAMDTDNFDPEFTREAPQDSYVGGVPLSETMQNQFQGFSYNRPIAGLADGGGSVKDPSFIGSVTGR
>AAK58054.1_88_155
DVYPACFGISHKSTMFRMASCNMYGKLMHDWDESTTDESSQKKYQYDLCVNSQNIAVGAIPFLAKSTE
>AAK63849.1_414_445
GTKGVLTGLDSVSPNILAFNGAGGNLTDFWSL
>AAK69536.1_265_367
KDEGFSSFTDNPFFRAIDFYALERKEIEPVFVPSSGKTNFDATYDLEEMLLEEAPLEARARRQKPREQLREDATEKQIREEEMYQMIEEHFTPFDYTTIAYER
>AAK70804.1_343_377
TAGNLCQTIRTLSTKNVLTGVPSGTVNYLAFNGAT
>AAK77166.1_501_555
ASLQLFNRTIFGWDIAEGQKKIWPSYKTNGTATATHTQSSVPLPTATSMSSVGMA
>AAK84436.1_410_430
AKVDEQLTNTIDLIAYNGSGL
>AAK85200.2_607_683
KYRNIDPHMGEFVTKKIQELEEEKNKKNLSRSNSTSSSAATAKPPKENVRSLLKGKVQAPALHRGGLMNSSRNNANR
>AAL02131.1_436_490
EVTWDRLARKDIDALYVPPIREGQGDASQYDRYPEETEQYGQQGEDVHGHLFPDF
>AAL08499.1_442_504
GALTDLPANTPNLLAWNGGGCGNYSSIVERGSYDAAADKKTEEPEAADVLGAVSDLEKPLSLT
>AAL08502.1_270_290
KISSVPSGTVNKLAFNGNPSA
>AAL08504.1_418_542
SVAPISPEKLQVQLWGVATVGTLGLPSDTPNLLAWNGGGCSNYSSIVAAGQYDASSDKAAEKSTKDVVLETVSELEKAISADLKVVSGKVVGASSDFGRKAGKFSEKIHELVDEELKEFLEELKA
>AAL08508.1_355_368
GTSGNNTGTLSGKP
>AAL08509.1_264_285
DVINDVPSDTVNKLAFNGNPSA
>AAL08510.1_425_503
GALSDLPKDTPNVLAWNGGGCSNYSSILEQGSYKVKSSKNSKLDIEALEKAIENDLNIVSGQIVKGAESLASKAQKFST
>AAL09833.1_450_498
YILNFLREVLPDIMNKDVPEGSEAAESSVGQITKSSTFGEAEVEDITAW
>AAL14118.1_282_415
GDSATNHNLLPEIKAYLTKARLRRGIEMVKLANRIEALKMQEDDPENTDMPGDATLAADQAQSRHRALSLASTKGGSSDAENATAPAEKRTLSKTIKTAIFREVVLAKVREMKEAEEANKLKEEAETKAKSFQA
>AAL15449.2_838_856
HGCPLGSLSDLLAFKKHAK
>AAL28057.1_356_367
REPHVRQFSDTQ
>AAL40804.4_436_448
IRQLFALKEDSID
>AAL50116.1_316_418
IWHDASDEPDCPTTFNFDFEVVEDVGDMRKMILEEVYRFRQLVRTVPGSTQAGAQAAGQAGAGQVPIPSGNPGWTSSDPRPQEYVGQGGGLEADLAGGLDHRR
>AAL58841.1_615_632
HTAPLISLAPMIRSSRKS
>AAL58842.1_637_654
HTAPLISLAPMIRSSRKS
>AAL73403.1_313_355
PYHDPEDEPTAPPIPEEFFDFDKHKDNLSKEQLKQLIYQVIMW
>AAL75578.1_404_425
DSVTGDLQGSPNVIGNNNNSAQ
>AAL75579.1_367_389
RNAIRGVPSGTKNLLAFNGNPSG
>AAL87048.1_307_322
GDAAERLAGCIGRAVA
>AAM26267.1_301_365
PYHDPTDEPVAAEVFDWSFNDADLPVDTWKVMMYSEILDFHNLGDISQNEAEGPVTGEVPAAPAS
>AAM81583.1_210_223
DQVTGNIRGSPNKI
>AAM89271.1_179_273
TFPAIGKDLDESLAATGPSIVSTAYAQAYAMLPSLAQAVLPKPELLPVLPKNDTLTPTMLKEALLKLATSGKLSDLHSETPNLLAYNNATSSQSK
>AAN32662.1_397_409
DHLREAFGVMWEK
>AAN32663.1_398_410
QHVREAVKAMLSS
>AAN32716.1_336_371
ELRDPSTRLPDSRHQSGEIRDLPPLFDFTRHGKLPP
>AAN32717.1_286_339
ANPEGDNINLLYKIVNTPLTFPEYVTPTPVTYSAASRSQSPQASGSLRGGRTAG
>AAN32906.1_239_316
IWHNASDEPDCPTTFNFDFEVVEDVGDMRKMILEEVYRFRQLVRPSRQHPTGAQAAGQAGAGQVPFLWKPRLDSSDPD
>AAN39295.1_1175_1184
HDGSGGNDEV
>AAN75153.1_1167_1182
HDGNGGNDEPIQNTYA
>AAN75188.1_2105_2192
GVCGKPGDPRPPPQADDPKSMKWLLDNRNDFGPNGWDKLLSPEVCKMVTVNGNHFTMMKPPVAKGVGQFIRESLLVLKELRPFTQRDT
>AAN75615.1_624_643
IACPVKQLAPLLKFKQSSVS
>AAN76353.1_223_314
CYKAPVDDVYTSCLLHPRLLALPKVYIAELGLDTLRDDARLMKGALDTAKVPVMYDAYPGYPHCLFMFPFKSLGEHQRPFLGGVAKAVRWMS
>AAN85729.1_326_336
TVLFFFFSFKI
>AAO32378.1_129_144
LACDPKDLTSLLEWKE
>AAO32380.1_480_573
DINFSTLRSMIPPFTPQLDSETDAGYFDDFTSEADMAKYADVFKRQDKLTAMVDDSAVSSKLVGFTFRHRNGKQGSSGILFNGSEHSDPFATFY
>AAO32457.1_486_579
DIDFDNLRNMSPPFIPQLDSETDAGYFDDFTNEADMAKYADVFKRQNKLSAMVDNSAVSSKLVGFTFRHRSGKQGSSGILYNGSEHSDPFATFY
>AAO32484.1_603_612
VRQPVVHRLH
>AAO32485.1_460_553
EVNFNTLRQSAPPFTPQLDSETDAGYFDDFTNEADMAKYADVFKRQNKLSSMVDDSAVDSKLVGFTFRHRNGQKGLSGILYNGSEHSDPFATFY
>AAO32486.1_480_573
SVDFNTLRDLSPPFIPQLDNETDAGYFDDFTNEADMAKYADVFKRQNKLSTMVNDADIDSKLVGFTFRHRYGKNGSSGVLYNGLEQSDPFSTFY
>AAO32560.1_176_191
MSCEPKDLTTLLEWKK
>AAO32561.1_484_577
EIHFDSLRSMSPPFIPQLDSETDAGYFDDFSNEADMAKYADVFKRQDRLTAMMDDSSADSKLVGFTYRHRKGKNGSSGVLYGGAEHADPFATFY
>AAO32601.1_474_520
EIDFNTLRTIHPPFIPQLDNEEDVGYFDDFTNEEHMARYVDVFKRQD
>AAO46014.1_318_360
PYHDPDDEPTAPPIPEEFFDFDKHKDTLSKEQLKQLIYQEIMR
>AAO52730.1_69_82
DQVTGNIRGSPNKI
>AAO61669.1_323_441
VWHDPADEPLCEVPFDFSFEEEDSVSGMRDLILEEVRSFRYLVRQQTMPPVRKDSHELPPAPPAPQHPGAGVGPAFHEKRTAKAIWRNILGLHWRNSWRGRNYHRIIFVESVTVIGKHR
>AAO63561.1_314_356
PYHDPEDEPTAPPIPEEFFDFDKHKDNLSKEQLKQLIYQEIMR
>AAO63588.1_381_409
SPNRIKALATSGRVTGSLNGVLIFNGNSA
>AAO72994.1_398_411
HVREAMGVLLSNQA
>AAP15044.1_389_409
GRITGSLNGSPNTLIFNGNSA
>AAP20604.1_970_1035
GINWDDIMQCKVPPPLIPTIKDRHDVSNFDVEFTTEAPKLTPVNSVLSLSMQEQFRGFTYVNDDHT
>AAP41920.1_438_486
KRINKLIVDFLKTNCKNITDAKPSTWGGDVGNDETKTSVFGEAEEVTNW
>AAP72037.1_1362_1372
EACVRCGASAT
>AAP86959.1_313_355
PYHDPDDEPTAPPIPEEFFDFDKHKENLSKEQLKQLIYQEIMR
>AAP93200.1_314_340
PYHDPEDEPTAPPIPEEFFDFDKHKDN
>AAP93639.1_887_914
LCVDLSHLSPLVRAAREARAQEKARKGQ
>AAQ01000.1_314_356
PYHDPEDEPTAPPIPEEFFDFDKHKDNLSKEQLKQLIYQEIMR
>AAQ54757.1_293_302
DVPGAQPVPV
>AAQ54908.1_313_355
PYHDPEDEPTANPIPEEFFDFDKNKDNLTKEQLKQLIYHEIMR
>AAQ84550.1_316_413
IWHDASDEPDCPTTFNFDFEVVEDVGDMRKMILDEVLRFRQLVRTAPASGNQAAAQQIQVPMPQAGGQWTAEDPRPQEYMGHANGLEQDLAAGMDIRR
>AAQ84896.1_1018_1086
DVNFDDVYHKRIPPPYFPVIGNATDTSNFDQEFTREQATLTPVHSQLSEADQKEFAGFSWIAPWAAAQT
>AAQ89572.1_664_687
KPENSLVWHKEVLNWINKFSGVSS
>AAQ89573.1_509_577
RAGKQSVGYINELLYSKEGVAAFSDITRGTSYHCDFAARGWPATKGWDAITGLGEPRDFSKLMKLLYAA
>AAR10769.1_387_406
GRVTGNLRGSPNRLAYNGVA
>AAR19207.1_493_515
EMKTKRVNMSKYLTQVWGWDDKK
>AAR21065.1_122_132
LSPLFFQYVLI
>AAR27329.1_159_183
PYHDPTDEPVAEEKFDWSFNDADLP
>AAR32704.2_2095_2109
EHVSIISDLIDRVMD
>AAR38852.1_369_393
SLRNKITGVPSGTKNYLAFNGNPSS
>AAR90248.1_1884_1988
DPSKIPEWLLPHFAASVQALSTYMPEAIDPKKVPQVMAIWCEDGVCNLPTDPRPDPFPYGHAQFLLDNRTDFGPNIWDKYLGNENFVTRHMPGNHFSMMHTPHVS
>AAR90249.1_2008_2126
LLGDGGLETLPKWLLPHFFSTVRELTSYSDHLGSLPSINTVNMPKTVAIWARDGIVHNEDDIKPEWDPKVRMPNSMDWLTHDRKDLGHNGWEKLVGEGNMKCLSTAGNHFTMMRDPIVS
>AAR90252.1_2382_2411
HDLNLRPGVEQWRLGVQPGYEFLFEILSKL
>AAR90254.1_2619_2644
DLTRDRGGDEAVRVVEKGVEFLKRFV
>AAR90256.1_2725_2864
ASLPKALVDFLDSIIEVRATNPAEIKDKRIGKNEHSTLGNQQLIRYKVSKLPGKKIPSAVLFLAREGLDKQKKIPRPEVSPEEQRTVDWFLNDRLGDESLGWEELLEDVTVIPAEGNHFSMMKRALVRQSIHQCFSEICY
>AAR90272.1_2107_2123
KGDHVSHFAIHLPPISC
>AAR92211.1_1747_1852
FIEALDRYVPEPFEHGMAPKTTIIWAADGVCKNPDDPRPEAQPDDPRGMNWLLNNREDFGPNGWDEFIGAENIGTMAIENANHFTMMREPIASALCAKIREAMGVN
>AAR96054.1_501_553
ASLQLFNRTLFGWDIAKGTTKIGPDYSTSGKAKATHTESSVPLPTATPSTSVH
>AAR96056.1_496_521
PGAAYRQLEFLLGRIDNLSSPGSYTA
>AAR97273.1_341_380
VLGKGTAGNLCKVIQDLSTKNVLTGVPSGTVNYLAFNGAT
>AAR99465.1_247_289
AWLAKKGNGRPVEGQIIHGTLRGTKSSLPTSSLCSLGTGTLLT
>AAS45667.1_394_422
IPNLVKDAKDSPNRVAYNGIQERKFKLPK
>AAS45674.1_394_422
IPNLVKDAKDSPNRVAYNGIQERKFKLPK
>AAS46755.1_640_658
KSCALSGLAPLLRFKTKQQ
>AAS48492.1_383_401
WADIEEFVHSQWENYKGNY
>AAS48892.1_2092_2106
RQMDKMGEHIRKAVL
>AAS56017.1_297_326
KFFRTTTVGEKVDILNFYLKITDDLARKGF
>AAS56320.1_324_370
ELKLDDGRINQITTDLKLLEFDENVELGHLSPDELSSVKKKLYPKSK
>AAS59253.1_317_373
GVIWEDVYYRKYRGPIIPPLRYPGDAQNFDLYPDEKEGREPYTEELAAKWDDCFKEF
>AAS80314.1_308_386
NGFKRLLGELIRWESQIRDSTARQPRRPIEEAPTRKLATSSFNNLGSGDQFNTPGGTQNINKGGNEVSGGNFYGSVQFG
>AAS89999.1_2094_2109
KEHVSIISDLIDRVMA
>AAS90006.1_204_314
EENAELTVNSRAAMQVFFDCYKAPVDDVYTSCILHPKLHALPKVYIAELGLDTLRDDARLMKGALDTAKVPVMYDAYPGYPHCSFMFPFKSLGEHQKAFLEGVAKAVRWMS
>AAS90022.1_2095_2109
EHVSIISDLIDRVMD
>AAS90047.1_2086_2100
EHVYKISDLIDRVMA
>AAS90054.1_200_314
YTAYEENAELTVNSRAAMQVFFDCYNAPVDDVYTSCLLHPRLLALPKVYIAELGLDTLRDDARLMKGALDTAKVPVMYDAYPGYPHCSFMFPFQSLGEHQKAFLEAVAKAVRWMS
>AAS90075.1_191_314
AVPEHLKEQYTAYEENAELTVNSRAAMQVFFDCYKAPVDDVYTSCLLHPRLLALPKVYIAELGLDTLRDDARLMKGALDTAKVPVMYDAYPGYPHCSFMFPFKSLGEHQRTFFGGVAKAVRWMS
>AAS92535.1_626_644
LACSVQDLAPLLRFKQDTL
>AAT09016.1_129_142
DPEENAGYMTEYVA
>AAT09329.1_375_398
AISSISSAPSGTTSKLLYNGINAQ
>AAT40116.1_564_637
GVVWDQLRKIRAPFEPRLTSNIDVSYFPIDEIPQEDTSAIHRAQARAMPDEQNAEMSLPFIGYTYKAFNAFQAS
>AAT65816.2_375_398
AISSISSAPSDTTSKLLYNGINAK
>AAT84253.1_263_285
KELPVSKWPLLCEAWLRQNKWIE
>AAT92874.1_471_564
EINFETLRTSSPPFIPQLDDETDAGYFDDFTNEEDMAKYADVFKRQNKLSAMVDDSAVDSKLVGFTFRHRDGKQGSSGILYNGSEHSDPFSTFY
>AAT93089.1_290_337
VSMAKEIPEFMHTGDGLRGSIKKSISTKPEAMSKETLERLRYLFPNYW
>AAT93238.1_637_655
EFLSMACSPEQLKVSLKWH
>AAU09739.1_796_818
ANVIVFDKLLDWAKRAFDGQFVK
>AAU10633.1_1937_2073
PHSTAGTSVKAPEWLLAHFLAFIDALDAYVAVPWDSGLVGLASPLPAPPQTYMLWAEDGVCKDSDSARPEYRDDDPREMRWLLENRTNFGPNGWEALLGGKEGLFMDRIAEANHFSMLKRGRNAEYVSAFLARALDN
>AAU11090.1_257_372
KGDHNHTIGDPEVWRHVFEFVSCSDMTVPENPLVSTLSVPDDLPACTQHVPENPLVSTLSVPEDLPACTQHVPENPLVSTLSVPEDLPACTQHVPENPPVSAQMGLAGKTVVAFDE
>AAU11317.1_316_416
IWHDASDEPSCPTTFDFQFEVVEEIPEMKKMILDEVSRFRQMVRVQPGAGAGANQAPQVPIPNNYDRAGYEDPRPQEAFNQGGWNGSDLERDLQGLDGRMR
>AAV28745.1_501_647
ALLNMKGHPENTKSGSATLGRSIMYYSQDPYSSELNPQTIIDPKSHYSTRTTRLLSTLPMMNDESLPESLRCSMARLTKCRITRIVLLFIKIMSIQPSVTGVDLPPAVATTIIAVAVIESAGGHQKSTIWSLFSLIVHCMLLICFAR
>AAV28761.1_624_643
IACPVKHLAQLLKFKQSSVS
>AAV28796.1_627_645
LACSVQDLAPLLRFKQDTL
>AAV64029.1_378_394
MQDCFGKIWPLSQEQKS
>AAV80434.1_280_407
GESATEHNLLPEIKAYMAKARLRRGIELVKLTNRIEALKMQEDDPENSDMQTDTAAPLQKAAAAAAAQDDGASGSVGAESGPTDKTKQTIQKVKGAIFREVVMAKVREMRQQEEVRKEVEEASKQGSP
>AAV84606.1_83_94
TAEPLSTLAPLV
>AAV84607.1_200_315
DRIMEKKMTTPTEVLCRGFPNEFAIYLNYTRSLRFDDKPDYSYLRKIFRDLFVREGFQYDYVFDWTVYKYQKNAQAIAQAANQGQGDEDEQGRGRHVTTTAAANAGTAAGTKRGPV
>AAV84612.1_91_145
EVTWDRLQKKDIDAPYVPPVRAGVGDASQFDKYPEETEAYGQAGDDPHGHLFPDF
>AAV97788.1_371_390
VIRNVPAGTVNFLAYNGNGA
>AAV97932.1_709_736
GYRFVRLMDAKGKESEGAILVKVMKKVY
>AAV98453.1_500_644
MVLLNMKGHPENTKSRSATLGRSKMYYSQNPYSLESNPQSILDSKSSARTTRLLSALPMMNDESLPESLRCMTRLTKCQITRIVLLFIKIISIQRSITGVDLPPAVAAIMIALAVTESAGGYQESGIWSLFSLVVHCMLLICFAR
>AAW02844.1_452_501
IMFAEVNRYICEFLREVQPEIMGKEGVHVESKVGEIRASTTGEVEDITHW
>AAW21809.2_386_405
GQVKGNIRGSPNKIAYNGAA
>AAW28083.1_624_657
EILQISEDDTQDEFMQQNQTQTQEEEEDDEVILS
>AAW65381.1_347_382
GSAGAMCGRIQTLSTKNVLTSIPSGTVNYLAFNGAT
>AAW69325.1_406_503
LVFNHLEASRRCFDAWAGFIGKVIDGAEGDSGVEGKGNSVESSFTTVRAKTLEEVPIPTGELRKWSEEEVRERLVRRCQQLLPAIKGDDSGTLATPKL
>AAW69341.1_320_346
LAFAGCVDKAKDLFDMCVDRISKSFGN
>AAW71477.1_313_355
PYHDPDDEPTAPPIPEEFFDFDKHKDTLSKEQLKQLIYQEIMR
>AAW88303.1_379_395
YLDDLTAFCEQVWAGRK
>AAX54901.1_386_405
GQVKGNICGSPNKIAYNGAA
>AAX54902.1_386_405
GQVTGNIRGSPNRIAYNGTA
>AAX54903.1_390_411
TGKLNPSDIKGSPNRIAYNGTA
>AAX73416.1_313_355
PYHDPDDEPTAPPIPEEFFDFDKHKDTLSKEQLKQLIYQEIMR
>AAY19279.1_405_441
IHNCKQFITNTMYHNGLRSDSAELIAQLFALRDDTID
>AAY82585.1_182_207
TELLGTPPDDVINTIASENTLRFVKS
>AAY87460.1_438_532
KNTLSDIDSDTPNVLAWNGAGCSDYKKIVEAGAYDAKRTSSKSENIHTKIQHEFEIVSGEITKSAKTFGSKAEKFAKKIQHIVDAEVEDFLSHME
>AAY89655.1_358_405
AYHDPEDEPTAPPLDEDFFAFDRQKDEISKEELKRLLFEEINSFHFTT
>AAY98511.1_316_414
IWHDASDEPNCPTTFDFGFEVVEEVPEMRQMILQEVRQFRQSVRAPQQQQYSQGHQQGQQVPIPDGYDRTHEDPRPQEMGSTDPYGLERELHDGLDAMR
>AAZ07867.1_138_165
PYHDPTDEPVAAEVFDWSFNDADLPVDT
>AAZ22465.1_231_369
QHLKNFDEFEKDPFAFIYRKYVVPRLSCGYNDEEDIHVSLQHTRQYIWQDLPDIYDVFHLCKIMVDTLLKVSNAKERSMENFINEVDSAWNKDSSMDSCFLYQNKIDLFWEQWSVNTETVPANFQLKNFEKPCLIQDGK
>AAZ22521.1_1083_1178
TFNIPLVGPKGEDGGVLHLEFEFEPRYTTNVVKREAGLGNFATKGLGTGIKAGSTVFALGTNVVSTGLGTIDKVKARVFGGKKSTTTGDKKSEEKQ
>AAZ23793.1_684_710
RFVHLLDAKGMESDGAVLVKISKKLRL
>AAZ23794.1_684_710
RFVHLLDAKGMESDGAVLVKISKKLRL
>AAZ23796.1_684_710
RFVHLLDAKGMESDGAVLVKISKKLRL
>AAZ23797.1_684_710
RFVHLLDAKGMESDGAVLVKISRKLRL
>AAZ23798.1_684_710
RFVHLLDAKGMESDGAVLVKISKKLRL
>AAZ23799.1_685_711
RFVHLLDAKGMESDGAVLVKISKKLRL
>AAZ23800.1_685_711
RFVHLLDAKGMESDGAVLVKISKKLRL
>AAZ23801.1_685_711
RFVHLLDAKGMESDGAVLVKISKKLRL
>AAZ23802.1_685_711
RFVHLLDAKGMESDGAVLVKISKKLRL
>AAZ23803.1_686_712
RFVHLLDAKGMESDGAVLVKISKKLRL
>AAZ23804.1_680_706
RFVHLLDAKGMESDGAVLVKISKKLRL
>AAZ23805.1_685_711
RFVHLLDAKGMESDGAVLVKISKKLRL
>AAZ85120.1_385_488
TEITGSVPAFHFIRDLFNGKEVSQGCDFKTEDTLFFNPSVLGGNANEIIDAILGIFGQRIGPEGRILAAKKTVVKGSKSGSSLKSHSHSQTHKHRKDVSTISNA
>ABA02071.1_320_394
DLRNPSTKLPDSRHQTGQVRDLPPLFDFNRHELSIAPQLNHQLVPPHVRPTLAAQGLDIDHFTPMRKEDMLARLD
>ABA42918.1_263_274
RVLSFLGDQTNV
>ABB73029.1_502_565
VAQGKSPLGFLNPFLYANPGAFNDITSGSNPGCNTNGFKAAKGWDPVTGLGTPNFAALKAAAGV
>ABB77843.1_309_377
AYHDPDDEPNATPIHESFFDFDKYKDQLTKEQLKRKFFFHIIKRKKERLTQNIYINMYITEMLYEEITQ
>ABB77845.1_81_90
PATLEDFTEV
>ABC87323.1_417_438
IAGAFVTPDFMTEPQMMKKLPL
>ABC94605.1_404_461
LLEFEIINEYCLDFLKKNLPEMFSDDVELFEDWASYVQDVDNGGNSVFGEAEKNITNW
>ABD38557.1_368_401
GPQLCDTIKQMAIDVIQNPGSSTTSKLINNGSGM
>ABD47522.2_2044_2180
EPLPKGLHAWFASIGLLGDGDATKVPSWLLSHFAASVTALSNYTAVPIPADKCPKITLIWCEDGVCHLPTDPRPEPYPEGHALFLLDNRSDFGPNRWDEYLDAKKMTIRHMPGNHFSMMHGEMAKQLGALMREGLGL
>ABD59786.1_275_408
GATASDHNLLPEIRAYVAKARLKRGIELVKLANRIEALKMQEDEEEDAPGQADMPANAREAAGEAVAAHHPDKVPAAKEETPDAGTGKGPGRLSRIAKGAIFREVVLAKVREMKEAEARAEFEKKATESGTKKA
>ABD59787.1_286_394
DLGRPGEGEEDLLPTVKKNFNARRTLHAAIDTIRAINQLRAGGGAAMMDGLRSNEPRRGAPPANIPQPAEDEDPMEIDSRGNGHGQTEEMIKEQERRIRETQQGLWSKR
>ABD67163.1_316_418
IWHDASDEPDCPTTFNFDFEVVEDVGQMRGMILDEVMRFRQTVRTVPGQGGPAGLQNQQGVPVPLPQGNGQWTAEDPRPQEYQGHGNTGLEQDLQGGLDASRR
>ABD96101.1_369_389
DVLTDIPDGTVNKLAFNGASQ
>ABE98161.1_298_308
ISIDFFEKYSK
>ABE98162.1_386_398
ADLTAFVEQVWQK
>ABE98163.1_379_395
YLDDLTAFCEQVWAGGK
>ABE98164.1_367_377
ADLFLFLDKLG
>ABE98165.1_305_315
ELISDWFSEYP
>ABE98166.1_305_315
ELITDWFSEYP
>ABE98167.2_305_315
ELISDWFSEYP
>ABF72192.1_388_407
SDVVKDPKGSPNKLAYNGNA
>ABG67897.1_471_558
YYFYQDNTTTPVTNVNLAREFQEHMRRYITGGKNLRKFTNLIDFPTYGHDESIFNVTLDGWKKEKDPWEVDRRCQVLHDIFADPNNGA
>ABG89386.1_446_500
EVTWDRLARKDIDAPYTPPVKAGAGDASQFDRYPEDPERYGTNGHDEYGHLFTDF
>ABG91136.3_2133_2144
EELAALIREGLE
>ABH07518.1_434_532
GALSDLPRDTPNLLAWNGGGCSNYSAIIEAGGYKVVRKSQSSKIEIPTSFSDVEEELKSISKKVHEGASSFADRAKKFTEKIHKLVDEELKEFIEELGA
>ABH09725.1_858_879
CEMSLCMGFGLLGSEMLYNEID
>ABI63599.1_282_349
LNWFGITGGGPTTTTTTTGPTQPPTTTTPGGPLQTQWGQCGGIGWTGPTACQPPFTCQYTNDWYSQCR
>ABI84117.1_438_538
GTLSDIPSDTPNLLAWNGAGCSNYSQIIEAGSYTAKPKANKAKLPATIEELEEAIEGDFEVVSGKIVKGAKTFGSKAEKFAKKIHDLVEEEIEEFISELSE
>ABK27194.1_369_389
AISNVPGGTLNLLGFNGNPSG
>ABK27198.1_369_389
AISNVPGGTLNLLGFNGNPSG
>ABK54363.1_386_405
GQVKGNIRGSPNKIAYNGTA
>ABK64119.1_414_433
ATVQQNVAGTTDLIANNANL
>ABK90836.1_124_134
ASIAKPNIGCQ
>ABK90837.1_125_134
SIAKTNIGCQ
>ABK90842.1_551_648
PLVKPSTIAEEDEEAAEAGGELDQNLGILNPELEDEGGFVDREVGEWVIDMLDRKRRGVLGESQKPAGHAAPLDSSGGFGSMGGKKDGEGVKPVAVDA
>ABK90843.1_595_696
PLVKPSTITEEDEEAAEAGGELDQNLGILNPELEDEGGFVDREVGEWVIEMLDRKRRGVLGESQKPAGHAAPLDSSEGFGSSMGGGGKKEDGEGVKPVAVDA
>ABK90844.1_544_645
PLVKPSTITEEDEEAAEAGGELDQNLGILNPELEDEGGFVDREVGEWVIEMLDRKRRGVLGESQKPAGHAAPLDSSEGFGSSMGGGGKKEDGEGVKPVAVDA
>ABK91800.1_97_208
GTVGALSDVPSNTANVLAWNGGGSSNYTDIVEKGGYTVKKAAAKEEQESEFRITIPSLSELEDDFEKAKESAGRKAHHVGGKLQHLEAEIEDFIAEEMESMFEKVKERIASH
>ABK96984.1_367_387
GDLSGIPFGTVNLLAYNNYQG
>ABL74282.1_390_409
GQVTGNIRGSPNKIAYNGTL
>ABL74283.1_389_409
IGQVTGSIRGSPNKIAYNGSA
>ABL74284.1_353_373
IDQVKGNIRGSPNKIAHNGNA
>ABL74285.1_387_409
TDQIGSSPSLNNSPNRIAYNGDA
>ABL74286.1_384_404
TGQVKGNIRSSPNKIAYNGNA
>ABL98208.2_368_386
KNALSGIPSGTVNFLANNA
>ABM54149.1_317_417
IWHDASDEPSCPTTFDFQFEVVEEIPEMKKMILDEVSRFRQMVRVQPGAGAGAAQAPQVPIPNNYDRTGYEEPRPQEAFNQGGWNGSDLERDLQGLDGRMR
>ABM69252.1_1732_1755
EIREQLFSSDDVDTNSVSSSQERK
>ABM91764.1_348_379
NLCQTIQTLSTKNVLTGVPSGTVNYLAFNGAT
>ABN04079.1_369_391
RNLLSGIPSGTINAIAFNGNPSG
>ABN54705.1_235_278
PYHDPEDEPTANERFDWSFNDADLPTDQWKVMMYCRDLNRIPAA
>ABN54815.1_504_559
EVTWDRLARKDIDAPYTPPVKAGAGDASQFDRYPEDPEKYGVVTAPDEYGHMFTEF
>ABO46009.1_301_357
PYHDPTDEPVAEEKLDWSFNDADLPVDTWKIMMYSEILDYHNVEAGVTNMEEPFNGQ
>ABP82774.1_394_415
TGQGTDLKSGSPNRIVYNNSGR
>ABQ51089.1_369_390
DVLTGIPSGTANLLAYNGAGEE
>ABQ59329.1_297_388
GALTDVPSNTANILAWNGGGESNYSAIVEKGGYKAAVRPTMLEEIESEAKVASKKVYSEGDELAKKVAELTEKIEDLISGDLKDMFRDLKRE
>ABR20899.1_371_390
VIRNVPAGTVNFLAYNGNGA
>ABR67244.1_236_251
TLILDVLGTPTMEDYY
>ABS83384.1_274_343
ISIINCSKFTVSFESYENTDDDKVPISWLLTPPSFSCKESPLTPSTSKTKNMLPGLYNLPITPISPKRFS
>ABS85549.1_1641_1780
TIEPLPAGLHAWFANIGLLGDGDEKKIPGWLLPHFAASVTALSNYTAEPIPKDKCPNVMAIWCEDGVCHLPSDPRPDPYPTGHALFLLDNRSDFGPNRWDEYLDVNKMTMRHMPGNHFSMMHGDLVSDIYYIPPFSVTKY
>ABU41925.1_131_186
LPEDLEAEMKLLPVKLQETYPRTTDLDDQPIWESDPFTLHGNPVFSEEFKEPSDLA
>ABU50382.1_322_337
MSTLPVMESPPPSQVV
>ABV46589.1_403_429
QIGGNLRDAPNRILSNDYCAKGYQCLY
>ABV46590.1_439_465
GNAIKAGGNVPQNGQILLNSGFPGNPN
>ABV53957.1_222_317
FPGKYTGVVNGDDWVPSLPSQPIYRHPSGMVWINPANSTSWKYYPGQENPDGPDSRVIQMFYPGTLQFNWGDHQGIYMHSSMGTTQGPCPAQVGGF
>ABV69055.1_235_366
DRIMEKKMTTPTGLLCRGFPNEFGIFLNYTRALRFDDKPDYSYLRKLFRDLFVREGYQYDYVFDWSVQRGQMEEQGQSSSSKVAGRRKVVQEEDHRGTDRMLRSHTRQQQQQAGVVPGAVGQQRRGRDGDMW
>ABW72073.1_626_748
WQCLSCGWEDGKEPNREYLKKWYTGTAHEIFDFKNTEIEGSNFIQQLLPRFSLKFQKLKSLSGEFRTILFFPYGEFDIGSHKDNNALYKATIEAFEKAIQLLTMYVIISIISILDRTISHPIW
>ABW75775.1_301_358
PYHDPSDEPVAEEKFDWSFNDADLPVDTWKIMMYSEILDYHNVEAGVAAMEGQDFNGQ
>ABW86845.1_393_415
TTGQGTDLKSGSPNRIVYNNSGR
>ABX79998.1_369_390
DVLTDIPAGTVNYLAFNGNPQG
>ABX79999.1_368_389
ADVLSGIPDGTVNRLAFNGASN
>ABY61081.1_320_334
RDLEAWIEGFASGGQ
>ABY71274.1_426_494
GALTDVPEDTPNLLAWNGGGSSNYTDIVSKGGYKVATFENKVEGIMSKAEKLREELHAIYSEIKDAVTA
>ABY83137.1_437_491
EVTWDRLQKKDIDAPYVPPVRAGVGDASQFDKYPEETEAYGQAGDDPHGHLFPDF
>ABZ81841.1_370_387
VLTGVPASTVNFLAYNSV
>ACA63809.1_436_517
AISDLSKDTPNLLAWNGGGCSNYSSIIDHGSYKAGAGQKSPAGLVDLEKAVEDRFESVSKMINEKLDALVGKVETLVHELEH
>ACB12685.1_323_426
VWHDPADEPLCEVPFDFSFEEEDSVSGMRDLILEEVRSFRYLVRQHSMPPVRRDSHDLPPAPPAPQHPGAGVGPAFHEKANCEGDMEEHPGSALEKQLERQKLS
>ACB30118.1_374_394
NAISNIPSGTVNYLAYNGNGQ
>ACB30123.1_381_401
NGTATSVKQGTVNLVAYNGNK
>ACB30128.1_434_531
STEGVLSDIPSDTPNKLAWNGGGCNNYSKIVAAGGYKAKSEASELKKIEKVAMDEAKEISGKVVKGVKHLGEKTEKFVEKVHSVVDKEIEHFISEISS
>ACB30129.1_351_395
QKIDGLCEYIVQNGVKDAIKGVPSETVNVIINNGEGGGNSTRRHW
>ACB30130.1_413_434
KVAGDTRGSPNLIGNNNNSYQK
>ACB30133.1_413_434
KVAGDTRGSPNLIGNNNNPYQK
>ACB30135.1_1304_1421
GQKAAPIAIPRLSARDSSPSKRVNLFSAPRPLPEPPTVAPKSANNTARTGISPHKPVSGASRRTSGATAATAASISRRTSAGGSISSISSLPRAAGRTASGKQDLAAAGASAAMSRRA
>ACB38299.1_734_757
RRISLAAQPPTAHIPSPPAHSTNF
>ACB38300.1_655_678
RRISPAAQSPTAHIPFPPANSTSS
>ACB56624.1_371_388
VIRNVPAGTVNFLAYNGA
>ACB71392.1_313_355
PYHDPEDEPTAPPIPEEFFDFDKHKDNLSKEQLEQLISQEIMR
>ACB71393.1_587_676
AIDWRKLLQRKYEPTFKPYVVTDALDTAHFDVDFTSQLPQDSYAGDSMLSQTMQDQFTGFSYNRPIAGLGDAGGSLKDPSFADSLQDNRR
>ACB98639.1_167_178
AVTYAGGSAGYI
>ACB98640.1_167_178
AVTYAGGSAGYI
>ACC54622.1_313_355
PYHDPEDEPTAPPIPEAFFDFDKHKDNLSKGQLKQLIYDEIMR
>ACC69196.1_287_397
ELGKNNADGEEDLLPTVKKNFNARRTLHAAIDTIRAINQLRAGGAAGMMDGQRSAEPRRGAPHARIPQPAEEPDDSMEIDSRGNGHGQTEEMIQEQERRIRETQQGLWGKR
>ACC86141.1_570_656
SLGNPETITEEAEAESEATENDLADAAARQLNISSEGAGDEEGRGLGQDVLERKRQGLQPATAEKPALHAPPMDSVSPAGSPMAAET
>ACD88751.1_316_413
IWHDASDEPDCPTTFNFDFEVVEDVGEMRKMILDEVLRFRQLVRTVPASGNQGTAQQMQVPMPSAGGQWTAEDPRPQEYMGHPNGLEQDLQAGMDIRR
>ACF61084.1_313_355
PYHDPDDEPTAPPIPEEFFDFDKHKDNLSKEQLKQLIYEEIKR
>ACH72076.2_1742_1882
IIEPPPSSLHRWFGSIGLLGEGDGALDKLPPWLLPHFAASVTALSTYETKKIPPGKTPPKVFAIWCEDGVCKYPEDPRPDPYPYGHAQWLLENRTDFGPNLWDEYLEKDNIQCRSMAGNHFSMMRAPLVDNLSKFLREALN
>ACH72902.1_285_313
SWLFPSPVLKEHQRQFFGNLIRGIQWLYK
>ACH72912.1_2080_2199
MEKLPTSFYEYSNNIGLFANQPGSNTDGAAQPPPYLIPHFQATVDVMLDYRVAPLKTPRMPKVGIIWAATTVMEEANAPKMKGMHFMVQKRTDFGPDGWDTVLPGAEFDIVRAEGANHLL
>ACH87405.1_369_387
NALTGVPASTVNFLAYNGA
>ACJ04075.1_419_449
FITNTMYHNGLRSDSAEIIAQLFALRDDTID
>ACJ06662.1_362_460
YYFYQDNTTTPVTNFNLAREFQEHVRRYITGRKNLRKFPSLIDFPTYGHGESIFNITLDGWKKEKDPWETNRRCQILHDIFADPKNGLNSLNIKPTVVA
>ACJ11222.1_272_287
GALTDVPSNTANILAW
>ACJ11223.1_272_287
GALTDVPSNTAHILAW
>ACJ11224.1_272_287
GALTDVPSNTANILAW
>ACJ13034.1_2020_2136
LAFIDSLDAYKAVPLPFNDSKWAKKMPKTYLIWAKDGVCGKPGDPRPEPAEDGSEDPREMQWLLNDRTDLGPNKWDTLVGPQNIGGIHVMEEANHFTMTTGQKAKELSQFMATAMSS
>ACJ13035.1_1994_2109
FNSIGLFGDGKRAPPDWLLPHFLAFIDSLDAYKAVPLPFNDSKWAKKMPKTYLIWAKDGVCGKPGDPRPEPAEDGSEDPREMQWLLNDRTDLGPNKWDTLVGPQNIGGIHVMEDAN
>ACJ13039.1_2059_2142
AKDGVCGKPGDPRPEPAEDGSEDPREMQWLLNDRTDLGPNKWDTLVGPQNIGGIHVMEDANHFTMTTGQKAKELSQFMATAMSS
>ACJ13040.1_380_389
YPNSLPVSYE
>ACJ13041.1_380_399
YPNSLPVSYEWLEQVLASPS
>ACJ13042.1_380_399
YPNSLPVSYEWLEQVLASPS
>ACK77798.1_462_506
ILSFLKQVLPDIMSKDGAAPEEAGVGKLTKSSTFGEAEVEDITEW
>ACL13725.1_95_130
WLLYDSIYTERYMNLPKDNAEGYSEHSVIKKVSNFK
>ACL37323.1_419_449
FITNTMYHNGLRSDSAELIAQLFALRDDTID
>ACL37327.1_394_424
IPNLVKDAKDSPNRVVYNGIQERKFTLPKYF
>ACL98078.1_53_69
HHQLSLTLEILGTPSLD
>ACM42424.1_433_535
GTLTDMPKDTPNLLAWNGGGCNNYTAIVEAGGYKADRKTTTDKIDIGTSVSELEKLIEHDFEVVSGKVVKGVSSFAGKAEEFSKKIHELVDEELKEFLEDITA
>ACN30265.1_372_388
NNQVAGTVNLLAFNGAT
>ACN30270.1_404_512
KTGARVKGNPPRIETTRVIANNGHAETNSGPINQPGNQQPGTGRPGNAQPGTGNERPRTGRPGNVQPGTGNERPRTGRPGNAQPGTGNERPRTGRPGNVQPGTGNGGNG
>ACN56446.1_316_406
IWHDASDEPDCPTTFNFDFEVVEDVGEMRKMILDEVLRFRQLVRTAPASGNQAAAQQIQVPMPSAGGQWTAEDPRPQEYMGHPNGLEETRR
>ACQ65797.1_670_733
PMHTFKLAATLQHTLPHNPHPLLLRVDKKAGHGAGKPLQLKIREQADKWGFVAQSFQLVWRDGV
>ACR25273.1_365_386
LSLKGVLSGIPSGTLNDLAHHA
>ACR78139.1_362_388
LLLVWEGQGMRKEAEVAVSDAWETVGA
>ACR82519.1_329_458
DAFLQAAKRTPVNLEQWAVSMMERHNRRSHLAPQLSPATQAMLRGEDVPGHATGLTPREQTPTSGEIPISSGSNGDASRPFPARTSSANYVQPQMSLPIRQAPGTQRSRPDTAGSDRSDPYRRTATGPVQ
>ACS66684.1_351_386
GRASASGLCSYIVSTGLTGRITSVPSGTPNVLAHLV
>ACS88344.1_295_313
REPGTAKLLVEATDKFADL
>ACS91347.1_806_833
TAEPLATLAPLVKAARLARIEERKNKGN
>ACS94982.1_367_430
RSSVARLPSPPRPSAARLRSSPRRSSTLSMLRSRISSPTWSKFLIIHEYPIILNENTVNLDLNM
>ACT66127.1_436_510
QGVLTDIPNDTPNKLAWNGGGCSNYSKIVAAGSWIGKPRTSEPKPVGNAVKEEMKVLSNKVLQGVKDLGDKTEKG
>ACT66128.1_436_510
QGVLTDIPNDTPNKLAWNGGGCSNYSKIVAAGGYIGKPKTSEPKTVGNAVQEEMKVLSNKVSQGVKDLGDKTEKG
>ACT66129.1_435_509
QGVLTDIPNDTPNKLAWNGGGCSNYSKIVAAGGYIGKPKTSEPKTVGNAVQEEMKVLSNKVSQGVKDLGDKTEKG
>ACT66130.1_436_510
QGVLTDIPNDTPNKLAWNGGGCSNYSKIVAAGGYIGVPRTSEPKPVGNAVKEEMKVLSHKVSQGVKDLGDKTEKG
>ACT66131.1_436_510
QGVLTDIPNDTPNKLAWNGGGCSNYSKIVAAGGYIGKPKTSEPKPVGNAVQEEMKVLSNKVSQGVKDLGDKTEKG
>ACT66132.1_434_508
QDVLSDIPKDTPNKLAWNGGGCSNYSKIVAAGGWTGEPKASELQPVENSVKKEMKILTHKVSHGVKDLGDKTEKG
>ACT66133.1_436_510
QGVLTDIPNDTPNKLAWNGGGCSNYSKIVAAGGYIGVPRTSEPKPVGNAVKEEMKVLSHKVSQGVKDLGDKTEKG
>ACT66134.1_367_377
ALTGVPAGTVN
>ACT66135.1_367_377
ALTGVPAGTVN
>ACT66136.1_367_377
VLKGVPSGTVN
>ACT66137.1_367_377
ALTGVPSGTVN
>ACT66138.1_367_377
VIRNVPSGTVN
>ACT66701.1_301_371
PYHDPTDEPEAAEKFDWSFNDADLPVDTWKVMMYSEILDFHQVGDSRLSSGVPEGALAGPEDQTAPVAATA
>ACV71832.1_371_390
ALTGVPSGTVNYLAYNGNGA
>ACV71833.1_371_390
VLTGVPSGTVNYLAYNGNGA
>ACV71834.1_371_390
ALTGVPSGTVNYLAYNGNGA
>ACV71835.1_371_390
ALTGVPSGTVNYLAYNGNGA
>ACV71836.1_371_390
ALTGVPSGTVNYLAYNGNGA
>ACV71840.1_371_390
ALTGVPSGTVNYLAYNGNGA
>ACV71842.1_371_390
ALTGVPSGTVNYLAYNGNGA
>ACV71843.1_371_390
VLKGVPSGTVNYLAYNGNGA
>ACV71844.1_371_390
VLKGVPSGTVNYLAYNGNGA
>ACV71845.1_371_390
VLKGVPSGTVNYLAYNGNGA
>ACV71846.1_371_390
VLSGVPSGTVNLLAYNGNGA
>ACV71847.1_371_390
VLSGVPSGTVNLLAYNGNGA
>ACV71854.1_371_390
ALTGVPSGTVNYLAYNGNGA
>ACV71862.1_370_390
NVIRNVPAGTVNYLAYNGNGA
>ACW19936.1_161_264
GSEAWQAMGDEVHARLHKNYPVWARGYPRTIPPSAPVKDLEALRGKPLDWTVGAATPTESFFDNIVTATKAGVNIGLLPGMHFPYVSHPDVFAKYVVETTQKYL
>ACX47962.1_385_403
GVISDVKGSPNKLAYNGAA
>ACX53639.1_402_419
VATEDQVDLVQWASTLTL
>ACY24883.1_438_532
KNTLSDIDSDTPNVLAWNGAGCSDYKKIVEAGAYDAKRTSSKSENIHTKIQHEFEIVSGEITKSAKTFGSKAEKFAKKIQHIVDAEVEDFLSHME
>ACY56338.1_410_464
EVTWDRLARKDIDAPYVPPVRGGQGDASQYDRYPEDTEAYGSMGDDPHGHLFPDF
>ACY68653.1_114_135
PASIRDLPSFQVLNLFRTPRLY
>ACY68661.1_87_144
DGEALKLMMSLTQLAQFLDKSSLSELQDMQLLDVAASRARDAFIGFLELWKAGFPGAG
>ACY68680.1_174_207
GIVDSLVKASPEVLFLAFGRRSILSSATMWQSIL
>ACY73851.1_310_352
PYHDPDDEPTADPIPEEFFDFDENKDNLTKEQLKLLIYQEIMR
>ACZ28128.1_343_379
KGTAGNPCQTIWTLSTKNVLTGVPSGTVNYLAFNGGI
>ACZ80638.1_609_625
GEDGEWDEPEDDEIIDE
>ACZ80664.1_517_554
RACPVKSLAPLLRFKQSPSHHNWLVMQHRYAPVASQQS
>ACZ81446.1_1376_1418
LPRSASMNGGGARGSMISAAEAQRKMGMAMASANQGMGGFMGT
>ACZ81455.1_539_564
VGLKGLVSRALPVILLHQPRPLIADR
>ACZ81460.1_627_645
SACSVRELAPLLQFKQTPL
>ACZ81476.1_163_223
ESGSEAMCLSPRILSGHILFLAISHFVVRGLLCSTAETKSGWCIGILIVILIILLMLVIIT
>ADA60180.1_333_382
AYHDPDDEPVAPPLDPEFFEFDLHKDDISREQLKELLYEEIMTFQPTINL
>ADA83397.1_283_314
EPNGVKEKFIDECISWVQAHLPRPGDAPMSKL
>ADB92602.1_409_454
DALDKIPEDTPNLLINNGSGEKDFKQKLHDAVDSVDGVLKEFFGDI
>ADB93873.1_316_417
IWHDASDEPSCPTTFDFHFEVVEDIAEMKKMILAEVNRFRQLVRVQPGGGQGGAGQAGQAVPIPNNYDRAGYEDPRPQEAMWQGSELERDLQGLDARGQQMR
>ADC54228.1_312_354
PYHDPDDEPTADPIPEEFFDFDKNKDNLTKEQLKLLIYQEIMR
>ADD16959.1_431_451
NNSWATKAIAEFFTKFDELVV
>ADD17355.1_301_355
PYHDPXDEPIAEEKFDWSFNDADLPVDTWKIMMYSEILDYHNVDAAAQEQENNGS
>ADD51841.1_418_455
GTEGALTDIPPETPNILAWNGGGSSNYTDIIAKGGYKA
>ADD62790.1_198_234
PPDDVIQTICSENTLRFVQSLPKRERQPLSNKFKNAE
>ADD71498.1_404_514
TFNPVLSDASKALVSNWNPTAAVMAILPNWMSAFIPASFIEKNMPVSVSVESFYNEDGTLDVTQFGGITPAQLKQALIDLGERGKLSALPENTVNILIFNNATDAKGHPWY
>ADE09297.1_404_514
TFNPVLSDASKALVSNWNPTAAVMAILPNWMSAFIPASFIEKNMPVSVSVESFYNEDGTLDVTQFGGITPAQLKQALIDLGERGKLSALPENTVNILIFNNATDAKGHPWY
>ADE09298.1_418_455
GTEGALTDIPPETPNILAWNGGGSSNYTDIIAKGGYKA
>ADE10083.1_309_325
QKLLLNFVDQCYARQTS
>ADE74975.1_385_403
GALSGVSGSPNALAYNGAE
>ADI24940.1_236_262
EMLPVMQFFARRLRSRQGVPEGSVEIS
>ADK37839.1_357_375
NLIKDVGSGSPNLLINNNV
>ADK37841.1_334_354
NIISNPGNGTPNLNAFNGNAK
>ADK74313.2_371_390
VITGMPSGTVNYLAYNGNGS
>ADL57241.1_361_408
AYHDPEDEPVAPPLDEDFFAFDRQKDEISKEELKQLLFDEIASFHSTA
>ADM18826.1_195_206
CEDFDCGSKPYM
>ADM18828.1_195_206
CEDFDCGSKPYM
>ADM79462.1_2432_2462
DIFLKPGKKGWESGVLRGYEFLFKALGKTAT
>ADN06229.1_312_327
GEAAGRLAGCIERAIG
>ADN97075.1_426_494
GALTDVPEDTPNLLAWNGGGSSNYTGIVSKGGYKVATFENKVEGIMSKAEKLREELHAIFSEIKDAVTA
>ADO17673.1_649_671
LACPVRDLAPLLEFKQGSVSFAE
>ADP21191.1_355_463
YQNWCDAGISSLEFAEDASNGHLTEAIMGAPAALTWIIDRFDGKQTVSGCQHIQRFSNLEYPNIPSSIANYFKAAMDVVLLLGLGPDVQKDQVNPEGIKKLGSIEMRWL
>ADQ64418.1_301_368
PYHDPTDEPVVQEKFDWSFNDADLPVDTWKIMMYSEILDFHNIEQGNEAGEALVQGAVQGNATGQAFA
>ADT63809.1_580_601
RLSRRNIHFAKKQVLWRREPTP
>ADT63898.1_352_372
ELSRRIIHFARKQVLWECAEL
>ADT63922.1_448_477
ELSRRIIHFARKQVLWECAELKAAAQRPWN
>ADT63924.1_580_596
ELSRRNIHFAKKQVLWI
>ADV03073.1_456_522
GVDWNTIRRIDAPFVPHLRSITDTSYFPIDELSQVPEEPPRDANGSSKDLAFLGYTFKRFSISSHAF
>ADV36117.1_229_366
DRIMEKKMTTPTEVLCRGFPNEFSIYLNYTRSLRFDDKPDYSYLRKIFRDLFVRESFQYDYVFDWTVYKYQKNAAMMSDAKKDKEAEEQARRQGATMPLTTSGAAKPGAISSQRRKIMERGALDNTPDTNRAVGGSDR
>ADX01225.1_313_355
PYHDPEDEPTAPPIPEEFFDFDKHKDNLSKEQLKQLIYQEIMR
>ADX07526.1_289_300
HGQQDMEWFGFA
>ADX36085.1_2029_2161
QFLADVGLIGAEGMEPPPWLLPHFEATIKALKNYDPIPIKDKLLAPRTLAIWARRGVSGQAGDPRPESWDDDPKSMRWLLEDRTDFGSNGWDALLGRDRMTTESIDANHFSLMKDIEHLRKLTSFIRDFLSTS
>ADX36086.1_2037_2155
LLHFINSLGILGTRGTSPDWLIPHFQATMKNLASFTPRSMNSVDAPKTLLILARDGLSKDAKDQKFPRSSGEAKSVKWLLDSRGGIGTYGWEKLIGDENIIVMNVPGNHFSVIREPDVS
>ADX36087.1_2007_2146
IIEPLPSSIHRFFGSIGLLGDGEGALEKLPPWLLPHFAASVHALSTYDAAKIDDAKCPNVWAMWCEDGVCKYPEDPKPDPYPYGHAQWLLENRTDFGPNLWDQFLDASKINTRQMEGNHFSMMKAPYVNKLTLFLREALA
>ADY05334.1_316_416
IWHDASDEPSCPTTFDFQFEVVEEIPEMKRMILDEVSRFRQMVRVQPGAGAGAAQAPQVPIPNNYDRTGYEDPRPQEAFNQGGWNGSDLERDLQGLDGRMR
>ADY17231.1_265_284
YFFISTFSEDHVNYHAKRLL
>ADZ44602.1_348_379
NLCQTIQTLSTKNVLTGVPSGTVNYLAFNGGI
>ADZ46094.1_863_903
SATVMGNVLMEIAKEWEDWMTVVQGKRRATLGTRSGAMIAV
>ADZ52857.1_348_379
NLCQTIQTLSTKNVLTGVPSGTVNYLAFNGAT
>ADZ98864.1_249_313
NETIKQWCGVFGFDYTRPDTTQANSPQAGYTTYTWGEQQLVGIYAQGVGHTVPIRGSDDMAFFGL
>AEB34779.1_64_74
RHQTTTHCIRY
>AEE65372.1_2076_2138
KYPDDPRPPAQTDDPKSMNWLLNNRTDFGYNGWDQLLDPQKCTCVSVSGNHFTMMRMPIVSFF
>AEE68981.1_2142_2158
KGDHVSHCSSPIYDTER
>AEF32750.1_1977_2092
HTSPEVRQLVVTQFYQNCRLLKQYCPNTVQAAGGCPPLVLLRSTLPYAPAGVLDMPPWLSSGDRLKLLVTEWENLTGRTVKALDIPGNHFQPFHPIYMPDVARQIQEGCDYFESLT
>AEF79804.1_830_848
HGCPLGSLAELLAFKKHAK
>AEF79805.1_820_846
QCVDLGQLAPLVRAAREQRAQEKARKQ
>AEG78600.1_624_643
VACPVKQLAQLLKFKQSSVS
>AEG78602.1_501_647
ALLNMKGHPENTKSGSATLGRSIMYYSQDPYSSELNPQTIIDPKSHYSPRTTRLLSTLPMMNDESLPESLRCSMARLTKCRITRIVLLFIKIMSIQPSVTGVDLPPAVAATIIAVAVIESAGGHQKSTIWSLFSLIVHCMLLICFAR
>AEG78619.1_1205_1233
SRRMRATSSNFINGAIVSEKMKVQIVEEM
>AEG78621.1_627_645
LACSVQDLAPLLRFKQDTL
>AEH05927.1_1267_1405
QFREAFMTNYPEEDGGIDGTPISRQAQILHQVESEALNRVTGNAQSPPVPTPPPLPAAPMINHVQSKDPFSDDDSDLEDDITESLNDEGEEEGEEKPGTESDDEKDDSSDYTDSESDSSYSDDSSEPSTDDEFSSSESV
>AEH05928.1_300_373
PYHDPTDEPVAEEKFDWSFNDADLPVDSWKVMMYGEILEFHQTPASGEPTINATGIPEGPLAGPEGHNLEPIGY
>AEH25938.1_415_487
EVTWDRLQKKDIDAPYVPPVRAGVGDASQFDKYPEETEAYGQAGDDPCVQSPPYTVDHILTCPNSHGHLFPDF
>AEH41479.1_142_214
GRLCAWIESVGLFGVVRRRLWLCESEERMGRYNSLSTFRSKRAVMLRSIPLTMLSVTLAKPESVQMVDVQEPK
>AEH41511.1_269_365
ESDGYRKILASLREIITTVGPGNEEVKDNLHKQNSLVKTSPIHSGFSQLSTETQSLPTSHALGISGVTGDLLLTTESNQNVPQTRWSTERAPYGPVS
>AEH76763.1_2144_2160
KGEHVSHSTIITIISRY
>AEK12774.1_300_378
PYHDPTDEPVAGEKFDWSFNDADLPVDTWKVMMYSEILDFHQVSDSTASTTANGVPEGALAGPDDGGAPLANGSAPHAD
>AEK69397.1_305_353
PYHDEEDEPNAPPLDASFFDFDNGVELPKEQLKVMIYEEIMHPLPHQIS
>AEK69398.1_305_353
PYHDEEDEPNAPPLDASFFDFDNGVELPKEQLKVMIYEEIMHPLPHQIS
>AEK77617.1_409_450
DILDGIPSDTPNLLINNGAENNTKKKIIHGIDSVLKDFFGDI
>AEK77618.1_410_429
NVFKELPAKTPNLLIYNGFE
>AEM75019.1_2016_2155
IIEPLPGTLHRFFGSIGLLGEGDGAIDRLPPWLLPHFAASVHALSTYDATPIPAEKCPKVMAIWCEDGVCKEESDPRPDPYPYGHAQWLLENRTDFGTNLWEEFLDEKKITCRQMPGNHFSMMKAPYVQHLSDFLREALS
>AEM98182.1_178_190
KYDRIMEKKMTTP
>AEN14453.1_680_807
EAPGVASPDPRPYSEWFSGTDAQILNSKSNFFLNALGEDLPVQTYFSGFEQGLSDIFEEIRSGYTLRPRIHSKKSGKGSEVRNRNTSRDANYEWTTLDMHVSYAMMRSMMSSFEGKPLETRWVGNPDH
>AEN14455.1_349_486
EAPGVPSPDPRPYSEWFSGTDAEVLSNKSKFLLNALSKGLPVQPYFSSFKQWLWKIFKGLRLGYTLRPLAYSNPPASETDSKAWNLGDDDDEDSDSDSKFNYEWTTLNKRVSYAKIRSIMSSFEGQPLETRWVGNPDH
>AEN71549.1_395_416
EIPIKAAGRQAMIDFIKRCTSS
>AEN71551.1_322_359
RVHATLSECKRWDSVMAHGVQWALSKPVATGVFEIKTK
>AEN71552.1_299_319
APHIEATKRATADRFRAVQTL
>AEN71553.1_293_323
DVFVPDAPISRRARAARLEWLRKLLSVPDGI
>AEN71555.1_276_307
DKKKTDMTCVQARDETYELVGDMLRKVAGESG
>AEO44978.1_390_426
WSGHREHPWLSKQDRLQRICLNTHSPKTNHQVAIVAS
>AEP02888.1_422_452
TNQITTKNLKGAPNKIAFNNYCNPSLRTCST
>AEQ54952.1_332_453
QAAKRTPVDLEAWAVSMIEHNKRKSHLAPSAPSSTVRERLQGPGSAPHGRSDSNGSASAAPPRPQHPSRTSSSSSAQNIMALPIRPAPPPGDRPGSQHLRGPPNGGPGLPAGPKRWNNEYQI
>AEQ59230.2_1009_1146
NPSDRLSFLCDVSDHFEFEPRDPPSDALLCLESVACRVMGPEMDFLRLLPKDFKDNLGKQRKYTGSKMLDLLRALRNKRNHYNDMPAHLKAHIGGLPEGYLNFWTVRFPSLLMSCHSVIVELRLTKIDRFKRYFTPVE
>AEQ59237.1_310_352
PYHDPDDEPGADPIPEEFFDFDKNKDNLTKEQLKLLIYQEIMR
>AEQ64037.1_1438_1488
PMLEQMAELEQEYPDILAMGQSDSFAPPPENASLTSNAPIFQDDVTPPPLE
>AER26540.1_296_319
LSTKNVITNVPAGTKNYLAFNNAT
>AER39821.1_1011_1074
SYECTVVESRRKCGATIYEGDFGPQPDHEDLLLEKEVTSSTSTYKIANLCGKWNRKSSIDMILE
>AET35403.1_313_355
PYHDPDDEPTAPPIPEEFFDFDKHKDTLSKEQLKQLIYQEIMR
>AET79200.1_311_338
MAVTEDWKGSDDAVVLDAAEWLVEKWLE
>AET97823.1_450_492
VKDSRESSFISNIWPINKIFGSNKLPLLSIQNLLYKIENEQLN
>AET97824.1_455_552
RFLDNNSHFKNNTHLVFRIPSEHNRRTSSTNFYTIYINYIVPIITLIVIILIIYWICKMIRKRKERKHEEVRKNSREYILEPNIRHYHDNDLTTIHVN
>AET97825.1_464_557
NNSRFKNNTHLVFRIPSEHNRRTSSTNFYTIYINYIVPIITLIVIILIIYWICKMIRHRKERKREEVRKNSREYILEPNLRHYHDNDLTTIHVN
>AET98918.1_161_264
GSEAWQAMGDEVHARLHKNYPVWARGYPRTIPPSAPVKDLEALRGKPLDWTVGAATPTESFFDNIVTATKAGVNIGLLPGMHFPYVSHPDVFAKYVVETTQKHL
>AEU60020.1_1765_1786
FSDPNYNFLDTELYAKIRGAFQ
>AEV21231.2_311_338
MAVTEDWKGSDDPVVFGAAEWLVEKWLE
>AEV66165.1_371_390
VITGMPSGTVNYLAYNGNGS
>AEV89971.1_161_264
GSEAWQAMGDEVHARLHKNYPVWARGYPRTIPPSAPVKDLEALRGKPLDWTVGAATPTESFFDNIVTATKAGVNIGLLPGMHFPYVSHPDVFAKYVVEFTQKYL
>AEX30306.1_2016_2141
IIEPLPGTLHRFFGSIGLLGEGDGAIDRLPPWLLPHFAASVHALSTYDATPIPAEKCPKVMAIWCEDGVCKEESDPRPDPYPYGHAQWLLENRTDFGTNLWEEFLDEKKITCRQMPGNHFSMMKAP
>AEX99751.1_356_367
FEQQYLQFLGIA
>AEY94720.1_684_756
TKGLFHKRRLVSSRTPDRALFTGVKREDDSFSTEKFPFVNEEAYLKFIGDDLKKVQGPSLFRKVLRSSLSKVI
>AEY94740.1_1567_1618
PSQRDRFLNVSEAVSSSRDVCHLRYLNGAAPVVYGLPFRYNTTEPMLPGKGY
>AEY95005.1_523_536
VRTLAPKLKYLHRH
>AEY95032.1_646_722
QLSWKRLWMKGYIPPYKPPVMSALDTSNFDQEFTREKPVDSVVNDFLSESVQQQFGGWTYVGSEQLGSSIIPGKNIR
>AEY95530.1_455_541
VIDFGTKDALSSLPARTANVLIYNGGGADLSDFWGNKPKKVSGPKFTYADDEEAMGSDLDRLIHELESSTDAMFSGFRTILDRMNII
>AEY95635.1_505_524
GQMKKRVNMEKFIYKCWQAR
>AEY96175.1_660_673
YGILDEGISSFGQT
>AEY96267.1_286_373
NPYVNIEANLNADRWRRVLENTEIHVAVDDCDVLAPQARRFAEQLGLPVTDYDHDELVAATLSIYGYSEDWLLDNGLAFAMAKFFYLH
>AEY96383.1_308_426
EAVANCEHFTVEGPLSTVERLSVEQYNRFLGDSYNVRSRKLCDDYYSEDDEFTTDDCGYDSDRVPHSLYGIGDNYLPRSLSGDGRCDTASSAAPELLLSTSLETNYSRDGRWLPNYAHL
>AEY96806.1_267_289
YNCDGHVHERTRRLCQKFWGTYM
>AEY96812.1_446_531
AIINDILASCNSADAHVPAKGLVMHREAAMNLAVRSAQLAVSLAYMRWHYASPWNNLNLFLLGFSFNCSSSTRPYLLAITLALFLM
>AEY96889.1_450_487
RGVHYIELTQEQSIFGHDTFLLDTEHIGLPIGKFLSGT
>AEY97541.1_344_361
LFHDLLDDSAIGSLVLGE
>AEY97775.1_1390_1423
QVPKEFNFRDTDLYNFIKQNDKLNNSKLTRNSQR
>AEY98176.1_589_691
DTSCWFTRLDHPLFFQGRKDYNYVLQWMRYSLNSKNWHLHHPRTNLYWLYYIIDRMLSLCTELTPERSKLLKLHSSLDPFKRKKLWKRGDLTYESCGDLLCQL
>AFA28258.1_325_381
GVNWDDLYHRRVRGPIIPPIRYPGDAQCFDIYPEDDGKRETYTEDMVQKYDQYFKDF
>AFA28259.1_443_497
EVTWDRLARKDIDAPYTPPVKAGAGDASQFDRYPEDPERYGTNGHDEYGHLFTDF
>AFB81352.1_2057_2146
KIDDAKCPDVWAIWCEDGVCKYPEDPKPNPYPYGHAQWLLENRTDFGPNLWDQFLDASKINTRQMEGNHFSMMKAPYVNKLTQFLREALA
>AFC75697.1_291_332
TSFVEWPVPPPLQAIVEACTRPRPEERPTLADLRIMVGEIQT
>AFD31817.1_316_420
IWHDASDEPDCPTTFNFDFEVVEDVGEMRKMILEEVYRFRQLVRTVPGATQAGSQAAQQAAAGQVPIPSGQAGWTSSDPRPQEYLGHGQGNGLEADLAGGLDGRR
>AFD32688.1_381_434
GVDFVRVANRQVRSPYVPNIRGEGDASHFDRYPETSEKYGMPGPDPYHDKFSEF
>AFD32689.1_399_453
GVDFNRVLARQIRPPYVPSIRGEGDASHFDRYPETDEQYGNEAAPDPFRNLFPDF
>AFD32690.1_366_420
GMDFEQVLARQLTPPFVPDIKFEGDTGCFAYYEEMQLPYHMIHTSEPYCSHFPHF
>AFD32691.1_472_525
DLNFDQVLKRKVKPPYIPKVKDDGDTTCFAKYKEPVHLYGNIKGDPFRSKFPAF
>AFD32692.1_423_476
GVDFDRVANRQIRAPYIPQIRGDGDASHFDRYPESNEQYGLPAEDPYREKFLDF
>AFD32693.1_438_491
SLDFDKLIQRKIKPPYIPHLKNDGDASNFDRYPEDFHPYGVPQDDPYRDQFPDF
>AFD32694.1_410_464
GVDFNRILARQIRAPYVPQIRGEGDASHFDKYPETQEQYGITGQTDPYRNLFPDF
>AFD32695.1_367_420
SIDFDKLAQRQVKAPYIPNVNGEGDASNFDVYDEESAPYGRPEPDPYRKYFTEF
>AFD32696.1_352_408
GVDWVGLLDKNVRAPIVPHYPHPGDTSNFEKYPEQFDTDNQNAYGEDPFKDLFVDFS
>AFD32697.1_361_413
GTDWHGLLTKTVRAPLIPAHANDYDTSNFEKYPDEIYREQPKDDPFRELFSDF
>AFJ42499.1_301_354
PYHAPTDEPVAEEKFDWSFNDADLPVDTWKIMMYSEILDYHNVDAAQEPENNGS
>AFJ97206.1_369_391
RNLLSGIPSGTINAIAFNGNPSG
>AFK23389.1_211_229
TPRDNQYLAQWIDTLYDKC
>AFK79121.1_585_683
PLAKPDTITEEEEEEVEAASEATGGEAAGDKGPAEAIEPVEDQEVADWVKAAIEKRRSGKMKGVEKPALHAAPLDAATQSPSPNGTNVLEEAGSVEAAA
>AFM92257.1_316_414
IWHDPSDEPTCPTEFEFAFEVVEEIAEMKKMILDEVIRFRHNVRKQPGTQDISMQIPDRSDVGWTEPVPRPHETGNYGQGQNAALEAELAGGLDAYARR
>AFM92258.1_395_440
VDQINFTEPRKTGPNRIAYNSYKVNQEAPEAPEVPETPGNETPDEE
>AFN02835.1_433_501
GVDWTTIRNIEAPFIPHLKSVTDTSYFPTDDLNDVPNEPVGADTDSGSKDLAFLGYTFRRYENASGNAF
>AFN43037.1_437_498
GHDGFLLEFDQINRHILAFEKDVLPDIYDTSVISVEEAEKEEELKATKTSLFGEAEVDITQW
>AFN68292.1_2144_2161
KGEHGATLGKLIQQGLKL
>AFO69294.1_427_443
GIEGDRNSSNGSIIQSC
>AFO85416.1_317_333
HVIGVFWRNKGQQSGQC
>AFP32897.1_1248_1276
AIKSQVSIEPQTPSDSGSSQSSTRGSFIN
>AFP36302.1_289_331
PYHDPEDEPTAPPIPEEFFDFDKHKDNLSKEQLKQLIYQEIMR
>AFP48937.1_280_410
GENATDHNLLPEIKAYMAKARLRRGIEMVKLTNRIEMLKMQEDDGEESDVPGNAAAAASDAIPGSPERKNTGSSSASGSTSPGEKRSLSKIAKGAIFREVVLAKVREVKAEEAAAQIERQATEAAKKKSTH
>AFP89389.1_2090_2174
AVWCREGVAGNAGDPRPPPAEEEDPAPMTWLLNHRTDFSDNGWAQLCGKENMRFGVMGGHHFNMMHAPHAQDLGNLIREAVDWKA
>AFQ00906.1_421_467
QGARERGGDGSNIRHVELSKEDSFYGHDTFLLALDHIGGPVSDFLEN
>AFR57470.1_311_338
MAVTEDWKGSDDPVVLDAAEWLVEKWLE
>AFT91405.1_1518_1561
LLSRVRAMPVDDIGDRLTGCKRKLYDGIERLAKRQPVEDGYREP
>AFU48785.1_438_495
GVDWATIREIDAPFVPHLRSITDTSYFPTDELDQVPDIPVEAETGSDAKKDLAFLGYT
>AFU88756.1_228_292
YEALKQWSNVLGVQLTREVRGVPSPQFTQLIYGDGTQLQGFLGDGVGHEPSVNEEQMLRFFGLIN
>AGB07421.1_421_456
SWGVAESSLGSFLRKAAPKIVNMLRSHCGNIKCDFH
>AGB07422.1_381_407
KGLVKSPGPSPNRLAYNGWDEYQPYPY
>AGC24321.1_295_324
ITVPVETPQYRFTINTIVAHLRDIYAKYNA
>AGC26944.1_337_386
AYHDPEDEPCAPPLDPEFFEFDLHKDDISREQLKELLFEEIMSFRPPLIS
>AGC26954.1_286_430
TIDWGALEAKELTPPFTPDSKKANFDASHELEELLLEDNPLRAKQRKERDIGSLSAEMRQMEEQFSPYDFKRMQRRSYYPQTQIVSTVTATSSTGPSSSRPVTPLTIGNEAQEYPFNQKPTSEDNGYGVADSQFVEMADLNEKGR
>AGE94915.1_299_329
HEARRDASSAGLQGCSYREDRLSLSKRKNVD
>AGE94921.1_223_318
ARTKEIKENLSVYDLCDGIHGKEHLIKFFQHISSLEFAEKPNYRYLNSLLDKIFHSNKELQGYKRAPKKEDTGLIRTSLWHKFISILSPFEVKYDG
>AGE94927.1_269_300
TSDASVRVHLRMLEAKLRRGEEPSYDTLDSTE
>AGE95083.1_273_309
NSRYFTVISSHKNTYIPLSFEEAHELYTKERKEMKKP
>AGE95355.1_774_905
MGMQVEKIITVDVGTVLENDHFDYGDTLSGFTILFNKFFGNKKFVTMEEIQYRLAYISTERKMKELEANGNIIMLRPDLGKYRTMDFKKFDEIVACGYQSTKNAIAKWKQEGTYDVLFFSLKKQTPKRRYSV
>AGE95527.1_542_586
GEMCLESLRELVEKILRIDGGDRVDPEHVDRIAEQLHSTHRQDQA
>AGE95569.1_296_308
SSPPPTPIGKLPV
>AGE95743.1_142_197
KAVDLYVFEKAVGCAHDAKFLEDFYCGYMGEGSESVLKKLGTVRLRGRKREAMAFG
>AGE95819.1_351_372
FLSNRTDRTWAEDVLVDFVKHF
>AGE95931.1_439_535
RAAFPQIWGYLNQNSFWNSRGSYSVLKIPRLGCKGRIRGSIFRLGGLYEDIVPLVFVVLITSALLYLLLIGIRRFRRRREQELHDEDVLFDPPVDRF
>AGE95942.1_360_390
GAPMKVTEEEINEMSEDFSSSSGYSSMESEE
>AGE95949.1_248_327
DRIRESKESISLYELCMGLPKEIHSFCFYVRNLGYEDMPNYAYLRTLLSDALRQRGLRSDGVFDWMVRTPSDSMGDLEIL
>AGE96004.1_971_1018
FSEMEFGLFDGKTFQSVDSTIRIGFNFCADHKSLKIRKRGILSDFFGF
>AGE96025.1_422_465
EDVSEDDYDGTTIWPLPSLFNANKKKLPILSMERLLRRVRNKMR
>AGE96279.1_276_348
GMNWEEVLQKKVAPPFLFNTTRKECFSRSANLKVLYTTDYLPDQKDGYGQTFRGYGATYAPDTYRKIWRCGYI
>AGE96604.1_337_405
VRDTSAEADKACNDRSGVQQNIFPANKNMRHMSTTGVILPSKKQKPTDDRRKISVYGISYENNLNRGSE
>AGF50217.1_1933_1950
KGEHGATLGKLIQKGLKL
>AGG18075.1_250_304
PYHDPTDEPVAEEKFDWSFNDADLPVDTWKIMMYSEILDYHNVDAAAQPAEENGS
>AGI15329.1_2062_2189
SIGLLGDREDASSKKIPDWLLPHFAASVNALSNYTAEPIPADKCPNVMAIWCEDGVCHLPTDPRPDPYPTGHALFLLDNRTDFGPNRWDEYLDIAKFRTRSMPGNHFSMMHGDYAKMMGTFIREALCQ
>AGI60156.1_2411_2441
FDLFPVGDPLGVGWTAIEEGYEFICRQLGMN
>AGI63878.1_354_497
DRDFPAHITLGNGKNYTGFSLYSNGSVTDITPLADGEVLPLVHGSQAGKGNATTASLCLAGSLDPAKVAGKAVVCVRGQNGRTEKGGVVKSAGGRAMVLVNSETDGDGTIADAHILPALHLGYSDGSEVEAYAKTGKWDGSDRL
>AGI78467.1_435_507
EVTWDRLQKKDIDAPYVPPVRAGVGDASQFDKYPEETEAYGQAGDDPCVQSPPYTVDHILTCPNSHGHLFPDF
>AGJ70181.1_130_151
PYHDPTDEPIAEEKFDWSFNDA
>AGJ70182.1_130_151
PYHDPTDEPVSQEKFDWSFNDA
>AGJ70183.1_116_137
PYHDPTDEPVSQEKFDWSFNDA
>AGJ70184.1_130_151
PYHDPTDEPVAEEKFDWSFNDA
>AGJ70185.1_130_151
PYHDPTDEPEAEEKFDWSFNDA
>AGJ70186.1_130_151
PYHDPTDEPEAQEKFDWSFNDA
>AGJ70187.1_130_151
PYHDPTDEPEAEEKFDWSFNDA
>AGJ70188.1_130_154
PYHDPTDEPVAEEKFDWSFNDADLP
>AGJ70190.1_130_151
PYHDPTDEPIAEEQFDWSFNDA
>AGJ70191.1_130_154
PYHDPTDEPVAEEKFDWSFNDADLP
>AGJ70192.1_130_151
PYHDPSDEPVAEEKFDWSFNDA
>AGJ70194.1_130_151
PYHDPSDEPIAEEQFDWSFNDA
>AGJ70195.1_130_151
PYHDPTDEPVAEEKFDWSFNDA
>AGJ70196.1_130_151
PYHDPTDEPTAEEKFDWSFNDA
>AGJ70197.1_130_154
PYHDPTDEPIAEEKFDWSFNDADLP
>AGJ70198.1_130_154
PYHDPTDEPVANEKFDWSFNDADLP
>AGJ70200.1_130_151
PYHDPTDEPEAQEKFDWSFNDA
>AGJ70201.1_130_149
PYHDPTDEPEAEEKFDWSFN
>AGJ70202.1_130_154
PYHDPTDEPVSQEKFDWSFNDADLP
>AGJ70204.1_130_151
PYHDPTDEPVAEEKFDWSFNDA
>AGJ70205.1_130_151
PYHDPTDEPVAEEKFDWSFNDA
>AGJ70206.1_130_151
PYHDPTDEPIAEEKFDWSFNDA
>AGJ70207.1_130_151
PYHDPTDEPVAEEKFDWSFNDA
>AGJ70212.1_130_151
PYHDPTDEPVAEEKFDWSFNDA
>AGJ70213.1_130_154
PYHDPTDEPVAEEKFDWSFNDADLP
>AGJ70215.1_130_154
PYHDPTDEPVAEEKFDWSFNDADLP
>AGJ70216.1_130_151
PYHDPTDEPTAQEKFDWSFNDA
>AGJ70218.1_130_151
PYHDPTDEPVSEEKFDWSFNDA
>AGJ70219.1_130_151
PYHDPTDEPSAEEKFDWSFNDA
>AGJ70226.1_130_149
PYHDPTDEPVAQEKFDWSFN
>AGJ70227.1_130_151
PYHDPTDEPVAEEKFDWSFNDA
>AGJ70229.1_130_151
PYHDPTDEPVAQEKFDWSFNDA
>AGJ70235.1_130_151
PYHDPTDEPVAQEKFDWSFNDA
>AGJ70237.1_130_151
PYHDPTDEPEAQEKFDWSFNDA
>AGJ70239.1_130_151
PYHDPTDEPEAQEKFDWSFNDA
>AGJ70240.1_130_151
PYHDPTDEPVAEEKFDWSFNDA
>AGJ70242.1_130_151
PYHDPTDEPTAEEKFDWSFNDA
>AGJ70243.1_130_151
DYHDPSDEPVAEEKFDWSFNDA
>AGJ70244.1_130_151
PYHDPTDEPTAQEKFDWSFNDA
>AGJ70246.1_130_151
PYHDSTDEPEAAEKFDWSFNDA
>AGJ70250.1_130_151
PYHDPSDEPVAPEAFDWSFNDA
>AGJ70251.1_130_151
PYHDPTDEPEAEEKFDWSFNDA
>AGJ70252.1_130_151
PYHDPTDEPIAEEKFDWSFNDA
>AGJ70253.1_130_151
PYHDPTDEPVAEEKFDWSFNDA
>AGJ70254.1_130_151
PYHDPTDEPVAEEKFDWSFNDA
>AGJ70255.1_130_151
PYHDPTDEPVAEEKFDWSFNDA
>AGJ70256.1_130_151
PYHDPSDEPVAEEKFDWSFNDA
>AGJ70257.1_130_151
PYHDPTDEPVAEEKFDWSFNDA
>AGJ70259.1_130_151
PYHDPTDEPEAEEAFDWSFNDA
>AGJ70261.1_130_151
PYHDPTDEPVAEEKFDWSFNDA
>AGJ70262.1_130_149
PYHDPTDEPSAAEVFDWSFN
>AGJ70263.1_130_151
PYHDPTDEPVAEEKFDWSFNDA
>AGK07304.1_437_532
TKNVLSDVGSGSPNVLAWNGAGCSDYKKIIEAGSYDANRSASKTENMHTKIQHEFEVVSGEITKSAKTFGSKAEKFAKKIQHIVDAEVEDFLSHLE
>AGM37759.1_301_368
PYHDPTDEPVAQDKFDWSFNDADLPVDTWKIMMYSEILDFHNIEQGNEAGQALVQGAVQGNATGQAFA
>AGM37760.1_301_368
PYHDPTDEPVAQDKFDWSFNDADLPVDTWKIMMYSEILDFHNIEQGNEAGQALVQGAVQGNATGQAFA
>AGM38936.1_416_479
PDGHDGFLLEFDQINRHLLSFIKRVVPEIYSSTTITDEELEQSEVVKATKTSLFGEAEVDITQW
>AGM38937.1_495_523
LDAMFGHDTFLIDRVSVGGAIKGHLELLD
>AGM38938.1_502_530
LDAMFGHDTFLIDRVSVGGAIKGHLETKI
>AGN71609.1_727_746
ALAGHVFDVALETGVLQRRT
>AGO06022.1_751_772
LSEPLRTLAPLIKAAKDLNKSK
>AGO06024.1_1085_1166
PVSWIGLKCLLDILDCLFYLHCTTATRLAHLNNRQYPLIFLQRHRTSCNKHSGWTTPHGLLLPNFSVTPGLWANLNPNHQLH
>AGO06025.1_476_492
NIKKINVDVQAWVQSLR
>AGO06029.1_337_377
AYHDPDDEPVAPPLDPEFFEFDCEFLDFALFQTLSDLSAAF
>AGO09831.1_273_319
AMAAERPAFLKSGDGLRGVVRMSISTKPSAISEEGRKQLDYLFPGDE
>AGO09835.1_453_507
KRLIDHFINHEDERIYKIWYFDDYSHLDVLWASDVSDRIGKSMLEELRAPQGSSS
>AGO09962.1_434_558
SYDCNVLRPLAPLDRRKRHTHNHSHKPYKKDSTLLYSPAAVAMRDAFDISNAVQREEEAKHMTPGGHQLGALREDDEDSAAAFGDLDQNMFQLRLNSSTILKRRSQKKPAQEGIGVNIPMTVEEI
>AGO09999.1_320_455
SKQQNTADLLPTIREGFNASKKFRDAMQVVILNNRIKKLKQMYGHDESDTDLEENSASTDRRKVGLEVLQNALRSLSLKGSQESPEQKQLKSQVTQQAFVQLVLAAKENKERIRKYQSQQSLDSVGGQQRATDAPQ
>AGO10059.1_696_769
STKGLFHKRRLVSSRTPDRALFTGVKREDDSFSTEQFPFMNEEAYLKFIGDDLKKVQGPSLFRKVLRSSLSKVI
>AGO10079.1_1567_1619
FPSERDRYMNASEAVSSSRDVCHLRYLNGAAPVVYGLPFRYNTTEPLSPGKGY
>AGO10229.1_274_342
PTHSLHETQWLMNAISKGDPIKYNVLSQDLYDRWADELHFLRRFFAPAAQDALSRWLAESNARVAEHVF
>AGO10313.1_694_736
TIDMCYVAGDNGKAISGKSHTHTQVDQSEAHIAGLERKKRAAK
>AGO10401.1_529_542
VRTLATKLTYLYRH
>AGO10428.1_647_723
QLSWKRLWMKGYIPPYKPPVMSALDTSNFDQEFTREKPVDSVVNDFLSESVQQQFGGWTYVGSEQLGSSIIPGKSIR
>AGO10437.1_415_433
CFNKILVREMASMSQGCCS
>AGO10466.1_937_971
EVAEANASLAPLVKLARMKKLAEKMDADSDDNRTD
>AGO10540.1_461_532
LHCGDHSSKMSKVKRKFSTWKRKIARSVVHKPAGPQPSESLTGTIFSHSSSSSNVSSIFTTDSSIELIESHR
>AGO10663.1_429_449
YTPWMAGRVAEFLSKMDTLVA
>AGO10719.1_360_385
AITLIEFWRRNDNKNIVIKTNWGQRN
>AGO10832.1_425_478
AFLLEFKLINDLIVGFFNEHLRDIMTGVSTGWDGHEEAPVKDSVFGEAEEITNW
>AGO10863.1_352_390
ETLTNLEMYNKGIKKLLSPELDVLDFYLAITDMLARNGL
>AGO10956.1_454_600
ISRGIIDIERYATISGVKGEARMLITSDSEEDVALTTVAEQTEQIRHNQLKRLNDDTRRFTIAVFGLTIASVIGVVVYYSMRLHYAAKIRAILTDPKSRGSTADDFDRLDDEYSGTMMDDFHHGSYKKGHYYAVPDTDVSSSELHSV
>AGO11008.1_589_691
DSNCWFTRLDHPLFFQGRRDYNYVLQWMRYSLNSKNWHLHHPRTNLYWLYYIIDRLLSLCTEITSERSKLVKLHSSLDPFKRKKLWKRGDLTYESCGDLLCQL
>AGO11167.1_273_319
DTMKDIVEFYEAKYGTNSDGFLRITIDEHISHSFVVKDTTKVVNIYF
>AGO11272.1_455_539
VIDFGTKDVLSSLPSRTPNVLIYNGGGGDLSEFWGKPTRSDRPNFKFADDKAVSSDLDRLIHEVESSTDAMFSGFRNLLDRLNII
>AGO11330.1_809_832
NVIIYNKILNWARQAFNGDFVDQK
>AGO11333.1_219_235
EIIRPIVDEIVKALGLQ
>AGO11354.1_852_879
HNAGPIVYKQIYHWLENAFGGNFDALYW
>AGO11368.1_505_524
GQMKKRVNMEKFIHKCWQAR
>AGO11397.1_363_455
SEALPRREVAINPYVLLLETTKGGHIGWFDYKGGRWFVDPLCRFFYAFHREITKKNMVPDLDGVVLPHPHKFEKDRLVNPLVRDWDMGNQSSS
>AGO11437.1_1079_1145
NINFDDILNLRVEPPYIPTIKAADDTSYFEKEFTAAPPTLTPLPSILSSNLQEEFRGFSFMPDDLVL
>AGO11442.1_486_543
KYNDSDDYQRTFRHWCKKIKKRIKADKMIQREEMERAKLVNRQLERSAQAAMAARSGR
>AGO11465.1_821_949
DKKQKGTWVSKWFKPKREQWQDMYEDNLRNNAANATVNTGVALNAEAEQSCKTTTDDASPIVDTDALVEELQYLKEVVDKEMTNYKDVNDLMKDVAEHAHRGLHRTDVVLSDDEYGNEENVTYAFADDI
>AGO11596.1_264_286
DTIIQNGYWDVVHDFLQKHDIIQ
>AGO11614.1_319_362
ELRNDRYFFPAGSSQPKQMPELFDFSEFELEIIGNLLPSIVGHE
>AGO11731.1_660_673
YGILDEGISSFGQT
>AGO11805.1_484_577
EIDFTNLRNMSPPFIPQLDSETDAGYFDDFTNEADMAKYADVFKRQDKLNAMVEESSNSSKLVGFTFRHRKGKTGSSGVLHNGSEHADPFATFY
>AGO11817.1_986_999
ASEALFEVYKLINQ
>AGO11992.1_874_956
IETGKFKDGYYRLSNSLKRYWRKDIWEPLFNLLLNSGRRGDQQTIISELKKHRSRMEGYLESETSTKLRNIILGLETELTKGR
>AGO12156.1_779_794
TSCEPEELANLLKWKK
>AGO12182.1_262_289
IPFLQYNCDGHVHERTRRLCHKFWGTYT
>AGO12188.1_446_532
ISIINDIISSCNSADAPVPVNGLVAYREAAVKLALHSAQLAVSLAYMRWHYASPWNNLNLFLLGFSFNCSSSTRPYLLAITLALFLM
>AGO12210.1_700_728
EECQYVELTRKAGAIIQEDEFGPKPEFFT
>AGO12241.1_673_684
RTKCCVSYKNTA
>AGO12244.1_332_386
EVIWDKLLCRNIETPYEPPIHAGQGDTSQYDRYPEEDANYGALGEDQYQALFSDF
>AGO12261.1_449_487
SSKVQYIELTQKQSIFGHDTFLLDTENIGLPIGKFLSGP
>AGO12276.1_422_536
FWDKEGTKTKKKKAGQAKISCYQSHFIFRKINWKQMENGDLQRTTYGPIIPVITDWELAENFDSEFTGMRLESEDIQANGIQIQKNKEYSNGGMRHDIFKGFSFVASTSYLDRYF
>AGO12377.1_505_523
SSYMIESWLNKNYNLDYKI
>AGO12471.1_1382_1523
EMKARGCKTIFAVDVGSVDDRTPMEYGDSLNGFWIILNRWNPFSKHPNVPNMAEIQMRLGYVASVNALEKAKTTQGVVYFRPPIEDYATLDFAKFEEIYQVGTAYGATFLHELEQNGKLPRIPGNEPANGPGIHLLHRRNSI
>AGO12535.1_496_508
REIKCCVDSHPLR
>AGO12556.1_471_502
LFSELTENHEPDAEIQDEVITLESQPELKLHR
>AGO12562.1_331_433
LQMRVARKALQLERFEKNLLVYENELTEIGEMLEKQARDYDKEVNDMRAQFRKDFELAVEKRARELMSGKRVQDVPDIHPRYQDVPDIHPRYHVRMPTNPWRP
>AGO12602.1_1462_1482
EIRTIAFGDDPVDSVSKERST
>AGO12643.1_704_834
NVQWALLRNQEPPLIPVLTEDGYDFAKLSHKKDVKKTEKSGPSGDGTHKSKVAAASIDSVEEQERIMFEEKVEHDDAVSDDDPFHDFNSMSLMKQDNNSLIYGDNNSYGKITYAPNQNRSRSNSHRSFFKR
>AGO12665.1_157_241
VSKAFNSVDDFEDASGSAERIYTGATLHILHSYKDELLTLKQTGHLITALATHQIPYKLYVDALGLHEEVYKNKKVAAYILAQLP
>AGO12723.1_318_380
EITGHNTEPETAAPGASISELWQGVVHSLQLLHFKPEEFNDLNDLERSLIQNKLIAKQPSNVP
>AGO12733.1_228_272
EFSKGRFDGAVTASCLGLMFEQFDRLLKHNLGPREADAGELEHVC
>AGO12761.1_1004_1135
SVPKKLEFLLKVSDRFEIERRDPPSPLLLKLEASSTKVIPNKDWHSKFDQVFMDNLGKYRKYHGEKLMDLLRALRNKYHHFHDLPEELAELMGPIPDGFYYYFIKRFPDLLMEIYYVVKANLRDDQILNEFL
>AGO12780.1_533_578
SIEACDRDLLAVHPPDTHTHHLVTEEELRILNAEQKEKMSEREKAS
>AGO12784.1_774_820
PITVTHFFIRDLIKNAVKYGSDQRYVSKEKVEDLADDVWHRLSDFRL
>AGO12805.1_606_644
GQPFDKEWYPPGTLPKKVNKLPSLQDGATTELNKLHLGE
>AGO12934.1_372_434
SVRDVNDEPSCPHGPFNFSYEAEFKSMSNLREVLYAEVKQFQEECATKDVVPSLPIPQQIYPI
>AGO13020.1_344_361
LFQDLLDDSAIGSLVLGE
>AGO13068.1_292_346
EVIWEKLLAKDIETPYEPPITAGVGDSSLFDQYPEEHLDYGVQGDDPYASYFVDF
>AGO13090.1_306_406
ARYEDINEFIASEFFEDPLIKTLVFLDDLPTKSTEEKTVFLNGLADLLPKFPAQLLQRKFLTALLQLLDQSSSSNDINSECLSQNLHIIIQIGRSLSVYFQ
>AGO13170.1_307_359
TYHDPRDEPDGTPIPASFFDFDHHKDKLTTRDLKRLLWDEVFRDAHAPVHPDA
>AGO13185.1_644_730
GVDWETIRQVGAPYIPKLSSVTDTRFFPTDELENVPDSPAMAQAAKQRELMLKQGGSAANTAQAKEDLPFIGYTYSRFDYLTRKNAL
>AGO13239.1_1388_1421
QVPKEFNFRDTDLYNFIKQNDKLNNSKLTRNSQR
>AGO13296.1_340_349
ATLRTFAQLQ
>AGO13346.1_411_458
ELPRPEPLNLGDFDGCHEFEARRQRRKEREETKKAAAASASSASKKSA
>AGO13347.1_377_440
VLLKNLPGQRLDIVAVPGYEHLDLLWGRKVRELVIKPLLALLDHDSRTSAEYRPSSCHTTGHQK
>AGO13511.1_310_321
DHIVDFLDRRDL
>AGO13520.1_312_365
TYHDAEDEPDYELLNLQDNFWKVDNEARQKTEEEELSMDTLKAMLYEEVMKPLQ
>AGO13554.1_545_563
SLDMLNTWLQGDFGMGAQA
>AGO13629.1_477_581
NNDPPVSSDVFEGLSYKYPPRRIHTSDNDIMNVGANKNKSGFNHHPPQQQTVNNNGVTNSSIGGLGVNRRILAAAAAAAAAVQVNGTNIVSGSSSSNGPIRKKKR
>AGO13686.1_209_234
PQLLDDALAFIKANLDAGERAPRPAL
>AGO13913.1_310_448
PYHDPTDEPVADAKFDWNFNDADLPVDTWRVMMYSEILDFHQVPDSQINPNDTFDDQVAAATAAAEAARQQQQQKQQQQRHPEAEHGSHHVQVQHDAKQISADPLGGDSNGGIPLNVSAANETLNNFANQAAQYATDFE
>AGO14101.1_306_426
LMEAVANCEHFTVEGPLSTVERLSVEQYNKFLGDSYSVRSRKMCDDYYSEEEEFTTDDCGYDRDRVPHSLYGTDDNCLPRSLSGDGRCDTASSAAPELLLSTSLETNYSRDGRWLPSYAHL
>AGO14144.1_594_626
DTVGMENVTVADRLLYASGADIPGWFKEDSRHD
>AGO14152.1_206_256
SFVAKVATWIRALNYLSTASIPPTPNPPESAEDTPALEDELMDIIDSLGTA
>AGO14204.1_1100_1187
TPMEVQLTGPNGEDGGILYLNFKFSPRYTVSVNKKETKVGDIANKGLSAGLSAGTSVIGGGLGAVGKLKKGILGGGKKKEKDNNKVND
>AGO14238.1_437_473
KTEDSKSSKIERPQISETNVPKTYSELSSIQQSNSSK
>AGO14266.1_638_688
KYRGLDVHMSEYITKRLVQRQHYLEQSGGDEIPKVLPALHGRLVKPQPHIP
>AGR86103.1_304_399
PYHDPTDEPIAEERFDWSFNDADLPVETWKIMMYSEILDFHEIEGAEAMHNDNLVQGQYESDIIQQQHLQQRLEQQQQQQQQQQQQGQERVGEKSS
>AGT03512.1_316_418
IWHDASDEPDCPTTFNFDFEVIDDVAEMRRVILDEVMRFRQLVRTVPGSNSMAGQGQPSAPAQVPMPQAGGQWTAEDPRPQEYVAHGNGLEQDLQAGLDASRR
>AGT17880.1_161_182
RAICSSTWGSTRRSSANYNALS
>AGT79986.1_316_422
IWHDASDEPNCPTTFDFHFEVVDEVPDMRKMILDEVIRFRATVRQQSQAHAAQQQQIAQQTNIPIPDNQQGPWKTEDPRPQEATAGGGYNPNDLESSLQRGMDVHHS
>AGT79987.1_285_327
PYHDPEDEPTAPPIPEGFFDFDKNKDALSKEQLKLLIYEEIMR
>AGV05362.1_379_395
YLDDLTAFCEQVWAGRK
>AGV76519.1_381_395
NDLTAFCEQVWAGRK
>AGW82398.1_1002_1104
RHLPLYDSNGEQYLFSTLFCKIKKQDIVDAPEPSASASCGSSIEPTSPLQEPTSNKASRSFVRRLIGRAPSERRKRKEDLQRAGSESRESDLDSISRSSTFER
>AGZ20483.1_2323_2365
LLSYMKDSSDLDGSAFRSIKEDQSLLGVFRRAFLFMGRGVMTI
>AHA43398.1_348_379
NLCQTIQTLSTKNVLTGVPSGTVNYLAFNGAT
>AHA86295.1_383_475
NPTFDESDELISLTSEITQTSLGGIHPVVHAALPPWISAFLPPPESSQLIAPIKTLTPAQLKKIVLALSTSGKLSDLPTKTVNLLIFNNATVA
>AHA86296.1_526_588
LSQGKSTLGFINPLIYSTGSSGFNDITAGSNPGCNTRGFTAGTGWDPVTGLGTPDFVKLQQLV
>AHB51769.1_161_264
GSEAWQAMGDEVHARLHKNYPVWARGYPRTIPPSAPVKDLEALRGKPLDWTVGAATPTESFFDNIVTATKAGVNIGLLPGMHFPYVSHPDVFAKYVVEFTQKYL
>AHB51772.1_161_264
GSEAWQAMGDEVHARLHKNYPVWARGYPRTIPPSAPVKDLEALRGKPLDWTVGAATPTESFFDNIVTATKAGVNIGLLPGMHFPYVSHPDVFAKYVVETTQKYL
>AHB51774.1_160_264
GGSEAWQAMGDEVHARLHKNYPVWARGYPRTIPPSAPVKDLEALRGKPLDWTVGAATPTESFFDNIVTATKAGVNIGLLPGMHFPYVSHPDVFAEYVVETTQKYL
>AHC00605.1_335_384
AYHDPDDEPCAPPLDPEFFEFDLHKDDISREQLKELLYEEIMSFRPPPIS
>AHC00606.1_318_429
VWHDPADEPVCASSFDFGFEEEDSIEGMKRLIVEEVHTFRAEVRAQARAAGQIRRQESLPMPTRDEILNSPATDQAQTTSHYTGAKSEARPGSPILDDPSAELERELAHIRR
>AHC00607.1_297_368
ALPYPSHPSKLPKPLKKDSGLNPLEEVDGNVEMVGSGPAVRANPPNLNKLKRKHSSEDLGSRPVARRLDFTK
>AHC00608.1_308_359
AYHDPSDEPTAEPLDPSFFDFDNGDPLGKEQLKVLIYDEVTKPRLQLAQSPQ
>AHC00609.1_291_367
TSQPIYTQPSPFTPAVIAPAYQYQQQQGQPQGQFQYGQQEAARAAAAQAQLALAQPQIPGAGYGMQYTQQQYQAGAR
>AHC00610.1_295_433
VSPSVVCRAPVSLRSSLGAAAVAIVPCTMRIRAPPRNTAPAPLVTPPRSHPLALPFCSSCVPRVADHPFLCAQTFDPKKRLTVDQALEHPYLAAYHDPEDEPAVSSLDPEYFEFDYQELNKEDLKKRLFEEVMSFQSSI
>AHC00611.1_300_311
PYHDPTDETRGG
>AHF50150.1_295_319
NLATLSPTGSEILDHIVAWLQKTWK
>AHG25322.1_282_314
DDFCREGSKAWEQREAAYGLIVHTINEEFGHSG
>AHG29544.1_161_264
GSEAWQAMGDEVHARLHKNYPVWARGYPRTIPPSAPVKDLEALRGKPLDWTVGAATPTESFFDNIVTATKAGVNIGLLPGMHFPYVSHPDVFAKYVVEFTQKYL
>AHG29545.1_161_264
GSEAWQAMGDEVHARLHKNYPVWARGYPRTIPPSAPVKDLEALRGKPLDWTVGAATPTESFFDNIVTATKAGVNIGLLPGMHFPYVSHPDVFAKYVVEFTQKYL
>AHG29546.1_168_264
MGDEVHARLHKNYPVWARGYPRTIPPSAPVKDLEALRGKPLDWTVGAATPTESFFDNIVTATKAGVNIGLLPGMHFPYVSHPDVFAKYVVEFTQKYL
>AHH83721.1_438_534
GALSEMPDDDDTPNLLAWNGGGCSNLSEIVGAGGYEVKQPPSPIEELEEAAKKEVKLVSDKFAQGAKKFGSKAEKFAKKIHEAVEEEIEEFLSDMSS
>AHI12733.1_381_407
KGLVKSPGPSPNRLAYNGWDEYQPYPY
>AHI12734.1_424_456
VAESSLGSFLRKATPKIAGNGYCPTGNIKCDFH
>AHI12735.1_385_406
GYISKAGTWTVNRLAWNGYLSN
>AHK22714.1_395_444
YAHFSHASSSAAKIKGIKQFITTTMYHNALRAKSDEVMQQLFALRDDSID
>AHL27300.1_178_188
ARHSAWCISWS
>AHL30241.1_988_1093
VKLSNDGESYNERPAVATYTAKLTNLKQGYRTLPLLNHAGDQYLFSKLFCKIKVDSVQKMLIDAPRRTQDGNKLNRLGGKVFSRINTSPKSTIEKSSSEKTSFDSY
>AHM10188.1_291_420
ELNSDTDINGQESSLSIEQTTAVHSSTSSSVEDIRERRTAASVTDTEHTRCSQLHLIHETDRSTSSADHHDHHHHNNKQIIENLDSTQSTTTTATTDEQFNQTLPDDILPLVHRSNTVNESPPSVVDIVP
>AHM10190.1_412_452
NDLLLGFRDPNWLGKFTWLKDSLLPLSSDNLPLNSSSCSSS
>AHM10191.1_299_415
GKIESEHDISDGLRKHWYDHFTSSSRKRDYTHPQAPSGLTELMFRAVYLWYDRRIPRRRWKLAINAVLATNRMRCLGPSISPSTTIASSHSSRSMNRSSSTISDPDSATFGRLSMNR
>AHM25711.1_841_859
HGCPLSSLADLLAFKKTAK
>AHU87072.1_330_452
QAAKRTPVDLEAWAISMIEHNKRKSHLAPAAPAAATIKEKLRERSPPHKRESSDPRQRVANGDGEAAPRRPSYPSRSSSSSNVVNLPMRPAPSVDGSNSRPGSRGPSANGLPAQPRRWNNEVQ
>AHV78248.1_443_477
SLMDPKALNTYAGLCFGKTWLKQDATHGRLTRQAG
>AHX22543.1_443_508
IAIKQEVQMARWIRQVWGWPKPGRRSDGSSVSRPTTGSGSRPSSSSAHTGGSSNFISESSLKGGHV
>AHX22544.1_451_480
RDRARKDVDMVGWVRIALQHRAKLVQVAQA
>AHX23998.1_243_288
NVQWSFLRNQDPPLIPALNDNGCELPLILTSNNNSKKNIVSKQETQ
>AHX23999.1_233_267
RVQWSFLRNQHPPLIPALNDNGCELPLILTSNDNS
>AHX24000.1_243_288
NVQWSFLRNQDPPLIPALNDNGCELPLILTSNNNSKKNIVSKQETQ
>AHY02992.1_376_412
KQGGPGLCDTIKEMAHEAIQSPGEGTTGKLIYNGSGK
>AHY75801.1_301_446
CTELKTHNLLPGLKEGLDARQKFRNSVERVRLNMKIQKLRDLYLEQTESDSDFDEGSQANGSVPPLKATDTSQLSKKLSEEEQSKLKSELTSKAFAQLVNTVLAEKEKFLNINRVCSSDSDLPGSDKKSLDETKEKPEGKDTKTEE
>AHY76670.1_708_742
DTLGMEEIRVPDRELYGSGSDIPGWFEEVRNHKRH
>AHY76937.1_684_766
GVDWNTIRQVEAPYIPKLSSITDTRFFPTDELENVPDSPAMAQAAKQREQMTKQGGSAPVKEDLPFIGYTYSRFDYLTRKNAL
>AHY77204.1_637_655
EFLSMACSPEELKVSLKWH
>AHY77385.1_1086_1186
VEGTTELDVPVEGLENAGKDGGMLHLAFSFKPRYTISVSKREKKVGDIASKGLGTGLKAGTTVIGGGVGAIGKIKKGVFGGLGSLTNHKKSHEMGEEETKF
>AHY77778.1_982_1115
PKSKKLEFLLKVSDRLEIENRDPPSALLMKFDAGSDFVIPSGDWTVKFDKTFMDNLERYRKYHSSKLMDLLRALRNKYHHFMDLPEDIAELMGPVPDGFYDYFTKRFPNLLIGVYMIVKENLSDDQILREFLYS
>AHY78269.1_471_564
EINFETLRTSSPPFIPQLDDETDAGYFDDFTNEEDMAKYADVFKRQNKLSAMVDDSAVDSKLVGFTFRHRDGKQGSSGILYNGSEHSDPFSTFY
>AHY79348.1_636_760
PQDDVLYLRLDHPLFFLNGKDKSKINEYQYQFEFEIYQSMRILLNMDASAFEPMTNLYWLYYLSRVLLKFGDRKLGKNDANRDKMARVINHLEMNLAVHKRGEQLFKRLETEDIKNTGDLLKLYK
>AHY79529.1_930_1021
ETIQLQNGRCKLKNPFKRYWKKEIWAVIFDLLLNSGQASNQALPMTEKIVEIRNLIESHLEQHAENHLRNVILSIEEELSHFQYKGKPSRRF
>AHY79758.1_604_720
KVQWSFLRNQDPPLIPALNDNGCELPFILSCNKHPKRNSVSEQETKMFCEKVANDDEIDEADPFHDFNSMSLTKKDHNILTYSENYTYGKILYKATCTRPRHNSSHRSFFKDIIPEL
>AHZ97469.1_397_507
GALSDVPRNTKNILAWNGGGSSNYTEIVEKGGYTVKKAAEKNEEESEFRITIPSLSEIEDDFEKAKESAGRNAHRVGGKLQHLEAEIEDFIAEEMESMFEKVKERVASQKL
>AIA85482.1_61_145
EVMYGERYMDTPQANPEGYKECNLKNLAGQLKGHLLIIHDDHDDTCVPQHTLSFMKACVDARTYPDLFIYPCHKHNVSGRDEYIC
>AIA89302.1_123_137
LGTPTDPSWAGLRDM
>AIC75367.1_478_532
EVTWDRLARKDIDAPYTPPVKAGAGDASQFDRYPEETERYGQGGPDEYGHLFPDF
>AIC84210.1_316_418
IWHDASDEPDCPTTFNFDFEVIDDVGEMRRLILDEVNRFRQLVRTAAGSGSLAGQGQPGAAGHVPMPQAGGQWTAEDPRPQEYVSHGNGLEQDLQAGLDASRR
>AIC84211.1_507_532
DMRAKRVNMVKYLSFVWGWDEEKAAT
>AID18667.1_156_195
KTPDVTETANGKFPEFKGPLLEFKTYPNTAHSTSQQSWRT
>AID18669.1_243_291
LAKNNDGLNSTYIGRFYSRAMGQNLVNLVRRNLDGLAKSPDHMIAKHTH
>AIE40064.1_300_372
PYHDPTDEPEASDKFDWSFNDADLPVDTWKVMMYSEILDFHQVGDSRYDNSVPEGALAAPEDPAVAPVAAAAE
>AIE88191.1_413_433
GASVKQNIAGTTSLIANNGNF
>AIF75062.1_225_244
FFMSTFAGDHVEHAAKYLFA
>AIF75065.1_369_399
ISLVDFHKRNDRTALVLPPKVSDLLKQGKKV
>AIF75067.1_206_232
FLKGARGLSWSFTNMKMADIGSTSHKG
>AIF75070.1_481_569
GTFHASDILQVFYGILPNYASKAIQSYYISFVYTMDPNDGTSSGFAKWPQWKEKKELMQFWSNKSNLLADNFRSKSQEYIADHASILVI
>AIF75071.1_228_259
APKGVDDAVEFLKAQGIPLAEPDEEEEGGARR
>AIF75074.1_236_274
SPTGMDDAVDFLKRHLGEDSFSGNPTLSQQASSDAMDLS
>AIF75076.1_294_308
LANAKKGEELKSVRK
>AIF75077.1_225_241
SFLRARLPPQDDKKTEL
>AIF75083.1_282_305
KIPDEIDDIITFVKSKVGWVMSEG
>AIF75087.1_245_267
GMPQNRDEMLPIMQFFAERLRGW
>AII32482.1_2011_2150
IIEPLPGTLHRFFGSIGLLGEGDGAIDRLPPWLLPHFAASVHALSTYDAVPIPTEKCPKVMAIWCEDGVCKEESDPRPDPYPYGHAQWLLENRTDFGTNLWEEFLDEKKTTCRQMPGNHFSMMKAPYVDRLTGFLREALA
>AIJ50382.1_301_359
PYHDPTDEPEAQEKFDWSFNDADLPVDTWKIMMYSEILDFHNVDANAEQAAQNNDTVAG
>AIN44165.1_365_412
VKNALSGLRKCFCAFVRYPLNLSHSFRYPQQLGSKHLVNKCPQALRMG
>AIO05490.1_339_388
AYHVPVVVPVAPPLDPEFFEFVLHKDDISREQLKELLYEEIMSFQPAPIT
>AIO05491.1_357_419
EVDWEKLAAREITAPYLPKISGVGDASAFDKYPEDNAAAQYGLPGPDQYGSNFPDFDYAGDMS
>AIO05493.1_443_463
SIWMEQARVSHIDLETWASTF
>AIO05494.1_1038_1104
DVSFVDVLYKRIPPPYFPTIYGSADTSNFDEEFTREQPTLSPVHGQLSSRDQAEFDRFSWVATWADL
>AIO05495.1_393_458
GVVWEALERREINAPIIPHTSSVDDTRHFLHLPLPPPEEIPGLIREEQPLALHQRFDPIAYQFLEF
>AIO05496.1_308_360
PYHVPLVEPVASPLDPSFFHFDYGDPLGYEELTVLIYYEITRPDGVVAPFLWS
>AIO05503.1_181_213
TVRVLFFFCGFLWGEIVVVSVCVCVGYGYDFWR
>AIP86910.1_232_346
QSLNKQAELSLDTLDGLTGLVEAQLQGLMDALEASVEESQNADISKLAEAKETALNRLNEIGPEVRAAIEDAFIGLADSLAANIPTDADAGQNLIDQLPEQRKPLVRYVPGLFKY
>AIS67218.1_1591_1619
HPFCVYRDDYDFHHTELYAKIKGTWNTTK
>AIT70965.1_344_379
GRASASGLCSYIVSTGLTGRITSVPSGTPNVLAHLV
>AIT71972.1_365_386
LSLKSVLSGIPSGTLNDLAHHA
>AIU80186.1_317_373
NLDWQALFNRQIRPPIQPQVRFPGDAQCFDVYPEDDGKREPYTDELYEKYDKYFEGF
>AIU80187.1_435_489
EVTWDRLSRKDIDAPYTPPVKAGAGDASQFDKYPEETEKYGQSGHDEFGHLFSDF
>AIW00658.1_2032_2167
EELSAINPSKERAKIPDWLMPHFEATIELLHDYHAPPMPAGSRSPGKVSIIWAGACAFGGKYAPLAPASMEGEDTEGMKFLTEQRTDFGPGDWASLFPGKEITVDVINGEHHFSMMRGKGGDQLGQLMRKALGLVV
>AIZ77170.1_389_409
GRVTGSLRGSPNSIIFNGNSA
>AJA32506.1_960_1012
EINWKDVYDKKISPDFKPGNINSEFEGNSREESVITSPTNTNCDYDQYFLNFK
>AJA32513.1_360_389
GTEDGIMFHSTSEEDSDYYSDEETLDIDWL
>AJA79001.1_291_386
DALSDIPSDTPNLLAWNGGGCSDYKKIVEAGSYKVKAAPSSRVEEIKHAVEQEVNLVSGKLTTGAKELGSKAEKFSKKIHELVDEELEEFLKELNL
>AJD23149.1_423_454
PFVTNTMYHNGLRSDSAELMGQLFALRDDTID
>AJD23150.1_389_424
ILVDFYKRNDRSALILPPKVSEMLASKNGAQKWGLK
>AJD23152.1_306_322
PGTRSKLTETCDEYTTL
>AJD23153.1_301_310
VSFLRQAVLS
>AJD23154.1_321_410
SIEPGNLSRFEVMTCYSPDVKFAIANFPQEILQFPMSWCRSIGDVIRETEFEKGGHFAAWEVPEALAADIQGFFGKNGQAYGVIAGASGY
>AJD23155.1_508_518
EMKATSHEAER
>AJD23156.1_520_599
LSHGKPKLGFLNPWLYTVGRGGFTDIVHGGSDGCTGTDQYSKLPTPYVPGASWNATRGWDPVTGLGTPNFEKLSQLVLLF
>AJD23157.1_538_618
RLEANKPVLGYLNPFIYGPGRRGFTDIIHGGSTGCRGYMSPNFTAPAVPYASWNATEGWDPVTGLGTPNYEILAQIVARML
>AJD23186.1_386_403
KYTRIRTTNKLLYNDSGA
>AJD23187.1_357_393
GVPVGQVCDRLKQIGNAVVRNPGTSTTNRLLYNGSGQ
>AJD23188.1_384_402
VRNPGPNTTRGLLYNGSGA
>AJD23189.1_372_490
DRLKELGKAVITNPGQGTRTKILINNMNVGSGRTPGKPAPQDPIPEEPTPEEPTPNEPYPGEPYPGDPSPGEPSPGGPYPGEPYPGDYPGQYPDDSIPSKPTPQHPHKPKPFPWWWSHH
>AJD23191.1_362_400
LGMGGGPGLCDTIKQRAIDVISNPGPGTTSKLINNGSGM
>AJD23192.1_363_398
YGTSDLCDRLKSMATAAIRSPGSSTTNRLLYNGSGY
>AJD23193.1_324_369
GVAAFAIDMGVSSDKVCDTIKRLALPSIQNPRPGTTNLLLYNGSGR
>AJD23194.1_423_490
GVLTDIPAETVNLLAWNGGGSDDYKEIVGGKDNSTEDDHSSSITEKFEKLAEEGLTAIYNELKDAIIV
>AJD23195.1_379_399
GPIYMPGTGTTNKLLYNGSGQ
>AJD23197.1_385_415
PGVVKDVKDSANKVAYNGIQERLFSRSKVQQ
>AJD23202.1_732_773
DSTFQFKQLTKMVYEQKERRAGRPMDHQWSKRALAAIFGEEE
>AJD23205.1_527_666
ALEIFHRALFNKDIATGTIDTSTAPGGKLHSSTGPESSFGFKNKPPTQHVHFCFVLDTSTCTQEQLRSVENGTAIVRDWIVVDSNSTSLFPDVVGTATPTATPVPTHTATPVPGAAVGLSKYRESCWAASILVVLFIMYL
>AJG44381.1_2161_2190
FDLYPASHAGQEAKAAVAEGYEFLRTHVQL
>AJO92396.1_341_435
IQIRTARKSLQLERFERKLLDYENELTNIEKILEKQAIEYERELSQLKEQFTQAVEERAREVISGKKVGKVPESINGYYGKKFAKPAYHWQTRYR
>AJO92538.1_341_435
IQIRTARKSLQLERFERKLLDYENELTNIEKILEKQAIEYERELSQLKEQFTQAVEERAREVISGKKVGKVPESINGYYGKKFAKPAYHWQTRYR
>AJO93345.1_341_435
IQIRTARKSLQLERFERKLLDYENELTNIEKILEKQAIEYERELSQLKEQFTQAVEERAREVISGKKVGKVPESINGYYGKKFAKPAYHWQTRYR
>AJO95440.1_341_435
IQIRTARKSLQLERFERKLLDYENELTNIEKILEKQAIEYERELSQLKEQFTQAVEERAREVISGKKVGKVPESINGYYGKKFAKPAYHWQTRYR
>AJO96013.1_341_435
IQIRTARKSLQLERFERKLLDYENELTNIEKILEKQAIEYERELSQLKEQFTQAVEERAREVISGKKVGKVPESINGYYGKKFAKPAYHWQTRYR
>AJO96450.1_341_435
IQIRTARKSLQLERFERKLLDYENELTNIEKILEKQAIEYERELCQLKEQFTQAVEERAREVISGKKVGKVPESINGYYGKKFAKPAYHWQTRYR
>AJO96520.1_341_435
IQIRTARKSLQLERFERKLLDYENELTNIEKILEKQAIEYERELSQLKEQFTQAVEERAREVISGKKVGKVPESINGYYGKKFAKPAYHWQTRYR
>AJO96592.1_341_435
IQIRTARKSLQLERFERKLLDYENELTNIEKILEKQAIEYERELSQLKEQFTQAVEERAREVISGKKVGKVPESINGYYGKKFAKPAYHWQTRYR
>AJO96802.1_341_435
IQIRTARKSLQLERFERKLLDYENELTNIEKILEKQAIEYERELSQLKEQFTQAVEERAREVISGKKVGKVPESINGYYGKKFAKPAYLWQTRYR
>AJO97008.1_341_435
IQIRTARKSLQLERFERKLLDYENELTNIEKILEKQAIEYERELSQLKEQFTQAVEERAREVISGKKVGKVPESINGYYGKKFAKPAYHWQTRYR
>AJO98103.1_341_435
IQIRTARKSLQLERFERKLLDYENELTNIEKILEKQAIEYERELSQLKEQFTQAVEERAREVISGKKVGKVPESINGYYGKKFAKPAYHWQTRYR
>AJP08202.1_2220_2237
QGEAGKESAKFMANAMAN
>AJP37252.1_431_451
NNSWATKAIAEFFTKFDELVV
>AJP37281.1_363_375
ENFQREVIDNSKL
>AJP37544.1_654_698
EIETCQVVGAASPNEASLRIINKGYHIHTNIDQRYAHIGGLHQRT
>AJP37595.1_466_515
IMKYVSPSKDDKFRHWCKKIKSKIKEDKRIKREALDRAKLEKKQSERSTH
>AJP37671.1_449_501
EIKRCDTDTYVKAQNLRIFDFDVETELGHVPLVERPAIEERLKHFVSAPSSSL
>AJP37783.1_297_326
KYFHTTTVGEKVDILNFYLKITDDLARKGF
>AJP37955.1_330_461
VSSITSFTNEGPLSKVPPLSKSVYEKFVSPVDNTNENLSPKSYVYMHDSKAAKNLSYTSSSEEEDGIKEGIDDDNGSRSGSFGTLDTDTGLHSSFTSTSCESDNECSKISNKFSLFEKKFNELRMSSSSLTN
>AJP38210.1_565_635
TKDILFDIPEDTPNVLIYNGGGQDLSAFWNDTKKSHSSGFKQELNMDEFIGSKTDLIFDQVRDILDKLNII
>AJP38833.1_231_369
QHLKNFDEFEKDPFAFIYRKYVVPRLSCGYNDEEDLHVSLQHMRQYIWQDLPDIYDVFHLCKIMVDTLLKVSNVIERSMENFINEVDSAWNKDSSMDSCFSYQNKIDLFWEQWSVNTETVPAKFQLKNFEKPCLIQDGK
>AJP38876.1_1607_1630
DVCHLRYLNGAAPVIYGLPIKFVS
>AJP38959.1_930_1021
ETIQLQNGRCKLKNPFKRYWKKEIWAVIFDLLLNSGQASNQALPMTEKIVEIRNLIESHLEQHAENHLRNVILSIEEELSHFQYKGKPSRRF
>AJP39090.1_873_939
EIAEANSSLAPLVKLARLKKVAENMDADEDNDDDNDNEHINKTNNCDDNNDSKETVNLDVTEDDKQK
>AJP39529.1_794_822
EECLYVEMTRNAGAIIQEDDFGPKPKFFI
>AJP39582.1_625_668
KYRNQDVHMSEYITERLERRNKILRERGENGLSKNVPALHMGGL
>AJP39611.1_1441_1478
EVNETFNFKSTRLAKFIKSNDKLNSSKLRITSQENKTE
>AJP39648.1_528_667
EMLINSKPGKKFWKENVDSTLNFSTISEVNENTNSFTDDYIDGDNVTLSLPAPEENLSTVSTQNLQKYSALNRTIQVCYKLVSMILTIIIFKCTKTGSWLSYMSLILLGMVFKSPADERGKHARALVLLAFIAACKKYIY
>AJP39906.1_471_537
EEPKPEPLVLDGLVSCHEYEVKLARKQKRPNILSTNTNNKGNGNSNNNNNYNNNNNNNNNNNDEDDK
>AJP40394.1_480_610
TFDCLPKEGESSQKKAGTSERRHPHKKQFQLFQRDSSLLFSPAAVAMRDAFDIGNAVKRTEEDRMGTRGGLGSLAEDEELEDSYSGAQGDEQLEQNMFQLTLDTSTILQRRKKVQENDVGPTIPISATIRE
>AJP40652.1_1536_1679
MRARGCQTIFAVDVGSADDRTPMEYGDSLNGFWIIFNRWNPFSSHPNIPNMAEIQVRLGYVASVNALEKAKNTPGVVYVRPPIEEYATLDFSKFEEIYHVGVDYGRIFLQGLIDDDKMPYIPGSQETTLNSQVPEFLLHRRNSI
>AJP40800.1_601_677
DISWKKLLLKGYIPPYKPLVKSEIDTANFDQEFTKEKPIDSVVDEYLSASIQKQFGGWTYIGDEQLGDSPSQGRSIS
>AJP40904.1_369_449
GDLPIDQIKSNPYTLLLETSTGGHVGWFKDRSGRRWYAEPLCRFLKIFHDEITVKGLKPDLENVQLPDPNCEPIATTFRAN
>AJP41052.1_827_842
MACDPKDLTSLLEWKE
>AJP41175.1_680_762
GVDWNTIRQVEAPYIPKLSSITDTRFFPTDELENVPDSPAMAQAAKQREQMTKQGGSAPVKEDLPFIGYTYSRFDYLTRKNAL
>AJP41245.1_1083_1178
TFNIPLVGPKGEDGGVLHLEFEFEPRYTTNVVKREAGLGNFATKGLGTGIKAGSTVFALGTNVVSTGLGTIDKVKAGVFGGKKSTTTGDKKSEEKQ
>AJP41371.1_779_893
KVQWSLLRNQEPPLIPVLSEDGYDFAKLSSNKKRQTSQDSHKHLDEQEKNMFEERVEYDDEVSEDDPFHDFNSMSLMEQDNNSMIYGNTNSYGKIAYTPNSNRSRSNSHRTFFKR
>AJP41525.1_311_447
SKRVETSNILPDVKKGFSLRKKLRDAIETVKLNNRIKRLRNMYSLGDDGDNDIEENSLNESLLDGVTHSLDDLRLQSQKKGGELTEEQMKLKSALTKDAFVQIVKAATKNKHKVLAGEEEDDSKKTLHDDRESKSED
>AJP41542.1_446_478
LKFSTQGVLGDIGDDTPNKLIYNGGGKKLDGFW
>AJP41613.1_335_387
ERINHHIHEFVLTSPLQSSHIPQLTLEERAVMFDRAFDSFKNEALVKMTKQKL
>AJP41615.1_1086_1186
VEGTTELDVPVEGLENAGQDGGMLHLAFSFKPRYTISVSKREKKVGDIASKGLGTGLKAGTTVIGGGVGAIGKIKKGVFGGLGSLTNHKKSHEMGEEETKF
>AJP41733.1_905_931
RIVFQKLYYWLRDAFAGRFDNTEILHL
>AJP41744.1_490_508
GQMKKNVNMEKFVRKCWKD
>AJP41788.1_218_266
VSQVCNWIQGITSKEGQEHNAQPEVDRKQFDKPQLEDDLLDMIDSLGKL
>AJP42052.1_435_456
ENNSWLTKQAAEFLGSFDELVL
>AJP82111.1_484_508
SLEMVNSWISGNRAFSDLSTLENAS
>AJP82148.1_431_451
NNSWATKAIAEFFTKFDELVV
>AJP82176.1_363_375
ENFQREVIDNSKL
>AJP82395.1_412_525
YWAKTGANNKPTKSKKKKSGAARTSLFTEHFIFRKIDWKLLESGQLQKTTLGPIVPVITDLELAENFDTEFTSMSYEETYTDSKPININSVSKSPDMFKGFSYKASGSYLEKYF
>AJP83280.1_484_509
SLEMVNSWISGNRAFSDLSTLENASK
>AJP83317.1_431_451
NNSWATKAIAEFFTKFDELVV
>AJP83346.1_363_375
ENFQREVIDNSKL
>AJP83438.1_1085_1151
NINFDDILNLRVKPPYIPEIKSPEDTSYFEQEFTSAPPTLTPLPSVLTTSQQEEFRGFSFMPDDLDL
>AJP83561.1_412_525
YWAKTGANNKPTKSKKKKSGAARTSLFTEHFIFRKIDWKLLESGQLQKTTLGPIVPVITDLELAENFDTEFTSMSYEETYTDSKPININSVSKSPDMFKGFSYKASGSYLEKYF
>AJP83733.1_363_375
ENFQREVIDNSKL
>AJP83937.1_412_525
YWAKTGANNKPTKSKKKKSGAARTSLFTEHFIFRKIDWKLLESGQLQKTTLGPIVPVITDLELAENFDTEFTSMSYEETYTDSKPININSVSKSPDMFKGFSYKASGSYLEKYF
>AJP84079.1_431_451
NNSWATKAIAEFFTKFDELVV
>AJP84429.1_484_508
SLEMVNSWISGNRAFSDLSTLENAS
>AJP84466.1_431_451
NNSWATKAIAEFFTKFDELVV
>AJP84589.1_1085_1151
NINFDDILNLRVKPPYIPEIKSPEDTSYFEQEFTSAPPTLTPLPSVLTTSQQEEFRGFSFMPDDLDL
>AJP84816.1_484_508
SLEMVNSWISGNRAFSDLSTLENAS
>AJP84853.1_431_451
NNSWATKAIAEFFTKFDELVV
>AJP85235.1_431_451
NNSWATKAIAEFFTKFDELVV
>AJP85261.1_363_375
ENFQREVIDNSKL
>AJP85345.1_1085_1151
NINFDDILNLRVKPPYIPEIKSPEDTSYFEQEFTSAPPTLTPLPSVLTTSQQEEFRGFSFMPDDLDL
>AJP85637.1_363_375
ENFQREVIDNYKL
>AJP85731.1_1085_1151
NINFDDILNLRVKPPYIPEIKSPEDTSYFEQEFTSAPPTLTPLPSVLTTSQQEEFRGFSFMPDDLDL
>AJP85850.1_412_525
YWAKTGANNKPTKSKKKKSGAARTSLFTEHFIFRKIDWKLLESGQLQKTTLGPIVPVITDLELAENFDTEFTSMSYEETYTDSKPINIDSVSKSPDMFKGFSYKASGSYLEKYF
>AJP86017.1_363_375
ENFQREVIDNYKL
>AJP86104.1_1085_1151
NINFDDILNLRVKPPYIPEIKSPEDTSYFEQEFTSAPPTLTPLPSVLTTSQQEEFRGFSFMPDDLDL
>AJP86226.1_412_525
YWAKTGANNKPTKSKKKKSGAARTSLFTEHFIFRKIDWKLLESGQLQKTTLGPIVPVITDLELAENFDTEFTSMSYEETYTDSKPININSVSKSPDMFKGFSYKASGSYLEKYF
>AJP86487.1_1085_1151
NINFDDILNLRVKPPYIPEIKSPEDTSYFEQEFTSAPPTLTPLPSVLTTSQQEEFRGFSFMPDDLDL
>AJP86609.1_412_525
YWAKTGANNKPTKSKKKKSGAARTSLFTEHFIFRKIDWKLLESGQLQKTTLGPIVPVITDLELAENFDTEFTSMSYEETYTDSKPININSVSKSPDMFKGFSYKASGSYLEKYF
>AJP86713.1_484_508
SLEMVNSWISGNRAFSDLSTLENAS
>AJP86750.1_431_451
NNSWATKAIAEFFTKFDELVV
>AJP86871.1_1085_1151
NINFDDILNLRVKPPYIPEIKSPEDTSYFEQEFTSAPPTLTPLPSVLTTSQQEEFRGFSFMPDDLDL
>AJP87099.1_484_508
SLEMVNSWISGNRAFSDLSTLENAS
>AJP87136.1_431_451
NNSWATKAIAEFFTKFDELVV
>AJP87164.1_363_375
ENFQREVVDNSKL
>AJP87845.1_484_508
SLEMVNSWISGNRGFSDLSTLENAS
>AJP87882.1_431_451
NNSWATKAIAEFFTKFDELVV
>AJP88223.1_484_508
SLEMVNSWISGNRAFSDLSTLENAS
>AJP89915.1_1085_1151
NINFDDILNLRVKPPYIPEIKSPEDTSYFEQEFTSAPPTLTPLPSVLTTSQQEEFRGFSFMPDDLDL
>AJP89997.1_311_353
TYHDPNDEPEGEPIPPSFFEFDHHKEALTTKDLKKLIWNEIFS
>AJP91266.1_431_451
NNSWATKAIAEFFTKFDELVV
>AJP94892.1_1085_1151
NINFDDILNLRVKPPYIPEIKSPEDTSYFEQEFTSAPPTLTPLPSVLTTSQQEEFRGFSFMPDDLDL
>AJP95895.1_484_508
SLEMVNSWISGNRGFSDLSTLENAS
>AJP98205.1_484_508
SLEMVNSWISGNRGFSDLSTLENAS
>AJP98242.1_431_451
NNSWATKAIAEFFTKFDELVV
>AJQ00204.1_363_375
ENFQREVIDNSKL
>AJQ01068.1_1085_1151
NINFDDILNLRVKPPYIPEIKSPEDTSYFEQEFTSAPPTLTPLPSVLTTSQQEEFRGFSFMPDDLDL
>AJQ03287.1_363_375
ENFQREVIDNSKL
>AJQ03373.1_1085_1151
NINFDDILNLRVKPPYIPEIKSPEDTSYFEQEFTSAPPTLTPLPSVLTTSQQEEFRGFSFMPDDLDL
>AJQ03757.1_1085_1151
NINFDDILNLRVKPPYIPEIKSPEDTSYFEQEFTSAPPTLTPLPSVLTTSQQEEFRGFSFMPDDLDL
>AJQ04713.1_484_508
SLEMVNSWISGNRGFSDLSTLENAS
>AJQ05938.1_363_375
ENFQREVIDNSKL
>AJQ06712.1_363_375
ENFQREVIDNSKL
>AJQ07937.1_1085_1151
NINFDDILNLRVKPPYIPEIKSPEDTSYFEQEFTSAPPTLTPLPSVLTTSQQEEFRGFSFMPDDLDL
>AJQ08710.1_1085_1151
NINFDDILNLRVKPPYIPEIKSPEDTSYFEQEFTSAPPTLTPLPSVLTTSQQEEFRGFSFMPDDLDL
>AJQ08974.1_431_451
NNSWATKAIAEFFTKFDELVV
>AJQ09095.1_1085_1151
NINFDDILNLRVKPPYIPEIKSPEDTSYFEQEFTSAPPTLTPLPSVLTTSQQEEFRGFSFMPDDLDL
>AJQ10376.1_412_525
YWAKTGANNKPTKSKKKKSGAARTSLFTEHFIFRKIDWKLLESGQLQKTTLGPIVPVITDLELAENFDTEFTSMSYEETYTDSKPININSVSKSPDMFKGFSYKASGSYLEKYF
>AJQ10864.1_431_451
NNSWATKAIAEFFTKFDELVV
>AJQ11761.1_1085_1151
NINFDDILNLRVKPPYIPEIKSPEDTSYFEQEFTSAPPTLTPLPSVLTTSQQEEFRGFSFMPDDLDL
>AJQ11881.1_412_525
YWAKTGANNKPTKSKKKKAGAARTSLFTEHFIFRKIDWKLLESGQLQKTTLGPIVPVITDLELAENFDTEFTSMSYEETYTDSKPININSVSKSPDMFKGFSYKASGSYLEKYF
>AJQ12050.1_363_375
ENFQREVIDNSKL
>AJQ13204.1_363_375
ENFQREVIDNSKL
>AJQ13523.1_484_508
SLEMVNSWISGNRGFSDLSTLENAS
>AJQ14065.1_1085_1151
NINFDDILNLRVKPPYIPEIKSPEDTSYFEQEFTSAPPTLTPLPSVLTTSQQEEFRGFSFMPDDLDL
>AJQ14188.1_412_525
YWAKTGANNKPTKSKKKKSGAARTSLFTEHFIFRKIDWKLLESGQLQKTTLGPIVPVITDLELAENFDTEFTSMSYEETYTDSKPININSVSKSPDMFKGFSYKASGSYLEKYF
>AJQ14573.1_412_525
YWAKTGANNKPTKSKKKKSGAARTSLFTEHFIFRKIDWKLLESGQLQKTTLGPIVPVITDLELAENFDTEFTSMSYEETYTDSKPININSVSKSPDMFKGFSYKASGSYLEKYF
>AJQ14679.1_484_508
SLEMVNSWISGNRAFSDLSTLENAS
>AJQ15590.1_1085_1151
NINFDDILNLRVKPPYIPEIKSPEDTSYFEQEFTSAPPTLTPLPSVLTTSQQEEFRGFSFMPDDLDL
>AJQ15817.1_484_508
SLEMVNSWISGNRGFSDLSTLENAS
>AJQ15854.1_431_451
NNSWATKAIAEFFTKFDELVV
>AJQ15883.1_363_375
ENFQREVIDNSKL
>AJQ31959.1_383_491
IEPEMIAQEIEYLSTRNVFHRRTLFFKPSTPNQILYNGVDKLDDPYDDETFPRLNIEAIAKELEEYNATLQTPMSENLQSGSKLWGWNNDVTLPLGEIRLKRRDFMKNL
>AJQ32070.1_591_603
REIKCCHNGHALK
>AJQ32139.1_604_720
KVQWSFLRNQDPPLIPALNDNGCELPFILSCNKHPKRNSVSEQETKMFCEKVANDDEIDEADPFHDFNSMSLTKKDHNILTYSENYTYGKILYKATCTRPRHNSSHRSFFKDIIPEL
>AJQ32214.1_591_603
REIKCCHNGHALK
>AJQ32284.1_604_720
KVQWSFLRNQDPPLIPALNDNGCELPFILSCNKHPKRNSVSEQETKMFCEKVANDDEIDEADPFHDFNSMSLTKKDHNILTYSENYTYGKILYKATCTRPRHNSSHRSFFKDIIPEL
>AJQ32362.1_591_603
REIKCCHNGRALK
>AJQ32543.1_383_491
IEPEMIAQEIEYLSTRNVFHRRTLFFKPSTPNQILYNGVDKLDDPYDDETFPRLNIEAIAKELEEYNATLQTPMSENLQSGSKLWGWNNDVTLPLGEIRLKRRDFMKNL
>AJQ32578.1_604_720
KVQWSFLRNQDPPLIPALNDNGCELPFILSCNKHPKRNSVSEQETKMFCEKVANDDEIDEADPFHDFNSMSLTKKDHNILTYSENYTYGKILYKATCTRPRHNSSHRSFFKDIIPEL
>AJQ32724.1_604_720
KVQWSFLRNQDPPLIPALNDNGCELPFILSCNKHPKRNSVSEQETKMFCEKVANDDEIDEADPFHDFNSMSLTKKDHNILTYSENYTYGKILYKATCTRPRHNSSHRSFFKDIIPEL
>AJQ32800.1_591_603
REIKCCHNGHALK
>AJQ33087.1_591_603
REIKCCHNGRALK
>AJQ33122.1_383_491
IEPEMIAQEIEYLSTRNVFHRRTLFFKPSTPNQILYNGVDKLDDPYDDETFPRLNIEAIAKELEEYNATLQTSMSENLQSGSKLWGWNNDVTLPLGEIRLKRRDFMKNL
>AJQ33157.1_604_720
KVQWSFLRNQDPPLIPALNDNGCELPFILSCNKHPKRNSVSEQETKMFCEKVANDDEIDEADPFHDFNSMSLTKKDHNILTYSENYTYGKILYKATCTRPRHNSSHRSFFKDIIPEL
>AJQ33302.1_604_720
KVQWSFLRNQDPPLIPALNDNGCELPFILSCNKHPKRNSVSEQETKMFCEKVANDDEIDEADPFHDFNSMSLTKKDHNILTYSENYTYGKILYKATCTRPRHNSSHRSFFKDIIPEL
>AJQ33433.1_1312_1331
QIREIAFGNSEKDQVPILSS
>AJQ33448.1_604_720
KVQWSFLRNQDPPLIPALNDNGCELPFILSCNKHPKRNSVSEQETKMFCEKVANDDEIDEADPFHDFNSMSLTKKDHNILTYSENYTYGKILYKATCTRPRHNSSHRSFFKDIIPEL
>AJQ33525.1_591_603
REIKCCHNGHALK
>AJQ33596.1_604_720
KVQWSFLRNQDPPLIPALNDNGCELPFILSCNKHPKRNSVSEQETKMFCEKVANDDEIDEADPFHDFNSMSLTKKDHNILTYSENYTYGKILYKATCTRPRHNSSHRSFFKDIIPEL
>AJQ33994.1_383_491
IEPEMIAQEIEYLSTRNVFHRRTLFFKPSTPNQILYNGVDKLDDPYDDETFPRLNIEAIAKELEEYNATLQTPMSENLQSGSKLWGWNNDVTLPLGEIRLKRRDFMKNL
>AJQ34028.1_604_720
KVQWSFLRNQDPPLIPALNDNGCELPFILSCNKHPKRNSVSEQETKMFCEKVANDDEIDEADPFHDFNSMSLTKKDRNILTYSENYTYGKILYKATCTRPRHNSSHRSFFKDIIPEL
>AJQ34175.1_604_720
KVQWSFLRNQDPPLIPALNDNGCELPFILSCNKHPKRNSVSEQETKMFCEKVANDDEIDEADPFHDFNSMSLTKKDHNILTYSENYTYGKILYKATCTRPRHNSSHRSFFKDIIPEL
>AJQ34437.1_383_491
IEPEMIAQEIEYLSTRNVFHRRTLFFKPSTPNQILYNGVDKLDDPYDDETFPRLNIEAIAKELEEYNATLQTPMSENLQSGSKLWGWNNDVTLPLGEIRLKRRDFMKNL
>AJQ34548.1_591_603
REIKCCHNGHALK
>AJQ34619.1_604_720
KVQWSFLRNQDPPLIPALNDNGCELPFILSCNKHPKRNSVSEQETKMFCEKVANDDEIDEADPFHDFNSMSLTKKDHNILTYSENYTYGKILYKATCTRPRHNSSHRSFFKDIIPEL
>AJQ34769.1_604_720
KVQWSFLRNQDPPLIPALNDNGCELPFILSCNKHPKRNSVSEQETKMFCEKVANDDEIDEADPFHDFNSMSLTKKDHNILTYSENYTYGKILYKATCTRPRHNSSHRSFFKDIIPEL
>AJQ34990.1_591_603
REIKCCHNGRALK
>AJQ35059.1_604_720
KVQWSFLRNQDPPLIPALNDNGCELPFILSCNKHPKRNSVSEQETKMFCEKVANDDEIDEADPFHDFNSMSLTKKDHNILTYSENYTYGKILYKATCTRPRHNSSHRSFFKDIIPEL
>AJQ35337.1_1312_1331
QIREIAFGNSEKDQVPILSS
>AJQ35861.1_591_603
REIKCCHNGRALK
>AJQ35897.1_383_491
IEPEMIAQEIEYLSTRNVFHRRTLFFKPSTPNQILYNGVDKLDDPYDDETFPRLNIEAIAKELEEYNATLQTPMSENLQSGSKLWGWNNDVTLPLGEIRLKRRDFMKNL
>AJQ35917.1_1312_1331
QIREIAFGNSEKDQVPILSS
>AJQ35933.1_606_722
KVQWSFLRNQDPPLIPALNDNGCELPFILSCNKHPKRNSVSEQETKMFCEKVANDDEIDEADPFHDFNSMSLTKKDHNILTYSENYTYGKILYKATCTRPRHNSSHRSFFKDIIPEL
>AJQ36064.1_1312_1331
QIREIAFGNSEKDQVPILSS
>AJQ36370.1_604_720
KVQWSFLRNQDPPLIPALNDNGCELPFILSCNKHPKRNSVSEQETKMFCEKVANDDEIDEADPFHDFNSMSLTKKDHNILTYSENYTYGKILYKATCTRPRHNSSHRSFFKDIIPEL
>AJQ36644.1_1312_1331
QIREIAFGNSEKDQVPILSS
>AJQ36917.1_383_491
IEPEMIAQEIEYLSTRNVFHRRTLFFKPSTPNQILYNGVDKLDDPYDDETFPRLNIEAIAKELEEYNATLQTSMSENLQSGSKLWGWNNDVTLPLGEIRLKRRDFMKNL
>AJQ37064.1_383_491
IEPEMIAQEIEYLSTRNVFHRRTLFFKPSTPNQILYNGVDKLDDPYDDETFPRLNIEAIAKELEEYNATLQTPMSENLQSGSKLWGWNNDVTLPLGEIRLKRRDFMKNL
>AJQ38855.1_604_720
KVQWSFLRNQDPPLIPALNDNGCELPFILSCNKHPKRNSVSEQETKMFCEKVANDDEIDEADPFHDFNSMSLTKKDHNILTYSENYTYGKILYKATCTRPRHNSSHRSFFKDIIPEL
>AJQ39531.1_383_491
IEPEMIAQEIEYLSTRNVFHRRTLFFKPSTPNQILYNGVDKLDDPYDDERFPRLNIEAIAKELEEYNATLQTPMSENLQSGSKLWGWNNDVTLPLGEIRLKRRDFMKNL
>AJQ40011.1_604_720
KVQWSFLRNQDPPLIPALNDNGCELPFILSCNKHPKRNSVSEQETKMFCEKVANDDEIDEADPFHDFNSMSLTKKDHNILTYSENYTYGKILYKATCTRPRHNSSHRSFFKDIIPEL
>AJQ40576.1_1312_1331
QIREIAFGNSEKDQVPILSS
>AJQ41457.1_604_720
KVQWSFLRNQDPPLIPALNDNGCELPFILSCNKHPKRNSVSEQETKMFCEKVANDDEIDEADPFHDFNSMSLTKKDHNILTYSENYTYGKILYKATCTRPRHNSSHRSFFKDIIPEL
>AJQ41607.1_604_720
KVQWSFLRNQDPPLIPALNDNGCELPFILSCNKHPKRNSVSEQETKMFCEKVANDDEIDEADPFHDFNSMSLTKKDHNILTYSENYTYGKILYKATCTRPRHNSSHRSFFKDIIPEL
>AJQ41715.1_383_491
IEPEMIAQEIEYLSTRNVFHRRTLFFKPSTPNQILYNGVDKLDDPYDDETFPRLNIEAIAKELEEYNATLQTSMSENLQSGSKLWGWNNDVTLPLGEIRLKRRDFMKNL
>AJQ41825.1_591_603
REIKCCHNGHALK
>AJQ41897.1_604_720
KVQWSFLRNQDPPLMPALNDNGCELPFILSCNKHPKRNSVSEQETKMFCEKVANDDEIDEADPFHDFNSMSLTKKDHNILTYSENYTYGKILYKATCTRPRHNSSHRSFFKDIIPEL
>AJQ43692.1_591_603
REIKCCHNGHALK
>AJQ43835.1_591_603
REIKCCHNGHALK
>AJQ43870.1_383_491
IEPEMIAQEIEYLSTRNVFHRRTLFFKPSTPNQILYNGVDKLDDPYDDETFPRLNIEAIAKELEEYNATLQTPMSENLQSGSKLWGWNNDVTLPLGEIRLKRRDFMKNL
>AJQ44118.1_591_603
REIKCCHNGRALK
>AJQ44767.1_604_720
KVQWSFLRNQDPPLIPALNDNGCELPFILSCNKHPKRNSVSEQETKMFCEKVANDDEIDEADPFHDFNSMSLTKKDHNILTYSENYTYGKILYKATCTRPRHNSSHRSFFKDIIPEL
>AJQ44843.1_591_603
REIKCCHNGRALK
>AJQ44878.1_383_491
IEPEMIAQEIEYLSTRNVFHRRTLFFKPSTPNQILYNGVDKLDDPYDDETFPRLNIEAIAKELEEYNATLQTSMSENLQSGSKLWGWNNDVTLPLGEIRLKRRDFMKNL
>AJQ45060.1_604_720
KVQWSFLRNQDPPLIPALNDNGCELPFILSCNKHPKRNSVSEQETKMFCEKVANDDEIDEADPFHDFNSMSLTKKDHNILTYSENYTYGKILYKATCTRPRHNSSHRSFFKDIIPEL
>AJR53819.1_343_397
EVVWEKLLSRNIETPYEPPIQQGQGDTSQFDKYPEEDINYGVQGEDPYADLFRNF
>AJR53838.1_707_808
KQEFTGEWFPPGSSLPGPSEKHDDAKGQQSEYGSAKDSSNNTGHNYVYNPSSATGGADSVDIGAISKRKENISGDISNNFAVTHSVQEGPTSAFNKLHIVEE
>AJR53917.1_528_667
EMLINSKPGKKFWKENVDSTLNFSTISEVNENTNSFTDDYIDGDNVTLSLPAPEENLSTVSTQNLQKYSALNRTIQVCYKLVSMILTIIIFKCTKTGSWLSYMSLILLGMVFKSPADERGKHARALILLAFIAACKKYIY
>AJR54541.1_1441_1478
EVDETFNFKSTRLAKFIKSNDKLNSSKLRITSQENKTE
>AJR54577.1_528_667
EMLINSKPGKKFWKENVDSTLNFSTISEVNENTNSFTDDYIDGDNVTLSLPAPEENLSTVSTQNLQKYSALNRTIQVCYKLVSMILTIIIFKCTKTGSWLSYMSLILLGMVFKSPADERGKHARALVLLAFIAACKKYIY
>AJR54788.1_791_819
EECLYVEMTRNAGAIIQEDDFGPKPKFFI
>AJR54807.1_839_855
KTKCCVVYRPLHTKVSK
>AJR54828.1_712_813
KQEFTGEWFPPGSSLPGPSEKHDDAKGQQSEYGSVKDSSNNTGHNYVYNPSSATGGADSVDIGAISKRKENISGDISNNFAVTYSVQEGPTSAFNKLHIVEE
>AJR54871.1_1441_1478
EVDETFNFKSTRLAKFIKSNDKLNSSKLRITSQENKTE
>AJR55195.1_1441_1478
EVDETFNFKSTRLAKFIKSNDKLNSSKLRITSQENKTE
>AJR55833.1_1441_1478
EVNETFNFKSTRLAKFIKSNDKLNSSKLRITSQENKTE
>AJR58454.1_1441_1478
EVNETFNFKSTRLAKFIKSNDKLNSSKLRITSQENKTE
>AJR58490.1_527_666
EMLINSKPGKKFWKENVDSTLNFSTISEVNENTNSFTDDYIDGDNVTLSLPAPEENLSTVSTQNLQKYSALNRTIQVCYKLVSMILTIIIFKCTKTGSWLSYMSLILLGMVFKSPADERGKHARALILLAFIAACKKYIY
>AJR59044.1_839_855
KTKCCVVYRPLHTKVSK
>AJR59064.1_707_808
KQEFTGEWFPPGSSLPGPSEKHDDAKGQQSEYGSAKDSSNNTGHNYVYNPSSATGGADSVDIGAISKRKENISGDISNNFAVTHSVQEGPTSAFNKLHIVEE
>AJR59106.1_1441_1478
EVNETFNFKSTRLAKFIKSNDKLNSSKLRITSQENKTE
>AJR59469.1_527_666
EMLINSKPGKKFWKENVDSTLNFSTISEVNENTNSFTDDYIDGDNVTLSLPAPEENLSTVSTQNLQKYSALNRTIQVCYKLVSMILTIIIFKCTKTGSWLSYMSLILLGMVFKSPADERGKHARALILLAFIAACKKYIY
>AJR59679.1_794_822
EECLYVEMTRNAGAIIQEDDFGPKPKFFI
>AJR59698.1_839_855
KTKCCVVYRHLHTKVSK
>AJR59699.1_343_397
EVVWEKLLSRNIETPYEPPIQQGQGDTSQFDKYPEEDINYGVQGEDPYADLFRNF
>AJR59762.1_1441_1478
EVNETFNFKSTRLAKFIKSNDKLNSSKLRITSQENKTE
>AJR59799.1_527_666
EMLINSKPGKKFWKENVDSTLNFSTISEVNENTNSFTDDYIDGDNVTLSLPAPEENLSTVSTQNLQKYSALNRTIQVCYKLVSMILTIIIFKCTKTGSWLSYMSLILLGMVFKSPADERGKHARALVLLAFIAACKKYIY
>AJR60004.1_791_819
EECLYVEMTRNAGAIIQEDDFGPKPKFFI
>AJR60058.1_625_668
KYRNQDVHMSEYITERLERRNKILRERGENGLSKNVPALHMGGL
>AJR60087.1_1440_1477
EVDETFNFKSTRLAKFIKSNDKLNSSKLRITSQENKTE
>AJR60123.1_528_667
EMLMNSKPGKKFWKENVDSTLNFSTISEVNENTNSFTDDYIDGDNVTLSLPAPEENLSTVSTQNLQKCSALNRTIQVCYKLVSMILTIIIFKCTKTGSWLSYMSLILLGMVFKSPADERGKHARALVLLAFIAACKKYIY
>AJR60336.1_791_819
EECLYVEMTRNAGAIIQEDDFGPKPKFFI
>AJR60376.1_706_807
KQEFTGEWFPPGSSLPGPSEKHDDAKGQQSEYGSANDSSNNAGHNYVYNPSSATAGADSVDIGAISKRKENISGDISNNFAVTHSVQEGPTSAFNKLHIVEE
>AJR60747.1_1441_1478
EVNETFNFKSTRLAKFIKSNDKLNSSKLRITSQENKTE
>AJR60784.1_528_667
EMLINSKPGKKFWKENVDSTLNFSTISEVNENTNSFTDDYIDGDNVTLSLPAPEENLSTVSTQNLQKYSALNRTIQVCYKLVSMILTIIIFKCTKTGSWLSYMSLILLGMVFKSPADERGKHARALILLAFIAACKKYIY
>AJR61008.1_839_855
KTKCCVVYRPLHTKVSK
>AJR61029.1_708_809
KQEFTGEWFPPGSSLPGPSEKHDDAKGQQSEYGSANDSSNNAGHNYVYNPSSATGGADSVDIGAISKRKENIAGDISNNFAVTHSVQEGPTSAFNKLHIVEE
>AJR61043.1_625_668
KYRNQDVHMSEYITERLERRNKILRERGENGLSKNVPALHMGGL
>AJR61072.1_1441_1478
EVNETFNFKSTRLAKFIKSNDKLNSSKLRITSQENKTE
>AJR61108.1_527_666
EMLINSKPGKKFWKENVDSTLNFSTISEVNENTNSFTDDYIDGDNVTLSLPAPEENLSTVSTQNLQKYSALNRTIQVCYKLVSMILTIIIFKCTKTGSWLSYMSLILLGMVFKSPADERGKHARALILLAFIAACKKYIY
>AJR61399.1_1441_1478
EVNETFNFKSTRLAKFIKSNDKLNSSKLRITSQENKTE
>AJR61640.1_794_822
EECLYVEMTRNAGAIIQEDDFGPKPKFFI
>AJR62991.1_706_807
KQEFTGEWFPPGSSLPGPSEKHDDAKGQQSEYGSANDSSNNAGHNYVYNPSSATGGADSVDIGAISKRKENTSGDISNNFAVTHSVQEGPTSAFNKLHIVEE
>AJR63276.1_794_822
EECLYVEMTRNAGAIIQEDDFGPKPKFFI
>AJR63396.1_527_666
EMLINSKPGKKFWKENVDSTLNFSTISEVNENTNSFTDDYIDGDNVTLSLPAPEENLSTVSTQNLQKYSALNRTIQVCYKLVSMILTIIIFKCTKTGSWLSYMSLILLGMVFKSPADERGKHARALILLAFIAACKKYIY
>AJR63627.1_343_397
EVVWEKLLSRNIETPYEPPIQQGQGDTSQFDKYPEEDINYGVQGEDPYADLFRDF
>AJR63726.1_527_666
EMLINSKPGKKFWKENVDSTLNFSTISEVNENTNSFTDDYIDGDNVTLSLPAPEENLSTVSTQNLQKYSALNRTIQVCYKLVSMILTIIIFKCTKTGSWLSYMSLILLGMVFKSPADERGKHARALILLAFIAACKKYIY
>AJR63939.1_794_822
EECLYVEMTRNAGAIIQEDDFGPKPKFFI
>AJR64843.1_839_855
KTKCCVVYRPLHTKVSK
>AJR64863.1_707_808
KQEFTGEWFPPGSSLPGPSEKHDDAKGQQSEYGSANDSSNNAGHNYVYNPSSATGGADSVDIGAISKRKENISGDISNNFAVTHSVQEGPTSAFNKLHIVEE
>AJR65151.1_791_819
EECLYVEMTRNAGAIIQEDDFGPKPKFFI
>AJR65169.1_839_855
KTKCCVVYRPLHTKVSK
>AJR65190.1_710_811
KQEFTGEWFPPGSSLPGPSEKHDDAKGQQSEYGSAKDSSNNTGHNYVYNPSSATGGADSVDIGAISKRKENISGDISNNFAVTYSVQEGPTSAFNKLHIVEE
>AJR65204.1_625_668
KYRNQDVHMSEYITERLERRNKILRERGENGLSKNVPALHMGGL
>AJR65233.1_1440_1477
EVDETFNFKSTRLAKFIKSNDKLNSSKLRITSQENKTE
>AJR65269.1_528_667
EMLINSKPGKKFWKENVDSTLNFSTISEVNENTNSFTDDYIDGDNVTLSLPAPEENLSTVSTQNLQKCSALNRTIQVCYKLVSMILTIIIFKCTKTGSWLSYMSLILLGMVFKSPADERGKHARALVLLAFIAACKKYIY
>AJR65521.1_707_808
KQEFTGEWFPPGSSLPGPSEKHDDAKGQQSEYGSAKDSSNNTGHNYVYNPSSATGGADSVDIGAISKRKENISGDISNNFAVTHSVQEGPTSAFNKLHIVEE
>AJR65808.1_791_819
EECLYVEMTRNAGAIIQEDDFGPKPKFFI
>AJR65862.1_625_668
KYRNQDVHMSEYITERLERRNKILRERGENGLSKNVPALHMGGL
>AJR66511.1_625_668
KYRNQDVHMSEYITERLERRNKILRERGENGLSKNVPALHMGGL
>AJR67736.1_794_822
EECLYVEMTRNAGAIIQEDDFGPKPKFFI
>AJR67776.1_706_807
KQEFTGEWFPPGSSLPGPSEKHDDAKGQQSEYGSANDSSNNAGHNYVYNPSSATGGADSVDIGAISKRKENTSGDISNNFAVTHSVQEGPTSAFNKLHIVEE
>AJR67818.1_1441_1478
EVNETFNFKSTRLAKFIKSNDKLNSSKLRITSQENKTE
>AJR68065.1_794_822
EECLYVEMTRNAGAIIQEDDFGPKPKFFI
>AJR68146.1_1441_1478
EVNETFNFKSTRLAKFIKSNDKLNSSKLRITSQENKTE
>AJR68463.1_1441_1478
EVNETFNFKSTRLAKFIKSNDKLNSSKLRITSQENKTE
>AJR69038.1_791_819
EECLYVEMTRNAGAIIQEDDFGPKPKFFI
>AJR69058.1_343_397
EVVWEKLLSRNIETPYEPPIQQGQGDTSQFDKYPEEDINYGVQGEDPYADLFRDF
>AJR69078.1_706_807
KQEFTGEWFPPGSSLPGPSEKHDDAKGQQSEYGSAKDSSNNTGHNYVYNPSSATGGADSVDIGAISKRKENISGDISNNFAATHSVQEGPTSAFNKLHIVEE
>AJR69097.1_1441_1478
EVDETFNFKSTRLAKFIKSNDKLNSSKLRITSQENKTE
>AJR69133.1_528_667
EMLINSKPGKKFWKENVDSTLNFNTISEVNENTNSFTDDYIDGDNVTLSLPAPEENLSTASTQNLQKYSALNRTIQVCYKLVSMILTIIIFKCTKTGSWLSYMSLILLGMVFKSPADERGKHARALVLLAFIAACKKYIY
>AJR69399.1_625_668
KYRNQDVHMSEYITERLERRNKILRERGENGLSKNVPALHMGGL
>AJR69464.1_528_667
EMLINSKPGKKFWKENVDSTLNFSTISEVNENTNSFTDDYIDGDNVTLSLPAPEENLSTVSTQNLQKYSALNRTIQVCYKLVSMILTIIIFKCTKTGSWLSYMSLILLGMVFKSPADERGKHARALVLLAFIAACKKYIY
>AJR70027.1_839_855
KTKCCVVYRPLHTKVSK
>AJR70127.1_528_667
EMLINSKPGKKFWKENVDSTLNFSTISEVNENTNSFTDDYIDGDNVTLSLPAPEENLSTVSTQNLQKYSALNRTIQVCYKLVSMILTIIIFKCTKTGSWLSYMSLILLGMVFKSPADERGKHARALVLLAFIAACKKYIY
>AJR70791.1_528_667
EMLINSKPGKKFWKENVDSTLNFSTISEVNENTNSFTDDYIDGDNVTLSLPAPEENLSTVSTQNLQKYSALNRTIQVCYKLVSMILTIIIFKCTKTGSWLSYMSLILLGMVFKSPADERGKHARALVLLAFIAACKKYIY
>AJR71053.1_625_668
KYRNQDVHMSEYITERLERRNKILRERGENGLSKNVPALHMGGL
>AJR71118.1_528_667
EMLINFKPGKKFWKENVDSTLNFSTISEVNENTNSFTDDYIDGDNVTLSLPAPEENLSTVSTQNLQKYSALNRTIQVCYKLVSMILTIIIFKCTKTGSWLSYMSLILLGMVFKSPADERGKHARALILLAFIAACKKYIY
>AJR71326.1_791_819
EECLYVEMTRNAGAIIQEDDFGPKPKFFI
>AJR71345.1_839_855
KTKCCVVYRPLHTKVSK
>AJR71346.1_343_397
EVVWEKLLSRNIETPYEPPIQQGQGDTSQFDKYPEEDINYGVQGEDPYADLFRDF
>AJR71365.1_704_805
KQEFTGEWFPPGSSLPGPSEKHDDAKGQQSEYGSAKDSSNNTGHNYVYKPSSATGGADSVDIGAISKRKENISGDISNNFAVTHSVQEGPTSAFNKLHIVEE
>AJR71405.1_1441_1478
EVDETFNFKSTRLAKFIKSNDKLNSSKLRITSQENKTE
>AJR71437.1_528_667
EMLINSKPGKKFWKENVDSTLNFSTISEVNENTNSFTDDYIDGDKVTLSLPAPEENLSTVSTQNLQKYSALNRTIQVCYKLVSMILTIIIFKCTKTGSWLSYMSLILLGMVFKSPADERGKHARALVLLAFIAACKKYIY
>AJR71657.1_343_397
EVVWEKLLSRNIETPYEPPIQQGQGDTSQFDKYPEEDINYGVQGEDPYADLFRDF
>AJR72005.1_708_809
KQEFTGEWFPPGSSLPGPSEKHDDAKGQQSEYGSAKDSSNNTGHNYVYNPSSATGGADSVDIGAISKRKENISGDISNNFAVTHSVQEGPTSAFNKLHIVEE
>AJR72084.1_528_667
EMLINSKPGKKFWKENVDSTLNFSTISEVNENTNSFTDDYIDGDNVTLSLPAPEENLSTVSTQNLQKYSALNRTIQVCYKLVSMILTIIIFKCTKTGSWLSYMSLILLGMVFKSPADERGKHARALVLLAFIAACKKYIY
>AJR72314.1_839_855
KTKCCVVYRPLRTKFSK
>AJR72315.1_343_397
EVVWEKLLSRNIETPYEPPIQQGQGDTSQFDKYPEEDINYGVQGEDPYADLFRDF
>AJR72335.1_707_808
KQEFTGEWFPPGSSLPGPSEKHDDAKGQQSEYGSANDSSNNAGHNYVYNPSSATGGVDSVDIGAISKRKENISGDISNNFAVTHSVQEGPTSAFNKLHIVEE
>AJR72377.1_1441_1478
EVNETFNFKSTRLAKFIKSNDKLNSSKLRITSQENKTE
>AJR72413.1_528_667
EMLINSKPGKKFWKENVDSTLNFSTISEVNENTNSFTDDYIDGDNVTLSLPAPEENLSTVSTQNLQKSSALNRTIQVCYKLVSMILTIIIFKCTKTGSWLSYMSLILLGMVFKSPADERGKHARALVLLAFIAACKKYIY
>AJR72640.1_343_397
EVVWEKLLSRNIETPYEPPIQQGQGDTSQFDKYPEEDINYGVQGEDPYADLFRDF
>AJR72990.1_706_807
KQEFTGEWFPPGSSLPGPSEKHDDAKGQQSEYGSAKDSSNNTGHNYVYNPSSATGGADSVDIGAISKRKENISGDISNNFAVTHSVQEGPTSAFNKLHIVEE
>AJR73032.1_1441_1478
EVNETFNFKSTRLAKFIKSNDKLNSSKLRITSQENKTE
>AJR73321.1_708_809
KQEFTGEWFPPGSSLPGPSEKHDDAKGQQSEYGSAKDSSNNTGHNYVYNPSSATGGADSVDIGAISKRKENISGDISNNFAVTHSVQEGPTSAFNKLHIVEE
>AJR73364.1_1441_1478
EVDETFNFKSTRLAKFIKSNDKLNSSKLRITSQENKTE
>AJR74325.1_1441_1478
EVDETFNFKSTRLAKFIKSNDKLNSSKLRITSQENKTE
>AJR74613.1_705_806
KQEFTGEWFPPGSSLPGPSEKHDDAKGQQSEYGSAKDSSNNTGHNYVYNPSSATGGADSVDIGAISKRKENISGDISNNFAVTHSVQEGPTSAFNKLHIVEE
>AJR74656.1_1441_1478
KVDETFNFKSTRLAKFIKSNDKLNSSKLRITSQENKTE
>AJR75277.1_707_808
KQEFTGEWFPPGSSLPGPSEKHDDAKGQQSEYGSAKDSSNNTGHNYVYNPSSATGGADSVDIGAISKRKENISGDISNNFAVTHSVQEGPTSAFNKLHIVEE
>AJR75320.1_1441_1478
EVDETFNFKSTRLAKFIKSNDKLNSSKLRITSQENKTE
>AJR75356.1_528_667
EMLINSKPGKKFWKENVDSTLNFSTISEVNENTNSFTDDYIDGDNVTLSLPAPEENLSTVSTQNLQKYSALNRTIQVCYKLVSMILTIIIFKCTKTGSWLSYMSLILLGMVFKSPVDERGKHARALVLLAFIAACKKYIY
>AJR75622.1_625_668
KYRNQDVHMSEYITERLERRNKILRERGENGLSKNVPALHMGGL
>AJR76634.1_332_342
SIVDFVERHED
>AJR76653.1_231_369
QHLKNFDEFEKDPFAFIYRKYVVPRLSCGYNDEEDLHVSLQHTRQYIWQDLPDIYDVFHLCKIMVDTLLKVSNAKERSMENFINEVDSAWNKDSSMDSCFSYQNKIDLFWEQWSVNTETVPAKFQLKNFEKPCLIQDGK
>AJR76777.1_930_1021
ETIQLQNGRCKLKNPFKRYWKKEIWAVIFDLLLNSGQASNQALPMTEKIVEIRNLIESHLEQHAENHLRNVILSIEEELSHFQYKGKPSRRF
>AJR76964.1_416_512
SYDCLKDSNSNSYASVQSILNDSFDERAETLHCALSCQSEKQDDTEFSRSESSEYIFMTEEDRNLRGSWIGEPKECFTLDLATSSIYRRRKNKIFFW
>AJR77085.1_636_760
PQDDVLYLRLDHPLFFLNGKDKSKINEYQYQFEFEIYQSMRILLNMDASAFEPMTNLYWLYYLSRVLLKFGDRKLGKNDANRDKMARVINHLEMNLAVHKRGGQLFKRLETEDIKNTGDLLKLYK
>AJR77152.1_231_369
QHLKNFDEFEKDPFAFIYRKYVVPRLSCGYNDEEDIHVSLQHTRQYIWQDLPDIYDVFHLCKIMVDTLLKVSNAKERSMENFINEVDSAWNKDSSMDSCFLYQNKIDLFWEQWSVNTETVPANFQLKNFEKPCLIQDEK
>AJR77194.1_1606_1630
RSVCHLRYLNGAAPVIYGLPIKFVS
>AJR77274.1_930_1021
ETIQLQNGRCKLKNPFKRYWKKEIWAVIFDLLLNSGQASNQALPMTEKIVEIRNLIESHLEQHAENHLRNVILSIEEELSHFQYKGKPSRRF
>AJR77345.1_288_424
HEGEKEYMQGTQEWDGLCLKSHSMFGRMFVGNNPNVDFTSDPFVNIEKNFETKMWQDILKKCSVMITYGSDELLSFQNKILAKKMSDASEGCNHFTAKNVLVEHQGYHTGPILNYSRNMDRWTNIPSIARILEFMQS
>AJR77848.1_288_424
HEGEKEYMQGTQEWDGLCLKSHSMFGRMFVGNNPNVDFTSDPFVNIEKNFETKMWQDILKKCSVMITYGSDELLSFQNKILAKKMSDASEGCNHFTAKNVLVEYQGYHTGPILNYSRNMDRWTNIPSIARILEFMQS
>AJR78672.1_479_572
DINFSTLRSMIPPFTPQLDSETDAGYFDDFTSEADMAKYADVFKRQDKLTAMVDDSAVSSKLVGFTFRHRNGKQGSSGILFNGLEHSDPFSTFY
>AJR78763.1_930_1021
ETIQLQNGRCKLKNPFKRYWKKEIWAVIFDLLLNSGQASNQALPMTEKIVEIRNLIESHLEQHAENHLRNVILSIEEELSHFQYKGKPSRRF
>AJR79100.1_312_328
SFKCILNFFAEETLDFE
>AJR79447.1_416_512
SYDRLKDSNSNSYASVQSILNDSFDERAETLHCALSCQSEKQDDTEFSRSESSEYIFMTEEDRNLRGSWIGEPKECFTLDLATSSIYRRRKNKIFFW
>AJR79601.1_312_328
SFKCILNFFAEETLDFE
>AJR79677.1_1606_1630
RGVCHLRYLNGAAPVIYGLPIKFVS
>AJR79832.1_288_424
HEGEKEYMQGTQEWDGLCLKSHSMFGRMFVGNNPNVDFTSDPFVNIEKNFETKMWQDILKKCSVMITYGSDELLSFQNKILAKKMSDASEGCNHFTAKNVLVEHQGYHTGPILNYSRNMDRWTNIPSIARILEFMQS
>AJR80408.1_416_512
SYDCLKDSNSNSYASVQSILNDSFDERAETLHCALSCQSEKQDDTEFSRSESSEYIFMTEEDRNLRGSWIGEPKECFTLDLATSSIYRRRKNKIFFW
>AJR80562.1_312_328
SFKCILNFFAEETLDFE
>AJR80576.1_332_342
SIVDFVERHED
>AJR80594.1_231_369
QHLKNFDEFEKDPFAFIYRKYVVPRLSCGYNDEEDIHVSLQHTRQYIWQDLPDIYDVFHLCKIMVDTLLKVSNAKERSMENFINEVDSAWNKDSSMDSCFLYQNKIDLFWEQWSVNTETVPANFQLKNFEKPCLIQDGK
>AJR80637.1_1606_1630
RGVCHLRYLNGAAPVIYGLPIKFVS
>AJR80720.1_930_1021
ETIQLQNGRCKLKNPFKRYWKKEIWAVIFDLLLNSGQASNQALPMTEKIVEIRNLIESHLEQHAENHLRNVILSIEEELSHFQYKGKPSRRF
>AJR80911.1_416_512
SYDCLKDSNSNSYASVQSILNDSFDEGAETLHCALSCQSEKQDDTEFSRSESSEYIFMTEEDRNLRGSWIGEPKECFTLDLATSSIYRRRKNKIFFW
>AJR81294.1_288_424
HEGEKEYMQGTQEWDGLCLKSHSMFGRMFVGNNPNVDFTSDPFVNIEKNFETKMWQDILKKCSVMITYGSDELLSFQNKILAKKMSDASEGCNHFTAKNVLVEHQGYHTGPILNYSRNMDRWTNIPSIARILEFMQS
>AJR81533.1_636_760
PQDDVLYLRLDHPLFFLNGKDKSKINEYQYQFEFEIYQSMRILLNMDASTFEPMTNLYWLYYLSRVLLKFGDRKLGKNDANRDKMASVINHLEMNLAVHKRGGQLFKRLETEDIKNTGDLLKLYK
>AJR81567.1_312_328
SFKCILNFFAEETLDFE
>AJR81591.1_315_368
MYHDPSDEPEYPPLNLDDEFWKLDNKIMRPEEEEEVPIEMLKDMLYDELMKTME
>AJR81792.1_288_424
HEGEKEYMQGTQEWDGLCLKSHSMFGRMFVGNNPNVDFTSDPFVNIEKNFETKMWQDILKKCSVMITYGSDELLSFQNKILAKKMSDASEGCNHFTAKNVLVEHQGYHTGPILNYSRNMDRWTNIPSIARILEFMQS
>AJR82064.1_312_328
SFKCILNFFAEETLDFE
>AJR82140.1_1606_1630
RGVCHLRYLNGAAPVIYGLPIKFVS
>AJR82286.1_288_424
HEGEKEYMQGTQEWDGLCLKSHSMFGRMFVGNNPNVDFTSDPFVNIEKNFETKLWQDILKKCSVMITYGSDELLSFQNKILAKKMSDASEGCNHFTAKNVLVEHQGYHTGPILNYSRNMDRWTNIPSIARILEFMQS
>AJR82524.1_636_760
PQDDVLYLRLDHPLFFLNGKDKSKINEYQYQFEFEIYQSMRILLNMDASAFEPMTNLYWLYYLSRVLLKFGDRKLGKNDANRDKMARVINHLEMNLAVHKRGGQLFKRLETEDIKNTGDLLKLYK
>AJR82591.1_231_369
QHLKNFDEFEKDPFAFIYRKYVVPRLSCGYNDEEDLHVSLQHTRQYIWQDLPDIYDVFHLCKIMVDTLLKVSNAKERSMENFINEVDSAWNKDSSMDSCFSYQNKIDLFWEQWSVNTETVPANFQLKNFEKPCLIQDGK
>AJR82715.1_930_1021
ETIQLQNGRCKLKNPFKRYWKKEIWAVIFDLLLNSGQASNQALPMTEKIVEIRNLIESHLEQHAENHLRNVILSIEEELSHFQYKGKPSRRF
>AJR83056.1_312_328
SFQCILNFFAEETLDFE
>AJR83089.1_231_369
QHLKNFDEFEKDPFAFIYRKYVVPRLSCGYNDEEDLHVSLQHTRQYIWQDLPDIYDVFHLCKIMVDTLLKVSNAKERSMENFINEVDSAWNKDSSMDSCFSYQNKIDLFWEQWSVNTETVPANFQLKNFEKPCLIQDGK
>AJR83131.1_1606_1630
RSVCHLRYLNGAAPVIYGLPIKFVS
>AJR83283.1_288_424
HEGEKEYMQGTQEWDGLCLKSHSMFGRMFVGNNPNVDFTSDPFVNIEKNFEIKMWQDILKKCSVMITYGSDELLSFQNKILAKKMSDASEGCNHFTAKNVLVEHQGYHTGPILNYSRNMDRWTNIPSIARILEFMQS
>AJR83397.1_416_512
SYDCLKDSNSNSYASVQSILNDSFDERAETLHCALSCQSEKQDDTEFSRSESSEYIFMTEEDRNLRGSWIGEPKECFTLDLATSSIYRRRKNKIFFW
>AJR85125.1_479_572
DINFSTLRSMIPPFTPQLDSETDAGYFDDFTSEADMAKYADVFKRQDKLTAMVDDSAVSSKLVGFTFRHRNGKQGSSGILFNGLEHSDPFSTFY
>AJR85131.1_1606_1630
RSVCHLRYLNGAAPVIYGLPIKFVS
>AJR85210.1_930_1021
ETIQLQNGRCKLKNPFKRYWKKEIWAVIFDLLLNSGQASNQALPMTEKIVEIRNLIESHLEQHAENHLRNVILSIEEELSHFQYKGKPSRRF
>AJR85517.1_636_760
PQDDVLYLRLDHPLFFLNGKDKSKINEYQYQFEFEIYQSMRILLNMDASAFEPMTNLYWLYYLSRVLLKFGDRKLGKNDANRDKMARVINHLEMNLAVHKRGGQLFKRLETEDIKNTGDLLKLYK
>AJR86053.1_332_342
SIVDFVERHED
>AJR86885.1_416_512
SYDCLKDSNSNSYASVQSILNDSFDERAETLHCALSCQSEKQDDTEFSRSESSEYIFMTEEDRNLRGSWIGEPKECFTLDLATSSIYRRRKNKIFFW
>AJR87114.1_1606_1630
RGVCHLRYLNGAAPVIYGLPIKFVS
>AJR87386.1_416_512
SYDCLKDSNSNSCASVQSILNDSFDERAETLHCALSCQSEKQDDTEFSRSESSEYIFMTEEDRNLRGSWIGEPKECFTLDLATSSIYRRRKNMIFFW
>AJR87506.1_636_760
PQDDVLYLRLDHPLFFLNGKDKSKINEYQYQFEFEIYQSMRILLNMDASTFEPMTNLYWLYYLSRVLLKFGDRKLGKNDANRDKMASVINHLEMNLAVHKRGGQLFKRLETEDIKNTGDLLKLYK
>AJR87540.1_312_328
SFKCILNFFAEETLDFE
>AJR87554.1_332_342
SIVDFVERHED
>AJR87574.1_231_369
QHLKNFDEFEKDPFAFIYRKYVVPRLSCGYNDEEDLHVSRQHTRQYIWQDLPDIYDVFHLCKIMVDTLLKVSNAKERSMENFINEVDSAWNKDSSMDSCFSYQNKIDLFWEQWSVNTETVPAKFQLKNFEKPCLIQDGK
>AJR87616.1_1606_1630
RGVCHLRYLNGAAPVIYGLPIKFVS
>AJR88066.1_1606_1630
RGVCHLRYLNGAAPVIYGLPIKFVS
>AJR92521.1_1606_1630
RGVCHLRYLNGAAPVIYGLPIKFVS
>AJR92672.1_288_424
HEGEKEYMQGTQEWDGLCLKSHSMFGRMFVGNNPNVDFTSDPFVNIEKNFETKMWQDILKKCSVMITYGSDELLSFQNKILAKKMSDASEGCNHFTAKNVLVEHQGYHTGPILNYSRNMDRWTNIPSIARILEFMQS
>AJR92788.1_416_512
SYDCLKDSNSNSYASVQSILNDSFDERAETLHCALSCQSEKQDDTEFSRSESSEYIFMTEEDRNLRGSWIGEPKECFTLDLATSSIYRRRKNMIFFW
>AJR93912.1_636_760
PQDDVLYLRLDHPLFFLNGKDKSKINEYQYQFEFEIYQRMRILLNMDASAFEPMTNLYWLYYLSRVLLKFGDRKLGKNDANRDKMARVINHLEMNLAVHKRGGQLFKRLETEDIKNTGDLLKLYK
>AJR93969.1_315_368
MYHDPSDEPEYPPLNLDDEFWKLDNKIMRPEEEEEVPIEMLKDMLYDELMKTME
>AJR94466.1_315_368
MYHDPSDEPEYPPLNLDDEFWKLDNKIMRPEEEEEVPIEMLNDMLYDELMKTME
>AJR94512.1_479_572
DINFSTLRSMIPPFTPQLDSETDAGYFDDFTSEADMAKYADVFKRQDKLTAMVDDSAVSSKLVGFTFRHRNGKQGSSGILFNGLEHSDPFSTFY
>AJR94912.1_636_760
PQDDVLYLRLDHPLFFLNGKDKSKINEYQYQFEFEIYQSMRILLNMDASAFEPMTNLYWLYYLSRVLLKFGDRKLGKNDANRDKMARVINHLEMNLAVHKRGGQLFKRLETEDIKNTGDLLKLYK
>AJR95410.1_636_760
PQDDVLYLRLDHPLFFLNGKDKSKINEYQYQFEFEIYQSMRILLNMDASAFEPMTNLYWLYYLSRVLLKFGDRKLGKNDANRDKMARVINHLEMNLAVHKRGGQLFKRLETEDIKNTGDLLKLYK
>AJR95467.1_315_368
MYHDPSDEPEYPPLNLDDEFWKLDNKIMRPEEEEEVPIEMLKDMLYDELMKTME
>AJR95518.1_1607_1630
DVCHLRYLNGAAPVIYGLPIKFVS
>AJR95570.1_930_1021
ETIQLQNGRCKLKNPFKRYWKKEIWAVIFDLLLNSGQASNQALPMTEKIVEIRNLIESHLEQHAENHLRNVILSIEEELSHFQYKGKPSRRF
>AJR95641.1_288_424
HEGEKEYMQGTQEWDGLCLKSHSMFGRMFVGNNPNVDFTSDPFVNIEKNFETKMWQDILKKCSVMITYGSDELLSFQNKILAKKMSDASEGCNHFTAKNVLVEHQGYHTGPILNYSRNMDRWTNIPSIARILEFMQS
>AJR96101.1_288_424
HEGEKEYMQGTQEWDGLCLKSHSMFGRMFVGNNPNVDFTSDPFVNIEKNFETKMWQDILKKCSVMITYGSDELLSFQNKILAKKMSDASEGCNHFTAKNVLVEHQGYHTGPILNYSRNMDRWTNIPSIARILEFMQS
>AJR96325.1_636_760
PQDDVLYLRLDHPLFFLNGKDKSKINEYQYQFEFEIYQSMRILLNMDASAFEPMTNLYWLYYLSRVLLKFGDRKLGKNDANRDKMARVINHLEMNLAVHKRGGQLFKRLETEDIKNTGDLLKLYK
>AJR96435.1_1606_1630
RGVCHLRYLNGAAPVIYGLPIKFVS
>AJR96507.1_930_1021
ETIQLQNGRCKLKNPFKRYWKKEIWAVIFDLLLNSGQASNQALPMTEKIVEIRNLIESHLEQHAENHLRNVILSIEEELSHFQYKGKPSRRF
>AJR96692.1_416_512
SYDCLKDSNSNSYASVQSILNDSFDERAETLHCALSCQSEKQDDTEFSRSESSEYIFMTEEDRNLRGSWIGEPKECFTLDLATSSIYRRRKNKIFFW
>AJR96812.1_636_760
PQDDVLYLRLDHPLFFLNGKDKSKINEYQYQFEFEIYQSMRILLNMDASAFEPMTNLYWLYYLSRVLLKFGDRKLGKNDANRDKMARVINHLEMNLAVHKRGGQLFKRLETEDIKNTGDLLKLYK
>AJR97304.1_636_760
PQDDVLYLRLDHPLFFLNGKDKSKINEYQYQFEFEIYQSMRILLNMDASAFEPMTNLYWLYYLSRVLLKFGDRKLGKNDANRDKMARVINHLEMNLAVHKRGGQLFKRLETEDIKNTGDLLKLYK
>AJR97407.1_479_572
DINFSTLRSMIPPFTPQLDSETDAGYFDDFTSEADMAKYADVFKRQDKLTAMVDDSAVSSKLVGFTFRHRNGKQGSSGILFNGLEHSDPFSTFY
>AJR97869.1_231_369
QHLKNFDEFEKDPFAFIYRKYVVPRLSCGYNDEEDLHVSLQHMRQYIWQDLPDIYDVFHLCKIMVDTLLKVSNVIERSMENFINEVDSAWNKDSSMDSCFSYQNKIDLFWEQWSVNTETVPAKFRLKNFEKPCLIQDGK
>AJR97912.1_1607_1630
DVCHLRYLNGAAPVIYGLPIKFVS
>AJR98184.1_416_512
SYDCLKDSNSNSYASVQSILNDSFDERAETLHCALSCQSEKQDDTEFSRSESSEYIFMTEEDRNLRGSWIGEPKECFTLDLATSSIYRRRKNMIFFW
>AJR98338.1_312_328
SFKCILNFFAEETLDFE
>AJR98690.1_416_512
SYDRLKDSNSNSYASVQSILNDSFDERAETLHCALSCQSEKQDDTEFSRSESSEYIFMTEEDRNLRGSWIGEPKECFTLDLATSSIYRRRKNKIFFW
>AJR98810.1_636_760
PQDDVLYLRLDHPLFFLNGKDKSKINEYQYQFEFEIYQSMRILLNMDASAFEPMTNLYWLYYLSRVLLKFGDRKLGKNDANRDKMARVINHLEMNLAVHKRGGQLFKRLETEDIKNTGDLLKLYK
>AJR98992.1_930_1021
ETIQLQNGRCKLKNPFKRYWKKEIWAVIFDLLLNSGQASNQALPMTEKIVEIRNLIESHLEQHAENHLRNVILSIEEELSHFQYKGKPSRRF
>AJR99180.1_416_512
SYDCLKDSNSNSYASVQSILNDSFDERAETLRCALSCQSEKQDDTEFSRSESSEYIFMTEEDRNLRGSWIGEPKECFTLDLATSSIYRRRKNKIFFW
>AJR99334.1_312_328
SFKCILNFFAEETLDFE
>AJR99348.1_332_342
SIVDFVERHED
>AJR99367.1_231_369
QHLKNFDEFEKDPFAFIYRKYVVPRLSCGYNDEEDLHVSLQHTRQYIWQDLPDIYDVFHLCKIMVDTLLKVSNAKERSMENFINEVDSAWNKDSSMDSCFSYQNKIDLFWEQWSVNTETVPANFQLKNFEKPCLIQDGK
>AJR99410.1_1606_1630
RGVCHLRYLNGAAPVIYGLPIKFVS
>AJR99491.1_930_1021
ETIQLQNGRCKLKNPFKRYWKKEIWAVIFDLLLNSGQASNQALPMTEKIVEIRNLIESHLEQHAENHLRNVILSIEEELSHFQYKGKPSRRF
>AJR99561.1_188_261
VSNLVEDKGVDLYVLERAILSTHSKHAKKYNAWIMEGFEEVYREQGAKGAKKLKEVTKRFEEVRLRGRKRSMLG
>AJR99802.1_636_760
PQDDVLYLRLDHPLFFLNGKDKSKINEYQYQFEFEIYQSMRILLNMDASAFEPMTNLYWLYYLSRVLLKFGDRKLGKNDANRDKMARVINHLEMNLAVHKRGGQLFKRLETEDIKNTGDLLKLYK
>AJR99850.1_332_342
SIVDFVERHED
>AJR99910.1_1606_1630
RSVCHLRYLNGAAPVIYGLPIKFVS
>AJS00406.1_1606_1630
RGVCHLRYLNGAAPVIYGLPIKFVS
>AJS00673.1_416_512
SYDCLKDSNSNSYASVQSILNDSFDERAETLHCALSCQSEKQDDTEFSRSESSEYIFMTEEDRNLRGSWIGEPKECFTLDLATSSIYRRRKNKIFFW
>AJS00827.1_312_328
SFKCILNFFAEETLDFE
>AJS00903.1_1606_1630
RGVCHLRYLNGAAPVIYGLPIKFVS
>AJS00983.1_929_1020
ETIQLQNGRCKLKNPFKRYWKKEIWGVIFDLLLNSGQASNQALPMTEKIVEIRNLIESHLEQHAENHLRNVILSIEEELSHFQYKGKPSRRF
>AJS01882.1_1606_1630
RGVCHLRYLNGAAPVIYGLPIKFVS
>AJS02152.1_416_512
SYDCLKDSNSNSYASVQSILNDSFDERAETLHCALSCQSEKQDDTEFSRSESSEYIFMTEEDRNLRGSWIGEPKECFTLDLATSSIYRRRKNKIFFW
>AJS02382.1_1606_1630
RSVCHLRYLNGAAPVIYGLPIKFVS
>AJS02635.1_416_512
SYDCLKDSNSNSYASVQSILNDSFDERTETLHCALSCQSEKQDDTEFSGSESSEYIFMTEEDRNLRGSWIGEPKECFTLDLATSSIYRRRKNKIFFW
>AJS02783.1_312_328
SFKCILNFFAEETLDFE
>AJS02797.1_332_342
SIVDFVERHED
>AJS02816.1_231_369
QHLKNFDEFEKDPFAFIYRKYVVPRLSCGYNDEEDLHVSLQHTRQYIWQDLPDIYDVFHLCKIMVDTLLKVSNAKERSMENFINEVDSAWNKDSSMDSCFSYQNKIDLFWEQWSVNTETVPANFQLKNFEKPCLIQDGK
>AJS02855.1_1606_1630
RGVCHLRYLNGAAPVIYGLPIKFVS
>AJS02933.1_930_1021
ETIQLQNGRCKLKNPFKRYWKKEIWAVIFDLLLNSGQASNQALPMTEKIVEIRNLIESHLEQHAENHLRNVILSIEEELSHFQYKGKPSRRF
>AJS02997.1_188_261
VSNLVEDKGVDLYVLERAILSTHSKHAEKYNAWIMEGFEEVYREQGAKGAKKLKEVTKRFEEVRLRGRKRSMLG
>AJS03509.1_288_424
HEGEKEYMQGTQEWDGLCLKSHSMFGRMFVGNNPNVDFTSDPFVNIEKNFETKMWQDILKKCSVMITYGSDELLSFQNKILAKKMSDASEGCNHFTAKNVLVEHQGYHTGPILNYSRNMDRWTNIPSIARILEFMQS
>AJS03746.1_636_760
PQDDVLYLRLDHPLFFLNGKDKSKINEYQYQFEFEIYQSMRILLNMDASAFEPMTNLYWLYYLSRVLLKFGDRKLGKNDANRDKMARVINHLEMNLAVHKRGGQLFKRLETEDIKNTGDLLKLYK
>AJS03847.1_479_572
DINFSTLRSMIPPFTPQLDSETDAGYFDDFTSEADMAKYADVFKRQDKLTAMVDDSAVSSKLVGFTFRHRNGKQGSSGILFNGLEHSDPFSTFY
>AJS03853.1_1606_1630
RGVCHLRYLNGAAPVIYGLPIKFVS
>AJS04200.1_636_760
PQDDVLYLRLDHPLFFLNGKDKSKINEYQYQFEFEIYQSMRILLNMDASAFEPMTNLYWLYYLSRVLLKFGDRKLGKNDANRDKMARVINHLEMNLAVHKRGGQLFKRLETEDIKNTGDLLKLYK
>AJS04247.1_332_342
SIVDFVERHED
>AJS04267.1_231_369
QHLENFDEFEKDPFAFIYRKYVVPRLSCGYNDEEDLHVSLQHTRQYIWQDLPDIYDVFHLCKIMVDTLLKVSNAKERSMENFINEVDSAWNKDSSMDSCFSYQNKIDLFWEQWSVNTETVPAKFQLKNFEKPCLIQDGK
>AJS04302.1_479_572
DINFSTLRSMIPPFTPQLDSETDAGYFDDFTSEADMAKYADVFKRQDKLTAMVDDSAVSSKLVGFTFRHRNGKQGSSGILFNGLEHSDPFSTFY
>AJS04462.1_288_424
HEGEKEYMQGTQEWDGLCLKSHSMFGRMFVGNNPNVDFTSDPFVNIEKNFETKMWQDILKKCSVMITYGSDELLSFQNKILAKKMSDASEGCNHFTAKNVLVEHQGYHTGPILNYSRNMDRWTNIPSIARILEFMQS
>AJS05243.1_231_369
QHLKNFDEFEKDPFAFIYRKYVVPRLSCGYNDEEDLHVSLQHTRQYIWQDLPDIYDVFHLCKIMVDTLLKVSNAKERSMENFINEVDSAWNKDSSMDSCFSYQNKIDLFWEQWSVNTETVPAKFQLKNFEKPCLIQDGK
>AJS05286.1_1607_1630
DVCHLRYLNGAAPVIYGLPIKFVS
>AJS05369.1_930_1021
ETIQLQNGRCKLKNPFKRYWKKEIWAVIFDLLLNSGQASNQALPMTEKIVEIRNLIESHLEQHAENHLRNVILSIEEELSHFQYKGKPSRRF
>AJS05440.1_288_424
HEGEKEYMQGTQEWDGLCLKSHSMFGRMFVGNNPNVDFTSDPFVNIEKNFETKMWQDILKKCSVMITYGSDELLSFQNKILAKKMSDASEGCNHFTAKNVLVEHQGYHTGPILNYSRNMDRWTNIPSIARILEFMQS
>AJS05557.1_416_512
SYDCLKDSNSNSYASVQSILNDSFDERAEALHCALSCQSEKQDDTEFSRSESSEYIFMTEEDRNLRGSWIGEPKECFTLDLATSSIYRRRKNKIFFW
>AJS05724.1_332_342
SIVDFVERHED
>AJS05734.1_315_368
MYHDPSDEPEYPPLNLDDEFWKLDNKIMRPEEEEEVPIEMLKDMLYDELMKTME
>AJS05743.1_231_369
QHLKNFDEFEKDPFAFIYKKYVVPRLSCGYNDEEDLHVGLQHTRQYIWQDLPDIYDVFHLCKIMVDTLLKVSNAKERSMENFINEVDSAWNKDSSMDSCFSYQNKIDLFWEQWSVNTETVPANFQLKNFEKPCLIQDGK
>AJS05786.1_1606_1630
RSVCHLRYLNGAAPVIYGLPIKFVS
>AJS05866.1_930_1021
ETIQLQNGRCKLKNPFKRYWKKEIWAVIFDLLLNSGQASNQALPMTEKIVEIRNLIESHLEQHAENHLRNVILSIEEELSHFQYKGKPSRRF
>AJS05935.1_188_261
VSNLVEDKGVDLYVLERAILSTHSKHAEKYNAWIMEGFEEVYREQGAKGAKKLKEVTKRFEEVRLRGRKRSMLG
>AJS07213.1_332_342
SIVDFVERHED
>AJS07274.1_1606_1630
RGVCHLRYLNGAAPVIYGLPIKFVS
>AJS07777.1_1606_1630
RGVCHLRYLNGAAPVIYGLPIKFVS
>AJS07928.1_288_424
HEGEKEYMQGTQEWDGLCLKSHSMFGRMFVGNNPNVDFTSDPFVNIEKNFETKMWQDILKKCSVMITYGSDELLSFQNKILAKKMSDASEGCNHFTAKNVLVEHQGYHTGPILNYSRNMDRWTNIPSIARILEFMQS
>AJS08047.1_416_512
SYDCLKDSNSNSYASVQSILNDSFDERAETLHCALSCQSEKQDDTEFSRSESSEYIFMTEEDRNLRGSWIGEPKECFTLDLATSSIYRRRKNKIFFW
>AJS08426.1_288_424
HEGEKEYMQGTQEWDGLCLKSHSMFGRMFVGNNPNVDFTSDPFVNIEKNFETKMWQDILKKCSVMITYGSDELLSFQNKILAKKMSDASEGCNHFTAKNVLVEHQGYHTGPILNYSRNMDRWTNIPSIARILEFMQS
>AJS08526.1_416_512
SYDCLKDSNSNSYASVQSILNDSFDEGAETLHCALSCQSEKQDDTEFSRSESSEYIFMTEEDRNLRGSWIGEPKECFTLDLATSSIYRRRKNKIFFW
>AJS08679.1_312_328
SFKCILNFFAEETLDFE
>AJS08693.1_332_342
SIVDFVERHED
>AJS08754.1_1606_1630
RSVCHLRYLNGAAPVIYGLPIKFVS
>AJS08834.1_929_1020
ETIQLQNGRCKLKNPFKRYWKKEIWGVIFDLLLNSGQASNQALPMTEKIVEIRNLIESHLEQHAENHLRNVILSIEEELSHFQYKGKPSRRF
>AJS20069.1_188_261
VSNLVEDKGVDLYVLERAILSTHSKHAEKYNAWIMEGFEEVYREQGAKGAKKLKEVTKRFEEVRLRGRKRSMLG
>AJS20311.1_636_760
PQDDVLYLRLDHPLFFLNGKDKSKINEYQYQFEFEIYQSMRILLNMDASTFEPMTNLYWLYYLSRVLLKFGDRKLGKNDANRDKMASVINHLEMNLAVHKRGGQLFKRLETEDIKNTGDLLKLYK
>AJS20916.1_1606_1630
RGVCHLRYLNGAAPVIYGLPIKFVS
>AJS21190.1_416_512
SYDCLKDSNSNSYASVQSILNDSFDERAETLHCALSCQSEKQDDTEFSRSESSEYIFMTEEDRNLRGSWIGEPKECFTLDLATSSIYRRRKNMIFFW
>AJS21694.1_416_512
SYDCLKDSNSNSYASVQSILNDSFDERAETLHCALSCQSEKQDDTEFSRSESSEYIFMTEEDRNLRGSWIGEPKECFTLDLATSSIYRRRKNMIFFW
>AJS22305.1_636_760
PQDDVLYLRLDHPLFFLNGKDKSKINEYQYQFEFEIYQSMRILLNMDASAFEPMTNLYWLYYLSRVLLKFGDRKLGKNDANRDKMARVINHLEMNLAVHKRGGQLFKRLETEDIKNTGDLLKLYK
>AJS22806.1_636_760
PQDDVLYLRLDHPLFFLNGKDKSKINEYQYQFEFEIYQSMRILLNMDASAFEPMTNLYWLYYLSRVLLKFGDRKLGKNDANRDKMARVINHLEMNLAVHKRGGQLFKRLETEDIKNTGDLLKLYK
>AJS23371.1_231_369
QHLKNFDEFEKDPFAFIYRKYVVPRLSCGYNDEEDLHVSLQHTRQYIWQDLPDIYDVFHLCKIMVDTLLKVSNAKERSMENFINEVDSAWNKDSSMDSCFSYQNKIDLFWEQWSVNTETVPAKFQLKNFEKPCLIQDGK
>AJS23413.1_1606_1630
RGVCHLRYLNGAAPVIYGLPIKFVS
>AJS23493.1_930_1021
ETIQLQNGRCKLKNPFKRYWKKEIWAVIFDLLLNSGQASNQALPMTEKIVEIRNLIESHLEQHAENHLRNVILSIEEELSHFQYKGKPSRRF
>AJS23563.1_288_424
HEGEKEYMQGTQEWDGLCLKSHSMFGRMFVGNNPNVDFTSDPFVNIEKNFETKMWQDILKKCSVMITYGSDELLSFQNKILAKKMSDASEGCNHFTAKNVLVEHQGYHTGPILNYSRNMDRWTNIPSIARILEFMQS
>AJS23801.1_636_760
PQDDVLYLRLDHPLFFLNGKDKSKINEYQYQFEFEIYQSMRILLNMDASAFEPMTNLYWLYYLSRVLLKFGDRKLGKNDANRDKMARVINHLEMNLAVHKRGGQLFKRLETEDIKNTGDLLKLYK
>AJS23868.1_231_369
QHLKNFDEFEKDPFAFIYRKYVVPRLSCGYNDEEDLHVSLQHMRQYIWQDLPDIYDVFHLCKIMVDTLLKVSNVIERSMENFINEVDSAWNKDSSMDSCFSYQNKIDLFWEQWSVNTETVPAKFQLKNFEKPCLIQDGK
>AJS23905.1_479_572
DINFSTLRSMIPPFTPQLDSETDAGYFDDFTSEADMAKYADVFKRQDKLTAMVDDSAVSSKLVGFTFRHRNGKQGSSGILFNGLEHSDPFSTFY
>AJS23911.1_1606_1630
RSVCHLRYLNGAAPVIYGLPIKFVS
>AJS24066.1_288_424
HEGEKEYMQGTQEWDGLCLKSHSMFGRMFVGNNPNVDFTSDPFVNIEKNFETKMWQDILKKCSVMITYGSDELLSFQNKILAKKMSDASEGCNHFTAKNVLVEHQGYHTGPILNYSRNMDRWTNIPSIARILEFMQS
>AJS24305.1_636_760
PQDDVLYLRLDHPLFFLNGKDKSKINEYQYQFEFEIYQSMRILLNMDASAFEPMTNLYWLYYLSRVLLKFGDRKLGKNDANRDKMARVINHLEMNLAVHKRGGQLFKRLETVDIKNTGDLLKLYK
>AJS24797.1_636_760
PQDDVLYLRLDHPLFFLNGKDKSKINEYQYQFEFEIYQSMRILLNMDASAFEPMTNLYWLYYLSRVLLKFGDRKLGKNDANRDKMARVINHLEMNLAVHKRGGQLFKRLETEDIKNTGDLLKLYK
>AJS24906.1_1606_1630
RSVCHLRYLNGAAPVIYGLPIKFVS
>AJS25298.1_636_760
PQDDVLYLRLDHPLFFLNGKDKSKINEYQYQFEFEIYQSMRILLNMDASAFEPMTNLYWLYYLSRVLLKFGDRKLGKNDANRDKMARVINHLEMNLAVHKRGGQLFKRLETEDIKNTGDLLKLYK
>AJS25332.1_312_328
SFKCILNFFAEETLDFE
>AJS25346.1_332_342
SIVDFVERHED
>AJS25400.1_479_572
DINFSTLRSMIPPFTPQLDSETDAGYFDDFTSEADMAKYADVFKRQDKLTAMVDDSAVSSKLVGFTFRHRNGKQGSSGILFNGLEHSDPFSTFY
>AJS25406.1_1607_1630
DVCHLRYLNGAAPVIYGLPIKFVS
>AJS25491.1_930_1021
ETIQLQNGRCKLKNPFKRYWKKEIWAVIFDLLLNSGQASNQALPMTEKIVEIRNLIESHLEQHAENHLRNVILSIEEELSHFQYKGKPSRRF
>AJS25797.1_636_760
PQDDVLYLRLDHPLFFLNGKDKSKINEYQYQFEFEIYQSMRILLNMDASAFEPMTNLYWLYYLSRVLLKFGDRKLGKNDANRDKMARVINHLEMNLAVHKRGGQLFKRLETEDIKNTGDLLKLYK
>AJS25906.1_1606_1630
RGVCHLRYLNGAAPVIYGLPIKFVS
>AJS25989.1_930_1021
ETIQLQNGRCKLKNPFKRYWKKEIWAVIFDLLLNSGQASNQALPMTEKIVEIRNLIESHLEQHAENHLRNVILSIEEELSHFQYKGKPSRRF
>AJS26362.1_231_369
QHLKNFDEFEKDPFAFIYRKYVVPRLSCGYNDEEDIHVSLQHTRQYIWQDLPDIYDVFHLCKIMVDTLLKVSNAKERSMENFINEVDSAWNKDSSMDSCFSYQNKIDLFWEQWSVNTETVPAKFQLKNFEKPCLIQDGK
>AJS26485.1_930_1021
ETIQLQNGRCKLKNPFKRYWKKEIWAVIFDLLLNSGQASNQALPMTEKIVEIRNLIESHLEQHAENHLRNVILSIEEELSHFQYKGKPSRRF
>AJS26823.1_312_328
SFKCILNFFAEETLDFE
>AJS26899.1_1606_1630
RGVCHLRYLNGAAPVIYGLPIKFVS
>AJS27042.1_288_424
HEGEKEYMQGTQEWDGLCLKSHSMFGRMFVGNNPNVDFTSDPFVNIEKNFETKMWQDILKKCSVMITYGSDELLSFQNKILAKKMSDASEGCNHFTAKNVLVEHQGYHTGPILNYSRNMDRWTNIPSIARILEFMQS
>AJS27158.1_416_512
SYDCLKDSNSNSYASVQSILNDSFDEGAETLHCALSCQSEKQDDTEFSRSESSEYIFMTEEDRNLRGSWIGEPKECFTLDLATSSIYRRRKNKIFFW
>AJS27335.1_315_368
MYHDPSDEPEYPPLNLDDEFWKLDNKIMRPEEEEEVPIEMLKDMLYDELMKTME
>AJS27344.1_231_369
QHLKNFDEFEKDPFAFIYRKYVVPRLSCGYNDEEDLHVSLQHTRQYIWQDLPDIYDVFHLYKIMVDTLLKVSNAKERSMENFINEVDSAWNKDSSMDSCFSYQNKIDLFWEQWSVNTETVPAKFQLKNFEKPCLIQDGK
>AJS27386.1_1606_1630
RSVCHLRYLNGAAPVIYGLPIKFVS
>AJS27465.1_929_1020
ETIQLQNGRCKLKNPFKRYWKKEIWAVIFDLLLNSGQASNQALPMTEKIVEIRNLIESHLEQHAENHLRNVILSIEEELSHFQYKGKPSRRF
>AJS28143.1_416_512
SYDCLKDSNSNSYASVQSILNDSFDERAETLHCALSCQSEKQDDTEFSRSESSEYIFMTEEDRNLRGSWIGEPKECFTLDLATSSIYRRRKNKIFFW
>AJS28261.1_636_760
PQDDVLYLRLDHPLFFLNGKDKSKINEYQYQFEFEIYQSMRILLNMDASTFEPMTNLYWLYYLSRVLLKFGDRKLGKNDANRDKMASVINHLEMNLAVHKRGGQLFKRLETEDIKNTGDLLKLYK
>AJS28328.1_231_369
QHLKNFDEFEKDPFAFIYRKYVVPRLSCGYNDEEDLHVSLQHTRQYIWQDLPDIYDVFHLCKIMVDTLLKVSNAKERSMENFINEVDSAWNKDSSMDSCFSYQNKIDLFWEQWSVNTETVPANFQLKNFEKPCLVQDGK
>AJS28371.1_1606_1630
RGVCHLRYLNGAAPVIYGLPIKFVS
>AJS28443.1_930_1021
ETIQLQNGRCKLKNPFKRYWKKEIWAVIFDLLLNSGQASNQALPMTEKIVEIRNLIESHLEQHAENHLRNVILSIEEELSHFQYKGKPSRRF
>AJS29127.1_416_512
SYDCLKDSNSNSYASVQSILNDAFDERAETLHCALSCQSEKQDDTEFSRSESSEYIFMTEEDRNLRGSWIGEPKECFTLDLATSSIYRRRKNKIFFW
>AJS29295.1_332_342
SIVDFVERHED
>AJS29354.1_1606_1630
RSVCHLRYLNGAAPVIYGLPIKFVS
>AJS30079.1_344_398
EVIWEKLLARYIETPYEPPIQQGQGDTSQFDRYPEEEFNYGIQGEDPYMDLMKEF
>AJS30102.1_471_536
EEPKPEPLVLDGLVSCHEYEVKLARKQKRPNILSTNTNNKGNGNSNNNNNYNNNNNNNNNNDDDDK
>AJS30378.1_910_928
EVLQNEMNLSEAIHDNNGS
>AJS30380.1_714_724
STNCCLIYDST
>AJS30382.1_344_398
EVIWEKLLARYIETPYEPPIQQGQGDTSQFDRYPEEEFNYGIQGEDPYMDLMKEF
>AJS30444.1_290_313
EVFNTVFNDMKQWLDKHTTTEAKP
>AJS30677.1_910_928
EVLQNEMNLSEAIHDNNGS
>AJS30679.1_714_724
STNCCLIYDST
>AJS30704.1_471_526
EEPKPEPLVLDGLVSCHEYEVKLARKQKRPNILSTNTNNKGNGNSNNNNNNDDDDK
>AJS30744.1_291_313
VFNTVFNDMKQWLDKHTTTEAKP
>AJS31273.1_910_928
EVLQNEMNLSEAIHDNNGS
>AJS31573.1_910_928
EVLQNEMNLSEAIHDNNGS
>AJS31577.1_344_398
EVIWEKLLARYIETPYEPPIQQGQGDTSQFDGYPEEEFNYGIQGEDPYMDLMKEF
>AJS31600.1_471_536
EEPKPEPLVLDGLVSCHEYEVKLARKQKRPNILSTNTNNKGNGNSNNNNNYNNNNNNNNNNDDDDK
>AJS31640.1_292_313
FNTVFNDMKQWLDKHTTTEAKP
>AJS31900.1_471_533
EEPKPEPLVLDGLVSCHEYEVKLARKQKRPNILSTNTNNKGNGNNNYNNNNNNNNNNNDDDDK
>AJS32470.1_910_928
EVLQNEMNLSEAIHDNNGS
>AJS32472.1_714_724
STNCCLIYDST
>AJS32772.1_910_928
EVLQNEMNLSEAIHDNNGS
>AJS32774.1_714_724
STNCCLIYDST
>AJS32776.1_344_398
EVIWEKLLARYIETPYEPPIQQGQGDTSQFDRYPEEEFNYGIQGEDPYMDLMKEF
>AJS33073.1_910_928
EVLQNEMNLSEAIHDNNGS
>AJS33075.1_714_724
STNCCLIYDST
>AJS33920.1_714_724
STNCCLIYDST
>AJS33945.1_471_535
EEPKPEPLVLDGLVSCHEYEVKLARKQKRPNILSTNTNNKGNGNSNNNNNNNYNNNNNNNDDDDK
>AJS33985.1_292_313
FNTVFNDMKQWLDKHTTTEAKP
>AJS34219.1_910_928
EVLQNEMNLSEAIHDNNGS
>AJS34221.1_714_724
STNCCQIYDST
>AJS34258.1_604_680
QLSWKRLLMKGYIPPYKPAVSNSMDTSNFDEEFTREKPIDSVVDEYLSESVQKQFGGWTYVGNEQLGSSMVQGRSIR
>AJS35122.1_910_928
EVLQNEMNLSEAIHDNNGS
>AJS35124.1_714_724
STNCCLIYDST
>AJS35149.1_471_533
EEPKPEPLVLDGLVSCHEYEVKLARKQKRPNILSTNTNNKGNGNSNNNNNYNNNNNNNDDDDK
>AJS35422.1_910_928
EVLQNEMNLSEAIHDNNGS
>AJS35424.1_714_724
STNCCLIYDST
>AJS35426.1_344_398
EVIWEKLLARYIETPYEPPIQQGQGDTSQFDRYPEEEFNYGIQGEDPYMDLMKEF
>AJS36944.1_471_528
EEPKPEPLVLDGLVSCHEYEVKLARKQKRPNILSTNTNNKGNGNSNNNNNNNNDDDDK
>AJS39915.1_910_928
EVLQNEMNLSEAIHDNNGS
>AJS39954.1_604_680
QLSWKRLLMKGYIPPYKPAVSNSMDTSNFDEEFTREKPIDSVVDEYLSESVQKQFGGWTYVGNEQLGSSMVQGRSIR
>AJS40547.1_471_531
EEPKPEPLVLDGLVSCHEYEVKLARKQKRPNILSTNTNNKGNGNSNNNNNYNNNNNDDDDK
>AJS41426.1_910_928
EVLQNEMNLSEAIHDNNGS
>AJS41428.1_714_724
STNCCLIYDST
>AJS41728.1_910_928
EVLQNEMNLSEAIHDNNGS
>AJS41795.1_291_313
VFNTVFNDMKQWLDKHTTTEAKP
>AJS43203.1_910_928
EVLQNEMNLSEAIHDNNGS
>AJS43242.1_604_680
QLSWKRLLMKGYIPPYKPAVSNSMDTSNFDEEFTREKPIDSVVDEYLSESVQKQFGGWTYVGNEQLGSSMVQGRSIR
>AJS43503.1_910_928
EVLQNEMNLSEAIHDNNGS
>AJS43542.1_604_680
QLSWKRLLMKGYIPPYKPAVSNSMDTSNFDEEFTREKPIDSVVDEYLSESVQKQFGGWTYVGNEQLGSSMVQGRSIR
>AJS44110.1_714_724
STNCCLIYDST
>AJS44147.1_604_680
QLSWKRLLMKGYIPPYKPAVSNSMDTSNFDEEFTREKPIDSVVDEYLSESVQKQFGGWTYVGNEQLGSSMVQGRSIR
>AJS45005.1_910_928
EVLQNEMNLSEAIHDNNGS
>AJS45007.1_714_724
STNCCLIYDST
>AJS45914.1_714_724
STNCCLIYDST
>AJS46216.1_910_928
EVLQNEMNLSEAIHDNNGS
>AJS46243.1_471_531
EEPKPEPLVLDGLVSCHEYEVKLARKQKRPNILSINTNNKGNGNSNNNNNNNNNNNDDDDK
>AJS46254.1_604_680
QLSWKRLLMKGYIPPYKPAVSNSMDTSNFDEEFTREKPIDSVVDEYLSESVQKQFGGWTYVGNEQLGSSMAQGRSIR
>AJS46281.1_291_313
VFNTVFNDMKQWLDKHTTTEAKP
>AJS46515.1_910_928
EVLQNEMNLSEAIHDNNGS
>AJS46517.1_714_724
STNCCLIYDST
>AJS46519.1_344_398
EVIWEKLLARYIETPYEPPIQQGQGDTSQFDRYSEEEFNYGIQGEDPYMDLMKEF
>AJS46819.1_714_724
STNCCLIYDST
>AJS47115.1_910_928
EVLQNEMNLSEAIHDNNGS
>AJS47117.1_714_724
STNCCLIYDST
>AJS47142.1_471_533
EEPKPEPLVLDGLVSCHEYEVKLARKQKRPNILSTNTNNKGNGNSNNNNNYNNNNNNNDDDDK
>AJS47422.1_714_724
STNCCLIYDST
>AJS47748.1_471_535
EEPKPEPLVLDGLVSCHEYEVKLARKQKRPNILSTNTNNKGNGNSNNNNNYNNNNNNNNNDDDDK
>AJS48022.1_910_928
EVLQNEMNLSEAIHDNNGS
>AJS48049.1_471_533
EEPKPEPLVLDGLVSCHEYEVKLARKQKRPNILSTNTNNKGNGNSNNNNNYNNNNNNNDDDDK
>AJS48628.1_714_724
STNCCLIYDST
>AJS48653.1_471_534
EEPKPEPLVLDGLVSCHEYEVKLARKQKRPNILSTNTNNKGNGNSNNNNNYNNNNNNNNDDDDK
>AJS48922.1_910_928
EVLQNEMNLSEAIHDNNGS
>AJS48949.1_471_533
EEPKPEPLVLDGLVSCHEYEVKLARKQKRPNILSTNTNNKGNGNSNNNNNYNNNNNNNDDDDK
>AJS49223.1_910_928
EVLQNEMNLSEAIHDNNGS
>AJS49225.1_714_724
STNCCLIYDST
>AJS49451.1_911_929
EVLQNEMNLSEAIHDNNGS
>AJS49518.1_292_313
FNTVFNDMKQWLDKHTTTEAKP
>AJS49751.1_910_928
EVLQNEMNLSEAIHDNNGS
>AJS50047.1_910_928
EVLQNEMNLSEAIHDNNGS
>AJS50114.1_292_313
FNTVFNDMKQWLDKHTTTEAKP
>AJS50649.1_910_928
EVLQNEMNLSEAIHDNNGS
>AJS50952.1_910_928
EVLQNEMNLSEAIHDNNGS
>AJS50954.1_714_724
STNCCLIYDST
>AJS50978.1_471_533
EEPKPEPLVLDGLVSCHEYEVKLARKQKRPNILSTNTNNKGNGNSNNNNNYNNNNNNNDDDDK
>AJS51018.1_292_313
FNTVFNDMKQWLDKHTTTEAKP
>AJS51255.1_910_928
EVLQNEMNLSEAIHDNNGS
>AJS51563.1_344_398
EVIWEKLLARYIETPYEPPIQQGQGDTSQFDRYPEEEFNYGIQGEDPYMDLMKEF
>AJS52462.1_910_928
EVLQNEMNLSEAIHDNNGS
>AJS52757.1_910_928
EVLQNEMNLSEAIHDNNGS
>AJS52759.1_714_724
STNCCLIYDST
>AJS52784.1_471_526
EEPKPEPLVLDGLVSCHEYEVKLARKQKRPNILSTNTNNKGNGNSNNNNNNDDDDK
>AJS53056.1_910_928
EVLQNEMNLSEAIHDNNGS
>AJS53058.1_714_724
STNCCLIYDST
>AJS53082.1_471_535
EEPKPEPLVLDGLVSCHEYEVKLARKQKRPNILSTNTNNKGNGNSNNNNNYNYNNNNNNNDDDDK
>AJS53120.1_292_313
FNTVFNDMKQWLDKHTTTEAKP
>AJS53344.1_910_928
EVLQNEMNLSEAIHDNNGS
>AJS53346.1_714_724
STNCCLIYDST
>AJS53643.1_910_928
EVLQNEMNLSEAIHDNNGS
>AJS53645.1_714_724
STNCCLIYDST
>AJS53943.1_910_928
EVLQNEMNLSEAIHDNNGS
>AJS53945.1_714_724
STNCCLIYDST
>AJS53947.1_344_398
EVIWEKLLARYIETPYEPPIQQGQGDTSQFDRYPEEEFNYGIQGEDPYMDLMKEF
>AJS53970.1_471_534
EEPKPEPLVLDGLVSCHEYEVKLARKQKRPNILSTNTNNKGNGNSNNNNNYNNNNNNNNDDDDK
>AJS54544.1_714_724
STNCCLIYDST
>AJS54546.1_344_398
EVIWEKLLARYIETPYEPPIQQGQGDTSQFDRYPEEEFNYGIQGEDPYMDLMKEF
>AJS54608.1_292_313
FNTVFNDMKQWLDKHTTTEAKP
>AJS55702.1_910_928
EVLQNEMNLSEAIHDNNGS
>AJS61832.1_1536_1679
MRARGCQTIFAVDVGSADDRTPMEYGDSLNGFWIIFNRWNPFSSHPNIPNMAEIQVRLGYVASVNALEKAKNTPGVVYVRPPIEEYATLDFSKFEEIYHVGVDYGRIFLQGLIDDDKMPYIPGSQETTLNSQVPEFLLHRRNSI
>AJS62081.1_708_742
DTLGMEEIRVPDRELYGSGSDIPGWFEEVRNHKRH
>AJS62405.1_601_677
DISWKKLLLKGYIPPYKPLVKSEIDTANFDQEFTKEKPIDSVVDEYLSASIQKQFGGWTYIGDEQLGDSPSQGRSIS
>AJS62516.1_708_742
DTLGMEEIRVPDRELYGSGSDIPGWFEEVRNHKRH
>AJS62693.1_1536_1679
MRARGCQTIFAVDVGSADDRTPMEYGDSLNGFWIIFNRWNPFSSHPNIPNMAEIQVRLGYVASVNALEKAKNTPGVVYVRPPIEEYATLDFSKFEEIYHVGVDYGRIFLQGLIDDDKMPYIPGSQETTLNSQVPEFLLHRRNSI
>AJS62843.1_601_677
DISWKKLLLKGYIPPYKPLVKSEIDTANFDQEFTKEKPIDSVVDEYLSASIQKQFGGWTYIGDEQLGDSPSQGRSIS
>AJS62948.1_369_449
GDLPIDQIKSNPYTLLLETSTGGHVGWFKDRSGRRWYAEPLCRFLKIFHDEITVKGLKPDLENVQLPDPNCEPIATTFRAN
>AJS62954.1_708_742
DTLGMEEIRVPDRELYGSGSDIPGWFEEVRDHKRH
>AJS63278.1_601_677
DISWKKLLLKGYIPPYKPLVKSEIDTANFDQEFTKEKPIDSVVDEYLSASIQKQFGGWTYIGDEQLGDSPSQGRSIS
>AJS63385.1_369_449
GDLPIDQIKSNPYTLLLETSTGGHVGWFKDRSGRRWYAEPLCRFLKIFHDEITVKGLKPDLENVQLPDPNCEPIATTFRAN
>AJS63567.1_1536_1679
MRARGCQTIFAVDVGSADDRTPMEYGDSLNGFWIIFNRWNPFSSHPNIPNMAEIQVRLGYVASVNALEKAKNTPGVVYVRPPIEEYATLDFSKFEEIYHVGVDYGRIFLQGLIDDDKMPYIPGSQETTLNSQVPEFLLHRRNSI
>AJS63825.1_708_742
DTLGMEEIRVPDRELYGSGSDIPGWFEEVRDHKRH
>AJS64002.1_1536_1679
MRARGCQTIFAVDVGSADDRTPMEYGDSLNGFWIIFNRWNPFSSHPNIPNMAEIQVRLGYVASVNALEKAKNTPGVVYVRPPIEEYATLDFSKFEEIYHVGVDYGRIFLQGLIDDDKMPYIPGSQETTLNSQVPAFLLHRRNSI
>AJS64269.1_209_223
RGFVRKVAQWLQQLA
>AJS64438.1_1536_1679
MRARGCQTIFAVDVGSADDRTPMEYGDSLNGFWIIFNRWNPFSSHPNIPNMAEIQVRLGYVASVNALEKAKNTPGVVYVRPPIEEYATLDFSKFEEIYHVGVDYGRIFLQGLIDDDKMPYIPGSQETTLNSQVPEFLLHRRNSI
>AJS64872.1_1536_1679
MRARGCQTIFAVDVGSADDRTPMEYGDSLNGFWIIFNRWNPFSSHPNIPNMAEIQVRLGYVASVNALEKAKNTPGVVYVRPPIEEYATLDFSKFEEIYHVGVDYGRIFLQGLIDDDKMPYIPGSQETTLNSQVPEFLLHRRNSI
>AJS65021.1_601_677
DISWKKLLLKGYIPPYKPLVKSEIDTANFDQEFTKEKLIDSVVDEYLSASIQKQFGGWTYIGDEQLGDSPSQGRSIS
>AJS65128.1_369_449
GDLPIDQIKSNPYTLLLETSTGGHVGWFKDRSGRRWYAEPLCRFLKIFHDEITVKGLKPDLENVQLPDPNCEPIATTFRAN
>AJS65893.1_601_677
DISWKKLLLKGYIPPYKPLVKSEIDTANFDQEFTKEKPIDSVVDEYLSASIQKQFGGWTYIGDEQLGDSPSQGRSIS
>AJS66433.1_369_449
GDLPIDQIKSNPYTLLLETSTGGHVGWFKDRSGRRWYAEPLCRFLKIFHDEITVKGLKPDLENVQLPDPNCEPIATTFRAN
>AJS66620.1_1536_1679
MRARGCQTIFAVDVGSADDRTPMEYGDSLNGFWIIFNRWNPFSSHPNIPNMAEIQVRLGYVASVNALEKAKNTPGVVYVRPPIEEYATLDFSKFEEIYHVGVDYGRIFLQGLIDDDKMPYIPGSQETTLNSQVPEFLLHRRNSI
>AJS66882.1_708_742
DTLGMEEIRVPDRELYGSGSDIPGWFEEVRDHKRH
>AJS68087.1_601_677
DISWKKLLLKGYIPPYKPLVKSEIDTANFDQEFTKEKPIDSVVDEYLSASIQKQFGGWTYIGDEQLGDSPSQGRSIS
>AJS68199.1_708_742
DTLGMEEIRVPDRELYGSGSDIPGWFEEVRDHKRH
>AJS69511.1_708_742
DTLGMEEIRVPDRELYGSGSDIPGWFEEVRNHKRH
>AJS70126.1_1536_1679
MRARGCQTIFAVDVGSADDRTPMEYGDSLNGFWIIFNRWNPFSSHPNIPNMAEIQVRLGYVASVNALEKAKNTPGVVYVRPPIEEYATLDFSKFEEIYHVGVDYGRIFLQGLIDDDKMPYIPGSQETTLNSQVPEFLLHRRNSI
>AJS70276.1_601_677
DISWKKLLLKGYIPPYKPLVKSEIDTANFDQEFTKEKPIDSVVDEYLSASIQKQFGGWTYIGDEQLGDSPSQGRSIS
>AJS71435.1_1536_1679
MRARGCQTIFAVDVGSADDRTPMEYGDSLNGFWIIFNRWNPFSSHPNIPNMAEIQVRLGYVASVNALEKAKNTPGVVYVRPPIEEYATLDFSKFEEIYHVGVDYGRIFLQGLIDDDKMPYIPGSQETTLNSQVPEFLLHRRNSI
>AJS71872.1_1536_1679
MRARGCQTIFAVDVGSADDRTPMEYGDSLNGFWIIFNRWNPFSSHPNIPNMAEIQVRLGYVASVNALEKAKNTPGVVYVRPPIEEYATLDFSKFEEIYHVGVDYGRIFLQGLIDDDKMPYIPGSQETTLNSQVPEFLLHRRNSI
>AJS72134.1_708_742
DTLGMEEIRVPDRELYGSGSDIPGWFEEVRNHKRH
>AJS72312.1_1536_1679
MRARGCQTIFAVDVGSADDRTPMEYGDSLNGFWIIFNRWNPFSSHPNIPNMAEIQVRLGYVASVNALEKAKNTPGVVYVRPPIEEYATLDFSKFEEIYHVGVDYGRIFLQGLIDDDKMPYIPGSQETTLNSQVPEFLLHRRNSI
>AJS72460.1_601_677
DISWKKLLLKGYIPPYKPIVKSEIDTANFDQEFTKEKPIDSVVDEYLSASIQKQFGGWTYIGDEQLGDSPSQGRSIS
>AJS74653.1_601_677
DISWKKLLLKGYIPPYKPLVKSEIDTANFDQEFTKEKPIDSVVDEYLSASIQKQFGGWTYIGDEQLGDSPSQGRSIS
>AJS76500.1_369_449
GDLPIDQIKSNPYTLLLETSTGGHVGWFKDRSGRRWYAEPLCRFLKIFHDEITVKGLKPDLENVQLPDPNCEPIATTFRAN
>AJS76945.1_708_742
DTLGMEEIRVPDRELYGSGSDIPGWFEEVRDHKRH
>AJS77561.1_1536_1679
MRARGCQTIFAVDVGSADDRTPMEYGDSLNGFWIIFNRWNPFSSHPNIPNMAEIQVRLGYVASVNALEKAKNTPGVVYVRPPIEEYATLDFSKFEEIYHVGVDYGRIFLQGLIDDGKMPYIPGSQETTLNSQVPEFLLHRRNSI
>AJS77711.1_601_677
DISWKKLLLKGYIPPYKPLVKSEIDTANFDQEFTKEKPIDSVVDEYLSASIQKQFGGWTYIGDEQLGDSPSQGRSIS
>AJS77996.1_1536_1679
MRARGCQTIFAVDVGSADDRTPMEYGDSLNGFWIIFNRWNPFSSHPNIPNMAEIQVRLGYVASVNALEKAKNTPGVVYVRPPIEEYATLDFSKFEEIYHVGVDYGRIFLQGLIDDDKMPYIPGSQETTLNSQVPEFLLHRRNSI
>AJS78433.1_1536_1679
MRARGCQTIFAVDVGSADDRTPMEYGDSLNGFWIIFNRWNPFSSHPNIPNMAEIQVRLGYVASVNALEKAKNTPGVVYVRPPIEEYATLDFSKFEEIYHVGVDYGRIFLQGLIDDDKMPYIPGSQETTLNSQVPEFLLHRRNSI
>AJS79006.1_601_677
DISWKKLLLKGYIPPYKPLVKSEIDTANFDQEFTKEKPIDSVVDEYLSASIQKQFGGWTYIGDEQLGDSPSQGRSIS
>AJS79202.1_518_532
ALSMVNEWIHGGFSL
>AJS80320.1_601_677
DISWKKLLLKGYIPPYKPLVKSEIDTANFDQEFTKEKPIDSVVDEYLSASIQKQFGGWTYIGDEQLGDSPSQGRSIS
>AJS80427.1_369_449
GDLPIDQIKSNPYTLLLETSTGGHVGWFKNRSGRRWYAEPLCRFLKIFHDEITVKGLKPDLENVQLPDPNCEPIATTFRAN
>AJS80433.1_705_739
DTLGMEEIRVPDRELYGSGSDIPGWFEEVRDHKRH
>AJS80861.1_708_742
DTLGMEEIRVPDRELYGSGSDIPGWFEEVRNHKRH
>AJS81187.1_601_677
DISWKKLLLKGYIPPYKPLVKSEIDTANFDQEFTKEKPIDSVVDEYLSASIQKQFGGWTYIGDEQLGDSPSQGRSIS
>AJS81911.1_1536_1679
MRARGCQTIFAVDVGSADDRTPMEYGDSLNGFWIIFNRWNPFSSHPNIPNMAEIQVRLGYVASVNALEKAKNTPGVVYVRPPIEEYATLDFSKFEEIYHVGVDYGRIFLQGLIDDDKMPYIPGSQETTLNSQVPEFLLHRRNSI
>AJS82257.1_518_532
ALSMVNEWIHGGFSL
>AJS82353.1_1536_1679
MRARGCQTIFAVDVGSADDRTPMEYGDSLNGFWIIFNRWNPFSSHPNIPNMAEIQVRLGYVASVNALEKAKNTPGVVYVRPPIEEYATLDFSKFEEIYHVGVDYGRIFLQGLIDDDKMPYIPGSQETTLNSQVPEFLLHRRNSI
>AJS82924.1_601_677
DISWKKLLLKGYIPPYKPIVKSEIDTANFDQEFTKEKPIDSVVDEYLSASIQKQFGGWTYIGDEQLGDSPSQGRSIS
>AJS85217.1_209_223
RGFVRKVAQWLQQLA
>AJS85387.1_1536_1679
MRARGCQTIFAVDVGSADDRTPMEYGDSLNGFWIIFNRWNPFSSHPNIPNMAEIQVRLGYVASVNALEKAKNTPGVVYVRPPIEEYATLDFSKFEEIYHVGVDYGRVFLQGLIDDDKMPYIPGSQETTLNSQVPEFLLHRRNSI
>AJS85650.1_708_742
DTLGMEEIRVPDRELYGSGSDIPGWFEEVRDHKRH
>AJS85733.1_518_532
ALSMVNEWIHGGFCL
>AJS85827.1_1536_1679
MRARGCQTIFAVDVGSADDRTPMEYGDSLNGFWIIFNRWNPFSSHPNIPNMAEIQVRLGYVASVNALEKAKNTPGVVYVRPPIEEYATLDFSKFEEIYHVGVDYGRIFLQGLIDDDKMPYIPGSQETTLNSQVPEFLLHRRNSI
>AJS86081.1_369_449
GDLPIDQIKSNPYTLLLETSTGGHVGWFKDRSGRRWYAEPLCRFLKIFHDEITVKGLKPDLENVQLPDPNCEPIATTFRAN
>AJS86262.1_1536_1679
MRARGCQTIFAVDVGSADDRTPMEYGDSLNGFWIIFNRWNPFSSHPNIPNMAEIQVRLGYVASVNALEKAKNTPGVVYVRPPIEEYATLDFSKFEEIYHVGVDYGRIFLQGLIDDDKMPYIPGSQETTLNSQVPEFLLHRRNSI
>AJS86848.1_601_677
DISWKKLLLKGYIPPYKPLVKSEIDTANFDQEFTKEKPIDSVVDEYLSASIQKQFGGWTYIGDEQLGDSPSQGRSIS
>AJS86959.1_708_742
DTLGMEEIRVPDRELYGSGSDIPGWFEEVRDHKRH
>AJS87572.1_1536_1679
MRARGCQTIFAVDVGSADDRTPMEYGDSLNGFWIIFNRWNPFSSHPNIPNMAEIQVRLGYVASVNALEKAKNTPGVVYVRPPIEEYATLDFSKFEEIYHVGVDYGRIFLQGLIDDDKMPYIPGSQETTLNSQVPEFLLHRRNSI
>AJS87827.1_369_449
GDLPIDQIKSNPYTLLLETSTGGHVGWFKDRSGRRWYAEPLCRFLKIFHDEITVKGLKPDLENVQLPDPNCEPIATTFRAN
>AJS88878.1_1536_1679
MRARGCQTIFAVDVGSADDRTPMEYGDSLNGFWIIFNRWNPFSSHPNIPNMAEIQVRLGYVASVNALEKAKNTPGVVYVRPPIEEYATLDFSKFEEIYHVGVDYGRIFLQGLIDDDKMPYIPGSQETTLNSQVPEFLLHRRNSI
>AJS89028.1_601_677
DISWKKLLLKGYIPPYKPLVKSEIDTANFDQEFTKEKPIDSVVDEYLSASIQKQFGGWTYIGDEQLGDSPSQGRSIS
>AJS89141.1_710_744
DTLGMEEIRVPDRELYGSGSDIPGWFEEVRDHKRH
>AJS89661.1_518_532
ALSMVNEWIHGDFSL
>AJS89756.1_1536_1679
MRARGCQTIFAVDVGSADDRTPMEYGDSLNGFWIIFNRWNPFSSHPNIPNMAEIQVRLGYVASVNALEKAKNTPGVVYVRPPIEEYATLDFSKFEEIYHVGVDYGRIFLQGLIDDDKMPYIPGSQETTLNSQVPEFLLHRRNSI
>AJS89904.1_601_677
DISWKKLLLKGYIPPYKPLVKSEIDTANFDQEFTKEKPIDSVVDEYLSASIQKQFGGWTYIGDEQLGDSPSQGRSIS
>AJS89939.1_324_370
ELKLDDGKINQITTDLKLLEFDENVELGHLSPDELSSVKKKLYPKSK
>AJS90011.1_369_449
GDLPIDQIKSNPYTLLLETSTGGHVGWFKDRSGRRWYAEPLCRFLKIFHDEITVKGLKPDLENVQLPDPNCEPIATTFRAN
>AJS90017.1_708_742
DTLGMEEIRVPDRELYGSGSDIPGWFEEVRNHKRH
>AJS90189.1_1536_1679
MRARGCQTIFAVDVGSADDRTPMEYGDSLNGFWIIFNRWNPFSSHPNIPNMAEIQVRLGYVASVNALEKAKNTPGVVYVRPPIEEYATLDFSKFEEIYHVGVDYGRIFLQGLIDDDKMPYIPGSQETTLNSQVPEFLLHRRNSI
>AJS90337.1_601_677
DISWKKLLLKGYIPPYKPLVKSEIDTANFDQEFTKEKPIDSVVDEYLSASIQKQFGGWTYIGDEQLGDSPSQGRSIS
>AJS90371.1_324_370
ELKLDDGKINQITTDLKLLEFDENVELGHLSPDELSSVKKKLYPKSK
>AJS90449.1_708_742
DTLGMEEIRVPDRELYGSGSDIPGWFEEVRDHKRH
>AJS90455.1_209_223
RGFVRKVAQWLQQLA
>AJS90624.1_1536_1679
MRARGCQTIFAVDVGSADDRTPMEYGDSLNGFWIIFNRWNPFSSHPNIPNMAEIQVRLGYVASVNALEKAKNTPGVVYVRPPIEEYATLDFSKFEEIYHVGVDYGRIFLQGLIDDDKMPYIPGSQETTLNSQVPEFLLHRRNSI
>AJS90890.1_209_223
RGFVRKVTQWLQQLA
>AJS91320.1_708_742
DTLGMEEIRVPDRELYGSGSDIPGWFEEVRDHKRH
>AJS91402.1_518_532
ALSMVNEWIHGGFSL
>AJS92376.1_1536_1679
MRARGCQTIFAVDVGSADDRTPMEYGDSLNGFWIIFNRWNPFSSHPNIPNMAEIQVRLGYVASVNALEKAKNTPGVVYVRPPIEEYATLDFSKFEEIYHVGVDYGRIFLQGLIDDDKMPYIPGSQETTLNSQVPEFLLHRRNSI
>AJS92526.1_601_677
DISWKKLLLKGYIPPYKPLVKSEIDTANFDQEFTKEKPIDSVVDEYLSASIQKQFGGWTYIGDEQLGDSPSQGRSIS
>AJS92633.1_369_449
GDLPIDQIKSNPYTLLLETSTGGHVGWFKDRSGRRWYAEPLCRFLKIFHDEITVKGLKPDLENVQLPDPNCEPIATTFRAN
>AJS92639.1_708_742
DTLGMEEIRVPDRELYGSGSDIPGWFEEVRDHKRH
>AJS94553.1_1536_1679
MRARGCQTIFAVDVGSADDRTPMEYGDSLNGFWIIFNRWNPFSSHPNIPNMAEIQVRLGYVASVNALEKAKNTPGVVYVRPPIEEYATLDFSKFEEIYHVGVDYGRIFLQGLIDDDKMPYIPGSQETTLNSQVPEFLLHRRNSI
>AJS95424.1_1536_1679
MRARGCQTIFAVDVGSADDRTPMEYGDSLNGFWIIFNRWNPFSSHPNIPNMAEIQVRLGYVASVNALEKAKNTPGVVYVRPPIEEYATLDFSKFEEIYHVGVDYGRIFLQGLIDDDKMPYIPGSQETTLNSQVPEFLLHRRNSI
>AJS95565.1_601_677
DISWKKLLLKGYIPPYKPLVKSEIDTANFDQEFTKEKPIDSVVDEYLSASIQKQFGGWTYIGDEQLGDSPSQGRSIS
>AJS95670.1_708_742
DTLGMEEIRVPDRELYGSGSDIPGWFEEVRDHKRH
>AJS95743.1_518_532
ALSMVNEWIHGDFSL
>AJS96280.1_1536_1679
MRARGCQTIFAVDVGSADDRTPMEYGDSLNGFWIIFNRWNPFSSHPNIPNMAEIQVRLGYVASVNALEKAKNTPGVVYVRPPIEEYATLDFSKFEEIYHVGVDYGRIFLQGLIDDDKMPYIPGSQETTLNSQVPEFLLHRRNSI
>AJS96541.1_710_744
DTLGMEEIRVPDRELYGSGSDIPGWFEEVRDHKRH
>AJS96719.1_1536_1679
MRARGCQTIFAVDVGSADDRTPMEYGDSLNGFWIIFNRWNPFSSHPNIPNMAEIQVRLGYVASVNALEKAKNTPGVVYVRPPIEEYATLDFSKFEEIYHVGVDYGRIFLQGLIDDDKMPYIPGSQETTLNSQVPEFLLHRRNSI
>AJS96899.1_324_370
ELKLDDGKINQITTDLKLLEFDENVELGHLSPDELSSVKKKLYPKSK
>AJS96976.1_708_742
DTLGMEEIRVPDRELYGSGSDIPGWFEEVRDHKRH
>AJS97588.1_1536_1679
MRARGCQTIFAVDVGSADDRTPMEYGDSLNGFWIIFNRWNPFSSHPNIPNMAEIQVRLGYVASVNALEKAKNTPGVVYVRPPIEEYATLDFSKFEEIYHVGVDYGRIFLQGLIDDDKMPYIPGSQETTLNSQVPEFLLHRRNSI
>AJS98717.1_708_742
DTLGMEEIRVPDRELYGSGSDIPGWFEEVRDHKRH
>AJS99584.1_369_449
GDLPIDQIKSNPYTLLLETSTGGHVGWFKDRSGRRWYAEPLCRFLKIFHDEITVKGLKPDLENVQLPDPNCEPIATTFRAN
>AJS99590.1_708_742
DTLGMEEIRVPDRELYGSGSDIPGWFEEVRDHKRH
>AJT01612.1_683_765
GVDWNTIRQVEAPYIPKLSSITDTRFFPTDELENVPDSPAMAQAAKQREQMTKQGGSAPVKEDLPFIGYTYSRFDYLTRKNAL
>AJT01789.1_1560_1579
QIREIAFGDDSSSTDTEERE
>AJT01806.1_779_893
KVQWSLLRNQEPPLIPVLSEDGYDFAKLSSNKKRQTSQDSHKHLDEQEKNMFEERVEYDDEVSEDDPFHDFNSMSLMEQDNNSMIYGNTNSYGKIAYTPNSNRSRSNSHRTFFKR
>AJT01851.1_329_375
ELRNDDTFLPRGFTEPIKLPNLFDFNDFELQILGEFADKIKPTKVAE
>AJT01981.1_682_764
GVDWNTIRQVEAPYIPKLSSITDTRFFPTDELENVPDSPAMAQAAKQREQMTKQGGSAPVKEDLPFIGYTYSRFDYLTRKNAL
>AJT02162.1_1560_1579
QIREIAFGDDSSSTDTEERE
>AJT02229.1_329_375
ELRNDDTFLPRGFTEPIKLPNLFDFNDFELQILGEFADKIKPTKVAE
>AJT02237.1_821_836
MACDPKDLTSLLEWKE
>AJT02257.1_435_486
LEFKLINKLIVQFLKTNCKAITDAAPRAWGGDVGNDETKTSVFGEAEEVTNW
>AJT02337.1_744_790
SIDMCHLVEDGLSFKVVGGEDHHHTQVDQSEAHIAGLEKKKKKQNNQ
>AJT02427.1_1083_1178
TFNIPLVGPKGEDGGVLHLEFEFEPRYTTNVVKREAGLGNFATKGLGTGIKAGSTVFALGTNVVSTGLGTIDKVKAGVFGGKKSTTTGDKKSEEKQ
>AJT02534.1_1560_1579
QIREIAFGDDSSSTDTEERE
>AJT02551.1_779_893
KVQWSLLRNQEPPLIPVLSEDGYDFAKLSSNKKRQTSQDSHKHLDEQEKNMFEERVEYDDEVSEDDPFHDFNSMSLMEQDNNSMIYGNTNSYGKIAYTPNSNRSRSNSHRTFFKR
>AJT02725.1_683_765
GVDWNTIRQVEAPYIPKLSSITDTRFFPTDELENVPDSPAMAQAAKQREQMTKQGGSAPVKEDLPFIGYTYSRFDYLTRKNAL
>AJT02905.1_1560_1579
QIREIAFGDDSSSTDTEERE
>AJT03303.1_779_893
KVQWFLLRNQEPPLIPVLSEDGYDFAKLSSNKKRQTSQDSHKHLDEQEKNMFEERVEYDDEVSEDDPFHDFNSMSLMEQDNNSMIYGNTNSYGKIAYTPNSNRSRSNSHRTFFKR
>AJT03354.1_828_843
MACDPKDLTSLLEWKE
>AJT03472.1_683_765
GVDWNTIRQVEAPYIPKLSSITDTRFFPTDELENVPDSPAMTQAAKQREQMTKQGGSAPVKEDLPFIGYTYSRFDYLTRKNAL
>AJT03721.1_826_841
MACDPKDLTSLLEWKE
>AJT03739.1_435_486
LEFKLINKLIVQFLKTNCKAITDAAPRAWGGDVGNDETKTSVFGEAEEVTNW
>AJT03822.1_744_790
SIDMCHLVEDGLSFKVVRGEDHHHTQVDQSEAHIAGLEKKKKKQNNQ
>AJT04475.1_823_838
MACDPKDLTSLLEWKE
>AJT04577.1_744_790
SIDMCHLVEDGLSFKVVRGEDHHHTQVDQSEAHIAGLEKKKKKQNNQ
>AJT04773.1_1560_1579
QIREIAFGDDSSSTDTEERE
>AJT04838.1_329_375
ELRNDDTFLPRGFTEPIKLPNLFDFNDFELQILGEFADKIKPKKVAE
>AJT04846.1_827_842
MACDPKDLTSLLEWKE
>AJT05215.1_329_375
ELRNDDTFLPRGFTEPIKLPNLFDFNDFELQILGEFADKIKPKKVAE
>AJT05345.1_680_762
GVDWNTIRQVEAPYIPKLSSITDTRFFPTDELENVPDSPAMAQAAKQREQMTKQGGSAPVKEDLPFIGYTYSRFDYLTRKNAL
>AJT05591.1_329_375
ELRNDDTFLPRGFTEPIKLPNLFDFNDFELQILGEFADKIKPTKVAE
>AJT05599.1_825_840
MACDPKDLTSLLEWKE
>AJT05618.1_434_486
LLEFKLINKLIVQFLKTNCKAITDAAPRAWGGDVGNDETKTSVFGEAEEVTNW
>AJT05719.1_674_756
GVDWNTIRQVEAPYIPKLSSITDTRFFPTDELENVPDSPAMAQAAKQREQMTKQGGSAPVKEDLPFIGYTYSRFDYLTRKNAL
>AJT05790.1_1083_1178
TFNIPLVGPKGEDGGVLHLEFEFEPRYTTNVVKREAGLGNFATKGLGTGIKAGSTVFALGTNVVSTGLGTIDKVKAGVFGGKKSTTTGDKKSEEKQ
>AJT05897.1_1560_1579
QIREIAFGDDSSSTDTEERE
>AJT05914.1_779_893
KVQWSLLRNQEPPLIPVLSEDGYDFAKLSSNKKRQTSQDSHKHLDEQEKNMFEERVEYDDEVSEDDPFHDFNSMSLMEQDNNSMIYGNTNSYGKIAYTPNSNRSRSNSHRTFFKR
>AJT06087.1_689_771
GVDWNTIRQVEAPYIPKLSSITDTRFFPTDELENVPDSPAMAQAAKQREQMTKQGGSAPVKEDLPFIGYTYSRFDYLTRKNAL
>AJT06267.1_1560_1579
QIREIAFGDDSSSTDTEERE
>AJT06284.1_779_893
KVQWSLLRNQEPPLIPVLSEDGYDFAKLSSNKKRQTSQDSHKHLDEQEKNMFEERVEYDDEVSEDDPFHDFNSMSLMEQDNNSMIYGNTNSYGKIAYTPNSNRSRSNSHRTFFKR
>AJT06344.1_827_842
MACDPKDLTSLLEWKE
>AJT06364.1_435_486
LEFKLINKLILQFLKTNCKAITDAAPRAWGGDVGNDETKTSVFGEAEEVTNW
>AJT06535.1_1083_1178
TFNIPLVGPKGEDGGVLHLEFEFEPRYTTNVVKREAGLGNFATKGLGTGIKAGSTVFALGTNVVSTGLGTIDKVKAGVFGGKKSTTTGDKKSEEKQ
>AJT06659.1_779_893
KVQWSLLRNQEPPLIPVLSEDGYDFAKLSSNKKRQTSQDSHKHLDEQEKNMFEERVEYDDEVSEDDPFHDFNSMSLMEQDNNSMIYGNTNSYGKIAYTPNSNRSRSNSHRTFFKR
>AJT06697.1_246_284
CPSSNKKIFEFPLGSHNDTIIQDGYWDIIRDFLIEKGFI
>AJT06737.1_435_486
LEFKLINKLIVQFLKTNCKAITDAAPRAWGGDVGNDETKTSVFGEAEEVTNW
>AJT06818.1_744_790
SIDMCHLVEDGLSFKVVRGEDHHHTQVDQSEAHIAGLEKKKKKQNNQ
>AJT06837.1_672_754
GVDWNTIRQVEAPYIPKLSSITDTRFFPTDELENVPDSPAMAQAAKQREQMTKQGGSAPVKEDLPFIGYTYSRFDYLTRKNAL
>AJT06905.1_1083_1178
TFNIPLVGPKGEDGGVLHLEFEFEPRYTTNVVKREAGLGNFATKGLGTGIKAGSTVFALGTNVVSTGLGTIDKVKAGVFGGKKSTTTGDKKSEEKQ
>AJT07011.1_1560_1579
QIREIAFGDDSSSTDTEERE
>AJT07397.1_779_893
KVQWSLLRNQEPPLIPVLSEDGYDFAKLSSNKKRQTSQDSHKHLDEQEKNMFEERVEYDDEVSEDDPFHDFNSMSLMEQDNNSMIYGNTNSYGKIAYTPNSNRSRSNSHRTFFKR
>AJT08142.1_779_893
KVQWSLLRNQEPPLIPVLSEDGYDFAKLSSNKKRQTSQDSHKHLDEQEKNMFEERVEYDDEVSEDDPFHDFNSMSLMEQDNNSMIYGNTNSYGKIAYTPNSNRSRSNSHRTFFKR
>AJT08200.1_827_842
MACDPKDLTSLLEWKE
>AJT08322.1_661_743
GVDWNTIRQVEAPYIPKLSSITDTRFFPTDELENVPDSPAMAQAAKQREQMTKQGGSAPVKEDLPFIGYTYSRFDYLTRKNAL
>AJT08499.1_1560_1579
QIREIAFGDDSSSTDTEERE
>AJT08590.1_435_486
LEFKLINKLIVQFLKTNCKAITDAAPRAWEGDVGNDETKTSVFGEAEEVTNW
>AJT08690.1_689_771
GVDWNTIRQVEAPYIPKLSSITDTRFFPTDELENVPDSPAMAQAAKQREQMTKQGGSAPVKEDLPFIGYTYSRFDYLTRKNAL
>AJT09244.1_1560_1579
QIREIAFGDDSSSTDTEERE
>AJT09421.1_744_790
SIDMCHLVEDGLSFKVVRGEDHHHTQVDQSEAHIAGLEKKKKKQNNQ
>AJT09440.1_673_755
GVDWNTIRQVEAPYIPKLSSITDTRFFPTDELENVPDSPAMAQAAKQREQMTKQGGSAPVKEDLPFIGYTYSRFDYLTRKNAL
>AJT09710.1_435_486
LEFKLINKLIVQFLKTNCKAITDAAPRAWGGDVGNDETKTSVFGEAEEVTNW
>AJT10046.1_245_284
TCPSSNKKIFEFPLGSHNDTIIQDGYWDIIRDFLIEKGFI
>AJT10187.1_677_759
GVDWNTIRQVEAPYIPKLSSITDTRFFPTDELENVPDSPAMAQAAKQREQMTKQGGSAPVKEDLPFIGYTYSRFDYLTRKNAL
>AJT10384.1_779_893
KVQWSLLRNQEPPLIPVLSEDGYDFAKLSSNKKRQTSQDSHKHLDEQEKNMFEERVEYDDEVSEDDPFHDFNSMSLMEQDNNSMIYGNTNSYGKIAYTPNSNRSRSNSHRTFFKR
>AJT10641.1_1083_1178
TFNIPLVGPKGEDGGVLHLEFEFEPRYTTNVVKREAGLGNFATKGLGTGIKAGSTVFALGTNVVSTGLGTIDKVKAGVFGGKKSTTTGDKKSEEKQ
>AJT13877.1_329_375
ELRNDDTFLPRGFTEPIKLPNLFDFNDFELQILGEFADKIKPTKVAE
>AJT14077.1_1083_1178
TFNIPLVGPKGEDGGVLHLEFEFEPRYTTNVVKREAGLGNFATKGLGTGIKAGSTVFALGTNVVSTGLGTIDKVKAGVFGGKKSTTTGDKKSEEKQ
>AJT14358.1_744_790
SIDMCHLVEDGLSFKVVRGEDHHHTQVDQSEAHIAGLEKKKKKQNNQ
>AJT14747.2_690_772
GVDWNTIRQVEAPYIPKLSSITDTRFFPTDELENVPDSPAMAQAAKQREQMTKQGGSAPVKEDLPFIGYTYSRFDYLTRKNAL
>AJT14925.1_1560_1579
QIREIAFGDDSSSTDTEERE
>AJT15123.1_689_771
GVDWNTIRQVEAPYIPKLSSITDTRFFPTDELENVPDSPAMAQAAKQREQMTKQGGSAPVKEDLPFIGYTYSRFDYLTRKNAL
>AJT15395.1_435_486
LEFKLINKLIVQFLKTNCKAITDAAPRAWEGDVGNDETKTSVFGEAEEVTNW
>AJT16122.1_826_841
MACDPKDLTSLLEWKE
>AJT16417.1_1560_1579
QIREIAFGDDSSSTDTEERE
>AJT16434.1_777_891
KVQWSLLRNQEPPLIPVLSEDGYDFAKLSSNKKRQTSQDSHKHLDEQEKNMFEERVEYDDEVSEDDPFHDFNSMSLMEQDNNSMIYGNTNSYGKIAYTPNSNRSRSNSHRTFFKR
>AJT16612.1_683_765
GVDWNTIRQVEAPYIPKLSSITDTRFFPTDELENVPDSPAMAQAAKQREQMTKQGGSAPVKEDLPFIGYTYSRFDYLTRKNAL
>AJT16990.1_687_769
GVDWNTIRQVEAPYIPKLSSITDTRFFPTDELENVPDSPAMAQAAKQREQMTKQGGSAPVKEDLPFIGYTYSRFDYLTRKNAL
>AJT17186.1_779_893
KVRWSLLRNQEPPLIPVLSEDGYDFAKLSSNKKRQTSQDSHKHLDEQEKNMFEERVEYDDEVSEDDPFHDFNSMSLMEQDNNSMIYGNTNSYGKIAYTPNSNRSRSNSHRTFFKR
>AJT17245.1_826_841
MACDPKDLTSLLEWKE
>AJT17265.1_435_486
LEFKLINKLIVQFLKTNCKAITDAAPRAWGGDVGNDETKTSVFGEAEEVTNW
>AJT17435.1_1083_1178
TFNIPLVGPKGEDGGVLHLEFEFEPRYTTNVVKREAGLGNFATKGLGTGIKAGSTVFALGTNVVSTGLGTIDKVKAGVFGGKKSTTTGDKKSEEKQ
>AJT17804.1_1083_1178
TFNIPLVGPKGEDGGVLHLEFEFEPRYTTNVVKREAGLGNFATKGLGTGIKAGSTVFALGTNVVSTGLGTIDKVKAGVFGGKKSTTTGDKKSEEKQ
>AJT18371.1_827_842
MACDPKDLTSLLEWKE
>AJT18490.1_676_758
GVDWNTIRQVEAPYIPKLSSITDTRFFPTDELENVPDSPAMAQAAKQREQMTKQGGSAPVKEDLPFIGYTYSRFDYLTRKNAL
>AJT18667.1_1560_1579
QIREIAFGDDSSSTDTEERE
>AJT18684.1_779_893
KVQWSLLRNQEPPLIPVLSEDGYDFAKLSSNKKRQTSQDSHKHLDEQEKNMFEERVEYDDEVSEDDPFHDFNSMSLMEQDNNSMIYGNTNSYGKIAYTPNSNRSRSNSHRTFFKR
>AJT19208.1_744_790
SIDMCHLVEDGLSFKVVRGEDHHHTQVDQSEAHIAGLEKKKKKQNNQ
>AJT19227.1_672_754
GVDWNTIRQVEAPYIPKLSSITDTRFFPTDELENVPDSPAMAQAAKQREQMTKQGGNAPVKEDLPFIGYTYSRFDYLTRKNAL
>AJT19421.1_779_893
KVQWSLLRNQEPPLIPVLSEDGYDFAKLSSNKKRQTSQDSHKHLDEQEKNMFEERVEYDDEVSEDDPFHDFNSMSLMEQDNNSMIYGNTNSYGKIAYTPNSNRSRSNSHRTFFKR
>AJT19594.1_686_768
GVDWNTIRQVEAPYIPKLSSITDTRFFPTDELENVPDSPAMAQAAKQREQMTKQGGSAPVKEDLPFIGYTYSRFDYLTRKNAL
>AJT19789.1_779_893
KVQWSLLRNQEPPLIPVLSEDGYDFAKLSSNKKRQTSQDSHKHLDEQEKNMFEERVEYDDEVSEDDPFHDFNSMSLMEQDNNSMIYGNTNSYGKIAYTPNSNRSRSNSHRTFFKR
>AJT20196.1_246_284
CPSSNKKIFEFPLGSHNDTIIQDGYWDIIRDFLIEKGFI
>AJT20208.1_329_375
ELRNDDTFLPRGFTEPIKLPNLFDFNDFELQILGEFADKIKPTKVAE
>AJT20713.1_685_767
GVDWNTIRQVEAPYIPKLSSITDTRFFPTDELENVPDSPAMAQAAKQREQMTKQGGSAPVKEDLPFIGYTYSRFDYLTRKNAL
>AJT20783.1_1083_1178
TFNIPLVGPKGEDGGVLHLEFEFEPRYTTNVVKREAGLGNFATKGLGTGIKAGSTVFALGTNVVSTGLGTIDKVKAGVFGGKKSTTTGDKKSEEKQ
>AJT20968.1_826_841
MACDPKDLTSLLEWKE
>AJT20987.1_435_486
LEFKLINKLIVQFLKTNCKAITDAAPRAWGGDVGNDETKTSVFGEAEEVTNW
>AJT21086.1_681_763
GVDWNTIRQVEAPYIPKLSSITDTRFFPTDELENVPDSPAMAQAAKQREQMTKQGGSAPVKEDLPFIGYTYSRFDYLTRKNAL
>AJT21656.1_779_893
KVQWSLLRNQEPPLIPVLSEDGYDFAKLSSNKKRQTSQDSHKHLDEQEKNMFEERVEYDDEVSEDDPFHDFNSMSLMEQDNNSMIYGNTNSYGKIAYTPNSNRSRSNSHRTFFKR
>AJT21706.1_329_375
ELRNDDTFLPRGFTEPIKLANLFDFNDFELQILGEFADKIKPTKVAE
>AJT21714.1_826_841
MACDPKDLTSLLEWKE
>AJT21732.1_435_486
LEFKLINKLIVQFLKTNCKAITDAAPRAWGGDVGNDETKTSVFGEAEEVTNW
>AJT21813.1_744_790
SIDMCHLVEDGLSFKVVRGEDHHHTQVDQSEAHIAGLEKKKKKQNNQ
>AJT21832.1_687_769
GVDWNTIRQVEAPYIPKLSSITDTRFFPTDELENVPDSPAMAQAAKQREQMTKQGGSAPVKEDLPFIGYTYSRFDYLTRKNAL
>AJT21903.1_1083_1178
TFNIPLVGPKGEDGGVLHLEFEFEPRYTTNVVKREAGLGNFATKGLGTGIKAGSTVFALGTNVVSTGLGTIDKVKAGVFGGKKSTTTGDKKSEEKQ
>AJT22011.1_1560_1579
QIREIAFGDDSSSTDTEERE
>AJT22158.1_672_754
GVDWNTIRQVEAPYIPKLSSITDTRFFPTDELENVPDSPAMAQAAKQREQMTKQGGSAPVKEDLPFIGYTYSRFDYLTRKNAL
>AJT22337.1_1560_1579
QIREIAFGDDSSSTDTEERE
>AJT22411.1_827_842
MACDPKDLTSLLEWKE
>AJT22515.1_744_790
SIDMCHLVEDGLSFKVVRGEDHHHTQVDQSEAHIAGLEKKKKKQNNQ
>AJT22913.1_676_758
GVDWNTIRQVEAPYIPKLSSITDTRFFPTDELENVPDSPAMAQAAKQREQMTKQGGSAPVKEDLPFIGYTYSRFDYLTRKNAL
>AJT23089.1_1560_1579
QIREIAFGDDSSSTDTEERE
>AJT23538.1_329_375
ELRNDVTFLPRGFTEPIKLPNLFDFNDFELQILGEFADKIKPKKIAE
>AJT23666.1_698_780
GVDWNTIRQVEAPYIPKLSSITDTRFFPTDELENVPDSPAMAQAAKQREQMTKQGGSAPVKEDLPFIGYTYSRFDYLTRKNAL
>AJT23843.1_1560_1579
QIREIAFGDDSSSTDTEERE
>AJT24041.1_684_766
GVDWNTIRQVEAPYIPKLSSITDTRFFPTDELENVPDSPAMAQAAKQREQMTKQGGSAPVKEDLPFIGYTYSRFDYLTRKNAL
>AJT24111.1_1083_1178
TFNIPLVGPKGEDGGVLHLEFEFEPRYTTNVVKREAGLGNFATKGLGTGIKAGSTVFALGTNVVSTGLGTIDKVKAGVFGGKKSTTTGDKKSEEKQ
>AJT24236.1_779_893
KVQWSLLRNQEPPLIPVLSEDGYDFAKLSSNKKRQTSQDSHKHLDEQEKNMFEERVEYDDEVSEDDPFHDFNSMSLMEQDNNSMIYGNTNSYGKIAYTPNSNRSRSNSHRTFFKR
>AJT24978.1_779_893
KVQWSLLRNQEPPLIPVLSEDGYDFAKLSSNKKRQTSQDSHKHLDEQEKNMFEERVEYDDEVSEDDPFHDFNSMSLMEQDNNSMIYGNTNSYGKIAYTPNSNRSRSNSHRTFFKR
>AJT25029.1_826_841
MACDPKDLTSLLEWKE
>AJT25129.1_744_790
SIDMCHLVEDGLSFKVVRGEDHHHTQVDQSEAHIAGLEKKKKKQNNQ
>AJT25217.1_1083_1178
TFNIPLVGPKGEDGGVLHLEFEFEPRYTTNVVKREAGLGNFATKGLGTGIKAGSTVFALGTNVVSTGLGTIDKVKAGVFGGKKSTTTGDKKSEEKQ
>AJT25324.1_1560_1579
QIREIAFGDDSSSTDTEERE
>AJT25391.1_826_841
MACDPKDLTSLLEWKE
>AJT25511.1_678_760
GVDWNTIRQVEAPYIPKLSSITDTRFFPTDELENVPDSPAMAQAAKQREQMTKQGGSAPVKEDLPFIGYTYSRFDYLTRKNAL
>AJT25580.1_1083_1178
TFNIPLVGPKGEDGGVLHLEFEFEPRYTTNVVKREAGLGNFATKGLGTGIKAGSTVFALGTNVVSTGLGTIDKVKAGVFGGKKSTTTGDKKSEEKQ
>AJT25686.1_1560_1579
QIREIAFGDDSSSTDTEERE
>AJT25751.1_329_375
ELRNDDTFLPRGFTEPIKLPNLFDFNDFELQILGEFADKIKPTKVAE
>AJT25759.1_827_842
MACDPKDLTSLLEWKE
>AJT26058.1_1560_1579
QIREIAFGDDSSSTDTEERE
>AJT26145.1_435_486
LEFKLINKLIVQFLKTNCKAITDAAPRAWGGDVGNDETKTSVFGEAEEVTNW
>AJT26242.1_672_754
GVDWNTIRQVEAPYIPKLSSITDTRFFPTDELENVPDSPAMAQAAKQREQMTKQGGSAPVKEDLPFIGYTYSRFDYLTRKNAL
>AJT26421.1_1560_1579
QIREIAFGDDSSSTDTEERE
>AJT26611.1_680_762
GVDWNTIRQVEAPYIPKLSSITDTRFFPTDELENVPDSPAMAQAAKQREQMTKQGGSAPVKEDLPFIGYTYSRFDYLTRKNAL
>AJT26682.1_1083_1178
TFNIPLVGPKGEDGGVLHLEFEFEPRYTTNVVKREAGLGNFATKGLGTGIKAGSTVFALGTNVVSTGLGTIDKVKAGVFGGKKSTTTGDKKSEEKQ
>AJT27226.1_329_375
ELRNDDTFLPRGFTEPIKLPNLFDFNDFELQILGEFADKIKPTKVAE
>AJT27338.1_744_790
SIDMCHLVEDGLSFKVVRGEDHHHTQVDQSEAHIAGLEKKKKKQNNQ
>AJT27357.1_691_773
GVDWNTIRQVEAPYIPKLSSITDTRFFPTDELENVPDSPAMAQAAKQREQMTKQGGSAPVKEDLPFIGYTYSRFDYLTRKNAL
>AJT27611.1_826_841
MACDPKDLTSLLEWKE
>AJT27630.1_435_486
LEFKLINKLIVQFLKTNCKAITDAAPRAWGGDVGNDETKTSVFGEAEEVTNW
>AJT27730.1_694_776
GVDWNTIRQVEAPYIPKLSSITDTRFFPTDELENVPDSPAMAQAAKQREQMTKQGGSAPVKEDLPFIGYTYSRFDYLTRKNAL
>AJT27799.1_1083_1178
TFNIPLVGPKGEDGGVLHLEFEFEPRYTTNVVKREAGLGNFATKGLGTGIKAGSTVFALGTNVVSTGLGTIDKVKAGVFGGKKSTTTGDKKSEEKQ
>AJT28100.1_685_767
GVDWNTIRQVEAPYIPKLSSITDTRFFPTDELENVPDSPAMAQAAKQREQMTKQGGSAPVKEDLPFIGYTYSRFDYLTRKNAL
>AJT28346.1_329_375
ELRNDDTFLPRGFTEPIKLPNLFDFNDFELQILGEFADKIKPTKVAE
>AJT29085.1_246_284
CPSSNKKIFEFPLGSHNDTIIQDGYWDIIRDFLIEKGFI
>AJT29105.1_828_843
MACDPKDLTSLLEWKE
>AJT29292.1_1083_1178
TFNIPLVGPKGEDGGVLHLEFEFEPRYTTNVVKREAGLGNFATKGLGTGIKAGSTVFALGTNVVSTGLGTIDKVKAGVFGGKKSTTTGDKKSEEKQ
>AJT29370.1_1560_1579
QIREIAFGDDSSSTDTEERE
>AJT29741.1_1560_1579
QIREIAFGDDSSSTDTEERE
>AJT29794.1_246_284
CPSSNKKIFEFPLGSHNDTIIQDGYWDIIRDFLIEKGFI
>AJT29806.1_329_375
ELRNDDTFLPRGFTEPIKLPNLFDFNDFELQILGEFADKIKPKKVAE
>AJT29814.1_824_839
MACDPKDLTSLLEWKE
>AJT29908.1_744_790
SIDMCHLVEDGLSFKVVRGEDHHHTQVDQSEAHIAGLEKKKKKQNNQ
>AJT29927.1_659_741
GVDWNTIRQVEAPYIPKLSSITDTRFFPTDELENVPDSPAMAQAAKQREQMTKQGGSAPVKEDLPFIGYTYSRFDYLTRKNAL
>AJT29998.1_1083_1178
TFNIPLVGPKGEDGGVLHLEFEFEPRYTTNVVKREAGLGNFATKGLGTGIKAGSTVFALGTNVVSTGLGTIDKVKAGVFGSKKSTTTGDKKSEEKQ
>AJT30094.1_1560_1579
QIREIAFGDDSSSTDTEERE
>AJT30265.1_744_790
SIDMCHLVEDGLSFKVVRGEDHHHTQVDQSEAHIAGLEKKKKKQNNQ
>AJT30284.1_681_763
GVDWNTIRQVEAPYIPKLSSITDTRFFPTDELENVPDSPAMAQAAKQREQMTKQGGSAPVKEDLPFIGYTYSRFDYLTRKNAL
>AJT30481.1_779_893
KVQWSLLRNQEPPLIPVLSEDGYDFAKLSSNKKRRTSQDSHKHLDEQEKNMFEERVEYDDEVSEDDPFHDFNSMSLMEQDNNSMIYGNTNSYGKIAYTPNSNRSRSNSHRTFFKR
>AJT30919.1_435_486
LEFKLINKLIVQFLKTNCKAITDAAPRAWGGDVGNDETKTSVFGETEEVTNW
>AJT31087.1_1083_1178
TFNIPLVGPKGEDGGVLHLEFEFEPRYTTNVVKREAGLGNFATKGLGTGIKAGSTVFALGTNVVSTGLGTIDKVKAGVFGGKKSTTTGDKKSEEKQ
>AJT31196.1_1560_1579
QIREIAFGDDSSSTDTEERE
>AJT31213.1_779_893
KVQWSLLRNQEPPLIPVLSEDGYDFAKLSSNKKRQTSQDSHKHLDEQEKNMFEERVEYDDEVSEDDPFHDFNSMSLMEQDNNSMIYGNTNSYGKIAYTPNSNRSRSNSHRTFFKR
>AJT31835.1_1083_1178
TFNIPLVGPKGEDGGVLHLEFEFEPRYTTNVVKREAGLGNFATKGLGTGIKAGSTVFALGTNVVSTGLGTIDKVKAGVFGGKKSTTTGDKKSEEKQ
>AJT31943.1_1560_1579
QIREIAFGDDSSSTDTEERE
>AJT32383.1_827_842
MACDPKDLTSLLEWKE
>AJT32486.1_744_790
SIDMCHLVEDGLSFKVVRGEDHHHTQVDQSEAHIAGLEKKKKKQNNQ
>AJT32880.1_680_762
GVDWNTIRQVEAPYIPKLSSITDTRFFPTDELENVPDSPAMAQAAKQREQMTKQGGSAPVKEDLPFIGYTYSRFDYLTRKNAL
>AJT32951.1_1083_1178
TFNIPLVGPKGEDGGVLHLEFEFEPRYTTNVVKREAGLGNFATKGLGTGIKAGSTVFALGTNVVSTGLGTIDKVKAGVFGGKKSTTTGDKKSEEKQ
>AJT33076.1_779_893
KVQWSLLRNQEPPLIPVLSEDGYDFAKLSSNKKRQTSQDSHKHLDEQEKNMFEERVEYDDEVSEDDPFHDFNSMSLMEQDNNSMIYGNTNSYGKIAYTPNSNRSRSNSHRTFFKR
>AJT70855.1_637_655
EFLSMACSPEELKVSLQWH
>AJT71525.1_335_387
ERINHHIHEFVLTSPLQSSHIPQLTLEERAVMFDRAFDSFKNEALVKTTKQKL
>AJT71527.1_1086_1186
VEGTTELDVPVEGLENAGQDGGMLHLAFSFKPRYTISVSKREKKVGDIASKGLGTGLKAGTTVIGGGVGAIGKIKKGVFGGLGSLTNHKKSHEMGEEETKF
>AJT71818.1_331_375
ALRNETYFLPRGSSMPVHLPDLFNFSASEKRALGEYYNLIVPSLD
>AJT71832.1_637_655
EFLSMACSPEQLKVSLKWH
>AJT71923.1_311_447
SKRVGTSNILPDVKKGFSLRKKLRDAIEIVKLNNRIKRLRNMYSLGDDGDNDIEENSLNESLLDGVTHSLDDLRLQSQKKGGELTEEQMKLKSALTKDAFVQIVKAATKNKHKVLAGEEEDDSKKTLHDDRESKSED
>AJT72013.1_335_387
ERINHHIHEFVLTSPLQSSHIPQLTLEERAVMFDRAFDSFKNEALVKTTKQKL
>AJT72015.1_1086_1186
VEGTTELDVPVEGLENAGQDGGMLHLAFSFKPRYTISVSKREKKVGDIASKGLGTGLKAGTTVIGGGVGAIGKIKKGVFGGLGSLTNHKKNHEMGEEETKF
>AJT72134.1_905_931
RIVFQKLYYWLRDAFAGRFDNTELLHL
>AJT72251.1_446_497
KHLSQVERLYYKKILCNNEGPKLESINSDWKRKLPKSVIISQAIPKKKKVLE
>AJT72309.1_331_375
ALRNETYFLPRGSSMPVHLPDLFNFSASEKRALGEYYNLIVPSLD
>AJT72412.1_311_447
SKRVETSNILPDVKKGFSLRKKLRDAIEIVKLNNRIKRLRNMYSLGDDGDNDIEENSLNESLLDGVTHSLDDLRLQSQKKGGELTEEQMKLKSALTKDAFVQIVKAATKNKHKVLAGEEEDDSKKTLHDDRESKTED
>AJT73387.1_446_478
LKFSTQGVLGDIGDDTPNKLIYNGGGKKLDGFW
>AJT73592.1_490_508
GQMKKNVNMEKFVRKCWKD
>AJT74251.1_331_375
ALRNETYFLPRGSSMPVHLPDLFNFSASEKRALGEYYNLIVPSLD
>AJT74565.1_905_931
RIVFQKLYYWLRDAFAGRFDNTELLHL
>AJT74742.1_331_375
ALRKETYFLPRGSSMPVHLPDLFNFSASDKRALGEYYSSVVPLLD
>AJT74756.1_637_655
EFLSMACSPEQLKVSLKWH
>AJT74938.1_1086_1186
VEGTTELDVPVEGLENAGQDGGMLHLAFSFKPRYTISVSKREKKVGDIASKGLGTGLKAGTTVIGGGVGAIGKIKKGVFGGLGSLTNHKKNHEMGEEETKF
>AJT75056.1_905_931
RIVFQKLYYWLRDAFAGRFDNTELLHL
>AJT75249.1_637_655
EFLSMACSPEELKVSLKWH
>AJT75338.1_311_447
SKRVETSNILPDVKKGFSLRKKLRDAIEIVKLNNRIKRLRNMYSLGDDGDNDIEENSLNESLLDGVTHSLDDLRLQSQKKGGELTEEQMKLKSALTKDAFVQIVKAATKNKHKVLAGEEEDDCKKTLHDDRESKSED
>AJT75432.1_1086_1186
VEGTTELDVPVEGLENAGQDGGMLHLAFSFKPRYTISVSKREKKVGDIASKGLGTGLKAGTTVIGGGVGAIGKIKKGVFGGLGSLTNHKKNHEMGEEETKF
>AJT75723.1_331_375
ALRNETYFLPRGSSMPVHLPDLFNFSASEKRALGEYYNLIVPSLD
>AJT75737.1_637_655
EFLSMACSPEELKVSLKWH
>AJT75919.1_1086_1186
VEGTTELDVPVEGLENAGQDGGMLHLAFSFKPRYTISVSKREKKVGDIASKGLGTGLKAGTTVIGGGVGAIGKIKKGVFGGLGSLTNHKKNHEMGEEETKF
>AJT76412.1_1086_1186
VEGTTELDVPVEGLENAGQDGGMLHLAFSFKPRYTISVSKREKKVGDIASKGLGTGLKAGTTVIGGGVGAIGKIKKGVFGGLGSLTNHKKNHEMGEEETKF
>AJT76905.1_335_387
ERINHHIHEFVLTSPLQSSHIPQLTLEERAVMFDRAFDSFKNEALVKMTKQKL
>AJT76907.1_1086_1186
VEGTTELDVPVEGLENAGQDGGMLHLAFSFKPRYTISVSKREKKVGDIASKGLGTGLKAGTTVIGGGVGAIGKIKKGVFGGLGSLTNHKKSHEMGEEETKF
>AJT77397.1_335_387
ERINHHIHEFVLTSPLQSSHIPQLTLEERAVMFDRAFDSFKNEALVKTTKQKL
>AJT77635.1_446_497
KHLSQLERLYYKKILCNNEGPKLESINSDWKRKLPKSVIISQAIPKKKKVLE
>AJT77881.1_1086_1186
VEGTTELDVPVEGLENAGQDGGMLHLAFSFKPRYTISVSKREKKVGDIASKGLGTGLKAGTTVIGGGVGAIGKIKKGVFGGLGSLTNHKKNHEMGEEETKF
>AJT78187.1_637_655
EFLSMACSPEQLKVSLKWH
>AJT79166.1_331_375
ALRNETYFLPRGSSMPVHLPDLFNFSASEKRALGEYYNLIVPSLD
>AJT79471.1_905_931
RIVFQKLYYWLRDAFAGRFDNTELLHL
>AJT79652.1_331_375
ALRNETYFLPRGSSMPVHLPDLFNFSASEKRALGEYYNLIVPSLD
>AJT79666.1_637_655
EFLSMACSPEELKVSLKWH
>AJT79848.1_335_387
ERINHHIHEFVLTSPLQSSHIPQLTLEERAVMFDRAFDSFKNEALVKTTKQKL
>AJT79850.1_1086_1186
VEGTTELDVPVEGLENAGQDGGMLHLAFSFKPRYTISVSKREKKVGDIASKGLGTGLKAGTTVIGGGVGAIGKIKKGVFGGLGSLTNHKKNHEMGEEETKF
>AJT80085.1_446_497
KHLSQLERLYYKKILCNNEGPKLESINSDWKRKLPKSVIISQAIPKKKKVLE
>AJT80828.1_1086_1186
VEGTTELDVPVEGLENAGQDGGMLHLAFSFKPRYTISVSKREKKVGDIASKGLGTGLKAGTTVIGGGVGAIGKIKKGVFGGLGSLTNHKKNHEMGEEETKF
>AJT81438.1_905_931
RIVFQKLYYWLRDAFAGRFDNTELLHL
>AJT81449.1_490_508
GQMKKKVNMEKFVRKCWKD
>AJT81742.1_446_478
LKFSTQGVLGDIGDDTPNKLIYNGGGKKLDGFW
>AJT81821.1_1086_1186
VEGTTELDVPVEGLENAGQDGGMLHLAFSFKPRYTISVSKREKKVGDIASKGLGTGLKAGTTVIGGGVGAIGKIKKGVFGGLGSLTNHKKSHEMGEEETKF
>AJT82303.1_1086_1186
VEGTTELDVPVEGLENAGQDGGMLHLAFSFKPRYTISVSKREKKVGDIASKGLGTGLKAGTTVIGGGVGAIGKIKKGVFGGLGSLTNHKKNHEMGEEETKF
>AJT87029.1_331_375
ALRNETYFLPRGSSMPVHLPDLFNFSASEKRALGEYYNLIVPSLD
>AJT87206.1_335_387
ERINHHIHEFVLTSPLQSSHIPQLTLEERAVMFDRAFDSFKNEALVKTTKQKL
>AJT88191.1_335_387
ERINHHIHEFVLTSPLQSSHIPQLTLEERAVMFDRAFDSFKNEALVKTTKQKL
>AJT88193.1_1086_1186
VEGTTELDVPVEGLENAGQDGGMLHLAFSFKPRYTISVSKREKKVGDIASKGLGTGLKAGTTVIGGGVGAIGKIKKGVFGGLGSLTNHKKNHEMGEEETKF
>AJT89294.1_905_931
RIVFQKLYYWLRDAFAERFDNTEVLHL
>AJT90277.1_905_931
RIVFQKLYYWLRDAFAERFDNTEVLHL
>AJT90762.1_905_931
RIVFQKLYYWLRDAFAGRFDNTELLHL
>AJT91543.1_446_478
LKFSTQGVLGDIGDDTPNKLIYNGGGKKLDGFW
>AJT91736.1_905_931
RIVFQKLYYWLRDAFAGRFDNTELLHL
>AJT92012.1_311_447
SKRVETSNILPDVKKGFSLRKKLRDAIEIVKLNNRIKRLRNMYSLGDDGDNDIEENSLNESLLDGVTHSLDDLRLQSQKKGGELTEEQMKLKSALTKDAFVQIVKAATKNKHKVLAGEEEDDSKKTLHDDRESNSED
>AJT92254.1_446_497
KHLSQLERLYYKKILCNNEGPKLESINSDWKRKLPKSVIISQAIPKKKKVLE
>AJT92631.1_905_931
RIVFQKLYYWLRDAFAGRFDNTEILHL
>AJT92811.1_331_375
ALRNETYFLPRGSSMPVHLPDLFNFSASEKRALGEYYNLIVPSLD
>AJT92825.1_637_655
EFLSMACSPEQLKVSLKWH
>AJT93007.1_335_387
ERINHHIHEFVLTSPLQSSHIPQLTLEERAVMFDRAFDSFKNEALVKTTKQKL
>AJT93126.1_905_931
RIVFQKLYYWLRDAFAGRFDNTELLHL
>AJT93491.1_335_387
ERINHHIHEFVLTSPLQSSHIPQLTLEERAVMFDRAFDSFKNEALVKMTKQKL
>AJT93493.1_1086_1186
VEGTTELDVPVEGLENAGQDGGMLHLAFSFKPRYTISVSKREKKVGDIASKGLGTGLKAGTTVIGGGVGAIGKIKKGVFGGLGSLTNHKKSHEMGEEETKF
>AJT93603.1_905_931
RIVFQKLYYWLRDAFAERFDNTEVLHL
>AJT93614.1_490_508
GQMKKNVNMEKFVRKCWKD
>AJT93885.1_311_447
SKRVETSNILPDVKKGFSLHKKLRDAIEIVKLNNRIKRLRNMYSLGDDGDNDIEENSLNESLLDGVTHSLDDLHLQSQKKGGELTEEQMKLKSALTKDAFVQIVKAATKNKHKVLAGEEEDDSKKTLHDDRESKSED
>AJT93902.1_446_478
LKFSTQGVLGDIGDDTPNKLIYNGGGKKLDGFW
>AJT93976.1_335_387
ERINHHIHEFVLTSPLQSSHIPQLTLEERAVMFDRAFDSFKNEALVKTTKQKL
>AJT93978.1_1086_1186
VEGTTELDVPVEGLENAGQDGGMLHLAFSFKPRYTISVSKREKKVGDIASKGLGTGLKAGTTVIGGGVGAIGKIKKGVFGGLGSLTNHKKNHEMGEEETKF
>AJT94094.1_905_931
RIVFQKLYYWLRDAFAGRFDNTELLHL
>AJT94105.1_490_508
GQMKKKVNMEKFVRKCWKD
>AJT94281.1_637_655
EFLSMACSPEELKVSLKWH
>AJT94628.1_218_266
VSQVCNWIQGITSKEGQEHNAQPEVDRKQFDKPQLEDDLLDMIDSLGKL
>AJT94952.1_1086_1186
VEGTTELDVPVEGLENAGQDGGMLHLAFSFKPRYTISVSKREKKVGDIASKGLGTGLKAGTTVIGGGVGAIGKIKKGVFGGLGSLTNHKKNHEMGEEETKF
>AJT96231.1_637_655
EFLSMACSPEQLKVSLKWH
>AJT96713.1_331_375
ALRNETYFLPRGSSMPVHLPDLFNFSASEKRALGEYYNLIVPSLD
>AJT96727.1_637_655
EFLSMACSPEELKVSLKWH
>AJT96834.1_446_478
LKFSTQGVLGDIGDDTPNKLIYNGGGKKLDGFW
>AJT97027.1_903_931
AQRIVFQKLYYWLRDAFAERFDNTEVLHL
>AJT97329.1_446_478
LKFSTQGVLGDIGDDTPNKLIYNGGGKKLDGFW
>AJT97402.1_335_387
ERINHHIHEFVLTSPLQSSHIPQLTLEERAVMFGRAFDSFKNEALVKTTKQKL
>AJT97524.1_905_931
RIVFQKLYYWLRDAFAGRFDNTELLHL
>AJT97535.1_490_508
GQMKKKVNMEKFVRKCWKD
>AJT97577.1_218_266
VSQVCNWIQGITSKEGQEHNAQPEVDRKQFDKPQLEDDLLDMIDSLGKL
>AJT97723.1_637_655
EFLSMACSPEELKVSLKWH
>AJT97829.1_446_478
LKFSTQGVLGDIGDDTPNKLIYNGGGKKLDGFW
>AJT98807.1_446_478
LKFSTQGVLGDIGDDTPNKLIYNGGGKKLDGFW
>AJT98880.1_335_387
ERINHHIHEFVLTSPLQSSHIPQLTLEERAVMFDRAFDSFKNEALVKTTKQKL
>AJT98882.1_1086_1186
VEGTTELDVPVEGLENAGQDGGMLHLAFSFKPRYTISVSKREKKVGDIASKGLGTGLKAGTTVIGGGVGAISKIKKGVFGGLGSLTNHKKNHEMGEEETKF
>AJT99000.1_905_931
RIVFQKLYYWLRDAFAGRFDNTELLHL
>AJT99055.1_218_266
VSQVCNWIQGITSKEGQEHNAQPEVDRKQFDKPQLEDDLLDMIDSLGKL
>AJT99864.1_1086_1186
VEGTTELDVPVEGLENAGQDGGMLHLAFSFKPRYTISVSKREKKVGDIASKGLGTGLKAGTTVIGGGVGAIGKIKKGVFGGLGSLTNHKKNHEMGEEETKF
>AJU01073.1_446_497
KHLSQLERLYYKKILCNNEGPKLESINSDWKRKLPKSVIISQAIPKKKKVLE
>AJU01133.1_331_375
ALRNETYFLPRGSSIPVHLPDLFNFSASEKRALGEYYNLIVPSLD
>AJU01147.1_637_655
EFLSMACSPEQLKVSLKWH
>AJU01327.1_335_387
ERINHHIHEFVLTSPLQSSHIPQLTLEERAVMFDRAFDSFKNEALVKTTKQKL
>AJU01329.1_1086_1186
VEGTTELDVPVEGLENAGQDGGMLHLAFSFKPRYTISVSKREKKVGDIASKGLGTGLKAGTTVIGGGVGAIGKIKKGVFGGLGSLTNHKKNHEMGEEETKF
>AJU01457.1_490_508
GQMKKKVNMEKFVRKCWKG
>AJU01500.1_218_266
VSQVCNWIQGITSKEGQEHNAQPEVDRKQFDKPQLEDNLLDMIDSLGKL
>AJU01562.1_446_497
KHLSQLERLYYKKILCNNEGPKLESINSDWKRMLPKSVIISQAIPKKKKVLE
>AJU01632.1_637_655
EFLSMACSPEQLKVSLKWH
>AJU01811.1_335_387
ERINHHIHEFVLTSPLQSSHIPQLTLEERAVMFDRAFDSFKNEALVKTTKQKL
>AJU02103.1_331_375
ALRKETYFLPRGSSMPVHLPDLFNFSASDKRALGEYYSSVVPLLD
>AJU02206.1_311_447
SKRVETSNILPDVKKGFSLRKKLRDAIEIVKLNNRIKRLRNMYSLGDDGDNDIEENSLNESLLDGVTHSLEDLRLQSQKKGGELTEEQMKLKSALTKDAFVQIVKAATKNKHKVLAGEEEDDSKKTLHDDRESNSED
>AJU02223.1_446_478
LKFSTQGVLGDIGDDTPNKLIYNGGGKKLDGFW
>AJU02297.1_335_387
ERINHHIHEFVLTSPLQSSHIPQLTLEERAVMFDRAFDSFKNEALVKTTKQKL
>AJU02417.1_905_931
RIVFQKLYYWLRDAFAGRFDNTELLHL
>AJU02534.1_446_497
KHLSQLERLYYKKILCNNEGPKLESINSDWKRKLPKSVIISQAIPKKKKVLE
>AJU02594.1_331_375
ALRNETYFLPRGSSMPVHLPDLFNFSASEKRALGEYYNSIVPSLD
>AJU02789.1_1086_1186
VEGTTELDVPVEGLENAGQDGGMLHLAFSFKPRYTISVSKREKKVGDIASKGLGTGLKAGTTVMGGGFGAIGKIKKGVFGGLGSLTNHKKNHEMGEEETKF
>AJU02918.1_490_508
GQMKKKVNMEKFVRKCWKD
>AJU03098.1_637_655
EFLSMACSPEQLKVSLKWH
>AJU03205.1_446_478
LKFSTQGVLGDIGDDTPNKLIYNGGGKKLDGFW
>AJU03280.1_335_387
ERINHHIHEFVLTSPLQSSHIPQLTLEERAVMFDRAFDSFKNEALVKTTKQKL
>AJU03282.1_1086_1186
VEGTTELDVPVEGLENAGQGGGMLHLAFSFKPRYTISVSKREKKVGDIASKGLGTGLKAGTTVIGGGVGAIGKIKKGVFGGLGSLTNHKKNHEMGEEETKF
>AJU03598.1_637_655
EFLSMACSPEQLKVSLKWH
>AJU03780.1_335_387
ERINHHIHEFVLTSPLQSSHIPQLTLEERAVMFDRAFDSFKNEALVKTTKQKL
>AJU03899.1_905_931
RIVFQKLYYWLRDAFAGRFDNTELLHL
>AJU04086.1_637_655
EFLSMACSPEELKVSLKWH
>AJU04386.1_905_931
RIVFQKLYYWLRDAFAERFDNTEVLHL
>AJU04441.1_218_266
VSQVCNWIQGITSKEGQEHNAQPEVDRKQFDKPQLEDDLLDMIDSLGKL
>AJU05077.1_637_655
EFLSMACSPEQLKVSLKWH
>AJU05184.1_446_478
LKFSTQGVLGDIGDDTPNKLIYNGGGKKLDGFW
>AJU05260.1_1086_1186
VEGTTELDVPVEGLENAGQDGGMLHLAFSFKPRYTISVSKREKKVGDIASKGLGTGLKAGTTVIGGGVGAIGKIKKGVFGGLGSLTNHKKNHEMGEEETKF
>AJU05378.1_905_931
RIVFQKLYYWLRDAFAGRFDNTELLHL
>AJU05431.1_218_266
VSQVCNWIQGITSKEGQEHNAQPEVDRKQFDKPQLEDDLLDMIDSLGKL
>AJU05717.1_335_387
ERINHHIHEFVLTSPLQSSHIPQLTLEERAVMFDRAFDSFKNEALVKTTKQKL
>AJU05838.1_905_931
RIVFQKLYYWLRDAFAGRFDNTELLHL
>AJU06210.1_1086_1186
VEGTTELDVPVEGLENAGKDGGMLHLAFSFKPRYTISVSKREKKVGDIASKGLGTGLKAGTTVIGGGVGAIGKIKKGVFGGLGSLTNHKKSHEMGEEETKF
>AJU06331.1_905_931
RIVFQKLYYWLRDAFAGRFDNTELLHL
>AJU08668.1_1086_1186
VEGTTELDVPVEGLENAGQDGGMLHLAFSFKPRYTISVSKREKKVGDIASKGLGTGLKAGTTVIGGGVGAIGKIKKGVFGGLGSLTNHKKNHEMGEEETKF
>AJU08781.1_905_931
RIVFQKLYYWLRDAFAGRFDNTELLHL
>AJU08789.1_490_508
GQMKKKVNMEKFVRKCWKD
>AJU08832.1_218_266
VSQVCNWIQGITRKEGQEHNAQPEVDRKQFDKPQLEDDLLDMIDSLGKL
>AJU09136.1_1086_1186
VEGTTELDVPVEGLENAGQDGGMLHLAFSFKPRYTISVSKREKKVGDIASKGLGTGLKAGTTVIGGGVGAIGKIKKGVFGGLDSLTNHKKSHEMGEEETKF
>AJU09625.1_335_387
ERINHHIHEFVLTSPLQSSHIPQLTLEERAVMFDRAFDSFKNEALVKTTKQKL
>AJU09745.1_905_931
RIVFQKLYYWLRDAFAGRFDNTELLHL
>AJU10110.1_335_387
ERINHHIHEFVLTSPLQSSHIPQLTLEERAVMFDRAFDSFKNEALVKTTKQKL
>AJU10112.1_1086_1186
VEGTTELDVPVEGLENAGQDGGMLHLAFSFKPRYTISVSKREKKVGDIASKGLGTGLKAGTTVIGGGVGAIGKIKKGVFGGLGSLTNHKKNHEMGEEETKF
>AJU10228.1_905_931
RIVFQKLYYWLRDAFAGRFDNTEVLHL
>AJU10239.1_490_508
GQMKKNVNMEKFVRKCWKD
>AJU11092.1_1086_1186
VEGTTELDVPVEGLENAGQDGGMLHLAFSFKPRYTISVSKREKKVGDIASKGLGTGLKAGTTVIGGGVGAIGKIKKGVFGGLGSLTNHKKSHEMGEEETKF
>AJU11210.1_905_931
RIVFQKLYYWLRDAFAGRFDNTELLHL
>AJU12075.1_335_387
ERINHHIHEFVLTSPLQSSHIPQLTLEERAVMFDRAFDSFKNEAFVKMTKQKL
>AJU12077.1_1086_1186
VEGTTELDVPVEGLENAGQDGGMLHLAFSFKPRYTISVSKREKKVGDIASKGLGTGLKAGTTVIGGGVGAIGKIKKGVFGGLGSLTNHKKSHEMGEEETKF
>AJU12314.1_446_497
KHLSQLERLYYKKILCNNEGPKLESINSDWKRKLPKSVIISQAIPKKKKVLE
>AJU13046.1_1086_1186
VEGTTELDVPVEGLENAGQDGGMLHLAFSFKPRYTISVSKREKKVGDIASKGLGTGLKAGTTVIGGGVGAIGKIKKGVFGGLGSLTNHKKNHEMGEEETKF
>AJU13945.1_311_447
SKRVETSNILPDVKKGFSLRKELRDAIEIVKLNNRIKRLRNMYSLGDDGDNDIEENSLNESLLDGVTHSLDDLRLQSQKKGGELTEEQMKLKSALTKDAFVQIVKAATKNKHKVLAGEEEDDSKKTLHDDRESKSED
>AJU15149.1_905_931
RIVFQKLYYWLRDAFAERFDNTEVLHL
>AJU16286.1_873_939
EIAEANSSLAPLVKLARLKKVAENMDADEDNDDDNDNEHINKTNNCDDNNDSKETVNLDVTEDDKQK
>AJU16373.1_982_1115
PKSKKLEFLLKVSDRLEIENRDPPSALLMKFDAGSDFVIPSGDWTVKFDKTFMDNLERYRKYHSSKLMDLLRALRNKYHHFMDLPEDIAELMGPVPDGFYDYFTKRFPNLLIGVYMIVKENLSDDQILREFLYS
>AJU16546.1_873_939
EIAEANSSLAPLVKLARLKKVAENMDADEDNDDDNDNEHINKTNNCDDNNDSKETVNLDVTEDDKQK
>AJU16633.1_982_1115
PKSKKLEFLLKVSDRLEIENRDPPSALLMKFDAGSAFVIPSGDWTVKFDKTFMDNLERYRKYHSSKLMDLLRALRNKYHHFMDLPEDIAELMGPVPDGFYDYFTKRFPNLLIGVYMIVKENLSDDQILREFLYS
>AJU16805.1_873_939
EIAEANSSLAPLVKLARLKKVAENMDADEDNDDDNDNEHINKTNNCDDNNDSKETVNLDVTEDDKQK
>AJU16893.1_982_1115
PKSKKLEFLLKVSDRLEIENRDPPSALLMKFDAGSDFVIPSGDWTVKFDKTFMDNLERYRKYHSSKLMDLLRALRNKYHHFMDLPEDIAELMGPVPDGFYDYFTKRFPNLLIGVYMIVKENLSDDQILREFLYS
>AJU17146.1_982_1115
PKSKKLEFLLKVSDRLEIENKDPPSALLMKFDAGSDFVIPSGDWTVKFDKTFMDNLERYRKYHSSKLMDLLRALRNKYHHFMDLPEDIAELMGPVPDGFYDYFTKRFPNLLIGVYMIVKENLSDDQILREFLYS
>AJU17315.1_873_939
EIAEANSSLAPLVKLARLKKVAENMDADEDNDDDNDNEHINKTNNCDDNNDSKETVNLDVTEDDKQK
>AJU17608.1_796_818
ANVIVFDKLLDWAKRAFDGQFVK
>AJU17921.1_982_1115
PKSKKLEFLLKVSDRLEIENKDPPSALLMKFDAGSDFVIPSGDWTVKFDKTFMDNLERYRKYHSSKLMDLLRALRNKYHHFMDLPEDIAELMGPVPDGFYDYFTKRFPNLLIGVYMIVKENLSDDQILREFLYS
>AJU18089.1_873_939
EIAEANSSLAPLVKLARLKKVAENMDADEDNDDDNDNEHINKTNNCDDNNDSKETVNLDVTEDDKQK
>AJU18173.1_982_1115
PKSKKLEFLLKVSDRLEIENKDPPSALLMKFDAGSDFVIPSGDWTVKFDKTFMDNLERYRKYHSSKLMDLLRALRNKYHHFMDLPEDIAELMGPVPDGFYDYFTKRFPNLLIGVYMIVKENLSDDQILREFLYS
>AJU18334.1_873_939
EIAEANCSLAPLVKLARLKKVAENMDADEDNDDDNDNEHINKTNNCDDNNDSKETVNLDVTEDDKQK
>AJU18369.1_796_818
ANVIVFDKLLDWAKRAFDGQFVK
>AJU18415.1_371_400
ITLVDFWKRNDSRNVVIKTNWGQHKTVQNT
>AJU18419.1_982_1115
PKSKKLEFLLKISDRLEIENKDPPSALLMKFDAGSDFVIPSGDWTVKFDKTFMDNLERYRKYHSSKLMDLLRALRNKYHHFMDLPEDIAELMGPVPDGFYDYFTKRFPNLLIGVYMIVKENLSDDQILREFLYS
>AJU18584.1_873_939
EVAEANSSLAPLVKLARLKKVAENMDADEDNDDDNDNEHINKTNNCDDNNDSKETVNLDVTEDDKQK
>AJU18619.1_796_818
ANVIVFDKLLDWAKRAFDGQFVK
>AJU18665.1_371_400
ITLIDFWKRNDSRNVVIKTNWGQHKTVQNT
>AJU18669.1_982_1115
PKSKKLEFLLKVSDRLEIENKDPPSALLMKFDAGSDFVIPSGDWSVKFDKTFMDNLERYRKYHSSKLMDLLRALRNKYHHFMDLPEDIAELMGPVPDGFYDYFIKRFPNLLIGVYMIVKENLSDDQILREFLYS
>AJU18916.1_982_1115
PKSKKLEFLLKVSDRLEIENKDPPSALLMKFDAGSDFVIPSGDWTVKFDKTFMDNLERYRKYHSSKLMDLLRALRNKYHHFMDLPEDIAELMGPVPDGFYDYFTKRFPNLLIGVYMIVKENLSDDQILREFLYS
>AJU19082.1_873_939
EIAEANSSLAPLVKLARLKKVAENMDADEDNDDDNDNEHINKTNNCDDNNDSKETVNLDVTEDDKQK
>AJU19117.1_796_818
ANVIVFDKLLDWAKRAFDGQFVK
>AJU19168.1_982_1115
PKSKKLEFLLKVSDRLEIENKDPPSALLMKFDAGSDFVIPSGDWTVKFDKTFMDNLERYRKYHSSKLMDLLRALRNKYHHFMDLPEDIAELMGPVPDGFYDYFTKRFPNLLIGVYMIVKENLSDDQILREFLYS
>AJU19856.1_873_939
EIAEANSSLAPLVKLARLKKVAENMDADEDNDDDNDNEHINKTNNCDDNNDSKETVNLDVTEDDKQK
>AJU19890.1_796_818
ANVIVFDKLLDWAKRAFDGQFVK
>AJU19909.1_224_243
KDIIRPIVEQITSSLQEASE
>AJU20107.1_873_939
EIAEANSSLAPLVKLARLKKVAENMDADEDNDDDNDNEHINKTNNCDDNNDSKETVNLDVTEDDKQK
>AJU20142.1_796_818
ANVIVFDKLLDWAKRAFDGQFVK
>AJU20431.1_982_1115
PKSKKLEFLLKVSDRLEIENRDPPSALLMKFDAGSDFVIPSGDWTVKFDKTFMDNLERYRKYHSSKLMDLLRALRNKYHHFMDLPEDIAELMGPVPDGFYDYFTKRFPNLLIGVYMIVKENLSDDQILREFLYS
>AJU20640.1_796_818
ANVIVFDKLLDWAKRAFDGQFVK
>AJU20691.1_982_1115
PKSKKLEFLLKVSDRLEIENKDPPSALLMKFDAGSDFVIPSGDWTVKFDKTFMDNLERYRKYHSSKLMDLLRALRNKYHHFMDLPEDIAELMGPVPDGFYDYFTKRFPNLLIGVYMIVKENLSDDQILREFLYS
>AJU20853.1_873_939
EIAEANSSLAPLVKLARLKKVAENMDADEDNDDDNDNEHINKTNNCDDNNDSKETVNLDVTEDDKQK
>AJU20888.1_796_818
ANVIVFDKLLDWAKRAFDGQFVK
>AJU20908.1_224_243
KDIIRPIVEQITSSLQEASE
>AJU20928.1_371_400
ITLIDFWKRNDSRNVVIKTNWGQHKTVQNT
>AJU20932.1_982_1115
PKSKKLEFLLKVSDRLEIENKDPPSALLMKFDAGSDFVIPSGDWTVKFDKTFMDNLERYRKYHSSKLMDLLRALRNKYHHFMDLPEDIAELMGPVPDGFYDYFTKRFPNLLIGVYMIVKENLSDDQILREFLYS
>AJU21131.1_796_818
ANVIVFDKLLDWAKRAFDGQFVK
>AJU21177.1_371_400
ITLIDFWKRNDSRNVVIKTNWGQHKTVQNT
>AJU21181.1_982_1115
PKSKKLEFLLKVSDRLEIENKDPPSALLMKFDAGSDFVIPSGDWTVKFDKTFMDNLERYRKYHSSKLMDLLRALRNKYHHFMDLPEDIAELMGPVPDGFYDYFTKRFPNLLIGVYMIVKENLSDDQILREFLYS
>AJU21356.1_796_818
ANVIVFDKLLDWAKRAFDGQFVK
>AJU21407.1_982_1115
PKSKKLEFLLKVSDRLEIENKDPPSALLMKFDAGSDFVIPSGDWTVKFDKTFMDNLERYRKYHSSKLMDLLRALRNKYHHFMDLPEDIAELMGPVPDGFYDYFTKRFPNLLIGVYMIVKENLSDDQILREFLYS
>AJU21568.1_873_939
EIAEANSSLAPLVKLARLKKVAENMDADEDNDDDNDNEHINKTNNCDDNNDSKETVNLDVTEDDKQK
>AJU21603.1_796_818
ANVIVFDKLLDWAKRAFDGQFVK
>AJU21649.1_371_400
ITLIDFWKRNDSRNVVIKTNWGQHKTVQNT
>AJU21822.1_873_939
EIAEANSSLAPLVKLARLKKVAENMDADEDNDDDNDNEHINKTNNCDDNNDSKETVNLDVTEDDKQK
>AJU21857.1_796_818
ANVIVFDKLLDWAKRAFDGQFVK
>AJU21908.1_982_1115
PKSKKLEFLLKVSDRLEIENKDPPSALLMKFDAGSDFVIPSGDWTVKFDKTFMDNLERYRKYHSSKLMDLLRALRNKYHHFMDLPEDIAELMGPVPDGFYDYFTKRFPNLLIGVYMIVKENLSDDQILREFLYS
>AJU22081.1_873_939
EIAEANSSLAPLVKLARLKKVAENMDADEDNDDDNDNEHINKTNNCDDNNDSKETVNLDVTEDDKQK
>AJU22116.1_796_818
ANVIVFDKLLDWAKRAFDGQFVK
>AJU22336.1_873_939
EIAEANSSLAPLVKLARLKKVAENMDADEDNDDDNDNEHINKTNNCDDNNDSKETVNLDVTEDDKQK
>AJU22372.1_796_818
ANVIVFDKLLDWAKRAFDGQFVK
>AJU22852.1_873_939
EIAEANSSLAPLVKLARLKKVAENMDADEDNDDDNDNEHINKTNNCDDNNDSKETVNLDVTEDDKQK
>AJU22888.1_796_818
ANVIVFDKLLDWAKRAFDGQFVK
>AJU22939.1_982_1115
PKSKKLEFLLKVSDRLEIENKDPPSALLMKFDAGSDFVIPSGDWTVKFDKTFMDNLERYRKYHSSKLMDLLRALRNKYHHFMDLPEDIAELMGPVPDGFYDYFTKRFPNLLIGVYMIVKENLSDDQILREFLYS
>AJU23496.1_435_456
ENNSWLTKQAAEFLGSFDELVL
>AJU23569.1_796_818
ANVIVFDKLLDWAKRAFDGQFVK
>AJU23791.1_873_939
EIAEANSSLAPLVKLARLKKVAENMDADEDNDDDNDNEHINKTNNCDDNNDSKETVNLDVTEDDKQK
>AJU24140.1_483_506
GQMKKKVNMERFVKKCWEKEKDEI
>AJU24183.1_435_456
ENNSWLTKQAAEFLGSFDELVL
>AJU24306.1_982_1115
PKSKKLEFLLKVSDRLEIENKDPPSALLMKFDAGSDFVIPSGDWTVKFDKTFMDNLERYRKYHSSKLMDLLRALRNKYHHFMDLPEDIAELMGPVPDGFYDYFTKRFPNLLIGVYMIVKENLSDDQILREFLYS
>AJU24560.1_982_1115
PKSKKLEFLLKVSDRLEIENKDPPSALLMKFDAGSDFVIPSGDWTVKFDKTFMDNLERYRKYHSSKLMDLLRALRNKYHHFMDLPEDIAELMGPVPDGFYDYFTKRFPNLLIGVYMIVKENLSDDQILREFLYS
>AJU24892.1_873_939
EIAEANSSLAPLVKLARLKKVAENMDADEDNDDDNDNEHINKTNNCDDNNDSKETVNLDVTEDDKQK
>AJU25683.1_326_380
EVVWERLLAKDIETPYEPPITSGIGDTSLFDQYPEEQLDYGIQGDDPYAEYFQDF
>AJU26111.1_796_818
ANVIVFDKLLDWAKRAFDGQFVK
>AJU26333.1_873_939
EIAEANSSLAPLVKLARLKKVAENMDADEDNDDDNDNEHINKTNDCDDNNDSKETVNLDVTEDDKQK
>AJU26368.1_796_818
ANVIVFDKLLDWAKRAFDGQFVK
>AJU26417.1_982_1115
PKSKKLEFLLKVSDRLEIENKDPPSALLMKFDAGSDFVIPSGDWTVKFDKTFMDNLERYRKYHSSKLMDLLRALRNKYHHFMDLPEDIAELMGPVPDGFYDYFTKRFPNLLIGVYMIVKENLSDDQILREFLYS
>AJU26832.1_873_939
EIAEANSSLAPLVKLARLKKVAENMDADEDNDDDNDNEHINKTNNCDDNNDSKETVNLDVTEDDKQK
>AJU26888.1_224_243
KDIIRPIVEQITSSLQEASE
>AJU26914.1_371_400
ITLIDFWKRNDSRNVVIKTNWGQHKTVQNT
>AJU27089.1_873_939
EIAEANSSLAPLVKLARLKKVAENMDADEDNDDDNDNEHINKTNNCDDNNDSKETVNLDVTEDDKQK
>AJU27143.1_224_243
KDIIRPIVEQITSSLQEASE
>AJU27376.1_796_818
ANVIVFDKLLDWAKRAFDGQFVK
>AJU27593.1_873_939
EIAEANSSLAPLVKLARLKKVAENMDADEDNDDDNDNEHINKTNNCDDNNDSKETVNLDVTEDDKQK
>AJU27681.1_982_1115
PKSKKLEFLLKVSDRLEIENRDPPSALLMKFDAGSDFVIPSGDWTVKFDKTFMDNLERYRKYHSSKLMDLLRALRNKYHHFMDLPEDIAELMGPVPDGFYDYFTKRFPNLLIGVYMIVKENLSDDQILREFLYS
>AJU28352.1_873_939
EIAEANSSLAPLVKLARLKKVAENMDADEDNDDDNDNEHINKTNNCDDNNDSKETVNLDVTEDDKQK
>AJU28690.1_371_400
ITLIDFWKRNDSRNVVIKTNWGQHKTVQNT
>AJU28694.1_982_1115
PKSKKLEFLLKVSDRLEIENKDPPSALLMKFDAGSDFVIPSGDWTVKFDKTFMDNLERYRKYHSSKLMDLLRALRNKYHHFMDLPEDIAELMGPVPDGFYDYFTKRFPNLLIGVYMIVKENLSDDQILREFLYS
>AJU28861.1_873_939
EIAEANSSLAPLVKLARLKKVAENMDADEDNDDDNDNEHINKTNNCDDNNDSKETVNLDVTEDDKQK
>AJU29157.1_796_818
ANVIVFDKLLDWAKRAFDGQFVK
>AJU29426.1_224_243
KDIIRPIVEQITSSLQEASE
>AJU29456.1_982_1115
PKSKKLEFLLKVSDRLEIENKDPPSALLMKFDAGSDFVIPSGDWTVKFDKTFMDNLERYRKYHSSKLMDLLRALRNKYHHFMDLPEDIAELMGPVPDGFYDYFTKRFPNLLIGVYMIVKENLSDDQILREFLYS
>AJU30117.1_873_939
EIAEANSSLAPLVKLARLKKVAENMDADEDNDDDNDNEHINKTNNCDDNNDSKETVNLDVTEDDKQK
>AJU30152.1_796_818
ANVIVFDKLLDWAKRAFDGQFVK
>AJU30203.1_982_1115
PKSKKLEFLLKVSDRLEIENKDPPSALLMKFDAGSDFVIPSGDWTVKFDKTFMDNLERYRKYHSSKLMDLLRALRNKYHHFMDLPEDIAELMGPVPDGFYDYFTKRFPNLLIGVYMIVKENLSDDQILREFLYS
>AJU30457.1_982_1115
PKSKKLEFLLKVSDRLEIENRDPPSALLMKFDAGSDFVIPSGDWTVKFDKTFMDNLERYRKYHSSKLMDLLRALRNKYHHFMDLPEDIAELMGPVPDGFYDYFTKRFPNLLIGVYMIVKENLSDDQILREFLYS
>AJU30660.1_796_818
ANVIVFDKLLDWAKRAFDGQFVK
>AJU30707.1_371_400
ITLIDFWKRNDSRNVVIKTNWGQHKTVQNT
>AJU31217.1_982_1115
PKSKKLEFLLKVSDRLEIENRDPPSALLMKFDAGSDFVIPSGDWTVKFDKTFMDNLERYRKYHSSKLMDLLRALRNKYHHFMDLPEDIAELMGPVPDGFYDYFTKRFPNLLIGVYMIVKENLSDDQILREFLYS
>AJU31385.1_873_939
EIAEANSSLAPLVKLARLKKVAENMDADEDNDDDNDNEHINKTNNCDDNNDSKETVNLDVTEDDKQK
>AJU31640.1_873_939
EIAEANSSLAPLVKLARLKKVAENMDADEDNDDDNDNEHINKTNNCDDNNDSKETVNLDVTEDDKQK
>AJU31724.1_371_400
ITLIDFWKRNDSRNVVIKTNWGQHKTVQNT
>AJU35425.1_301_446
CTELKTHNLLPGLKEGLDARQKFRNSVERVRLNMKIQKLRDLYLEQTESDSDFDEGSQANGSVPPLKATDTSQLSKKLSEEEQSKLKSELTSEAFAQLVNTVLAEKEKFLNINRVCSSDSDLPGSDKKSLDETKEKPEGKDTKTEE
>AJU35530.1_301_446
CTELKTHNLLPGLKEGLDARQKFRNSVERVRLNMKIQKLRDLYLEQTESDSDFDEGSQANGSVPPLKATDTSQLSKKQSEEEQSKLKSELTSKAFAQLVNTVLAEKEKFLNINRVCSSDSDLPGSDKKSLDETKEKPEGKDTKTEE
>AJU36047.1_301_446
CTELKTHNLLPGLKEGLDARQKFRNSVERVRLNMKIQKLRDLYLEQTESDSDFDEGSQANGSVPPLKATDTSQLSKKLSEEEQSKLKSELTSKAFAQLVNTVLAEKEKFLNINRVCSSDSDLPGSDKKSLDETKEKPEGKDTKTEE
>AJU36135.1_301_446
CTELKTHNLLPGLKEGLDARQKFRNSVERVRLNMKIQKLRDLYLEQTESDSDFDEGSQANGSVPPLKATDTSQLSKKLSEEEQSKLKSELTSKAFAQLVNTVLAEKEKFLNINRVCSSDSDLPGSDKKSLDETKEKPEGKDTKTEE
>AJU36977.1_301_446
CTELKTHNLLPGLKEGLDARQKFRNSVERVRLNMKIQKLRDLYLEQTESDSDFDEGSQANGSVPPLKATDTSQLSKKLSEEEQSKLKSELTSKAFAQLVNTVLAEKEKFLNINRVCSSDSDLPGSDIKSLDEAKEKPEGKDTKTEE
>AJU37705.1_301_446
CTELKTHNLLPGLKEGLDARQKFRNSVERVRLNMKIQKLRDLYLEQTESDSDFDEGSQANGSVPPLKATDTSQLSKKLSEEEQSKLKSELTSKAFAQLVNTVLAEKEKFLNINRVCSSDSDLPGSDIKSLDEAKEKPEGKDTKTEE
>AJU39899.1_565_635
TKDILFDIPEDTPNVLIYNGGGQDLSAFWNDTKKSHSSGFKQELNMDEFIGSKTDLIFDQVRDILDKLNII
>AJU44210.1_565_635
TKDILFDIPEDTPNVLIYNGGGQDLSAFWNDTKKSHSSGFKQELNMDEFIGSKTDLIFDQVRDILDKLNII
>AJU44727.1_566_636
TKDILFDIPEDTPNVLIYNGGGQDLSAFWNDTKKSHSSGFKQELNMDEFIGSKTDLIFDQVRDILDKLNII
>AJU46252.1_565_635
TKDILFDIPEDTPNVLIYNGGGQDLSAFWNDTKKSHSSGFKQELNMDEFIGSKTDLIFDQVRDILDKLNII
>AJU47780.1_565_635
TKDILFDIPEDTPNVLIYNGGGQDLSAFWNDTKKSHSSGFKQELNMDEFIGSKTDLIFDQVRDILDKLNII
>AJU48296.1_565_635
TKDILFDIPEDTPNVLIYNGGGQDLSAFWNDTKKSHSSGFKQELNMDEFIGSKTDLIFDQVRDILDKLNII
>AJU50076.1_565_635
TKDILFDIPEDTPNVLTYNGGGQDLSAFWNDTKKSHSSGFKQELNMDEFIGSKTDLIFDQVRDILDKLNII
>AJU50328.1_565_635
TKDILFDIPEDTPNVLIYNGGGQDLSAFWNDTKKSHSSGFKQELNMDEFIGSKTDLIFDQVRDILDKLNII
>AJU50581.1_565_635
TKDILFDIPEDTPNVLIYNGGGQDLSAFWNDTKKSHSSGFKQELNMDEFIGSKTDLIFDQVRDILDKLNII
>AJU50832.1_565_635
TKDILFDIPEDTPNVLIYNGGGQDLSAFWNDTKKSHSSGFKQELNMDEFIGSKTDLIFDQVRDILDKLNII
>AJU51090.1_565_635
TKDILFDIPEDTPNVLIYNGGGQDLSAFWNDTKKSHSSGFKQELNMDEFIGSKTDLIFDQVRDILDKLNII
>AJU53390.1_565_635
TKDILFDIPEDTPNVLIYNGGGQDLSTFWNDTKKSHSSGFKQELNMDEFIGSKTDLIFDQVRDILDKLNII
>AJU53897.1_565_635
TKDILFDIPEDTPNVLIYNGGGQDLSAFWNDTKKSHSSGFKQELNMDEFIGSKTDLIFDQVRDILDKLNII
>AJU54635.1_565_635
TKDILFDIPEDTPNVLIYNGGGQDLSAFWNDTKKSHSSGFKQELNMDEFIGSKTDLIFDQVRDILDKLNII
>AJU57784.1_449_501
EIKRCDTDTYVKAQNLRIFDFDVETELGHVPLVERPAIEERLKHFVSALSSSL
>AJU58359.1_654_698
EIETCQVVGAASPNEASLRIINKGNHIHTNIDQRYAHIGGLHQRT
>AJU59048.1_655_699
EIETCQVVGAASPNEASLRIINKGNHIHTNIDQRYAHIGGLHQRT
>AJU59176.1_449_501
EIKRCDTDTYVKAQNLRIFDFDVETELGHVPLVERPAIEERLKHFVSAPSSSL
>AJU59219.1_718_764
PFMISGSIMEDLIRNAVRYGSEKPHISQDDLNDVVDTVLRKFADYKI
>AJU59221.1_577_620
SVPSCEVDPTSGDLVEKPKNHKHHLVTEEELNELTKQHGNKDSN
>AJU59228.1_471_507
ELNENTYLLDGESTDEDDVVSSSEADLLDKDVLLISE
>AJU59465.1_330_461
VSSITSFTNEGPLSKVPPLSKSVYEKFVSPVDNTNENLSPKSYVYMHDSKAAKNLSYTSSSEEEDGIKEGIDDDNGSRIGSFGTLDTDTGLHSSFTSTSCESDNECSKISNKFSLFEKKFNELRMSSSSLTN
>AJU59628.1_216_261
LRQTNCLISCLQDYQLSFKLYLDDLGLHNDVYKNGKVAKYIFDNIC
>AJU60423.1_654_698
EIETCQVVGAASPNEASLRIINKGYHIHTNIDQRYAHIGGLHQRT
>AJU60570.1_292_328
YYGIEGDPNALGLPIRRGRVNYSPLVVDLFMEYLQDT
>AJU61257.1_292_328
YYGIEGDPNALGLPIRRGRVNYSPLVVDLIMEYLQDT
>AJU61282.1_577_620
SVPSCEVDPTSGDLVEKPKNHKHHLVTEEELNELTKQHGNKDSN
>AJU62648.1_449_501
EIKRCDTDTYVKAQNLRIFDFDVETELGHVPLVERPAIEERLKHFVSAPSSSL
>AJU62667.1_292_328
YYGIEGDPNALGLPIRRGRVNYSPLVVDLIMEYLQDT
>AJU62692.1_718_764
PFMISGSIMEDLIRNAVRYGSEKPHISQDDLNDVVDTVLRKFADYKI
>AJU63219.1_654_698
EIETCQVVGAASPNEASLRIINKGNHIHTNIDQRYAHIGGLHQRT
>AJU63391.1_718_764
PFMISGSIMEDLIRNAVRYGSEKPHISQDDLNDVVDTVLRKFADYKI
>AJU63641.1_330_461
VSSITSFTNEGPLSKVPPLSKSVYEKFVSPVDNTNENLSPKSYVYMHDSKAAKNLSYTSSSEEEDGIKEGIDDDNGSRSGSFGTLDTDTGLHSSFTSTSCESDNECSKISNKFSLFEKKFNELHMSSSSLTN
>AJU63938.1_655_699
EIETCQVVGAASPNEASLRIINKGNHIHTNIDQRYAHIGGLHQRT
>AJU64329.1_330_461
VSSITSFTNEGPLSKVPPLSKSVYEKFVSPVDNTNENLSPKSYVYMHDSKAAKNLSYTSSSEEEDGIKEEIDDDNGSRSGSFGTLDTDTGLHSSFTSTSCESDNECSKISNKFSLFEKKFNELRMSSSSLTN
>AJU64623.1_654_698
EIETCQVVGAVSPNEASLRIINKGNHIHTNIDQRYAHIGGLHQRT
>AJU64752.1_449_501
EIKRCDTDTYVKAQNLRIFDFDVETELGHVPLVERPAIEERLKHFVSAPSSSL
>AJU65206.1_167_261
DCFTRLAFPDGIQMYEEEPSRVMPYVKKALSRFSIDMHLVHSYSDELLTLRQTNCLISCLQDYQLSFKLYLDDLGLHNDVYKNGKVAKYIFDNIC
>AJU65335.1_655_699
EIETCQVVGAASPNEASLRIINKGNHIHTNIDQRYAHIGGLHQRT
>AJU65756.1_330_461
VSSITSFTNEGPLSKVPPLSKSVYEKFVSPVDNTKENLSPKSYVYMHDSKAAKNLSYTSSSEEEDGIKEGIDDDNGSRSGSFGTLDTDTGLHSSFTSTSCESDNECSKISNKFSLFEKKFNELRMSSSSLTN
>AJU67452.1_655_699
EIETCQVVGAASPNEASLRIINKGNHIHTNIDQRYAHIGGLHQRT
>AJU67625.1_577_620
SVPSCEVDPTSGDLVEKPKNHKHHLVTEEELNELTKQHGNKDSN
>AJU67868.1_330_461
VSSITSFTNEGPLSKVPPLSKSVYEKFVSPVDNTNENLSPKSYVYMHDSKAAKNLSYTSSSEEEDGIKEEIDDDNGSRSGSFGTLDTDTGLHSSFTSTSCESDNECSKISNKFSLFEKKFNELRMSSSSLTN
>AJU68034.1_167_261
DCFTRLAFPDGIQMYEEEPSRVMPYVKKALSRFSIDMHLVHSYSDELLTLRQTNCLISCLQDYQLSFKLYLDDLGLHNDVYKNGKVAKYIFDNIC
>AJU69553.1_655_699
EIETCQVVGAASPNEASLRIINKGNHIHTNIDQRYAHIGGLHQRT
>AJU69605.1_466_515
IMKYVSPSKDDKFRHWCRKIKSKIKEDKRIKREALDRAKLEKKQSERSTH
>AJU70267.1_654_698
EIETCQVVGAASPNEASLRIINKGNHIHTNIDQRYAHIGGLHQRT
>AJU70436.1_718_764
PFMISGSIMEDLIRNAVRYGSEKPHISQDDLNDVVDTVLRKFADYKI
>AJU71079.1_449_501
EIKRCDTDTYVKAQNLRIFDFDVETELGHVPLVERPAIEERLKHFVSAPSSSL
>AJU71369.1_330_461
VSSITSFTNEGPLSKVPPLSKSVYEKFVSPVDNTNENLSPKSYVYMHDSKAAKNLSYTSSSEEEDGIKEGIDDDNGSRSGSFGTLDTDTGLHSSFTSTSCESDNECSKISNKFSLFEKKFNELRMSSSSLTN
>AJU72376.1_654_698
EIETCQVVGAASPNEASLRIINKGNHIHTNIDQRYAHIGGLHQRT
>AJU72548.1_577_620
SVPSCEVDPTSGDLVEKPKNHKHHLVTEEELNELTKQHGNKDSN
>AJU73193.1_482_513
DIQQQSSVSLELQRLQITDNKIPKTYSELSCL
>AJU73799.1_655_699
EIETCQVVGAASPNEASLRIINKGNHIHTNIDQRYAHIGGLHQRT
>AJU73927.1_449_501
EIKRCDTDTYVKAQNLRIFDFDVETELGHVPLVERPAIEERLKHFVSAPSSSL
>AJU73980.1_381_507
CTIGTFPEYSVAFETFGFLQQELHDRMSIEPQLPDPKTNMDAVDAYELKKYQEEIWSDHYWCFQVLEQCFEMDPQKRSSAEDLLKTPFFNELNENTYLLDGESTDEDDVVSSSEADLLDKDVLLISE
>AJU75270.1_466_515
IMKYVSPSKDDKFRHWCRKIKSKIKEDKRIKREALDRAKLEKKQSERSTH
>AJU80782.1_655_699
EIETCQVVGAASPNEASLRIINKGNHIHTNIDQRYAHIGGLHQRT
>AJU81030.1_297_326
KFFHTTTVGEKVDILNFYLKITDDLARKGF
>AJU82046.1_167_261
DCFTRLAFPDGIQMYEEEPSRVMPYVKKALSRFSIDMHLVHSYSDELLTLRQTNCLISCLQDYQLSFKLYLDDLGLHNDVYKNGKVAKYIFDNIC
>AJU82306.1_449_501
EIKRCDTDTYVKAQNLRIFDFDVETELGHVPLVERPAIEERLKHFVSAPSSSL
>AJU82757.1_655_699
EIETCQVVGAASPNEASLRIINKGNHIHTNIDQRYAHIGGLHQRT
>AJU83519.1_466_515
IMKYVSPSKDDKFRHWCRKIKSKIKEDKRIKREALDRAKLEKKQSERSTH
>AJU83641.1_577_620
SIPSCEVDPTSGDLVEKPKNHKHHLVTEEELNELTKQHGNKDSN
>AJU84892.1_655_699
EIETCQVVGAASPNEASLRIINKGNHIHTNIDQRYAHIGGLHQRT
>AJU85062.1_718_764
PFMISGSIMEDLIRNAVRYGSEKPHISQDDLNDVVDTVLRKFADYKI
>AJU85064.1_577_620
SVPSCEVDPTSGDLVEKPKNHKHHLVTEEELNELTKQHGNKDSN
>AJU85588.1_654_698
EIETCQVVGAASPNEASLRIINKGNHIHTNIDQRYAHIGGLHQRT
>AJU86439.1_292_328
YYGIDGDPNALGLPIRRGRVNYSPLVVDLIMEYLQDT
>AJU86942.1_655_699
EIETCQVVGAASPNEASLRIINKGNHIHTNIDQRYAHIGGLHQRT
>AJU86994.1_466_515
IMKYVSPSKDDKFRHWCRKIKSKIKEDKRIKREALDRAKLEKKQSERSTH
>AJU87776.1_292_328
YYGIEGDPNSLGLPIRRGRVNYSPLVVDLIMEYLQDT
>AJU88466.1_292_328
YYGIEGDPNALGLPIRRGRVNYSPLVVDLFMEYLQDT
>AJU88490.1_718_764
PFMISGSIMEDLIRNAVRYGSEKPHISQDDLNDVVDTVLRKFADYKI
>AJU89007.1_655_699
EIETCQVVGAASPNEASLRIINKGNHIHTNIDQRYAHIGGLHQRT
>AJU89136.1_449_501
EIKRCDTDTYVKAQNLRIFDFDVETELGHVPLVERPAIEERLKHFVSAPSSSL
>AJU89179.1_718_764
PFMISGSIMEDLIRNAVRYGSEKPHISQDDLNDVVDTVLRKFADYKI
>AJU89424.1_330_461
VSSITSFTNEGPLSKVPPLSKSVYEKFVSPVDNTNENLSPKSYVYMHDSKAAKNLSYTSSSEEEDGIKEGIDDDNGSRSGSFGTLDTDTGLHSSFTSTSCESDNECSKISNKFSLFEKKFNELRMSSSSLTN
>AJU89588.1_167_261
DCFTRLAFPDGIQMYEEEPSRVMPYVKKALSRFSIDMHLVHSYSDELLTLRQTNCLISCLQDYQLSFKLYLDDLGLHNDVYKNGKVAKYIFDNIC
>AJU89718.1_654_698
EIETCQVVGAASPNEASLRIINKGNHIHTNIDQRYAHIGGLHQRT
>AJU90541.1_482_513
DIQQQSSVSLELQRLQITDNKIRKTYSELSCL
>AJU90561.1_449_501
EIKRCDTDTYVKAQNLRIFDFDVETELGHVPLVERPAIEERLKHFVSAPSSSL
>AJU90605.1_577_620
SVPSCEVDPTSGDLVEKPKNHKHHLVTEEELNELTKQHGNKDSN
>AJU90853.1_330_461
VSSITSFTNEGPLSKVPPLSKSVYEKFVSPVDNTNENLSPKSYVYMHDSKAAKNLSYTSSSEEEDGIKEGIDDDNGSRSGSFGTLDTDTGLHSSFTSTSCESDNECSKISNKFSLFEKKFNELRMSSSSLTN
>AJU91322.1_577_620
SVPSCEVDPTSGDLVEKPKNHKHHLVTEEELNELTKQHGNKDSN
>AJU91996.1_449_501
EIKRCDTDTYVKAQNLRIFDFDVETELGHVPLVERPAIEERLKHFVSAPSSSL
>AJU92279.1_330_461
VSSITSFTNEGPLSKVPPLSKSVYEKFVSPVDNTNENLSPKSYVYMHDSKAAKNLSYTSSSEEEDGIKEGIDDDNGSRSGSFGTLDTDTGLHSSFTSTSCESDNECSKISNKFSLFEKKFNELRMSSSSLTN
>AJU92580.1_654_698
EIETCQVVGAASPNEASLRIINKGNHIHTNIDQRYAHIGGLHQRT
>AJU94136.1_449_501
EIKRCDTDTYVKAQNLRIFDFDVETELGHVPLVERPAIEERLKHFVSAPSSSL
>AJU94832.1_449_501
EIKRCDTDTYVKAQNLRIFDFDVETELGHVPLVERPAIEERLKHFVSALSSSL
>AJU95408.1_655_699
EIETCQVVGAASPNEASLRIINKGNHIHTNIDQRYAHIGGLHQRT
>AJU95516.1_482_513
DIQQQSSVSLELQRLQITDNKIPKTYSELSCL
>AJU95580.1_577_620
SVPSCEVDPTSGDLVEKPKNHKHHLVTEEELNELTKQHGNKDSN
>AJU95821.1_330_461
VSSITSFTNEGPLSKVPPLSKSVYEKFVSPVDNTNENLSPKSYVYMHDSKAAKNLSYTSSSEEEDGIKEGIDDDNGSRSGSFGTLDTDTGLHSSFTSTSCESDNECSKISNKFSLFEKKFNELRMSSSSLTN
>AJU96164.1_466_515
IMKYVSPSKDDKFRHWCRKIKSKIKEDKRIKREALDRAKLEKKQSERSTH
>AJU96990.1_381_507
CTIGTFPEYSVAFETFGFLQQELHDRMSIEPQLPDPKTNMDAVDAYELKKYQEEIWSDHYWCFQVLEQCFEMDPQKRSSAEDLLKTPFFNELNENTYLLDGESTDEDDVVSSSEADLLDKDVLLISE
>AJU97617.1_482_513
DIQQQSSVSLELQRLQITDNKIPKTYSELSCL
>AJU97637.1_449_501
EIKRCDTDTYVKAQNLRIFDFDVETELGHVPLVERPAIEERLKHFVSAPSSSL
>AJU97655.1_292_328
YYGIEGDPNALGLPIRRGRVNYSPLVVDLIMEYLQDT
>AJU98222.1_654_698
EIETCQVVGAASPNEASLRIINKGNHIHTNIDQRYAHIGGLHQRT
>AJU98922.1_654_698
EIETCQVVGAASPNEASLRIINKGNHIHTNIDQRYAHIGGLHQRT
>AJU99024.1_292_306
ELPPPSDPSSIKIRN
>AJU99342.1_330_461
VSSITSFTNEGPLSKVPPLSKSVYEKFVSPVDNTNENLSPKSYVYMHDSKAAKNLSYTSSSEEEDGIKEGIDDDNGSRSGSFGTLDTDTGLHSSFTSTSCESDNECSKISNKFSLFEKKFNELRMSSSSLTN
>AJU99747.1_449_501
ETKRCDTDTYVKAQNLRIFDFDVETELGHVPLVERPAIEERLKHFVSAPSSSL
>AJU99765.1_292_328
YYGIEGDPNSLGLPIRRGRVNYSPLVVDLIMEYLQDK
>AJU99864.1_297_326
KFFQTTTVGEKVDILNFYLKITDDLARKGF
>AJV00387.1_466_515
IMKYVSPSKDDKFRHWCRKIKSKIKEDKRIKREALDRAKLEKKQSERSTH
>AJV01046.1_655_699
EIETCQVVGAASPNEASLRIINKGNHIHTNIDQRYAHIGGLHQRT
>AJV01217.1_718_764
PFMISGSIMEDLIRNAVRYGSEKPHISQDDLNDVVDTVLRKFADYKI
>AJV01219.1_577_620
SVPSCEVDPTSGDLVEKPKNHKHHLVTEEELNELTKQHGNKDSN
>AJV01930.1_718_764
PFMISGSIMEDLIRNAVRYGSEKPHISQDDLNDVVDTVLRKFADYKI
>AJV01932.1_577_620
SVPSCEVDTTSGDLVEKPKNHKHHLVTEEELNELTKQHGNKDSN
>AJV02463.1_654_698
EIETCQVVGAASPNEASLRIINKGNHIHTNIDQRYAHIGGLHQRT
>AJV02571.1_482_513
DIQQQSSVSLELQRLQITDNKIPKTYSELSCL
>AJV02591.1_449_501
EIKRCDTDTYVKAQNLRIFDFDVETELGHVPLVERPAIEERLKHFVSAPSSSL
>AJV02610.1_292_328
YYGIEGDPNSLGLPIRRGRVNYSPLVVDLIMEYLQDT
>AJV02634.1_718_764
PFMISGSIMEDLIRNAVRYGSEKPHISQDDLNDVVDTVLRKFADYKI
>AJV03010.1_167_261
DCFTRLAFPDGIQMYEEEPSRVMPYVKKALSRFSIDMHLVHSYSDELLTLRQTNCLISCLQDYQLSFKLYLDDLGLHNDVYKNGKVAKYIFDNIC
>AJV03186.1_466_515
IMKYVSPSKDDKFRHWCRKIKSKIKEDKRIKREALDRAKLEKKQSERSTH
>AJV03243.1_482_513
DIQQQSSVSLELQRLQITDNKIPKTYSELSCL
>AJV03282.1_292_328
YYGIEGDPNALDLPIRRGRVNYSPLVVDLIMEYLQDT
>AJV04011.1_718_764
PFMISGSIMEDLIRNAVRYGSEKPHISQDDLNDVVDTVLRKFADYKI
>AJV04420.1_157_261
KELLVEYPEYDCFTRLAFPDGIQMYEEEPSRVMPHVKKALSRFSIDMHLVHSYSDELLTLRQTNCLISCLQDYQLSFKLYLDDLGLHNDVYKNGKVAKYIFDNIC
>AJV04552.1_655_699
EIETCQVVGAASPNEASLRIINKGNHIHTNIDQRYAHIGGLHQRT
>AJV04680.1_449_501
EIKRCDTDTYVKAQNLRIFDFDVETELGHVPLVERPAIEERLKHFVSAPSSSL
>AJV04724.1_577_620
SVPSCEVDPTSGDLVEKPKNHKHHLVTEEELNELTKQHGNKDSN
>AJV06676.1_654_698
EIETCQVVGAASPNEASLRIINKGNHIHTNIDQRYAHIGGLHQRT
>AJV06728.1_466_515
IMKYVSPSKDDKFRHWCRKIKSKIKEDKRIKREALDRAKLEKKQSERSTH
>AJV06805.1_449_501
EIKRCDTGTYVKAQNLRIFDFDVETELGHVPLVERPAIEERLKHFVSAPSSSL
>AJV06824.1_292_328
YYGIEGDPNALDLPIRRGRVNYSPLIVDLIMEYLQDT
>AJV06850.1_577_620
SVPSCEVDPTSGDLVEKPKNHKHHLVTEEELNELTKQHGNKDSN
>AJV06857.1_381_507
CTIGTFPEYSVAFETFGFLQQELHDRMSIEPQLPDPKTNMDAVDAYELKKYQEEIWSDHYWCFQVLEQCFEMDPQKRSSAEDLLKTPFFNELNENTYLLDGESTDEDDVVSSSEADLLDKDVLLISE
>AJV07094.1_330_461
VSSITSFTNEGPLSKVPPLSKSVYEKFVSPVDNTNENLSPKSYVYMHDSKAAKNLSYTSSSEEEDGIKEGVDDDNGSRSGSFGTLDTDTGLHSSFTSTSCESDNECSKISNKFSLFEKKFNELRMSSSSLTN
>AJV07386.1_654_698
EIETCQVVGAASPNEASLRIINKGNHIHTNIDQRYAHIGGLHQRT
>AJV07531.1_292_328
YYGIEGDPNALGLPIRRGRVNYSPLVVDLIMEYLQDT
>AJV07564.1_471_507
ELNENTYLLDGESTDEDDVVSSSEADLLDKDVLLISE
>AJV07796.1_330_461
VSSITSFTNEGPLSKVPPLSKSVYEKFVSPVDNTNENLSPKSYVYMHDSKAAKNLSYTSSSEEEDGIKEGIDDDNGSRSGSFGTLDTDTGLHSSFTSTSCESDNECSKISNKFSLFEKKFNELRMSSSSLTN
>AJV07942.1_167_261
DCFTRLAFPDGIQMYEEEPSRVMPYVKKALSRFSIDMHLVHSYSDELLTLRQTNCLISCLQDYQLSFKLYLDDLGLHNDVYKNGKVAKYIFDNIC
>AJV08202.1_449_501
EIKRCDTDTYVKAQNLRIFDFDVETELGHVPLVERPAIEERLKHFVSAPSSSL
>AJV08221.1_292_328
YYGIEGDPNALGLPIRRGRVNYSPLVVDLIMEYLQDT
>AJV10988.1_718_764
PFMISGSIMEDLIRNAVRYGSEKPHISQDDLNDVVDTVLRKFADYKI
>AJV10990.1_577_620
SVPSCEVDPTSGDLVEKPKNHKHHLVTEEELNELTKQHGNKDSN
>AJV11527.1_655_699
EIETSQVVGAASPNEASLRIINKGNHIHTNIDQRYAHIGGLHQRT
>AJV11576.1_466_515
IMKYVSPSKDDKFRHWCRKIKSKIKEDKRIKREALDRAKLEKKQSERSTH
>AJV11620.1_292_306
ELPPPSDPSSIKIRN
>AJV11627.1_482_513
DIQQQSSVSLELQRLQITDNKIPKTYSELSCL
>AJV11647.1_449_501
EIKRCDTDTYVKAQNLRIFDFDVETELGHVPLVERPAIEERLKHFVSAPSSSL
>AJV11666.1_292_328
YYGIEGDPNALDLPIRRGRVNYSPLVVDLIMEYLQDT
>AJV11688.1_718_764
PFMISGSIMEDLIRNAVRYGSEKPHISQDDLNDVVDTVLRKFADYKI
>AJV11690.1_577_620
SVPSCEVDPTSGDLVEKPKNHKHHLVTEEELNELTKQHGNKDSN
>AJV11697.1_381_507
CTIGTFPEYSVAFETFGFLQQELHDRMSIEPQLPDPKTNMDAVDAYELKKYQEEIWSDHYWCFQVLEQCFEMDPQKRSSAEDLLKTPFFNELNENTYLLDGESTDEDDVVSSSEADLLDKDVLLISE
>AJV11761.1_297_326
KFFHTTTVGEKVDILNFYLKITDDLARKGF
>AJV12331.1_449_501
EIKRCDTDTYVKAQNLRIFDFDVETELGHVPLVERPAIEERLKHFVSAPSSSL
>AJV12350.1_292_328
YYGIEGDPNALGLPIRRGRVNYSPLVVDLIMEYLQDT
>AJV12856.1_655_699
EIETCQVVGAASPNEASLRIINKGNHIHTNIDQRYAHIGGLHQRT
>AJV12908.1_466_515
IMKYVSPSKDDKFRHWCRKIKSKIKEDKRIKREALDRAKLEKKQSERSTH
>AJV13024.1_718_764
PFMISGSIMEDLIRNAVRYGSEKPHISQDDLNDVVDTVLRKFADYKI
>AJV13564.1_655_699
EIETCQVVGAASPNEASLRIINKGNHIHTNIDQRYAHIGGLHQRT
>AJV13615.1_466_515
IMKYVSPSKDDKFRHWCRKIKSKIKEDKRIKREALDRAKLEKKQSERSTH
>AJV13692.1_449_501
EIKRCDTDTYVKAQNLRIFDFDVETELGHVPLVERPAIEERLKHFVSAPSSSL
>AJV13711.1_292_328
YYGIEGDPNSLGLPIRRGRVNYSPLVVDLIMEYLQDT
>AJV13736.1_577_620
SVPSCEVDPTSGDLVEKPKNHKHHLVTEEELNELTKQHGNKDSN
>AJV15081.1_292_328
YYGIEGDPNSLGLPIRRGRVNYSPLVVDLIMEYLQDT
>AJV15356.1_330_461
VSSITSFTNEGPLSRVPPLSKSVYEKFVSPVDNTNENLSPKSYVYMHDSKAAKNLSYTSSSEEEDGIKEGIDDDNGSRSGSFGTLDTDTGLHSSFTSTSCESDNECSKISNKFSLFEKKFNELRMSSSSLTN
>AJV17917.1_292_328
YYGIEGDPNSLGLPIRRGRVNYSPLVVDLIMEYLQDT
>AJV17943.1_577_620
SVPSCEVDPTSGDLVEKPKNHKHHLVTEEELNELTKQHGNKDSN
>AJV18017.1_297_326
KFFHTTTVGEKVDILNFYLKITDDLARKGF
>AJV19202.1_654_698
EIETCQVVGAASPNEASLRIINKGNHIHTNIDQRYAHIGGLHQRT
>AJV19330.1_449_501
EIKRCDTDTYVKAQNLRIFDFDVETELGHVPLVERPAIEERLKHFVSAPSSSL
>AJV19374.1_577_620
SVPSCEVDPTSGHLVEKPKNHKHHLVTEEELNELTKQHGNKDSN
>AJV20787.1_718_764
PFMISGSIMEDLIRNAVRYGSEKPHISQDDLNDVVDTVLRKFADYKI
>AJV21035.1_330_461
VSSITSFTNEGPLSKVPPLSKSVYEKFVSPVDNTNENLSPKSYVYMHDSKAAKNLSYTSLSEEEDGIKEGIDDDNGSRSGSFGTLDTDTGLHSSFTSTSCESDNECSKISNKFSLFEKKFNELRMSSSSLTN
>AJV21629.1_301_446
CTELKTHNLLPGLKEGLDARQKFRNSVERVRLNMKIQKLRDLYLEQTESDSDFDEGSQANGSVPPLKATDTSQLSKKLSEEEQSKLKSELTSKAFAQLVNTVLAEKEKFLNINRVCSSDSDLPGSDKKSLDEAKEKPEGKDTKTEE
>AJV21735.1_301_446
CTELKTHNLLPGLKEGLDARQKFRNSVERVRLNMKIQKLRDLYLEQTESDSDFDEGSQANGSVPPLKATDTSQLSKKLSEEEQSKLNSELTSKAFAQLVNTVLAEKEKFLNINRVCSSDSDLPGSDKKSLDETKEKPEGKDTKTEE
>AJV22559.1_301_446
CTELKTHNLLPGLKEGLDARQKFRNSVERVRLNMKIQKLRDLYLEQTESDSDFDEGSQANGSVPPLKATDTSQLSKKLSEEEQSKLKSELTSKAFAQLVNTVLAEKEKFLNINRVCSSDSDLPGSDIKSLDETKEKPEGKDTKTEE
>AJV22667.1_301_446
CTELKTHNLLPGLKEGLDARQKFRNSVERVRLNMKIQKLRDLYLEQTESDSDFDEGSQANGSVPPLKATGTSQLSKKLSEEEQSKLKSELTSKAFAQLVNTMLAEKEKFLNINRVCSSDSDLPGSDIKSLDEAKEKPEGKDTKTEE
>AJV22874.1_301_446
CTELKTHNLLPGLKEGLDARQKFRNSVERVRLNMKIQKLRDLYLEQTESDSDFDEGSQANGSVPPLKATDTSQLSKKQSEEEQSKLKSELTSKAFAQLVNTVLAEKEKFLNINRVCSSDSDLPGSDKKSLDETKEKPEGKDTKTEE
>AJV23397.1_301_446
CTELKTHNLLPGLKEGLDARQKFRNSVERVRLNMKIQKLRDLYLEQTESDSDFDEGSQANGSVPPLKATDTSQLSKKLSEEEQSKLKSELTSKAFAQLVNTVLAEKEKFLNINRVCSSDSDLPGSDIKSLDEAKEKPEGKDTKTEE
>AJV23603.1_301_446
CTELKTHNLLPGLKEGLDARQKFRNSVERVRLNMKIQKLRDLYLEQTESDSDFDEGSQANGSVPPLKATDTSQLSKKLSEEEQSKLKSELTSKAFAQLVNTVLAEKEKFLNINRVCSSDSDLPGSDKKSLDETKEKPEGKDTKTEE
>AJV23708.1_301_446
CTELKTHNLLPGLKEGLDARQKFRNSVERVRLNMKIQKLRDLYLEQTESDSDFDEGSQANGSVPPLKATDTSQLSKKLSEEEQSKLKSELTSKTFAQLVNTVLAEKEKFLNINRVCSSDSDLPGSDIKSLDEAKEKPEGKDTKTEE
>AJV23920.1_301_446
CTELKTHNLLPGLKEGLDARQKFRNSVERVRLNMKIQKLRDLYLEQTESDSDFDEGSQANGSVPSLKATDTSQLSKKLSEEEQSKLKSELTSKAFAQLVNTVLAEKEKFLNINRVCSSDSDLPGSGIKSLDEAKEKPEGKDTKTEE
>AJV24332.1_301_446
CTELKTHNLLPGLKEGLDARQKFRNSVERVRLNMKIQKLRDLYLEQTESDSDFDEGSQANGSVPPLKATDTSQLSKKLSEEEQSKLKSELTSKAFAQLVNTVLAEKEKFLNINRVCSSDSDLPGSDKKSLDEAKEKPEGKDTKTEE
>AJV25240.1_301_446
CTELKTHNLLPGLKEGLDARQKFRNSVERVRLNMKIQKLRDLYLEQTESDSDFDEGSQANGSVPPLKATDTSQLSKKLSEEEQSKLKSELTSKAFAQLVNTVLAEKEKFLNINRVCSSDSDLPGSDKKTLDETKEKPEGKDTKTEE
>AJV26270.1_301_446
CTELKTHNLLPGLKEGLDARQKFRNSVERVRLNMKIQKLRDLYLEQTESDSDFDEGSQANGSVPPLKATDTSQLSKKLSEEEQSKLNSELTSKAFAQLVNTVLAEKEKFLNINRVCSSDSDLPGSDKKSLDETKEKPEGKDTKTEE
>AJV26814.1_796_818
ANVIVFDKLLDWAKRAFDGQFVK
>AJV27465.1_873_939
EIAEANSSLAPLVKLARLKKVAENMDADEDNDDDNDNEHINKTNNCDDNNDSKETVNLDVTEDDKQK
>AJV27805.1_371_400
ITLIDFWKRNDSRNVVIKTNWGQHKTVQNT
>AJV28256.1_796_818
ANVIVFDKLLDWAKRAFDGQFVK
>AJV28989.1_873_939
EIAEANSSLAPLVKLARLKKVAENMDADEDNDDDNDNEHINKTNNCDDNNDSKETVNLDVTEDDKQK
>AJV29071.1_371_400
ITLIDFWKRNDSRNVVIKTNWGQHKTVQNT
>AJV29576.1_982_1115
PKSKKLEFLLKVSDRLEIENKDPPSALLMKFDAGSDFVIPSGDWTVKFDKTFMDNLERYRKYHSSKLMDLLRALRNKYHHFMDLPEDIAELMGPVPDGFYDYFTKRFPNLLIGVYMIVKENLSDDQILREFLYS
>AJV29818.1_371_400
ITLIDFWKRNDSRNVVIKTNWGQHKTVQNT
>AJV30325.1_982_1115
PKSKKLEFLLKVSDRLEIENRDPPSALLMKFDAGSDFVIPSGDWTVKFDKTFMDNLERYRKYHSSKLMDLLRALRNKYHHFMDLPEDIAELMGPVPDGFYDYFTKRFPNLLIGVYMIVKENLSDDQILREFLYS
>AJV30522.1_796_818
ANVIVFDKLLDWAKRAFDGQFVK
>AJV30573.1_982_1115
PKSKKLEFLLKVSDRLEIENKDPPSALLMKFDAGSDFVIPSGDWTVKFDKTFMDNLERYRKYHSSKLMDLLRALRNKYHHFMDLPEDIAELMGPVPDGFYDYFTKRFPNLLIGVYMIVKENLSDDQILREFLYS
>AJV30746.1_873_939
EIAEANSSLAPLVKLARLKKVAENMDADEDNDDDNDNEHINKTNNCDDNNDSKETVNLDVTEDDKQK
>AJV30834.1_982_1115
PKSKKLEFLLKVSDRLEIENRDPPSALLMKFDAGSDFVIPSGDWTVKFDKTFMDNLERYRKYHSSKLMDLLRALRNKYHHFMDLPEDIAELMGPVPDGFYDYFTKRFPNLLIGVYMIVKENLSDDQILREFLYS
>AJV31045.1_796_818
ANVIVFDKLLDWAKRAFDGQFVK
>AJV31610.1_371_400
ITLIDFWKRNDSRNVVIKTNWGQHKTVQNT
>AJV31614.1_982_1115
QKSKKLEFLLKVSDRLEIENRDPPSALLMKFDAGSDFVIPSGDWTVKFDKTFMDNLERYRKYHSSKLMDLLRALRNKYHHFMDLPEDIAELMGPVPDGFYDYFTKRFPNLLIGVYMIVKENLSDDQILREFLYS
>AJV31871.1_982_1115
PKSKKLEFLLKVSDRLEIENRDPPSALLMKFDAGSDFVIPSGDWTVKFDKTFMDNLERYRKYHSSKLMDLLRALRNKYHHFMDLPEDIAELMGPVPDGFYDYFTKRFPNLLIGVYMIVKENLSDDQILREFLYS
>AJV32298.1_873_939
EIAEANSSLAPLVKLARLKKVAENMDADEDNDDDNDNEHINKTNNCDDNNDSKETVNLDVTEDDKQK
>AJV34287.1_565_635
TKDILFDIPEDTPNVLIYNGGGQDLSAFWNDTKKSHSSGFKQELNMDEFIGSKTDLIFDQVRDILDKLNII
>AJV34750.1_565_635
TKDILFDIPEDTPNVLIYNGGGQDLSAFWNDTKKSHSSGFKQELNMDEFIGSKTDLIFDQVRDILDKLNII
>AJV36029.1_565_635
TKDILFDIPEDTPNVLIYNGGGQDLSAFWNDTKKSHSSGFKQELNMDEFIGSKTDLIFDQVRDILDKLNII
>AJV36285.1_565_635
TKDVLFDIPEDTPNVLIYNGGGQDLSAFWNDTKKSHSSGFKQELNMDEFIGSKTDLIFDQVRDILDKLNII
>AJV37044.1_565_635
TKDILFDIPEDTPNVLIYNGGGQDLSAFWNDTKKSHSSGFKQELNMDEFIGSKTDLIFDQVRDILDKLNII
>AJV38914.1_800_828
EECLYVEMTRNAGAIIQEDDFGPKPKFFI
>AJV38997.1_1441_1478
EVDETFNFKSTRLAKFIKSNDKLNSSKLRITSQENKTE
>AJV39254.1_839_855
KTKCCVVYRHLHTKVSK
>AJV39316.1_1441_1478
EVDETFNFKSTRLAKFIKSNDKLNSSKLRITSQENKTE
>AJV39352.1_528_667
EMLINSKPGKKFWKENVDSTLNFSTISEVNENTNSFTDDYIDGDNVTLSLPAPEENLSTVSTQNLQKYSALNRTIQVCYKLVSMILTIIIFKCTKTGSWLSYMSLILLGMVFKSPADERGKHARALVLLAFIAACKKYIY
>AJV39582.1_839_855
KTKCCVVYRPLHTKVSK
>AJV39603.1_712_813
KQEFTGEWFPPGSSLPGPSEKHDDAKGQQSEYGSVKDSSNNTGHNYVYNPSSATGGADSVDIGAISKRKENISGDISNNFAVTYSVQEGPTSAFNKLHIVEE
>AJV39682.1_527_666
EMLINSKPGKKFWKENVDSTLNFSTISEVNENTNSFTDDYIDGDNVTLSLPAPEENLSTVSTQNLQKYSALNRTIQVCYKLVSMILTIIIFKCTKTGSWLSYMSLILLGMVFKSPADERGKHARALVLLAFIAACKKYIY
>AJV40530.1_794_822
EECLYVEMTRNAGAIIQEDDFGPKPKFFI
>AJV40549.1_839_855
KTKCCVVYRPLHTKVSK
>AJV41509.1_791_819
EECLYVEMTRNAGAIIQEDDFGPKPKFFI
>AJV41591.1_1441_1478
EVNETFNFKSTRLAKFIKSNDKLNSSKLRITSQENKTE
>AJV41955.1_528_667
EMLINSKPGKKFWKENVDSTLNFSTISEVNENTNSFTDDYIDGDNVTLSLPAPEENLSTVSTQNLQKYSALNRTIQVCYKLVSIILTIIIFKCTKTGSWLSYMSLILLGMVFKSPADERGKHARALILLAFIAACKKYIY
>AJV42528.1_706_807
KQEFTGEWFPPGSSLPGPSEKHDDAKGQQSEYGSANDSSNNAGHNYVYNPSSATGGADSVDIGAISKRKENISGDISNNFAVTHSVQEGPTSAFNKLHIVEE
>AJV42839.1_838_854
KTKCCVVYRPLHTKVSK
>AJV43167.1_839_855
KTKCCVVYRPLHTKVSK
>AJV43231.1_1441_1478
EVNETFNFKSTRLAKFIKSNDKLNSSKLRITSQENKTE
>AJV43482.1_794_822
EECLYVEMTRNAGAIIQEDDFGPKPKFFI
>AJV43501.1_839_855
KTKCCVVYRPLHTKVSK
>AJV43502.1_343_397
EVVWEKLLSRNIETPYEPPIQQGQGDTSQFDKYPEEDINYGVQGEDPYADLFRDF
>AJV43800.1_794_822
EECLYVEMTRNAGAIIQEDDFGPKPKFFI
>AJV44129.1_791_819
EECLYVEMTRNAGAIIQEDDFGPKPKFFI
>AJV44182.1_625_668
KYKNEDVHMSEYITERLERRNKILRERGENGLSKNVPALHMGGL
>AJV44785.1_791_819
EECLYVEMTRNAGAIIQEDDFGPKPKFFI
>AJV44804.1_836_852
KTKCCVVYRPLHTKVSK
>AJV44825.1_705_806
EQEFTGEWFPPGSSLPGPSEKHDDAKGQQSEYGSAKDSSNNTGHNYVYNPSSATGGADSVDIGAISKRKENISGDISNNFAVTHSVQEGPTSAFNKLHIVEE
>AJV44838.1_625_668
KYRNQDVHMSEYITERLERRNKILRERGENGLSKNVPALHMGGL
>AJV44866.1_1441_1478
EVNETFNFKSTRLAKFIKSNDKLNSSKLRITSQENKTE
>AJV45445.1_791_819
EECLYVEMTRNAGAIIQEDDFGPKPKFFI
>AJV45464.1_839_855
KTKCCVVYRHLHTKVSK
>AJV45465.1_343_397
EVVWEKLLSRNIETPYEPPIQQGQGDTSQFDKYPEEDINYGVQGEDPYADLFRDF
>AJV45485.1_708_809
KQEFTGEWFPPGSSLPGPSEKHDDAKGQQSEYGSAKDSSNNTGHNYVYNPSSATGGADSVDIGAISKRKENISGDISNNFAVTHSVQEGPTSAFNKLHIVEE
>AJV45499.1_625_668
KYRNQDVHMSEYITERLERRNKILRERGENGLSKNVPALHMGGL
>AJV46072.1_722_737
LGILDDGIATYNNTQG
>AJV47655.1_484_614
TFDCLPKEGESSQKKAGTSERRHPHKKQFQLFQRDSSLLFSPAAVAMRDAFDIGNAVKRTEEDRMGTRGGLGSLAEDEELEDSYSGAQGDEQLEQNMFQLTLDTSTILQRRKKVQENDVGPTIPISATIRE
>AJV48108.1_480_610
TFDCLPKEGESSQKKAGTSERRHPHKKQFQLFQRDSSLLFSPAAVAMRDAFDIGNAVKRTEEDRMGTRGGLGSLAEDEELEDSYSGAQGDEQLEQNMFQLTLDTSTILQRRKKVQENDVGPTIPISATIRE
>AJV48335.1_722_737
LGILDDGIATYNNTQG
>AJV48790.1_722_737
LGILDDGIATYNNTQG
>AJV48913.1_304_439
PYHDPTDEPVADAKFDWHFNDADLPVDTWRVMMYSEILDFHKIGGSDGQIDISATFDDQVAAATAAAAQAQAQAQAQAQAQVQLNMAAHSHNGAGTTGNDHSDIAGGNKVSDHVAANDTITDYGNQAIQYANEFQQ
>AJV50684.1_304_435
PYHDPTDEPVADAKFDWHFNDADLPVDTWRVMMYSEILDFHKIGGSDGQIDISATFDDQVAAATAAAAQAQAQAQAQVQLNMAAHSHNGAGTTGNDHSDIAGGSKVSDHVAANDTITDYGNQAIQYANEFQQ
>AJV50788.1_480_610
TFDCLPKEGESSQKKAGTSERRHPHKKQFQLFQRDSSLLFSPAAVAMRDAFDIGNAVKRTEEDRMETRGGLGSLAEDEELEDSYSGAQGDEQLEQNMFQLTLDTSTILQRRKKVQENDVGPTIPISATIRE
>AJV52350.1_722_737
LGILDDGIATYNNTQG
>AJV52577.1_480_610
TFDCLPKEGESSQKKAGTSERRHPHKKQFQLFQRDSSLLFSPAAVAMRDAFDIGNAVKRTEEDRVGTRGGLGSLAEDEELEDSYSGAQGDEQLEQNMFQLTLDTSTILQRRKKVQENDVGPTIPISATIRE
>AJV53695.1_722_737
LGILDDGIATYNNTQG
>AJV54832.1_480_610
TFDCLPKEGESSQKKAGTSERRHPHKKQFQLFQRDSSLLFSPAAVAMRDAFDIGNAVKRTEEDRMGTRGGLGSLAEDEELEDSYSGAQGDEQLEQNMFQLTLDTSTILQRRKKVQENDVGPTIPISATIRE
>AJV55268.1_480_610
TFDCLPKEGESSQKKAGTSERRHPHKKQFQLFQRDSSLLFSPAAVAMRDAFDIGNAVKRTEEDRMGTRGGLGSLAEDEELEDSYSGAQGDEQLEQNMFQLTLDTSTILQRRKKVQENDVGPTIPISATIRE
>AJV55492.1_722_737
LGILDDGIATYNNTQG
>AJV55718.1_480_610
TFDCLPKEGESSQKKAGTSERRHPHKKQFQLFQRDSSLLFSPAAVAMRDAFDIGNAVKRTEEDRRGTRGGLGSLAEDEELEDSYSGAQGDEQLEQNMFQLTLDTSTILQRRKKVQENDVGPTIPISATIRE
>AJV55937.1_722_737
LGILDDGIATYNNTQG
>AJV56165.1_480_610
TFDCLPKEGESSQKKAGTSERRHPHKKQFQLFQRDSSLLFSPAAVAMRDAFDIGNAVKRTEEDRMGTRGGLGSLAEDEELEDSYSGAQGDEQLEQNMFQLTLDTSTILQRRKKVQENDVGPTIPISATIRE
>AJV56845.1_722_737
LGILDDGIATYNNTQG
>AJV57075.1_480_610
TFDCLPKEGESSQKKAGTSERRHPHKKQFQLFQRDSSLLFSPAAVAMRDAFDIGNAVKRTEEDRMGTRGGLGSLAEDEELEDSYSGAQGDEQLEQNMFQLTLDTSTILQRRKKVQENDVGPTIPISATIRE
>AJV57334.1_290_337
VSMAKEIPEFMHTGDGLCGSIKKSISTKPEAMSKETLERLRYLFPNYW
>AJV57527.1_480_610
TFDCLPKEGESSQKKAGTSERRHPHKKQFQLFQRDSSLLFSPAAVAMRDAFDIGNAVKRTEEDRMETRGGLGSLAEDEELEDSYSGAQGDEQLEQNMFQLTLDTSTILQRRKKVQENDVGPTIPISATIRE
>AJV58427.1_480_610
TFDCLPKEGESSQKKAGTSERRHPHKKQFQLFQRDSSLLFSPAAVAMRDAFDIGNAVKRTEEDRMGTRGGLGSLAEDEELEDSYSGAQGDEQLEQNMFQLTLDTSTILQRRKKVQENDVGPTIPISATIRE
>AJV59101.1_722_737
LGILDDGIATYNNTQG
>AJV59768.1_480_610
TFDCLPKEGESSQKKAGTSERRHPHKKQFQLFQRDSSLLFSPAAVAMRDAFDIGNAVKRTEEDRMGTRGGLGSLAEDEELEDSYSGAQGDEQLEQNMFQLTLDTSTILQRRKKVQENDVGSTIPISATIRE
>AJV59984.1_722_737
LGILDDGIATYNNTQG
>AJV60210.1_480_610
TFDCLPKEGESSQKKAGTSERRHPHKKQFQLFQRDSSLLFSPAAVAMRDAFDIGNAVKRTEEDRMGTRGGLGSLAEDEELEDSYSGAQGDEQLEQNMFQLTLDTSTILQRRKKVQENDVGPTIPISATIRE
>AJV60432.1_722_737
LGILDDGIATYNNTQG
>AJV60660.1_480_610
TFDCLPKEGESSQKKAGTSERRHPHKKQFQLFQRDSSLLFSPAAVAMRDAFDIGNAVKRTEEDRMGTRGGLGSLAEDEELEDSYSGAQGDEQLEQNMFQLTLDTSTILQRRKKVQENDVGPTIPIRATIRE
>AJV62688.1_722_737
LGILDDGIATYNNTQG
>AJV63137.1_722_737
LGILDDGIATYNNTQG
>AJV63260.1_304_437
PYHDPTDEPVADAKFDWHFNDADLPVDTWRVMMYSEILDFHKIGGSDGQIDISATFDDQVAAATAAAAQAQAQAQAQAQVQLNMAAHSHNGAGTTGNDHSDIAGGNKVSDHVAANDTITDYGNQAIQYANEFQQ
>AJV63365.1_480_610
TFDCLPKEGESSQKKAGTSERRHPHKKQFQLFQRDSSLLFSPAAVAMRDAFDIGNAVKRTEEDRMGTRGGLGSLAEDEELEDSYSGAQGDEQLEQNMFQLTLDTSTILQRRKKVQENDVGPTIPISATIRE
>AJV65803.1_290_337
VSMAKEIPEFMHTRDGLRGSIKKSISTKPEAMSKETLERLRYLFPNYW
>AJV65993.1_480_610
TFDCLPKEGESSQKKAGTSERRHPHKKQFQLFQRDSSLLFSPAAVAMRDAFDIGNAVKRTEEDRMGTRGGLGSLAEDEELEDSYSGAQGDEQLEQNMFQLTLDTSTILQRRKKVQENDVGPTIPISATIRE
>AJV66200.1_722_737
LGILDDGIATYNNTQG
>AJV66881.1_480_610
TFDCLPKEGESSQKKAGTSERRHPHKKQFQLFQRDSSLLFSPAAVAMRDAFDIGNAVKRTEEDRMGTRGGLGSLAEDEELEDSYSGAQGDEQLEQNMFQLTLDTSTILQRRKKVQENDVGPTIPISATIRE
>AJV67330.1_480_610
TFDCLPKEGESSQKKAGTSERRHPHKKQFQLFQRDSSLLFSPAAVAMRDAFDIGNAVKRTEEDRMGTRGGLGSLAEDEELEDSYSGAQGDEQLEQNMFQLTLDTSTILQRRKKVQENDVGPTIPISATIRE
>AJV69810.1_722_737
LGILDDGIATYNNTQG
>AJV70933.1_480_610
TFDCLPKEGESSQKKAGTSERRHPHKKQFQLFQRDSSLLFSPAAVAMRDAFDIGNAVKRTEEDRMGTRGGLGSLAEDEELEDSYSGAQGDEQLEQNMFQLTLDTSTILQRRKKVQENDVGPTIPISATIRE
>AJV72716.1_480_610
TFDCLPKEGESSQKKAGTSERRHPHKKQFQLFQRDSSLLFSPAAVAMRDAFDIGNAVKRTEEDRMGTRGGLGSLAEDEELEDSYSGAQGDEQLEQNMFQLTLDTSTILQRRKKVQENDVGPTIPISATIRE
>AJV73167.1_480_610
TFDCLPKEGESSQKKAGTSERRHPHKKQFQLFQRDSSLLFSPAAVAMRDAFDIGNAVKRTEEDRMGTRGGLGSLAEDEELEDSYSGAQGDEQLEQNMFQLTLDTSTILQRRKKVQENDVGPTIPISATIRE
>AJV74198.1_722_737
LGILDDGIATYNNTQG
>AJV74427.1_484_614
TFDCLPKEGESSQKKAGTSERRHPHKKQFQLFQRDSSLLFSPAAVAMRDAFDIGNAVKRTEEDRMGTRGGLGSLAEDEELEDSYSGAQGDEQLEQNMFQLTLDTSTILQRRKKVQENDVGPTIPISATIRE
>AJV76846.1_722_737
LGILDDGIATYNNTQG
>AJV77300.1_722_737
LGILDDGIATYNNTQG
>AJV78196.1_722_737
LGILDDGIATYNNTQG
>AJV78319.1_304_435
PYHDPTDEPVADAKFDWHFNDADLPVDTWRVMMYSEILDFHKVGGSDGQIDISATFDDQVAAATAAAAQAQAQAQAQVQLNMAAHSHNGAGTTGNDHSDIAGGNKVSDHVAANDTITDYGNQAIQYANEFQQ
>AJV80461.1_290_337
VSMAKEIPEFMHTGDGLRGSIKKSISTKPGAMSKETLERLRYLFPNYW
>AJV81783.1_722_737
LGILDDGIATYNNTQG
>AJV82234.1_722_737
LGILDDGIATYNNTQG
>AJV83143.1_722_737
LGILDDGIATYNNTQG
>AJV91032.1_357_367
RNKPFWENKRL
>AJV91190.1_465_555
ESDIPVSENVFEGLTYKYPARRIHTNDNDIMNLGSRTKNNTQASGITAGAAANALGGLGVNRRILAAAAAAAAAVSGNNASDEPSRKKNRR
>AJV91324.1_471_564
GINFETLRTSSPPFIPQLDDETDAGYFDDFTNEEDMAKYADVFKRQNKLSAMVDDSAVDSKLVGFTFRHRDGKQGSSGILYNGSEHSDPFSTFY
>AJV91355.1_246_304
SIWFLFSSNDHWVSGKTRSHLSDYYKDKVKQERLKIDVTDKIPHSFVVKHAEYAINAFF
>AJV91580.1_435_456
ENNSWLTKQAAEFLGSFDELVL
>AJV91715.1_339_388
EVRKPDDEPVCLQGPFDFTYESELNSMPKLRDYLVEEVKNFKTDLSSSSL
>AJV91758.1_372_443
VSHGSSPGIGSSSIQQSQWLINALLKKDPINLNMLRNDLFQDWKSELALLSRILVDRLPLENLITILDSNYI
>AJV91764.1_471_564
EINFETLRTSSPPFIPQLDDETDAGYFDDFTNEEDMAKYADVFKRQNKLSAMVDDSAVDSKLVGFTFRHRDGKQGSSGILYNGSEHSDPFSTFY
>AJV92067.1_465_555
ESDIPVSENVFEGLTYKYPARRIHTNDNDIMNLGSRTKNNTQASGITAGAAANALGGLGVNRRILAAAAAAAAAVSGNNASDEPSRKKNRR
>AJV92416.1_483_506
GQMKKKVNMERFVKKCWEKEKDEI
>AJV92637.1_372_443
VSHGSSPGIGSSSIQQSQWLINALLKKDPINLNMLRNDLFQDWKSELALLSRILVDRLPLENLITILDSNYI
>AJV92895.1_435_456
ENNSWLTKQAAEFLGSFDELVL
>AJV93070.1_372_443
VSHGSSPGIGSSSIQQSQWLINALLKKDPINLNMLRNDLFQDWKSELALLSRILVDRLPLENLITILDSNYI
>AJV93076.1_471_564
EINFETLRTSSPPFIPQLDDETDAGYFDDFTNEEDMAKYADVFKRQNKLSAMVDDSAVDSKLVGFTFRHRDGKQGSSGILYNGSEHSDPFSTFY
>AJV93553.1_483_506
GQMKKKVNMERFVKKCWEKEKDGI
>AJV93596.1_435_456
ENNSWLTKQAAEFLGSFDELVL
>AJV93732.1_339_388
EVRKPDDEPVCLQGPFDFTYESELNSMSKLRDYLVEEVKNFKTDLSSSSL
>AJV93913.1_465_555
ESDIPVSENVFEGLTYKYPARRIHTNDNDIMNLGSRTKNNTQASGITAGAAANALGGLGVNRRILAAAAAAAAAVSGNNASDEPSRKKNRR
>AJV94049.1_471_564
EINFETLRTSSPPFIPQLDDETDAGYFDDFTNEEDMAKYADVFKRQNKLSAMVDDSAVDSKLVGFTFRHRDGKQGSSGILYNGSEHSDPFSTFY
>AJV94481.1_372_443
VSHGSSPGIGSSSIQQSQWLINALLKKDPINLNMLRNDLFQDWKSELALLSRILVDRLPLENLITILDSNYI
>AJV94487.1_471_564
EINFETLRTSSPPFIPQLDDETDAGYFDDFTNEEDMAKYADVFKRQNKLSAMVDDSAVDSKLVGFTFRHRDGKQGSSGILYNGSEHSDPFSTFY
>AJV95188.1_471_564
EINFETLRTSSPPFIPQLDDETDAGYFDDFTNEEDMAKYADVFKRQNKLSAMVDDSAVDSKLVGFTFRHRDGKQGSSGILYNGSEHSDPFSTFY
>AJV95338.1_326_380
EVVWERLLAKDIETPYEPPITSGIGDTSLFDQYPEEQLDYGIQGDDPYAEYFQDF
>AJV95399.1_483_506
GQMKKKVNMERFVKKCWEKEKDGI
>AJV96286.1_339_388
EVRKPDDEPVCLQGPFDFTYESELNSMSKLRDYLVEEVKNFKTDLSSSSL
>AJV96569.1_435_456
ENNSWLTKQAAEFLGSFDELVL
>AJV96745.1_369_443
QALVSHGSSPGIGSSSIQQSQWLINALLKRDPINLNMLRNDLFQDWKSELALLSRILVDRLPLENLITILDSNYI
>AJV96750.1_471_564
EINFETLRTSSPPFIPQLDDETDAGYFDDFTNEEDMAKYADVFKRQNKLSAMVDDSAVDSKLVGFTFRHRDGKQGSSGILYNGSEHSDPFSTFY
>AJV97776.1_357_367
RNKPFWENKRL
>AJV97886.1_433_456
DIENNSWLTKQAAEFLGSFDELVL
>AJV98370.1_465_555
ESDIPVSENVFEGLTYKYPARRIHTNDNDIMNLGSRTKNNTQASGITAGAAANALGGLGVNRRILAAAAAAAAAVSGNNASDEPSRKKNRR
>AJV98713.1_483_506
GQMKKKVNMERFVKKCWEKEKDGI
>AJV99375.1_372_443
VSHGSSPGIGSSSIQQSQWLINALLKKDPINLNMLRNDLFQDWKSELALLSRILVDRLPLENLITILDSNYI
>AJV99955.1_326_380
EVVWERLLAKDIETPYEPPITSGIGDTSLFDQYPEEQLDYGIQGDDPYAEYFQDF
>AJW01757.1_483_506
GQMKKKVNMERFVKKCWEKEKDGI
>AJW03479.1_483_506
GQMKKKVNMERFVKKCWEKEKDGI
>AJW03570.1_465_555
ESDIPVSENVFEGLTYKYPARRIHTNDNDIMNLGSRTKNNTQASGITAGAAANALGGLGVNRRILAAAAAAAAAVSGNNASDEPSRKKNRR
>AJW03916.1_483_506
GQMKKKVNMERFVKKCWEKEKDGI
>AJW04141.1_471_564
EINFETLRTSSPPFIPQLDDETDAGYFDDFTNEEDMAKYADVFKRQNKLSAMVDDSAVDSKLVGFTFRHRDGKQGSSGILYNGSEHSDPFSTFY
>AJW04172.1_246_304
SIWFLFSSNDHWVSGKTRSHLSDYYKDKVKQERLKIDVTDKIPHSFVVKHAEYAINAFF
>AJW04826.1_435_456
ENNSWLTKQAAEFLGSFDELVL
>AJW04872.1_465_555
ESDIPVSENVFEGLTYKYPARRIHTNDNDIMNLGSRTKNNTQASGITAGAAANALGGLGVNRRILAAAAAAAAAVSGNNASDEPSRKKNRR
>AJW05008.1_471_564
EINFETLRTSSPPFIPQLDDETDAGYFDDFTNEEDMAKYADVFKRQNKLSAMVDDSAVDSKLVGFTFRHRDGKQGSSGILYNGSEHSDPFSTFY
>AJW05883.1_372_443
VSHGSSPGIGSSSIQQSQWLINALLKKDPINLNMLRNDLFQDWKSELALLSRILVDRLPLENLITILDSNYI
>AJW06581.1_435_456
ENNSWLTKQAAEFLGSFDELVL
>AJW06758.1_372_443
VSHGSSPGIGSSSIQQSQWLINALLKKDPINLNMLRNDLFQDWKSELALLSRILVDRLPLENLITILDSNYI
>AJW07840.1_483_506
GQMKKKVNMERFVKKCWEKEKDEI
>AJW08213.1_357_367
RNMPFWENKRL
>AJW08218.1_326_380
EVVWERLLAKDIETPYEPPITSGIGDTSLFDQYPEEQLDYGIQGDDPYAEYFQDF
>AJW08323.1_435_456
ENNSWLTKQAAEFLGSFDELVL
>AJW08370.1_465_555
ESDIPVSENVFEGLTYKYPARRIHTNDNDIMNLGSRTKNNTQASGITAGAAANALGGLGVNRRILAAAAAAAAAVSGNNASDEPSRKKNRR
>AJW08499.1_369_443
QALVSHGSSPGIGSSSIQQSQWLINALLKRDPINLNMLRNDLFQDWKSELALLSRILVDRLPLENLITILDSNYI
>AJW08800.1_465_555
ESDIPVSENVFEGLTYKYPARRIHTNDNDIMNLGSRTKNNTQASGITAGAAANALGGLGVNRRILAAAAAAAAAVSGNNASDEPSRKKNRR
>AJW08924.1_372_443
VSHGSSPGIGSSSIQQSQWLINALLKKDPINLNMLRNDLFQDWKSELALLSRILVDRLPLENLITILDSNYI
>AJW09518.1_326_380
EVVWERLLAKDIETPYEPPITSGIGDTSLFDQYPEEQLDYGIQGDDPYAEYFQDF
>AJW09580.1_483_506
GQMKKKVNMERFVKKCWEKEKDGI
>AJW09623.1_435_456
ENNSWLTKQAAEFLGSFDELVL
>AJW09670.1_465_555
ESDIPVSENVFEGLTYKYPARRIHTNDNDIMNLGSRTKNNTQASGITAGAAANALGGLGVNRRILAAAAAAAAAVSGNNASDEPSRKKNRR
>AJW09756.1_339_388
EVRKPDDEPVCLQGPFDFTYESELNSMSKLRDYLVEEVKNFKTDLSSSSL
>AJW09799.1_372_443
VSHGSSPGIGSSSIQQSQWLINALLKKDPINLNMLRNDLFQDWKSELALLSRILVDRLPLENLITILDSNYI
>AJW09836.1_246_304
SIWFLFSSNDHWVSGKTRSHLSDYYKDKVKQERLKIDVTDKIPHSFVVKHAEYAINAFF
>AJW10014.1_483_506
GQMKKKVNMERFVKKCWEKEKDGI
>AJW10235.1_372_443
VSHGSSPGIGSSSIQQSQWLINALLKKDPINLNMLRNDLFQDWKSELALLSRILVDRLPLENLITILDSNYI
>AJW10449.1_483_506
GQMKKKVNMERFVKKCWEKEKDGI
>AJW11386.1_471_564
EINFETLRTSSPPFIPQLDDETDAGYFDDFTNEEDMAKYADVFKRQNKLSAMVDDSAVDSKLVGFTFRHRDGKQGSSGILYNGSEHSDPFSTFY
>AJW11979.1_326_380
EVVWERLLAKDIETPYEPPITSGIGDTSLFDQYPEEQLDYGIQGDDPYAEYFQDF
>AJW12573.1_465_555
ESDIPVSENVFEGLTYKYPARRIHTNDNDIMNLGSRTKNNTQASGITAGAAANALGGLGVNRRILAAAAAAAAAVSGNNASDEPSRKKNRR
>AJW13165.1_246_304
SIWFLFSSNDHWVSGKTRSHLSDYYKDKVKQERLKIDVTDKIPHSFVVKHAEYAINAFF
>AJW14592.1_326_380
EVVWERLLAKDIETPYEPPITSGIGDTSLFDQYPEEQLDYGIRGDDPYAEYFQDF
>AJW14697.1_435_456
ENNSWLTKQAAEFLGSFDELVL
>AJW15328.1_248_304
WFLFSSNDHWVSGKTRSHLSDYYKDKVKQERLKIDVTDKIPHSFVVKHAEYAINAFF
>AJW16385.1_483_506
GQMKKKVNMERFVKKCWEKEKDGI
>AJW16427.1_435_456
ENNSWLTKQAAEFLGSFDELVL
>AJW16475.1_454_544
ESDIPVSENVFEGLTYKYPARRIHTNDNDIMNLGSRTKNNTQASGITAGAAANALGGLGVNRRILAAAAAAAAAVSGNNASDEPSRKKNRR
>AJW16610.1_471_564
EINFETLRTSSPPFIPQLDDETDAGYFDDFTNEEDMAKYADVFKRQNKLSAMVDDSAIDSKLVGFTFRHRDGKQGSSGILYNGSEHSDPFSTFY
>AJW16641.1_246_304
SIWFLFSSNDHWVSGKTRSHLSDYYKDKVKQERLKIDVTDKIPHSFVVKHAEYAINAFF
>AJW16821.1_483_506
GQMKKKVNMERFVKKCWEKEKDGI
>AJW17869.1_339_388
EVRKPDDEPVCLQGPFDFTYESELNSMSKLRDYLVEEVKNFKTDLSSSSL
>AJW19047.1_435_456
ENNSWLTKQAAEFLGSFDELVL
>AJW19095.1_465_555
ESDIPVSENVFEGLTYKYPARRIHTNDNDIMNLGSRTKNNTQASGITAGAAANALGGLGVNRRILAAAAAAAAAVSGNNASDEPSRKKNRR
>AJW19434.1_483_506
GQMKKKVNMERFVKKCWEKEKDGI
>AJW19475.1_435_456
ENNSWLTKQAAEFLGSFDELVL
>AJW19652.1_372_443
VSHGSSPGIGSSSIQQSQWLINALLKKDPINLNMLRNDLFQDWKSELALLSKILVGRLPLENLITILDSNYI
>AJW20025.1_339_388
EVRKPDDEPVCLQGPFDFTYESELNSMSKLRDYLVKEVKNFKTDLSSSSL
>AJW23140.1_471_564
EINFETLRTSSPPFIPQLDDETDAGYFDDFTNEEDMAKYADVFKRQNKLSAMVDDSAVDSKLVGFTFRHRDGKQGSSGILYNGSEHSDPFSTFY
>AJW24403.1_339_388
EVRKPDDEPVCLQGPFDFTYESELNSMSKLRDYLVEEVKNFKTDLSSSSL
>AJW25104.1_483_506
GQMKKKVNMERFVKKCWEKEKDGI
>AJW29052.1_385_416
NAVTNVAGSPNLLAYNGNSGVSKGGSDDGDED
>AKA62190.1_235_290
KMEGVGKLSSSKVKEFCASGDPVCENGMNVMAHLTYGSDAKEAAQFLVQAAGVSSS
>AKA95133.1_445_551
VGALTDLPADTPNLLAWNGGGCSNYTAIVEHGSYKTSPSVSEADDAESRVLTSVSKLEKAIELDLEIISGKVQTGASAFGKKAAKFSKKIHELVDEELEEFLEELTA
>AKB01240.1_416_512
SYDCLKDSNSNSYASVQSILNDSFDEGAETLHCALSCQSEKQDDTEFSRSESSEYIFMTEEDRNLRGSWIGEPKECFTLDLATSSIYRRRKNKIFFW
>AKE14407.1_386_398
ADLTAFVEQVWQK
>AKH40274.1_449_530
GTGDGAGSIGQGVGTFAGNDPEDNVLLAMVQWVEKGIAPDFVRGTKFNGSEVEYRRKHCKYPKRNKYVGPGAYEDENAWKCV
>AKM49055.1_157_218
LLSRRTLEIGTYMTEWSCRKERGLSSHSDGWSTDRLTRGSGSPFQNVTWKWSTDDGRGRSTP
>AKM49056.1_176_220
LLSRRTLEIGTYMTEWSCRKERGLSSHSDGWSTDRLTRGSGSPFQ
>AKM49057.1_235_312
MLSRRVLHFTAGRIYHECKDAYLTRIEGDEPPGWFPPISDFNPEAWDKPGWSSEGCSDSESDEEGSVEYELADSNMAQ
>AKP92775.1_541_671
SIEKKLEFLLRVSDRFEIERRDPPSDLLLELESIAPAIIGKGWFRKFNSSFLDNLGKYRKYNDDKLMDLLRALRNKYHHFQDLPPNLAKQMSPLPDGFYAFFAGRFPNMLMEIYTLVERILRDDEYLKAFF
>ALB35145.1_2152_2165
AQELGKLIQEGLQI
>ALF02873.1_301_354
PYHAPTDEPVAEEKFDWSFNDADLPVDTWKIMMYSEILDYHNVDAAQEPENNGS
>ALF02874.1_316_416
IWHDASDEPSCPTTFDFQFEVVEEIPEMKRMILDEVSRFRQMVRVQPGAGAGAAQAPQVPIPNNYDRTGYEDPRPQEAFNQGGWNGSDLERDLQGLDGRMR
>ALI16790.1_159_264
SGGSEAWQAMGDEVHARLHKNYPVWARGYPRTIPPSAPVKDLEALRGKPLDWTVGAATPTESFFDNIVTATKAGVNIGLLPGMHFPYVSHPDVFAKYVVETTQKHL
>ALM02103.1_505_553
AYHDPDDEPGAPRLDPNFFYFDMQKDSITKEDLRKELWYQVQEFQPLLR
>ALM02104.1_355_410
EVDWDRLYRREIPAPYLPTVTADGDSSQFERYPENDVSEYSRTDLPDNLGHLFPDF
>ALN44199.1_321_348
HMDKDLSQARDFIDRMAFEIKVALHGKR
>ALP31869.1_2631_2753
EGKHHPEWLDALPAEALITRDGGLLRMIKDPDLALGKVGGYFRTLRNFEPQSLPEALPTLLLRAQFPTANMSKEEDEWQSSWAQAKKILDVLGSHLELLGKPYVTASADGIRRWITRVEHHMK
>ALP31880.1_1582_1600
CKSAEIGNITSRFLSEALR
>ALP31886.1_1903_1991
KCPRKVSIIWAPDTITDRPGVKKPEPHPDDTEGMKFLTERRTDFGANGWDQLCPSSEIRIRRVANAHHFSMMREPFSAELAAHIRENLS
>ALQ32743.1_2022_2036
ASALCAKIRETMGVN
>ALQ32777.1_1943_2039
VPEPFEHGLAPKTTIIWAADGVCKSPDDPRPESQPGDPRGMNWLLDNRSDFGPNGWDEFIGTSNISTLALENANHFTMMREPIASALCAQIREAISI
>ALQ32796.1_2022_2036
ASALCAKIRDAMGVN
>ALQ32809.1_2022_2036
ASALCARIREAMGVN
>ALQ32826.1_2022_2036
ASALCARIREAMGVN
>ALQ32838.1_2090_2105
GPQMDKMGEHIRKAIL
>ALQ32850.1_2022_2036
ASALCAKIREAMGVN
>ALQ32858.1_2359_2372
NRDLLRQTLERMAI
>ALQ32861.1_1929_2034
FIEALDRYVPEPFEHGMAPKTTIIWAADGVCKNPDDPRPEAQPDDPRGMNWLLNNREDFGPNGWDEFIGPSNISTLAIENANHFTMMREPIASALCAKIRDAMGVN
>ALQ32875.1_1917_2031
DWLFQHFCVFIEALDRYVPEPFEHGMAPKTTIIWAADGVCKNPDDPRPEAQPDDPRGMNWLLNNREDFGPNGWDEFIGPSNISTMSIENANHFTMMREPIASALCGRIREAMGVN
>ALQ32897.1_1927_2074
QNVFGSDNPHSTTGTSAKAPEWLLAHFLAFIDALDAYVAVPWDSGLVAGDGLASPLPAPPQTYMLWAEDGVCKSPDDSRPEYRDDDPREMRWLLENRTNFGPNGWEALLGGKEGLVMERISEANHFTMLKRGRNAECVSEFLSRALDI
>ALQ32899.1_1932_2040
EEFLSNASLLGRYIPEGISSSISKTLKTVILQGQDTLDTETLCGVRYGWLNRQEVRDAAIEEWEQIVGGPVKVLLIEGNHFEPFMDDKISQTASQLWKACQYIDKDEEE
>ALQ32910.1_1947_1961
ASALCAKIREAMGVN
>ALQ32920.1_2359_2372
NRDLLRQTLEGMAK
>ALQ32922.1_1948_2025
ASLLGSYKPQLFSQVAARPLKTVMLRSQSTLDTEALCGVRYDWLSQQEARDGAIVAWENLIDETAAQLWKACQSIERV
>ALQ32925.1_1934_2039
FIEALDRYVPEPFEHGMAPKTTIIWAADGVCKNPDDPRPEAQPDDPRGMNWLLNNREDFGPNGWDEFIGPSNISTLAIENANHFTMMREPIASALCARIREAMGVN
>ALQ32935.1_1936_2062
EEFLSNASLLGTYKPVSFHQVTGVALKTVVLRSQETLDTEALCGVRYDWLSRQDTRDAAVETWEALVGGPIEVLPIPGNHFQPFSDDKVRLTLQYSIIFLYAMLISTMQINETSAQLWKACQCIERR
>ALQ32948.1_2022_2036
ASALCAKIREAMGVN
>ALQ32975.1_1927_2032
FIEALDRYVPEPFEHGMAPKTTIIWAADGVCKNPDDPRPEAQPDDPRGMNWLLNNREDFGPNGWDEFIGPSNISTMAIENANHFTMMREPIASALCAKIREAMGVN
>ALQ32989.1_2021_2035
ASALCAKIREAMGVN
>ALQ33015.1_2022_2036
ASALCAKIRDAMGVN
>ALQ33032.1_2022_2036
ASALCAKIRDAMGVN
>ALQ33037.1_1930_2035
FIEALDRYVPEPFEHGMAPKTTIIWAADGVCKNPDDPRPEAQPDDPRGMNWLLNNREDFGPNGWDEFIGAENIGTMAIENANHFTMMREPIASALCAKIREAMGVN
>AMA19670.1_581_667
PFSKIETIAEEAEEGEEAEAVADAVGKISLSSGTEDEEVAEWVKSVLDRKRKGLDSSAASRPALHAAPLDSVSPTASPAVGSENRLE
>AMA19824.1_391_410
GQLISPPKDTTDKIAYNGYA
>AMA19825.1_390_409
GQVTGNIRGSPNKIAYNGYA
>AMB48870.1_290_324
VKALRDGPTARAVMEMAALRLKKVFPSRHESTGRL
>AMB48885.1_290_318
VKALRDGPTAQAVIELAALRLRRIFQDSI
>AMB48903.1_483_542
WNEGFAAFVRGDEVSWGTARSQDMRRWRSDGETDVWEDSLWEQGVEFWKLVNSDPQSSEG
>AME15500.1_550_591
NGNENVYHLLTNFLWESFGGEEYLHVRKELNGHFAGPLTGGH
>AME15504.1_347_390
HHNANKNVYYLLTEYLIESFGGHEYKHIYNEMGGTFSGPLPRED
>AMJ52081.1_264_284
AGDVALVVTALREAYRQSKEF
>AMJ52377.1_508_591
LVKELSTYTCFKKINLSEKESLKINLTNSLKNTHPLATYSSKLLPTLYTDHNQDDNEDDNDQLSEYDESVESAPLILLNNNNLL
>AMO45950.1_149_167
NPNFPNTDINSEFVSRCAK
>AMO45952.1_149_167
NPNFPNTDINSEFVSRCAK
>AMO45978.1_149_167
NPNFPNTDINSEFVSRCAK
>ANA09017.1_301_358
PYHDPTDEPVAEEKFDWSFNDADLPVDTWKIMMYSEILDYHNVEAGVGPMDGQEFNGQ
>ANA09018.1_316_418
IWHDASDEPDCPTTFNFDFEVIDDVGEMRRVILDEVMRFRQLVRTVPGSNSLAGQAQQSTPAQVPMPQAGGQWKAEDPRPQEYVAHGNGLEQDLQAGLDASRR
>ANA76492.1_300_373
PYHDPTDEPEAKEQFDWSFNDADLPVDTWKVMMYSEILDFHQVGDTESEHATVPLTSGEVPHGAVVAPMPVGAQ
>ANC28178.1_329_347
AGNLCQTIQTLSTKNVLTG
>AND77025.1_868_901
HGANGVVYDSEFPLLLMVLLSSSQSLGRALTKQN
>AND77031.1_313_355
PYHDPDDEPTAPPIPEQFFDFDKHKDNLSKEQLKHLIYEEIMR
>AND77037.1_867_893
ICVDLGHLAPLVRAAREQRAQEKARKQ
>ANF07025.1_311_323
ETALRKLVEQGFA
>ANF07287.1_202_221
KNVNRITKALRELCQVSAFL
>ANG60472.1_300_373
PYHDPTDEPEAKEQFDWSFNDADLPVDTWKVMMYSEILDFHQVGDTESEHATVPLTSGEVPHGAVVAPMPVGAQ
>ANH22525.1_475_603
GQQPTDGANENLLPTIKKNFNARRTLHAAIDTVRAINKLREAQNLMDGARSKEPDRGGATGPRTGARDEGGVSFAKDDSGYGTQHDTDVTMRDAAAATNIPASLQPGNQANRIIQTSKGLWSGLSSGHR
>ANH22665.1_319_344
DHDDVWRQGKGLADALSRAIENFPAG
>ANH22666.1_219_366
SNNVYTDSFKRNNGHDMISVGGMDKIGVALYGQDLIERHKANALVGDYTDTNAYMTPLDAEESWLDGVGSTTSRIYLTVGKNEVLYDQGVAFISLLRRRNATCQMRLDEAEREAHDFILVENIFKQPGDATARMKDWFKTVISQSKEA
>ANH22669.1_623_648
SKPSSQQVWLEEEEKWWQKTLLRPYQ
>ANH22670.1_248_271
HIYVGDFKETQQGKKVKAWLKAIL
>ANH22671.1_225_247
ADSFSFLVNSFLDEAAAEKTSRL
>ANH22673.1_308_396
LELIHSFADMDIPWQHNEILFQAAVNATEHGSRQQESADFNKADGDIVTVVRASPDIVIRRHLVVHGGHNLIVSSAAVVGAVMRCFGDV
>ANH22674.1_326_342
IGDWLRKELRVAIKPSL
>ANH22676.1_289_345
KGGVGITDAGGPAMFEPKQNPGYEKLTHDAAELIAQWSQNEWYQGSSNELANAETAL
>ANH22679.1_278_307
CKDEYAKDLVEWILQHSSENTVNDSPAPKL
>ANH22684.1_259_278
DPEKNRLVQDMASWISSRAV
>ANH22685.1_422_547
RASTRFLIDALWRNGVSVRDIWRYRVDYRLSFIDDRVAPADYGVSHAMDGPLWNFSVNQLPTPEEQIMMSAWIKILVAFVHNDGTFDLGTTEIDQVKVLTDQKEIIIDKDVRFQQLRDLGELLAKS
>ANH22687.1_224_240
DVSKFLEERLRLKGDAE
>ANH22688.1_316_336
EVRCMAPGVGACLSFPSVWGH
>ANH22694.1_330_355
INLFYRYSEPTGQGKMLQTWLEKVIS
>ANH22695.1_422_502
LFLTQLGEARRCMDNWAGFIGRAARDPASLRLRSTIIHAKTLEETPCDFSDLCDVSAEVVRRRVVDTIAKTKAWTPFEAKL
>ANH22696.1_280_302
VLPNHDGKDAIDDMVSWLEGLIA
>ANH22698.1_315_342
TNFDPNVEGSGARVGQEATDIFLKEKLS
>ANH22700.1_345_365
LWQAREFIDKTAREIRLVHYD
>ANH22701.1_348_403
ELNCLIDVGTGDQFYKSGQLLPENFAKAVKDAGIEGVKLRYHDVRFPLSSHIYSFP
>ANH22705.1_362_396
HMIMNRFLLINRPCESEEFYTRWMDSHLADKTKAG
>ANH22709.1_255_294
WPVASLLLSENRDRRLQGLEAIVRQIRNKSGHDAVQNKDL
>ANH22711.1_352_413
DKPPPMTPKESVHVEYGKATDSIARWLGRDCETDTESVSSMRVKRSRWRRPKHLTIRARSVR
>ANH22714.1_264_301
YSAEMLCDLVQFLGRHIDEQDPTPRSGNASDNSRPSIC
>ANH22715.1_379_426
EDYIGVHSGVGAFEQQNQVVFDWFQNLLDGNAELDGRHGNGSLVCPGL
>ANH22717.1_745_773
SDGFMYKFLTERLWDEVQRPATKPVHQWS
>ANH22718.1_348_375
LNYRQNGMAEQMSEAVRRAQNFLWEPEP
>ANH22721.1_347_485
MLRELPPQTVATEIPHYEHLDFLWARDVNVQVFQHVFDAVDSFTDAEHSIEEYERYNKMRSESLLTTRYSDYHRGSESEMSTIAADNEDDAHQHLAQENSAGVERSAAAVSAQQQRRAQTYNGAEDGGAVASGSKQSAS
>ANM27730.1_2039_2152
LLGTESTPPDWLIPHFEASIANLAAYTTCAMGPSEAPKTLIIWARDGLCKDPKDHQYVRSTAEPKSVKFLLDDRRNFGCYGWETLLGEENIITAFVQGNHFTVIREPDPTFGDE
>ANM86348.1_221_254
MLIELAVKFQESSGLDSETTDQPSEAEESEERDH
>ANM86349.1_2117_2133
AGDKVKELAVFIRKAMD
>ANM86365.1_2445_2490
DLFLKPGRKGWESGVLPGYEFLFKAAEVVVFWILSGSTITLTFYRP
>ANM86392.1_2594_2624
TMRKMGTKEGDQAWWSDVGIGYDFLFKELGL
>ANM86406.1_241_263
TKDVAALVQQIYIVAKEVGVSMM
>ANM86425.1_2052_2144
DAAKIDDAKCPNVWAMWCEDGVCKYPEDPKPDPYPYGHAQWLLENRTDFGPNLWDQFLDASKINTRQMEGNHFSMMKAPYVNKLTQFLREALT
>ANM86432.1_1956_2098
SLLEKAGIFDGLSTSGAPITERTRLHFLGCVRALENYTVTPLPPGKSPGKVTVIWAQEGVLEGREEQGKEYMAATSSGDLNKDMDKAKEWLTGKRTSFGPSGWDKLTGTDVHCHVVGGNHFSIMFPPKIAAVAKAVATGLPEK
>ANM86443.1_2029_2160
KFLADVGLIGGEGMEPPPWLLPHFEATIKALGDYDPIPIKDKLLAPRTLAIWARRGVCGNLGDPRPESWDDDPKSMQWLLENRTDFGPNGWDALLGRDKMKTESVDGNHFSLMKDTEHLRQLASFIRDFLST
>ANM86446.1_2469_2495
RYTSNEGARKAVNEGYEFLRRHVDDLP
>ANM86463.1_1976_2120
YLSKNGLMGADPKKATPAWLVDHFSSTIKAVEKYKPTPIDPSKVPKTYIIWASGGVVEDLDSVKSQLDLSIKVTKFMLQRKDGLGPQGWEKLLSDERIETANTPGTHFTLVQPPNCKILSGLIGDAVAGDSSKRTGSWKGSQSPA
>ANM86472.1_259_307
FARIQSPKTEYCAKDKGHLNILTGETSKELVAVMVEFLRVTLEGSPIDE
>ANM86521.1_196_239
LCVARGRGLFDHRAGHELPVSPQGITGDMARCAEEAIVRATFVQ
>ANM86554.1_133_152
AVQGSVRAIRRAIDQALMVQ
>ANM86607.1_527_540
REEMEDVSRRAKHS
>ANM86617.1_957_973
LEVFQRSLNRALADAGI
>ANM86622.1_274_391
TMLSKPFIQFGRARNGPNEDQNREWKRLSGWKLELQLEEAAHETFSDIPLLAEVTGLRKRLGRKGDEILGKVDGLRALEIMVAYVTAFAEYVLTGKNSSLLSDDGGGRFPEVKVLRRG
>ANM86727.1_193_204
VDFLQEKEARDD
>ANQ89652.1_2023_2084
LGDGDPSKIPEWLLPHFAASVQALSTYMPEAIDPKKVPQVMAIWCEDGIKLLGDFMREALTM
>ANQ89655.1_2023_2084
LGDGDPSKIPEWLLPHFAASVQALSTYMPEAIDPKKVPQVMAIWCEDGIKLLGDFMREALTM
>ANQ89656.1_2023_2084
LGDGDPSKIPEWLLPHFAASVQALSTYMPEAIDPKKVPQVMAIWCEDGIKLLGDFMREALTM
>ANQ89657.1_2023_2084
LGDGDPSKIPEWLLPHFAASVQALSTYMPEAIDPKKVPQVMAIWCEDGIKLLGDFMREALTM
>ANQ89669.1_2008_2138
LLGDGGLETLPKWLLPHFFSTVRELTSYSDHLGSLPSINTVNMPKTVAIWARDGIVHNEDDIKPEWDPKVRMPNSMDWLTHDRKDLGHNGWEKLVGEGNMKCLSTAGNHFTMMRDPITNDLAKLMKQALKM
>ANQ89686.1_2008_2138
LLGDGGLETLPKWLLPHFFSTVRELTSYSDHLGSLPSINTVNMPKTVAIWARDGIVHNEDDIKPEWDPKVRMPNSMDWLTHDRKDLGHNGWEKLVGEGNMKCLSTAGNHFTMMRDPITNDLAKLMKQALKM
>ANQ89688.1_2008_2138
LLGDGGLETLPKWLLPHFFSTVRELTSYSDHLGSLPSINTVNMPKTVAIWARDGIVHNEDDIKPEWDPKVRMPNSMDWLTHDRKDLGHNGWEKLVGEGNMKCLSTAGNHFTMMRDPITNDLAKLMKQALKM
>ANQ89689.1_2008_2138
LLGDGGLETLPKWLLPHFFSTVRELTSYSDHLGSLPSINTVNMPKTVAIWARDGIVHNEDDIKPEWDPKVRMPNSMDWLTHDRKDLGHNGWEKLVGEGNMKCLSTAGNHFTMMRDPITNDLAKLMKQALKM
>ANS54263.1_214_271
KQWSNVLGLELTRQVTSGQWTQHIYGDGTKLVGYFGQGVGHEPSVNEEQLLRFFGIIN
>ANT95289.1_225_241
NAASRQAYKAFVQLFAS
>ANV82734.1_358_380
STKNVITNVPAGTVNYLAFNGAT
>ANZ73137.1_353_407
ESPAITKNVFKNTKVKYPIRKIQKDDVNLLNQSQQYSNIGQKRAIQDDGSRKRRA
>ANZ73210.1_247_305
VDSNKLVDRWKEIVQRNGLSDWSQYSGIIDGATHDLGPQSNAGVDRVVNFIKNLSWDKN
>ANZ73221.1_638_749
ATRWALLRNQKPPLIPVFSKSSSSTKGDKSELHQDEEEGEAGSGAGDENPDPDAPDLFEHFNSITLHHEYQNGEDEAVMYDVDELGDISYAATESSGSHTSSKYGGMSFLKR
>ANZ73239.1_391_426
DCKQGNTKAEVKRWANNVRRILKGKDIGDKVKNTKP
>ANZ73240.1_441_494
LPRKYLKKVVGLEGYEHLDLIWGRRVGDVIKSVGKFLHYDELDGESGKSITINT
>ANZ73303.1_673_712
SLEMCTIEDGALIHSKSHTHTQVDQSVAHIASLEKKKQRR
>ANZ73379.1_329_354
KIIKDRLTETGFALRDPVASTVKSKL
>ANZ73470.1_1345_1373
KTSPDFKFESTELAKLVKVNDKQANLVFE
>ANZ73501.1_508_523
SQEMVNRWISGDFSLH
>ANZ73548.1_326_403
EMRASEAVSLPDYRHFESGPRPVSSLLNFSLRELSVRPDLVNNLIPEWKRKNWASETGWDLDNLVPYTQEQLQNPQIN
>ANZ73549.1_318_395
EMRASEAVSLPDYRHFESGPRPVSSLLNFSLRELSVRPDLVNNLIPEWKRKNWASETGWDLDNLVPYTQEQLQNPQIN
>ANZ73568.1_364_444
KLLELSDKGKINDNTGILKPGTPNRIASNGIRKSDYEDQNEDDSDGDDEEGEDNLEDIGEDEKYWDEERRYREYAVSSLVF
>ANZ73593.1_352_397
PYHDPTDEPVAAEKFDWSFNDADLPVDTWRVMMYSEILDFHQVEDQ
>ANZ73629.1_674_688
AIRGENEELDEIILD
>ANZ73635.1_1467_1486
AIRDEALGESPSEGSSDHGE
>ANZ73667.1_417_435
SQSKKSVKMDRFVRQCWEE
>ANZ73687.1_381_452
NLPVDEVKANPYLYLAASDLGGHLAYIQWDGGFWFSKAVSGYFKAFESKLSNEPAESDYKPQLSEYSYKTGI
>ANZ73690.1_389_443
EVVWEKLLLKDIETPYEPPITAGVGDTSLFDHYPEEQLDYGVAGEDPYAQHFKDF
>ANZ73704.1_338_388
AVRNKSQEPRCKSVFDFRWEKENTSLEDLKILLHEEVTQFKNERENYIQPK
>ANZ73763.1_320_334
KNKPHWDEINLEEGV
>ANZ73796.1_296_396
SNIKEDRGADLLPNLREGFNARSKFKQVIEIVKMQNRLKNLKALNLEDSEEDDLDYHAGTISRSDTTQSQAKTSAFHQLVATALENKERVQSFHRQEQQGK
>ANZ73824.1_474_548
VGVLEDVPEDTPNLLVYNGGGQNLSSFWGKETEDNIASSDSTGEFHSFVNKLESAVENLAQEFAHSVKELASELI
>ANZ74177.1_576_639
RYADDDKNMADMKIFVTQRLQDIESTKVAAVDTEKQTNSAPATSASSVFEYKKVPALHRGGLPK
>ANZ74198.1_528_574
PKTVSKQFICDLVDHALKYGAKNQNITPDVMSSLCEEVWSKVCQSNN
>ANZ74261.1_651_718
DIDWQRLLSKSYIPPFKPPVQDSFDTSNFDAEFTNERPMDSVVDDYLSESVQKQFGGWTYIGSSSYYP
>ANZ74310.1_353_442
NIPTMLPYLPHENVLDIVPVQDYEHMDLLWGKNVDKLVIPTILKTLDEQLPFAEQAETVEKRFAKLLAPYMKQPALEIEGTQKYATIQIS
>ANZ74311.1_219_230
EVRSLLLEQLNF
>ANZ74492.1_203_323
EPDSEDLKEIRPYLTWTHKMNKLAFDSLLSEKEEYEPSLFPLNDPNVDWFKFPKTYLETVTIDILNQDGHQLHKNLTQNNVQVEFHEWEGLCHGFEPLLWTEENDLLQNILEKRYQAILDV
>ANZ74500.1_1338_1476
KNQGASVIFAIDVGSVDDRSPMDYGDSLSGFWVVLNRWNPFSKHPNVPSIAEIQLRLAYVASVNALEQAKSQDAVVYLRPPIEMYGTLDFGKFEEISNVGNAYGSSQLKELEADNELPEVLKSRKKQPHKINIDRRNSI
>ANZ74565.1_1097_1195
DKDGLAAGEVYVRFVFRPKFVVLLRPETSTFSFEAGERVLEAGVGAGGKVIGAGVGAGGKVLGAGVGTGGKVLGAGFGTGSKVVGRGASLLKGLRGTDK
>ANZ74669.1_527_542
EIKVCDAGEHGGEVLG
>ANZ74713.1_573_656
GVNWDTIRQVDAPFVPRLKSITDIRYFPADDLENVPDSPAMANAAKNRDRLAKQGKTEGNSKEDLPFIGYTYSRFDYLTRKNAL
>ANZ74855.1_366_446
SEALPFQECRCNPFTLMLTTSLGGHLAWFQSPTKRWYVRPLALFFQKFYDTVDTKSQPEIDPKALPNRHQAADGRLRGPFQ
>ANZ74860.1_605_645
SDPRTEPLTFLKELGSEWHEYESKKRRRKEKEEKRKATVSK
>ANZ74927.1_734_753
SAAPVRDLACLLEWKSEPVE
>ANZ75059.1_613_691
YRINESFKRYWQVDLWNEFFFDLLNSTKVGTGVLPNNDILSKNKIKMCHWLTHHSQGLKKSISDLELIYRERSKKVFRR
>ANZ75092.1_306_324
RLVTEWINLLDDGSLEDLL
>ANZ75098.1_437_478
SIDYCHYEIADDSQSSNNYRLVKTDDHQHHLVTDDDEKSDDK
>ANZ75116.1_292_314
TLNPNHRKEVLSLLQKQLDQLDF
>ANZ75134.1_331_421
QLRYEFLKLNHLSKEGPLSKSCGVDVSESMMCQIPVDHTMSLSDEDIQISQRTSSSSTLEIETEEPDPFLLKSEVSSICRWNLKYPYALYN
>ANZ75174.1_276_425
ELCAGFPPQFRRYMEYVRSLKFEDTPDYAYLIGLMNEVVRIETEGIEPVTPAPASSSSQAPSIDLRYDWMRLNDGKGWNWATNKKTNLNGYSQPKKNRPTPVSNLPQRKRTDKKLTDSKFPNYGSNYGSNNYARQQAETPERSHSYCCCW
>ANZ75207.1_851_869
VIYERLFKWLERAFNDKFL
>ANZ75269.1_350_395
GKKLMNSFQSPAVTYLELKAYAHLDVLWSDDVIEDIAEPMLEFLQQ
>ANZ75410.1_513_584
IDGLKAGDWTDFTYGPGDGVVHQKWLMPERRGFDIVGKFASSAGHVSLMTDFDAIAKGLIAILNAEGERLAK
>ANZ75436.1_200_270
SLLAEDEAVDLYVLERALISTHPIYFKSYNEWLLQGYERTFKEASSSKKFKEISRRLQDVRLRGRKRSMLG
>ANZ75441.1_313_340
LLMFKKGLKFNAVALYLEIADQLAREGL
>ANZ75496.1_723_748
RNIELCDAGKGLVDCHGIEIYQPQTV
>ANZ75635.1_438_504
GTAEDVASSAPESDKYDFQEMYARAHSVRVPVREDTNITSLRDQAQSSLAISGNMDIDNDIDQECAS
>ANZ75714.1_448_496
LLTEGAKELGLEGSNIRHVELGSDVSIFGHDTFLLSLDHIGKPVSEFLS
>ANZ75737.1_597_734
GQPFNSNWTPPGFSVHNSGGSETDLHSSEKTEDTHTEPSTYATTPVSQAYRSSFTKQERPPQQHQYSYGYASSQAIPPKEVPKSKLQQYTSNYSVSSGSSSSKSSSMAGSITGEDIETDTGQTMFKQGYSIQTASDKK
>ANZ75747.1_328_373
SYHDPLDEPFSDPIPPDFFSFDTEKSQMDGNELKKLLYQEIMTFDQ
>ANZ75806.1_290_319
EFPPPTKPMNLPMRTQKKRESEEDYESNKR
>ANZ75831.1_370_379
SSCVVQKLVH
>ANZ76020.1_377_387
DIVVSQMKKYN
>ANZ76039.1_376_416
SILDFVDRNDFTRPKSVLHHDEGTSQRELIQKLNAKWGVKK
>ANZ76072.1_273_286
VKRFIWENEKYCSA
>ANZ76302.1_318_426
VWHDPNDEPVCSSKFDFSFEVVDDIETMKQMIVDEVLSLREFVRRPIQEQQLPFTEPDKHFDVSFDQPQIEPPAENYRDDHLPRPHELESQILDLEHELQYGLDRYGTQ
>ANZ76330.1_265_313
IEALEQPLIDGTVGNDLIGSMKFAVSTAPHARAPKVAEKIKYLFPNHYL
>ANZ76397.1_551_585
EIKYCTQDERGNVISAENHQHTIVLGDVDTAVPST
>ANZ76400.1_685_749
DCNVPDYVDREVGTTGEDIPGWYKKAKRSSHHHSHHHHHHSHHQNQTQSQIKTSNSARQQDVNNG
>ANZ76435.1_1624_1673
GVCDFWGLFEPYPKEMNICEAVALSRNLCTLRFLNGSAPVVYGLPLYLTH
>ANZ76544.1_692_741
TFECQLVELRRKSGAVVYEGDFGPYPDEQELKLEQQLSSQAREYPMIKHL
>ANZ76559.1_446_477
TKDVLDDSDLNYGTPNLLIYNSRDNITEFWGY
>ANZ76592.1_547_683
DIDWALLKVKRIPPPFKPHLTSETDTSNFDPEFTNASTSIINKQVFMGSTPLSPAIQANFKGFTYVDESAMFDNFSYANKYKLQNSYRGTNPVILGNPNNPDEDVIEEGEEEDDDNDMDIDGDHHMDDDFVNGQFDL
>ANZ76685.1_864_900
NADPISSLIPLVNAARLQKLSDDVSDNGDIKGDALGD
>ANZ76736.1_321_344
DLAFEYKSSNIGSEILKIIKALNN
>ANZ76773.1_518_535
NALDMVVRWTHGDFSFGY
>ANZ76779.1_278_297
TTDRMVEVVGQWLSDFLRVY
>ANZ76806.1_459_546
TIYLQLEAKEQNKQNVESSAYGIHLPDSFNYPKFLAVIVNVLLLKFQQNTFRMVTCFIIGLSFHVTTKNMIMLSVLNALLSVFSIIYS
>ANZ76908.1_217_299
TELIGKYQGPSDSSILIHVGKSDSFYFKDHQLLPENFLNASENSVFKGKVDLNLVDGYDHSYYFISSFTDVHAAHHAKYLGLN
>ANZ76930.1_391_445
EVVWENLLNGNIETPYEPNIPSGVGDSSQFDHYPEDEYDYGVQGKDEFGYLFPDF
>ANZ77005.1_299_314
RYKVYDDVLKFLNDQI
>ANZ77095.1_1022_1161
PISKKLDFLLKVSDRFEIERRDPPSELLLKLEDVAHEVVGARGWYQMFPANFTDNLGKYRKYNTFKLMDLLRAIRNKYHHYNDLPDDLYKEMGPIPNGFYQYFSSKFPNLLMVIYFVVQRNLKEEHIFYPFYNRSFEKLE
>ANZ77160.1_497_604
EVDWSNLRSRKPPFVPDLDNEEDAGYFDDFNNEQHLAKYKDVMLKREEDERKAQGSCRGDYKNFIGFTFKHKNDPNSNPSNILSPILDNQNIRADSNVRYQTHFGTLY
>ANZ77179.1_819_839
SNVIVYDKLFHWIRRAFKAGK
>ANZ77326.1_788_862
ASSSTYDGNDDDENNNSNNNDSNDNSELISSWCARLAYVKNGYRYLRLVDAQGEESLCATLFVKFDITEERIITD
>ANZ77601.1_356_391
LDAESLSRLNEDSNIYKMLHMILVERCQLHQLQSYF
>ANZ77620.1_970_1035
GINWEDIMQCKVPPPLIPTIKDRHDVSNFDVEFTTEAPKLTPVNSVLSLSMQEQFRGFTYVNDDHK
>ANZ77622.1_299_323
DTVIQEEYWEKIADFIRDKVAPYGR
>ANZ77681.1_404_483
NIDWDALLKRDLTKISPPIVPIITDLELAENFSKDFTDLKLSDDVSTDLNLIPTTRAKDAFQGFSYVASNSYMSRYLGNC
>ANZ77815.1_325_371
QLRAPGFTVYPTNASQALEISNTLFNFTDYEKSISAQFLPSILPNTN
>ANZ77912.1_279_303
VEVHNIQVCSDENVVLSHDHRAQPS
>ANZ78050.1_306_351
LYHDPNDEPVAAPLEDDFFDFDRRKEELTMLDLKELLYEEIIKPLQ
>ANZ78087.1_430_475
NKLILEFEIEHVPELLMQTSDDSWSDSELGNTKESIFGEVEDPTSW
>ANZ78101.1_207_223
SDEELRHIFQFLSKAYT
>ANZ78120.1_200_286
IKDLINKEVAWVLNALDLDPEEIKANKNNKGKAQSSTGEKSKRQLKREQKAKQKESGTSTPSQETAEEKTARELDELNDEFDKIGKI
>ANZ79239.1_301_355
PYHDPTDEPIAEEKFDWSFNDADLPVDTWKIMMYSEILDYHNVDAAAQEQENNGS
>ANZ90789.1_563_619
QLSMPETISEEDEDTEISGNMESSTTNNMINGDKEVANWVISALERKKKEHNRKASS
>AOA60362.1_1358_1385
DEIKVSLTSGGELVVKVDYSDQYPKEDS
>AOA61369.1_353_442
NIPTMLPYLPHENVLDIVPVQDYEHMDLLWGKNVDKLVIPTILKTLAEQVPLAEQVETVEKRFSKLLAPYMKQPVFEIEGPQRYATIQIS
>AOA61830.1_209_253
GSHNSVYQDTKVRALLLEQLNFKLTKPTTLPPEQSSYAATRREGL
>AOA62719.1_656_696
SDPRTEPLTFLKELGSEWHEYESKKRRRKEKEEKRKATVSK
>AOA63030.1_226_312
IKDLINKEVSWVLNALDLDPEEIKANKNNKGKAQSVTGEKSKRQLKREQKAKQKESGTSTPSKETEEDKTARELGELNDEFDKIGKI
>AOO87089.1_2275_2305
FDMYGDPTGKKWEAVLEGYDFVFKRIGKGGK
>AOO87096.1_2542_2572
HDLHLKPGSEEWNDQVEPGYRFLFEILEVSV
>AOO87097.1_2145_2162
KGEHGATLGKLIQQGLQL
>AOP03941.1_621_657
IDDGNKTIVKCHRFLEKADHQGTLVPLIKAARDNSRK
>AOP03942.1_622_658
IDDGNKTIVKCHRFLEKADHQGTLVPLIKAARDNSRK
>AOP03944.1_621_657
IDDGNKTIVKCHRFLEKADHQGTLVPLIKAARDNSRK
>AOP03945.1_621_657
IDDGNKTIVKCHRFLEKADHQGTLVPLIKAARDNSRK
>AOP03962.1_325_351
KYEDVDVDMKAWAKQAYASRKDLLRQS
>AOP04020.1_307_351
PYHDPDDEPSADPIPESFFDFDKHKDQLSKEQLKQLIYDEIMRPI
>AOR51847.1_289_330
PLLSDFVAANASLETPAELTHLVISPFDHLFETEPDEADDDY
>AOT86938.1_312_354
PYHDPEDEPTAEPLDPSFFDFDYCKEQLSRSELKNLIYNEIMR
>AOT86939.1_530_578
AYHDPDDEPGAPRLDPNFFYFDMQKDSITKEDLRKELWYQVQEFQPLLR
>AOW00279.1_1395_1410
RVKNDHLEQLTPMGEE
>AOW00399.1_512_533
NGKITGRLNGTPNKLAYNGSGR
>AOW00435.1_522_544
NNGKITGNLNGTPNKLAYNGSGL
>AOW00479.1_369_403
DLDYANLEYLLTRNTGLVTGLKGNTPNILAWNLHT
>AOW00480.1_613_654
TVDYCTYQACKTHPHTVVADDEAHIAMLEKKNKKKKASEKMW
>AOW00658.1_1087_1220
NHKEQLDFLLEVSDRFEIEPRDPPSELLMQLERDAPSVVGSNWQEQLDPLLLENLGKYRKYHGDRVMDLLRAFRNKYHHFNDMPPELQKLMSPLPKGYMEYFTSRFPNLLMSIYYVVKDNLRHEHAFERFFEDH
>AOW00829.1_286_299
ISDILNWLEENIKE
>AOW00916.1_438_461
SLIDFWKRNDKVNKTVPLFGAFRA
>AOW01091.1_443_454
GHLFDLLEVDFE
>AOW01140.1_868_887
AMVYDRLYTWIQRAFNDEFS
>AOW01422.1_319_440
IKNCDMFVLGQDTEERPATSAIPTYTKAPIPPTSPVSLLPAPSLKSNLSPLSHTSSVSPLSHTSSIFSTPYTPDVSPTAVSDRGVKRRRSEENEPFHFSLNHTSDVDRFDFGMSDPRARLFA
>AOW02100.1_575_595
NQGTMRGRLKNSPNRLIYNGL
>AOW02108.1_880_968
IETTFRDGRHQFARGWKRYWQQDIWLPLVDFLLNPNKVCSIPTGEFNWPRDCEKTKKQLEAHRRAIEAYLDANPKVVSDPLRSIREVLK
>AOW02166.1_364_376
REIKVCEAGETGH
>AOW02442.1_272_294
NVVLAICEEMDHKEEQQYLRLLE
>AOW02470.1_495_508
VVNYLRDADEDGRI
>AOW02929.1_804_823
DGRIQGDLKNSPNKIAYNGV
>AOW03277.1_959_977
KGCGLQSLSPLLAYKHKKI
>AOW03566.1_301_316
EFPRPTKLAELPGRTE
>AOW04063.1_448_558
DIDWDQLIQKKIPPPFKPHVASETDTSNFDPEFTEASTSLFKSMKVGTPLSPRIQDNFVGFTFVGESSMDEHFKHRPTSRPVETVDEDMMESDNEDEDMGDEEMFSGRFEM
>AOW04222.1_478_489
VVNFLRRNTSSH
>AOW04672.1_321_470
GFTRLGLEKKLYSQHMDKGVMKEGIGGTNWQGPVFVPDADELNYDESLDVEELLMLDRSLVNDRAQGFKRKKWTSSNRGQVILDEEYVPFERKASLNTSISACDLVTRNWGNRNLSGKSKVAGKRRSGPESGVVAIGKAGKGSRVQPIKQ
>AOW05082.1_314_332
KEGAVDAVVEKIESFVKSI
>AOW05563.1_754_833
STSVRNIGMCFPVDNMEDYAPDQYVKGSLAELYGYDLAIKRVTSADQTLKKEEKFVRNHNHEPLSAPPSTFGIGTFRDPY
>AOW05704.1_322_338
NYMVTRLAEWIVRITSG
>AOW05846.1_286_332
QYHDADDEPTAEPIPDEFFDFDRNKDELSVEQLKTLIYNEIMYWKRP
>AOW06444.1_1521_1549
TADDVSTLAPLVKAARMAKIQEKNEKAQR
>AOW06874.1_1436_1463
TLSQDFNFLDTSLAKVIRFNDKRPIQES
>AOW07015.1_470_489
ALEMINRWISGDYWLVGEKH
>AOW07098.1_280_295
VDEVASKLSDFFKKHL
>AOW07499.1_341_357
TSRAKQVDMKAWAMSVQ
>AOW07601.1_1097_1108
QRAYEEDDYVDV
>AOW07647.1_400_440
QGVPADEVFPELLRVATYDQIPRMAVQMRPFTKNIIASNRF
>APA05398.1_613_710
VHWNGPERPSETKAEYENWNYKNTVELADIKAGKVIHTYRFNEELDSKVTSYCEALIPCIQQLHEVVFPDGKRWLTEDRRLYSRMKSVLENAIEALEV
>APA05557.1_280_411
GENATDHNLLPEIKAYMAKARLRRGIEMVKLANRIEMLKMQEDDSEESDVPGNSHAAASDAIPGSPERKNTGSSSASGSTSPGERRSLSKVAKGAIFREVVLAKVREVKAEEAAAQIERQATEAAKKKNHTH
>APA05697.1_113_190
PPKEASGSFEEGIEGGELSRRGWISQERGLSRRTIHFVGEQMYWECGSVVWDKTSDKGSRCVSLAYAIFGREIDSFGC
>APA05718.1_328_349
LIPFGKFTTFFRSSLSAPVASQ
>APA06061.1_337_394
DTKEWVDIWAEKFGEDRVKGVWRVGMEHGFDNAIDLKDAEGKWLKEELEVVRREWLGA
>APA06073.1_421_448
LLENIRTFWGDSSLSNVDQFKEQLELEL
>APA06295.1_585_662
GVEFDTLRRIRAPFEPKLTSNVDTTYFPTDEIDQTDNATHLKQAQAAAAHSGAPREEVPEMSLPFIGYTFKRFESNYR
>APA06338.1_859_903
SATVMGGVLMEIAREWEDWIEITGSTRGDGTKRTLRERASVGAFR
>APA06354.1_575_715
DIDWDALTKKLITPPFKPKLKSETDTSNFDPEFTNALNGASSLNARAAALAAGMATSTPLSPGMQANFKGFTFVDESSIEENMRDRVKDEYDDRMDQDDRTEHDWEDPFDIPDKQRSDRMSGVVRNHTNEDERMFNGDDFH
>APA06389.1_407_508
PKDLVTIKKHRFFRRIDWQKLAKREVEAPIKPFITDPELAENFADDFTELSLSPVITSHNGVPWSASFANEDNPFGGFSYVASQSLLDSNGFLEMHQNKVVT
>APA06844.1_507_568
ASLEFFRRTLLNLDIADGKSRLTSNYSSPGIASATHTEPFVALPSSTLGYSTAAAGLPNWQR
>APA07065.1_1453_1516
GTMQEKQIRCGAGQITVKSNFIMSSTENGSESPRTRSGFGRSLLSKKETGRTSRDITPVGTHTS
>APA07097.1_361_406
SYTPGWVDENNRESQKGDLQGVERIKEWLAKYDNKSTHCIGFGKNE
>APA07222.1_290_313
SSVVEIGYFEAVADFVQNLDTKHG
>APA07228.1_331_411
AAAANGTMDSGIDMELLEKMKARNTIDMGDGAFISTWKTGNDKIIRQEVVGHGAHSTVLTYAPLSLAVFKAFGFDNGGVLP
>APA07335.1_341_350
KMSAFFEEFN
>APA07374.1_1381_1522
HMKSLGADIIFAIDVGSLDDDIPQNFGDSLSGFWAFANRWNPFSSYPNPPTLAEIQARLAYVSSVDALERAKTTPGCLYMRPPIDEYGTLDFGKFDEIYQVGYKFGHEYLAKMREQGILPLVDETEEKKALRRTMAPRRASI
>APA07460.1_382_435
TGDKVSANVFEGVKTEYPHRRVSQDDNDIRTGSLPGTKRSGLPDDSRPAKRLKE
>APA07599.1_351_377
ELTGNTRKFNAIAFYLDIADMLAKEGL
>APA07610.1_1284_1404
GHKLAAPPRVNARLDSPIKRHNTTAAPSTNRPLPEPPATSHKSGTSVRPPAAGTSPSKALPPRRQSNATTLTGPPGPKRTSTGTVTITGSSSLPRVTRSVSSKQDLASAGASAAMSSRRAL
>APA07941.1_340_423
TNECLPREEIKKNPYTVLCTTSLGGHLSWFEIGGNRWHARPCVNFLNKMAFEVQLDTIVPPDADDTADLSPPRPKFQPMVRKWT
>APA07976.1_244_271
LSHVSKEIAGLVKWCAKTVAEEREAKGL
>APA08232.1_609_706
IAAKSRCTIEKIRAYFREGKVPDPPKLKGKGTDFLDGDWEICPTNEWPWHEYQPSAQISNEIDAAEIGRIDAWGSIRDAFAQIDIWGARGSKKFEIVL
>APA08243.1_302_340
FENGEAFQQKDKVKREKQMVIGRKMYDDAAEWLFREVYH
>APA08267.1_273_305
GEIVGFVGKVMREMAQPKDQTQARGSTSGIYCH
>APA08334.1_573_655
SLAAPSICTAKIIRAYFQEGLLPENGMVCEGEGRLFGGEGMRVAGDEIGRGEGERGEWEEDEELKEAGRNLMLSVDFSWSKFF
>APA08469.1_329_375
RIEQGWEEWRESDDAVGYVDWRDRSRGKEVNLQGEVEEKGKPGWGIV
>APA08531.1_257_308
DALSKQEHSEMVLAKHWEGNTTGMIKFMTKAEGRGEEGKKNVEFLFPGVFDA
>APA08684.1_279_352
SDPKDGNWRELSDVITNLCDNAHQELANRKNGNGNGYEINSRDEGASFSGHFSTNGGKQFNGGNFNTGGGPMNF
>APA08704.1_827_855
QCTELVQLAPLVRSARNARAQEKAQKALS
>APA08994.1_622_686
NVGKKSIGFLNPSLYANPSMLNDIVNGTNPGCNTVGFSAVPGWDPVTGLGTPNYPKMLEYYLGLP
>APA09080.1_445_464
RSRTGEMMGELFGLRDDVVD
>APA09411.1_578_642
NAGKAAIGFVNPVLYAHPSVLNDITSGGNQGCGTAGFTAVKGWDPVTGLGTPNYPNLLKLYLSLP
>APA09860.1_239_271
DLGLEVRREVVQSALHNEVLVRGGGSTIIAEAI
>APA09993.1_544_686
IYAILTENCGLRDNPGGNNSERGEIHCGTRITEDQWNFGFDQLRLASQRAAAEACASVAGDTMANLPLGNGGVIYGVERVATVVNNGIPLSSMGAREGDRVSINTKTSSGKSSEGKGKAAGQEKARPKAKAWQAPVYAELSFG
>APA10032.1_2059_2082
GEHAASLAKIIRSATSKPELFANS
>APA10168.1_319_364
IEVSLMRPGIGTLEIIPSIWGHWAGGPGDSKEDVKWLNERLVAVGL
>APA10222.1_2050_2125
EGWGLLGGEGEKAEAREKKEGKDRGRGKKARAERDEEHGQKLSLIEAVAKAKGACKLKYLNAAAVCVYGIPVYIRD
>APA10251.1_266_297
YFFISTFGRDHIEHAAKYLFAYGNDNVNRHKL
>APA10269.1_280_340
AARASPMPTPAYSTSSFSIKETNKPIMMIDKEGIDHGFCINHSETMAAKVKDWIKEIVKGT
>APA10708.1_276_304
REIFAQDVGDWILARCDGEEGSKVGQSKL
>APA10750.1_290_303
IEFVERQKGLELEI
>APA10825.1_376_391
IMERFLRGVTWEGVAY
>APA10834.1_609_673
AIGKSTVGFINPVLYANPHVLNDITNGSNPNCGTAGFSAVSGWDPVTGLGTPNYPKLLQLFLSLP
>APA11376.1_326_350
NDDQAGPRKFLCERLMGYVRRIEQK
>APA11538.1_532_610
NAGRKPLGFLNPWLYSIGKQGLNDIVNGGSTGCTGKDIYSGLPAPFVPYASWNATKGWDPVTGLGTPDFAKLLKLVEGY
>APA11542.1_327_351
FRDTVRFVNDTLKAKEGELVNLSKI
>APA11566.1_1062_1098
AEGLQWVSNRRRAGATVFEGNWGPADEVLDDAEMMDV
>APA11636.1_358_421
CGGNCSQTGANSAPNIPAQAAVVFPKARAFVPYIQPRCGHAVNVHFNSSGAYRVMNEFLRDQGL
>APA11658.1_576_674
EVDWNTLRSQRAPFVPELDSETDAGYFDDFSSEADMAKYKEVHDKQTALENMADREDAMSKSLFVGFTFRHRKPNTDDDGTKSSPRKPIATDGTFGTML
>APA11670.1_215_229
TRLDDIVKKAKDETV
>APA11679.1_202_262
LNLKNAFEERVGLMYRKLRDWAGEMTLAHVFDEDMMKKVEEGGVEVELGLGLAGDINKNVI
>APA11919.1_249_318
NGSMGVVSLWRFIKRVTGVGEESKEGESGEGKNDGENNEGDNKNKGNKNEHNENGENKDEDKKSEENKEK
>APA11920.1_249_263
PQGVDDIVAFIRTLL
>APA12072.1_437_574
PQFKRLAAILGDLTFTLTRRIFLQTSLKVAPNVPSWSYLSSYNYGTPILGTFHGSDILQVFNGIKANYAAAASKAYYLSFVNTLDPNNGTSSSYPNWPRYSNGAKLVNFFADFSTLISDDFRGKSYDFVLQNLAKFYI
>APA12159.1_159_181
NSGKPKYPSIFSANSTTSFRNFL
>APA12724.1_561_706
LQFVGIFPEGWKYIFQCGKWMQKIFEESEQRELAKANDKEKYRRRTRAESSGDEDTGLEMRMSISGKGKGPGDMNGNGEVRRKKEKLLREEIGRGSGERGRTRLRGGIKRQKSMVSLASEDDLLGRRMLGLVGALTGRGDDGGADD
>APA12741.1_434_444
RVGGGISDFVV
>APA12989.1_569_632
SASCPSKCTAKHRLAYFQTGILPSNGTVCEPDFIPFGIPVEGMDAQTEGDDELDWALEELLKLL
>APA13128.1_1099_1163
SINWDDVYHKRIAPPFQPTITNATDTSNFDSEFTSVTPVLTPVQSVLSQAMQEEFRGFSYSADFV
>APA13178.1_267_318
KSVQGVADGVVVKNLKGILKGTHNKIWETGNLAVAIEELLCAPKSPNRDCSL
>APA13662.1_1092_1180
TEEPMPRQAVELKELKGDWHEFESKALRKENERKDKEARRAAQKEKEKKRSAEGEASSEREPKRVMMGPPNIPPPASIPQNQEVAAPSN
>APA13771.1_922_978
AHYGLSNCPCHQLPFSRALPQVDDTASWEHAIDSGITSNSRIVPKVINKQYAYVDQK
>APA13790.1_551_637
SIDWRKLLQRKYEPTFKPNVTDALDTTNFDVEFTSQAPADSLVEGGQLSSTMQEQFTGWSYNRPVAGLGDGGGSIKDPSFVGSVQDR
>APA14036.1_460_481
EETRHEFKDEDYDEDELSMIQA
>APA14164.1_1839_1860
CELDTHYNFLDTELYAKIRGTY
>APA14180.1_326_339
VAGEIKIILDKLEL
>APA14229.1_131_261
LSSNLTDLASASGHAEQRDMHTEQLEMISEHRGMHVEQRKSFNEQRVLKKKVDYLTKLLEDLRETIINDQAINASARIELRQDLSDIQVGHIMSLISRSDLLDPIKSLQTALFMRNRRRERDKNKGIFVLE
>APA14311.1_284_306
VYLGSNMLLVLGRLSSCGRTFCN
>APA14583.1_327_468
LMIQRLPGFYSSPSSPRTFRTKITNNLSNDSGYSTSSQYVASPFRSSSSSHDSAIFIEDDCSSTHNGTANSTQSFRNNRLPNLIGHNMEDCMGHFQGHVYSNGNRRESVLLPSQHFIPYSTGAPPSPPTTPPPNVAQFPRMS
>APA14779.1_478_610
IKPMAEERIRSTYRELQDWVKPDLSNDNFNDGYLEWVQGGGVPSDYEEDVKDDEEDNDDDDDAGGGSGDSEKHAEIPDPPAAPISEKQSSKNQREELSKRRREEEERGKENLPPARPSKRRLTRYRKLRAYRV
>APA14899.1_370_432
APWVGQELKRWWKEQEEYLEWTKKSLIEKQTLSEEWKKRIGGPPKRAGKSGEGSKLGVQSGSI
>APA15018.1_205_223
DVRRLVDMILELSMRDHLS
>APA15093.1_372_399
KHCVKGERASMRDSKSTGSKSSLDSSDE
>APA15127.1_309_336
TWFPEAGFTRRFNADCRKGLGWLLGVGE
>APA15266.1_123_198
SDPKDGNWRELSDVITNLCDNAQQELANRKSGNGNRNGYENNSRDEGASFSGHFSTNGGKQFIGGNFNSGGGSITF
>APA15329.1_120_162
PDTGVDDQRAWEEAFRKSRWFTRGWTLQELIAPRLVDFFCWVS
>APA15412.1_320_398
ELREPDKTFPDSRHPGNSAKNLPTLFDFSIHELSIAPEHNQRLVPQYIRPSLVARDSKLDIDSPNFKPLTRDAMMARLD
>APA15417.1_73_84
HFKILKHCETAM
>APA15642.1_195_228
MAITQFLGRMELLTDKHTFSTIAVRQLDMIGDSQ
>APA15651.1_161_198
IKSIISLDSTKWQYITGTLPPISIESHQNPIPSIMPYC
>APA15679.1_64_76
EAVDSTSHTCSKI
>APA15689.1_261_384
LFGDVIQTGLKTPFMIMANELHYRTEERDASWYDFWANSVKLGGWKRDVRVNGTTHGSYTDLAVWAGVLGLGGFEDLLGTIQGQRMLEIESEFVGNFFGKWLKGKTGKVLDGPSKAWPEVVFDF
>APA15708.1_537_560
AQVFDKMGTRKRIIDVVRRYCEDG
>APA15741.1_229_366
DRIMEKKMTTPTEVLCRGFPNEFAIYLNYTRSLRFDDKPDYSYLRKIFRDLFVREGFQYDYVFDWTVYKYQKNAQQQIKPQEGEKASAEVQTSAQATAGNNAGRQRKTVTPIQQQGQAPEGTGHYLRSAGPPPPGNGL
>APA15794.1_754_867
RYGYEGTGRQKPNKPMKPKINILRGWYTGMYTEIANTKQGHMDKNRFENIIVEFAPKFENLKPLARELRHVLFPIRDGAIFTGTFHDNDIMYDGMIDAFNRAIDRLGKEEQAIA
>APA15877.1_164_273
WELPTWENGRRPPPAVFIRALEVVPTEKVVEVDWFRGEYALGWRRYPYEFIVEELRVDGDHFSIFTPLYLPGLSAKLREACELLDSKQESSMLLDSKHSSTILVTALKSC
>APA15896.1_263_304
KGFEQIDQNAVNQVMKAVARKISERQDMYEIIEHDIALATVE
>APA16012.1_278_360
FSDPKDGNWRELSDVITNLCDNAHQELANRKSGNGNGNGYGYGNGYENHSRDEGASFSGHFSTNGGKQFIGGNFNSGGGSMTF
>APA16105.1_220_277
RAVDLYVLERAFGSTHPRAEGLFKEVLNAYGTSYKGAQVVLKKLEDVRMRGRKRSMLG
>APA16179.1_120_251
GQATILQFEKQQMEHAKTETSFTAIQDSILSIQKYQREHLSHKKQFEAIEKEDNKRQRLALLDWLAATDPILDHETAVAMRADYSSSGNWILKECKTKGWLDPQQSTTPLLWINGIPGAGGATNLLYLRFVD
>APA16230.1_693_803
VRYGYEGTGRPKLNKLMRPKTNLLRGWYTGTYTEIARNKVGDMGKNRFENIIAEFAPKFENLKPLAREPRSILFPIRDGDIFTGTFHDSDIMYDRMIKVFDNAIRSIQNKE
>APC64975.1_382_406
YPHSLAPSYKWFEDVLSSPREVLKN
>APH07628.1_2112_2232
AVTKLEMTGSRHDVARFVKSQFSMNSRMLGQYKPSSTDGPFPRLVLLRCTESFNPPGVDDVPAWLADRGDLEKLVVAWEGLVGAPVKTLDVPGNHFQPFHSENVGVLSKRISEACVYLESL
>APH07629.1_1980_2071
LSRYNPDRTPNALPQLVLLRSREGYDPKGVTETPRWLKERSDAMDIVSEWQRFTGSEIKVIDIPGNHFSAFDPINIKEISQYLLEACDYLDL
>API68922.1_255_294
EYTQEVYGDGTQLQGFFGDGVGHIAPVNEPVMLRFFGLMN
>API82660.1_347_408
IGTVVGPCVAWLQQEMNRFRQMEREWEEERKGKSHLVLEENWYKVLKPMPSGRGKGGRKEKL
>API82664.1_2269_2305
FDLYPSSHAGQNAKEAVADGYEFLKRHIHSKGYSDKD
>API82671.1_2269_2305
FDLYPSSHAGQNAKEAVADGYEFLKRHIHSKGYSDKD
>APW29213.1_287_322
SPHYALSSGEGEEWGHDVIRWMRAKLASGNGVPATE
>APX43976.1_2484_2510
CDLSSDPRSDGWKAVLKGYDFIILHSR
>APX43980.1_1911_2030
RVGASSESTAMGEEFLYNASLLGAYEAIPLPDSRLSKLRTVMLRSQDVMDTESLCGVSYEWLSNQDARSAAIVAWEGLVGGHVEVLSIPGNHFEPFSRTNIQATGAQLWRACQYIEQGDN
>APX43991.1_2620_2714
GDLDLALAKVGGYFRTLRDWDLSLYPLPDALSTLFVRALDPSEKMPKDAEIWRPRWQRANHIVDVPGSHLALLDKRYAPAIAVEIERWAKEDLGV
>APX44013.1_2612_2747
STNDPEWLMALPANVFTARLGDLSLVSSAGMGGGSSMENMDLELAKMGGYSRTLRDWNMELYPLPSALPTLLIRANKKTNKMPKHEDQWRPKWSRADLTVDVSGSHLDLLEKPCARSIAVEIERWIDKDLRLNGVQ
>APX44019.1_2516_2546
FDLFPSEDTDGAGWRDMMSSYDFLCRHVFHS
>APY21858.1_384_417
DVREMFGRSVGLQVLEKLKESGAVHKGPAAENKS
>APZ73942.1_251_273
DVVALVGHVLEVATETGVLQRRI
>AQA29309.1_534_555
ASLDMLNRWLAGEWVEKQGKNT
>AQA29369.1_510_546
AAYRQLEFLLGRIPSLTTVGPYTTQIGNMTAKGNYTA
>AQD20764.1_821_840
TGCGLAGLSQLLTFRKNGSH
>AQE30076.1_419_435
EADNAKVDLQAWVDGMK
>AQS95511.1_316_418
IWHDASDEPDCPTHFNFDFEVVEDVGEMRKMILEEVFRFRQTVRTVPGGAGNQHGAQAAAGQVPMPSGGQQQWRTEDPRPEEYLGHSQGGLEADLAMGADGRR
>AQZ09261.1_464_492
QESESYFGHDTFLLDVEHVGGSIGKFLCK
>AQZ09271.1_288_300
EAPAPTEPSSIKI
>AQZ09292.1_473_503
ESNYDSISMEPKRLQINHGKIPKTYSELSKV
>AQZ09545.1_369_387
RDIVEFVERHEDELKTVHR
>AQZ09677.1_722_768
PVMVTPFFIRDLIKNAVRYGADQKEVSKDKVEELADDVLNRLADIRL
>AQZ09732.1_346_357
VKESKYIVDEYF
>AQZ09848.1_1577_1608
SAVSSSRDVCHLKYLNGAAPVVYGLPMRFINA
>AQZ09859.1_470_574
FEHVKRMSYFAEINFETLRSMSPPFTPQLDSETDAGYFDDFTNEADMAKYADVFKRQNKLSAMVDDASVDSKLVGFTFRHRNGKHGSSGILFNGSEHSDPFATFY
>AQZ09873.1_319_348
EECIYVEMTRKAGAIIQEDDYGPKPDFFVT
>AQZ10172.1_679_724
SIQMCKMVEQGLNFKVINAADHKHTKVDQSEAHIAGLERKKKKAAK
>AQZ10248.1_469_546
LAFSSKDVLTDIPSKTPNLLIYNGGGGDLKGFWGSKDVAEEFNEKVDLDLHELVENLGSKTDAVFGQIRGLMDRLDII
>AQZ10710.1_507_605
SGEFPVCENVFEGLNYKYPARRIHTNDNDITNLGVHKNKNLNAQQPAAVTNSSTAALGGLGVNRRILAAAAAAAAAVSGNNLTGQPSSRNGEPNRKKRK
>AQZ10744.1_337_347
RLFHEHVLSVE
>AQZ11434.1_854_869
MACSHEDLATLLEWKK
>AQZ11498.1_470_489
ALEMVNTWISGVHDFGYTHE
>AQZ11534.1_722_768
PVMVTPFFIRDLIKNAVRYGADQKEVSKDKVEELADDVLNRLADIRL
>AQZ11726.1_714_766
QQHFTGEWYPPGSLQATSNSAPPGMNKKFGSMRHPSLQDGTAKEFDKLRIGED
>AQZ11942.1_134_155
EKIPTSPDDAWRTWHFLFHAIW
>AQZ12141.1_211_230
SPQEIQDLIQFIKQCLRIGP
>AQZ12214.1_188_261
TSSMVEDKGVDLYVLERAIVSTHSAFADVYKGWLMQGFSQIYQRHGENGGKKLKEVLNRFQEVRMRGRKRSMIG
>AQZ12283.1_1407_1444
VGSKYDFKSTKLADFIKSNDKLNSTRLRIDSQEKNPNA
>AQZ12713.1_507_631
SIETCVDPDEPPKLNAPDLRGPRGQSDESLASSKPRSMVDIAETPSQQQHQQGAAHVTRKMSELSMTSAGSPPAQQQSVPVAQQNSSASLRSNASRAKKRRVVHNHMDVPASVAPSASARAMSSR
>AQZ12745.1_802_889
GVDWNTIRQVEAPYIPKLSSITDTRFFPTDELENVPDSPAMAQANKQREQMMKQGGNINGNKAPVKEDLPFIGYTYSRFDYLTRKNAL
>AQZ12920.1_319_366
ELRHAEGHLQDVVSSLKLLEFDYDTELAHLTPDQLEAVKLRLKPISVR
>AQZ13516.1_295_380
EHAWKYLLDETELLLTYGTDEICQGQIKRMAEKLSAANPEKFSLKDNVAVDKNGSHSRLTLISKLDLDEWLKLEASRRVITFLNKS
>AQZ13741.1_1575_1601
QIRELAFGTGDHENAVESAPSGSEQQA
>AQZ13769.1_393_491
KDLLQKRTLFFKPGTPNRIAFNGVAKEDDEYDDAIYPIVDVDSLVHELQSYQPPAVESHSDDKFDIINYKEQDRRFSLRTLSLPLSLTERKVLSPFLKN
>AQZ13897.1_613_637
VYKYGLGKQQTQDVLLRLMDEKEIN
>AQZ14385.1_321_407
VAELESFTVEGPLSNVPQLDEKLYDTFITGDRGMCLREMLKEGREEDECVSETTPCESDEEWSKQFGASPFMQWAGNLSTVTNFSFR
>AQZ14987.1_507_605
SGEFPVCENVFEGLHYKYPARRIHTNDNDITNLGVHKNKNLNAQQPAAVNNSSTAALGGLGVNRRILAAAAAAAAAVSGNNLTGQPSSRNGEPNRKKRK
>AQZ15063.1_857_875
IFSKLYEWLEDAFSGRFDD
>AQZ15185.1_286_301
AQEISTYFYDRIINRT
>AQZ15380.1_448_567
SYDCLKEQRAEEEKIRSHKRKSKMHLKKKMGLDSTLLYSPAAVAMRDAFDVSNAVQREEEDRREQGALGALREDEESDIEANSEAQNEGLTQDMFHLSLDSSTIIKRRKNGVVPIATVVE
>AQZ16155.1_469_593
LFLDELWLGLDLEVLAKDLESENEEHVEDDSNHSFHSVSESKFADPDSQQQSTIPWKKVLCICINMIVAVSITYQSPGRSILAYSSLVLLGISIQTSLGNQKWILITLALAKALGSASTMHLYTF
>AQZ16244.1_1554_1608
GLYRWGNEMGQEPSSIGEKINICSAVSSSRDVCHLKYLNGAAPVVYGLPMTFINA
>AQZ16255.1_470_574
FEHVKRMSYFAEINFETLRNMSPPFTPQLDSETDAGYFDDFTNEADMAKYADVFKRQNKLSAMVDDASVDSKLVGFTFRHRNGKHGSSGILFNGSEHSDPFATFY
>AQZ16331.1_999_1131
TTSKKLDFLLKVSDRFEIEKRDPPSDLLLELEGHSKQVIPNKDWHSKFDKDFMENLGKYRKYNGERLMDLLRALRNKYHHFMDLPEDLAAVIGPVPDGFYDYFIKRFPNLLLETYHVVRQNLQGDQNLGNFFE
>AQZ16348.1_332_343
VKESKYIVDEYF
>AQZ16739.1_201_240
KLLQSNRLPFALYIDNLGLHNQVYSNAKLAQYIVDNIKFI
>AQZ16950.1_506_630
SIETCVDPDEPPNLNAPDLRGPRGQSEESLASSKPRSMVDIAETPSQQQHQHGAAHVTRKMSELSMTSAGSPPAQQQSVPVPQQNSSASLRSNASRAKKRRVVHNHMDVPASVAPSASARAMSSR
>AQZ16981.1_729_816
GVDWNTIRQVEAPYIPKLSSITDTRFFPTDELENVPDSPAMAQANKQREQMMKQGGNVNGNKAPVKEDLPFIGYTYSRFDYLTRKNAL
>AQZ17276.1_324_362
CPSNNKQVFEFPFGYHNDTIVQDGYWDIIQDFLEQHGFI
>AQZ17436.1_675_688
LGILDEGITSFGEL
>AQZ17619.1_322_416
IQIRTARKSLQLERFERNLLDYEKELVNIEKILEKQAMDYERETAQLRERFVQTVEERAREVVSGKKVGKVPDTIYGHYERKVPKPAYHWRTRYR
>AQZ17737.1_499_509
FVKEVASQFAF
>AQZ17769.1_434_479
EDPAPEPLVLEGYAGCHEYEVKLARRQKKIEEQQALKREASTSNGK
>AQZ18074.1_613_637
VYKYGLGKQQTQDVLLRLMDEKEIN
>AQZ18231.1_1577_1603
QIRELAFGTGDHENAVESAPSGSEQQV
>AQZ18614.1_530_542
REIKCCNDGHAIK
>AQZ18711.1_1095_1161
NINFDDILHLRVRPPYVPEIKSPEDTSFFEQEFTSAPPTLTPLPSVLDTKQQEEFRGFSFMPDDLEL
>AQZ18953.1_431_482
LEFKLINELMIRFLKEELGAFMAAPPHSWKNDAPIDSQAGSVFGEAEEVTNW
>AQZ18965.1_346_383
LSSMQAIEKVLTYSKCTNTFANQMPNSNQCAKLLQLLP
>AQZ19079.1_286_301
AQEISTYFYDRIINRT
>ARD08021.1_426_480
EVDWERLYRKQIPAPYVPRVSSEWDSSNFDHYDEASLDEYGKVGEDPYGHLFPGF
>ARF05989.1_356_421
TQSLYLEPESDVLRVFDALAHLGDERREIWIARSPEEGGLQAKIGAIGLVVQRTFRFLDQHLNVTR
>ARQ16400.1_874_920
TVVYERLSSWLINAFNGEWHRIANPTPVESSWKLAKRVFSHAFSFAS
>ARS43552.1_236_326
NFREEIKEWTGVFGLSQIPTATIPNTPVANWTKYVYGQADWFEAYSAWNVTHNIPVQAQEVVDWFDLKCKGRDCFRWGRGGPHVSKKRGHL
>ARU80380.1_2088_2195
LHDYHAPPMKPGNKTKVMLIWAGECAFDGVRYAHLPPSSGDTDEDTEGMKFLTEKRKDFGATEWSGLFPGNDVDARVVESEHHFSMMRDGGAQTLVEHMRDGLGIVAS
>ASK38716.1_208_228
AATVARMAKAFRALCLRAMYL
>AST08390.1_2004_2114
RLTQLVRTQMRHATQALVQYDPSQSPARHVMPKKAVMLRSREGFPLAKVETESASFLADRNDPAKSVVEWEKVLGTAVPVLDIPGNHFEPFEATNIPTVSQKLKEALVLLD
>ATQ35970.1_195_305
ADYIDSLAGASSSEAGIFHRVTHYNGNTRLVLPPTENVMLILKPDGVPLLPPRIFGFTHSLTEYWESAETADESTTYRCNGRESLDCNDSAGGFAINDAHGSYAGFDLTCE
>ATQ39430.1_231_305
CLRRTPTNAPSQLPSQVDRHRDDLLLGWEGRHQSFIKAVIDVDKHHFNVFQPSNMDTMTRHMNEGLNILDNLQIA
>ATY58281.1_379_406
RELLVAKKRQRVECDFRGEIASVKSVFL
>ATY58283.1_544_558
SIDFLNRWISGEWAK
>ATY58368.1_862_888
LCVELGQLSPLVRSAREQRAQEKARKL
>ATY58473.1_207_309
LGGSEAEHMVKGHLVMPVMGDAPLGRFVQRCWNGEFAELAELAREAKRLEGAEDAGKGTGLGTADMRAARARCERFLEEELAEIVPHEESEAAQGLMGTCEPS
>ATY58476.1_365_387
RGTLAGIPGGTVNLLAFNGNPSG
>ATY58572.1_269_314
YGSGSWPCLRWLVESYDDIFFGAMRGSFAALDTCGGSKFSATDPKA
>ATY58584.1_427_444
MVENAIQSLPGAGRDYDS
>ATY58653.1_657_682
ARHLKLDVLERVGKWCWRHIGAGMTG
>ATY58657.1_343_355
DEDFKALMAIYEL
>ATY58671.1_377_406
RIKALGTAGKVTGLPPNTVNLVAFNGAPSA
>ATY58687.1_664_687
KPENSLVWHREVLNWINKFSGVSS
>ATY58699.1_791_933
DIDWTLLTQRRIAPPFKPKLKSETDVSYFDPEFTTALDQNGSLNERAAALARGYAASTPLSPSVQANFQGFTFVDESALDDHMRDRAHLDDEDMDDAGHHTNGNDDDDWDNLDDFDVKKGNRMSGIVRTSTHDEQMVGGHFDD
>ATY58855.1_296_305
KVIAFFSESN
>ATY58862.1_212_292
FNNGRYPDVTRILGGRVILACWTKQYSTADEVLRALDRELRIPVTVESAQENGHVSKLFLGGILITALVSSMYMLVRRQFR
>ATY58910.1_273_369
EEQTHFAKRINEEDERAGWTGKPRVETMLASEGFHGWLELPDIIIKKELKEAYWARCVEFLKEIHKSEGWAWERTSLYSYNLHFHKQDADFSNAHIS
>ATY58932.1_247_302
YYLRIADLVDDIQVISGLKLQTRNAETSSQRQERRLLCEEYCNMANLTLTPNTTKK
>ATY58960.1_375_395
ANKVTGNVGSTVNLLSYNGNQ
>ATY59014.1_432_507
GGGHRRVTVSLAAKDIIVNAPAVAEYLREPENAAVGDNAESCVGVLWFPQLDHAQVFDTPSDYSKIIKCILAEAED
>ATY59086.1_363_409
AASVAETVRRWQHEERTYEAWTAKPLAEKSRIRQETLDAMTKAMAKI
>ATY59101.1_260_385
REPVLSFGADKPTMQFGRAGHGDTDPSWDAFWARLRGPAVELALANATHGTFTDALTLAAPFLTGLPPPVAEALRGELGHIAPADAEASIGGALVAALEFVFEGRKEGIDKIHEHYESLAIVRSHL
>ATY59241.1_304_340
GYTEGWVPKDLAGTVEGDLTALTKMVDYVESGTAVLM
>ATY59318.1_258_397
HETDYGRRLGIAGVVKGMVVEEASACISGHDRYPLEKDHLKINKYYGPTDPAFETVSDVISEMCRTAKAIPTEEGPAPANVRKCLQELKVRNPEDILSDIKRQKGERVGHTCEWILERTEFSVWLSKEESQLLRLIGPPV
>ATY59321.1_178_269
RAPQLSNRKAILDIIGMPETKETFKPDGSPPGPHLPSQLVATARWRSWNDEFNEIISFLDFGASFKFAVVPGTLKNPCSLRVPEMVFAGETD
>ATY59524.1_263_302
VDGFQPTVVNDLHGEHDFVWQDGAQVAGLVRRVLDELRLQ
>ATY59539.1_680_753
AAPDYDDVRRWFYNGQYVKRLFEAMSQEDNRCRFVQPWKFWQQVIKGETKQGDVELRRGDGGNVMKVLQMLVSK
>ATY59699.1_324_406
EYAQGLCYVPRVKLGVSLFPRDVVVPPQRWAHSLGPVVFAAVHDKGGHFAAHERPEQLALDLRSMFSAAGGAGDVAKRFDPVL
>ATY59707.1_372_401
SLVDFYKRNDRSQLVLPPKVSDLLKQGKKV
>ATY59756.1_307_342
AMSGVLEDARRAVTIMCEGLHDAFYNNDCCHARSRI
>ATY59776.1_318_344
LGWVDKEIAGTVDGDMQGLSKIMSILS
>ATY59817.1_361_380
FGYSHVVTYQSILDFLKQQL
>ATY59840.1_305_321
GSFSSAAEVLQGFLGAV
>ATY59986.1_378_396
RGKQIANIAMESWTKFRNE
>ATY60111.1_442_458
KHCVKGERVANREKSYK
>ATY60170.1_509_569
GKSNLGFINPLLYSAAAADAIRDVTSGNNFGCGTNGFYASQGWDAASGLGTLDFGKLRAII
>ATY60181.1_293_322
SSVLEEGYFEAIKEFVNEVRSEHKFEKQRL
>ATY60197.1_547_637
SLDKPVTITEEAEEGEEAEHVAAQVGRMALHSGTDDEDVAEWVKDVLARKAAGGKGAGPADDTAPLAKGRPALHAAPLHSVSTMDNPAATE
>ATY60205.1_225_267
GYESVDALLKDVKLEGMIFSEAEMLTSNGFQSLPSPIPLLLAN
>ATY60259.1_356_371
ALLDLMDQTDRGEKMP
>ATY60356.1_216_310
SEVLDMLENLELPELGDSPLDKLTVTCWMGGFATLADLAMAAGLLDGAEGAKGGTRFDDEYMNKMKAQCQELLEGKLAGIQFDAARVEAGKNARQ
>ATY60396.1_516_598
LAIPSPCSARIVGKFFATGELPDKDHTKCPTEGPYFINPADEDKDKGDGEGNIGLLGLRKDEDKRLLEALRNLTDAIRPLRQS
>ATY60409.1_312_355
GYTPGWVAAEDEGTQKGDLEAMAKIRQWLEQQVLERRAEMRGQA
>ATY60422.1_524_539
SASFLDEDSRAPINDE
>ATY60423.1_259_298
GEAADWEQLAQKETQEFYGRLSDESGLGAPWRLVQRDNDE
>ATY60456.1_500_560
GKPNLGFINPLLYSGKVNAALRDVTSGSNKGCDSVGLPAKTGWDAASGLGSFDFGKLRTLV
>ATY60466.1_787_817
KESHEHVIHEMLAWFDKYLKYPAETQPDSKI
>ATY60493.1_801_819
KWARPDYERSRSPEVVMDQ
>ATY60495.1_111_147
FEVEPPDFELAVTSHLDHLLGQYRLYLNGCFADFGPS
>ATY60524.1_694_721
EMAPPDDGTEAAKIRMEKRRLGQDAQSA
>ATY60544.1_438_493
QIRERRARWEATIPSAEPHDLDLASGRTPGHMIDSLTQSSTKSDQRKPLSSHHKLL
>ATY60575.1_235_253
TTIDELVASILKTIAAANL
>ATY60595.1_434_469
KYGSLGTFWCEHILGTVNEHLRENPSELGEFLLRKM
>ATY60616.1_379_417
KASNLPANTVNLVAYNGAPALDAGTVVFEPGRELPEGAQ
>ATY60683.1_557_643
AEEPLPQQATELANIGGDWHEFESKALRKENERRERDARRAAKNPTPAAIDRSHHTGHNQEKKRGTYVDDDARDAKRAHVERPTPAA
>ATY60742.1_259_381
GYATVAHLVDDIQRVSGLELPTRTPGRLGHMQERRRFCEEYCRVANLTVIQSNAKEEEDARFDTASARNNTEKCADLSHAAPLVAGKSSIPMGYQSNQPNRQLPMKTSMLRFRTRAKSMCNFL
>ATY60777.1_454_555
AHEILQTLPKTSRLWKWCSMDFNDVRQAKVADMSPDGFEHILNEFSARFAPLRGLATELHRLIFPIRDGGIFTKTETDQAAVERLYQGMVDAFNHSILALKD
>ATY60787.1_1172_1278
AEKKPPLGFLNPWIYAVGDKGGFVDVVNGSTTGCNTTGFPAMEGWDVASGFGTPWFPRLKELATLDGPAHGGLAEPIPTGTAPTGPVVADSGAKKSEKPWYIPSWLQ
>ATY60831.1_1477_1542
PYFVDETHGGPKELTIGGGTVVIKSTFQAADTASIRDSPRSSSIRRSMLLKRGESSRISRDTTPNP
>ATY60832.1_1352_1371
QSDAITREIEHLWGLRAPEV
>ATY60942.1_266_285
GVSAWVLGEDLPKEFERLYL
>ATY61050.1_1057_1073
LAMALPSELKAKLGNGG
>ATY61089.1_458_472
NIQIAERVYQWLQKH
>ATY61106.1_374_406
GLMFSGAAGALSWLSDRLGNVPAKQGCVRSTGP
>ATY61109.1_236_378
DRIMEKKMTTPTEVLCRGFPNEFAIYLNYTRSLRFDDKPDYSYLRKIFRDLFVREGFQYDYVFDWTVYKYQKNAQAIAQAVGQAADDDEKARASRANATAATPSGAAKPGAIPSSRRKMLERGSGAGVDTPDTNRAIGGSDRM
>ATY61156.1_487_498
EVKLCKAGEEGL
>ATY61165.1_557_655
EVDWATLRQTRAPFVPELDSETDAGYFDDFGNEADMAKYKEVHEKQQALETMADRDDDMSKSLFVGFTFRHRKTAHGEDGGSSSPRKRIPVDDAFGTML
>ATY61269.1_314_331
ISSLYYMDDIWEEMMTWM
>ATY61275.1_240_298
SEFTTLADLAKYCATLEGATSAATANATDDEYIRRMKKTCEELLRTKLADFGYKLPKDI
>ATY61363.1_258_314
IESASATLTLLQAHQQRSISVWFSRRLHNVLQSLHQGWAGILRYLRSGFLWGLGRLI
>ATY61369.1_278_384
LVNIVRRTRTRLRLSLLHAKDDSDIPYTEDNKLFKAAAGELVGDIGEAEFGAMKTQRTVHKGQDSAVTTWRAEPDIIIRQELIPYGGHNHIMGSSNVVMAVLRCFDD
>ATY61375.1_672_684
LMETRLAAWSQMD
>ATY61448.1_475_490
LAAFTSIMSKQSLKAT
>ATY61464.1_381_456
TTEVIALLDALQFTSDAFSGRVPGGCDSKSVLTDKLNPLALGLSLEPTLTKLIGVLLALGQKDANWVKSISQGKSL
>ATY61469.1_460_475
ILDLINRWIHDGEFQH
>ATY61499.1_132_231
SLSCKGKYAGEIRLEITFYDSRPKPDKPVKAMQPSVADLDSVRQRTSPVKRRPLPSDPVTGEAAPAPVPVSVATSVPANPEYYGHQQTPRDMPSSPPTLA
>ATY61558.1_708_734
KIPDQIDDIVSFISRLGWKVEVDGSRV
>ATY61690.1_679_794
IHYNGPDESRVVREFDEWNSVGTGELAKLKKGQVSHEGDFITAAEENFTVYYRPLIPWINRLRKAVFPNGGRWEKDDESLYPRMREILQEAQKDQKVLGDSDMVYTLPFRGLDADD
>ATY61727.1_218_275
QYSTADEVLRALDKEVDVSVVEPPGAKDIGHVSKLFLGGILVAALVSSVFVLVRQQRR
>ATY61772.1_455_469
RFWATALQDLEKQSR
>ATY61854.1_475_493
KYAMPEYERMRALEKNEAR
>ATY61875.1_234_253
APAGMDDVVAFLTHVLQQNQ
>ATY61919.1_642_666
LETLGRISGVPAGNINLLANNGFSG
>ATY61939.1_252_267
VVHEIIEKFNESDAGK
>ATY62013.1_563_631
KRGKGPVGFVNPTLYQHEEIFHDVVKGGMYTGGGVCKDKGFNATRGWDPTTGMGTPKFDKMLEVFLNLA
>ATY62027.1_591_649
DVLWAMDAVDQVFVEVREVLWKTWPNRRECVVPEGCKGVPAWQPAVTQGTRRPHRRRAD
>ATY62047.1_236_375
ERRSYRRLTHTNDPVPLLPPGEWGYMSHAGEIHITKSQLSPAGEDLQLCKGNHDKKCSAGQDSTSESLARLTEFYQSFARSQLEKRTFPTRLKLWQLFFAHRDYFWRLGLCFPGGDPFDWGRGKTSELDAVELEAENQEL
>ATY62097.1_1066_1161
IETVRCDSGGIGKGRKYRIREGLKRYWQTDIWSDCFEVLLNPSSFVAGEEGGAMPVLKSMKRVRERMQTWLETNSDRGVGLKGLIVKLENYVKLRK
>ATY62202.1_589_662
RLINAYTEQDYLLGFLYRTSNTHSGIAGLQEIQGAGGVENHHVKHLANGHLSYQHLAAQILKDVGWEHDSFTTV
>ATY62220.1_638_735
IHYDGPGKDRGPSEFESWNYEKDDILARSKLGTVACEEFFLRMTAEHFSFYYRPLAALVNTLRRMIFPNNQLWKKDNVELCSILKAALLAGQNDLNIL
>ATY62231.1_380_403
IYVGDNTETEQGKKLKTWVIDLLK
>ATY62244.1_404_424
GARVRGNEQGTTNRIANNGST
>ATY62287.1_575_724
QFPGIYPPSWRHFARSAEWFDQLFLEADEARARARRHRRRRAAARYEEEAAGRTRATAAAAAESSGDEDKPLEMSMTKLTRGRSATVGHEEEKKKTNGDEADEVAEDGDQRPKRKIKQNKSLLKLKSTDDLLGRRMAGVASGLTGTGEED
>ATY62299.1_433_497
VFEVSKLCCGIKYWNSRMKALTGKTVCPDAEERYDDTWRYGHRQVQELCEHRMLSVPLLGMLQLE
>ATY62309.1_628_655
STPDTVRKYLAEEEAWWRKTLLKVDLSI
>ATY62389.1_783_845
SDPFLYPAEMSDKALPIDEELLGRIIQSVTTRCRERMPTESEASSVWPQAYWASIRKAMVGKM
>ATY62440.1_567_631
SMGKRPVGFMNPVLYKRSEALNDIVKGHNYGCGGDGFPADKGWDPVTGLGTPSYERLWDVYKTLP
>ATY62486.1_501_564
VSNGKSPLGFLNPWLYKKGKAGLRDISKGQNNVCSTQAAFPAVKGWDASTGLGVPDFVKLKALL
>ATY62496.1_266_281
SNAQQIIDALAIANLG
>ATY62507.1_207_271
EEMEEYEAMVDACFASGKFPSVEGLFGGEIILGCWDGTFSKASEIMAAVNKLGFELAGCDNQILL
>ATY62508.1_346_398
IARQKARGADPARPSIEIDTGDISHAFCTREDTSLQVAEKVYTWVQAIDTFQK
>ATY62518.1_791_811
NALSVDGGIRFREEEAGEEVS
>ATY62521.1_1093_1230
TAKKRLSFLCDVSDHFEKEPRDPPSPALEELERHAPEVTRGDFLKALPRDFVDSLGKQRRYTGSRLLDLLRALRNKRNHYEDMSQSLQHTVGSLPDGYLSFWTTKFPSLLLACWNVVYNVGWEETDRFKDYYEPATRM
>ATY62548.1_223_310
AEKDELIKKKKISLPVTELCGGLPPEFATYVSYTRSLGFNDRPDYAYLRRLFRHAFLNSGFKYDNIYDWTERRFREMQGDSPENPSQT
>ATY62712.1_717_773
TLKFIQCLKDIDPAAKIHTAIRAGDHGFDSTASAKDDWMREGLDFVVMEWIRQNSTV
>ATY62732.1_556_614
HPATDCTRDLVRRYFDEGVVPARETTCEAACQPWSKCEEAGAASVEYGTPRYFQFPLHI
>ATY62753.1_391_411
AVTNQVANTVTNIANNGNNLN
>ATY62850.1_760_791
GDTVICQQLENGEVLAAEDHVHVLEPPNNPST
>ATY62878.1_212_235
NAKDTQFVSQWIDALMNRRKGTLK
>ATY62879.1_276_300
TVLSGEGSDKVVDAMAEFVREILGS
>ATY62913.1_674_709
DREENALRWYRTAFAWAKSCVEGKIRRGDVDYSICE
>ATY62925.1_652_728
GVDFDGLRRIRAPFEPRLTSNIDTTYFPTDEIDQTDNATVLKAQALQQNGNRPVEESPEMSLPFIGYTFKRFDNNFR
>ATY63109.1_490_566
ASLEYFERVISGRDIATGRVDVASQCAYRSVGTPESTFRQGNSTVQWTVMPRNLTYDTNTHKPGAPWAKKINACNAH
>ATY63191.1_197_292
RCKVDLYMDSETHASWPARDVLPDTGGLALGGIIEGCWSRRFPSAGHLWQALHALHCPAPSAVAGIYNSIIQRPVVAVIGALGLAMYILMARRQRF
>ATY63199.1_893_927
GTPLAVHDLLLVWEGQGMRKEVEAAVRDAWETVGA
>ATY63208.1_235_258
KPDDVAPLVREIRRVAQETSVTKE
>ATY63256.1_968_1008
NKIVYDKLNNWLINAFNGEWRKTAHPTPNPNKRRSEERLVL
>ATY63269.1_315_355
IESSLMGSNGSNMRRSYSFRGRERSKRENVVEKVLSKQKHR
>ATY63294.1_738_810
EASERYDDVRTYFYNGRYIKTLFEEMSQETNGCRFVQPWTFWEAMSDSSRFRDIELKPNDEKNIIKVLELLAV
>ATY63375.1_254_384
TESFRTFGNNDMVSTAIIQKLGPESIDPHKHATVRFESDPWSCPLEADFGWFQGFEAITPKLYITYGGREVLRDHSLAMIETIKREAPAVNLLTYEAPKELHDGVLLEHIFKKPDHNAKKMKTWFKSVIIE
>ATY63403.1_226_241
EGLADLCTFLQERCGF
>ATY63430.1_534_620
HAYEIFMRATFNKDIATGLTDVTAELATEGPSHTWGHRTKRYPAPAPRCYVLEPSSCTQEQWDKVYAGALVKDYFLVEEDEFESMEL
>ATY63517.1_342_414
ETLFDSCVRFGGELLRADMVVLDADEKVAVVAEKALVLTIAPDEAHVQPVLDSALRYAHGWSMKAADTFLKSV
>ATY63552.1_479_510
HVELSEEMSLFGHDTFLLDFKHVGGNLKNFLR
>ATY63619.1_536_555
EMAHWWQIHVAPGNGTGTRQ
>ATY63755.1_357_479
PPPPEFLEKSTATRKYWDSNGKWIGPVPVPTERTFDALATALVGEDRKLFLNFVECFVLWHPEYCKVTCIRSCKGGRCQTMLINVASIIAARSGSKDWYAQGSGFCIRGGSGGLYQDTFEMIT
>ATY63770.1_493_548
EVTWDRLARKDIDAPYTPPVKAGTGDASQFDRYAEDPDGYGHAGGADDYGHLFTEF
>ATY63779.1_446_476
FATNALYHNGIRAGAAEVFKQLFNLRDDTID
>ATY63786.1_200_288
EWKKHDATELIKGWKGHFPCLIDVGLGDPFYKKGELLPENFEKAIKEAGISGATIRYQDLVQDYDHSYFFVQSFAEDHVKHAAKALGLL
>ATY63788.1_402_447
DRIKVNTTAVARHRLLKSYKDLEPLAMSADSMNHHHMAAIATAVAA
>ATY63886.1_345_382
DETSGQPHSGILLEANMGIVGESLRNMKAWYTGLISEK
>ATY64051.1_271_286
EPQGVDDIVSFIQANV
>ATY64132.1_335_376
VNYEQHAVHDTYFVGHLFGFEESAWAVASKVADFVESLPSPE
>ATY64313.1_344_373
SRIQTLSTKKVLSDVPEGTQNYLAFNGATD
>ATY64318.1_215_284
SLGGLGHVIRTCWDGGYEDSKILVKDLEVLRDAEDMVPADAFLRVLIGIAAIALMSGILIRLARTSHRVL
>ATY64357.1_362_398
KSADGLCEYLQSIAVKDAIWGVHYGTKNLLAQNDMAQ
>ATY64372.1_608_622
PLLKGEQERTARLSV
>ATY64481.1_1723_1804
GRDRTFCNLPGAGLAAGEWKPAVNDKATDEISAHTAMFEEQENPAYDALLIDAAAYVTTWLHNDWYESSTDEIPKPEEATPA
>ATY64510.1_246_269
KEWVMPLAGFIKQHVHDKEVKAEL
>ATY64534.1_1330_1471
HMRGLGVSSIFAIDVGAVDDDTPQTYGDSLSGMWAFFNRWNPFSSHPNPPTLAEIQARLAYVSSIDALESAKLIEGCIYMRPPIEAYGTLDFAKFDELYLLGYKYGQDFMKKLREQGKLPLSEETEAKQSMRRTTARRRASI
>ATY64586.1_511_524
SYHILQRWLRNEWR
>ATY64593.1_242_307
PAELCSWEDMQLYESIVNEHFANGEFPKIDGLLGGDIIMGCWTHSFKSVAEIERAALELLSDSTDI
>ATY64627.1_556_625
LAAGKSVLGFVNPALYMNPAMFHDITIGGMGKDSDGSCGGKSWDAAPGWDPVTGLGTPNYPAMSKYFASI
>ATY64699.1_1588_1614
HPFCEWDPNYNFYDTEVYFRIKDSYKS
>ATY64755.1_450_471
LRIDQPSEDDLVGDDEMDMLEA
>ATY64828.1_305_322
GLQQLSDAILEFLQSVAP
>ATY64839.1_205_263
DRAVDLYVLERAFGSTHPRAECVFPELLEAYRETHKQAPGVLKKLEEVRMRGRKRSMLG
>ATY64870.1_382_403
DLRTMFGRNGGAYSVTKALAKL
>ATY64883.1_409_445
LGVLDTLLALVREFASGLVMDREETGMVPEDANGVDG
>ATY64931.1_544_565
EHTRDDGTEAARLHAERTSTAR
>ATY64966.1_327_359
GYTRGWVDEDGAGTIAGDLEGLQNIIRFINAEE
>ATY65072.1_511_583
AGKRPLGWVNRMLYSKRVRDTLRDVTAGESRSCNYDGQKPGGWPARPGWDAVTGLGVPGDFNELLDALVHADD
>ATY65102.1_547_638
TTQWALIRHMKPPIVPHAGRGIDTVNFRNVKESESVDISGSRMPGVPLDSGLSTPGNEIADPFLEFNSVTLHHDGDDHGHHEHHTYHTGIET
>ATY65118.1_329_344
IVSEWLEKKTAAKASL
>ATY65230.1_498_514
QKEMDDVVATSKKNNDY
>ATY65261.1_606_674
RNGKQSIGFLNEILYSKEGVVALTDVTEGKSYRCKFATAGWTAARGWDALTGLGEPRDFSKLMRLLRDA
>ATY65332.1_228_284
FMRDMSLIARAMFDPKMIKTLEHSGTHHPPQKDSEVRAAVRAMEWAIEQHRKLELSR
>ATY65439.1_376_451
YRDLTADHGGMAVAGAGRAVDFLHAVMNGEAQPSGCHRETVASGYLDIRGSKHIPSYVINLLLDLLGKPVGTFTIG
>ATY65453.1_168_291
ANLLLIRTEVDKVLTTVGCPACLDVADGDAIKALNDGPIVQPGNKVTIIATKYDTIVTPAVTASFINEPGVYNVLTQNVCPLDFAGHINLALDANMFQLTLNALQDKNGKSFICTLFSGFPFKN
>ATY65501.1_448_503
TGDKVTANAFEGLKVDYPHRRVSQDDNDIRTSSQPGTKRSGLGDDSLLRPLKRVKD
>ATY65520.1_305_331
ALVGRKRTFNAVAFYLDMADMLAREGL
>ATY65567.1_229_267
ARLQSLGSPGWYEELFFTSQAKHDTYSLKKLREWLEKPE
>ATY65596.1_233_254
NTKSVVDALQACAFPGQPYLAP
>ATY65641.1_404_417
DFLMQAYFAAQTKD
>ATY65650.1_339_379
NFSQHWVDKELSGTLAGDEQGLLNLQKFLGVIEDDRKYKGV
>ATY65674.1_345_494
RLNFYADDHLVAHPLVSVIGTRAEDWAGAPPVYICTGWEHLGTEARVFARRLATGTDVPVVLDDYEAMPHCFALILQTTPTAEHCWRGWSAFIRRCVDEPGRIRSKATRVKPKTLVEEEVDFEELLEMSDDEARAIFELQSYPFKVAPRL
>ATY65728.1_314_345
MHMDGSLKQGREFIDETARYVRLAHWDQGNKE
>ATY65820.1_528_603
RLRAGRSTLGFVNPALYKAYDEQKALFNDITVGSNPGSFRDCHQQGFQAAPGWDPVTGLGTPNYPKLHDYFMNVGK
>ATY65900.1_732_765
ANPYLYKFLTARLWDEVQRKDQGLVHQWSRRGVV
>ATY65914.1_573_652
RMSAGKGPIGFANPALYAAVDRDGFFNDVTEGNQALGGISSDRGFSACGNNGFSAVEGWDPVSGLGTPNYEEWVKYFLEL
>ATY65976.1_515_543
SKDMVTDAVAFLVDAVARGPRERESKAKI
>ATY65979.1_311_346
VCGAVIQGCWDGSLETAQEVVNSLTALYTTTTDDSN
>ATY65987.1_376_481
LWKSFVGAARDPPESPTPPSPWLQQWVDEASGVPQNRRVKSGLMRLAEERLPQRMGCLYADVVKLCLTCLDAPDVNQEDRIPRANKELVGAHYVEKVLIPLHSIRM
>ATY66004.1_272_286
DVEAFLQSRLPSQDK
>ATY66011.1_506_580
SLAMPSLCVAAHLRAYLARGSLPEENVVCEMDGAYFPSPGAEEQGPGYYGPEERAILAAQRALAESIHEVSLHVT
>ATY66113.1_253_400
DLHRDDMKGVIFTLYEIITLDEHFREVPHEEQDAEALLRLEWVKHPDVRLDSSVQAFREVLDAWVAKRRTREFSVVDTCIHWPWMPEEPPSARVPVYGSSDAASPATETRSVAVLSRRALLKMNEPFFNWERPASYRLKDMPEKSGAK
>ATY66143.1_1037_1078
EGLQWLAEHRNAPATVYEGSWGLEDMPPVAIAFDSDTEMTDV
>ATY66154.1_277_292
KWDNAQQIVNALAIAK
>ATY66204.1_389_409
AIVDQVWGTRNLLAFNGASQW
>ATY66322.1_643_678
RYAMPDYKRMREGDGLSTWNIQYSLQGDGKSERVKE
>ATY66343.1_499_575
EKGKPAMGFLNPWLYKFGHYGFTDITTGKSTGCPGTSYSGASSPHIPDAGWPADWGWDAVTGLGTPVFARLRRLACL
>ATY66346.1_442_455
AVEGDVNSASVAVV
>ATY66352.1_790_828
SANVMGSVLMEMSKEWEDWMRVTGDDSRQRERGRRMAQR
>ATY66384.1_1332_1447
GQKMPPAPRMPTRESSPVKRNNTITVSRPLPDPPKNLGMLRTVPSPVKGAVALNAVSRRASGATGATAASISRRTSAGPGSVTSSSSGLPRIAGRSASGKSDLAAAGASAAMNRRA
>ATY66390.1_320_393
ELRDPETKLPDSRHGTGQLRDLPELFNFTRHAVYRHRTEQPISPPHQRSVLAARGLDIDNFTPMPKQEMMAKLD
>ATY66414.1_485_533
AADGLLREDRSLARARVLADVMQDMATRAVRRELLDEWLAEAMEEVGLR
>ATY66437.1_575_629
GSANSACTKGIASEYMETGKVPSRETVCQSDFDPWNEHAEVDASSVVIDAPRFPF
>ATY66488.1_358_500
VAASPAPPYSALAAPPPAYEQFAATQPPPRYTPAAPVPAATTAVPTSTDACHCCCRGLSLSTTASQKEQVAAVVRGITAAASLACDAAEAVVGGLADLASTVRGACRAAPGSERQGDTLFPQPKALNALDTGQAAHRVLRAGC
>ATY66520.1_538_590
HSDPKPTRTVDLPRKGGDGAEAQVGADLKRRPGVVDEDRGGKVARKLDFGQKK
>ATY66538.1_320_408
KNADARKAMKYVAVPLGISSFPKDLAPLPLSFCKALGPVVFQKRHEEGGHFAAYEKPELLVGDVQAMFAEGGGAYDIAKRLRTSVESSS
>ATY66564.1_245_282
QFKSMGEVLAALDALHSKATPRVFDVDHIEDDEEEQQT
>ATY66645.1_417_436
KWARPAWERQLERTKRHSGN
>ATY66646.1_522_666
AFQIFSRLMTGTSVSTGQSINNSTYGTSGPANSTTTAKLPQMQDTVCYIRAFRDTCDKDAQQLAASGAGVVINGILYSSSADWPLMTNTATPTKTATTATSSATLTGAYTATATPKNSARRGSPPLALHITALLGAVLLSVVDWI
>ATY66650.1_322_338
EYPDEPTTAGRGSGYYN
>ATY66746.1_156_291
DDDQAAQEAGKTRNQVLSLRAMREARRMIARWELPAWEGGARRPPAILIRARDSLYAQDWSAAIDTNRADKMLGWERYDADMFVDVLDVDGHHFNMFDHARIPGITAAIAKALTRLDPRTAADETPDPWDMVHAGS
>ATY66871.1_2240_2324
KGSFQGAQFEKQAGDPADLDFLLEDRTDFTPGGWAKLFPGVGIHVGKAEGESHFTMLSGASAEKISNYIGLVTRASSGFRVNQSR
>ATY66924.1_208_332
RFPDVQGLRLDSVMLGCWSGEFKRCYGPRGACWNNLYISEPNPPQSIPRHPTQCGAASNNVTTALPTSVNLGALLQLNCLLRPNLQTHDPARSGIASRHDFQLTSSFPLPSTNFAWTLPSGCHGM
>ATY66936.1_2125_2141
PHMEEMRGYVRKEILDL
>ATY66958.1_317_326
AVVEFLQKHN
>ATY67101.1_733_823
IPTVCAAGVDGRAGISRVDAYDDLAFGSGDGVTLAREAMLPEGYALVRGGRVSTERGHITLLGDMPALGRALKALIRGRAKGIGLGAPDGP
>ATY67114.1_375_407
ELCEYLQSIAIEDAISGIHETSKNLLAQNDLSK
>ATY67122.1_242_370
LKTHLHRASDLDYIQPDTLARFADLYTGGGGVGAYAAPASPGSCQDEGIWEAARPARGYVITYGEEEGLAEDIKYLIQHQKSRGTEVRVLVDAGGVHVWPVISLQFCTTNERRVQGIQSIVREIRSALA
>ATY67180.1_415_468
LVAASAPEWLSWIDARFAGQPLAGNCSTVTRAPFGHGAYMKLPPEDDLKEEYGL
>ATY67188.1_820_840
CRFRYLNAAAVVVYGIPVYVR
>ATY67219.1_235_250
GHYQGLEAVVKELRGM
>ATY67249.1_445_490
YILAFLKEVLPDIMNKEGSATEEVGVGKITKSSTFGEAEVEDITAW
>ATY67255.1_524_557
DTPGMKGIKVDGLKVGSKGEEIEGWSTQSRKRAA
>ATY67286.1_239_290
KIRKGGIAGGWRGPHFWAQSFEISSVECDEASLRYIEDWLSTEQKAAENADD
>ATY67387.1_166_290
KLAPLFGQDARKDIGAILEKVGCAPCDEISVNGPSIAKLNAGPIVQPGNKVTIIISKYDELVTPPTTAFVHEDGVNNIYVQDYCPYDFVGHIGEAYDWNVWNLILNSLENQVGRKFVCLAGSPGK
>ATY67430.1_242_292
NQDALRKLYHAASPLVSPLSGSIPDATHAVANTAGREWLAKTVVKFLQTLE
>ATY67480.1_214_252
TAWSSFVIGSAACCVFQVAQLGRSIMYPIYAAHLDEQSE
>ATY67482.1_528_605
RIKAGKKGPLGFLNPTLYQNPGMFNDIISGDQHLGGPNGDGAASECGNKGFSAVAGWDPVTGLGTPNYPKLLSVFLNN
>ATY67495.1_716_735
SGGDTSELVALLAFKKQFTD
>AUB27791.1_221_301
KASWRHFLNAYINSFAPGGSNGDLPSVDSYGPNGPNAPITGKGGKSGTNTPKSKSEANTPKVDPETEEPQVESKSVAALSS
>AUI38916.1_2075_2091
GEHGVTLGNLIRQGLKL
>AUO29224.1_790_930
SLSLIAEEEINTLGADLRGLPQPRAIQKILARAPPRRIRELDLSPDGLMRWTKLTSAMAQATRGYVPVGQTRSVDVFYTEPSGALATTRDEWLDRHREWRQFGRLETQFHPLEGLHYRLMDEDNVHKVYRVLSRAMDARGL
>AUW30728.1_430_554
ENGEKIYNSMDDDGLFEGKGRSAVDRQQYNTYRHMRDVVGFHRDQILDVKIENLWSLHFPKTNLLWLHHMLFVLLKEIERPVEDQLLADTLACVQAKLNPTTIMNCVYKGAKGLVEAYMDGAYSQ
>AUW30757.1_211_250
WYRGYGSGPPTIWNMIDIEHNKPALTYANASFFNVNASFF
>AUW30802.1_328_403
ISKGGASGTACVKNHPFFKTIDWDALYHRKNKGPIIPKVKHPADCSNFDNYDPPSDSKSEYTKDLAQKYDHEFKDF
>AUW30996.1_319_328
LGIFLDKFLH
>AUW31023.1_547_589
HLKTESTQEAVSSEGKRRRLEEDTIDVETAKNQAMRLGQKETG
>AUW31067.1_227_244
GEEIRDLCNWLERALPIN
>AUW31121.1_2547_2577
TMRKMGTKEGDQAWWSDVGIGYDFLFKELGL
>AUW31309.1_196_295
ASHQADDVQTNVFEDVSVAHDSHQVVVATLGDLISARRVSAGARSKQWLGQMSDASLQQLSKDCTKASLENIVEPQSGTTEDFEDRYGTGKQLHKAHCSR
>AUY61966.1_313_355
PYHDPDDEPTAPPIPEEFFDFDKHKDTLSKEQLKQLIYQEVMR
>AVD68678.1_407_497
FLGRDVSAIQPPSEKASLPIAAAPFVPASIVETGFKKQHQDSGIDASDLPRLEDDNKTVESTSVVTVDGSLVSTDDSTKDGSMTTTDGPLP
>AVD68683.1_321_403
LFWHAANAMLESPSSLTFEELEKIKAKEKTPLGAGGWEMELKGKGGIVREQIVKHGFHDRIMSYPVVSLAISRIFHAQQHREC
>AVJ54214.1_752_786
PWVADTVICQQLEHGEVLAADDHTHVLEPPNNPGT
>AVJ54217.1_765_907
DIDWTLLAQKRIAPPFKPKLKSETDVSYFDPEFTTALDQNGSLNERAAALARGYAASTPLSPSVQANFRGFTFVDESALDDHMGDRARNDDEDMDDASQHTNGNDDDWDNLDDFDARRDNRMSGIVRTSTHDEQMVGGGHFDV
>AVM41526.1_967_994
YRHLPLHDAQLSQYLFSTLFVRIEVSDA
>AVP71777.1_335_356
ARFLVEQVKEIWPGFADSGYRK
>AVQ10346.1_585_648
AVGKPTVGFVNPVLYAHPEAFFDVTQGTNPGCGTKGFSAAAGWDPLTGLGTPNYQALLKVFMGH
>AVR59251.1_247_366
SEEPHFVTSPTGGPTNLLPQIQKAFDARKTFRKAVFSMIATKRMSVLAGLSPTAQTFGHNIAQLKEESEKEVIDGDHSVTHYDGHSSEHSREELKKQDDVSQSEAQGQTALVNKLDQLAV
>AVV62410.1_394_410
YPMANSAVYPWMESVME
>AVY05523.1_299_321
AYAPFISTTQRAIGNRHRALTSM
>AVY51828.1_355_410
EVDWDRLYRREIPAPYLPTVTADGDSSQFERYPENDVSEYSRTDLPDNLGHLFPDF
>AVZ44873.1_1666_1687
FSDPNYNFLDTELYAKIRGAFQ
>AWI66811.1_327_345
YNNIIPFDKLKEFFNKNLK
>AWI66812.1_311_328
MKVIPFDKIDTFFQTYLK
>AWI66867.1_370_517
EEMVKNKPSKVKLLALADFIGFQRMMSIFSSNNLLNPLHSSYKYSDEDIKMNRIITLQRQYNKVQRKEINALMDNMNTVKAMKYPTDVPVLNFISSTNVKEFNTWKQIHINVGNESTSNEVVEINGDKTNFVFDQKDTITLKIKGWTK
>AWI66915.1_196_229
LMESAEEFNQALENISAICFDVADKIIKDLIKRS
>AWI66995.1_220_280
LKNYRDQFHCPSQADTKTNYPNSENPNATLYSWGPCDKGVYVKHLKLQGRGHSPSAADIGD
>AWU49723.1_781_798
KACPTSQTAELTKFNNNW
>AWW17212.1_517_551
RVTHVELGEDRSLFGHDTFLLDLEGVGGEIRRFLG
>AXF48684.1_239_341
CSPGTQPVAYYAQHGVSDSVLPFSLGEGIRDTFVKDNHCTPTNPPAPAAGSGTHIKTEYSGCDSGHPVWWVAFDGPHEPLATDAGTSSSWTPGQIWSFFSLFH
>AXF48685.1_472_556
PGSGASYIGQGVGTYVPGSEQHPEDNVLMAMVQWVEEGIAPEFVRGAKVASNGSVEYTRKHCKFPKRNVYVGPGNYTDENAWECV
>AXF50645.1_209_218
STICVHRVIF
>AXF50741.1_1775_1875
AGRKAKIINNAIPGSPRHHNPSSSLLTPGRSKPTDTPKKPQISAPTPLTARSARTSSQVTSGPLSSLAHSAQGSSKSFRSLHAHYHSGRSANGLAVSPPSR
>AXK50430.1_419_440
DTLWADQVEKKVFPVVLQYLKQ
>AXK68487.1_360_452
YERWCDWGIESFEFAEDLLNGHISETLVGAPAALTWLERRFAGLDPVKGCQHTARMMNFLYPNISSATSDYFTGLYDALQGTPLGPGLNTDNF
>AXK68547.1_360_463
NWCDAGISSLEFAEDASNGHLTETIVGAPAALTWIMARLSGNAPVSGCQHTKRQSNFDYPNIPPAILEYFQSGLKTXIGAGLGPDXQKDQVSAIGLTKISTFLK
>AXK68548.1_360_463
NWCDAGISSLEFAEDASNGHLTETIVGAPAALTWIMARLSGNAPVSGCQHTKRQSNFDYPNIPPAILEYFQSGLKTVIGAGLGPDIQKDQVSAIGLTKISTFLK
>AXK68549.1_360_463
NWCDAGISSLEFAEDASNGHLTETIVGAPAALTWIMARLSGNAPVSGCQHTKRQSNFDYPNIPPAILEYFQSGLKTVIGAGLGPDIQKDQVSAIGLTKISTFLK
>AXK68550.1_360_463
NWCDAGISSLEFAEDASNGHLTETIVGAPAALTWIMARLSGNAPVSGCQHTKRQSNFDYPNIPPAILEYFQSGLKTVIGAGLGPDIQKDQVSAIGLTKISTFLK
>AXK68552.1_360_463
NWCDAGISSLEFAEDASNGHLTETIVGAPAALTWIMARLSGNAPVSGCQHTKRQSNFDYPNIPPAILEYFQSGLKTVIGAELGPDIQKDQVSAIGLTKISTFLK
>AXK68554.1_360_463
NWCDAGISSLEFAEDASNGHLTETIVGAPAALTWIMARLSGNAPVSGCQHTKRQSNFDYPNIPPAILEYFQSGLKTVIGAGLGPDIQKDQVSAIGLTKISTFLK
>AXK68555.1_360_463
NWCDAGISSLEFAEDASNGHLTETIVGAPAALTWIMARLSGNAPVSGCQHTKRQSNFDYPNIPPAILEYFQSGLKTVIGAGLGPDIQKDQVSAIGLTKISTFLK
>AXK68557.1_360_463
NWCDAGISSLEFAEDASNGHLTETIVGAPAALTWIMARLSGNAPVSGCQHTKRQSNFDYPNIPPAILEYFQSGLKTVIGAGLGPDIQKDQVSAIGLTKISTFLK
>AXK68560.1_360_463
NWCDAGISSLEFAEDASNGHLTETIVGAPAALTWIMARLSGNAPVSGCQHTKRQSNFDYPNIPPAILEYFQSGLKTVIGAGLGPDIQKDQVSAIGLTKISTFLK
>AXK68575.1_360_463
NWCDAGISSLEFAEDASNGHLTETIVGAPAALTWIMARLSGNAPVSGCQHTRRQSNFDYPNIPPAILEYFQSGLKTVIGAGLGPDIQKYQVSAIGLTKISTFLK
>AXK68576.1_360_463
NWCDAGISSLEFAEDASNGHLTETIVGAPAALTWIMARLSGNAPVSGCQHTKRQSNFDYPNIPPAILEYFQSGLKTVIGAGLGPDIQKDQVSAIGLTKISTFLK
>AXK68577.1_360_463
NWCDAGISSLEFAEDASNGHLTETIVGAPAALTWIMARLSGNAPVSGCQHTKRQSNFDYPNIPPAILEYFQSGLKTVIGAGLGPDIQKDQVSAIGLTKISTFLK
>AXK68580.1_360_463
NWCDAGISSLEFAEDASNGHLTETIVGAPAALTWIMARLSGNAPVSGCQHTKRQSNFDYPNIPPAILEYFQSGLKTVIGAGLGPDIQKXQVSAIGLTKISTFLK
>AXK68583.1_360_463
NWCDAGISSLEFAEDASNGHLTETIVGAPAALTWIMARLSGNAPVSGCQHTKRQSNFDYPNIPPAILEYFQSGLKTVIGAGLGPDXQKDQVSAIGLTKISTFLK
>AXK68584.1_360_463
NWCDAGISSLEFAEDASNGHLTETIVGAPAALTWIMAGLSGNAPVSGCQHTKRQSNFDYPNIPPAILEYFQSGLKTVIGAGLGPDIQKDQVSAIGLTKISTFLK
>AXK68587.1_360_463
NWCDAGISSLEFAEDASNGHLTETIVGAPAALTWIMARLSGNAPVSGCQHTKRQSNFDYPNIPPAILEYFQSGLKTVIGAGLGPDIQKDQVSAIGLTKISTFLK
>AXK68588.1_360_463
NWCDAGISSLEFAEDASNGHLTETIVGAPAALTWIMARLSGNAPVSGCQHTKRQSNFDYPNIPPAILEYFQSGLKTVIGAGLGPDFQKDQVSAIGLTKISTFLK
>AXK68594.1_360_463
NWCDAGISSLEFAEDASNGHLTETIVGAPAALTWIMARLSGNAPVSGCQHTKRQSNFDYPNIPPAILEYFQSGLKTVIGAGLGPDIQKDQVSAIGLTKISTFLK
>AXK68597.1_360_463
NWCDAGISSLEFAEDASNGHLTETIVGAPAALTWIMARLSGNAPVSGCQHTKRQSNFDYPNIPPAILEYFQSGLKTVIGAGLGPDIQKYQVSAIGLTKISTFLK
>AXK68599.1_360_463
NWCDAGISSLEFAEDASNGHLTETIVGAPAALTWIMARLSGNAPVSGCQHTKRQSNFDYPNIPPAILEYFQSGLKTVIGAGLGPDIQKDQVSAIGLTKISTFLK
>AXK68604.1_360_463
NWCDAGISSLEFAEDASNGHLTETIVGAPAALTWIMARLSGNAPVSGCQHTKRQSNFDYPNIPPAILEYFQSGLKTVIGAGLGPDIQKDQVSAIGLTKISTFLK
>AYC49704.1_363_391
RGQINMAFDAAAVRNEAKSPTPNLMMFRS
>AYD38342.1_15868_15982
YEPVNVDRMEASIVDKEMAYALQLFGNDQKAYVMQHFKKLGSMMSSLTEKPDYHGKGLYIASNETVSSGVAQWWQINYPHLRMLTMGNTHHTFLDKSGAVQLGQAINDHCFSILT
>AYG85443.1_444_498
EVTWDRLARKDIDAPYTPPVKAGAGDASQFDRYPEDPERYGTNGHDEYGHLFTDF
>AYI97128.1_580_675
PLAKPDTITEEEEEEVEAANEAASGEAVGDQGPAEAIDMVEDKEVADWVKAAIEKRRSGKMKGAEKPALHAAPLDASVQSPSPNGTNGLETAEVAA
>AYO41189.1_284_384
LISDETHESDDDGNDISTGVRENYRSKWKSVMATVRATKRIQALSHTHVEPLHEDLCPSSPLYSDEDNDHANHSFGAPQRTTSNSWLEWLRSYFPVYNYSE
>AYO41192.1_944_1030
MDTTCYVNDDGLKTYKIQQSLRRYWQTDLWTRFFHLMLNSTHYPAVGPQLTELRAEMDAWLTAHSFHAGKNLKGLLKKVEIWALRRV
>AYO41290.1_509_532
ASLVMFDRWLNPMTESGRLDLSFT
>AYO41348.1_1027_1066
QNADVAIPRVPRASRVARPETSRDTSGSMLPRATSASIRP
>AYO41431.1_254_296
PYHDPSDEPDADPLDPKFFDADFSKEPLTRAQLKELIYREITH
>AYO41569.1_300_371
FDEQPKHPESVHWRDKAYQQSVDVIRSAWYPDDGEPSNPPVAKPAPKAIISFVTQQSAGAKDSSKPAPAIRA
>AYO41570.1_250_314
RMSFDLMKKISGSASGTNVDGSRKFICVPNEAHEFNTFGRTRASQEERDRVEGEAINMIRASWRQ
>AYO41629.1_268_310
DTWLDEKYTDTIALFLNKHKTMWDPPQAVWQDTHDDDERKSFL
>AYO41722.1_390_409
AYKLLQFLLGQIEEEDLIKA
>AYO41755.1_839_977
NAAKRVAFLQDVSDRFETLERTPPSFALELLEQNAESIVGPDWRRRFDKNFLDDLGKFRTYNSASVQDLLRVIRNKKHHFQDMPIILKKQLSPMPEGFLLYFTRRFPTLFLHVYGVLEQLPQMRTEPTFTMYYESEDTP
>AYO41768.1_644_741
GVITQGELELALLRQQRAQGSEQGAGPTWYERDVKDALKPIQPFGKSPVHAATPLSSSLSEQHGNSNSSDGNIDTTALQTQLSYAQLSGELDHPTIPS
>AYO41826.1_599_622
AADAVEWCFYDILDDIERTRPPRM
>AYO41856.1_488_629
AQDLKSHVFFNDMDWDALSRKRIPPVFKPLVDSNESVANFDPEFTNTNLHDVAHFAMSDDDSVDTEISEAMKQALDCSTDAKNGVAIRSKEQRGNRSEPLSSSVQEKFRGFSYSGTYEGTSSAFEQGVNAIDWGREQPQNDL
>AYO41881.1_363_390
IKNYPGMSEQDKAARTKLFRNGLWIMLV
>AYO41971.1_606_626
QGQRCDVNMVEWVMSLSSSKE
>AYO41980.1_1248_1339
ALVEELNAANEEEEEAQRLMDEEESTDHALVDDARLSVPSGTHGTRRSSFSLSSVPGAPDHSHPRYEALVADVQYRREGEQIKAMLEPDDGL
>AYO42025.1_691_715
EADDLRTLIPYIQAAHKLRQDKASS
>AYO42044.1_263_399
LRKLFRDLFVREGYQYDYVYDWSIQPRDRVEQPSRGLAPQTGAAEEQTQQKAAAAAGQAQRRRVLPQDQAAGITEPAARAPIMPSTADYARMPAALTGERGTADAPNVVNATASGVMGNGAPLYANDAQPLNEAEWR
>AYO42096.1_272_288
HAGSAVSILTPLAQHML
>AYO42188.1_384_510
VLEHYPDAPTSALQVKQSSAVSILPALKISTYTRPSFAVKTSLHTPALVLLVISIIYMQILLADHLGWIYGSQYHVWIRHVCTLLALAQLAWSVTSRPSMIGSIDRRWVFPSMILVILIMVYICTEI
>AYO42274.1_774_915
LERVRQLMRRGLSADELDQLPLHGGKPAPAAPYPVPPVKYYEAPHTGMLDAHRTVVKIRGALIQEDEQAFLAEVLQSADTRDTSSPDTSTSLMTEDSLQQDASCTRVAPVVHTYTPALMSPSAYLHDQVSSGMDIDKTFPVG
>AYO42303.1_541_665
QHCASFLAFSLRPVAFLMQAFQGLTVEVTRFLCEHVFCNVTHGERRRITPREFGQWAQHLPQMLGCHVPLAGASVTRPPAQPLRSATFVCSSDPAPVKPAPLVSNQSHPILPLGHGSEHPSPPPR
>AYO42319.1_930_950
WPSPNWCFEDSGLYKLLCPPK
>AYO42558.1_1142_1283
LAMGARTVIAIDVSSIDDTTSQSYGDTLSGWWVLLNRFNPFSNMRMIPSIPDIQTRLTYTTSVKMLESAKANEACLYLRMPVEQYGTLEFGRYTEILMAGYNVAIQALAKWQADGRLPTHARGFPTATKSAERGLRARRNSI
>AYO42648.1_321_361
SEAPAPEPPAELLSSLDGEWHELQSKLALRHAQHQASKQVP
>AYO42886.1_286_379
TRALNITGATNTMSGYHIWSSSLPDFGYVRSIMSKTARPPEHRGVVPNSRFVLPRSALFTFVELEKGGHDHLLRGNVDALRLMMPTYMLGDDVK
>AYO42895.1_383_414
DTLKMLLAYPSTHSDSCRYDTPMMKTLCSFLV
>AYO42911.1_362_490
DHGRDPMPPLTLTDDKAIDQVTEEDLHDAVFRISSMFAVACAVSKFKRAGSRHSSTSTLDGTESSEPTPLDSRKLSMDTPPLSDTSGAAAIPLVLSPVATMDAFHDSDCQEPEIYVSSPQAKHTNEQIP
>AYO42925.1_381_423
EPPVPAHPDTFGSFPSSAAGEKQRPKSPPAPHGAHTHTAHPLV
>AYO42936.1_275_285
NMRLLCEHLCC
>AYO43158.1_530_539
QVPSVVPQSL
>AYO43163.1_441_508
GVDWSTIRQIDAPFVPHLSSVTDTSYFPTEDYQDVPDVPVGADTDVGAKDLAFLGYTFRRYEANESAL
>AYO43168.1_546_673
TKPFPADPASLPKYLPSKEIDRNKRAPHNGMPMNPVGRPPIMTRPPPSIIPPGGMQPRPPAAPHGSMAVPTGMPPRPPPRLGGSGAYPPLPRLPAAPSTGTGYGRPKDYGWYNPSAPRGSGGPPPRPY
>AYO43255.1_267_318
VDPVQIAKHWETSLRNLPLSTKVVPRANHKVDDAVAQKTLCDAVATFLRGLS
>AYO43285.1_462_538
KHIDWSMLLAKKVRPPFKPGVASAFDTSNFDPEFTSEPAMDSVVDDSHMISEAVQEQFAGFSYTAAPEMASSDGLWQ
>AYO43365.1_221_238
CPAEITDLAAWLERVLGL
>AYO43435.1_727_753
RRSDTRQRALEEEFAWCNDAARIPEVC
>AYO43488.1_307_394
RWIRAVPRLQASNEELWRRYHFFDTPDSPDASVDAVFSGLSLHDASSSSPEASTPASPLAPSPPPPPPPPWSACSLCCHTRDARALAI
>AYO43505.1_213_223
NDLMATSSGAA
>AYO43695.1_463_474
CIRMNGNTSFPH
>AYO43767.1_237_248
TSQAISNAPELS
>AYO43988.1_381_424
SDFRVMEEAKPHGASCGSEACHAAHGDVACPGELGYGHREQAGL
>AYO44041.1_259_305
PQARRLFPHVDGDREAYGHLWFDYFDVDTAWLPPLVHFLDRPATARM
>AYO44148.1_110_214
HHGQCTGQVYVELTYYPLPQPLVIASPASTPPTPSHQHTPHDTMAADDAAQALASPSRDRGHSIPAPTHTSSPPPAPPRTRPPHTSIPTPPKSSPRFVAPIPGTP
>AYO44151.1_389_518
MNHVNVSPVLGEWHDIAQRVNLSVLWGEHELMAEDIAAWTRRLPRVDTYVATHDWGVHVWPFLNALLAPSVAEREWGLWQMARAMVGVPMALSEPTSPPSSMPSDTDEPEPDEQAQRAWDAELQRLHVKT
>AYO44160.1_557_620
SVSWGLLRHQTPPIVPSAPSMAALEEDRSTRPTRTYDWEHQPVLDPSLHDASPFHEFRQASIVR
>AYO44300.1_596_656
YGSFAPPNTFVPAPYNDSMMLCSAQEASANFSSIPLPYFPEDPRGKKWLEMNASSTRCTDS
>AYO44368.1_743_761
KACPATELPKLLQFRNHEK
>AYO44382.1_304_369
TGVLPTSPANLPRPASSIPTATEAKEETLPVPQDAPTTGTTAGQKRTLTEEEIAKRRRLAHLVAFS
>AYO44399.1_346_360
ERENCLALTDIIEQL
>AYO44430.1_811_927
FQFFLFLDASRKAFQSMRHFMRKVLDHRKKRKAFVVTEDVREQLDQEMSGTGSEEPVEPGSPSSHQRPAEEGRAGGIWQQTLEGLGPEGDEDMETWELDNDEEEEEAQAQHNKSVSQ
>AYO44491.1_452_479
HAPTVDMATWAAQALASRRRVDEDVSVS
>AYO44599.1_147_220
RASSMWAPVTGGLAAWWSAPPSSATRLSTAAWIGLGAAAATAVGTAATAAVHRSEAIQDACRWVGDHLFAHDQL
>AYO44790.1_579_618
MVLGCDAFKVVYPKIKDTIVRTIDPEDVPFVEVPRTGRYI
>AYO44797.1_518_617
YVDLMRMRQVKAPFIPHLEHELDTGYFDNFDDPADMAKYKEVQEKQRHVEAMEAKNGMSDGGRAMWVGFTFGKNWGQKVQGGHTTVEPDPEMSGKLSTMF
>AYO44823.1_434_551
AHDMLLRFMDVRIPLPSPASPSVSSQVDGKDTRILVPMMPHDFAAPPKAASATSADLAGSLVAWVLIGMALALCLYMRRRLGRQRRETPTWSYEAVAQPEQERDVEMDAFTLGDEDDT
>AYO44909.1_192_259
SFWEDKAVDLYVLERAFASTHPSSEHLFHRVLEAYAARTHRTSPTAWPAIHARLQEVRMRGRKRSMVG
>AYO44917.1_668_689
GAHGWSGLRGWQAESRPRFDSS
>AYO60867.1_1898_1985
SPGRHPDCTFVIWAKKDILPKAALDTLPAGLNAWFYPSSHDLGPNGWDALVGNKMEYFQIEGDHFSIMTAPEVTQLGKIIQEAIGKIS
>AYP72777.1_2447_2475
DMSPNLKNNKDACRAVADGYEFLRSHVGL
>AYP73680.1_125_264
CGTFPTYVPSTATEADPCIAPIPREQSLQNFELLKEASNWDPHADDLAEEEKEDVDPVTLDKRAREQLRDQETQEEQRDQLDKAFERAIQPGSPISNLIKAGRQPLVKAGQGMPASRSSTHSLARATSALSISGKHHHTD
>AYP73682.1_116_236
CGTFPTYVPSTATEADPCIAPIPREQSLQNFELLKESSNWDPHADDLAEEEKEDVDPVTLDKRAREQLRDQETQEEQRDQLDKAFERAIQPGSPISNLIKAGRQPLVKAGQGMPASRSSTH
>AYP73684.1_116_233
CGTFPTYVPSTATEADPCIAPIPREQSLQNFELLKESSNWDPHADDLAEEEKEDVDPVTLDKRAREQLRDQETQEEQRDQLDKAFERAIQPGSPISNLIKAGRQPLVKAGQGMPASRS
>AZG04859.1_323_435
VWHDPSDEPVCSSAFDFGFEEEDSVDGMRQLIVDEVNDFRRAVRSQARAAGTTRRQDLSVPSRDDVISSPLRGNVPANGATSSFTNPSGRAPSPVVDDPSEELARELEQTLGR
>AZG06263.1_409_528
VSKYAHKALVSNWNPAGAIMAILPNWMTAFVPASFIEQNMADTSSESFYNADGTLDVAQFGGITPAQLKSALIDLGERNRISDLPPNTVNLLIFNNATDARDTPGTRLTFIARWTCFDLI
>BAA00258.1_264_282
DVVKDVKGSPNLLAYNGNA
>BAA01226.1_1441_1478
EVNETFNFKSTRLAKFIKSNDKLNSSKLRITSQENKTE
>BAA02706.1_518_544
EVADPTFKIETTGATGEDVPGWATEIR
>BAA02933.1_483_506
GQMKKKVNMERFVKKCWEKEKDGI
>BAA03267.1_925_988
SIVWDDLYNKLYEPSYKPLINDPRDLNNFDEEFTSACPTLTPVNTVLTRQQQECFRGFSSFATE
>BAA03268.1_944_1016
NINWDDIYHKRTQPPYIPSLNSPTDTKYFDEEFTRELPVLTPVNSILTKEMQQHFEGFSYSCEDDKPSTTDNA
>BAA03579.1_226_244
MNHSLTRLGISCLQVMKQT
>BAA03966.1_446_460
ALSMFQTWISGKSFG
>BAA06911.1_312_413
DRVLKCRSFTVAGPLSRCDSYEQDMDDALECAVPANESSVGSNGSLDLPMDHIIEYAQYLQTLSSVKNTAAGNYTQNQFVLDNNIMDNVSIMSNKSFNMNFA
>BAA07286.1_565_696
DINWDLLSKKKVQPPFKPNVQNDLDVSNFDKEFTNTNVKNINIVSNVDPANASTPLSNTIQDRFRGFTFVNKSIDEQFQNLGLQENEETDNLHACRTTTHSSVNSINSHGNPRTVDANDPVADTVFGETFEA
>BAA09884.1_426_560
SCSFDTGFRDYCDAYENFIRLHDRAFRNRAITARGREWSITWLEISRTDMHLAWHGGSLTQKPPPATPSTTSSKTHGSKELRLVLMPTTNMCVRNLLSKPLRTRIRGVSISLQMLLQPHPPQTHSLRTESPSGQW
>BAA13782.1_320_390
ELRDPNCMYHCSRDEGTIERHLPPLFNFNLAELSIRPNLNKAILPPHVYESLDVDINNFEPIVVKQADADS
>BAA13867.1_320_390
ELRDPNCMYHCSRDEGTIERHLPPLFNFNLAELSIRPNLNKAILPPHVYESLDVDINNFEPIVVKQADADS
>BAA13890.1_429_454
LKFALKDLLNGIPEDTPNVLAFNNYE
>BAA18956.1_2056_2187
SIGLLGEGDDEAAKKIPSWLLPHFAASVTALSNYTAEPIPKEKCPNVMAIWCEDGVCHLPTDPRPDPYPTGHALFLLDNRTDFGPNRWDEYLDVNKFRTRHMPGNHFSMMHGDYVSQTTLSPYNDDNLTRSF
>BAA20417.1_62_105
AYHDASDEPTASPMPPNLVDLYCNKEDLEIPVLKALIFREVNFR
>BAA21399.1_327_352
DTCLGDGYFQVIADFLAENDINTPAS
>BAA21444.1_280_350
ELRDPNCMYHCSRDEGTIERHLPPLFNFNLAELSIRPNLNKAILPPHVYESLDVDINNFEPIVVKQADADS
>BAA76441.1_431_451
NNSWATKAIAEFFTKFDELVV
>BAA82312.1_345_363
AFERIHVDMEEFLRQVWSD
>BAB70704.1_341_360
ALTGVPSGTVNYLAYNGNGA
>BAB70705.1_341_360
ALTGVPSGTVNYLAYNGNGA
>BAB70707.1_341_360
ALTGVPSGTVNYLAYNGNGA
>BAB88688.1_2139_2157
VSPPYLSLTHRKILTLQSR
>BAB88689.1_2122_2187
RPDDPREMLWLINNRTDFSANGWASILGRQQLRVEVLDEVNHFTLMDRGPAMEKMGNILAKFFNHN
>BAB97387.1_587_652
LAVGKGPVGFINPVLYKNPSVLNDITNGTNPGCGTDGFSTAPGWDPATGLGTPNYPKMLKLWLDLP
>BAC02717.1_159_264
SGGSEAWQAMGDEVHARLHKNYPVWARGYPRTIPPSAPVKDLEALRGKPLDWTVGAATPTESFFDNIVTATKAGVNIGLLPGMHFPYVSHPDVFAKYVVETTQKHL
>BAC56235.1_553_637
SLGRPETITEEVEAEEKAADDQLADATGSLDINSNGPINDQGDREVAEWVTNVLDRKLKGLLSDKAEKPALHAAPLDQVSPGIAA
>BAC57455.1_358_379
LRDILTDIPFGTVNLLANNGHQ
>BAC75710.1_485_560
VLKDIDSDTPNLLIYNGAGKNLSEFWGESVFASNEKEFDLNEKIEQFEQTEKKFEDAVNDILINIKDTLKDTVLNF
>BAC78619.1_401_499
SFDPTFDAEENLTSLTNDKLLSKTTSIYALAHATLPQWIANFLPSLSLVEASIAPVPKRPTLTPLQLKKAVIALTTKNVLSGLPENTVNKLIFNNATSH
>BAC78654.1_1029_1065
YGVQFVARRRRAGATIYEGNWGPADEMLAEDAEMIDV
>BAC81697.2_278_301
YFISSFTKDHAAHHAKYLGLSSKL
>BAD02338.1_1021_1085
NINWDDIYHKRVPPPFMPTISSATDTSNFDQEFTSVTPVLTPVQSVLSQAMQEEFRGFSYTADFA
>BAD04044.1_464_518
EVTWDRLARKDIDAPYTPPVKAGAGDASQFDRYPEDPERYGSSGHDEYGHLFTDF
>BAD06585.1_355_399
LYHDPNDEPISDKIPEDFFDFDKKKDSLTIEDLKKMLYEEIMKPL
>BAD08699.1_232_252
AFLRKSLPPLGNTGSGGKDEL
>BAD22832.1_2138_2155
KGDHGVTLGKLIQQGLKL
>BAD44716.1_418_450
FTSTDKVLGKYRRGASNRIAGNNYCNDSYACAE
>BAD72940.1_353_397
QKAEGLCDYIASKALDGVISNVPSGTVNKLINNGVGGSNSSSIRH
>BAD89083.1_301_365
PYHDPTDEPVAEEKFDWSFNDADLPVDTWKIMMYSEILDFHNIDQGTEASQVLVEGAGDAQQNFV
>BAD89524.1_342_472
ILSKRRLIFTKSQILFDCLGFHSTDCISVPHRTLHSRTGVYYNRLDFGRSFPSSLDLRDPRKVLDLISDYRKRDLSFDDDALHAMAGIFAAFRKLKQPVQFVCGLPIFYKELLQADTRQFALLQSLSWDGT
>BAE44738.1_395_408
QVYADPKDLIKLLK
>BAE44794.1_357_461
LNPKKTYQNWCDAGISSIEFAEDLTNGHFTESIVGAPAALTWIIDRFSNKPPVDGCQHVVRTTNYEYPNVSSSILDYFKAAMDVVAQQGLGPNIQKDQLEIKSNL
>BAE44804.1_1295_1320
TLDHDFNFANTKLAEMIRYNSKRLFT
>BAE44836.1_355_460
YQNWCEGGISSLEFAEDGTNGHLTETVVGAPAALTWIIDRFNGKQTVSGCQHDKRLSNFQYPNISSSILKYFKVALDTMMSNGLGSDIQKDKITPDDLRKFLLGGW
>BAE44840.1_288_318
LIQYCGCGVAGGGIDNKTCGIDHGKSFRVKT
>BAE44842.1_528_542
ALDMVNRWISGDYKY
>BAE47512.1_362_427
EVDWEKLEDREVSPPYIPNIGGAGDASAFDIYHEDGMEELFRPPPLDTLADQFPDFDYTYDDSVAP
>BAE53433.1_316_413
IWHDASDEPDCPTTFNFDFEVVEDVGEMRKMILDEVLRFRQLVRTAPASGNQGAAQQIQVPMPSAGGQWTAEDPRPQEYMGHPNGLEQDLQAGMDIRR
>BAE71314.1_1982_2009
CNSIGLFATQPQKEHVSIISDLIDRVMA
>BAE71321.1_191_314
AVPEHLKEQYTAYEENAELTVNSRAAMQVFFDCYKAPVDDVYTSCLLHPRLLALPKVYIAELGLDTLRDDARLMKGALDTAKVPVMYDAYPGFPHCSFMFPFKSLGEHQRTFFGGVAKAVRWMS
>BAE91901.1_460_539
GTKNVLSEIPSDGTPNILIYNGAGKNISDFWAFEDEASAKSDLKKAVDIATSVDLDLQDIKEKFNHILEEVAEEVADLFD
>BAF62454.1_433_535
DALTDMPKGTPNLLAWNGGGCNNYTAIVEAGGYKVERQSKTDKIDIGKSVSELEKLIEHDFEVVSGKVVKGVSSFAGKAEEFSKKIHQLVDEELKDFLEDIAA
>BAF75875.1_370_488
DKEPHFVANPADGTPADLLPNVKRAFNAKRAWKKAAYGIRAMNRMASLASGGLTNPEAALMRENLDKYKAESEKEDIQTASITYMPQHTPVTAEFPAGSQKSATDDELQKKLANATIQG
>BAG28182.1_272_365
QGAPSTNQPQRPDLLPSLRKNFNAKGTWRRAIMGVRAASALKLGGEHRRATLMAGAGVGEEEQARVREEAERAKRDAEEEAAHVDESASVYAYN
>BAH15189.1_240_329
YYYDSVPPHVGMKLAREIATVTYRSGPEWEIRFGRERAKPTSGPALCPDFLVETYLDHQGNKFSLEYDPNSLLYVSKAMDLFDLGHSNRS
>BAH80449.1_317_369
AYHDADDEPAANSLSPDYFQFDLEKEQLSKDDLKKLLYDEVMSFQPVIGNTSG
>BAH84978.1_436_447
QQLFALRDDSID
>BAJ13350.1_1620_1646
QHPFCELDPNYNFFDTSLYTKIRGKDV
>BAJ65431.1_2064_2143
VCNKPNDPRPEPAADGSPDPREMIWLLNNRTDLGPNKWDTLVGPNNVGGITIMEEANHFTMTLGTKAKELSNFIGEALAN
>BAK53402.1_2133_2150
LGPKAKELGSFIGNAMAN
>BAK64048.1_2113_2130
KGEHGATLGKLIQQGLKL
>BAM08274.1_301_366
PYHDPTDEPDAEEPFDWSFNDADLPVDTWKVMMYSEILDFHNIVNVGQDTGAVPAALSENAQPTAV
>BAM31239.1_138_246
ADAVDISLRKIINEELGSAANWIVWLCWWNVNLRCEQLWDLSHRRPAKERSSKPEMELRRSMPRLTSCSPSRGRETRIMWRSGSSATLMQVSAHPVRLTTPSRRFTNVA
>BAM84175.1_395_416
GKITGNLRSSPNLIGNNGNTAQ
>BAO20284.1_1981_2103
AVIGGVSANNKLTPLIVTQMKNATRALVTYDPSSSPASKVAAPRAVMLRSREGFPVPKQSEKIQSLEFLGDRANPTQAVAEWESVLGSKVPVLDIPGNHFEVFERANVGAVSERLKEALALFQ
>BAP27863.1_648_668
TIKDALERELHFYEGQLLKLK
>BAP69324.1_541_642
QYDPSKKYPPLAIVYGDKVPTVRGAKVQNRDEIKKGYYQDFYYGAGDGVVHHKWLLPETRGFPVVAKVSSEMPHVSLMTDFEAIAKAFISILDAEQETHRKT
>BAP69486.1_205_219
GFVTKVAEWLQSLPE
>BAP69487.1_210_259
INNVLSWLQAHSGKTTDDKSHETSKKATTASSNDHLDNDLLDVIDSLGKI
>BAP69526.1_682_721
EEPFTGEWYPPGVVPKKSRGARHPSLQFDSVPLDKLQLGD
>BAP69566.1_763_775
RTKCCVTYAPRAM
>BAP69587.1_872_887
MSCEAEDLTSLLEWKN
>BAP69689.1_524_540
SLEMVNDWVNGKFDFKH
>BAP70049.1_324_366
SYHDPDDEPEGTPIPASFFQFDQWKSRLNTKDLKRLLWNEIVS
>BAP70089.1_799_821
DVIVYNKILNWIRHAYNGDFLLQ
>BAP70107.1_542_554
REIVCCHQGHPVR
>BAP70623.1_383_416
SKQELEFENEILRSQTAPEKVPKTFSELSNLQNK
>BAP70713.1_751_795
SIDMCTVEVDEHGHSTVVPGLDHKHTQVDQSEAHIAGLEKKKKGK
>BAP70858.1_1080_1118
EIAEENISLAPLVKLARMKKLAESMEDEEDEEEARGHGQ
>BAP70916.1_417_454
NDPKPQPLLLGEDFKGSHEYEVKKLRRKERQKESSVTN
>BAP70954.1_1310_1344
KTDPSFDFSKTKLAQFIRSNDKLNNSKLRISSQEL
>BAP71015.1_294_340
EMAKELPVFMKNGDGLRDMMKFSISTKPEAMSKETLAKLKFLFPNHW
>BAP71542.1_668_780
NVQWSLLRNQEPPLIPVLAENGCDFATLSVNPKGSKEKKNSAEQRERLMFEEKVELDDQVSDNDPFHDFNSMSLMKQDNDSLIYGDSTSYGKISYTPNQNRSRSNSHRSFFKR
>BAP71568.1_329_380
NSEYFSDILDPQKSNASLIESLQLLDFEENELAGLTAEDLARFGAKVIIPSS
>BAP71604.1_218_228
DLVQFLLKIIK
>BAP71986.1_611_759
DVDWEAVRQKKIPPPFKPHLVSETDTSNFDPEFTQTSTSFMNKQPIAATPLSPAMQAKFAGFTFVDESAMDEHYTNAYNSRKYLQNSYFMEPGSFIPGNPNLPPDEDVIDDEEESADRLAAVKEGNGLSVDYDGDHQMDDEFVNGRFEI
>BAP72048.1_374_385
SHKPSWSSLQSD
>BAP72192.1_387_481
YRLDTILESVTTSINNENTPTNSENKHKVGFASLYALQIAVTLTVLNHSDWHWWKYTVIFITGLAYNHNRNDSAGNRNLLIILIASVLISAISIW
>BAP72298.1_1339_1479
KQRGCRIIFAVDVGSVDDRTPVSYGDSLNGFWIILNRWNPFSKHPNIPNMAEIQMRLGYVASVNALERAKNTPGVVYMRPPIENYATLDFGKFEEIYQVGVAYGHDFLQHLQDTNQLPQIAGTTGLVLSDKQNMLQRRNSI
>BAP72317.1_335_346
IITEFVERHEDE
>BAP72333.1_291_316
SLEGDEYFDQAFGDMIQWIDVHTIIE
>BAP72363.1_428_482
EVIWEKLLCRNIETPYEPPIQAGQGDTSQYDRYPEEEVNYGVQGEDPYHSIFADF
>BAP72376.1_724_753
TEELEYVEMTRKTGAVIHEDDYGPKPEFFS
>BAP72462.1_367_394
ISLVDFWRRSDNKNVAVKSNWGAASKNP
>BAP72473.1_1007_1138
SVSKKLEFLLKVSDRFEVERRDPPSPLLLKLEEVSTKVITNDNWTLKFDAMFMENLGKYRKYKGEKLMDLLRALRNKYHHFRDLPQELEEVMGPIPNGFYKYFIQRFPNLLMEIYYVVEKNLKDDQVLGEFF
>BAP72540.1_492_585
EIDFATLRTVHPPFIPQLDNEEDVGYFDDFSNEEHMARYADVFKRQDRLTAMVDDSMSDSKLVGFTFRHRNGKNGSSGVLYGGVEHSDPFATFY
>BAP72551.1_1567_1590
CNMKYLNGAAMVVYGLPMKFTRSK
>BAP72778.1_773_815
RYENVDVKMSEYITTRLNKRKEWLAETGEDLPKHIPALHMGGL
>BAP72958.1_430_490
KHTSQLERIYRKKVLQGSSEPIKVDENMDIFASTKHKLPKSVKLSPEKNPSKRLKLFSNKM
>BAP73004.1_442_557
YWSQDGPKTKKKKAGSAKTTSYINHFIFRKIDWKSLMIGDLQRTSVGPILPVITDWELAENFDSEFTEKRLDTDLHDNGIDINKPPGKKESVYGTSTDYFKGFSYVASKSYLERHF
>BAP73297.1_360_438
SESLPYREVQCNPFIMMITTTRGGHIGWFDVNLERWYVKPVCELLHKFYTDICMQNLIPDIQSVSLPKKNSFKVDRIVI
>BAP73397.1_1084_1150
NINFDDILNLRVEPPFVPEIKAADDTSYFEKEFTSAPPTLTPLPSVLSSDLQEEFRGFSFMPEDLNL
>BAP73461.1_1536_1553
QIRTIAFGGDSDVTISEQ
>BAP73635.1_354_408
PLLLSHIRKGVSNANRDQLHTNKDDFGPLYTKFKAESIGRSSQAHAKPKPKLSKL
>BAP73903.1_1088_1173
DLDIPLILPPEKKDAGVIHLSFNFEPRYVLAVTRKETKIGDLAGKGLSAGIQAGTTVIGTGLGAVGKLKKGIFGSSKKRDEQIEEV
>BAP74073.1_251_286
SLKQFVELPQGTHNDTIIQDGYWVVVKEFLQKHDLI
>BAP90855.1_283_357
SVVLDWFGITSGTTTTTTSKTTSATTSTTSSAPSSTGGCTAAHWAQCGGIGYTGCTACVSPYTCQKSNDYYSQCL
>BAV19379.1_2182_2220
FDLALTPGSQGWAEHIAPGYDFIFTELENATRGQYILPS
>BAV32166.1_346_382
KFMKAKHEFDEDSISALRIAHGVGWRSRNKEGQGNKA
>BAV32170.1_369_500
QRGSWHEWCPPEVLYSQYLENMLNNQQGYNTQAWDSLIAAYVRKRPAQTGETSFIHSKNRPWFALSRKSQEKAMVYTLGLFIYCVFEGLSSVQPNLAYRFAIEPSIGFPTFRQTPADIQRLIRESTVPRTDA
>BAV69313.1_2447_2475
DMSPNLKNNKDAFRAVADGYEFLRSHVRL
>BAW18768.1_1962_2038
IDRHLETKFLRRPEDPEGLKFLTERRMDFGPCGWETLIPEEEMEFTQIDNANHFSMMKGEFAVRLSEAISGFLMESG
>BAX02913.1_736_777
GGNVFLYKQLAGRLFAEKLREDEGVKHGWSRRGGSSVMLEQP
>BAZ95871.1_2061_2118
EFEQALIEKDVLCGFLPVTGAKHIFDLGLTPGSDGWEIGVGPGYDFLVRQIENAHRGK
>BBB94342.1_302_398
PYHDPTDEPVAEEKFDWSFNDADLPVDTWRVMMYSEILDFHQVEGAEADALQQQVQGQYEHSMTLQQQQQQHQIQKQQELQENELLQQQQQQQQQQL
>BBC20730.1_203_243
LESVRGGAICNRIVELSTKNILTGIPAGTANRLAFNGNPSG
>BBE10586.1_347_374
AAWSGHEIRYAPVSFFLGVSEMLADEGF
>BBE10604.1_688_786
DDGEHCDFFWHIDAVELCFHSFLEDIERTRPRYPEERRHSHSPQPPAHSPRPCRNGTAADVKELKENSPLEEGEVGRQTEMAAEGERKDVKVKRTTEGY
>BBF25315.1_2079_2115
FDLGISPGSKAWDESIGPGYDFLLGELENAHRRCRDV
>BBG28504.1_350_364
NLEIAEVVLTWIQKQ
>BBG28510.1_186_208
DTRIVQKINSAFEQMSIRIALGC
>BBG74277.1_713_766
EQRIVLGAMSANRKRKKLAGSSVKPGQSKRPACTLEIRRAMFELSGIAQSIRCG
>BBH96292.1_2589_2617
HDMTLKPGAAKWDSQVGPGYAFLLAEIKK
>BBL86735.1_354_365
FEQQYLQFLGIA
>BBO58704.1_313_355
PYHDPEDEPTAPPIPEEFFDFDKHKDNLSKEQLKQLIYEEIMR
>CAA05343.1_735_771
HGGGVFLYKQLARKLYQEKNRQTQVLMHQWTKKDLEE
>CAA06336.1_1304_1338
KTSSSFDFPKTKLAQFIKSNDKLNSSRLRISSQEL
>CAA07560.1_283_396
GDTTKSIDLLPNIREGFNARSKFRQAIEAVRLHNRIKSLNMVDSDDEDEEEEAVADTEKPSLLSVASSMRPRAHSRSKSGTGAAAFQEVVLAAKRNKELLEKEKASKQDAAEEK
>CAA10714.1_304_380
PYHDPTDEPTAEAQFDWDFNDADLPVDTWRVMMYSEILDFHKIGGGDGQIDTNAAFDDQVAAATAAPMAQHTNQTNQ
>CAA21952.1_355_463
YQNWCDAGISSLEFAEDASNGHLTEAIMGAPAALTWIIDRFDGKQTVSGCQHIQRFSNLEYPNIPSSIANYFKAAMDVVLHLGLGPDVQKDQVSPEGIKKLGSIEMRWL
>CAA22010.1_295_345
SIAKEYKETDLLPNFKQGFDAKKKFRQAIELVKLNNRIKKLKEWQTDEDDD
>CAA33512.1_795_841
ANVIVFDKLLDWQSVLSMGNLTNELTIYSSSHRDIHKTFSYLHTMYI
>CAA38527.2_385_403
DVVKDVKGSPNLLAYNGNA
>CAA39564.1_744_790
SIDMCHLVEDGLSFKVVRGEDHHHTQVDQSEAHIAGLEKKKKKQNNQ
>CAA40281.1_311_447
SKRVETSNILPDVKKGFSLRKKLRDAIEIVKLNNRIKRLRNMYSLGDDGDNDIEENSLNESLLDGVTHSLDDLRLQSQKKGGELTEEQMKLKSALTKDAFVQIVKAATKNKHKVLAGEEEDDSKKTLHDDRESKSED
>CAA40928.1_300_445
CTELKTHNLLPGLKEGLDARQKFRNSVERVRLNMKIQKLRDLYLEQTESDSDFDEGSQANGSVPPLKATDTSQLSKKLSEEEQSKLKSELTSKAFAQLVNTVLAEKEKFLNINRVCSSDSDLPGSDIKSLDEAKEKPEGKDTKTEE
>CAA42256.2_604_720
KVQWSFLRNQDPPLIPALNDNGCELPFILSCNKHPKRNSVSEQETKMFCEKVANDDEIDEADPFHDFNSMSLTKKDHNILTYSENYTYGKILYKATCTRPRHNSSHRSFFKDIIPEL
>CAA42788.1_1441_1478
EVNETFNFKSTRLAKFIKSNDKLNSSKLRITSQENKTE
>CAA44498.1_98_143
TLPFQKDQYYTNQKEDVLKFIRPYIFDQPHNGHANIIHLFDIIKDP
>CAA46674.1_175_231
SKRVETSNILPDVKKGFSLRKKLRDAIEIVKLNNRIKRLRNMYSLGDDGDNDIEENS
>CAA46971.1_292_313
FNTVFNDMKQWLDKHTTTEAKP
>CAA49163.1_637_655
EFLSMACSPEQLKVSLKWH
>CAA50389.1_480_578
TFDCLPKEGESSQKKAGTSERRHPHKKQFQLFQRDSSLLFSPAAVAMRDAFDIGNAVKRTEEDRMGTRGGLGSLAEDEELEDSYSGAQGMNSWNKICSN
>CAA55990.1_1085_1151
NINFDDILNLRVKPPYIPEIKSPEDTSYFEQEFTSAPPTLTPLPSVLTTSQQEEFRGFSFMPDDLDL
>CAA57879.1_827_842
MACDPKDLTSLLEWKE
>CAA58591.1_874_899
HIRLLDMQGENLLFSSLFLKIKKEDI
>CAA59410.1_435_460
TVSTHEHRTPPSSSEHEATEQLNSSS
>CAA61012.1_636_759
PQDDVLYLRLDHPLFFLNGKDKSKINEYQYQFEFEIYQSMRILLNMDASAFEPMTNLYWLYYLSRVLLKFGDRKLGKNDANRDKMARVINHLEMNLAVHKRGGQLFKRLETEDIKNTGDLLKAL
>CAA61157.1_366_415
NSTYFTDIVSNTGSDSNLSLIDSLPLLHFEESELQGLSSNDIYRLTGKLI
>CAA62156.1_290_337
VSMAKEIPEFMHTGDGLRGSIKKSISTKPEAMSKETLERLRYLFPNYW
>CAA62214.1_307_377
AYHDPTDEPVCESKFDWSFNDADLPVDTWRVMMYSEILDFHQTVGVANETEGSEQPDSQVEQNNLDSANGA
>CAA63841.1_389_408
GQVTGNIRGSPNKIAYNGYA
>CAA64172.2_426_480
EVTWDRLARKDIDAPYVPPIRGGQGDASQYDRYPEETEQYGMAGEDPHGHLFPDF
>CAA65038.1_297_348
KHLSQLERLYYKKILCNNEGPKLESINSDWKRKLPKSVIISQAIPKKKKVLE
>CAA66254.1_402_480
GVEFDSLRRIRAPFEPRLTSAIDTTYFPTDEIDQTDNATLLKAQQAARGAAAPAQQEESPELSLPFIGYTFKRFDNNFR
>CAA66332.1_396_445
IMKYVSPSKDDKFRHWCRKIKSKIKEDKRIKREALDRAKLEKKQSERSTH
>CAA66637.1_297_326
KFFHTTTVGEKVDILNFYLKITDDLARKGF
>CAA68689.1_326_380
EVVWERLLAKDIETPYEPPITSGIGDTSLFDQYPEEQLDYGIQGDDPYAEYFQDF
>CAA69030.1_1182_1275
DFRKKTIITMPPATITKKTSLSHTITEEKTAQLLAGRHVDSKAETDSLAASYKEESALPVASNVGLRQPNELRIDSINLPPAIVTPDTINYSVD
>CAA72718.1_1213_1306
DFRKKTIITMPPATITKKTSLSHTITEEKTAQLLAGRHDDSKAETDSLAASYKEESALPVASNVGLRQPNELRIDSINLPPAIVTPDTINYSVD
>CAA72731.1_1078_1142
NINWDDIYHKRVQPPFLPQIKSATDTSNFDSEFTSVTPVLTPVQSVLSQAMQEEFRGFSYTADFE
>CAA74137.1_367_376
SLKGVISGIP
>CAA75804.1_324_341
GVVTDTRGSPNKLAYNGN
>CAA75805.1_324_341
GVVTNVKGSPNKLAYNGN
>CAA75806.1_324_341
GVVTDAQGSPNKLAYNGN
>CAA76740.1_2063_2146
AKDGVCGKPGDPRPEPAEDGSEDPREMQWLLNDRTDLGPNKWDTLVGPQNIGGIHVMEDANHFTMTTGQKAKELSQFMATAMSS
>CAA77666.1_385_403
GVVTNVKGSPNKLAYNGNA
>CAA77763.1_982_1115
PKSKKLEFLLKVSDRLEIENRDPPSALLMKFDAGSDFVIPSGDWTVKFDKTFMDNLERYRKYHSSKLMDLLRALRNKYHHFMDLPEDIAELMGPVPDGFYDYFTKRFPNLLIGVYMIVKENLSDDQILREFLYS
>CAA79692.1_363_375
ENFQREVIDNSKL
>CAA81519.1_724_734
STNCCLIYDST
>CAA82043.1_426_560
SCSFDTGFRDYCDAYENFIRLHDRAFRNRAITARGREWSITWLEISRTDMHLAWHGGSLTQKPPPATPSTTSSKTHGSKELRLVLMPTTNMCVRNLLSKPLRTRIRGVSISLQMLLQPHPPQTHSLRTESPSGQW
>CAA89388.1_248_285
EVNETFNFKSTRLAKFIKSNDKLNSSKLRITSQENKTE
>CAA89423.1_625_668
KYRNQDVHMSEYITERLERRNKILRERGENGLSKNVPALHMGGL
>CAA89459.1_343_397
EVVWEKLLSRNIETPYEPPIQQGQGDTSQFDKYPEEDINYGVQGEDPYADLFRDF
>CAA96461.1_718_764
PFMISGSIMEDLIRNAVRYGSEKPHISQDDLNDVVDTVLRKFADYKI
>CAA97465.1_564_576
FPTDIIDKMFYKS
>CAB02497.1_110_120
PVRVREEGEQE
>CAB05446.1_329_339
PVRVREEGEQE
>CAB45932.1_437_460
PTMPFIITSRAKQVDMKAWAMSVQ
>CAB59301.1_1106_1170
SINWDDVYHKRIAPPFQPSITNATDTSNFDSEFTSVTPVLTPVQSVLSQAMQEEFRGFSYSADFV
>CAB59812.1_386_398
TDLTAFVEQVWQK
>CAB61490.1_418_472
EVTWERLAKKDIDAPYVPPVKAGSGDASQFDKYPEETERYGQTGPDEHGSLFENF
>CAB63911.1_371_390
VIRNVPAGTVNFLAYNGNGA
>CAB63913.1_438_533
QGVLTDIPNDTPNKLAWNGGGCSNYSKIVAAGGYIGKPKTSKPKPVGNAVQEEMKVLSNKVSQGVKDLGDKTEKFVEKIHDVVDKEIEHFISEISM
>CAB63914.1_381_406
NSGKGVVTGPLRGSPNRFANNGNPSQ
>CAB63915.1_354_375
KEKTKLVFLLKRRTRKTGRQTW
>CAB77649.1_168_315
VIRCDFFKDDHYYYAQHQHHHNHNQINNAYNHYQKQPNQARPTANQQLYTPPETTTYNSYASDMEEDEISDDEFYSDEEDEDIEDYEEEEEEYFGNEQQQQQQVTTVNGNFGQVKGTCYYDTKTKTTTYIKPPAAYTLETPSQSVEYC
>CAB81933.1_88_107
GVEQARRDGLEIWPNFEAVL
>CAB87194.1_347_383
TGASVSGLCDTIASSALEGVISGVPSDTANLLINNGQ
>CAB87381.1_377_398
TRDKATAVKDGTVNLVAYNGII
>CAB91294.1_208_232
LLRRTCETDTSYYGGESQSRSYVFQ
>CAB91727.2_385_399
ERLGEILLGVLNGEI
>CAB92399.1_1995_2009
ASALCAKIRETMGVN
>CAB95012.1_364_385
GVLTNVLSGTLNLLAFNGNPSG
>CAC01625.1_1072_1136
NINWEDIYHKRIPPPFKPSIQSATDTSNFDQEFTSVTPVLTPVQSVLTQAMQEEFRGFSYVQDFS
>CAC03748.1_777_917
DIDWHALTQKLITPPFKPKLKSETDTSNFDPEFTNALNGASSLNARAAALAAGMATSTPLSPGMQANFKGFTFVDESSIEENMKDRIKDEYEDRMDQDNNDPERDWEDTFDIPDKSRMDRMSGVVRNHNEDERMFNGDDFH
>CAC05587.1_227_292
AMEALKQWSNVLGVEFSRNVSGVPSQAYTQIVYGDGSKLVGYMGAGVGHVAPTNEQVMLKFFGLIN
>CAC07219.1_349_373
GVSGGTANVLINNGEGSNSTTPIRF
>CAC19662.1_434_455
EMQSKRVHMAHFLATVWGWEEK
>CAC24720.1_215_305
TIYLQLEAKQQNKEHPEPEAYGIHPPDSFNYPKFLAVIVNVLLLKVQQNTFKMVTCFIIGLSFHVTTKNMIMLSVLNALFSVLSIVYLNSN
>CAC36428.1_313_355
PYHDPEDEPTAPPIPEEFFDFDKHKDNLSKEQLKQLIYQEIMR
>CAC40647.3_423_442
RSKSDELIQQLFALREDTID
>CAC47939.1_313_355
PYHDPDDEPTAPPIPEAFFDFDKHKDNLSKEQLKLLIYEEIMR
>CAC48007.1_937_991
NINWGDIYHKRYPPPFKPSIQSATDTSNFDQEFTSVTPVLTPVQSVLTQAMQEEF
>CAC82611.1_448_502
EVTWDRLARKDIDAPYVPPIRGGQGDASQYDRYPEETEQYGQQGEDVHGHLFPDF
>CAC83024.1_366_377
RSLKSALIGVRE
>CAC85639.1_428_527
GALSDVPSDTKNVLAWNGGGSSNYSSIIKAGGYSVKSTKSAKLPTTIELLEEAIESDLEVISGEVAKDTKAALSKTEKISKKIQKMIDAELHEFLEEMSS
>CAC85738.1_240_345
LSGCSPGTQPVAYYGQHGVSDTVLPFSLGEGIRDTFVKDDHCTPTNPPAPAAGSGTHIKTEYSGCDSEHPVWWIAFDGPHEPLATDAGASSSWTPGQIWSFFSLFH
>CAC86376.1_399_426
LKLGVDAMDDEKRQRVLADWRSWLVQRC
>CAC86399.1_359_465
TFKQWCEWGLESGEFAEDEATGHITEVFVGAPAALTWIINRFNGVEPVQGCNHTSRASNFDYPGISQSYVEYFTAALNVVLGINMGPLTKREVNSIQDLNNLEYVKV
>CAC86400.1_361_465
QQWCDWGLKSGEYNEDLTNGHITESIVGAPAALTWIINRFNGQPPVDGCQHNVRASNLEYPGTPQSIKNYFEAALHAILGFDLGPDVKRDKVTLGGLLKLERFAF
>CAC87145.1_316_416
VWHDPADEPNCPTIFNFDFEVLDDVGEMRKVILDEVIRFRQMVRTASSAEPTTGQAQTAAAGQVPMPQAGGQWKAEDPRPQENTPQGNGLEQDLQAGLDAA
>CAC87723.1_638_663
KAENGLQAKEVEEGWWKVNLAEVNGE
>CAC94008.1_1968_2061
YSTAPKTLAIWCEDGVCKYPTDPRPDPYPSGHALFLLENKTDFGPQLWDALLGPENVTTCRVTGNHFTMMTSPHVSYPSRDYFVNGRSMANIDC
>CAC95041.1_377_398
TRDKATAVKDGTVNLVAYNGII
>CAC95044.1_364_385
XVLTNVPSGTLNLLAFNGNPSG
>CAC95045.1_371_390
VIRNVPAGTVNFLAYNGNGA
>CAC95047.1_438_533
QGVLTDIAKDTPNKLAWNGGGCSNYSKIVAAGGWTGKSKTSETKPVENAVKEEMKVLSNKVSEGVKDLGDKTEKFVAKIHDVVDKEIEHFISEISL
>CAC95048.1_336_367
LREGAELLRRLLMLLGWPPIWQLLKTSTLQRS
>CAD20578.1_369_387
NALTGVPASTVNFLAYNGA
>CAD20579.1_263_281
NALTGVPASTVNFLAYNGA
>CAD20580.1_263_281
NALTGVPASTVNFLAYNGA
>CAD20581.1_263_281
NALTGVPASTVNLLAYNGA
>CAD21096.1_370_433
HCVTPMVTGRDPSSYGSGSGHHAVIHGTVSGSNVVMGGVHSTGGGTNNVRIGDNWGRAASWGEI
>CAD21121.1_416_542
VGWEVGARKPVCLLNTLRIKWCAGWRVAILRDEYGVPMSRVGETSHKVIQGVIPPVKVHLITDSLLQLTHTGISSHATSMPITNILLLSFVASALSFDCLSTALSYAGIKPNTDTERYTYKPTGTQK
>CAD23612.1_272_292
KQGGPGLCDTIKQMANEAIQR
>CAD23613.1_272_292
KQGGPGLCDTIKEMANEAIQR
>CAD23614.1_373_404
KQGGPGLCDTIKQMANEAIQRPGEGTTGKLIY
>CAD24009.1_396_427
IPNLVKDAKDSPNRVVYNGIQERKFTLPKNTK
>CAD24069.1_510_605
DLNWDVVYKKQMQLPFVPEVEEQLREEAIAAAAAISIPVTNSKTESTNANVMPVADQSKFKGFSYIREDVMAKKGEHRLGVNPEDEDPEVDFWFRQ
>CAD24289.1_286_332
SSLVDFFLETTATRDKITGDLRGSPNVLVNNNNDRQESSCGQQDDRC
>CAD24290.1_382_406
SGKGVVTGPLRGSPNRFANNGNPSQ
>CAD25776.2_264_336
GMNWEEVLQKKVAPPFLFNTTRKECLSRSANLKVLYTTDYLPDQKDGYGQTFRGYGATYAPDTYRKIWRCGYI
>CAD26060.2_254_285
TSDASVRVHLRMLEAKLRRGEEPSYDTLDSTE
>CAD27046.2_246_272
PMRNFMVHVLPVVSEALVDGRQLDDKE
>CAD28436.1_300_365
PYHDPTDEPEAEEKFDWSFNDADLPVDTWKIMMYSEILDFHNIDQGNDAGQVLMEGGVAQAQQNYA
>CAD43731.1_485_533
AYHDPDDEPGAPRLDPDFFYFDMQKESITKEDLRKELWYQVQEFQPLLR
>CAD58722.1_491_593
NGDPPVCENVFEGLNYKYPPRRIHTNDNDITNVGNDNNQANHSQKQPMHGNNNNKNGNMNGLGVNKRILAAAAAAAAAAAVSGNGNNPTSNTATGGSARKKRK
>CAD60565.1_477_497
KVAQTLRDAVIVFAQSLLAET
>CAD68050.1_285_332
ESSLVDFFLETTATRDKITGDLRGSPNVLVNNNNDRQESSCGQQDDRC
>CAD70723.1_285_308
HFSSLVNLFLDGEKLGATLTPSKL
>CAD70724.1_329_396
ERYEEGEPHVFDIKYTDGRRPFNPFSISLTSTLGLRGSKTKPTRWYLQMADTIGSHRGLQIMVNYECE
>CAD82902.1_434_453
ATMEMINRWISGDLSLGYSN
>CAE00785.1_265_276
LEGAREALYRVI
>CAE00793.1_205_215
PLHFPGPEVVP
>CAE00794.1_100_143
HDNNYYTQLLQGKSNKPRDNRNSIAIDQINLTVSNRAQINDWRR
>CAE00799.1_216_243
SAQVMGGVLMEVSREWEEWGRVTGQTPG
>CAE17675.1_487_568
RAGKSTLGFLNPLLYSILAEGFTDITAGSSIGCNGINPQTGKPVPGGGIIPYAHWNATAGWDPVTGLGVPDFMKLKELVLSL
>CAE47928.1_282_423
LGKGAPSLVESSTKQGKTSFSQRIIRSKHRTFCTLPAEVETGQGTPEFSESGLSWLKAINDTAADEVSAHISMFLPNQNPAYLELVADACRSVVESIDKGWYSTATGPPEEVGDTPPQTGKSNTPPNAESKFMDDDDVVFVD
>CAE55219.1_330_463
LRYNNCQGFYASPSQGSCRTPAPIVGNLTNDSGYSTSSPCVASPFRSSTSSRDSAIYTDDGCTSTLNGITNSTRSSRSTGNSLIDSNNRDNANRDVLAHRHAYFNGLPTPSGSQGSCQSSSIYTKVGTPFPRKF
>CAE76348.1_829_918
DTDPFLYPQEFDPSVYAAAEHGRVLPVTEELLSRLIQSVVQRCKERMPTEAEVVNTWPQAYWATVRKAVMGAGNNAGGSGGGNGSGGHQR
>CAE76570.1_301_361
TIITYVFALEFVSLNTAVTLETDMILFQERLTAKEAMAHPYFAPVRDEATRARYLAGETIN
>CAF06020.1_382_399
NKLMDAVGGVTSFSKGVG
>CAF29079.1_438_486
KRINKLIVDFLKTNCKNITDAKPSTWGGDVGNDETKTSVFGEAEEVTNW
>CAF32009.1_227_326
TELLGTPPDDVIQTICSENKRIRAGEALAHEYLSPYHDPTDEPEAEEKFDWSFNDADLPVDTWKIMMYSEILDFHNIDQGNDAGQVLMEGGVAQAQQNYA
>CAF32046.1_297_336
QVLILAGQHEILSSVIDDFVERIKVFILRHILGSRLCLGC
>CAF32127.1_383_447
ALTVDETLNRLGFVKVVWDACPSSPQGEGSLLHLHQLDTIMGFLTEVFDHEGSNLPQDDMLGYST
>CAH04535.1_581_655
GVEFDGLRRIRAPFEPRLTSNIDTTYFPTDEIDQTDNATVLKAQALQMGHPMEESPEMSLPFIGYTFKRFDNNFR
>CAI38757.2_364_398
SDKACARIVELAISSISSAPFGTTSKLLFNGLNAK
>CAI51321.1_379_448
EHVLEMITGFPKAYNYVKNLLDGGSVSSGCQRHDVFSNAFDEDALPTYSAEIWGILKGLLGAPVGPAAIS
>CAI51638.1_298_346
NMEWNGGKGFELTPGTWATRRDWTFEGEPAGFWQQARNLTYVLFYNSSH
>CAI51643.1_173_305
LDSYATVQAAKTWKKVKPQAWYYSPWIHVNKEIPQGDAGVAVSYEVTQAMLDEANLERLEHITVTMNIEHTRRGDLSVDLISPNKLVSHLSVSRKNDEARAGYDDWTFMSVVHWGETGVGNWTIVVKDTQINS
>CAJ42002.1_336_403
ELRAGEVRMPNGREVPPLFDWTKEELSVRPDLISRLVPQHAEAELLSRGIDVHNFQPIPLESMKVTLD
>CAJ87105.1_229_253
DTFTENGYFEAIAEFLMDVKKKDDK
>CAK37285.1_551_630
SLMQPPTNTDADDAPNGSAKEGASNVTEDEEVAAWVKEQLDRRQRGLVQDASKPALHAVALDAVPGSPLLDDPSTISAQC
>CAK37438.1_493_574
VPYDEVIAHWMDVLGPMPWEWFEKWDERGRFFDENRRAVEGRRDGGYFGVDAGDAEVQAGGEADGGGGAAVGVDGKVGDTGL
>CAK37697.1_264_315
DDNSPGYEAVAEALLRYSRDAPNTIADRWVEEDKTRRVQKQTKIREIFSHGM
>CAK38115.1_666_695
RTMPADIALAMEIEYSTFSNPRIASMSLLA
>CAK38154.1_246_299
RDFTHVLHDCCTPSSTQRYDWDADHQIPLKTIDVDAIIQMVMQVARETGAIEDI
>CAK38180.1_320_335
MDKGIFFPLQFVWCLC
>CAK38288.1_1310_1437
GVKMPSRARTYTLTTQSPAKRATTSSHPSAGRPLPEPPVTSLKSGTLIRNRDASGTSPVKLPAGKRHSTVSGLPPSTPAKRGTSISTTSTPGSALPRVAARSISGKPDLATAAAATSLVSLKEPDETP
>CAK38700.1_173_260
PSGLPPTVLIRAADPVHLDPDAKPHYLDLIRNWTYLGWEEYDRSFIQSCLVIPGNHFTIFDDPHCHQTTTKIREACAILARPQQPNPE
>CAK38936.1_252_341
PRNLKTTDAAVNFVYRCLVGEPEKVDKERSRSGPKTVELTLNKRQEPGKAFTAKVPKRRLRMRDATLGKKPAGSAKQGMAVTTRLTTQLV
>CAK38945.1_763_775
YLEELLSQVQGLS
>CAK39036.1_248_321
LEAQQMIHRLAGLHDKEDQEAPFETAAYKWTLARGCTHGFTHGQEGTAAERAYRKKVCEEIYGQAHEWLQSSLS
>CAK39244.1_249_273
QVTKFIDGFMANYAGASLSEARILS
>CAK39252.1_230_282
EISRWLACESRRWHREEQALHDRWGTLHVSDQMTIDKDWKAHIRRGHRVKSNL
>CAK39283.1_239_298
SHCASWLDKVMREYRVAEREWKEKRQKMAKRDHLVLSEEWRRVIKPPSSFRAAKSRKTKL
>CAK39437.1_372_444
AIECCSPMELETASTDSFSPLDNHHHYYYTHGLPSQQHLADTATEAPPPSVPSSGTETSGSSGLNTPVYSSTE
>CAK39495.1_321_358
LQMIGFVGKLPKDWQPIWERMKSSFKRDLEWLEGMLAN
>CAK39858.1_305_325
AFAVEKVRVHYEPSVSVPDGN
>CAK40030.1_438_580
VYNASSSETLGYSSPLERTSTLMSDAFFQCKNLYLDTVFDTSYASVFSVPPGLHAQDVAFNFYDHSQPDAELGIFNESLALTMQDYLLTFVKQGFPSSTEINTTDWEQYAKDGLVMNLGLQDIAITSDPVNSDRCRFWWNITG
>CAK40040.1_288_317
WILPELTTTKTATQDLIDGVRWLMGSANWK
>CAK40050.1_209_294
EARGIWPSGSLDNQIRCMVSIGTGVPSIKRSGKAMFGLLKTSRTDSIDTEMDMNKFLREHTELDDENRLFRFRCPQWLSGYFTRWD
>CAK40054.1_153_299
ATPQAVKQDISDYGSALYYLVTGQYPYQGLPEKEVEECFKRGEFPDLTDVQLKSIIHPCWAGHYNSFEGLLVDVQGHSAVSDRKLKLLTKEFLGIMLRIITTGLIDIPAGTDYYILLSENSMTETAVNAKRWEYLERKEISLSYYSD
>CAK40174.1_473_519
ISCGIDAEYFPSARGSAVSTLSVEEEDLLSSLHALATKDVFLVRSQV
>CAK40363.1_899_916
VFALHKILRAALNERGML
>CAK40772.1_222_318
GEEFKVVESAVVALPDTQKQLVRIGYSHHGMSCFKDENDKEFKKIFNPLKSWLGSLPSPEEKGTVNNISNASFAGSNNSGLQLGQNAGALNGFSFGR
>CAK40841.1_254_289
LDAVVGFVRGVVGDFNGNGGKKEKEEVDVNEMELPF
>CAK41176.1_155_189
RNDPAYDAICQGINAIRNHAESRGLKRKYLEWSER
>CAK41182.1_201_327
FDRRKPVRQRVIRHYWGSDEEEVWGSISEVSNGIEKRRPMPLWPSSMPIVNGPMSSIVGSDASTATSYPLELQIPHRRKDCWISCSLVWQKSINEFSMGRRPGIGKHHALPASEYSTTRSDKDRSEN
>CAK41201.1_360_441
LLQSDQEYTKDIEAFESIVGRLIEGHESDDAELKDFRQALHNKQPASALLQHKFLRKSNGEQQLQRSVETWLSTRIPFPRFS
>CAK41227.1_185_205
KNTEAMVAVIEAAVQKALRGE
>CAK41306.1_556_624
LSGPSLCTAKAIRQYFQTGELPDPGTVCQVEELPFRLAGYERSQVMSPGDTELMSALHSLSEFRHLLGA
>CAK41675.1_498_557
QDSEGTGELPPPGVVCKADDKPILGASPSTQERGMSAEDQKLYETLMEDAQRVAIARLPL
>CAK41688.1_118_224
AKIKVDPGRGKGMMRRLGLPAYKWPLKHTEVYRIIHGLGKYKPSSTCLCRLTECRSLSQNHQECFAYFYSWLSWPEKSTISRNSGKILERGQALRSKLLLSERRGMP
>CAK41903.1_213_258
MAIKLGEKSNGWNQYLSPNNILQGVQDISILSKMEEDEIERPIARK
>CAK42761.1_248_275
FIEPSKWIFFGVYFATGNLFNSIQLFLE
>CAK42878.1_293_375
VNSEDPGFVAVCGELRRWIRDTDLNERSHTKKSPAVKPHAACQHGKNGRQYNLFANGAQRIADGHYFEAGGDQNFGMIPPKGQ
>CAK43004.1_521_623
AYEIFNRAQFNWDIATGGISLEQNQSYGTEGPSSTWHIKNEVPESPEPTCYLLAMDSTCTDEQRERVLSGDAVVRDWVVVDDIEAESSFSGVGDQLAQVPLGH
>CAK43104.1_252_308
SCIGPWIAAEGERWRMDEERIAAGWEGLPVKERSTIPEDWKAPLSIWKPVDKRLAKL
>CAK43144.1_215_297
GLDCGSRQSNGQAGGVAHIFFCCSFIIPEGKSLLGAFGGNDLPWFTVSADRLEVNPDRPDEIFYNDISEEDVRAAVRSLKPHS
>CAK43150.1_268_329
SREDDEGYGLVLGALRKMMVEAPVKQKSSSPVFNFNNAGASINNQAGQQTINGGMNFGTFAR
>CAK43160.1_241_257
RLYTDAMVMFIKKKLSN
>CAK43247.1_410_441
EKAVEWAVKGEKEDIGAVIKACYPTAVVTLRK
>CAK43469.1_956_999
HCSLGITKMALITKYKRPIETRELDLYFRCVPRLTEIKPSNNKT
>CAK43492.1_367_396
PYRLGKDWDLEEEQAICLATMTKFLEKTGA
>CAK43496.1_626_645
RRHLIDMWERMRTFCYRNLQ
>CAK43516.1_306_338
HIPREEVPQHENLVHVTDLDKGGYCWSLAFTER
>CAK43637.1_499_513
EMEEVAQKERANRAS
>CAK43661.1_1651_1703
FLSHMREGVHEFAVRVPSRLEAPTGPVHLQKQKRAAPCAEYDQHMVLKRSRWQ
>CAK43700.1_366_410
LVDFYKRNDRSALVLPPKVADLQASAAMKKGAGSGAGAGGLFKKI
>CAK43729.1_283_349
WDKSPNPFRDQDSVDILYRDACADMKHIFDQPTRSISYVEIAKPAPPFHDNQRTRRNNEVGEGRYLS
>CAK43860.1_239_293
GKWLGAELERWRTEEREFQEQWSRKSKVEKVTIDSRWKDHVPRPERPKKPAQSKL
>CAK44362.1_771_893
FPKHDALARVIEKVDPGQLLALGLDEGSLEQWINVAFSLQEIGREYEPRGVVNAHMDVFHCTPLEFLNVTPEEWKRRLAAWENFSGQKVNLRHVPGDHANVLGPDHVQVFVKKLGEAMALQGL
>CAK44485.1_733_796
QRDPFLYPDAQLEGAVPVTQDMLNRILVNVVNHCRVRGIPKDEELAAWPAGFFAKIKAALEEGS
>CAK44514.1_393_404
ADWVNLIESISI
>CAK44947.1_508_605
AAYEIFMRATFNKDIPTGLLAVDDEFQSVGPKDTWHIKNIPPIMPKPQCYVLSPGTCTPEVWETVLNGSATVKDWYVVDDSAGVEDHEGFSILGGDEL
>CAK44976.1_180_242
EGGDLSPRQRKWIEGEDEMVDYFVDALAKDFEEGKLNRTISYYYECTISVFFSETQASELQHR
>CAK45349.1_260_324
PGVPISPLLRWNIYYGYPNSFEDWIDWSWQEWLEFQYKETESAITDEQRQMWPVYDWMLEIGPPS
>CAK45361.1_1316_1348
SIRQQVVLEPATPGSDNSGGSSHSGSRQNSAYL
>CAK45638.1_286_308
QLWSCQRPSGISLGSKAKEPGDS
>CAK45693.1_314_338
MGHILGWQEEQEEMIEAAARFVRGV
>CAK45789.1_303_333
SVVPATLSRERDLCNSEKGERIRAYQVNYYH
>CAK45872.1_280_318
QMFLSEFKRQGFHHDFVFDWTQRRFDQAAEESYVSFSSE
>CAK45975.1_181_209
RIVGEMRSRWALGERDAELLDDEGNGPGL
>CAK45998.1_243_292
AAFIDKRLSDWESRVSTFRRAWERVPHQERLSVDQQWERHINGSSKGSKL
>CAK46006.1_234_296
ETVAQHMDVLGPMPQEWWQRWEGRSKFFTEDGRPTEAYLENRWPPFEESFEIDIQKWRRSGGA
>CAK46011.1_1316_1327
GNAVVLGPLGQK
>CAK46413.1_404_513
GKQPSVTDSTDGLTGALGNLDFSKRKLARERTLLSNLNDVRYSEHERTSGAPVKVFHKNDAGKRVHNHPAKNAREREVSPNEKSAPNNFVNLGEQGDPVLFDDKPKHGHN
>CAK46466.1_816_843
SSHPPEKPFYDAKTRLFVPDGTGLDRHS
>CAK46542.1_1341_1482
HMKGLGADVIFAVDVGSIDDNTPQVYGDSLSGFWAVVNRWNPFSSCPNPPTLSEIQARLAYVSSIENLERAKNTPGCLYMRPPIDPYGTLDFAKFDEIYQLGYAYGKNYLEKLKREGSLPLPEETEEKKKLQRTLAPRRASI
>CAK46720.1_324_334
DISLLAERLAS
>CAK46723.1_219_277
STLGEWIRTEIERWSTDERRIAAGWEDLSPGERSRFTKEWERVMAESLAFLRNTKGAKL
>CAK46776.1_322_368
CFAPINLNNVVSFQSVMEKGTGHDTLWASETGAFLKVMEDIKEATSQ
>CAK46891.1_483_549
EDPRPKPKEMFPTFPSKAGMEKRRRRETPEAPKRGQEAPKLDFASVFGGQSGGETGEQGAGFTLRLG
>CAK46914.1_281_296
FQTTVASEQISKFTKV
>CAK46936.1_296_348
DELVCDSWLNAWSLLREGDKNSTHSPAAPRSRVPETILANGKLGQPVWDFDYR
>CAK46945.1_295_305
LQVVDEFLGRA
>CAK46952.1_353_406
GFLHPCVDHMDMHYPPKAGTEGGRENIGQTGSAFSRHHKRLVSNPGTPPEYSLQ
>CAK46962.1_391_467
LEASKLALVIVKRHQGMRKVFRILAKKDAEDITARNCFVRPISELKVDDTFDVDLKKHLRKGVSQIVPQKVLKAKFS
>CAK47003.1_555_588
IHTEAPEGLFPNWAVLEYSKQISYLLGRALAEVA
>CAK47067.1_357_375
LKDVIKDLPEEDDIASGSS
>CAK47097.1_502_553
AALQLFNRTLFGWDIAAGTTQIWPEYSTNGTSQATHTESFVPLSTASSTTVN
>CAK47233.1_304_335
AEVIGLLGHPPLDLLQRGKRSHEFFTEDGMLS
>CAK47351.1_361_428
SLIPPLSKPSKDNIEVAPFASKQQAPTIPTPRIKYLIHDPVAGDLVAGRNLFSSGIYPDGKMERCIYD
>CAK47569.1_886_982
IRLGAIQAEMEARQTGRCSSTAVRLSDLKKARDFYGMRSIFRGMGLNEDNQRYIEIWKRLDGPARRLRSPSGESADMTGLEIIAGLARDLVSGIADH
>CAK47848.1_386_489
NPVHSFEFKELYYRSIRNWTPCLPKEPIVVEITSLDCFSDEMVAREAVVNFQTRYGAPARQPEISPATRLLLLLCRISTYLQSQYDGSPVNGNFAGHGRAYAKK
>CAK47953.1_61_177
TLTATVASAVIDQYKTMIEEATSDLQEHLQDIKKRLQSFDQHRDSVQDLIKLGGTPGPSDGADKPTETNVRTGRKASELAHRAHTNIFLNVTASDESHQLVTLRYSNCLGTSVDRSG
>CAK47978.1_281_364
VTIDLSTTDDVYQDFDIVAKALGCNYGDDAEAELECMRQVSWVQIEEYINRYSGSPSIAFSNYIRRKHTLLAYFFAQSDNPFSR
>CAK48378.1_207_280
MGAEEKACAYWWGNKSSLFGGSEISLGAKVFLTHSHQINAAGKLGRNPRRLVAPSEYLESPIKEDAEGYQRQII
>CAK48380.1_394_466
PCVAWLESEMTRFREAERLWAEEQKGRSHLTLEETWYRVLKPVTVTVRGAPYGGMADGGMELICHLSGRNRED
>CAK48401.1_423_468
KYCSQHAKDEKKEEMPDQESSCYWHRTEITGLRNLNTITWLAVSIL
>CAK48670.1_703_739
NIKACQQELSGEVIRAPGHTHVLEPPSASVPVPSKAK
>CAK48945.1_270_283
SELPTAPPALYIIA
>CAK48978.1_229_370
DRIMEKKMTTPTEVLCRGFPNEFSIYLNYTRSLRFDDKPDYSYLRKIFRDLFVRESFQYDYVFDWTVYKYQKNAAMIVDANKKDKEAEEQQRRQGVAAAAPMGTPGAAKPGAISSQRRKVIERGTLDNTPETNRAVGGSDRM
>CAK49026.1_310_398
GWRLELRLAQSKHYTFSDFPVLLDSLSISDELKEIVQASYIGTIGALRAKNVIVSYIVAALQYFAYGRTSDLLSGPSAAYPDVTFVHSA
>CAK55527.1_302_344
SYHDPDDEPDSPPLDPSFFHFDNGKEQLSREQLKELIFNEIMS
>CAK96222.1_323_378
ESSIDLVVEEKVPHDVLMIGWIMGFKDEARHCATKAGEFLRQVDASSGRKDGAPEM
>CAK96225.1_238_299
QGKGTEICMPGSFKNDKFTFIEQPEMVHVYPLLPHPEGAEARETIIHFLKQHTGKASVDNYH
>CAK96487.1_392_432
GRLLGLDMSRKHVLGALHTEIPVKASGRDAMVEFIGRLLAS
>CAK96555.1_258_310
GYTEGWVAKEHMETMKGDAEGLSRIMERIYSNDGSQDGGQGSHEEEVANVTEG
>CAK96612.1_240_303
VAEPASEWIKHEIARWKEEEDRIQKGWLELTAKERSSIPNEWLAQMDKYFMKGKAGKTKVRAKL
>CAK96657.1_301_365
FGSYLPMIRFLMEYATNAEGYSREVHIAQIIRLLGPPPSQFMNKCDPHIRNDLFSPQGRGSTSVH
>CAK96688.1_301_434
CHGTSQIHGNHVQDRDSALVVSDIREKVPANRSSEPLLDTKFPFTKIDTPTSSSSSSRNSGEHGDRRNNSDDIKPRGRLFCYVPETARKKQLWVSLRIEGMDEIAAHQSMFFPLGKHYNRFVADTVARIESWLL
>CAK96822.1_194_309
FSAEEYQKVKEDEKRNEAMFGDEEEFVARSMEMVNDGLPVGSQAMGDGRLSVVFGNRSMDFRKVLEFGVANGYGTEEVRESRFVYAQGKAMTHNVHYVAPELIRDEVFWVLGLTDR
>CAK96851.1_188_247
EDRAVDLYVLERAFGSTHPRTEPLFGEVLEGYRASYRGSGSVLKRLEDVRMRGRKRSMLG
>CAK96955.1_221_275
TEFIKRSKVGSIFWDEDGKWKELAPVPNMTLEERAANIQGPNKEEFLKFVRRALT
>CAK97180.1_361_385
SRRIEGFFRDCTYAGSSSSGSGGSF
>CAK97263.1_582_623
DVLWAMDAIDQVGQEVRQVLWETMPQEARTRCRMPRGVWTAR
>CAK97346.1_319_435
ACLDGSNSISYGTQIRDQSRMNRENLRVLLTSKAAEYGQPNMDWQNSVVDLLKILNLDSSPGARKRLAQRWNILVGENGSASRNVALHRTITERLATNNGVVPDSLLRGLSVEDYGS
>CAK97425.1_251_353
GGLVWEAVGSFMGREVGGDGDGDNWKSQGVVVPEADVWKVSTWLKFGVPAALGRVVGWGFGLYGWVRVTVHSVCMHIEAHCLYDEIQVIYAIILHRSIRLMFI
>CAK97457.1_783_918
DVDWQALGRKEVIPPFKPTLKSDTDTSNFDPEFTNALETNNSLNDRAAAIANGFMPASTPLSPGLQANFKGFTFVNESSMDHHFTNEPGDHMEEDTETWQRPQQPASTANHRMSGVQRTHEGGEPGIFNVDDNFDM
>CAK97704.1_384_404
EDVAEFFDKEGPVIKNVVSHG
>CAL00331.1_264_293
GRLGMELGWWLSALREAVEVTEFGSRDLNY
>CAL00449.1_500_573
EQGKPTLGFLNPWLYSLDQQGFTDIVDGGSVGCDGSNGGALVPYASWNATKGWDPVTGLGTPLYQTLEQLAQSA
>CAL00723.1_374_409
GKVLGFEREAEEAMERARTFSYTVMGLLAIVVAAGF
>CAL00741.1_342_491
WVAATGEDIPGAPGRIVHERKDSNGPNEVQIWENQSTKDNAVVKRVRWERVSHGEANDELQGHNRVATFSVAALSVMRAFEKARCQRNRENPLIRQANQEGVWGRVDAAEESVFTRYCYEQGMEDPIPVVQYYEMFWTLVLLSERTKEAQ
>CAL00771.1_603_612
GLIGGFVQTL
>CAL00798.1_175_213
DFEPEQLARCDHEIALVKGFAEALRDDQAEGLPPNTKFY
>CAL00851.1_2136_2153
LGPKAKELGSFIGNAMAN
>CAL00882.1_305_348
EIVNNVVARYLSIFGFSSLQLENALYAAEHLIKLLGTGPQHSTF
>CAL25574.1_619_682
IGKGSVGFINPVLYANTDALTDIKQGSNPNCGTSGFTAVEGWDPVTGLGTPKYPNLLKLWLKLP
>CAL25575.1_438_538
GTLSDIPSDTPNLLAWNGAGCSNYSQIIEAGSYTAKPKANKAKLPATIEELEEAIEGDFEVVSGKIVKGAKTFGSKAEKFAKKIHDLVEEEIEEFISELSE
>CAL30187.1_414_433
ATVQQNVAGTTDLIANNANL
>CAM35471.1_2085_2205
LGEGGDQKKIPEWLLPHFAASVTALSNYDAEPIPKEKCPKVTAIWCEDGVCKLPTDPRPEPYPKGHALFLLDNRSDFGPNRWEEYLDASKMTFRHMPGNHFSMMKDDLAKQLGSFIREALT
>CAM82773.1_152_162
EITKANGSIFE
>CAM82774.1_84_93
FKMYLPGXPL
>CAO82106.1_821_839
HGCPLGSLAELLAFKKHAK
>CAQ16316.1_516_571
EVTWDRLARKDIDAPYTPPVKAGAGDASQFDRYPEDPEKYGVVTAPDEYGHMFTEF
>CAQ30273.1_433_487
EVTWERLSKKDIDAPYVPPVKAGVGDASQFDKYPEETEIYGQGGPDEFGHLFVDF
>CAQ43237.1_755_784
EECIYVEMTRKAGAIIQEDDFGPKPDFFAH
>CAQ43247.1_747_776
EECIYVEMTRKAGAIIQEDDYGPKPDFFTS
>CAQ43271.1_402_507
ILQKRTLFFKPGTPNRIIFNGVEKDDDEYDDAIYPIVDIETLVQELQNYQPPPSLEFNKDGKFDIINFKDDVPLPIGTIDLTKRKILSPAVNKKLIFNSLKKGKLI
>CAQ43399.1_71_101
ASKAASQSLRPDIDILNFYLYIADDLARRGF
>CAQ58433.1_98_191
VTTLEEHVRKHPELGYQLQNAGGGIERVVGEDKKKLRGWLNAMFGGLSEDTGVMAFDPWKGLDLDKLEEVEASPLVGEEVVDFYVEEYSRNGIQ
>CAQ86894.1_222_259
EETLFSHRIPPRPRNTFVTWATCPRSPSPGSFPKRQPR
>CAR47903.1_355_375
MLSRRRIFFTEQQVYFQCLED
>CAY67045.1_685_751
DCNVPDYVDREVGTTGEDIPGWYKKAKRSSHHHSHHHHSHHHSHHQDQTQSQIKTPNTVRQQDVNNG
>CAY77660.1_341_435
IQIRTARKSLQLERFERKLLDYENELTNIEKILEKQAIEYERELSQLKEQFTQAVEERAREVISGKKVGKVPESINGYYGKKFAKPAYHWQTRYR
>CAY77811.1_412_525
YWAKTGANNKPTKSKKKKSGAARTSLFTEHFIFRKIDWKLLESGQLQKTTLGPIVPVITDLELAENFDTEFTSMSYEETYTDSKPININSVSKSPDMFKGFSYKASGSYLEKYF
>CAY78211.2_591_603
REIKCCHNGRALK
>CAY78276.1_1311_1330
QIREIAFGNSEKDQVPILSS
>CAY78294.1_604_720
KVQWSFLRNQDPPLIPALNDNGCELPFILSCNKHPKRNSVSEQETKMFCEKVANDDEIDEADPFHDFNSMSLTKKDHNILTYSENYTYGKILYKATCTRPRHNSSHRSFFKDIIPEL
>CAY78350.1_492_541
IMKYVSPSKDDKFRHWCRKIKSKIKEDKRIKREALDRAKLEKKQSERSTH
>CAY78408.1_482_513
DIQQQSSVSLELQRLQITDNKIPKTYSELSCL
>CAY78430.1_449_501
EIKRCDTDTYVKAQNLRIFDFDVETELGHVPLVERPAIEERLKHFVSAPSSSL
>CAY78482.1_577_620
SVPSCEVDPTSGHLVEKPKNHKHHLVTEEELNELTKQHGNKDSN
>CAY78566.1_297_326
KFFRTTTVGEKVDILNFYLKITDDLARKGF
>CAY78928.1_167_261
DCFTRLAFPDGIQMYEEEPSRVMPYVKKALSRFSIDMHLVHSYSDELLTLRQTNCLISCLQDYQLSFKLYLDDLGLHNDVYKNGKVAKYIFDNIC
>CAY79071.1_654_698
EIETCQVVGAASPNEASLRIINKGNHIHTNIDQRYAHIGGLHQRT
>CAY79609.1_416_512
SYDCLKDSNSNSYASVQSILNDSFDERAETLHCALSCQSEKQDDTEFSRSESSEYIFMTEEDRNLRGSWIGEPKECFTLDLATSSIYRRRKNKIFFW
>CAY79737.1_636_760
PQDDVLYLRLDHPLFFLNGKDKSKINEYQYQFEFEIYQSMRILLNMDASAFEPMTNLYWLYYLSRVLLKFGDRKLGKNDANRDKMARVINHLEMNLAVHKRGGQLFKRLETEDIKNTGDLLKLYK
>CAY79857.1_1606_1630
RGVCHLRYLNGAAPVIYGLPIKFVS
>CAY80088.1_982_1115
PKSKKLEFLLKVSDRLEIENRDPPSALLMKFDAGSDFVIPSGDWTVKFDKTFMDNLERYRKYHSSKLMDLLRALRNKYHHFMDLPEDIAELMGPVPDGFYDYFTKRFPNLLIGVYMIVKENLSDDQILREFLYS
>CAY80273.1_873_939
EIAEANSSLAPLVKLARLKKVAENMDADEDNDDDNDNEHINKTNNCDDNNDSKETVNLDVTEDDKQK
>CAY80312.1_796_818
ANVIVFDKLLDWAKRAFDGQFVK
>CAY80598.2_791_819
EECLYVEMTRNAGAIIQEDDFGPKPKFFI
>CAY80670.1_527_666
EMLINSKPGKKFWKENVDSTLNFSTISEVNENTNSFTDDYIDGDNVTLSLPAPEENLSTVSTQNLQKYSALNRTIQVCYKLVSMILTIIIFKCTKTGSWLSYMSLILLGMVFKSPADERGKHARALILLAFIAACKKYIY
>CAY80918.1_910_928
EVLQNEMNLSEAIHDNNGS
>CAY80952.1_471_536
EEPKPEPLVLDGLVSCHEYEVKLARKQKRPNILSTNTNNKGNGNSNNNNNYNNNNNNNNNNDDDDK
>CAY81477.1_480_610
TFDCLPKEGESSQKKAGTSERRHPHKKQFQLFQRDSSLLFSPAAVAMRDAFDIGNAVKRTEEDRMGTRGGLGSLAEDEELEDSYSGAQGDEQLEQNMFQLTLDTSTILQRRKKVQENDVGPTIPISATIRE
>CAY81762.1_1536_1679
MRARGCQTIFAVDVGSADDRTPMEYGDSLNGFWIIFNRWNPFSSHPNIPNMAEIQVRLGYVASVNALEKAKNTPGVVYVRPPIEEYATLDFSKFEEIYHVGVDYGRIFLQGLIDDDKMPYIPGSQETTLNSQVPAFLLHRRNSI
>CAY81922.1_601_677
DISWKKLLLKGYIPPYKPIVKSEIDTANFDQEFTKEKPIDSVVDEYLSASIQKQFGGWTYIGDEQLGDSPSQGRSIS
>CAY82046.1_708_742
DTLGMEEIRVPDRELYGSGSDIPGWFEEVRDHKRH
>CAY82132.1_518_532
ALSMVNEWIHGGFSL
>CAY82224.1_1560_1579
QIREIAFGDDSSSTDTEERE
>CAY82242.1_779_893
KVQWSLLRNQEPPLIPVLSEDGYDFAKLSSNKKRQTSQDSHKHLDEQEKNMFEERVEYDDEVSEDDPFHDFNSMSLMEQDNNSMIYGNTNSYGKIAYTPNSNRSRSNSHRTFFKR
>CAY82315.1_826_841
MACDPKDLTSLLEWKE
>CAY82335.1_435_486
LEFKLINKLIVQFLKTNCKAITDAAPRAWGGDVGNDETKTSVFGEAEEVTNW
>CAY82419.1_744_790
SIDMCHLVEDGLSFKVVRGEDHHHTQVDQSEAHIAGLEKKKKKQNNQ
>CAY82441.1_678_760
GVDWNTIRQVEAPYIPKLSSITDTRFFPTDELENVPDSPAMAQAAKQREQMTKQGGSAPVKEDLPFIGYTYSRFDYLTRKNAL
>CAY86163.1_331_375
ALRNETYFLPRGSSMPVHLPDLFNFSASEKRALGEYYNLIVPSLD
>CAY86177.1_637_655
EFLSMACSPEELKVSLKWH
>CAY86291.1_446_478
LKFSTQGVLGDIGDDTPNKLIYNGGGKKLDGFW
>CAY86373.1_1086_1186
VEGTTELDVPVEGLENAGQDGGMLHLAFSFKPRYTISVSKREKKVGDIASKGLGTGLKAGTTVIGGGVGGIGKIKKGVFGGLGSLTNHKKSHEMGEEETKF
>CAY86631.1_446_497
KHLSQLERLYYKKILCNNEGPKLESINSDWKRKLPKSVIISQAIPKKKKVLE
>CAY86757.1_326_380
EVVWERLLAKDIETPYEPPITSGIGDTSLFDQYPEEQLDYGIQGDDPYAEYFQDF
>CAY87058.1_372_443
VSHGSSPGIGSSSIQQSQWLINALLKKDPINLNMLRNDLFQDWKSELALLSRILVDRLPLENLITILDSNYI
>CBF69401.1_41_82
SHRESAQDSEPQNCLLTAATLWISQCIGVWNQVVAYSRKKYA
>CBF70300.1_401_467
EDPRPKPKEMFPTFPSKAGMERRRRRETPEAPKRGQEAPKLDFASVFGGQSAGDYGESGAGFTLRLG
>CBF70791.1_370_391
KHCVKDDRTIKRGSGASKDGKV
>CBF71834.1_542_620
DICKKLRELMSQVEEDEGYLLKPPPNPGTTSAQTAADQPNRNALPTETIVLQTRRARGVSTRSKRHSWAHYMQGRRQTN
>CBF73570.1_295_330
ISLVLRDGEHGFDAEVRYEEQWMKEALQTAVGAWLA
>CBF74071.1_1008_1086
SEEPSPQQPIELENIQGDWHEFESKALRKERDREARRAEYQRDKEKRKILAAQDERETKRIKPDTSDGLTSSVPQPGQQ
>CBF74278.1_246_296
TTEPRPTNKQDLPQKPGGTKKMGDDLTRRGGELDDQFKNAARQLDFGAIKG
>CBF74334.1_524_630
GELPSVTDSTDGLTGALGNLDFSKRKIARERTLLSGINDVRSSQQKTGDGASVKVYHKNIAGQRMHNQRATRQHEFPNKNSGPKDFVNLGECGDPVLFEEEPTSRHN
>CBF75456.1_288_303
FEHIHSFVTEEVLKHN
>CBF76443.1_311_436
IILECPRFTLNPMTPWGSTTGPLVNYMHPPQVTPIENLNTQPSACSSDSSQYSDAFSAVSDASSYTEGYSDMDSVSSVGQDDFKDEFPADTVCSDLQQPLSAPVTGSAAGPLVVCQQPFTYLIPVC
>CBF76548.1_1536_1558
EPDPKYNFLDTELYAKIRPVLEN
>CBF77250.1_229_370
DRIMEKKMTTPTEVLCRGFPNEFSIYLNYTRSLRFDDKPDYSYLRKIFRDLFVRESFQYDYVFDWTVYKYQKNAAMMSDAKKDKEAEEQARRQGATMPLTTSGAAKPGAISSQRRKIMERGALDNTPDTNRAVGGSDRILRR
>CBF78054.1_526_555
SYSLGGEASVLIDAFLVNGTLPRRNTVVGS
>CBF78100.1_558_654
EVDFSRLREQRPPFVPQLDSETDAGYFDDFENEADMAKYKEVHDKQRALEEMAERDEKMAKGLFVGFTFRHRKPNIDGTGRLSPRKPIPTEDFGTIF
>CBF78107.1_195_214
GNNDRMVEIIKRAIERAGKE
>CBF78146.1_338_364
IAWIMGFQKEARESAIKAGEFVSRLSN
>CBF79856.1_289_315
FEAVSGAMADLVRWAVRAAERQGDGGG
>CBF80439.1_273_382
KKVKTGSPMQRLRDSLATDPETELRHIEATKGGLLDSSFRWVLENAEFQKWHSSPPEPVALDQGRCWQGQDYAYDWDHELVRQVQSEPLQSIAYCLCQIGLKKKSKTNKF
>CBF80777.1_74_93
CIPRGQVLQEKLAADISTIN
>CBF81444.1_230_330
IWHDASDEPSCPTTFDFHFEVVDDVQEMRRMIYEEVVRFRQSVRMPPQAQSLAQQQQIGNIPIPEHQQGVWRQEEPRPQEAGAVGGNHNDLESSLQRGMDA
>CBF81968.1_215_350
EAKNVWRLTTLESQLRCLVSIGTGQHTINRGSGRKTSGVGGVFGFAKSAEVVVDPEVETNKFIQEHSELDDEGRLFRFDVPNGLAEIGLDAVDEIETIVDATQDYLAKELVYKQVRRCGKALARPGDSEVSFPIRR
>CBF82394.1_284_300
LSEEWLNRVEDHEYPFP
>CBF82438.1_483_559
LDIVRVNVKGAMHIEAPLKGDGRAALVEFIRRVVNRDKHLIGNRPVLRLYLYEVNGSTRPNGLDPSLRPKKVNYRAD
>CBF82449.1_1439_1506
GSVAGQEKTVNVGSGTVVVRSSFSAAGDSLRPGTAYSNAGDNASEVTDSPDSKKPRRSFLSKRSVSGA
>CBF82681.1_453_492
NPIDHDVEWGGPEDSADSGREDEGDKGGDDDGDDDEVDMV
>CBF82696.1_319_383
AWLKQAIRPDGWFADGAVTLEDIIDQNAGHEVTPKMVDEAVRFIGDALSCGKDEDKKASVRDSKI
>CBF83704.1_430_448
NIDCCIFDHSQAESNGFSA
>CBF83913.1_175_223
QKPDNIDQFKTFCASGDPVCLNGANVMAHLSYGNDAQTAAQFLVSAAGL
>CBF84554.1_334_353
RGSVVSERIGGMIQDLLRRV
>CBF84937.1_407_419
EVIRELPDDDVVG
>CBF84945.1_679_729
NPENALMWHYTIFNWINKHVGLPAASERFEQFSGNEKVALQNRLAKVSLSN
>CBF85721.1_298_313
DPVSDLPIDHGMEALT
>CBF86030.1_159_304
SESDLKDRLYRLSGIPQRFAELKQAGAEFEVEGFYAGAGTKLGSTGKDVKIVDEALARGPDAPPPERLARNQLRLSQYDGEDDKDFKKVVRVLTQWASKIVLPEEDKGAANVSNATFSGSHNSGLQLGQNVAHHARVPPRKADYID
>CBF86439.1_554_637
AYEIFHRAMFNRDIATGKISTAKNSTYSTKGPSSTWNVTNTVPDSPEPTCYILSLSSYCTEEQTQSVANGTALIKDYIVVEESL
>CBF87084.1_241_258
EGIRLALKAGREQSGFAN
>CBF87179.1_244_377
GMVQKLEEEARAINLAMGLPEEPKVPNGRSICVRNIKFEGQLHGWLECYANIIKTLLALSMITKAGMPKHFLTKGLIKALSRALIRSAEVLALRPDLRPPAVADKRQRDTRHRDAAEQRAGPGNSQSAKHRFSE
>CBF87724.1_235_255
ALDDPQRNWTPELDRFLTYSI
>CBF87762.1_431_448
SVITQEEVENECVISQLY
>CBF87987.1_1279_1313
SIRQQVVIETPTPSSEHSGSISSSNSGSRHSSAYM
>CBF88387.1_642_667
EPITDDGTEALRIGQQLQQRNNGQQR
>CBF89377.1_348_463
PKTHLAEMIALLGPPPKELLAQSHAMADISWPNPIKNETGKLCRNGREYFNGPFFDENCKRTDPQLPCFPTNLIVVAAQDESGELTRTTSFESAALGWGANMASESSSDSREPGRT
>CBF89903.1_424_477
GVLTDIPADTPNLLAWNGGGSTNYSDIIAKGGYKSGSHVDSTPFKAGGILAQAM
>CBF89912.1_984_1121
NPSDRLSFLCDVSDHFEFEPRDPPSDALLCLESVASDVIGPEMDFLKLLPKDFKDSLGKQRKYTGSKMLDLMRALRNKRNHYNDMPEHLKAHIGGLPEGYLNFWTVRFPSLLMSCHWVIVELGLTKTDRFKRYFTPLE
>CBK33723.1_1441_1478
EVNETFNFKSTRLAKFIKSNDKLNSSKLRITSQENKTE
>CBQ67402.1_440_464
ILIDFWRRNERIHLPLKNIKKVGEP
>CBQ67469.1_410_439
NVQGMSEEDTQKTRAVLTEIGDWLVAQARK
>CBQ67473.1_285_307
YRSSRALDALDKAIVEWYDALKD
>CBQ67521.1_274_308
KIRNTAQLSADFTTLSGAHDGLLHTETFWNHILDL
>CBQ67523.1_221_234
RDLAAFLEKVIPAQ
>CBQ67544.1_418_500
AFAEDKAVDLYVLERAFASTHPASESLYRTILDSYAEEVTARSAGKNRGKGGKLGKWEETRRKLEEGELRIYCNRFQLISTDR
>CBQ67654.1_604_632
SEVVVEVFESIRKYAAISSDGESPRFRQS
>CBQ67829.1_323_446
VWHDPADEPVCPRKFDFGFESVDEVEGMKTLILEEVRSFRTEVRRQARMMQQPRRQESLPIPSREDIQRSSPTDADGPGYSVLGASAGIIQGATNSEHASGMLSDACVMEDPAESFERELTQAR
>CBQ67841.1_333_353
KEPGLTDRLVKATDKYREIKG
>CBQ67881.1_455_470
RYDPDACRRASRGKIQ
>CBQ67886.1_316_325
HMLDFLGSGK
>CBQ67894.1_502_577
KHIDWKLLLAKKIPPPFKPSVASAIDTSNFDPEFTNEPPMDSVVDDSHMLSATVQEQFVGFSYNAPNAMTGESLRD
>CBQ67972.1_336_403
ELRTGEARMPNGRELPPLFNWTKEELSVRPDLISRLVPQHAEAELLSRGIDVHNFQPIPLESMKVTLD
>CBQ67979.1_267_375
SYLRKLFRDLFVREGFQYDYVFDWSIQQRSEDAKAEPVVKQQQVQQQQAAQLPRRKVLPQEGDEAVANGMDTTRAAYGTARPADKAYLTSQNMPSSSRPLKREDQPGYY
>CBQ67993.1_260_318
VVTTTLLDRIYPEVDDDETSKSIKAIKDSMMFSIMTKSEFIPEKAKENLRFLHPWFARN
>CBQ68010.1_378_441
KPGLERLFYINLNGTEVPTAVGDDDSSVTQWVNQKLKSAAGRRARMRMGWALVLAVAVVMVQLV
>CBQ68051.1_284_313
DKMPVVPESVKARDDAYRQMFDNIRAAFSS
>CBQ68187.1_420_474
EAPRMAHPDSFGSFPSVAAGERVVGETPSAPNVRAAGKGNGEASKAYSMEFDFAG
>CBQ68236.1_384_404
AHYSQPMVANEIARWVSGQGL
>CBQ68404.1_609_639
EAVACLFLGMGRGLTRYTRQISEDVSSFVGQ
>CBQ68454.1_1285_1424
DPNKRLNFLQDASDRFEIMDKDPPTPALVLLESKARDVLGTDWHRRCDKMFLDNLGKFRKYDPASVQDLLRAMRNKKHHYQDLPPTLKKILGTLPDGYLNYFTRRFPELFLHVYNTIVEQPLIRTEPVFREYFHCTEPEH
>CBQ68566.1_492_591
ASLEMFERVLNSTDLATGKEKISQGSSYKTTGPAKSTYREGNATVQYEVLPSDATYNHTTNAPNKITNTSVATAVEESRRAARAGELLRSRYRFQRPLTI
>CBQ68594.1_524_540
ALAMFNTWLHGPQPGRL
>CBQ68690.1_366_395
VQEFKQWVDRSVLPNEKRGSGMLGWLRSKL
>CBQ68699.1_422_501
ETLLDEGVHFTNLLRKAKGLPTSTSNQRIVLSPGELNCKVVCHVYPHQVHDYFTVDTEISKAAKVYKQIGTWIKFTQTLV
>CBQ68710.1_385_458
GAEIVGLVPALDWMGKVFRGQTPKVSCGNGVPAISGINSPSAKQVLGSDLAKRLEELKSPQSSLVKLFSGVAPS
>CBQ68731.1_747_771
SVPICEQGRQNDHTHSAAPSAASHS
>CBQ68757.1_839_850
DLVDCFGEIWPF
>CBQ68885.1_1371_1518
TQMTFGSSNAEGANEDDAAAAGGGVEAGEGDVSSATLLTVDGEATRETKDGKRPTRSKSTRRLEREKRHKEAAAAAAAAAASAGDSGTPNTPTAHTAPGAGDAEVAKASMAATAGGMAESISTSSVATARGGTATGEEASVPDAGLDS
>CBQ68966.1_673_682
LDPEKEIPPM
>CBQ69005.1_845_866
RSESLRTLAPLIKAAREQTRKA
>CBQ69019.1_2210_2359
QGKKLAAAVGAVLSEASAASRAAGGGVSSLPHALPRKTASSTSSRIAAAKATGSSAFSSAAGSTAATTTTTTSSSTTTTMTPRTKALSARASAVNGGGGSAVGGGGSNSGSGSSVGYAASPRRSAAATGGAGIAAAAAASIGTPLRAPKA
>CBQ69073.1_583_596
ALAMLQRWIDGQQL
>CBQ69118.1_326_389
EATKQWCGLHGFDAEKPTQKRPLNTLPNYEMSKYGSAAVTAISAKGVTHDNPAKADLTCEFFGI
>CBQ69219.1_441_539
DFKLLTTGAEQLSIADVEDSLASKLAGVIPIPAMALDLVSSVAGYFSGAAAAASPDIDGVLSPDQLKKALIKLASSGVLTGLDSDTVNKLAFNNATAAA
>CBQ69248.1_264_282
YFVSTFAEEHVKFHAKFLK
>CBQ69274.1_341_396
EVDWDRLYRREIPAPYLPTVTADGDSSQFERYPENDVTEYSRTDLPDSLGHLFPDF
>CBQ69299.1_439_460
HRILRFWRETDVSDTFFRECRL
>CBQ69313.1_303_374
QSPPPTPFKQLPRQPTEAVDADDAAAHPLLSDSKEKDEARERQQSNGNSKKRPLDIKEIEERKRLARKLAFQ
>CBQ69338.1_831_902
QEPKAELPAGLLSALEGEWHEYESRRAKKKASAHRGTDNNAATTATTATARSTDPAGTARGASGRETLDVAV
>CBQ69372.1_605_672
GVDWSTIRHIDAPFIPQLKSITDTSYFPTEDYQDVPETPAGADIGVGSKDLAFLGYTYRRYESNETVL
>CBQ69430.1_1604_1674
DFLADPCSRASIVAMLEEARTAEMEAAREEEEEGADRGGKEAAAADGDGHDGTNASLRQRQSWSSDSTTKG
>CBQ69529.1_668_754
NISWGLLRNSTPPIVPAYSNGVDAVNFRNVRESRSLNLDDQGNNTKVKPAEIKAVAGQKNVGDEEGDAVVSNPFSGFSSVTLKHDDY
>CBQ69589.1_1188_1253
DINWDDMFNKRVPPPFCPTLKNPSDTSWFDTEFTSEKPTLTPVHSVLSAHDQAEFQSFSWTAPHVV
>CBQ69657.1_309_414
KEFADGTHNDTCIKPGYFEAIGEFLLAHVVTLVNDKSTAAVVAEKETLQQQGAKAKSAAKEAGSSDESSDDWVQMSHSEVKDEAAKARSQAKDADAPTLSKVPTKL
>CBQ69724.1_267_316
GIKHARRLTPPSDDFGHFWYDYFELDGWVRSIALFLDHATVAGHPGASKL
>CBQ69785.1_293_327
DKRPKCAESQERRAYVYKEVTNFIRQCWSSAACAA
>CBQ69953.1_276_364
SAAPTASGEAADPKTEQKDLLPDIKSAFNAKRTFRKAVNGIRLINRLRTNEHVPNKEEIDKLRQTIKEAEDESSNLDQVLPPSNDAQHN
>CBQ69984.1_343_355
ILVKVIADGEAKL
>CBQ70047.1_1025_1067
VRGAYRELFEEMTAFVREAWGQGGRREEKGKGKGRTGLHNSVE
>CBQ70137.1_218_261
LPLAKGQEEAMLTGTEWDGVMQFWARLLRSRSSWERDGEVVRLG
>CBQ70140.1_885_955
KYAGEGEMMDEEPEEVVDLDEAVTISRRTLRSLVARIRSLSLQQELTEENVIEKADLLFSNLQQAQQHHQQ
>CBQ70314.1_797_884
ARTVVQRRLVNVFSSKDMVCGIAAWLGSGVSVEELRAGKLPRVAGSRAIDDVPGLENINVSDIISSHFEVNDDTKLAAVLSRCGALED
>CBQ70353.1_1167_1216
GAAGWTGRRGWQRLKAPLVPSCTTSNESKAAVAAAVVAAAATSSAPVSSS
>CBQ70529.1_654_714
GVDWTALQEGRIAPPIVPFLGRPGDTSNFSKYEPARPSATPGLSGIDCGRHDPYADLFPDF
>CBQ70587.1_329_342
PVKAAAARGDVVAS
>CBQ70677.1_387_500
NADAAAPPRDRTFIILPPRAARCAGSFTPMDNTRACDEVDAHVSMFSARGNPRYFELGLRTSGLIAVCLDNECRFGDQVLAQREAEQAVGVDEQSGLRDGDAELEAMKQQAGAG
>CBQ70732.1_522_651
IDPEEDETMDEQHYGQYMEHAQHFADYYVAGDEQLAAGAYHEGGMPANQIYEEDELEDAEEHEYMRDEEVVQLQSRRGMQGEASEAGEPVLQQQLQHLPQEHQHQHQHLPQQHQQQQPMMPREATAVQQM
>CBQ70945.1_838_855
RAWKERAAKLNHPKCSSL
>CBQ71065.1_502_550
AYHDPDDEPGAPRLDPDFFYFDMQKESITKEDLRKELWYQVQEFQPLLR
>CBQ71095.1_301_358
PYHDPTDEPEAEEAFDWSFNDADLPVDTWKVMMYSEILDFHNIDNSGQDEGPVPPVGN
>CBQ71149.1_664_683
SACPLSSLAPLLRFRNKPDR
>CBQ71246.1_361_452
DINNFLDIDHSHLQPQLLPSASLPVPTAPPVNYPPPASAASASAQSPFAGISHPYFANTPTGHQQTHQPYLHNPPPNFRPADADRFQRASKL
>CBQ71251.1_304_328
EIVGGQHTENGKRILAQRIRALQSI
>CBQ71260.1_492_501
WLQPVLKFLA
>CBQ71298.1_281_418
EHSEETQGVHDISAGLRENYRKRWKSAIAAVRASTKFRTFAQLASESRSGSQGSLQTPASDASSTDKAFAGESGKISPPTKRELYSEDEDEDQADGEANEWFDTEDGSASAAASSKQPGLVEKLEGKLDDLRLDSSGK
>CBQ71323.1_541_560
HDSFLIDVPNVGGAIRGFLE
>CBQ71393.1_1430_1513
TKHDPASGHKITASFKRYWQTQLWTALFEVCLNPPKGEREQVLERLQACLDDMQAWLEANSNKGGKNLKGLLRKLEIWAMKQGH
>CBQ71412.1_547_613
RISKGLPSLGFLNPLIYSKWLGTPALNDITQGSSVGCNTDGFPAATGWDAVTGAGTPNFLEMQKRLP
>CBQ71555.1_257_402
KNMMQKYLGMFDHTDRLKQSLWIDPPKKNWPPCGHVNAFTKSKQPQLVPVEHGEAYTSQTDFEDAISSKPKPPRTTLSKEESIWKLFLDYILGREVDKSNAEYKVWTPQDERDVVREREEDAESRAKSPREEDLILGLVPPRKAKL
>CBQ71600.1_2121_2144
VASIAAILQEACSKALQGWAAGQR
>CBQ71604.1_1964_1974
ALSLVVRGVQS
>CBQ71640.1_269_305
RGCTQPVVDHVLAWFSASGNKTEQSDAATPSTSTSRL
>CBQ71727.1_425_441
EAEAAKVDLQAWVDGMK
>CBQ71775.1_927_950
RKSENVKDALEEELAWWRTRCLVR
>CBQ71875.1_1942_1960
VPDEAWHFRQSALWRSLQR
>CBQ71888.1_289_328
TSAAIAGLAHPQSNSQLNMGNGGAPQQGAYQQGVAGQPVN
>CBQ71958.1_365_377
GEWIWRWGIVVPL
>CBQ72044.1_335_358
VVEEFLTGRTKDETQMALQPRSKA
>CBQ72077.1_366_392
GPGDAKDDVKWLDDKIYDFFLKHDIVQ
>CBQ72078.1_406_452
FVNHLRNAFAKGGKGTWSGADEGIKAPQIAGGLWDEVREQEARASKI
>CBQ72093.1_557_588
YAAQGWRFIRLLDLKGRETHSTLLVKFDLEKL
>CBQ72117.1_576_590
ASDMINRWLANKPLA
>CBQ72118.1_513_586
AFRHMEFLLGRIPSLSSKQPFTFFDNGLEAQNNPIDGRSLAAVAAQEKARELQARQLQYRGLAQPEISEIIADF
>CBQ72176.1_321_421
NDSSKDAHPDDSFVTDQEILTTVMIYYLTNTIHTSFLPYKESMHHFNSPDWKVWQAANLKPFGFSNFPYELAAGPRSWLSKYKLDWQYYKMHDYGGHFAAL
>CBQ72179.1_505_531
VKVLETQSDPHKFKEEKLHRQVGKTKL
>CBQ72234.1_570_645
QPSKCVNRIIGDYFVNGTVPQKGVKCGVDESPFPQPKEGKGALSSLSVEQAREAELGEAMAAISEVVAEYNARRLL
>CBQ72242.1_311_377
RTLRAHSPAAAVQTRTLGGEYAHIQRFSPAHNASVTLIETQFGGHNQLTEGALDLVRLALRLPSHLS
>CBQ72280.1_679_697
PYNSLISRILRGQADAASK
>CBQ72346.1_304_346
YETRIPDVRDARVLDAPGGKAKVESFAKMLAFIRKNVPSVEQV
>CBQ72416.1_594_718
AAKGKQTKSARRRPKPDAHTGVSLALYRPPTLPPLPPSSTTQTTTRHHAAPTLRAHTTAIALALLKCLSPALLFNVPTLDAVSVAIVLLALVELSHAERRVSVACWIAHVVLLGVCGWRAGAAWV
>CBQ72466.1_332_353
AEGPIATDHLLQLVDAFLTQLS
>CBQ72530.1_541_585
LDEAKGEQGVDMVGWVERAIEARNRRKEMANGAATPGSSSSGSAA
>CBQ72575.1_422_440
GEPLSSPWLYAFWQQRSKC
>CBQ72656.1_317_336
FDMEPEKEIEGMWKWLSEQL
>CBQ72722.1_301_314
LEALWDFSLKQLRS
>CBQ72723.1_432_441
LVQVALRALE
>CBQ72888.1_359_420
WTQMPDGWLSEEEKQAKEAVFTKATAFVEWAWNGSLEQDKPESEVVVPQKDTGEAQTAALSP
>CBQ73219.1_1207_1231
ALIQLKKEAAAAAAAVGGASTRSKA
>CBQ73439.1_319_339
EPGQDKVVVGEYIINWLNSHL
>CBQ73661.1_2415_2481
EAQERAEVKAAARNIKLDRNGNLEASRASTEMSLARAVAESRNDCRLPYLTGAATVVYGVPVYWHDL
>CBQ73711.1_312_354
PYHDPEDEPTAEPLDPSFFDFDYCKEQLSRSELKRLIYNEIMR
>CBQ73765.1_967_1046
GGSFGFSTTTTAAATATTMGTTTQLASRVPGQQEQVPNEVSAGGERLALHPDPRSQQGQHWLETHAAVRQDDVAPVARDD
>CBQ73810.1_384_459
SAELFGLVPGLDWLSKAYRGQAPKVICGSSIPAITGVNSPSAQQVLGADLAQQLSNLNGKQSAFGKPYGPITPPTA
>CBQ73824.1_522_580
STDGHDGFLLEFEQINREVGRFLRERLGWVYARKPVVVAQRGEEVKESVFGEVEDVTRW
>CBQ73834.1_524_565
HLDMIFGVDAFRTVFPGIKDTIVQTMDPEDMAPEMSERGSRY
>CBQ73846.1_467_565
SLDMGRLRELKAPFIPELENEEDTGYFDNFDDPADMARYKDVHEKQKNVEAVRESGSGAGGRALWVGFTFGKNHLGANGKPLFPASTSKDASDAFATMF
>CBQ73907.1_244_330
VLNHLAAAANDAIELAVKNGETPVHTGRIRTGAVQMIFANRNTSAFISPEECEALERWAGKSVLDALASIDIPRLHPDGVWNAAASS
>CBY89756.1_418_466
KRINKLIVDFLKTNCKNITDAKPSTWGGDVGNDETKTSVFGEAEEVTNW
>CBY89758.1_417_468
LEFKLINKLIVNFLKTNCKNIMDAKPRTWGGDVGNDETKTSVFGEAEEVTNW
>CBY99239.1_202_228
PYHDPDDEPTAPPIPEEFFDFDKHKDN
>CBY99254.1_202_222
PYHDPDDEPTAPPIPEEFFDF
>CBY99266.1_202_220
PYHDPDDEPTAPPIPEEFF
>CBY99278.1_202_228
PYHDPDDEPTAPPIPEEFFDFDKHKDN
>CCA36275.1_654_693
SLEMCTIEDGVVIHSKSHTHTQVDQSVAHIASLEKKKQRR
>CCA37102.1_673_687
AIRGENEENDEIILD
>CCA37119.1_318_332
KNKPHWDEINLEEGV
>CCA37181.1_413_431
SQSKKSVKMDKFVRQCWEE
>CCA37189.1_1464_1483
AIRDEALGESPSEASSDHGE
>CCA37788.1_706_731
RNIELCDAGKGLVDCHGLEIYQPQTV
>CCA38024.1_852_869
IYERLFKWLERAFNDRFL
>CCA38597.1_448_496
LLTEGAKELGLEGSNIRHVELGSDVSIFGHDTFLLSLDHIGKPVSEFLN
>CCA39403.1_493_600
EVDWSNLRSRKPPFVPDLDNEEDAGYFDDFNNEQHLAKYKDVMLKREEDERKAQGSCRGDYKNFIGFTFKHKNDPNSNPSNILSPILDNQNVRADPNVRYQTHFGTLY
>CCA39415.1_265_313
IEALEQPLIDGTVGNDLIGSMKFAVSTAPHARAPKVAEKIKYLFPNHYL
>CCA39676.1_1097_1206
DDDGLEAGEVYLRFVFRPKFVILLRPETTAFSLEAGERVLEAGVGAGGKVIGAGVGAGGKVLGAGVGAGGKVLGAGVGAGGKVLGAGVGTGGKVVGRGASLLRGLRGSEK
>CCA39916.1_418_471
LPRKYLKKVVGLEGYEHLDLIWGRRVGDVIKSVGKFLHYNELDGESGKSIIINT
>CCA40052.1_651_674
DIDWQRLLSKSYIPPLQTTSARLV
>CCA66459.1_520_608
RMLVECRPQQGPLLAADISNGPHQSLAGQKRYSLAVPTSRSMATVPAKRGSGESLSKQIPPLSVLRWRAHSDRAPNLPSRSGYGVTSSR
>CCA66470.1_1479_1505
VLARCSQEEMMQLLGRARALEQAGDLE
>CCA66474.1_1890_1935
EMVSGGSARETENVSVVDAVAQSRDVCKLKYLTGSAPVVYGIPFYL
>CCA66494.1_1081_1099
KACSPSGLAALLRKQVKAS
>CCA66530.1_620_705
ADAHEIAQARAAYPESPTELEDDEFFPHPFGQGICGQHHQIDSNGDCKVFIGLDPEDESHWIPVEAGEGQAIGSQPCEFHRVYVYS
>CCA66639.1_194_276
ACPTPILIVHRPNSEDSALTNAAIAAFKKGFTGRVVEERLDGPPTREGMPSSRAEWEPIMRFWSDVLSRRIGGTAGDGVFRIG
>CCA66667.1_540_556
ARMADRMAAFITASCLL
>CCA66718.1_267_284
RKALREFIDTVVVAFREK
>CCA66792.1_261_297
TWREVLEENDDPYWMRARLKRSLGEDILGSSGAAPAA
>CCA66840.1_370_385
TGQPSNTTDLLAELFS
>CCA66855.1_495_505
DLRHSGNEDYR
>CCA66888.1_703_761
GKGAPSPPWRVAARRRVEVGVTEIIGGDKEPTEEHEDEYEEGVLVDGHDIDEIASQELH
>CCA66928.1_324_391
ELRIEGVRMPNGRDFPRLFDFTREELSIRPDLNSRLVPDWCRPELGDRGIDLDNFEPIPLEELRITLD
>CCA67000.1_464_524
PLLERLETKEKHIKVIRAERLDLSEHCDFYWAAEAVEWCFSSIVEDIEKTRPDAPLIDISA
>CCA67052.1_177_242
SGLVEDKAVDLYVLERAFTSTHPASEQLFEAVLSAYASELGTKAWAAVKKRLDDVRLRGRKRSMVG
>CCA67077.1_592_614
GTRPIKPFPPDDLENFQSIEINI
>CCA67084.1_514_593
HIFASTCADDVVRKFIRGTPPADSGNDEADVICDVDITPYGPVPEAWKDRSDDTQTDDAMRLLAQRFYYYLLLLPLLIFI
>CCA67140.1_360_422
GVDWAALERCEIRAPILPQVTSSGDTRNFSRLPMVKASDIPGLAGDPVPLYSHDPYAEQFADF
>CCA67198.1_270_284
TLWHKRVRGFLRTCR
>CCA67225.1_972_1022
SEEPLPQPPNLSHLEGEWHELEAKKYKRKRRAEAEAEAPESAIPNEISDQQ
>CCA67263.1_296_313
SYREELHRQQEEEDAASQ
>CCA67322.1_303_377
PYHDPGDEPDATPLDPSFFDFDYQKDITKEELKALIFEEVCKPAHHQVPVATLDPSTPIAPTADTPIGPAAPSFA
>CCA67337.1_240_369
LEELPSAFNHNRLKCLISIGCGEAPSNVLAKPGFQTAQRSILQHFKGETPEVLNALSNMALDTEHVHQRLVTDVILAQKYFRFNMRQSTKLYTLGTWNQQNKKVVEEILNEYLEEGEIVGALENAARFII
>CCA67489.1_133_173
PSKDAVNYQTVLYYLREEVESANAAVEKKWRRVDAQRSAAP
>CCA67531.1_314_331
LERVIREGREIGSKAPWV
>CCA67703.1_293_320
CISHSVETALAILPWVNEVTMSSDDNVS
>CCA67711.1_204_353
EVYEEARKIWPNREIGVILSLGTGMPKVLSIDNPSYFDQWWPRPWVQVLERIATQCDATHQEMYRKRELRGKYFRFNVQQGLQSVSLAEWDKLGEVGTHTEQYMRDADIVPKLNQAVECILAVETDPGVGTDDEEQQEPPSYSRAISLYR
>CCA67782.1_502_526
RAENVKAALEKECQFYEKVFNLTPD
>CCA67810.1_1383_1446
QIKEALAADEEMSSRTQSPVDEMGMIPRHAAMQHELEVEALQDGYTPDNETPRVERESFTAFAR
>CCA67867.1_477_551
TIDFKKLLAKQIQPPFKPNVKSAVDCSNVDEVFTSEDPVDSVVEGSKISQTVQNQFINFSYTNPNDLGTSPTAVH
>CCA67882.1_304_377
QAPNATHHSRLPKCKIVSTEPEEPPTHDNAKMDLMKSLTAGPSSGRKRKSSIGHEVVSRPPALRHMDVDKHESL
>CCA67958.1_598_716
KVTWGLLRNEKPPIIPNIVNAQETNFRHIRESHSLDLERQMLTHQYTTSPSVPPTPGSAWQDGINSAAGSGEWPGPGTPLANGASPSQSRRASPRMSPSSPLPKEDAFGAFNSVTILHS
>CCA67998.1_759_811
TSPLPADPKTIPKFDASHELDKRKKAIPAPPPNQHHHQIDVTTSKFPGPLPVN
>CCA68031.1_401_456
AGEPLLLPTDYSLEPAEGTQTTNKLQGFTLTQILHYLVDVEHSRFLDTTHPRSEWD
>CCA68041.1_404_415
KYEERSKGSSGV
>CCA68243.1_323_376
VFGVSTTPTNTVQNYPIAGWTRYDYGPNVMGISAAGVGHGISYQSTQIMEWFGL
>CCA68285.1_373_394
ILVDFWRRNERVVIGVKKVGDL
>CCA68314.1_459_496
ADSKRTDDEVDMRGWVEMAIEWREKERIKAAVTAELEL
>CCA68336.1_853_901
VIVGRARAWMNTKRAEAAREGRPAILGSPLAEERAGFVKHILGVDGKGQ
>CCA68340.1_459_488
LHFWPMFDQEKGMPSVGRLLVNVEYSVSDN
>CCA68368.1_223_257
TRSKANFEAAARGEKAILLRLFLTYGATKEELLAA
>CCA68373.1_401_499
DPTTSTFNFEMAGQFASVANTDSPVAGVFSILRKLAPGWFAPEQKQVEHKADYDVAAVPGTLSPKKLKTALLVLSTPDVLSDLPKGSPNLLIFNNATSY
>CCA68387.1_1017_1152
TPAKRLAFLQDASDRFEIMEREPRDPGLVALETGAFDVVGADWHKRLDKTFIDNLGKYRKYQGASVQDLLRALRNKKHHYQDLPDNVKRHLGPLPDGFLSYFTRRFPALFLHVYSTISDLPLRHEPMFRTYFELEH
>CCA68489.1_400_455
EVVWEKLRRREIPAPYVPRIDGDGDSSQYERYAENDVASYGQTGPDPFAELFTEFD
>CCA68497.1_327_367
KLLEDITAWFLAHLSQQSETTAAPPEASTSAAPEEAAASKL
>CCA68539.1_599_688
AGKAINFKPASFYLEIAAKLAEEVEGLTWDDENNSEHEVLFESSSGSDDEEDGKAKRPAVHRSKSGRKHSSTKTAAGGPPPPPGVEGGVD
>CCA68550.1_445_464
RDIASLKAAYLRYVEQPHTR
>CCA68657.1_362_402
DLWDTALGMMCDTQGSPVIDEIYSFLWDEDLLTPRAREAAL
>CCA69109.1_645_665
GRVGWGGERPPRSPTSSTEGL
>CCA69231.1_233_282
MYAHLQSEYGRMGWDTALVQKDFDSTTEDHDKVLLTTRFAEVACRILEEN
>CCA69284.1_325_335
PVKQAAMRGSD
>CCA69296.1_369_446
FEDGEQRGEVRRWISKPALEWIRAVAEEFVREDGQGGRPIEVVDGFTREIGRPMIGFREIDEKDLPKGANAEGLTKGL
>CCA69333.1_360_400
ADTIGTRNVGWLQNVENDPYHYVTLQPASIEEIGMDDLDGI
>CCA69536.1_250_399
QVLQEAQNQFPGRQIGCLVSIGTGMPAVREVRDSENVNIFQRMAFSLTQAADQITVYERIATTCEVAHQEMSKRALSDPDLEGRYYRFNVQQGTQYMSLERWDMLGELRVYTQAYIESQVIGGTTVNSQLQKLAGILYAHRRLRAGEVIR
>CCA69625.1_253_320
LCYPSGLGVNMPNSKVAQAVIAELHAAITSNQLTSEIEGSMEYSIVTQPAHQTASDREKLRYILPYFS
>CCA69628.1_444_467
SLGVGLAAYVTGKYAKNNAFISKL
>CCA69722.1_231_372
LKERASPAALSDGFPSAFGELIAYSRGLSYDQLPDYAYLRSLFSRLDLSGKDVDSAALDWTPCTVPKWPTSLTLEPELDFQENEDFDRDDGERPLKNSYDEWDFEWWDYRQAERYKELTFPATVGEELDGCVPAITYVDHSL
>CCA69795.1_279_354
DVELAWWGVTGGNTGSTSSTRPPTSSTSTTRPPTSTTSTANGAGQTLYGQYVVPPSALLPYSPPFNSYFLFTTVYS
>CCA69800.1_1396_1536
MQGYGTTSVFAIDVGSLDDNTPRHFGDTVSGSWMMLNRWNPFSSARSVPQIAEIQTRLAYVSSIRNLEEAKVAPNCLYVALPVQEFGTLQFGRFDDIKNVGYKSGLETIAKWDAQGLLPSGFEEGVGRSKPRGRERRRNSI
>CCA69914.1_1387_1416
YRHLPLHDQQMSQYLFATLFVHIDLQELSP
>CCA69925.1_435_505
LNSTCVDNAVKRYVNGEPPSDKGNDEADIVCDVDRTPYGSIPQEWRSSAVLSTRISMVAFVALLFISLWAL
>CCA69945.1_501_522
WGHDTFMLDVPNVGGAIRGFLS
>CCA69971.1_420_439
LLVKEMDAATRNSRVTLTSA
>CCA70066.1_397_458
GLISGIPRGTTNTLAFNNAVPIAQLQQSLANLGQAGAAANAATTAVGAVTTGTRQGGRNRNN
>CCA70077.1_381_443
GLGTQNVITGLPSGTVNLLAYNGEGGASAPVAIPSQTTTPTDKNSCPAWWQDCFWKDWFKKSL
>CCA70121.1_130_175
KYPANVNYTEIMRPEDARDGLLIKKEHDLEMLERVVSDTEATGPHY
>CCA70125.1_520_575
GKDGQELYPVDMNPDVKCGWHPDAKGGRIMKKCHDDYLVDKFPVEAEDQGAFTDDQ
>CCA70207.1_641_656
LHAADILNGPKHYGIQ
>CCA70213.1_821_919
GGRGKSKTPTASTSSRSGLLGSSSTVSKISRLASSSSNTQSNEVTKKMIGPPTPLTATRTARLSAGLPPISNSASSSSLQSNASTQRAQRYLSAGAKLS
>CCA70216.1_1664_1679
KTDWQFEKGAIPAHGT
>CCA70256.1_610_662
NCPSGFPEEGPWINICEHVPRSCSLAHVERPFVLDLGPGPYYELEVVGTPGAS
>CCA70278.1_567_620
GHHCQGEDACAELVQARYELGVEKTPDPLPWDPKDTPTFTEGVVPLGSSNTFFT
>CCA70350.1_365_409
EQINRKSGVQELVRRLMDDNPQARPPVSLVLEGIFGGSECQVMAG
>CCA70368.1_555_603
NGIEREVLAYPGWKATADFTESQSEGAPNERKGPFCIKGFVFSGASKQT
>CCA70423.1_349_393
ILEEWLDDLDVKLLEARIGELKREMRALSKELSAAKKKKKRRGEL
>CCA70435.1_418_550
LSPFRSLSDVPDGTINQLANNGAFTLTGVDSKEDSTTLETNTESSTSSSTQTAISSSTNSEETSTLSPPAATNTFTSVTTSLLWDTVSSTEDSPTSSSTTTSRLAATTTTTTIGRKPAGRKPIFPHPPWRWWW
>CCA70463.1_326_436
TLLKPWVSRAGENAAFVTLVGSRHMAFSDFPLITPLNKQRAIAYHDDIHELSMAFLEGRIPAYLKSIHKRATMTMFVENPDDKKRKKIKASPETIIIHHSSLPNNAAVSKL
>CCA70489.1_433_499
GVEWDAIREIDAPFVPHLRSITDTSYFPDDQLDAVPDRPSGTDTSGNKDLAFLGYTFKRFNLTDKAL
>CCA70684.1_286_394
KVELGQGQSRTFITLPFGNTDAAQYFVAATNTLATDEIQAHTGMFDRDTNDCYDELEKATARSILLAIKSLRKTEKTMRVAGKPHNEEEELKQNRAKVAEDICGMQAVG
>CCA70685.1_292_414
LGQTRPRTFIILPYSKTDPAPYFVPAGNARATDEIKAHMGMFNPKTNDGYYDLGSKTAQFIREAIQSLMETEKTMHVEETSQDLDEQEQLEQNRAKVAEDGREAQAAGGPTRPPAEGALSDER
>CCA70713.1_354_414
EEPLPNHNVFFSTRETYPQRRISDDAPSMLGAPTASRPNSGTVHAGKPPIVNMPRKRQRIE
>CCA70755.1_846_874
TRGAYRELHEWMTEFLLEKWGRGGYLRGW
>CCA70787.1_116_125
CPRVGSASAI
>CCA70810.1_224_243
SPRELQDIASWLARVVPQNT
>CCA70881.1_296_393
FDAILEPYLEQYPFTKEDLSKVRIDEADKRLVIQEISQRRRQQRETKVREQYLPIGKLLSFERQGKAGVHFLRSTWGGHSQVINLEGISDLTRTVFDP
>CCA70894.1_422_495
EVPNFWERLRDGSLQPPRLPNELLAVPTLGKMRSLRRVIDEDSRFRGRLRVMNGISECSEETGIYYEHPELSPK
>CCA70895.1_272_345
EVPNFWERLRDGSLQPPRLPNELLAVPTLGKMRSLRRVIDEDSRFRGRLRVMNGISECSEETGIYYEHPELSPK
>CCA70918.1_1634_1702
LNPNGPDAVSTTVVTSDLRQGVGNLTVRLEFEQSTGLGPRASSIASFDRPSLGSPSRFSMRKAKAALAE
>CCA70966.1_156_179
QISGPIVASGTIPIPGGSKLAPGR
>CCA70988.1_359_395
FTMFPWFEPEGKQTMNAVMDWFEAGSKDNNDYIRAKL
>CCA71061.1_462_471
LTDGVLRTLG
>CCA71165.1_585_605
KAESLRTLTPLIKAAKEAKHK
>CCA71315.1_318_351
LEVRPGDVGYVERQKAYDVSAKAIARAGGVQVDI
>CCA71316.1_315_348
LMVLPGKPGFGERQDAYNETAKVIARAGRVKVDI
>CCA71470.1_506_592
EVAWNFAWDDAETEVIGEDELDSTTHLAVSTPVRHDSTDAKGVDHPESEWLTEEGGDKLTSMPLDPRTGLHACMTRTSSARRAETLP
>CCA71493.1_256_290
GKTDAKYDTVLYYLREALENVKPAVDRKRLIERRY
>CCA71494.1_280_327
GKTNVNYETVLHYLKEVFGDANITVEGKWLRERSLRSLSDVDHDTVLI
>CCA71495.1_293_372
TSDNDPNYKAVLYCLKESFEGANTVVEEKWAREHGYRSTYQEEPAILAKYPRRCKRRATITKSYSSKATPGSFEKLYPAS
>CCA71581.1_233_243
QGAVSDWLNED
>CCA71593.1_185_254
SIDWDRLENKELTPIFQPDQKKANFDATHELEELLLEENPLKARKRKGTRHQYSERGDATNGGAVYALRL
>CCA71625.1_504_519
DIKKKDVDLVAWAATF
>CCA71751.1_341_362
NEVLSFLEQNLAGRTALPLAKL
>CCA71803.1_425_540
VGQFTIGATIPYNSGISFCTTNGNVCHQDELEIVFGTVPSPTPAQAALTAEVQARWGAFVKTGNPNTSGYANWPQIPRGGAVPVYNLGGTTSIPLGACDPSVWGSSILYDYQIYGQ
>CCA71919.1_360_386
ELQNNISSPQEEMTHWWRDSTTDSVYP
>CCA71977.1_501_550
SSFPSRCIDNVVQKFIRGQPPKDAKNDEADVVCTVDSTPYGPPPATWNKP
>CCA71980.1_285_341
ENVNYETVIDYLTEYVQSASAQVGPKWVTEDRFRSAAMGQSNPEQDLPPRYVEKATT
>CCA71981.1_311_352
SKDDEGYDTVCDYIKEFARSAVQEVGAKWVTEDRIRSAANGR
>CCA72123.1_458_533
RHIDWNRLMAKKIQPPFKPLVDSVLDVANFDSEFTSEQVIDSVVEPSHLSETVQEQFKGFTYNPNNEHLSESVNYH
>CCA72128.1_278_361
EDIELAWYGITGQTNTQTNGPTSSGPSSSTPGSTWTPPPTTTSSSPRAGQTLYGQCGGQNWTGPTTCSQGTCKYSNPWYSQCLN
>CCA72160.1_176_270
EDDNYKTIHHHLKDYVDSASAAVQEKWITEDSCRSAAKGEVISQEMIVAKPCPPVSRSYVERKEIQSLITQKLLPGSVQDQLRSGFGSMVPASVG
>CCA72298.1_336_441
MQSQHPLYLHAPVSSGLPSGMAPQPVMYDPVAQATAQAHAAFTQQTAYLYQQQQQQQQQQAAAAAQAAAAAHGMHAPHAAAPQMQPGMQPGYMQPNPYMNMPYTKR
>CCA72485.1_1026_1045
PVVVEALESLQEELRRGMSY
>CCA72778.1_544_559
ALDLIDRWLNDKSLSE
>CCA72841.1_318_417
GLYFSQWRNTADEAVSHMAFRNDAYLETSQDAINQLIMSEVASFHKMVRQAGHEGSREDGSRSSATRPSNFHHGQAQAALEISYFDGSEEDGEFEWAPDE
>CCA72939.1_581_712
AYAFFKEFILGSNSTGSVVPLSNNSSGGSVTVVGGVHTEYLKGILTATVAYTGSYRTQGTWTFGADKWAQWASYMATRTAPDVPVASATGDGLVVPGSLDGPSSSGAQVRTDGSIKVGILAIVAGFFGVYMW
>CCA72947.1_436_520
LNSTCIDEVVRKFVRGIPPNDAGNNDADVVCDVDMTPYGPPPAEWKNSTPPTSSEETTVTGDANMAKFSLKLSFFALVFATITIF
>CCA72982.1_286_353
DVNWDDVLNKRIPPPYFPQIKAPGDVSNFDTEFTREQPTLTPVHGQLTAKDQMEFNGFSWCAAWANDV
>CCA73020.1_515_592
GRLVNAYASEDWVLGFLYRTSAIQLGVAGLQPIEGVEGVENFDVGDVIDGHLSYAYSTQAIVTRILDADLAQNITLTV
>CCA73052.1_532_665
ISTLVVQGEVDQIVRAEEDAKRRSNGDVTSPIEASRETGETPVSPGAASTTSGGSSSKNKKKKKKRNAALANADAEAIEHAEAVVAQRALDDANAMKPIEADDDDEESTSRPPASRSQVNVRDRTSSAQRAGST
>CCA73150.1_402_425
ALGVISGLPVTTVNTLANNGATVV
>CCA73182.1_102_162
AERGEIYAGRTGPLDGSGPYGVAYGRRPLATGRRGFDVDTSSSVRYSAPANRLPSPMPSAR
>CCA73234.1_446_535
TSGFCWKKLAKREIAPPSLPDVSLRRLRKHHERKHDLHEEPLILKLEEEVIARQRKLESRVATKSSTLHDAHRISAQDADNFFMNYLDYR
>CCA73333.1_334_409
PDYSYLRKLFRDLFVREGFQYDYVFDWSVQQRNEDGTVKPPRATRKPTEEADPIAEQPRRQTRQSAQANAQRMTQY
>CCA73427.1_518_531
ALTMLNRWLAGQEL
>CCA73433.1_188_242
AISAEAAYPNPTVQAVQEASEIYGADKHVGLLLSLGSGMSSRIVPGGEFKLIQTE
>CCA73441.1_328_441
VWHDPMDEPVCEKKFDFGFEEEDTIEGMKKLIVEEVMQFRQEVRAQSRGGAGARRQDTLPIPSREEIINSPVHENAPADGGTSAFTRSAEMRSASPMMEDPASELDKELAKAGK
>CCA73526.1_139_152
RASADASSVNSLTH
>CCA73529.1_138_150
RVSAYAYLGTRLT
>CCA73539.1_376_433
NLVTGLPSNTTNALVFNDAAGAQTTNQTPAIVQQQSILGSIDSMISAFSKLASSAQNS
>CCA73570.1_280_352
VELAWWGVTGGSSTGTVTSTRPSSSTTRTQSSVSNGYEQSLYGQCGGQGYTGPTTCAQGTCKYFNAWYSQCLL
>CCA73586.1_1115_1199
MELPVVKDGIQRLPATLKRYWKTTLWERLFSALLNPNGFGKSLPITDELRMIRRDMETWLVENGSRSTRPVPLRGLLKRLEALSC
>CCA73607.1_276_285
LCIDFLQNLT
>CCA73640.1_1029_1106
GFYAIDNPTTKAPKPQLSEDQAIVSGHYLAQLLSYVIRCHDPSWDPEAQESVKWLEDMSNTIMPQLRDLDIGNLREGD
>CCA73645.1_454_476
QGALGTGFKVGSGTKNLLANLRV
>CCA73703.1_512_523
AMLNRWLAEQDL
>CCA73734.1_428_502
RIALQNMTWAGKQGFQSPLKTDSFIVDGIGAYGNMQSERKLTYYEIVLSGHMVPQFAPWAGIQSMQYLMGFRSKP
>CCA73784.1_287_302
IYEFPPDIILTQDCKS
>CCA73865.1_101_112
HAAPRIVHALSV
>CCA73867.1_615_646
SIEVCTDPGVVPKHIHPAAIAAAAAGGIAQEK
>CCA73915.1_739_767
LDKVEAERVGWDAQLAWFQKYGSNTSFSG
>CCA73946.1_243_296
PYHDPTDEPEAKEQFDWSFNDADLPVDTWKVMMYSEILGALCLFALYCRPLNCL
>CCA73984.1_287_398
AAVVYLRDAARPQVKESWVLVGLVPGIYTSATSSKVDSYAINQTPSELKAVLLNKVVVGNGCKVKTDAPKFIALPKGYHSVLAEPKIHNSLLHDELVVYDESAIRPVYLIVY
>CCA74012.1_197_254
TNFRPSNPAYVEKIFSSLIDRDKIADEDWEKIDGHPVLILEGGHRRRTSGTEYIQHYL
>CCA74057.1_1266_1398
PARFANPTWLLVSEAKLVYGAKGIVRLILSLGGGDSELATIKTYMDPSSRTPYEVESGQIHQDLFPRVKHEDVYYRLQPRGHFGWSEDMATILARVSGFLQDLGVQDYLDSVVSAMDAAWTQHAMMLEEISIH
>CCA74107.1_428_489
IDGHDGFLLEFQEINRHVLGFLHRVLPELYVGEAKVTESKKEDFEVTRTSTFGEAEVDVAMW
>CCA74271.1_344_391
AYHDPDDEPVAPPLDPEFFEFDLHKDDISREQLKELLYEEIMSFRPQI
>CCA74273.1_318_365
AYHDPDDEPVAPPLDPEFFEFDLHKDAISKEQLKELLYEEIMSFRPQI
>CCA74308.1_267_318
LSSGLTPEQEEQRKDELRRRPEISPACAKTEDFPPIFNLYTAEGKGSWRADR
>CCA74314.1_332_367
QMVKRGQLGYTERDEAYESGARMIALAIGANTERSL
>CCA74360.1_279_364
DIELAWFGITGGSTSSTVSSSSSSSQGSTLSTSTTTSRQTSTSTSSATSGGQTLWGQCGGQNWIGPTTCSQGTCKYSNAWYSQCLP
>CCA74737.1_283_300
EVRLQNGHQPLIYWHTRE
>CCA74853.1_498_524
YLEAIAEKYGFSKLITTDERMEGVSSF
>CCA74854.1_612_638
YLDAVAGNLGFPKLSWKDEVMARMSNC
>CCA74898.1_591_692
EDVNYKTVVQHILEYAENAYEQVWKRWATEASIRRIVTGRGPPKRAFETGVGTTSGREMVLYRPLPAPTALLAIEAPPRAPTAQEELFGGKKPIKQLVREKI
>CCA74981.1_88_126
GEQIKWTSRVQDLVRQLMDDDPQARPPIDVILEHIFGGP
>CCA75003.1_361_405
ESPLPKHPDLFPSFPSLAAGEKRRKPFASPSAPERAKAKEEYDYV
>CCA75005.1_497_550
ESSQRKVNMAQWIREVWGWEKRGRPTGSSHGSSQSSDRQASAARVQRTPSMTRA
>CCA75206.1_450_511
GVEWGILREIGAPWVPSLTSITDTSYFPVNELEANKPPMPIETTPATDLAFLGYTFKRYPAS
>CCA75353.1_442_565
KDKNNYQTVLHYLRDYVDNAPVEVKKKWVKEEKYRSAANEEPASDETVLPKSRPPVSRNYIERNHVQILVTQKLLPDGPVKHQPRCILHGIGGAGKTQLATNWIQENEARYIIWVLNRADLTFN
>CCA75448.1_272_394
AANWPRPHAPSTQVAEKNGQETDQGAEPVPPPPTSIAVDPLILPSDNPLPTQDTEETILYPSPQQKTASSASQQHKRIRAAAVQMIFAERGSRAFITPQEVEVLQETTSKALLETLIRWEDVN
>CCA75466.1_207_262
TENDYKTVLYYLKSYADGADAAVREKWIGGINLRSVARGEPALKEETRPKHLLLWQ
>CCA75467.1_641_781
EGKIRHEYHHDAESFFWVAFFDTALYPKEERDANNEHVSRVIKAATGRLLPDDFVFCKQAWISYGNRHVTTLSQKVCWDGFLKIAYIWWTRSGPGRHFQNPPTNDHLSDDPDAIYQQHIDVRRSYEASHRELSDDGERNGR
>CCA75469.1_233_248
TIGTIFFCPEYAESQN
>CCA75478.1_1062_1090
GYRHIPLYDEQANQILFAGLFVHLSIEDL
>CCA75531.1_416_489
EISDFWERLRDGRLQPPPLPRALVRDPKTGHTCTLKYVAGEVLASHGFATVTIETSECAEDVAFYYQHPDLSPK
>CCA75589.1_538_645
AYAFIREFVLGTNTTGLLTKDGDNVNVVGGVHSEYLSGIFPAKEIYTGSGRIEGTYTLPQATWDAWSQYMATMPDPGLIGYASSIRETSVSPSMLLTTVGTLLALFIV
>CCA75738.1_320_336
TVIVLRGVSACLNAFCF
>CCA75843.1_580_595
LAQDEDVIIDALERRA
>CCA75844.1_403_417
GLSSGTPLTSLTADL
>CCA75875.1_254_286
GHHDEVNQTIVEWLTRRARKEPLSLGGLWRSRL
>CCA75945.1_328_401
EISDFWERLRDGRLQPPPLPRALVRDPKTGHTCTLKYVAGEVLASHGFATVTIETSECAEDVAFYYQHPDLSPK
>CCA75949.1_338_354
WLDTYENLIVGALQQAP
>CCA75950.1_606_624
KHLLEHQGEIIAALGSRRN
>CCA75953.1_466_482
LLTSYEDVIVSALEGQI
>CCA75972.1_316_459
FACKAMANSKFPAPRSANEANPSSPGSLPIVTPLSNGKPLPATTNVIIPHIPDNHRIIPPEVLDPKALVPPSNFHFRKAMGNSTNDGRRTAPNSVPPTPLTPHAPSPGGSPAARPSPLRRPVSLTPELSTQAEADEESFLKGEY
>CCA76001.1_192_209
VWKEGADALLAQLDSWSL
>CCA76003.1_275_345
RDHLFAEDLRDLGLLMDATFGSCLPELSDIILKMTDVQHFTNNVRASDVLEDLEALISELPTDRIRSQLNQ
>CCA76057.1_270_287
DLLVAHESVIVSALERQA
>CCA76063.1_788_800
QLQMMEEMLPLEE
>CCA76118.1_288_382
DCVRTKTVAEITQAISVNNISGITPYVDNQTVYTSTEYKERAMSGRFARVPLLTGTTENEGDLYVINRATNTLNQTLSDLITLATFRCPDAIQAR
>CCA76138.1_180_199
ERTYASILEIKGVLKTVSRK
>CCA76164.1_267_374
GCPLIQNNYAAQLDCVRTKTVAEITQAISANNVYGISPFVDNQTLYTTPEYKARAGAGRFARVPLLTGTTENEADLFVIDRTTNTLNQTLSDLITLGAFRCLDAQQAR
>CCA76348.1_579_594
LAQNGNVIVDALERRV
>CCA76355.1_290_400
TNYSTILSYIKMHVEGAMTAVTKKWATEDAHRAVDDQASHEVVLLKPRLVVSRNYVDRPEIQSLITQNLLPDTHARHQPRCILHGIGGAGKTQLAMNWIREHESRYELLKL
>CCA76402.1_414_431
AWLVQYEGVIVDALDNRV
>CCA76500.1_148_190
ANYRTVCSYIKQYVAGSVTAVTRKWSTEDAYRGSSINHVTIHY
>CCA76513.1_264_324
VSASEGIYAVVFYEVYETPIMGVQFSNETRSTYKTVLVYLGDRIEEATATVEKMWKLKDSH
>CCA76563.1_244_265
PLIGGQTSSSEYFQLALFLWVD
>CCA76564.1_248_287
TRETGNYQTVLYYLREEVESATGAVEKKWQRVDAQIRASP
>CCA76594.1_684_757
GTGEDRRIHSHPITGKILRVGRASFGASSPDASTPVGEEGVPVWETKGVEDALAALRAAHVPLFRTVPFVRYGP
>CCA76606.1_297_419
GATAGVAKKWCTEDAYRDLANREDRSPNEVVLPKPRLTVSRNYIDRPRIQSLITQHLFPSSLVRRQPWCILHGIGGAGKTQLATKWIRDNENKFTRVIFVDASSQTQLEKDLGLSVHCLGPEY
>CCA76635.1_342_362
AIAENLGFNWKDEVMRGMSAS
>CCA76636.1_226_241
LDTAENLIVDALQQAP
>CCA76639.1_131_176
GVERVRSRGVFPTASTHIVSATHHLSRTLSRRYHPQTGPSTRIYRH
>CCA76673.1_271_313
RESDDYKTVHFYLKAYVDSAPATVSKQWVKENELRSQYPTYHL
>CCA76683.1_433_506
GTGEDRRIHSHPITGKILRAGRASFGASSPDASSPVGEEGVPVWETKGVEDGLAALRAAHVPLFRTVPFVRYGP
>CCA76693.1_330_359
QKDQFGYQDRIDAYDDTVKMIARVDSRKDR
>CCA76699.1_125_146
GVERVRSRGVFPTASTHIVSAT
>CCA76701.1_133_172
PSKYAANYQTVLFYLQEEIKSATVTVEKWERVDAQIRASP
>CCA76702.1_227_236
PHHSLEANVE
>CCA76727.1_186_203
ELLASYEDVIVSALECQT
>CCA76739.1_184_225
PMEGKRRTLNVPHHSAGASGFTSLNPFIDGGYRHGRVPESLC
>CCA76760.1_317_377
FACKAMANSKFPAPRSANEANPSSPGSLPVVTPLSNGKPLPATTNVIIPHIPDNHRIIPPE
>CCA76776.1_194_211
ELLASYEDAIVSALERQT
>CCA76957.1_106_120
PPRAQIRPLCWRRPP
>CCA76979.1_157_172
VRSTRLQEPATDIPLW
>CCA76980.1_297_330
NYVAVLSYLKQHIEGAIPAVEKKWLAEDKHRGLF
>CCA77072.1_273_294
LLRKWLVEYEDMIVDALECGVY
>CCA77110.1_181_229
LLEEKMVVLVEVQEHLVYPTSSDKAKKPLTGGRSASMINATSPQCYQPP
>CCA77161.1_251_306
TNVHGVSTTPTKTTTNYIFSGWTRYDYGPNVSGISAQGVPHDIQLQAAQVLEWFGL
>CCA77173.1_154_289
LLREAEIIYTENGGVRLILSLGCGDPELLTVEEYHGGPGRLQYGVESEQVHQDLLSRLKDTRIYYRLHPRGQFGLSEDPADIQARVGGFLQDVDISSSVDAVVRTIDEGWTQHAIALGDISKLKFGPFIWILMSST
>CCA77204.1_169_215
NSGHANYATVLSYLKQHVEGATAGVAKKWCTEDAYRGSWTTGIASNQ
>CCA77302.1_250_286
RTQSNYKAVLSYIKDWVEEAAVVVEEKWTVEEACRGS
>CCA77420.1_110_144
MRPEYAKDGLVIKKEHDLEMLERAVSDTEATGRHY
>CCA77426.1_268_285
SGIGNRGDLVSGFPITNT
>CCA77440.1_163_273
LHYLKDFFDGAATAVNEKSVREDNCRSAAKAESVAQEVVQPKSLPPVSISYVERPVLQSLITQKLLPGSDVRHQRRCVLHGLGGAGKTQLATMWIRENHTRCEATYTSEIS
>CCA77501.1_166_175
YERHHRYSST
>CCA77591.1_215_236
ERNRRRMVCCKFRPVDSMLIMP
>CCA77651.1_160_209
KDGEARYPANVNYEQIVRPKDARDGLPITKEHDLEMVETAVTNNEWTGRF
>CCA77860.1_455_563
GSKTDFSKLRERTPPFVPSLDSEIDTGYYDDFTSLEDMAKYAEVQAKKDNVDKIRSKAGVDESKRGVWVGFTFGKTGVSQQTRHALRGGEVNEFGETVDDAPEGLFTIF
>CCD33764.1_701_773
KLPEAPKRQQQAIQEGAAEARKMIGSRIEEVNPELKYMGKTHQDQPIEELKKDVAQLKTPSEYARAMRRPKRN
>CCD33806.1_255_296
EVRKEVIQSALHNEVLVRGGGSTIIAEAIRDVVNLEYRGAVK
>CCD33826.1_181_216
SPISIFKLFGDISLGLILCRNESALFCLCAIQWEAL
>CCD33954.1_874_962
RHYGPPKESSSEITSSLKNLSKCISKRCTWEAKFNDLQINEIVDARLSESETCKSNSFYEEHSKAVADLEKTLSSVLHPNELPRSRRCS
>CCD34121.1_217_285
FEEEFLGMKASQKLLTQLLSKSQEEAVAKAAGYQNGSTTVSSVSFGSQNSGFQAGIINGGVSGTTFGRN
>CCD34275.1_274_301
INLKDQLKEAIDAQEDTKTWIKDCIANL
>CCD34414.1_370_425
TPWIGQELKRWKREQEEYIQWTKKSLIEKQTLSEEWKKRVGGPPKRAGGESEGSKL
>CCD34499.1_368_386
ELIPFDKLTEFFTQNLAAN
>CCD34864.1_152_179
EELASSRESLKGPISTKLHQSLIPWTML
>CCD42376.1_922_1040
ENHAERQRELINEIEEARKEFEKKEKEGKGRFSFFGRKKKSAVERKEWETYVESSKNEQSRDSSRSGTEDGQGNNHGILFDVDAIRAEVASGVAADGGSNKHMESTIQSTKFSPANKKR
>CCD42644.1_236_331
PRGNTRDLRALSPIVMELMQKYVKEDEAIGIDDLHRWHPNSNAVGFLSATTSATSIKELLKHPLMAGQWRKESLIGLISLAQVCLRGRYKYTSILV
>CCD42874.1_318_363
IEVSLMRPGIGNLDVFPSIWGHWAGGPGDSKEDVKWLNERLIEIGL
>CCD43017.1_289_303
MLQDIEDFAHLVWQV
>CCD43094.1_146_236
ASIETYERGVAGLKNKLPEDVQRVLDRADETGDYESPEYEAAVEVFYQRHLSLTRPWPPREMVAVQKWLVEDPTVYGTITKARSKRTRRDG
>CCD43144.1_367_458
FAFIAQIPQSAHLFTQWAQFCRKCVEEPHKIDSSRYYVHEPVMGPPGFKTILRDISDEKQFTDLEYEEVLKLMDGNKTKMKVWNGPKTKSSL
>CCD43149.1_155_195
SAEWRDKASANEIDIGSAMVSKNLDPARSCQCSAINDSSLW
>CCD43224.1_185_215
ALITKQNDLTGVITLKSVLDNSAVANELLKG
>CCD43277.1_174_259
AMIPHALAAFETPAPAPAWAEPSFDGRRVYIRTAEDQCNPLFLQDIWIEKSKVSWDIADLKTSHCPFISCPEEIVAKTLTFIEKWT
>CCD43309.1_286_430
GESVSKDGKGSDLLPIGKKNFNARRTLHAAIDTVRAINKLREGQAGMMDGSKSMEPNRGARPLNPNSKDSGLGGMGPGDGDSAMDVDSGYGTAGTNNDEREKFMRGIERSSGQGQTEAQIEAQTRKIAETTKGLWSAGAAKISGR
>CCD43620.1_779_801
QDGILWMVELVLVASESPFFGQI
>CCD44356.1_355_379
TGNVRKFNAIAFYLDIADMLAKEGL
>CCD44374.1_237_357
GQKPTAPPRINTRIDSPIKRHNTTAAPASNRPLPEPPATSYKSGSSVRPPAAGTSPSKALPPRRQSNATTLTGPPGPKRTSTGTVAISGGSSLPRVTRSVSSKQDLASAGASAAMSSRRAL
>CCD44400.1_288_327
DGTEDGYQKVVGELQRCLSLIKVKSLARSTNDKKNWITTK
>CCD44750.1_566_685
SIQFGVAGLQPAQDVKGIENVNVSEMVSGHLRYQYLVGTILEKIGWEDIDMEEVAKEEETLELLDEREKREGEEIERKANVDLDGEARKLESEVSRKNEEITLHGGLEKLQKGVEKLNLD
>CCD44791.1_1140_1173
LQWVSNRRRAGATVFEGNWGPADEVLDDAEMMDV
>CCD44922.1_403_472
EDPKMKSKDMFPTFPSKAGLEKKRRRGTPDAPQRGEAPKGLGGVLDFSGVFGSGGGEEVEKGAGFSLKLI
>CCD44946.1_578_642
AIGKGRLGFIAPALYANPGVLNDVTNGTNPGCGTEGFYTARGWDPVSGLGTPNFPKMLAYFLALD
>CCD44947.1_515_553
AFRLVEFLLGRVSSISESEPFTNSSDGLVAQQDAPDPSD
>CCD44951.1_253_271
RFNDLSPVVRHIRELAKNR
>CCD45149.1_459_525
SRSDLLYEDVSSNIDSMVFSLAEQRNVVQSTSLDKSLQKGDEIINGPSAPRRRGTFLSEDELERMLA
>CCD45162.1_222_292
WFREVASEEGRVRHLDTVGERMSEDGNGKLEVVVKLGKTHGAMVRFADAEDDDFMVVVEKTRYMVEKVTRR
>CCD45536.1_297_321
FDTETDVDAGWVKERLEKVVGVWLS
>CCD45554.1_310_341
FWEFFPQLTEAVEKRTKDTVAGISWLLVKGDM
>CCD45607.1_484_543
ASLEFFRRTLLDLDIAEGKARVASNYSSPGIASATHTEPFVALPSSTSASGTAAAGLPNW
>CCD45672.1_290_313
SSAVEIGYFEAIADFVGNLDTKQG
>CCD46002.1_253_281
ISHFRMKNREFPRKVQSIYEKESSADFQM
>CCD46020.1_2101_2129
CDRSSDPNSEGWKATVKGYEFIASIVFDS
>CCD46069.1_377_436
TGSQRIWMDWIADRFAGVQLQSFDKNASFTSVVTPARNLSSYVPELNWFVGPATEPYQTP
>CCD46078.1_413_471
ITASTPLWLKYLAELFAHKKQSRKSSDTTIVPINLDVAKTPLELPLNEEPLLSLLGGGE
>CCD46102.1_206_352
ALTKRALQFFDGEVMWKCQQRMASETFSAIKSGLKIPDDRLLFPQSLTANFNFREFWNQLLRMYSKTILTYPDDILMAIAGVARQFGEYLPTNNKAYLAGMWSFELERQLGWRTTSPGSKFDLDRRGSPSSNVAPSWSVSAINSLIS
>CCD46176.1_686_724
SLVWHKTVIDWLNEHVGLPVYSSPDDTDYRAVLQNGPWI
>CCD46250.1_138_272
AEIGWLRGLEVGKGTENLEFENVDLLSAGRRERKSSTVSRTGKQYEDIEVRQPNKGVEVDVEELDFGGDVEPDSPVTKEKIVRKPVAMPIESRQEVSKYEESDDEDPELAFYRDLRRQEEERRKRMAGRRKLRNP
>CCD46440.1_380_403
LHYNATGAYGVWLDWLGEKGLASS
>CCD46456.1_369_443
HSEAIEKMEVFAFGHLIEDMLGLVARKVVAMDNLSVCDEKEGYAIEELNLLHYKCTNPIVMDRPLFSEICTELCA
>CCD46588.1_416_461
YDETCGIWEDVRRGDLKGRGVDMKGVGDKEVRAWVRAWLRGGGAIV
>CCD46620.1_544_686
IYAILTENCGLRVNSEESNTERGEIHCGTRITEDQWNFGFDQLRLASQRAAAEACASVAGDTMANLPLGNGGVIYGVERVATVVNNGVPLSSMGGREGDRVSINTKTSSGKSSEGKGKGAGEGKARPKAKAWQAPVYAELSFG
>CCD46632.1_1055_1123
GYRTLPLYDTNGDQFLFSTLFCRVKIDPATSIYVNAESNESVGVLKSLGRTVFNRTPLSPKPSVDSNHQ
>CCD47362.1_199_264
QQNLHDCLGKTSSLHRSTPQNQTILKRLNFRQMAWRYEEIYAAYQETFQWIFRPPGPTDSWNDFGN
>CCD47601.1_491_566
TISHASLGMAKAISNFFVSGTMPKDGARFAVDQNIFPTAAASGLVTPAAFNGTYSTQDQSFLTATYNIGIAFLAIA
>CCD48188.1_466_512
ILEFLNEVLPDIMGAPGIEGVVAEDGVGAVTKSSTFGEAEVDDITAW
>CCD48278.1_231_257
GREEVLPLMRFWGRRLKMGVPEGMTEV
>CCD48289.1_253_364
AVLFFPTDYPGVYNSTTPQRFFTSLVANTTCAYLLGLNTTATDSLECLRKLPFSELNEVLNTTSSRGFGPFFPYIDNDFIADYPSKQLSSGNFHRIAHRFKCQFGDPETLSK
>CCD48503.1_414_502
TVNAVNATVSLYPSSQLEFLRLPNTSHVPALTGSQRVWMDWIADRFSGLEVEPFNENSTSTAILARPASAYAPELNWFVGLATEPYQTP
>CCD48573.1_235_336
LMPWNKAGRTAFENCASFCVEAVRGKVKSSDFGSWTNKDGNVETIELGKLGMRNRERKVDLDDVLVSKLLEKQRRWRVDLEKKLRNCEKDETIKTNSIRNGK
>CCD48794.1_314_337
AEFTKNFIEDCMNGMSWLLEKSQR
>CCD48798.2_360_403
GQEQTGGIHAWPVAALFLSSTSAARRKGLRMLVSEIGERMGKAH
>CCD48915.1_112_258
GGRRIQGLNLETIQVNVLGLRNDKSISMLNQNQKKIIEWIASYDPSQRHQEIATKLRQSGTGRVRRGLLHDFLADLAKDYSDSPRKINSNPGLMKRYRSCGCMVFVSIRSILRQTYLNSKSFSDVCLSWSWKNYVSQFYHQLYLRPA
>CCD49119.1_303_315
PEELTYMASFIRT
>CCD49167.1_818_851
DGKSKESTFQDSSCQTDAEGALFVFGTMEAHGPV
>CCD49217.1_624_688
AVGKSSVGFVNPVLYANQPAMNDITNGRNPGCGTDGFEAVSGWDPVTGLGTPDYAKLLKVFMALP
>CCD49270.1_514_595
KAGKPALGFINPLLYLLGQGALNDITGGASVGCNGVNGQTGAKVPGGAVIPYASWNATKGWDPVTGLGTPNFEKLKALVLSY
>CCD49581.1_335_410
VLSPRSLHFCDSELLWECREMASCETYPAGLPNVCKKKNFKARPLSVSKFYERKYLIDGANKTMKGIAYDRWIRTN
>CCD49935.1_300_332
KFPRAKPDPREFYGRAGEWLRREVWGGDEESGY
>CCD50216.1_211_295
DAISSHKGSATLDVSDTTRSRVVRIEENEYITRNIARFLSAHSSSLSFKNALSKPSQVIDSLISSAPQPPGAWLPLIKNSTSMCS
>CCD50347.1_777_917
DIDWDALTKKLITPPFKPKLKSETDTSNFDPEFTNALNGASSLNARAAALAAGMATSTPLSPGMQANFKGFTFVDESSIEENMKDRIKDEYEDRMDQDNNDPERDWEDPFDIPDKSRMDRMSGVVRNHNEDERMFNGDDFH
>CCD50363.1_858_902
SATVMGGVLMEIAREWEDWIEITGSTKGDGGKRTLRERASVGAFR
>CCD50680.1_450_479
EMTLQDNFDVGDGVRVRASISLRGVKPASM
>CCD50766.1_2506_2531
DLTRDRGGDEGVRAVEKGVEFLKRFV
>CCD50774.1_2029_2143
SKIPEWLLPHFAASVQALSTYMPEAIDPKKVPQVMAIWCEDGVCKLPTDPRPDPFPYGHAQFLLDNRTDFGPNIWDKYLGNEKFVTRHMPGNHFSMMHTPHIKLLGDFMREALTM
>CCD50934.1_83_112
EAATADDGTEAAKIRLQRQSGTFVAPQRHH
>CCD50984.1_325_352
RKLDNGSLVKDGPLCFMVSKSSACQIGV
>CCD51172.1_2536_2676
ASLPKALVDFLDSIIEVRATNPGEIKDKRIGKNEHSTLGNQQLTRYKVSKLPGKKIPSAVLFLAREGLDKQKKIPRPEVSPEEQRTVDWFLNDRLGDESLGWEELLEDVTVIPAEGNHFSMMKRALISDWGVKLAEILSAI
>CCD51186.1_186_330
AAARDVVIMCGSTAIDGYIFCLGVKSLKLSYTASPELKTAIYLIEHAGFRPKFRTDLSKRFSLNIRSLAELIDMFHTRQATDNRDKVYALLGMSSDDLEKAGLQPDYNTSWEELFQQLIKFVLSENISVEVSGQRAVIQCKGYRI
>CCD51196.1_274_362
KFSDPEDGNWKQLSGVITDLCDNTDQVLAKRNNDHPPTPKENEVRGERKRKRKREEENQRNNFSGRFSTKGGKQFIGGSFNSEGGTMNF
>CCD51199.1_350_362
RISHQYHREPFNV
>CCD51230.1_272_290
REIQGFVDGVMHVVSQIKD
>CCD51277.1_302_340
FETFGGRLERDKAKKEKLIARGRKMYDDAAEWLFREVYH
>CCD51292.1_613_710
LAMKSRCTIEKVRAYFREGKVPEAPKLRGEGSDLLDGEWEKCPADEWPWHEYQPSARVANEVEAAELKRLDAWGGIRDAFARVDLWGAKEFRRFDIAL
>CCD51297.1_476_494
EMRGKRVNMAHFLATVWGW
>CCD51718.1_359_431
GAGGSLYFRPETSTVKIFNELVNVDDANKEKWIPIEPRDGGLQAKIGAFGLSNMKTFAFFDRHFKVTREPLAL
>CCD51815.1_206_304
QVMSESAANETPQSLPQPSPQETQEIFEKTWKQALAEIASHRIKIGKVTQASNAKAVIGVHGLENANEMNVEIDDVSVGPGSWSLVGVSNGVDLNAFFK
>CCD51892.1_321_377
GVIWEDVYYRKYRGPIIPPLRYPGDAQNFDLYPDEKEGREPYTEELAAKYDDCFKGF
>CCD52428.1_2008_2138
LLGDGGLETLPKWLLPHFFSTVRELTSYSDHLGSLPSINTVNMPKTVAIWARDGIVHNEDDIKPEWDPKVRMPNSMDWLTHDRKDLGHNGWEKLVGEGNMKCLSTAGNHFTMMRDPITNDLAKLMKQALKM
>CCD52481.1_1135_1239
IDTIAERPNDSIGGMGGGGLRKWKIKEGLKRYWQTEIWAGVFDILLNPQGYVDGEEGGKLPVLRGMRVMREEMEEWLEGNCEKGAGLLKGVKKLEDGVRERAKRR
>CCD52751.1_515_580
SASCPSKCTAKHRLAYFQTGILPSNGTVCEPDFIPFGIEVEGMESQSDGDEDEELEWALRELMKLL
>CCD52764.1_248_259
EFIVEAAVSLAQ
>CCD52782.1_168_203
KPTNLPEDNPADFSYYFDTAGRRTSQSADNLGYGCL
>CCD52993.1_459_477
LWGSLSELFPRASQVWKHL
>CCD53091.1_236_305
VDLDGYGANGKLTEEGWNRYPSYREMEFTVPLPVARMEYFAAQFLGEERDRDTYNASFRYPLMFHTLTSG
>CCD53122.1_297_322
WLFPGIKGGDEFLDNVSKGVKFVLGI
>CCD53165.1_623_708
KIVHQKVIEEYEHLDVIWAVDVLEKVGREVKEVIWKTCSAPDRSNCRVPLGCERVGVWDGVERSGIFESRDFAESCQNQSDSDLTL
>CCD53247.1_392_411
HMGYPMANSAVYPWMESVME
>CCD53568.1_174_190
PIRADEAAARGTPAPTT
>CCD53689.1_297_410
RFKIVLDAEKMEREFRSFEKDMRGLNDIISTHTLTNISWQHQTKETLEKRIAAFEISMYRLMRNRCTEIRMLSRGLVIGYLTTQIFKTGKILNHLLYFGFLLAPAAENQSCQRC
>CCD53949.1_493_524
HVELGEDVSQFGHDTFLLDVEHVGGPLKEFLG
>CCD53977.1_424_521
GALSEVPSNTKNVLAWNGGGSSNYSSIIKAGGYVAKASKDVPTTVELLEKAIENDFNVLSGKVVKGTESMVSKTEKLSKKIQKMVDEEINEFFEEFSS
>CCD53990.1_494_525
DTAGMKGVKIEGLEVGSKGEGIEGWAYEVRKR
>CCD54161.1_2053_2125
EGWGLLGKDGEQGEGKEKKKGGGRKKGKEEKDLKAGGKLSLIEAVAQAKGVCKLKYLNAAAVCVYGIPVYIRD
>CCD54230.1_279_338
ARASTMPTPPTSTSSFSIKETNKPIMMIDKEGIDHGFCINHSETMATKVKDWIYKIVQGA
>CCD54240.1_604_669
FAKGKGPIGFVNPTLYKNPGAMNDIVNGTNVGCGTEGFAAVEGWDPATGLGTPNYPKLLKLFLELP
>CCD54247.1_318_330
GLIKEWLGKNYEK
>CCD54328.1_96_130
DLPGAMRRPQVQQGQMPMQRGYAPQEVAQGGYQQY
>CCD54349.1_408_505
TTQWALIRHMKPPMIPHQGRGIDTVNFRNVKESESVDISGSRTLASAKGVPLDSGLATPGAAELEVDPFEEFNSVTLHHDGDDHHQHVDQHNGRYDGR
>CCD54351.1_296_351
RIEGQCWGIAQAIDSDQCRKLSKELFGKMAQLCDVGDSSSRQQTWTRVRAARKEQR
>CCD54406.1_560_649
SITEIMAEISERPSKRAKNVQEILMSENMLSKVGGEMGGIVEEVVKRCIVGGKELGIEDGEDEMGDERVASKLGMRFFENVVKKLGDIKV
>CCD54483.1_329_380
RIEQGWEEWRATDDAIGYVDWKDRSRGREVNLQGEVEEKARMGWGIIDAGGF
>CCD54540.1_275_301
TVLSGDKSEEILSTMTEFIKTASELEE
>CCD54925.1_1196_1259
GTMQEKQIRCGAGFITVKSNFIMSSTENGSESPKTRSGFGRSLLSKKETGRTSRDITPIGTHGS
>CCD55172.1_452_463
LSQMSGIANALF
>CCD55173.1_132_268
ESNSSSEATIRAGVIRWVEQLLQHERCSRLICDLLKLIMKDLLLIDADARVKASEFHQEMKHYHQKARENSNYMLKSAPLSPEDSNTMLLKILRHEQSGSQIIPIDPVRVDFSVSRNRDLSLKPKKNVTWPSDLANG
>CCD55189.1_597_694
EVDWNTLRSQRAPFVPELDSETDAGYFDDFSNEADMAKYKEVHDKQTALENMADREDAMSKSLFVGFTFRHRKPNTDDDGKSSPRKAIPTDGTFGTML
>CCD55353.1_635_664
MRGEMKETTMDNRKMKSVLEKLGVEVEERS
>CCD55364.1_325_431
SKDKECTVDKLQQWTADVKLGLAYNPKDLENVPKRWGRTLGNVVYEVENDSGGRVWHFLLNKDCAANHSDRHFYSHEKPDLLVRDLRAMFGKGGKAFSIVQGRDGYE
>CCD55395.1_718_743
GGVDVEGGVKWREEVIPEEVRGGGDF
>CCD55552.1_345_373
IILIGNLLGFQEEAKLGAKRAGEFWARNR
>CCD55650.1_1152_1293
HMKSLGADIIFAIDVGSLDDNMPQNFGDSLSGFWAFANRWNPFSSYPNPPTLAEIQARLAYVSSVDALERAKTTPGCLYMRPPIDDYGTLDFGKFDEIYQVGYKFGQEYLAKMRDQGILPLVDETEEKKALRRTMAPRRASI
>CCD55686.1_423_453
PHLLEAIEWIRNVRMRNGGGGVEVNGLSGRS
>CCD55761.1_250_259
KLMKAADGPI
>CCD55821.1_1834_1855
CELDTHYNFLDTELYAKIRGTY
>CCD55836.1_328_339
EIKIILEKLSLV
>CCD55883.1_386_410
RDLKTMFGKGGGAFGAVKGKSGYDE
>CCD56076.1_468_500
DDTYRGHTASSTFLETFQTEIIEKLSAKQLLSH
>CCD56082.1_2546_2575
HDLNLRPGVEQWRLGVQPGYDFLFEILSKL
>CCD56243.1_335_371
DLMDNKGPDAEAMRKLRTEEILEQVGDWLFKGPFSKY
>CCD56302.1_730_770
CRGKFSVKMLKKADFAGVHFDDMMSLRQWRLQSQAEISELV
>CCD56377.1_404_421
DIIAGVLDDWIREAVGDY
>CCD56638.1_1114_1256
LQFVGIFPEGWKYIFQCGKWMQEIFSESEQRELAKANGNERHHRRTRTESSGDEDMGLEMRMSISGKGKGPGDVNGNGERRRKEKLLREEIGSGERGRTRLRGGLKRQKSMVSLASEDDLLGRRMLGLVGGLTGRGDDGGADD
>CCD56787.1_355_375
RIGQDMAVTDTSANVRTGPTR
>CCD56920.1_251_260
FIRKAGGETI
>CCD56978.1_201_302
ADRVYRATFQKVIERNRAYYQKFPEDVAVVQGLAIHISAKNGLQMPSGGTLTVRMFLTMGIQFGFHGGLDLVHDIVLRMSSDLDQYSFITKPTLKAIEDVVR
>CCE26547.1_315_354
FSRFPQLSQTKRWDAILYRSVQWSLSRPKPGASVVKTEGP
>CCE26550.1_623_663
DVIWAVDAVEQVFQDMRDVLWKTCYDQEKFRTPAGCDGGSA
>CCE26582.1_880_917
FHGASLMVYHRLNNWLINAFNGEWLKVTDPKPIDTKKR
>CCE26632.1_460_505
YVLSFLKQVLPDIMSKEGLAPEETGVGALTKSSTFGEAEVEDITAW
>CCE26673.1_229_375
DRIMEKKMTTPTEVLCRGFPNEFAIYLNYTRSLRFDDKPDYSYLRKIFRDLFVREGFQYDYVFDWTVYKYQKNAQAIAQAAGQVNPDEEDKARVSRTNPAGAGAGQSGAPKPNVMRRTRVGLGIERGSGAAADTPDTGRAVGGSDRL
>CCE26675.1_347_403
SINWDDLLSRRRQGPIVPPVRYPGDAQCFETYSEEDGKRDAYTSDMAQKYDQYFADF
>CCE26726.1_286_304
HDGKEAIDRMVHWIEGFKE
>CCE26814.1_249_301
LHNRVKVLKVSGSERRSRFLNFIQRMIITNPDERTTMKALLTDPFMVASATIE
>CCE26815.1_313_350
FSRQFNSVDLPQKLGRKFWKRKIGNMKIVGIFVLSLLN
>CCE26841.1_311_447
LFRPGVLMKIFFSRQFNTVDLPQKRGRKFGSREIGNMTIVGILCYLLFELRSRDTDYLAPALYDRDKVWGVPRNEEVLRLVNLLKRMVITKPDERTSMTVLLTDPFMVERRKKKESIDCMLRPVSKVFGQSSDCAVA
>CCE26842.1_311_405
IFFSGQFNSVDLPQKRGRKFGSRKIGNMTIVAPALYDRDKVWGVQRNEEALKFIHLLKRMIITKPDERTPMTVLLTDPFMVERRKPVKTSEEVLE
>CCE26844.1_405_472
ERRKKKESMDYVNASSEAELTAAQRWIDPATGLPNFYRRTQHNLEERTVTDGVIGTFASNKTVIRRST
>CCE27004.1_276_295
EIAREWLAQRVLEYLRALEQ
>CCE27069.1_384_413
RDVKAMFEGGARDVAVRFAREVGSRGLSNL
>CCE27145.1_254_273
ALVDEFAQGMKSILSTTMME
>CCE27152.1_347_371
MDAHLWQAREFIDMTAREIRLALHE
>CCE27195.1_259_329
GGYANVEAIVQDIKKLHQRGVAAATSTTKQPWICSMVVAAQQQPRLSQVMLCTLSAVALAFLVYQRRSARP
>CCE27255.1_343_395
RWQAKWHAMQQDAPQQDGGLTLKKWLEELYFDSYRQAEFTPEEVAEISEVSGE
>CCE27264.1_433_530
STEGILSDIPSNTPNKIAWNGGGCNNYSKIVAAGGYKQTSQASEMKKVEKVVKDEAQDVSLKVIKGIKHLSAETEKLVEKVHSVIDKEIEHLISEISI
>CCE27266.1_497_611
VLRATGAAWFLTSLGTSHPSVTDAPLLEPLLLSWTTGANLDTKAALREYVCVSHDFIELVLQHGEPRGVLGQEVTHVEYGKWVDEERKKSFPEDLAKLWEVHVSPASLDKSSDLD
>CCE27531.1_163_221
SILHLSKYQVDDGPEQSFGYVPSKLSNSWDGVNLPAWASSLDPTIKNDACVPFPANTPD
>CCE27532.1_149_250
LFNDGTKFYDYLAPIQQQGGDLSLEFTLRNTDRKPATYKITHVPAITMYSLQPFPNEAVHAAATLQFSETSITLRGGQTKTIKVSATPPEGLDAKRLALWSG
>CCE27724.1_678_750
TEEPLPRQAVELAEIDGDWHEFESKALRKENERRERESRKAAAKETPQDNKRALEDEDEGGSSAKRVQLDVER
>CCE27726.1_367_423
TGGTRWHPKPVCNFLNHLAFKVDLDSLKPSPEPAVPEDPSHGAVFKPMQRKLEIHGP
>CCE27842.1_237_285
SLGSMDEVIRVYHVEVDGQIQGLLLVDWVQKPAVCSESTENGFQPFEMD
>CCE27849.1_522_576
AAAYSSCTRDIVAEYFLTGRVPGEGERSCEAECGAWDVGCEARMMGGKDGRDMNV
>CCE27851.1_572_646
AAAYSSCTRDIVAEYFLTGRVPGEGERSCEAECGAWDVGCEARMMGGKDGGDGRDGTDGGGEWFERNVRRFPLGV
>CCE27859.1_358_403
FGYPAHSAFGIIQAFLKENVGMPSEEEAAVKTRRLARRTSSRIRRC
>CCE27890.1_309_325
HPGRILDEIDAFWASCA
>CCE27895.1_429_534
GKNATDHNLLPELEAFRRRARLRRAIEIVKLQNRIQKLREHEDDPTDSDMGDAASTASSSGENKGDGSRLHALGLFALREAKQKHETLQVEEEIEKESRRRSLSNA
>CCE27955.1_507_532
EMRAKRVNMVKYLSFVWGWDGAQAAT
>CCE27958.1_317_401
GRNRTFCNLPSTMAAGEWMEAVNDAATDETLAHMAMFEEKENPAYEKLAHDAAGLIAQWSRNEWYETSAEEVQKVQGQDGQDEEK
>CCE28006.1_369_389
NVIRNVPAGTVNYLAYNGNGQ
>CCE28010.1_576_700
QRPPDVNDSTCGLVGGVASLEVNRRGPVRERTLLASLNSVHVAARVPVGDAHSEPVKVFSKNQNRGANVNANAGKEQAPDHERAAGEFMCLGGKGDQQLFGDEEGSVYATTEGKEGGKGGKGGKK
>CCE28135.1_726_760
DAVICQQLEQGEVLPAEDHTHILEPPAPQPQQPKT
>CCE28260.1_723_755
GVSEAVDVHIQKGKRKWEDDRESEPFATENAGL
>CCE28265.1_711_755
GGVPEAVDVHIQKGKRKWEDDKESEPFATESKSLFASLSSSIRAC
>CCE28268.1_670_737
PQATKGGRKKRKIEREVNMASERIAAESKYLLTRLSSSARTCRRRFEHVDSSSRILVYMEFTPLYAIH
>CCE28269.1_650_717
PQATKGGRKKRKIEREMKMASERIAAESKYLLAKLSSSARTCRRRFEHVDSLSRILVYMEFTPLYAIH
>CCE28307.1_1085_1181
IETARCDQGGIGRAGRRYKIKESLKRYWQADLWSECFDLLLNPGSFLEGEAGQKMPVLKSMRSMRERMEVWLAANCERGVGLRSLMGKVEGYAKARK
>CCE28399.1_824_833
SKTTTSNGRR
>CCE28457.1_868_910
SATVMGSLLMEMSKEWEDWMRATGADGRKDRERGRRGTISRVA
>CCE28518.1_250_286
PSGMDEAADYLNHVLGLRQSSLVLSEKPESEPVSTTS
>CCE28558.1_527_618
AYEIFMRAQFNLDIATGKLPVHDELATVGPSSTWHVKQAPPKAPKSKCYILTPGTCTSDVWEKVRSGNVTVKDYFVVEEKTDVSDGNGDGEL
>CCE28678.1_320_394
ELREPGTKLPDSRHGTGQIRDLPALFNFTRHELSIAPHLNAQLVPAHIKPVLASQGLDIDNFTPMTKQEMIAKLD
>CCE28810.1_341_352
FLEERLGAWGKL
>CCE28812.1_293_380
HDWDIPWQHNDVLFQAAANATTAGLTQQAFDKFKEGITQVRPDNLGFIAEVKADPDIVIRQELILHSGHNQIVTSSAVLRAVMRCFDE
>CCE28822.1_404_493
AIEESAVGETPAEESTTGGSAAEESIVEGSIAGDQIAEESTAKELQAQDSSAGCLLKGLASSGRLQLPFLKMVDHEYSGSETCSMDTSSS
>CCE28824.1_249_274
VNLLYNCWASTGQGTKLKDWIEGVIA
>CCE28825.1_331_356
VNLFCHDYSPTRQGTKLMDWIEGVIA
>CCE28890.1_235_298
KTLAELSDTITAMMEQAEASFSSHNSDSESISDHRNSIGNLSVLSDDSSSATSVESCDSEEEKC
>CCE29159.1_429_471
HMVMNQFLLLKKPCESEELYKRWMERHLGGRVVEVAVKGGDST
>CCE29174.1_902_945
DSHTKEGMTMTAEQRQTWASIVKRIDDENDDIVSIMLDSLSVEY
>CCE29176.1_895_954
VTGLSKKDTRKEDGLRKTDQQLHIEACNEAEERATEEEHEIYKVIQDALGIDSDDSESDY
>CCE29183.1_894_952
SSEQDTRKEDGLRKTDQQLHIEACNEAEERATEEEHEIFNVIQDALGIDSDDSDFCTFN
>CCE29184.1_792_840
ESSEPHIEAYNEERATEEEHEISRVIQGALGILDADCRLPLPIPSTSTW
>CCE29186.1_816_851
ATTTGRSKICRSVVDRACDENDGLVSIMIDALGFEG
>CCE29188.1_911_955
EGSHKEESMPMTAEQSQIWKKIVDRARDENGALEFIIVDALELRN
>CCE29189.1_924_965
HKEESMPMTAEQSQIWKKIVDRARDENNALEFIIVDALELRN
>CCE29192.1_811_856
EEDSHTKAIMAMTEEQRQTWANIVYRANAEQDDIVSIILDALGIED
>CCE29211.1_423_451
RWALPAYQDSERFGEAETLERTERLGGTE
>CCE29213.1_472_502
RWALPAYQKGLREQKDLEERKGLGVHNGLEE
>CCE29214.1_422_465
RWALPAYQNGSEKQKHLKEPRDLEVLSDLQAPKDTTKTLRKRKA
>CCE29217.1_426_469
RWALPAYQKGLKKQEDVKESKGLEVLSDLQAPKDTRKTGRKRKA
>CCE29226.1_405_432
RWALPAYQEGLKEQKDLKEPRDLEAHTE
>CCE29227.1_423_435
RWALPAYQKCSEK
>CCE29228.1_243_299
QYTSVSAVYEDIKARCDGLGYDTESFFDVSEDLIYDMPSLVAECEDFVSRERGTGNW
>CCE29391.1_319_364
QGKVEDDGGLNRLTLKEWLRRQEKVFPKNGFNEKHRATRLSKYEVG
>CCE29436.1_259_389
SPNAPGFRAVSTDIREWVHEAPAFISARWDAEEQDKAFRMQQDVKERISPFVSPASSPFVTNPYPRRSSESFISSISSLSLSTPVSDVPRSLITDTAECHFPTVTVGGRILPREEVQELSDQLYKLCRRSI
>CCE29632.1_585_651
RAGKRSVGFINPVLYQHGDAFLRDVRRGFNTGCGIAEAFRAGPGWDAVTGLGSVNYTRLLDFYLRLP
>CCE29701.1_524_671
AFQVFARIMMGTSLSTGGRINLSLYNTTGSSAASHSDDLPAMPSTTCWVYNFASTCDDGAHGLVSEGAGVVINGVLYSQSADWPLATTQTASSTSGKGSTSTTEALTGVFAATKTPASSAACVQCVGGTRWTVMISLVGIHLLWGCIV
>CCE29705.1_257_307
QLSENEHSDLVAAKQWEGYAQGGLKFMTKPEGRDAAAMRNIEYLFPNVWQS
>CCE29730.1_300_342
TIETIKLHCSEKVRDALLGQYGDVDPGAILRTGHQLPGAEQTP
>CCE29949.1_268_394
QIVEPVRSLGVDKPFLLAGRQNHSAEDATWNQFWPNLRGPRVELAINGTAHASFTDRPLLVSALHLPEQALKGLEGLIGSLPGRCVESIVNDALVGFFDYTLYRKDEGLRSLLTKYAPNVRFPRINL
>CCE29962.1_421_528
ATTVKLTAEGHAQPSRRKVAVSLSARDLIVDAASVAAYLTSKPQIITADGAIGVPEEYSDMSSNEVDVMVFPDLDHAQVFDWKYARDRVVQLIHSYGGLGGNDAINVS
>CCE30018.1_373_436
HSEPKPTPTEDLPRKTTAAEDKMAADLKRRPGLVDEDGAEAGGVGEEIGLRGDKVARVLDFGAR
>CCE30057.1_309_326
KYYAEQQVETGRLRGYYK
>CCE30188.1_1135_1271
PAKKRLSFLCDVSDHFEKECRDPPSKALQALESHAVDVTGRDFLKLLPREFVDSLGKQRKYAGHRLLDLLRALRNKRNHYEDLTEAMKRLVGSFPEGYLSFWTVRFPNLLLVCWKVVHNVDWHVTDRFKEYYEPAGL
>CCE30217.1_739_771
EAVQPDDGTEAAKLRLERKRLEQQNLRYPQYVD
>CCE30311.1_248_277
SHDELEEEMNALKDRLGSTDPRGGSFVVQE
>CCE30312.1_245_276
DCSRLELEDEMNALKNWLESTDPQGGTFVVQE
>CCE30313.1_246_277
DCSHVELEEEMNALKDRLESMDPRVGTFVVQD
>CCE30314.1_215_260
DCSHLELEDEMSTLIDGLESTDPAGGQVVVQVQRIQDLQPDIQDSS
>CCE30369.1_417_497
LVLTHLAESKRCMGAWADFMKQAVEDPGSLVSRALTVSAKKMEETPLQFEDLCDVSDETFRKRVVDTVADATTWIPVDAKL
>CCE30404.1_220_246
ADHQRLLTDFCREEFQGSGGRDGNTPQ
>CCE30430.1_137_241
VVYMGIMASVVDRNPPPPPPLPRDPEKILPVGISPTKSSLRKSLTESIVRRPPLRRITTQAIGHQENVHAPHRKGWAGVVEELQTSPRMQQRHASIELAMARTTP
>CCE30431.1_224_285
HEEERAVDLYVLERAFGSTHPRAECLFEEVLDAYRGCFKQAPTVLKKLEDVRLRGRKRSMLG
>CCE30469.1_279_412
AQRTSDGAGENLLPTIKKNFNARRTLHAAIDTVRAINKLREAQHLMDGARSKEPDRGAGSSQTPQDKDDSAAPTDNRGVSLGKEDSGYGTQHDTDVPMPDAHATPAVPAILQPGHEANKIVQTSKGLWSAPTQK
>CCE30487.1_1630_1659
QHPFCDLDPDYNFYNTELYTKIKDAYQVSS
>CCE30540.1_411_429
RWALPAYQKCLEQQQGLKE
>CCE30543.1_412_440
KWALPAYQKCLEARQVLEGQKGLDKQKGL
>CCE30544.1_411_448
RWALPSYQKCLEEQKYLKGEKYLKEENSLDEEKGLKEL
>CCE30545.1_411_481
RWALPAYQRCVEKQKHLKEEEGLKEEKGLEEERSLEEERSLKEERSLEEEGSLKEERSLEQAKGLKEEKGL
>CCE30556.1_424_444
KWALPAYQQGLETLLPRAKLY
>CCE30557.1_258_289
RWALPAYKKGLEARRAVALSSGSDTGGFRLSR
>CCE30562.1_473_491
KWALPAYQKGLEEQISCSS
>CCE30564.1_170_199
QLYDRYGQPEKEPVICLDPKAAPKDSSFPS
>CCE30565.1_194_226
PSSLDNLTVEQLYERYGEPDKEPVYGWAYQAIV
>CCE30579.1_373_402
FLCEFYKRNDRSLLVLPPKMSDMLKKGQKV
>CCE30686.1_210_248
QELGRKKGSPGWSNEEEEYARFENDFYSLSKIREFLYAS
>CCE30687.1_211_283
ELGSKKGTAGWSIEGAKYSLFENDIFGLSKVKEFLYASSSREILAESTSANATQASVSAKTSTGSPRDVVRFD
>CCE30688.1_369_510
IEGSEYALFENDFFAFSKIQEYIYDPSSGKPLSRSTSSNSSQTTTSSTTSSGSTRDVSDAFEIIPESPVEGETRETAYHHHPATARRPRTQEYGGGKSRRNGNRNCRTSQRIYVYIAGFDVVVSTSEPIFSNLIVEIIQELR
>CCE30689.1_182_262
WQQNGLELGIKMGTKDWLIEGAELALFENDIFLLSKIKDVLFASSSRDPLTESTSAVANASKAPTPATAKIGGPQDALDSN
>CCE30690.1_200_340
WGRDGQKFAPDMKKGALEWSINGSSYEYARFENDIFSLSKLREFLYDPSSGKPLSKSTSANSSQTSTSSTTSSSGPQNVSDAFGTTPETPIEGSGQNTATPLPPKEKEKKYNFWGLGKIKGQIDKQRAGPREQQERHCILM
>CCE30691.1_90_99
SKIREFLHAP
>CCE30693.1_74_194
INGLPYDYALFENDVFALSKIKEFLFASSSRDPLTESTSAATNASKAPTPATTQIGGPQDAPDSIGTTPESHVEGEEQNTTTPPPAKGTEKQDESRFKIKEKADKQKGWPGELLERVCILM
>CCE30694.1_208_350
WGREGQKFENGMKKGAVEWSINGSSYEYALFENDNYGLSKLREFIYDPSSGKSLSKSTSANSSQTSTSSTTSSGGPQDVSDAFGTTLETPIEGDGQNTTTPPPPKEKGNKYKFWGWGKNKINDHVDKQKAGPKEQPERHCMLM
>CCE30696.1_200_318
NGEELGITKGTSGWMIEGSEYALFENDFFALSKIQEFIYDPSSGKPLSGSTSSNSSQTTTSSTTSSGSTRDVSDAFDITPELPVQGDRQNTTTPPPLGAQEEAKTVQALGLGQDKGTGL
>CCE30701.1_223_339
IEGSEYALFENDFFAFSKIQEYIYDPSSGKPLSRSTSSNSSQTTTSSTTSSGSTRDVSDAFDITPESPVEGERQNTTTPPLVGAQGLRSRGGASPEDMETDIAEQANAFMYTLQLSA
>CCE30703.1_209_280
GREGQKLSPGMKKGTLEWSINGSSYDYALFENDIFGLSRLKEFIYDSSNGEPVQYADLAAGHSWTKDQGASS
>CCE30704.1_208_351
WGHEGQKLEDGMKKGALEWSINGSSYEYALFENDNYGLSKLREFIYDPSSGKPLSKSTSANSSQTFTSSTTSSGGPQDESDAFGTNPESLVEGDRQNITTPPPPKEKEKRCKFWAWYKIKEQVDKQKAGRPGPREHPERRCMLM
>CCE30705.1_60_118
WGREGQKFAPGMKTGALEWSINGSPYEYALCENDMFALSKLREFVSREPLAESTSASAS
>CCE30706.1_208_288
WGREGQKLGPGMKQGTLEWSINGSPYEYALCENDMFALSKLREFISREPLAESTSASASQASTSATTSTGGSRDVSEVRTN
>CCE30707.1_211_310
QELGLKKGTPGWRIEEAKYVRFENDFYGLSKIREFLRDSSSRDPFADLTSANASQASPSATTSTRGPRDVTDLLATPESPVEGDEQNTTTPPSPKEKHHG
>CCE30741.1_548_579
DTPGMKGLKITGLEVGGRGDGIEGWSTEVRKR
>CCE30784.1_243_266
EWVMPLAGFIKQHAQGLLVTRSQD
>CCE30827.1_727_837
IHYGKSGKDSRISPRFDKWNHLGDFDLLLDKQNMIYAYSEFIGIAEQAFMPYYKPLIPYVNQLRELLPYVTQLPGLVYRNSTRVKKTGSELYSQMINVLREAQKDPQVCAD
>CCE30828.1_442_552
IHYGKSGKDSRRLSRYDKWNFHDDLILAYSKQNVLYSALDFIAVAERDFMPYYKPLIPYMSRLRALLPYVVQLPAKAFSDTEVPENPGVELYSQIIEVLREAQRDPEVQAE
>CCE30831.1_732_841
QYGKSGTDSRRSPRLDRWNYMDDLDLAAEKSTLLSSASEFKEEAERDFMPYYKPLLPYVNQLRQMLPYVVQLPGRIFKNSIPIKGPGPELYSQMINVLRQAQEDPEVRAE
>CCE30832.1_395_505
IHYGKSGKDSRTSPRFDKWNYLNDLDLLVHKQRVIFSHNDFIEFAKREFMPYYKPLIPYVVQLRGVLAYIAELPGQVFKTSTPLKKTGPELYSQMINVLRKAQEDPEVLAE
>CCE30836.1_735_844
HYGKSGTDSQISPRLDRWNYMDDSLLSAHKANVLYTADKFIAAAEREFMPYYKPLIPYVNKLRELLPFVAELPGQIFKNSIPMEKTGPELYSQMINVLRQAQEDPEVQAE
>CCE30877.1_568_643
ALSKPKTITEETEEGEEADKIAEAVGHLKLGGEDTSDEEVAEWLRQVLNGGKAKSVEEATASRPALHTVRGANSPS
>CCE30894.1_481_492
EIKLCKAGEEGL
>CCE30918.1_387_408
KYCVKEKAASKAKEPAIPVKDK
>CCE30992.1_325_343
QIVEWLVKVLPDGAIKAAL
>CCE31006.1_479_490
QQLFSLRDDVLD
>CCE31009.1_366_438
TGGTLSLCVLGGDWRFPDEVPGGRRRKGVVGNSISRAKARAASGEQYVGSGSAAAGGGGGGGRGRSRRSEGEE
>CCE31064.1_534_589
EVTWDRLARKDIDAPYTPPIKAGTGDASQFDRYPEDPEQNGVIVGNDDHAHLFPDF
>CCE31131.1_199_237
ASLMLSSTAHRRLQGLESIVQQIRNKIGREADKSNITSA
>CCE31139.1_1901_2002
GLFPRGTFQEGGQKRRGGGGGGAKGGKGKGKGKARDQNGGKGAEDGQGEVDISQSVGGSPDEASCFSLSLPEAVGRAREVCKFRYLNAAAVVVYGIPVYVGA
>CCE31145.1_923_945
MNPENVFALQKSLRAAMKQRGVL
>CCE31165.1_579_669
GRLINVYCESDYILGFLYRTSNTQFGVAGLQEIQGANGVENHCVKTLPREHLSYPSMMGTILRDIGWEGLDIRAVRAETVLPLVQAGRRRV
>CCE31189.1_301_358
PYHDPNDEPVAEEKFDWSFNDADLPVDTWKIMMYSEILDYHHVEPDLTTIEGQYFYGQ
>CCE31212.1_652_723
RDTSSCTNAIAKAYILHGELPDEPETACYADKKPYLYGVGTDDGGQAPETEDPLEVWDELVKELAILNPRLF
>CCE31291.1_167_316
LVRLLGRRVEDQIEDVLKKFGCRACVDLVVGSALLKHLAEGPIVQPNTTVTVIASRKDVFVTPPESAFVREKGVRNLFVQDVCPTDRVGHFGMAVAPNVWRLVRNALEGVTGGNFTCIGGIPLLDAGKLGGDAAEEEAAEITALDEATGS
>CCE31335.1_222_257
SINGSKYDYALFEKDIFGLSKIREFIYDPSSGEPLA
>CCE31379.1_486_579
RGRQPGLSRYIVRKQKKLVIRELERTETSTAEQVRSAANGWWAKEIEAAVSWLHKRAAGMKAGTWNENYYERPSLKEVCDALEAFQIQSGGRTH
>CCE31469.1_379_440
DKPPPMTPKESVLVEYGKATDSIAQWLGRSCETDQESMGSKHVSRSRFRRPRYLWVRSRSVR
>CCE31507.1_1365_1506
HMKGLGVDTIFAIDVGALDDDTPQTYGDSLSGMWAFFNRWNPLSSHPNPPTLAEIQGRLAYVSSVDALERAKTMPGCIYMRPPVDDYGTLDFHKFDEVYQMGFRYGQAFLQKLKEEGGFPWTEEMGAKEAMRRTKAPRRASI
>CCE31546.1_61_103
QREGQELGFKSGTLDWCIKGTEYARFENDFYGLSKLREFILGP
>CCE31547.1_330_369
ALLGPPPPSILARASFRSKFFSDSGMLRRLARYFYVFDFL
>CCE31548.1_267_285
KWALPAHQKGLQEDASRSN
>CCE31611.1_552_623
VDAAGENRCLFDAVEKYLETGIVPSNTTVCQLDCGPWAKSCPGPWTLRKRAVSSPSDPKLSLPRFPLGLTWA
>CCE31715.1_236_298
QTLSELTAAITAMTEQAEASFSSHSDTESISEIRKSIDGFSMLSDDCSSASSVDSGDYGDEKS
>CCE31770.1_530_610
KLGKGPLGFVNPALYKAYDSKLDDPLFNDVVKGDQRLGGPYDLRYPSICGNNGFSAVEGWDPVTGLGTPKYPEMLKYFVNL
>CCE31771.1_564_644
KLGKGPLGLVNPALYKAYDSNLDDPLFNDVVKGNQHLGGPYDARYPSICGNDGFSAVAGWDPVSGLGTPKYPEMLKYFVNL
>CCE31824.1_320_344
MGVPGGFNAVAFYLAVADMLAKEGL
>CCE31843.1_689_708
DAIQVEGGIRFRDEDEGQEI
>CCE31846.1_63_102
EGDIGFQPGTPDWSIEGTDRARFENDFYGLSLLRKFVRAP
>CCE32003.1_318_335
VDVQAFIEDKLPPKGDAN
>CCE32052.1_818_859
EGLQWIAAHRSAPATVYEGNWGPAEIFPVSIAIDSDTEMMDV
>CCE32097.1_450_505
EGDPASTNAFEGLKLEYPHRRVSQDDNDLRTSSSLPGTKRTGLADEMLRPNKRMKE
>CCE32189.1_509_584
GQYASVSAAYDDIKARCDGLGYHTESFSDVSKNLIHDMPSLLAECQDFIARERGTGDCLKSSHISGTTCPPLEASA
>CCE32190.1_240_304
QGQYASVSAAYDDIKARCDGLGYDIESFSDVSEDSIHDMPSLVAECKDFIAWATSTRATRDEKDW
>CCE32191.1_240_304
QGQYASVSAAYDDIKARCDGLGYDIESFSDVSEDSIHDMPSLVAECKDFIAWATSTRATRDEKGW
>CCE32192.1_309_386
NDAEFGGVTLSHWWGQYASVSAAYDDIKARCDGLGYDIESVSDVSQNLIHDMPSLLAECKDLIAREKVKVSPVRAHIT
>CCE32268.1_406_473
QDPKAKPESLFPTFPSKAGQERRRRRHDEPNAPVRGEAVHMLGDVDLSGIFQGRDREERGAGFALRMV
>CCE32282.1_294_345
DLIMHHHHHQQQQQQQQQHQQQQFHQHQHQQAMYAHARAYPHNMPAPHYRHY
>CCE32306.1_652_699
AGQDAGELETPEKTMQQLRLKELHDVTLAVQVGFGYYSLWVQPKEVSH
>CCE32309.1_279_316
TSLEADMRKQKAFRKSMKRMRCDERDSIVLAVQERLVT
>CCE32325.1_230_299
TEFGGVTLSCWRGQYASVTAAYDDIKTRCDGMGYDTESVSAVSEDLIHDMTSLLAECKAFVARERGTGGW
>CCE32349.1_681_703
TIEQLRRDERDLVVLAVQERLRT
>CCE32383.1_331_353
DMVRDSVKFLVRIVSEGPRDRGA
>CCE32401.1_525_603
KSGKPPLGFLNPWLYKKATQRAFTDITDGRSEGCKGRTYGGAPAPIIPQAGWDAVEGWDPVTGLGTPKFEKLRELGMKC
>CCE32512.1_457_475
DGEGSLDFFDRWMGGEWSK
>CCE32572.1_306_403
DMALARFPAFLVADEIVSWKQILRLNRVNEDIKDHGAEMFPNELRHLLEYMPLNTVCTFLKEFDKRQREDDAVPPMLTHTTTSSGTSSTSALSLQRSI
>CCE32627.1_482_521
LAGNTAVTHVELSEETSLFGHDTFLLDLKHIGGNIKKFLD
>CCE32689.1_756_813
NVECCQLESYEEQAQTIDATKKDAIHKGSAKKIYCHSHLPPKSSGSHSLGKMPGQPGY
>CCE32771.1_487_635
FPGIYPPAWKHFDRCVLWFEQLFLEAEHARTRNQRPAYATPTMDKMAHYHDQPQQRQHQHQHLGESSGEEDKPLEMSMTKVSRGRGSIFSPEDRGAEPPSQGKVNGAQKVKKRVLNKEKSLVKLKSTDDLLGRRMEGLAGGLTGIGADN
>CCE32843.1_663_760
HYEGPGKSIEPTRYEYWDHVSDMELSCIKLGVISDYKFSKPEKLGFTPYYQPLIPHVDRLRKVVFPGGDPRDEPLPKLYSMMLRVIREAQKDPAVLAE
>CCE32845.1_703_801
IQYEGPGKAIEPTRYESWDYLPDMALACLKSGVICDYKFSKPEKLGFTPYYQPLIPHVDRLRKVVFPGGDPRDKPFPGLYSKMINVLREAQKDPAVLAE
>CCE32846.1_672_770
HYDGPNKATTPSRFENWNYIPNHSLVESKLGLICTEGHFLKVAEQQFTPYYQPLIPHVNALRKKVFPGGDWQDEGSPQLYSKMLRVLRQAQKDPKVLAE
>CCE32847.1_185_255
LSGGGRREEEKSQTHVLLCQVRGEEARVVEREFTHVGVVRWERQGVSMPRNREEMFPLMKFFAERLRGGGW
>CCE32853.1_661_770
YGKPGKQPRTTFYDRWHSEADESLAALKADVVYDKARFEALINRDFTPYFKPLIPHLVRLRDLFPFDDAQLPEEETYGNGVVLDEPDPQLYSRMMEVLREAQDDPAVLAR
>CCE32958.1_468_488
IDQPPYHGTGDDNEVDMLAGY
>CCE33045.1_249_300
LQNRDSVWKVPRNEERLKFLKFIQRMIITNPDERTTTTALLTDPFMVASATI
>CCE33138.1_509_582
RQGKKALGWLNGRLYSDEVRSVLQDIANGRSLSCIFSGGQMPGGWPATKGYDAITGVGVPNNFQKFMDVLVNCA
>CCE33181.1_1171_1287
GQKTPIAIPRLSARDSSPSKRVTSSSAPRPLPEPPNAAIKSVVTTMRTGISPHKPVSGPSRRASGATGATAASISRRTSGGGSISSISSLPRAAGRVVSGKQDLAAAGASAAMGRRG
>CCE33260.1_319_339
PVRDPEDFKRNNADPNEAYDS
>CCE33323.1_565_672
EVEWETLRQTRAPFVPELDSETDAGYFDDFSNEADMAKYKEVHEKQQAMETLADRDDEMSKSLFVGFTFRHRKPATEDGGSPRKRIPVSENETTSSRSVTAIFVMPIH
>CCE33403.1_419_461
HEDEQMKDPGGGWKSIFRRLGAGTPYFVSDQANGVSLIHETTS
>CCE33435.1_477_615
QQNGQELGIKSGTTDWLIEGAEFALFENDIFSLSKIKNFLFASSSRKPLTKSTSAAANASKALTPATAQIGGPQDALDSIGKTPESHVEGGKPNTTTPPPAKSCKRTEKQDESRFDIKQKADKQKGWPRELLERVCILM
>CCE33441.1_245_300
GQYASISAAYDDIKARCDGLGYDTDSFSDVSEDLIHDMPSLRAECEDFLARERGTG
>CCE33442.1_245_302
GQYASISAAYDDIKARCDGLGYDTESFSDVSEDSIHDMAGLLAECQDFVSRERGTGGW
>CCE33443.1_119_250
ASDPFVKLNKGFKTPQAGPITEQFALGSCIYTIRFGSDHSYLNIRLADFDTSVKIGEELEAASDPFVKLNKGFKTPQAGPITEQFALGSCIYTIRFGHIPLDGVDPPDRVQKLMNNELPSTENDAEFGGALP
>CCE33444.1_208_263
QYASISAAYDGIKARCDGLGYDTESFSDVSEDLIHGMPSLVAECEDFLARERGTGN
>CCE33492.1_552_639
AIDWRKLLQRKYEPTFKPSVVDALDTKNFDVGFTDEAPQDSLVEGPLLSQTLQDQFQGFSYNRPIAGLGDAGGSVTDPSFVGSIQDRR
>CCE33563.1_1087_1151
NINWDDIYHKRVEPPFKPSIKNATDTSNFDSEFTSVTPVLTPVQSVLSQAMQEEFRGFSYTADFE
>CCE33575.1_367_388
NAIRKVPGGTVNLVGFNGNPSG
>CCE33598.1_488_589
NHADSPPEASKLRHWSKGDWDELALRKVHDMDQSFQSILQEFPPEFHSIKPLAEILRQILFRPRAGVIWTGTDNSAEAVDMLYNGIIDAFSNAIVSERGSQT
>CCE33706.1_544_558
SLDFLNRWMSGTLKA
>CCE33733.1_224_321
EGAEYSLFENDIFGLSKMQEYIYNPSSWDPLNPLGMSSAKSSQTSTSQTSTSGPRDVSDSFGTAPESPVDGDKHNHHPGTCHSPRRRKIKTSIGAGPR
>CCE33897.1_234_258
LPIRTDDVQQVVGNILDMARETGVL
>CCE34007.1_321_352
FCKDQFTNDVIDWILGRSINAKTAADTRDAKL
>CCE34079.1_829_857
MKYCVDISQLAPLVRLAQQQRALDKLRRS
>CCE34106.1_552_668
TTQWALIRHMKPPIVPNPTKGIDTVNFRNVKESESVDISGSRIKGVPLDSGLATPGNEVSDPFSEFNSVTLHHDGDDHHHHMVHPANTKQSSTSVTWYFMDALQRCTGSRKVKRKDE
>CCE34115.1_502_518
KEMEETKAEGKRERDSG
>CCE34129.1_622_699
VYGAKGHGTKPRNAPPDWSKGSPALIAQLIPLSPSSDSFIRILLSQKAVHFAQCWPSVAAGPDHFPGSSTVPDVQGEG
>CCE34130.1_614_719
FVYGSKGKGREPMDAIPGWSKRSLDVIAEMKLGHMGSSFKLLMTKFPAECGERVVQFIATIRDILFTVPDGVEVASYEYAPEEPDAMYGPILEAFEKTIEEIRQEG
>CCE34132.1_623_674
YGPKGKGKKPTNALQDWSTFGRTFKSRSKVKFCDMGIGFQLLMEDYPAYVLE
>CCE34216.1_335_372
HKVNGLCDYIVQTGLKNVIKDVPSGTVNVIINNGMSSK
>CCE34228.1_79_178
EGAEYSLFENDIFGLSKMQEYIYNPSSWDPLNPLGMSTSAKSSQTSTSPTSTGGLRDVSDPFGTAPESPVDGDKQNITTPVPATAQGEGKTKQVLGLGQD
>CCE34281.1_210_311
QAWSNGFAGEEKPPKDSLLRKWEIGSFKDIARVKAGDMTVNGLEYIMGEFPKAMDVVKPLCFGLRTILFGDTARRVLGTPAGDPDQLYTPTIAAYDEAISKL
>CCE34534.1_678_718
AGQDVGELEKPEKIVQQLRLKELYDVVLAVEEEIDDYLDSS
>CCE34535.1_710_742
KSNKRTLDQMRHAEMREIAFAVSQELPTPRHVF
>CCE34537.1_724_760
SLEADTRKQKAFRKTLERKRCAERNSIVLAVQQKLVT
>CCE34562.1_762_902
DIDWNLLTKKLITPPFKPNLKSETDVSYFDPEFTTALDQNGSLNERAAALAHGYATSTPLSPSVQANFQGFTYVDESALDDHMRDRFSHDDEDMDDAQERHDDDDWETIDNIDRRKANCTSDVSKLSNTDEQMVGGAHFDI
>CCE34566.1_425_506
KIDWKKLEARELDPPIQPMITDPELAENFAPEFTDLALSPVLKGNDAWPLPESSKDDIFGGFSFVASTSLLESNMFSLANRA
>CCE34667.1_336_358
VYAGDRNETQQGKKVKSWLRNIL
>CCE34680.1_294_327
SSVLEEGYFEAVVEFVTEVTSQTYHANTNFEDHP
>CCE34736.1_1353_1391
TVRSQVVEPMTPSDASSPATPTPMTGTSGKGSWMPEGGN
>CCE34938.1_309_412
QAWSNGFAGKQKPPKDSLLRKWEIGSFKEIARTKAGDMSGDGLEGIMGEFPEALDVVKPLCLKIRKILFPLDKDERVIFGTPDGNPAQLYSPIIAAFNEAISQL
>CCE35051.1_385_437
QAATFLKAELAIWAAEEKEYEAWARHPNQQKTTASPEWKIQLDRMMKRPKPKI
>CCE35052.1_373_425
QAATFLKTELAIWAAEETEFEAWARQPNQQKTTASPEWEIQLDRMMKRPKPKI
>CCE35053.1_373_425
QAATFLKAELAIWAAEETKFEAWARQPNQQKTTASPEWKTYLDRLMKKPKPKM
>CCE35064.1_284_358
SLFGSKRSKLAVQLRDGDGDHDDIWKEGSLLAEFVIEAIDMVSNLACEAAKGGKGSAYGRVNGVDSQRGMHPHKW
>CCE35114.1_779_886
EAWDPVKGLAVEGEKKRKESRFQQWHVGTLEGIAETKQGQMANISNLRTMVMREFPKALDVVKPLCEELLGIIFPPTEYGRNYGTPWSNPDDLYDPVITAFDKAIGVL
>CCE35115.1_269_354
EAWDPVKGLAVEGEKQRKVSCFQEWHTGTLEGIAGTKKGQMANLDLLGELVMCEFPKALDVVKPLCEELWEIIFPLKGRGLNYGTP
>CCE35117.1_269_375
EAWDPVKGLAVEGEKQRKESRFRTWHVGTLRDIGELKQGQMGAPRTLNNLMKEFPKALDVVKPLCEELREIIFPPNGKDKNYGTPWSNPDDLYYPVITAFDEAISML
>CCE35118.1_658_776
REAWDPVKGLAVEGEKQCKDSRFKKWHEGTLDAIAEAKEGQMGAPKTLNYLMKEFPKALDVVKPLCQELRDIIFPRNGGDQNYGTPWSKPNDLYDPVITAFDKAIRELPKEKPQSDSVV
>CCE35124.1_672_777
AWDPVKGLAIEGEKQRKESRFRTWHVGTLRDIAELKQGQMGAPRTLNNLMKEFPKALDVVKPLCEELREIIFPPNGKDKNYGTPWSNPDDLYYPVITAFDEAISML
>CCE35125.1_667_773
EAWDPVKGLAVEGEKQRKKSRFRKWHVGTLQDIAELKQGQMVAPETLDNLMSEFPKALEVVKPLCEELREIIFPPKGKGKSYGTLWNNPDDLYDPIIAAFDEAISML
>CCE35303.1_830_892
TDPFLYPVEFSDRALPIDEELLGRIIKSVVTRCRERMPTEAESAGSWPQAYWTSIRKAMAGRA
>CCE35342.1_665_693
IKPENSRVWHREVLDFINKYSGVADAREV
>CCE35377.1_413_449
KWALPAYHKCLEARKLLEGQKGLDEQNLEKTLRAMEL
>CCE39721.1_513_525
KHKPYWPVKSKSK
>CCE39778.1_354_454
TGPRHIFNRWCSWGIKSLEFAEDLLTAHVGQQIVGAAAAWTWIENLFNGGKPVEGCVHTQRLNNLYFYPGVKQETKDYFLGFEFSILDYIIGGKTLDWNVL
>CCE39800.1_363_405
ELRSKDFKVYPRGASEPIFLDLFNFSDFELDLLGPYKNDLGLV
>CCE40054.1_237_279
LYIDQVVNWIQSDDKPKETEKEEKKADDDIDSLLEMMDNIGKA
>CCE40281.1_481_494
RKIYEIAMENEESE
>CCE40338.1_842_894
DALALENVVLERPVGGSGEDIPGWSKELPPPQSSGRGGSKNSLSGIQQKFDTR
>CCE40364.1_756_765
DVRSIEMPAV
>CCE40378.1_230_302
TVVPKESAMFCDIDTNWKQTIPFDKTNLYVEDYIGIKRLHELGKIDFHFIEAAHMAISDEFVEEIALKYLGNT
>CCE40414.1_532_640
DIKSWNNLRERTPPFTPQLDNEEDAGYFDDFEDEEMMMKYKDVFARQEQNEQLLERSNVKRVGQNNFIGFTFKHKSNPNNKFGAGEINLLNVGGAVDANSRLNPLATLY
>CCE40464.1_428_493
HYEPGYIEGQNFKHFNIPTYNHLDICWAEDVIGTVGYEVCKEWEQLEGRGEEGVNEKRVSSETPDM
>CCE40476.1_433_490
GWFTWNGGRWYTSPICQFFDELDKWNVDESSIDENVDLPFDISHSWKYDRLVDNMLVE
>CCE40489.1_292_343
EITMPTPVQHHLSDPYQQQYQQQQQQQQQQQQQQQQPQHPDGVHQPIIDHQY
>CCE40577.1_372_465
IITCDFFNDHQYNNPQLITPDATAYNSYASDYEEEEEDDYEDIEDEEEYFTDAEDIVQVEDMNNVISQQLTPPQDFPEKQHKCCLQDFLLRAVY
>CCE40716.1_545_562
NSLSMLNTWIQGDYTFGY
>CCE40841.1_340_364
WAQDPPFDPIALYLDIADKLAKRGL
>CCE40906.1_1454_1478
SREVCILKYLNGSAPIIYGLPLMTS
>CCE41189.1_421_500
HIDWSSLEKIDLDDNVANAILPPILPIITDPVLAENFDDEFTEMTFTPQQNSSILKDTFHMKDFSYTNPKFLDKIKLYGN
>CCE41265.1_656_673
EEFNWIKQSVPSAIVSFN
>CCE41289.1_289_405
TFNNKGYSTFVIVGEHELFRDDICEWAKYALKSQLIVPKQDSRGIFNPKLYEYKSSGNDEAYIDVVLEPWGIHISPLLFEDEVTQQLEKQPSLTLKDLDQDKFLGTAKIASFLNEVL
>CCE41290.1_289_405
TFNNKGYSTFVIFGEHELFRDDICEWTKYALKSPLIVPKQDSKGVFNPKLYEYKSSGNDGAYIDIVLEPWGIHVAPLLFENDVTKQLEKQPNLSLRDLDQDKFLGTSKIASFLNKVL
>CCE41517.1_331_401
AVIKDFLTKRNEDYEKERLNTPEVVLKEDKQGLREQEFGKLLKGDLADIHGYVLPEHTPFDLTLKKSSSKL
>CCE41552.1_332_399
IIRESMTKRDEEYKKKRSMIPEIALNGDKNAIRDQQYKSILNLDMDHVYGYDAANHVPFQLIDKKSKL
>CCE41697.1_810_827
VYDRILDFFKRAFNYELD
>CCE41807.1_1247_1343
YDMKDGSVEVEIPLEGEDGEPAGKAYAVLSFEPKFVLNVKPKSQSAVGTVGNVGKGVGKGVGKGVGFVGKGVGKGIGGGFKGLRKGLHLGGGDSEKE
>CCE41854.1_360_406
KNRITKSSLFLRKHTPNRIVYNGIKEKALLAEKLSDENENENENENE
>CCE41855.1_360_408
NRISKTSLYFRPNTPNKIAYVEVEENFMKAGNDSESEDELDSYESPNSP
>CCE41915.1_906_932
HKSGKIEELAPLLEWKKNQNQSHGHGE
>CCE41946.1_405_461
EVIWERLLSRDIETPYEPPITSGVGDTSQFDKYPEDKDLDYGISGVEDPYRDMFQDF
>CCE42028.1_319_329
DDFTTWLVKQI
>CCE42050.1_294_422
HKYCSTDSTRPTGDKNETISSVFETQRAEIHKIFQDMPKRTQTRDRSSILNSPSTHKDINDDDDVVARGAFCMTPECVTELSTPITSTCPSREQSWLKFKKSREDVRNNIGGGIGVVEGNQRSPAKFSI
>CCE42053.1_1091_1157
DVNFDDVLHCRIPAPYIPEISSEHDYSNFDQEFTSETPRLTPVETVLTSEMQEQFRGFSHISETAAI
>CCE42099.1_710_854
NTQWALLRHQKPPMIPVLTKSKKHRGDQKSGAKGATADKENGGELPEDAMKEVQSVSETDPNDPFAKFNSVTLRYGDNETTTFEFNDPTNGIGGGGDDAGGGLVNGLALDSSVVYSQDQATAYTSVAYTMTSPDNVTTKRGFLRR
>CCE42105.1_498_510
LVLDFFNLHTLIN
>CCE42126.1_708_809
KYRDQPQHLDKTVQERLHQLKHGQAPVSVSESSTTASASAVTPSVSKAKPAAAIPQRANNAESVHSLLKKKVRAPALHRGGLPQTNNKSFLQNLNKETKGGK
>CCE42265.1_251_267
IVQPIAELFDRKVNGKL
>CCE42392.1_249_296
DDIYNLLPSDCKEIVKFEDSFHNDTVLQESYWDTIHTFIKDKVNPVGL
>CCE42485.1_501_551
PKVVDENFITKIVHQSVNLGYNKRISGEGITTEAYDAMVNDIIDQIRTYNC
>CCE42503.1_327_339
DVLCEYIERIEDE
>CCE42530.1_463_486
TLWGDHVYEDVFRKILMELDKMDK
>CCE42601.1_561_596
KQGFLHGVAEGVYDQKHKAWAKQIRKLNKEANEAEK
>CCE42636.1_271_312
PSEYWNPNSKIIDGATHDLGEGSQDGVVDVLIDSMTQYINDV
>CCE42721.1_455_501
VLKENENNTTGKIEYFELGNDISNYGHDTFLLSLNDIGKPVKKFLES
>CCE42731.1_288_305
KLVFKKVVDFLHEYAKKD
>CCE42807.1_899_924
NANTLVYGKLLSWLQNAFNGRFDDMV
>CCE42863.1_296_349
DDGNDPSSNHDIFGQNGVAAHGGAGGANFGMERRLDDGVVTGEDVSFSRSVNMG
>CCE42864.1_667_682
REIKVCDAGEGVTHDS
>CCE42874.1_328_376
SYHDPLDEPVTSPIPVEEFAFDIEKKDLNIEDLKRLIYNQIMSAKKVTN
>CCE42956.1_680_800
LAAEYPPMAIVYGNKIPSVRGSLVRSRQDIKDGNYYEFFYGHGDGVIHQKWLMPEKKGFTFYDKHTGTGEIVGKFASDAAHVGLMTDFDTMGKALNAVFEAEKCWEQKKLKQKRMMNQKLD
>CCE43001.1_661_673
ELSPLDKDEDILF
>CCE43052.1_810_855
SVNMCSVEETEPGSNVYEVIKCDDHEHTQVDQSKAHIAAFEKNKKK
>CCE43061.1_322_362
ESPRPTAPELLPKIKEKKRSEFDDKDVNSGNNSDALKKRRL
>CCE43074.1_686_751
DIDWNKLLNKSYLPPFKPNVENLLDTSNFDQDFTNEKPQDSVVDDFLTESVQKQFGGWTYNGDNVL
>CCE43088.1_680_762
GVDWDTIRKVDAPFIPKLRSITDTRFFPTDELENVPDNPILTKAMEQRELDAKNGGRKNPKEDLPFIGYTYSRFDYLTRKNAL
>CCE43204.1_1058_1190
SNTKRLEFLLKVSDRFEIERRDPPSALLLELEKHALMVHNLNWHTQLADDEFLENLGKYRKYQTTKLMDLLRAIRNKYHHYNDMPVSLQEKMAPLPNGFYQYFNNKFPHLLMEIYYCVEENLKHEYVFSEYFA
>CCE43307.1_443_467
EWCLAQLREKVRMDRFVAVVWKLNE
>CCE43467.1_517_571
ELPKVTENAFEGLNLKYPNRKIYVDDSDIGQNGGNNAGFKRNIGFDEGANKRKRV
>CCE43469.1_919_1026
ELRNESTKLPNYRKLFSQQFHHSTAGSLGGPTSHSNAAQYQLYDSQPDMKDLPELFDFDDRELSVAPQLNSALIPSWAWNHLNLKQGPINNLNEFVPMTKEELKVTLE
>CCE43480.1_889_1032
NKAELRKACLIEWVLKEENSKSNSAGESSSGKSSGESLDRIDEEKGGGKEESEEESIPAALMMQSPSMVDLKRQEELSKLRDDWKLYKSSDKFPEFTKIYDTIVGCLETNITKRWDTQMIYDNLSRVKERELSAHFKNEHILGN
>CCE43493.1_679_814
DIDWALLKTKSIPPPFKPHLASETDTSNFDPEFTSESTSALKKQMEMASTPLSPGVQANFKGFTYVDDSAMDDHFGRSYRMNTFKNPGSFIPGDPNLPPAEDAVDDDEINEEDEMEVDEDDDHQMDDEFVNGRFDL
>CCE43540.1_307_399
PYHDPTDEPVCETKFDWSFNDADLPVDNWRVMMYREILDFHQSIGVGGSGLDYQQQQVADADGNTDKLEELNRQQQQQQQQQQQQQYVQEQQT
>CCE43597.1_328_370
NELVKFIAPPWERGEKHEKVIRRPKKKPRPPRPGRYPPGLDLE
>CCE43729.1_301_390
VEAINNGNTIMIVGEREVLRDGMEDFYNIANKKGSIEYYIEPGGIHAGMVYVESLDYMSKKGAKRALKGDFKDKFGINLVAQFLNKRDFV
>CCE43769.1_324_354
RVEEFVCKVFAPERYIKDHLGVTPRWGGKVT
>CCE43880.1_350_394
LYHDPNDEPVSEKIPEDFFDFDKRKDELTIEELKRMLYDEIMKPL
>CCE44004.1_1171_1194
ESDDVESLSPLVKIARMKKATEQD
>CCE44022.1_268_280
LIDVVKFIKDVLG
>CCE44024.1_193_266
GLAEDKAVDLYVLERSVTSTHSVFAQSYNKWLLEGYESAHDLKQYKKFGKAKYAETFKRLEEVRLRGRKRSMLG
>CCE44131.1_283_329
DEFAEKGGEIGNDIQGSMKFAVSTSPHGVKKELLEKMHFLFPGYWQV
>CCE44504.1_1418_1445
SIRQIAFGGSGSEYSTPSSENGNSGASQ
>CCE44538.1_441_460
ALDLVNRWTRGDYGFNKGSV
>CCE44539.1_480_502
ALDMVNRWIQGDYAFKLDKHIIV
>CCE44708.1_447_538
NEPLPEPLTFLKDLKGEWHEFETKKRRREERKRVKEEEDAELAAASKLKVNDKESTRTNSGGNTFESVARETEGSEKVSPDLHTGDGYTGKT
>CCE44768.1_507_557
SIRECKVLGDRNDQHTVLSDNHTHHLISEEDLKKIDQEKERAKKLRESGMG
>CCE44826.1_405_423
SNRAKLERFYRERIADAQN
>CCE44845.1_367_421
EVVWEKLLAKDIETPYEPPITAGVGDSSLFDHYPEEQLDYGVQGEDPYGQYFLDF
>CCE44877.1_428_462
IKYGIKGVLTGLDATTPNILAYNGAGGNLTDFWNI
>CCE44917.1_297_446
SIAKKHTDADLLPQLKERFDAKAKFRQAIELVKLHNRINKLKEMQTEEDDDPTEINMFNANGDLSTSSTKKADGDNDSIQGSALSNWQKFNDSLKSAEGDADRSKVSLSDTTPKSKENAPKATAVGDAFVQLVHAASKNKDRVESYKEKE
>CCE44960.1_1225_1274
NSSDVEDTTTTTTTSDDFEVGHGCGCEVDEEMLKNLPNIHDDLPGYTCEA
>CCE44996.1_501_515
SLDMVNRWIQGDYKL
>CCE45024.1_326_374
YVRNVTEEASSRSLFDFSFEEKSCSLPRLKEVLEAEVSDFTETCNIGEC
>CCE45076.1_1033_1062
DECVLIENRRKCGATIFEGEFGSPPDDETQ
>CCE45108.1_264_284
YFISSFVEEHAKHHAKYLGLL
>CCE45149.1_451_481
SRYLFDFVTNEYTKNNKGFVSSPKKGLKVKV
>CCE45156.1_1257_1400
KRRGAKHIIAVDVGSADDRTPMNYGDTLSGFWVLFNKWNPFSKHPNVPNMMDIQMRLAYVASVNALEEAKSAPGVYYMRPPIDNYATLDFGKFDEIYQVGLGYADKMFTEWENKNELPEIAGFVNKDNMKDFGERKIMYRRNSI
>CCE45274.1_363_373
EGLDITSKLSV
>CCE45306.1_359_465
TFKQWCEWGLESGEFAEDEATGHITEVFVGAPAALTWIINRFNGVEPVQGCNHTSRASNFDYPGISQSYVEYFTAALNVVLGINMGPLTKREVNSIQDLNNLEYVKV
>CCE45322.1_870_918
KMEDAHPLGLLVAKLGYLKQGYRYLYLNDLFGEQLVYSSLFVKISYDCV
>CCE45352.1_272_290
KLSFCSATNHCRADHNIQP
>CCE45358.1_529_543
ALDMVNRWVSGDYKF
>CCE45381.1_413_445
GTEGVLADIPEDTPNILAFNGAGHNLTEFWNHK
>CCE45408.1_1294_1318
TSREFNFESTELGRLIKFNSKVCPS
>CCE72499.1_185_258
ALPEDKAVDLYVLERAMNSTHADYASEYNSWLLKGYEKAHSDGHFSKQANKSFAEIIKRLEDVRLRGRKRSMIG
>CCE72547.1_432_479
EEDNVEQNNTNNTIDEGIQRIHVRADSQPMSLSEKYMSDIKWEEQNKS
>CCE72551.1_303_334
EMPRATDPSDLPQMPSKKKLEKTEPPQKKVKV
>CCE72556.1_831_926
IEVKNLSVGGAVALAHSFKRYWQVDLWSGLFDLLLNPYPDGSASPKRPLSHQLRAQRRLFEDWLQRNACKKNLKLTISDVENEVNVSNKKLISSLR
>CCE72659.1_651_785
DIDWELLKTKNIPPPFKPHISSETDTSNFDPEFTNEPTANLRKHLEIASTPLSPGIQANFKGFTYVDDSAMEDHFGRSYRVNAFKNPGSFIPGDPNLPPDEDVIDDEQDDESDSMDVDPEHVDDDEQFVNGRFDL
>CCE72671.1_220_233
LVDLMKFINEIVEK
>CCE72710.1_397_462
DQNENMKHKLLGILTCNTYEHMDTLWANSVVDEVFSKLLPLIDSVNKRDVLMERKLENGTHIKRTF
>CCE72737.1_817_828
DLDLIHESFKSH
>CCE72835.1_253_307
DRQKLVDSWRAATTERYWSPLSKVLKGATHNVGPASDEGAEEDLIKTVKAFITHI
>CCE72852.1_503_574
EEPREEPLTFLKDVKGEWHEFETKKRRRKERKRLQEAKLANAQSSVVQTNNEVSLQSVPDSVIAPDGPKEQQ
>CCE72880.1_785_831
SVDMCTVEDAIEVDGSTSSQLVKGNHEHTQVDQAKAHISAFEKNKKK
>CCE72928.1_826_845
NNIVYDRLLDWFKKAFSGRF
>CCE73065.1_185_258
ALPEDKAVDLYVLERAMNSTHADYASEYNSWLLKGYEKAHSDGHYSKQANKSFVEIIKRLEDVRLRGRKRSMIG
>CCE73110.1_432_476
EEDAVEQNNTMDESIQRIHVRADSQPMSLSEKYMSDIKWEEQNQS
>CCE73114.1_303_334
EMPRATDPSELPQMPSKKKSEKNEPPQKKVKV
>CCE73120.1_831_926
IEVKNLSAGGPVAVAHSFKRYWQVDLWSGLFDLLLNPYGDGMVSPKRPLSHQLRAQRRLFEDWLQRNALKKNLKMTISDVENEVNVSNKKLINSLR
>CCE73220.1_651_785
DIDWEFLKTKNIPPPFKPHISSETDTSNFDPEFTNEPTASLRKHLEIASTPLSPGVQANFKGFTYVDDSAMEDHFGRSYRVNAFKSPGSFIPGDPNLPPDEDVIDDEQDDESDSMDVDSEHVDDDEQFVNGRFDL
>CCE73232.1_220_233
LVDLMKFINEIVEK
>CCE73271.1_397_462
DQNENMKHKLLGVLTCKTYEHMDTLWANSVVDEVFSTLLPLIDSVNKRDVLTDRKLENGTYIKRTF
>CCE77998.1_385_475
SEFIIGSPAALAWLKRRFDGEEVVDGCQRTERVNNLEYPGTNTSIADFMSEAIISIFGGDIGPNGEKLAVENSSKGRTLVRRSDVDLSHLV
>CCE78096.1_726_827
NTQWALLRHQEPPMKPVLSKTKGARKNDTYESEDEIESPKDGSLYNRTTDDPFANFSSVTLHYNEPENTDEQMIYNESDSIMYTSVAYTTIHDSRSKSFLKR
>CCE78119.1_894_927
GYRYLPIFDMLGEELIHSSLFVKIEYACLKPDRN
>CCE78275.1_487_499
LVIDIVENTEKQN
>CCE78584.1_385_475
SEAVIGSPAALAWLKNRFDGKKVVDGCQRTERVNNLEYPGTNSTIAEIISEAIISIFGGDIGPNGENLAVESSSKGRKLVRRSDVTFSPAV
>CCE78681.1_726_827
NTQWALLRHQEPPMKPVLSKTKGARKNDTCESEDEIESSKDGSIYNRTTDDPFANFSSVTLHYNEPENTDEQMIYNESDSTMYTSVAYTTIHDSRSKSFLKR
>CCE78705.1_894_926
YRYLPVFDILGEELIHSSLFVKIEYSCLKTEIG
>CCE78861.1_519_531
IVIDIVENREKQK
>CCE79177.1_309_322
RTVGNISDWFAIHK
>CCE79211.1_669_708
DAMGLENVVLERPVGGSGEDIPGWSREMHKHGNNHFSLTS
>CCE79413.1_544_565
WRSPRGREQLQSLLLRLIGAED
>CCE79498.1_653_676
REIKLCEAAEIRSTNSHQQSHASD
>CCE79499.1_294_309
EDTENPDSFPRSVIMS
>CCE79608.1_1035_1101
DVNFDDVLQCNTQVPYLPEISSEHDYSNFDQEFTSETPRLTPVETVLTAEMQEQFRGFSYLSEEAGI
>CCE79611.1_647_713
DIDWNKLLSKNYLPPFKPNVDSLLDTSNFDSDFTNEKPSDSVVDDFLSESMQKQFGGWTYNGDNVLS
>CCE79667.1_307_392
PYHDPTDEPICETKFDWSFNDADLPVDTWRVMMYSEILDFHQIVGSNVGTTQEQLTQIQQEGIYGNTASDSSNPVSVAHTEDFSQH
>CCE79709.1_1150_1174
EADDVSSLAPLVKIARMKRLAEGSE
>CCE79716.1_590_666
KYRHADPHMDDFVTERVRELEEEKSKRSLSRSNSSKQPPSARVPQRENVRSLLKNKVKPPALHRGNLMNTNRSFINH
>CCE79734.1_385_460
SRTLPYDDVKYNPFTNLITSTIGGHLGWFDYKFNKWYSAPLSAVFKEIDDNWTCLSEDAQLPSKVSDIMKLDRLVL
>CCE79747.1_456_576
PSSRLKNFKQVQATPYFSDIQDWDDLRERTPPFTPQLDNEEDAGYFDDFEDEESMKKYKDVFARQEQNESLLDRSNKKIANNNFIGFTFKHKLNPNNKFQQSDLNLLNNSQNRLDPLSTLY
>CCE80561.1_235_342
VMYEGLFGKENFERYLVNKDENDLLGEDAIFFPYLKDDLTGFPETVIEMGDMDIFYDECLDFYGRLKANGVKSDFIEFKGYVHAYDTLLSKKTIMKIVEKRAQELERM
>CCE80595.1_239_281
SKLFINKMTEWLDSVLTEHSRPSYGEKSKSNASVGLSKVSVSG
>CCE80880.1_388_463
NIDWHQLENIDQFPDALPPILPVITDPALAENFDPEFTNLPFTPTSHNSNTSYLSSAEGPLFHVKGFTFTNESFLM
>CCE80966.1_356_368
QVYADPKSFIKLI
>CCE80969.1_464_476
LNRLFDLLDCEVD
>CCE81052.1_503_555
SIDYCHYVDHLGRENKDCYKASNHKHHLITEEELQELQREKERQKKLKESGVV
>CCE81061.1_1102_1198
NNHGAPVEIECPLRGEDNEDGGKIFLRMSYTPEVVFNINPSGSSLNDAFSQVGRGVGGVGKGVGKGVGGVGKGVGGVGKGVGKVFKKGLGFGKSEDE
>CCE81115.1_301_352
KLISKEFSTNSLGIGEDLKGSMKYSVSTNPNAVSKELLQKMHYLFPGYWPVH
>CCE81122.1_623_669
EIHCCSLKKLVKQTAYGAEEEDEEVLVKGFPPHEHTIVLGNGEEKES
>CCE81153.1_531_546
NSLDMVNRWISGDFKF
>CCE81154.1_297_319
QAPFCSRSSRCCCDHSKLIARYC
>CCE81187.1_469_549
FGTKDVLTDIPEDTPNVLAFNGAGQNLTDFWTHTSSGSDVKSPSGALEADFDKLIEKTASHAKDFADDVKALVDDIYKLAN
>CCE81224.1_487_503
KHLDQLRLIYSSKILKE
>CCE81243.1_319_373
EVVWEKLLAKDIETPYEPPITAGVGDTSLFDHYPEEKLDYGIVCEDPYGQYFPDF
>CCE81246.1_402_541
KVSITHGINNAPVSQNVSASHPIQNKQQKYSKQYKYDSGLYSPAAAAALRDAFDISTAVHRMGEEAAYASKMNAYVIPDVLEEEEDEQGHVIEAPANRNNDTKKIHRTQKYPAQRTNFDLNLGGASILERRKNKHISVSS
>CCE81362.1_672_711
DAMGLENVVLERPVGGSGEDIPGWSREMHKHGNNHFSLTS
>CCE81412.1_1734_1777
HSPNSMKVQNSSQAVLASRSCCVLRFLNGSAPIVYGIPLITSKK
>CCE81424.1_548_564
SLAMVNRWINGDYGLNK
>CCE81464.1_1102_1129
MHECVVIENRRKAGATIFEGEFGPSDDE
>CCE81580.1_805_832
QKSGKVEELASLLEWKKHARSQQDTDSV
>CCE81582.1_367_423
EVIWERLLARDIETPYEPPITSGVGDTSQFDRYPEDKDLDYGISGVEDPYHDMFIDF
>CCE81714.1_447_480
GFLAGTNMGVYDKDVKIWAKKIRKIHKAQGETSH
>CCE81784.1_671_746
GVDWETIRSVDAPFIPKLRSITDTRFFPTDELENVPDAPAPSRPPDQNEPSAIKEDLPFIGYTYSRFDYLTRKNAL
>CCE81909.1_238_259
KKHFVNPIIEIIKDVLDTKSNL
>CCE82013.1_907_930
NTIVYDKLLHWLYDAFTGKFDSLK
>CCE82111.1_488_506
TFLLRLDHIGDPVREFLLK
>CCE82114.1_290_301
VFSKVTGFLASH
>CCE82126.1_403_415
DAISNCMALTIGH
>CCE82180.1_354_394
YAESLDYDFHSGAKRALRGDFEDKFTFNRVCQFYENLFSAY
>CCE82198.1_358_390
VTLMDFVRRNDNPEDYMKNELGFIPKWGGKINR
>CCE82227.1_236_272
TGFLARRNVRFKLLVDSLGQHEDVYKNRKLVDIIVRN
>CCE82346.1_1731_1782
GLLYSSDSMKVQNSSQAVLASRSCCVLRFLNGSAPIVYGIPLITQKPNSLLT
>CCE82357.1_548_564
SLAMVNRWINGDYGLNK
>CCE82396.1_1102_1129
MHECVVVENRRKAGATIFEGEFGPSDDE
>CCE82512.1_805_832
QKSGKVEELASLLEWKNHARSQQDTDSV
>CCE82514.1_367_423
EVIWERLLARDIETPYEPPITSGVGDTSQFDRYPEDKDLDYGISGVEDPYRDMFIDF
>CCE82645.1_447_480
GFLAGTNMGVYDKDVKIWAKKIRKIHKAKGENSH
>CCE82715.1_672_747
GVDWETIRSVDAPFIPKLRSITDTRFFPTDELENVPDAPAPTRPPDQNEPSAIKEDLPFIGYTYSRFDYLTRKNAL
>CCE82838.1_238_259
KKHFVNPIIEIIKHFLDTTPNL
>CCE82939.1_909_932
NTIIYDKLLHWLYDAFTGKFDSLE
>CCE83034.1_488_506
TFLLRLDHIGDPVKEFLSK
>CCE83037.1_290_301
VFSKVTEFLASH
>CCE83049.1_405_417
VAIRNCMALTISH
>CCE84152.1_332_356
MDDILQQGEDLINDTTSSLKTAFSK
>CCE84160.1_340_400
KLEKGGIHDCVFFVEVIDFMGRRNSKQILRAASPVGIKNKFGFSNIVSFLADLTEEIQAIN
>CCE84230.1_292_322
ELTNPNPLMHHLADPYQQQQQQQQRPQQQGY
>CCE84373.1_1433_1457
TENIALDTADGGKLVVNVKFSNKHS
>CCE84470.1_308_408
ELRDEATKLPNYRKLFSKQFHQSSSAVSGHSNNANYQLYHNQPDVRDLPELFDFDDRELSVEPGLNRHLIPEFALSRLNSKYGSLDKFVPMSEEELRVKLD
>CCE84472.1_324_333
RRSEYMAGQT
>CCE84473.1_424_476
EPPRVTENAFEGLKMKYPRRRIFTDDNDIVSNNNYAPHKRHAHDDNFTRKRQK
>CCE84497.1_294_430
SVASEHQHCNLVPNLKQGFNARRKFRQAIEVVKLNNRIKKLKEMQTSEDDDPNEINLFGDSSAEHKNSKAAGGSSLESWSSLKDTLTSISRENSKKSNDSEGSKKSSDGSSLRSDAFFQLVQTATQNKERVKGYKEE
>CCE84824.1_331_373
ELKSENFKVYPRGSSEAIALNLFNFSNYELELLGSLKDELLSS
>CCE84836.1_351_372
FFIGTFSEEHAKHHAKYLGLLN
>CCE84847.1_1367_1510
KKKGAKYIIAVDVGSVDDRTPMNYGDTLSGFWVLLNKWNPFSKYPNVPNMMDLQLRLAYVASVNALEIAKKTPGVIYLRPPIDDYATLDFAKFDEIFQVGFSYADELITKWDKMGKIPSIAGMVDKSKIKNGEAKKSLYRRNSI
>CCE84874.1_315_359
LYHDPNDEPVAEKIPEDFFDFDKHKDKLTIEDLKKLLYDEIMKPL
>CCE84933.1_588_599
ELVHNSDDEIVL
>CCE84988.1_377_386
NNMPYWPTEK
>CCE85010.1_335_344
CDFIEKHEED
>CCE85066.1_388_406
VSQSKVRVRMDKFVEKLWS
>CCE85129.1_1427_1451
IDSTFSFENTRLGKTIKYHSKKYSL
>CCE85281.1_450_460
SIFRFLGYHHK
>CCE85409.1_342_389
PVRDESNEPECDSLFDFKFEYSATTISDLKSLLQDEVESFKANRRISS
>CCE85474.1_1018_1148
ESGKKLQFLLKASDRFEIERRDPPSDILLALEVFGEKVHHGNWHKKFDEVFMSNLGKYRKYHPDKLMDLLRAVRNKYHHFNDMPTGLQQEMSPLPDGFYSYFQEKFPNMLMQVYYIVHKHLKHEHIFEEFF
>CCE85520.1_412_471
LEFEIIDGYCQKFLHENIPEFFDPAANKIELFEDWASYVESSDNGGNSVFGEAEKNITNW
>CCE85564.1_1407_1428
AIRQAAFGSENSTPSSELGSDL
>CCE85600.1_450_514
DIIWADDAIEVVGNTVADRLSKHFAKESSQEVAVDSLVSEKQMPSIEEPVDPINAKVPREEIAVH
>CCE85638.1_356_397
LSAKDKISRTSLILRRKTPNRIAYNGIEYNPEYSDSDSDSDE
>CCE85662.1_764_816
PKVISEAFVRDLVHSAVNFGHNNRVNGNGLITADVYDKLVDTVLKQIDELNYG
>CCE85740.1_1075_1106
RHLDLSKVNTSDLEKLPKDHRDIPGFCSQSVA
>CCE85802.1_327_372
TYHDPKDEPSIEPIPAEVFDFDKSKDQLDVNDLKQKLYEETIRFKH
>CCE85892.1_365_458
WDAFKKHRFFRKIDWSLLEKQSDSLQTPIKPVITDPKLAENFSPEFTSLKVSSMLPGAEIINIPSSTHPQPEEDQVKFKGFSYAASSSYIDRFC
>CCE85930.1_484_572
PSVLRRKRARHNPAHRISMIDWDWYRLIDLISNPDISDEAKRIIKNLKNTVDVFLVRKDRRLTTLELINSKEFAWIRDCVPPEFFKNLK
>CCE85998.1_338_361
RSENNFNAIALYLGIAENLYDNDL
>CCE86009.1_413_511
DVMMSQLPAKYTTAHAVPGHEHLDNLWGYDVDKRVFNFVLQYLDEPDADIPASQIKPSERHRNYLTSSPDDITLIPPQTHTSSLSVTPRKPTSAGSLFV
>CCE86123.1_280_304
DMVIQVSYWDIVHEFIRNKVNPVGY
>CCE86128.1_418_467
DYATDFDPLLLKSKFLRYATSNVLKGLDAASPNLLPFNGAGRSLKDFFGL
>CCE86379.1_450_460
SIFRFLGYHQK
>CCE86510.1_342_389
PVRDESNEPECDSLFDFKFEYSATTISDLKLLLQDEVESFKANRRISS
>CCE86574.1_1018_1148
ESGKKLQFLLKASDRFEIERRDPPSHILLALETVGEKVHNGNWHKKFDEVFMSNLGKYRKYHPDKLMDLLRAVRNKYHHFNDMPTSLQQEMSPLPDGFYSYFQEKFPNMLMQVYYIVDKHLKHEHIFEEFF
>CCE86621.1_412_471
LEFEIIDGYCQKFLHENIPEFFDSAANKVELFEDWASYVESSDNGGNSVFGEAEKNITNW
>CCE86668.1_1407_1428
AIRQAAFGSENSTPSSELGSDL
>CCE86708.1_450_514
DVIWADDVIEVVGNTVADRLSKHFAKEPSQEIAVGSLVSEKQMSNIEEPLDAINAKVPREEITVH
>CCE86746.1_356_397
LSAKDKISRTSLILRRKTPNRIAYNGIEYTPEYSDSDSDSDE
>CCE86770.1_761_813
PKVISEAFVRDLVHSAVNFGYNNRVNGNGLITADVYDKLVDTVLKQIDELNYG
>CCE86848.1_1072_1103
RDLDLSKVNTTELENLPKNHRDIPGFCSQSMV
>CCE86914.1_327_372
TYHDPNDEPSIEPIPAEEFDFDKSKDQLDVNDLKKKLYEETIRFRH
>CCE87003.1_365_456
WDAFKKHRFFRKIDWSLLEKQTGLQTPIKPVITDPKLAENFSPEFTSLKVSSMLPDAEIIHIPSSTQAQPDDQVKFKGFSYTASSSYIDRFC
>CCE87035.1_474_572
HMAQPPAGISPSVLRRKRARHNPAHRISMIDWDWYRLIDLISNPDISDDSKRIIKNLKNTVDVFLVRKDRRLTTLELINSKEFAWIRDCVPPKFFKHLS
>CCE87103.1_338_361
KRENNFNAIALYLGIAENLYNNDL
>CCE87114.1_413_511
DVMMNQLPAKYTTAHAVPRHEHLDNLWGYDVDKRVFEFVLQYLDEPNIDIPASQKKPAERHRNYLASSPDDITLIPPQTHTSSLSVTPRKPSSAGSLFV
>CCE87230.1_280_304
DTVIQVGYWDIVHEFIKNKVNPVGY
>CCE87235.1_424_467
DPLLLKSKFLKYATSNVLKGLDAASPNLLPFNGAGRSLKDFFGL
>CCE88388.1_354_393
YAESLDYDFHSGAKRALKGDFEDKFTFNRVCQFYENLLSK
>CCE88406.1_354_390
SQIAITLMDFVRRNDNPEDYMKNELGFIPKWGGKINR
>CCE88435.1_234_272
LFTGFLARRNIRFKLLVDSLGQHEDVYKNRKVADIITGN
>CCE88697.1_547_567
RSPRGREQLQSLLLRLIGAES
>CCE88730.1_316_331
EMINKFTTWLVKYINN
>CCE88784.1_655_678
REIKLCEAAEIRSTNSHQQSHASD
>CCE88785.1_294_309
EDTENPDSFPRSVIMS
>CCE88895.1_1035_1101
DVNFDDVLQCNTQVPYLPEISSEHDYSNFDQEFTSETPRLTPVETVLTAEMQEQFRGFSYLSEEAGI
>CCE88898.1_647_713
DIDWNKLLSKNYLPPFKPNVDSLLDTSNFDSDFTNEKPQDSVVDDFLSESMQKQFGGWTYNGDNVLS
>CCE88955.1_307_392
PYHDPTDEPICETKFDWSFNDADLPVDTWRVMMYSEILDFHQIVGSNVGTTQEQLTQIQQEGIHGNTASDSSHPVSVAHSDDFSQH
>CCE88997.1_1149_1173
EADDVSSLAPLVKIARMKRLAEGSE
>CCE89004.1_568_643
KYRDVDPHMDDFVTERVRELEEEKSKRNLSRSNSSKQPSAQVPQRENVRSLLKNKVKPPALHRGNLMNTNRSFINH
>CCE89023.1_385_460
SRTLPYDDVKYNPFTNLITSTIGGHLGWFDYKFNKWYSAPLSAVFKEVDDNWTCLSEDAQLPSKLSDIMKFDRLVL
>CCE89037.1_456_576
PSSRLKNFKQVQATPYFSDIQDWDNLRERTPPFTPQLDNEEDAGYFDDFEDEESMKKYKDVFARHEQNESLLDRSNKKIANNNFIGFTFKHKLNPNNKFQQSDLNLLNNGQNRLDPLSTLY
>CCF31788.1_139_210
LDRFDFEKLEVLAFGHLVEDMLGLVNIGDEDGGGHKALQELRALHTLCSTSIVRERPTFAEALGEVESITSR
>CCF31941.1_590_680
LAATSLCAIMKIQDYLQKGVVPPQPTVVADGTLAGWDTCEANEWPWKPFLGGPGKTEDGVRAEDLLVLQGLREVHGEIIGRXTPPLKVRLE
>CCF31970.1_303_340
RTVPPLVTSSELHREAVAKRHPETIREMICLASTYSSQ
>CCF32140.1_464_492
EPQPKQAAEATEIEPDIVEDDDEMDIVQV
>CCF32181.1_172_189
RQIYNPDVRPADTHTDAS
>CCF32253.1_366_385
KITGTLNGSPNLIAYNGAGA
>CCF32365.1_456_474
HCCVLGTGGQTLSLPNTMX
>CCF32387.1_102_124
EWAMPLIGFIKKIADEEKAKSNI
>CCF32448.1_292_340
VRLMRKEREVVELNKVIKAKEDALARRVKELDEKTAAFEADKAAVRQEV
>CCF32466.1_395_479
SLILTKTPNARRCFDGWTGFMRKIITHPDTIDSKAITVKAKTVEEVSLTFESLLSNVSEEDMHMRVLKKKEMSLASASDAAVPKL
>CCF32527.1_476_507
DTPGMKGVRINGLEVGSRGEGIDGWATEVRKR
>CCF32796.1_402_492
LLSKRRLFITEYQVLFECCRGQAAEELTWGRRPSRAGDAVDGAEEALESLEENIESGGPGTDSEAARETADDPVAATGKEKDERTPRIPGF
>CCF32798.1_44_58
GGVIRQCGTTTSGSA
>CCF33122.1_413_426
RWALPTYQIGLDGV
>CCF33283.1_280_400
GENATDHNLLPEIKAYIAKARLRRGIEMVKLANRIETLKAQEEDTEDSDFPADAISAADQSKHVGAHDIAVGEKRSLSKTIKGAIFREVVLAKVREMKQQEDTLKVKEEAEKEHKRRSFQG
>CCF33484.1_708_737
NTVICQQPEPGRVVHAEDHVHTLEPPQPPK
>CCF33544.1_705_735
KPENSLVWHREVLDWINKHTGIDKSGKLAVR
>CCF33565.1_283_300
AFEAFKQTMSKKPISSPQ
>CCF33586.1_531_545
SSDFFNRWLGGEWVA
>CCF33663.1_123_156
RGDPNDQSQADLGRRAEDQAVGWFRRWFGQGAEE
>CCF33770.1_436_466
DLARTMNDAAERAVVEGYEFLCQHVGVSLPL
>CCF33771.1_223_254
MNPSTKLLCQDSRHCPVYVLWYGLQQISFSSS
>CCF33823.1_251_269
HLERWFTKIGVLPGKQVLA
>CCF33906.1_465_570
RLQVPGEVAAKAKAMTAPGRRRDGLRRRDHPDLGAAAAAPTGSSSTTSRPPPPPPPFRPSWSENPQGFRRVFERDGVASDNYDATSNSASERVTGNIEQWCLAKCT
>CCF33910.1_390_404
QDIEDFLASVQVVSS
>CCF33962.1_105_119
HLTTRYSLRRYRRRR
>CCF34406.1_424_435
LFLINSWLGGSL
>CCF34490.1_806_878
KAEINLEPGLDFKTVDAVRAILLKMSMAPTADQHNYLNPWVGRDNYFNFSGEEKNGSVSFFAQMLRLCLGAWV
>CCF34668.1_510_578
RQGRPPLGFLNPLLYSDKVRSAINDVTSGSSGSCPVGDQVESGWLATAGWDPATGLGTLDFAKFVAALE
>CCF34881.1_307_333
ARMKVGSQTWNLQREGFEFLESLIERV
>CCF34923.1_207_329
ILAREATVHCGRHSIPLLSISWAATRFLSLEVASYPINMATNLREPNTKRGILELLWYFHEAECHDPKDRIAALFGLVPDGNRFHLDYTAHWTGLYRQVASSAFGLDHSATNFQLLIHLFEFG
>CCF35005.1_127_196
EDFQILSTYAVFEAAKKKEDDIEKARQEMTKVPPSLDDSDFEDKSGSTWNQNAGRDMLSILSVHMGLSWN
>CCF35018.1_361_485
ILPTLMTRGTFVNETDEFAFGWMDSYPAVEANVTLRLWVGGVNDTACEPLAEDVDLIDRIPLVSMDACSSDTQAENLLARGAKYILFYPSSESRLYTPYVYTEGIEGIGMVMPRQAKDWIAHADN
>CCF35035.1_201_257
GLDRKDASSYDEQVAERFKNGKFPDVSSLSGGHIIMGCWTGQYDSAADVKRDVEAAM
>CCF35096.1_232_251
AAKVNEFLESDMEKFAEPRL
>CCF35101.1_150_257
LWKYALQYAGTSHAYDKSASPGQCVDHRVWAEASPPCGFFVTYGSEEVFAPDIKDIIKVLVKSAEVESCVEEGGIHAWPVVDLFLSGNTNKRLKGLRTLTSAIGKHIQ
>CCF35169.1_431_472
KKGTDPLLSKEDNCSVIVEPPNDLELSRAFTRKMNHLLCVVS
>CCF35236.1_37_53
DTLEPVAADTLSDILKE
>CCF35285.1_549_644
AAYEIFMRATFNRDIATGLVPVTDALATVGVRDTWHIKNAPPPPPDPICYVLKPETCRPEVWERVADGTARVKDWIPESKCGPMVHARPRRKLESL
>CCF35346.1_446_491
YVLDFLKQTLPDIMDKKGEEVEELGVGQLTKSSTFGEAEVEDITAW
>CCF35372.1_206_302
TELATVGSQAELRVMHTAHSSKLEGILSALEDAEKSNQQQVDGLTQLVSGLRVSNERHEKKLDLIVSLLEASGLTMNGFITKVESRRSLAPHGDSGC
>CCF35476.1_246_261
TSFGLLAIPSAGGVEA
>CCF35506.1_393_412
RVLGDLRGSANLVLYNGNGA
>CCF35574.1_679_801
GKKVTAPLPRVSTTRDASPVKRHTVAAPRPLPEPPAAGIKNGIRSRDVSGASPHKPVSGASSRRPSVATSGTVHVATAKRTSTGQGGVTAGTSSLPRAAIRTVSAKQDLASAGATAAMSRRGL
>CCF35608.1_409_521
HVSRTMGLTSAELDDFYRYFRISGMNHCSGGPGASFIGNQEKAVAGYEPERNVLSAIVQWVEEGVAPDSILGTAFVNGTKGGEVAFTRKHCKYPTRNVYKTGDPNSADSWNCV
>CCF35612.1_252_278
KDSEIKAVVRAIEWAVDQYYRQPPSFL
>CCF35648.1_216_348
ARRATRAAAAGHPTWRYRYFGNFPNMVLSTTPSSGAWHTSELPVLFDTTPQSPVASTPQETDTGFYFRGAWAAFAKNPNAGLLQFNGNETWAPYQVDGGNVNRLAFENQTRTSLGPAAAFDANCAAVGVPVAG
>CCF35778.1_759_896
DIDWDLLAKKLITPPFKPKLTSATDVSYFDPEFTNALDNNGSLNERAAALSKGFATSTPLSPSVQANFQGFTFVDESALDDHMRDKSRYDDEEMRDSHHQDDDWDDLEDVNHKSNRMSGIVRTTTNDEQMIGGGHFDV
>CCF35785.1_205_226
DQFLYWKETQTVWTPTQNHALS
>CCF36034.1_795_858
GGVGYGRIRISLLFRSVELRLPPTQLGWDVGTFEFTSPEITAIGYGHIKTKIRLRTGGSSAXVN
>CCF36120.1_423_435
KWAMPQLEGIQGF
>CCF36389.1_325_447
PFELTSTLNGESKTVKAGYLPSTYYFSSDITDWPVVPLNFDTTEPADGCEPYPNGTRRLEGVIPLVRRGTCTFATKQANLVALGAEYILFYNNDGPLITPGTTDDVGLIAIITAAAGEAIIGT
>CCF36568.1_375_404
MSYRRSTGGGLVVYNGQAAPRSRFRGAKGS
>CCF36576.1_145_165
LLRTACATLRANYESXGTQAG
>CCF36616.1_282_304
PADAPAELGPNTMKGMRWLLGKE
>CCF36662.1_281_392
AEDPGYLSVSTEILRWVRAIQKAQRSAXAAPTASSQTMPSPGLGAPASSQGATGAYLPPGNSHLPLGYGSNAQWYPSGASYSQGDTVISGSINNHGNGKFVTGNTFQGPTSF
>CCF36728.1_497_587
WSPVDEVLGYDINRRPSLALRVRDALLDQDRIAELGANMGEMFEEAARKCIEGGESLGLADHGVETDDNVAARLSMRFYEDVVKKLDDVRV
>CCF36833.1_185_217
LYTIPGWVFIRMLDLKGRETKCSILVRFEFVDA
>CCF36911.1_105_115
QDTGVMKRRFR
>CCF36912.1_321_446
MFQPSFNRLRRDIPPLVHDEEAEEQEEVEEEEVEEEEEREDEEDKEEDEEEGEEGSETGDEANQVPGCPENPDGPRFRARNGLAVKHEQPTDGNLDKSKVKETAHEKVAAFEKVRESDLEDLEDPY
>CCF36996.1_476_509
AVERIVRDARPDSLYLLNTSNRPSPVPSIFRYVY
>CCF37094.1_336_351
MWEVGAKKLLGFYEQL
>CCF37364.1_286_296
GIADPEDYMAG
>CCF37550.1_434_478
ETGAVEIPFEDVLAAPGLVKEESFDVGSGATVRASISLRGLQPAH
>CCF37672.1_179_203
KSSATDIRGSNRFHCLTAFRPELTI
>CCF37715.1_864_890
QHPFCELDPNYNFFDTELYSKIRGKDV
>CCF37789.1_376_429
CSILDVVHFEARRPVQELQQEDLIQFGKLILSLATNTPPNQLTNLKGSMEQMSR
>CCF37801.1_852_887
SAGVMGAVLMEISKEWDDWLRATSKKDDRGRRTGTR
>CCF37837.1_361_409
RTEPKPTRKEDLPKKGGGEEKMGADLKRRPGLVDEDRGSRVARKLDFGQ
>CCF37879.1_415_429
TWALPAYEKCQKAWE
>CCF37894.1_209_223
MVEGVIEELPQDGSL
>CCF37924.1_734_775
YNGASIWLYKYLTEALFREKHRSGDKLVHQWSKKSAADVFDF
>CCF37929.1_270_286
LLLSSGRLPKVASIASN
>CCF37948.1_332_397
GFLAPRENPFLSAPIPDIRSGGAPVGVKLAPSSRGLLNPSTLVQLKGQRPKPAKSYELLHSRGWTF
>CCF37982.1_441_519
INSTAQQIAVGKYMRGAWAAFAKDTTSGLLNYNCHGTWPNYQADGDTLNRISFQNQTGANLAPGNTYDGLCAQVGIPVA
>CCF37988.1_482_516
PDFQLSEKNAEVVAQEVAIIGRWIEAWKPKKGAAY
>CCF37999.1_223_250
GCVDLSQLSPLVRAAREARLAEKARKGQ
>CCF38043.1_234_379
QNYYETIKQWTGVFGYSTTPVSETANYPRSPYTKYVFGDKLQTFLGAGVSHSIDVFWEEDLKWFGFVTPVSSSSVPTATATTPPVTTSRASTTLVVSTTTTARTTTTTTSAAGGSGXSPQWGQCGGIDWKGPTTCASPFKCVKIND
>CCF38126.1_885_895
SPLRAFWANLV
>CCF38149.1_265_309
ALPAPADIVLQCGAAQFSWSRAXRLSAFILTVRWDAELIGRLGRR
>CCF38280.1_360_463
IWHDASDEPDCPTTFNFDFEVVEDVGEMRKMILDEVYRFRQLVRTVPGATQAGGQAAGQQGGASQVPIPSGNPGWTSSDPRPQEYAGQGGGLEADLAGGLDHRR
>CCF38510.1_326_433
VQKSFHDAFLKGEDDRTSFPRRQESEWPISRTQYIRFYLAGPGEMTTEEAPERQLLKHEAMTGELNFHTKPFTEAVEITDMDIFVTVRHYDVNGDESRTPSTPPRLLL
>CCF38634.1_286_297
MEFVKKHQKKEL
>CCF38656.1_685_752
TRLHLPESATVMKRKENMEAVLKRCAERGPNYSPRDGYFYVELSLNGHNMFGGKLEDVSYEILQALKR
>CCF38782.1_584_595
VVGVGQSLQNFL
>CCF38842.1_176_232
PYHDPTDEPVAEEKFDWSFNDADLPVDTWKIMMYSEILDYHNVDASAQQMEEQFNGQ
>CCF38908.1_163_177
LFTETSRSRISLSDL
>CCF39059.1_306_326
EALEDGKRAITLFCDKLLELL
>CCF39082.1_361_376
KHCVKGERAANRERSS
>CCF39083.1_221_325
AEREATVRIQPPARDPYAATLKIFADTSVPLPHLPAEPDTRGEAFHFVVLWDPVIEKRVGDAILGIVHYPGVAEGAKGAFCGSALLERFEVRMKADICVSQLLNV
>CCF39101.1_131_230
NKLKVLAIHQVFKAHAESLGHIEKLEDAIKSLAEVEPSLPDSEFDGGPATNVTQHISDSGRGLVSTGHYSEISMGNTAKYQSGGGAMNFGMDFMRSQTRD
>CCF39117.1_387_397
QYRGGEDGSGP
>CCF39175.1_474_526
SLAAPSKCTRQYINAYFQNGTLPPAGTECEGDSQPFGPKVGPEARVYHNPLYL
>CCF39355.1_105_126
EMRSKRVNMAKYLAQVWGWDTK
>CCF39520.1_45_56
VEIEGHATISIS
>CCF39579.1_565_700
KAQLQQPGKVASKVKELLQGLAWVRAEGGPPVVWNGVRSMNGVCRRQEGDSCSSAAPTATPTTSEARLRPTTPVSVVPVACDNFNKKKYGYCCPGPGNPCHKGLGVCYVNGEGVSGGSSGVVPNGAQCPPPAGAEY
>CCF39956.1_83_113
KGYTGVLFCEQTSSVLPIHNADDFGGSPGRS
>CCF40112.1_463_514
FKEVREVLWKTCDARDECRVPKGCEDVKRWTPTNRVANGESEESQSSSDDAE
>CCF40252.1_117_190
GLPARIHAHESPEFRSSRWFTRGWTLQELLAPRKAFFYTADWVEIGTKAELRFPIARATGIDPTYLAGNRAVWS
>CCF40308.1_75_118
AANLSMEYCQQAVGGAGRAGRGAAVADQYREAVQEAHHEAEGHV
>CCF40368.1_244_266
GLALDDPKRSWTPELARFLRYAI
>CCF40449.1_138_165
QLYNSAGEVLNDIKAVEQGLEQGFSQRT
>CCF40464.1_488_523
GLQMVRNWLFGDFGEAVEAAVEVGLADEDEYVFVEL
>CCF40569.1_184_268
NTNGEYPTASLCKLVSAYKAWEAQGGSRQSLFSAGGAQGSQNHPSPIPNDEWDFNDDSDFDQSELNNPADAQAVNLIVVVVYLQI
>CCF40890.1_240_288
KQALVDSWKKISPKVHELSGLIPGASHTVKKPESQQWLAERVVQFLNQV
>CCF41029.1_287_306
KYPSYPVFSDRLKKLIGKFI
>CCF41116.1_477_527
TGTSSCVDLVTEAYYVNGTLPENGTFCELDNPVLPGGATKKQRAKRSLGRV
>CCF41253.1_266_362
NEAANPENQAKPFWTKAILTTVSLYFFTGCILPSMLPYYESPSHEDFNEFVMQEENRIRVPFGYTSFLFDTEPASRRAVERTGDLVFYRGMRPGLVD
>CCF41463.1_328_357
LTLGYSHVEVTSKIQEFLSENGLANKASCS
>CCF41693.1_146_156
FVYGGFSNYQK
>CCF41736.1_337_428
VNEAIPYEEFEKNPYTVLCTTSLGGHLCWFEPGGGRWHAKPVQVANFFNHMAFNVDHSQLPPKTTSAPPTNGKSEFHFNPVRRKMEIKAGSD
>CCF41832.1_96_105
PHTKKGNRAG
>CCF41980.1_161_261
TGGSGGGQPGVGIERMEIGNGDEEDQGNGPKRKKSGKKNKGGRRVASMAAAAGADEEDENEQQRPLMEGETPGSGDVKSYAHRDIKPGNGPNKPLPRPPPT
>CCF42136.1_234_370
WAGVFGYGAAPLQTLPGTPGAQYTKYVYGPNLEGIYGTGVGHSVPVMGAEDLKWFGITGGSTQPGTTATTATTTTTRXXQSSAPPPATSTASAAPDRGGMHGGQMGPVRRQRMGRVQRLREPVYLCQAANQWYSQCL
>CCF42145.1_220_242
GLVLLRLLAPGTQGKPEEREEGG
>CCF42169.1_837_926
NVVLPDNGPTWVALRSGDLSEVPSLTFSATTATSAHRDAAGVPTMQSFDDPVVMDDESPFITRKRTELRSPPDFMSDPFHPSSLDQIADG
>CCF42298.1_576_659
RFSKIETIAEEVEEGDEAEAVAETVGKLSLSSGTDDEEVAEWVKSVLERKRSGLVTPASRPALHAAPLDTVSPSANPLVGRQLQ
>CCF42344.1_561_615
VAEGKPTLGFLNPWLYAGGGAKAFRDITVGSATGCDTDGFPAVEGWDAASGFGTP
>CCF42361.1_102_200
KLGLYYTREWRHNADRAASAETIIQPTLVDQIASFAGMKSALDRLSTDSRSGTRYANPTEVFGRATQGLKEYEARGGTENNLPDSLGPIATLCRNLCEA
>CCF42387.1_426_573
SHRRGFTDDHPAIAWNGFYPPCSTATRWRRSPGGAVRRQGSRACSGPESSLPAQPTGTATADPQCNVCGQLNKKIMRYEAGCPGADYARSSCEANSDCQSWAYGEEKQGTRSTPICIMYNEAAAEVIAGALVDTKKECPFKYSDRTCR
>CCF42462.1_420_433
YILKEMEETQNSKL
>CCF42562.1_206_272
MFQLPFADKDFLLKIMKLDPRDRPSAEDLLADDWFTEDSQDTRDPLPGEAKQPEKEEQCVLEYRSDY
>CCF42615.1_216_318
VDAVSEFARKVSTSAPPPMLFSFYELKPTNLGAIVGQKFVPEFVVGQSSATLLGHEKQGLALDHFGINKFEDNQDNNYQKVSWRILKMVREAKVDSLTASYGG
>CCF42754.1_329_348
QPPQALLDLGKSSHRFFTDE
>CCF42822.1_333_367
RLSSPPDFYVKEDETHLNLVLKYSADALERLLKKL
>CCF42897.1_213_235
GNYNSAKELLSDIMLVEAAHPEP
>CCF43085.1_162_216
ARRDSGISEDDEDLWQQFRTELEKEGFSKDVLRKNKVRTRSWTGAVSKYPNRKHD
>CCF43130.1_252_380
TASFRDNHRVDMLSAATVSKANRYIFPADFAKKKASNPHQPMPLDGDLEWFGEIQAVSKSIYITAGAQEVFRDDIRAFAEAVRRRNPDLDFKLDVAANEVHDSILLEGVFDVVGDATKRMRQWASKCLA
>CCF43183.1_336_392
GVNWDDIYNRRVRGPIIPPIRYPGDAQCFDIYPEDDGKREPYTDDMVQKYDQYFKDF
>CCF43191.1_207_288
VYFGDLNYTRHDKLEWATTPERWTGRGELELMYLDGMDHGQAFLSVKHMPQIGNVVLAYTHLKGTMESRQADAAKEEELNQI
>CCF43219.1_248_268
FQDGWEDVASYVLEFIESHIS
>CCF43250.1_275_323
LSAATTKIWKPLPAGDHNSSVLEEGYFEAISDFLADVTGVTSKEEKQRL
>CCF43276.1_327_343
IKQWIESKVDKKPMASL
>CCF43290.1_130_141
IPAFFGLLIILV
>CCF43501.1_155_241
RDTSRCTDAIARAYILDGTLPDKAETACYADEKPYLYGVKDGGVKDMTVGGLDPVGVWREHLREMEFMNYNINLDKTQLRFLVREHR
>CCF43524.1_281_304
LALKGAVGNTGAGSSNALAFNGAV
>CCF43671.1_2418_2449
DMSHDPESAGWKAVLEAYRWLEDHAFSHSRHS
>CCF43726.1_613_649
QRTPDGGQVAFNGQGAVCSRPSSAKFRRQDLSGEACS
>CCF43766.1_92_102
TEVLYRLGKQC
>CCF43873.1_195_220
PNAPETIQNIATMVIDLWKETTGARV
>CCF43934.1_410_540
RLVNVYSENDYILGFLYRTSNLQFGVAGLQPIQGAEGVENYDVSSMVSGHLRYQYMVGTILKNIGWEDLDYAQVEKDERVLGLMDEKYGRDKSQKPAYVDMDKEAEHIQEEVKHKNDSKLDTRMSKMKIQN
>CCF44007.1_186_287
TRLQVSGKVATNVKAMVKSLSYPRIRRGPPVIWNGVDPRRFARPPKPQWSKKPQGFQRVYERDNVESGIYVATSNSASEGVTDNIEQWCLDKCIVKSLLMQE
>CCF44038.1_393_448
TGDRLNAHCFEGLKNEYPHRRVSQDDNDIRTSSLPGTKRSGLPDDSLARPVKKLRE
>CCF44236.1_298_426
VDACVGVMLALSFQMRWEISVAGTFFGHASPARIMKEMKRYTLGGGYLERIRCPVLVSGAAQSLYLEASHHTMRVYNELTGLAEADRELWMTATPGQGSLQAKMGALRLANQKTFRFLDEKLKIERPRL
>CCF44330.1_399_505
KRAGSSWFLTSLRTSHPSVTDAPLIEPLLLRWTTGATINVHQGLKEYVGVSMEFMDFLRNGTREGVLAEGVTHQEYGNDTMSDEQRSRIPKAITKYWQIHVAPPRQE
>CCF44563.1_143_152
NRYMRGLSLT
>CCF44576.1_177_325
GTKAPSTLFWGDAQVEWALLHSVCESLTDYHHLRKHVDIQTPIVKYMYRRFIEPDRSSRHANRFGFVYELHRARHLLASDPRDKAFAMLGHYSIRNGPNRQLRDLKPNYTKKLEDIYMDAASRSLVGDSSSLLTLAAVQHDSIPSGHGA
>CCF44676.1_848_967
LVGRQKRALNSQNSDPTPDLLKQGPFVRSASLASSRSTSLDLHGHAHSPSMTPQMTPDTGSSGGQPSYFALGGPEARRVSSHRSDSGGSETIARMLNSFSLNEQEHNPPAHISHPAQEDA
>CCF44725.1_254_268
GVELAVKVGQEKIAV
>CCF44933.1_401_474
GYHDSWYSDLFAPVPQVGNGLVDAVKLLRSNTTLDFKPIALNDTRYFSRYHDITVKNGGSEDVTYHLSAQDAYG
>CCF44938.1_209_352
CNAHMRLDFPTRWEFGTTMHVMGQRRPADVVREFRRYSLRWRPEDDMSKGKDGDEERGGATILSQVRCPVLVTGASQAIYQLPDASTQRIMQELVNVPDEKKEVWIPQTVGAGALTGKVGAWNSLATETFSFLDRQLGICRPSR
>CCF44981.1_523_549
AFQVFARVIHAXXRSEERFSRNAETDI
>CCF45141.1_2054_2180
SIGLLGEGDDDNKKIPSWLLPHFAASVTALSNYTAEPIPKDKCPNVMAIWCEDGVCHLPSDPRPDPYPTGHALFLLDNRTDFGPNRWDEYLDINKFRTRHMPGNHFSMMHGDYAKQLGQFIREAVCE
>CCF45148.1_48_71
PIGDESRFGVVRLIDRFNVDKRFH
>CCF45209.1_279_335
RAREKHIENGWARVEIDDIGLPHAFCTTEKNSEVIAGKVADWLKEVWDAMAQSAAPS
>CCF45566.1_243_385
LPSLDGCKKCRCIHIQRCAKVDCVYQGKHGGGGECQQHETFRGCRCPTPCSAEEDVHIDETLHRVGYSPYMVLAVRMLLNYDLEAPAVGTKALADEVEVLYRRWRGETEDGREYIDVEDDLGYRFLVLNNAAGAVATGEAMEE
>CCF45571.1_185_255
IETTEIWAECFDVLLNPGAHVAAEDGARMPVLRGMRGVRERMEAWLEGNCERGVGLRSLVGKVEAFARGRR
>CCF45741.1_245_260
FKPNKTHNNRRVSPPF
>CCF45841.1_482_520
SQGGSNCYFAHVQAYLQGIVPPSNITCPQQYIPFVDGPV
>CCF45862.1_284_308
RVPDEMDDISDFLVDKVASKQSVTD
>CCF45883.1_133_154
DAIANVGAGSPNLLAYNGNGRR
>CCF46059.1_278_322
DHPYHLTPLWTADTPQLRDCRANDALRLTKAYLQFLRRSGRNPDE
>CCF46127.1_425_464
RAGLIDLLTYIVRQPIPKLKDEPDANIFWSDNFKYFIECW
>CCF46133.1_280_325
EPAVSSAAELNASVESVGQESXARRXXDPPEGARPLGRTPEGAPSA
>CCF46165.1_363_467
VQWDRSGTYKAYLPPVGRDWDVCWEWDVPAPAGGIPENDILVLPRGNSFVCPDMWQLMDSVLIGQVKWVFYYNYPNISYEHPERAVYRDDQPIGFAAINYEDGIY
>CCF46199.1_382_477
AYRIFNRALFNRDIATGRVDTAADPTYGTRGPADTFGIKSEVPPQYEDFCYVLDPSTCSREQVAALRAGTAVIKDYIMIDPPSEQGAALGIKARDM
>CCF46282.1_174_273
GTVGALADIPRDTPNVLAWNGGGCNNYTSIVEAGSVTIEREAEDSTIDDLEKAIEEDFEVLSGQVVKGAKNVGSKAEKFAKKIHNLVEEELKTFLKETAL
>CCF46494.1_233_242
AERAGDGSSX
>CCF46557.1_242_263
FDTVLSCWLQLVIRGVPNHVTT
>CCF46752.1_1291_1381
GLMERGTFADDGGKQGKTGKTKEKGMFADKKGKVGKKTTTTTPAEGSRGSASLVEAVARARGACRFRYITAGAVCVYGIPLYVDQTKVDGA
>CCF47112.1_205_325
WSHNTSYYKWHRQGLLSLMGVRLDGDREDRRAARGGGHSRRRSSQAESSKHTPPSDIVQSGALFVPPTVPGMPESEPPMVDTLLEWRNAATSRSYARSVVGTSQYMAPEVVTGENYDGRCD
>CCF47359.1_405_475
IEAGKKPVGFVNPTLYAHPEILNDVTNGDNPGCGTKGFSAVQGWDPVTGMGCVTLSFSLSFLSHLTDRMTK
>CCF47497.1_304_323
KEMLQDLLKFLEGEGCHVHL
>CCF47562.1_192_235
XLSGLGTALWGAKQDGTTSPSPSRNKAPVAALPAPAVNGTPRSR
>CCF47669.1_548_635
ALIXAGKPPMGFINPWLYGAGLQALNDVAAGQSVGCTGTTGFGTKKFPPEFGAKIVPNASWPSVAGWDAVSGLGTPDIGKMLALRMAM
>CCF47683.1_95_174
LAEGRPSLGFLNPWLYSSALPGLRDVTIGSNRGXGTMGFPAVEGWDAATGLGTPWFPVLKHLALRDAFRWDHPWYVADLA
>CCF47741.1_175_257
TDDSVGNGYAGLAAALDRMSNNHSTVRISKSKSFEVQTASPPDRSDDSSPPLPSPLPQISSQAPHIPPPSLVEKISADFVLQE
>CCF47880.1_453_507
EVTWDRLARKDIDAPYTPPVKAGAGDASQFDRYPEDPERYGSSGHDEYGHLFTDF
>CCF47893.1_689_706
YNSLIARILRGEADQSSK
>CCF47924.1_267_375
SYLRKLFRDLFVREGFQYDYVFDWSIQQRSEDAKAEPVVNQQQMKQQQATQLPRRKVLAQEGDEVVNNGMDTTRAAYGTARPADKAYLASQNMPSSSRPLKREDQPGYY
>CCF48107.1_812_831
SSCPLSSLAPLLRFRNKPDR
>CCF48175.1_258_317
SNVVTTTLLDKIAKEVDEDDKEAVKVIKDSMKWSIMTKSNVIPEKAKENLRFLHPWFARE
>CCF48203.1_292_313
IYVGEEFEIATRDYLEFLRQNL
>CCF48303.1_579_592
ALALLNRWLDGQEL
>CCF48339.1_291_354
TEAVKQWCGLHNLDPSRPTKVYKLPDAPNYVVSVYGSDVMAIAADGVTHDNPAKVDMTAQFFGL
>CCF48360.1_161_307
YDLQDQTISHKHNNTQADKSILSSAPAQMQDEEMFEYLRACYKDATRLLAAYDTTHLRIRRQITLVKAGKSSPTDRSLSNGARIQRIKNQLCEHNGWKKIAQEAVQNTKSQWLTIPLPKTAHDDLFTTPHLAFTQMAIDQVESLRRI
>CCF48362.1_298_335
PRSVEATGSLVQFVKTYSPAPAILKRTATFPGLTAHYE
>CCF48429.1_2216_2233
VEAVARVLQEACGQALQA
>CCF48435.1_1975_1984
ALNLVVSQAK
>CCF48478.1_260_292
RGRTQPLVDEICQWYAERQRNAADNGAPSTSRL
>CCF48497.1_331_351
ASSAATDNLVRAVERFLTDLK
>CCF48575.1_537_585
QDDAKGEQGVDMVGWVERAIEARTRKKEQANANANGTSPPAASSATQNA
>CCF48691.1_864_885
RSESLRTLAPLIKAAREQTRKS
>CCF48708.1_2176_2281
QGKKLALVAGGVLAEAARQGDRGGGSSLPNALPRKTTTAGAGGRSTAAKSITASAATTPRTKTLSARASAAVNGATGATGYVASSPRRSAGLTSTAHNTPLRVPKA
>CCF48745.1_561_605
VEWCFEDILEDIERTRTRYPEELDEERNQNQNRGAEANGQELMDL
>CCF48908.1_368_395
TFKQWIERSVFPNEKKGSGMLGWLRSKL
>CCF48916.1_364_499
NVGQDIIALSYEEWGVAAQGLRKLPYPLSDPWNTHSNKSIAEMAAMPPCFIANGGCETLLDEGQHFANLLRKAKNLPTSTSNQRIVLSPGELNCKVVHHVYPHEVHDYFSVDTEISKAAKTYKQIGTWIKFTQTLL
>CCF48928.1_492_593
ASLEMFERVLNGTDLATGKEKISPDSTYKTTGPAKSTYRQGNTTMQFEVLPSNATYDHTTNAPNTNSTKMPTSSASVDISRQAVRTGEMLRSRYRFQRPLLF
>CCF48959.1_526_542
ALQMMTTWLHAQHPGKF
>CCF48993.1_553_572
HDSFLIDVANVGGAIRGFLE
>CCF49067.1_545_610
ISQGKSSLGFINPLIYSKWLGTPALKDITEGSSNGCNTTGFPAKQGWDAVTGAGTPNFEEMLKRLP
>CCF49088.1_1484_1575
KQEGSKYKIAASMKRYWQSGLWNELFDICLNPKVRNADGEIEEALDKDAVLAKLDACLERMQTWLEGNSNKGGKNLKGLLRKLEIWAMKQGH
>CCF49097.1_492_501
WLQPVLKFLS
>CCF49134.1_281_424
EHSAETQGSHDISAGLRENYRKRWKSAIAAVRASTKFRTFAQLASESREQSQANTPSTDSASSANAFAADAGKISPPTKRELYSEEEDEEEEKQDEEEDREANEWFDTEEGSSKAATGEEKKEEGFMQKLEDKLDGLHLNLSSK
>CCF49158.1_315_426
DTCIKQGYFEAVAEFLLQHVVTLVRDKVGQQEEGQQEEGQQEEGQQEKGQQEEGKHNVAKRANAGKKEASGDEDDWVQMTHSEVKEVVGEKVDQVRSEQDGDAPMLSKVPKL
>CCF49231.1_263_321
KESDVICEKIAHAERLTDVPSGEFGHLWYDYFELQYWVKSISNFLDNGKLGGQRSESKL
>CCF49407.1_670_757
NISWGLLRNSTPPIVPAFSNGVDAVNFRNVRESRSLDLDHQGDNKKPAKTVEMKAVAGQKNVGDEEGDVVVSNPFSGFSSVTLKHDDY
>CCF49470.1_1158_1223
DVNWDDMFNKRVPPPFCPTLKNASDTSWFDTEFTSEKPTLTPVHSVLSSQDQAEFASFSWTSPHVI
>CCF49601.1_311_354
YETRIPDVRHENILEVPGGRAKKESFERMVAFIRRHVKSLNAKA
>CCF49738.1_1029_1072
VKGAYRELFEEMTAFLRDQWGAGGKREKGKKNRPSLHNSVERDG
>CCF49833.1_215_271
AFGSAFSLQRLNLTEQGSDDAMLRGGWGEWDGVMQFWSKFLRNRSAWERQGKVVPLS
>CCF49836.1_866_937
RYASEGEMAEEEQEKVDLDELVNISRGTLRSLVARIRTLALRQELTEENVIERADNLFVNLQQQEQQQQQQQ
>CCF50055.1_300_375
QSPPPTPFRQLPRHPTKALDPNDPAAHPLLSDSKEKNEAREKQQSQGQSDVNGKKRPLDAKEIEERKRLARKLAFE
>CCF50074.1_937_1000
QEPKAELPAGLLSALEGEWHEYESRRAKKKATGHRVSDKVGTDNATGQTASSTNATVVRDPAAS
>CCF50109.1_639_706
GVDWSSIRQIDAPFIPQLKSVTDTSYFPTEDYQDVPETPQGADVGVGSKDLAFLGYTYRRYESNETSL
>CCF50175.1_1681_1753
DFLSDPCSRASIVAMLDEARNAEREAARLEAADSSEVASKDTANDTQDLIGGAGRGIGLRQRDSWSSDSTTKG
>CCF50343.1_276_357
SAAPNAKTAEGQAEQKDLLPDIKSAFNAKRTFRKAVNGIRLINRLRTNEHVPNKDEIEKLRQTIKEAEQESDNLDQVLPAQA
>CCF50375.1_334_359
NQIADKVSEILEKVIAEGIAVVEKGV
>CCF50422.1_296_319
ELFGKDTSTGKRITLERTLAIQSI
>CCF50552.1_648_678
ESITCLFLGISRSYTRYTRQISEDISSFVGQ
>CCF50603.1_1305_1444
DPNKRLNFLQDASDRFEIMEKDPPMPALVLLESRARNVLGTDWHRRCDKIFLENLGKFRKYDPSSVQDLLRAMRNKKHHYQDLPPTLKKILGPLPDGYLIYFTRRFPELFLHVYNTIVEQPLIRTEPVFREYFHCAEPDH
>CCF50652.1_778_797
GVALCDEGSKNDHTHSAATS
>CCF50681.1_862_873
DIADCFAEIWPF
>CCF50807.1_1385_1529
SQMTFPTPPTGSGAGAGGSEDDVSNAGGAGDGGEVEGETTATAANEGDSSISASTRETKEGKRPTRSKSTRRLEREKRHKDAAAAAAAAAAVGGVDSGTPNTPTSRTPDVTSPTTQGGMPESISTSSIATARGNPPPAEDVADAE
>CCF50969.1_441_538
DFKALAGPSELSLAEVQDSLASKLSSIMPIPAMALDLVSSVTSYLSNAHPTGKLEIDGVLSPNELKKALIKLASPNVLTGLDSDTVNKLAFNNATLSA
>CCF51050.1_346_401
EVDWDRLYRREIPAPYLPTVTADGDSSQFERYPENDVGEYSRTDLPDNLGHIFPDF
>CCF51083.1_627_776
DIDFDALAKKQLTPPFMPLVESDESVANFDPEFTETDLKDVAVIPGFEGSSTDAAEALNNGDILAEKENGGVKISKQRGGEEEELSKSVQDKFRGFSYSGTYEGSAAGSFGGRRGSGGFGLAGASLGMSRMSVDDEAAWKDDGDEPMCGR
>CCF51258.1_575_651
TEPPKMAHPDSFGSFPSIAAGDYIPHDTPSAPNVHQKGNAAGTGIYGKTAFDQPMAPAQAATTSNRGEYPMEFEFNV
>CCF51327.1_574_620
GAFLSEVLEEVYAREPIQVAQPAKEGGEQRGEVKESVFGEVEDVTRW
>CCF51343.1_385_458
AEFFGLVPALWFLSQAYAGKAAKTVCGTSIPAIPGFTVPSAEEVLGADLAKQLKGLSAKDLSAKDLSGKHLPAL
>CCF51366.1_464_565
AFFRSLDLGGLRELKAPFIPELESEEDTGYFDNFDDPADMARYKDVHEKQKNVEAVREGGAGAGGRALWAGFTFKNNKIGANAQSLNASSSIDAADVFSTMF
>CCF51428.1_246_330
NHLAAAANDAIDLAKQSGQEPVHKGNIRTGAVQMIFANRNTAAFISLEECETLELWAGKSVLTALASIDIPAERLHPQGVWNTSS
>CCF51556.1_324_333
ILAEIEGFFP
>CCF51669.1_825_848
RAWKERAAKLNQPAPTPSSSSSSL
>CCF51680.1_354_497
AFDSATSLAAQDAQGEADSPLYFQEYHPHPALDHPRSASGYIRTQLFQGERGDIGLAASIFALLGLPTWIEQWPEAEHFQPPLSKLPFAPTSGTGLMDALPLANEYQDKATVRKVVEKVLVPCLQLSAAKRPMAKQLSASIKSW
>CCF51794.1_484_532
AYHDPDDEPGAPRLDPDFFYFDTQKESITKEDLRKELWYQVQEFQPLLR
>CCF51835.1_301_339
DKLPRGPESIKRRDYVYDQFAHFLKQSSSRSSANQKAQL
>CCF51966.1_2434_2502
LMEARERGQVGSSARNIKVDSQGNLEASRPPTEMSLARAVAESRNDCRLPYLTGAATVVYGVPVYWNDH
>CCF52019.1_310_352
PYHDPEDEPTAEPLDPSFFDFDYCKEQLSRSELKRLIYNEIMR
>CCF52225.1_322_336
DKEVEDMWIWLARQL
>CCF52278.1_434_443
LTGAALRGLE
>CCF52328.1_433_451
GEPFSSAWLLRYWERRGGC
>CCF52410.1_1272_1290
ALIQMKKDAAAASNGRSKA
>CCF52634.1_317_337
EPGQDKVVVGEYVINWLNSHL
>CCF52734.1_367_428
WTQMPDGWLSEEEKQAKEVVFAKATAFVEWAWNGSKEADKPEPEVVVPLKDTGKAEIAKIQP
>CCF52810.1_289_435
QHDDLAGRISVIADNVEWMMERSPPTYTGRVVQRRQLKLASYSSEGSTTSRSTSRTSLFDDEEEGDDSASAATTVPTTPSLADQEASMQDKLEGFSGEGHLLPEHLCGWRENGEGEKRLYRMTWNFREDTRPFIYDAHAALSPIPAS
>CCF53140.1_578_653
QPSKCINQIVREYYVNGTVPKKGIKCDVDESPFPPPKNETAILASLSPEEARDAELNEAMAAISEAVAEYNARRLM
>CCF53168.1_308_375
ENIRSHRKHKEILERRVNDYASIKKLPSNKAAEVTLIETDTGGHNQLTEGALDLVRLALRLPSHLSLS
>CCF53258.1_315_338
KVEEFLVGKTKDETGDAMKPRSKA
>CCF53291.1_370_449
PKFVVDATTTSGKTRWIAKSSVGGHFAAHEEPTIFVSHLRNAFAKGGKWKGHESEGIESPQIAGGLWDEVRDQQARASKI
>CCF53305.1_556_587
YAAEGWKFIRLLDLKGRETHSTLLVKFEFEKI
>CCF53328.1_575_589
ASDMINRWLANKPLA
>CCF53368.1_289_328
TSAAIAGLTHPQSNSQLNLGNGGGAQQGGYRQGVPGQPVN
>CCF53447.1_354_366
GEWIWRWGIVAPA
>CCF53482.1_937_962
RKAENVKDSLEEELRWWIQRCLPVHN
>CCF53582.1_1915_1933
VPDESWHFQQSALWRSLQR
>CCF53659.1_419_435
AAEAAKVDLQGWVDAMM
>CCF53730.1_443_466
VLVDFWRRNERLNLPVRVKKVGES
>CCF53795.1_415_444
HVEGMSKEDTEKTMVVLREIGDWLVEQARK
>CCF53799.1_288_309
RSNEAVDGLDKAVVEWYEALAD
>CCF53845.1_188_305
YDVVSSETWPLALKGKNLHVWHSRDDELLSFKQSIDALLHLDEQLTIKPSLESVTVEIPQDGAASFTTVNGEKKPISSVYGKIRIRNADRLHADLTTLKGAHDDLLHTETFWNLILKL
>CCF53847.1_227_240
RDLAAFLEKVIPAQ
>CCF53862.1_417_499
AFAEDKAVDLYVLERAFASTHPASERLFQMILDSYAEEVSARSSGKNRGKGGRLGKWEETKRKLEEGKFPTMTQRSSAMDTDC
>CCF53976.1_625_641
SEVVVEVFESIRKHSGR
>CCF54169.1_324_449
VWHDPADEPTCPRRFDFGFESVDEVEGMKQLILEEVRSFRGEVRRQASLAQQPRRQESLPIPTREDIQKSSPTDADGPAGGYSVLGASAGIIQGGTNSEHGSGMLSEACVMEDPAESFERELQQGR
>CCF54180.1_331_351
KEPGITDKLVKATDKYRSIKA
>CCF54220.1_471_486
KYDPDACRRASRGKIQ
>CCF54225.1_316_326
MLDFLGAGNSK
>CCF54238.1_501_577
KHIDWKLLLAKKIPPPFKPSVASAIDTSNFDPEFTNEPPMDSVVDDSHMLSATVQEQFVGFSYNAPNAMGAGESLRD
>CCF54455.1_955_1026
GGSFGYANLASTHGGSGVGGSAMPPRQVPNEASAGGEPLDLHPDPRSQQGQSWLEANAAVRQDDLDPVARDD
>CCF54470.1_400_514
GQARDRTFIILPPRSARCAGSFEATDNIKATDEVDAHISMFSAKNNPRYFDLGLKTNGLIAMCLDNETRFGDQLHAQEEAEERRQELEEEKGLRDGDAELDELKKEAVHDTQAQS
>CCF54525.1_498_639
IDAEEEAEEIMDEDAAYIQQEQDFADYYQMADEQLVDAYRQGEIPVAYEYDELEDADEDEYVRGEEVVQLRSRRGMQDETGEPVQSDPQHGIQEHEQHQQQQQQQQQQQQQQQQQQHHHHHHQPVFMPVSASYTAAATAQHM
>CCF54581.1_329_342
PVRAAAARGEVVAS
>CCF54702.1_633_693
GVDWKALEEGKIPPPIVPYLGQPGDTSNFSKYEPARPSAMPDLFGTDAGNQCPYPELFSDF
>CCF54836.1_805_895
LRKVRTIVQRRFVNVFSSKDMVCGIAAWLGSGISVEELRSGKLPRVAGSRAIDDVPGMENINVSDIIFSHFELHEVDKLSAILARCGALDD
>CCF54906.1_1181_1221
GYAGWTGRCGWQRLKAPLVPSCTNNSEAKASASGASTTASG
>CCG80514.1_225_373
SAAAVPATLAGWDLQIASLNKPDRFGAGSNSPLPNGYLLTGTIRSNQQTFFKYPQFDPLLLEYSEARKQPVTVGELITLAAGTVPTNFTGPVHVVTGANDFIFCGGDCTQPYQNYTSIPAAVKSLFPKASSFSVNLPTGTGHGRESIIL
>CCG80659.1_274_351
VIDGGPRTFIVLPKGELLKSRFHPQENARATDEVGSHTSMFVRDKNSGYDEMLRAIFEETSQWVNEAMAMVRMNPEQT
>CCG80664.1_1252_1284
MRNQGASNIFAVDVGSVDDRVEMHYGRKLSFNQ
>CCG80724.1_304_321
IVGEFLMRLHLEKMRHQI
>CCG80755.1_462_535
YATAHSPYAPARAGTEQNPFELMRGAVHRWDESGVRPGSGLVLPAEVERVQRLQVSTTKQWLDEWHRIRFEGLA
>CCG80757.1_514_528
DDVVEVEALVSAAQT
>CCG80782.1_387_462
LSMNGRSTTLSLRSMGDYVLAVTRQQQVLPRRVVRNGRGEQKEFSEAEFRRYVREKVKLAMVTSRDNFNRHFKSVL
>CCG80813.1_272_293
DTVAQKDYMKHIYDFIVKSTSS
>CCG80886.1_256_278
DRDVVIKDYIQWLVAHTKENAKL
>CCG80902.1_308_385
PYHDPEDEPDALPIPESFFDFDKYKDQITKEQLKDLIFKEIQYHNIEQSQALMLAQQQQQLQQQQLQQQQQQSMAMAM
>CCG80925.1_846_880
RSVGLYDAHGERFIFSSLFVKISHAPAASVVKTCT
>CCG80955.1_287_332
NLPRPTEPEKLPTRGGGLAKVVNDLKRPAGDMVVDSGRGKLARKLF
>CCG81063.1_331_401
QHNDVFVTLHKKIFADWVPAITVVKDLDSIPELVPACDITKAIRDQQPPENGLVKVQKKRPRLIDLYHTDV
>CCG81140.1_255_287
EMVMARQQLHYFDREELLLEKETRLVAHSEKRV
>CCG81229.1_519_554
SIDMCYEDKNTGTVHKSATHQHVLIGPEAQKPKSGR
>CCG81352.1_264_286
SFVPPGLESCRKHIPDFIDSLQT
>CCG81383.1_342_382
DQEAMMLRADREYTEYPPMECLCINDLVNSTDEPEPVIIAK
>CCG81537.1_376_397
ADVQEFVAKLKSSKQWTQKAKF
>CCG81615.1_285_313
QLRMNQNPAHYHKAIQDVSAWVEKKMIHA
>CCG81671.1_814_847
NHQVYHRLGDWLKHAFGLRDPLAEDRSWQVHGFK
>CCG81687.1_641_702
PEEKLHRAPQADSVPITVAQITELLRLTVSQTREKTLRKETIHNADIEYLAKDFFDRLRWAQ
>CCG81744.1_221_335
PSFASFEAVDFISAGGLRDVVREYVALVPDSRFIQLFDNSFVGLPPLFVSYGDAEVLADDDRALCVRARADGVDVVEDVGVGRVHVWIALPHHQQQARPVWQRIKRFIDGPAARL
>CCG81805.1_423_514
GSTGMLSDLPAQTPNILAYNGFESKGDPWLFEGDIAASTAVHDSGLKKEISSKDADFAHEFAAAVIQEVHEEIQGFEELLKSGLERSLGRSQ
>CCG81817.1_204_284
DASELIKNFKGDFNALIDQGTGDNFYEQKQLLTENFSEAVKNAGFDKTTKIRFQPEYDHSYPSIIATFAPDHVDFHAKFLL
>CCG81918.1_322_335
PLPATNINQYRDPQ
>CCG81986.1_418_483
GFLLEFGQMNDKIIGFQKKYLPEIMHARADQRIIVNGVISSTEADHAVKPSTFGEVDDSPGAITEW
>CCG82071.1_257_290
FCIRHGDLVADQVAKWLDRDVNGKIEAVEKKGTN
>CCG82168.1_649_684
IVVSTEDRERDKELRRVKDENEALRKRIQELEQAKA
>CCG82220.1_338_424
ESPKVTNNVFENQGLVYPNRQIKVEDSDMNRTTGSKLGGSQVSSSQTNAVANGTAPQELKALPGNTKNGNIPKRPMDECSGWLGGFM
>CCG82258.1_1239_1289
DIKQNTGMTVSSPATPSSSDYSYGNSSPLGSSNTSTTNSIRYNGNAGTYSK
>CCG82284.1_486_535
SAYKMLQYLLGQIGTLDVSTSGVNGTGTIVSSNATEYRSTLARGIRRDSF
>CCG82320.1_406_509
DGQQLTRRTPEWGLGVAGGQEYDKACLATSAMALMYPHWSPDVLVDVSTAGGIRYVERTIPEASPLRDFLISCLSNESYDTIWETLAGVKELEKLSAELKPRIK
>CCG82409.1_699_716
QSCQLSDLAPLLAFKTAS
>CCG82474.1_551_659
GLPTLGFLNPLLYALQNVTATTMTTTNATMNATMVIDPRASSIVSSARSSATSRAILRTNGSTPFNDITVGSNPGCGTNGFPTAPGWDPVTGLGSPNFAALVNATGGRI
>CCG82492.1_602_666
AAGKSTVGFVNPVLYAHPEMFHDITTGSNPGCNTNGFSAVPGWDPVTGLGTPNYPKMLSVFMAQP
>CCG82636.1_308_318
LTFLEDCAWSP
>CCG82652.1_382_456
GVDWNTIRNIEAPFVPQLKSITDTAYFPTEDLENVDPNPNPAPSAPNQTAGLEGEGGLAFVGYTFKRFEKLGGQL
>CCG82903.1_369_378
HRFVTEFMRD
>CCG82978.1_408_455
EVGAEFKLITLPLTQHLYTIFNSPKSIATSELAAEWALNLYSSRKKGQ
>CCG82992.1_621_705
NTLMSRNEGPHKLKKLVSNQSTHLAPRPLPRTPVQQPRIKAGYSANRSNSTSITANGGVPTLGSPNKAHRRVVSNLPLPRERLST
>CCG83016.1_533_544
GVWTCKAADVGA
>CCG83055.2_551_567
ASLSFFNDWIGGKRALA
>CCG83089.1_331_342
DYILKVLQKEAV
>CCG83162.1_416_475
HQECIEEYSHLDILWAMDSVDRVARKVKEVLWACASDRHEFVVPRGCDDVAYRIDPRDRC
>CCG83207.1_471_485
ASLEMFSKWIKNQEL
>CCG83220.1_333_350
GISEKRVDMERWITEVWS
>CCG83271.1_352_395
SHNNHLCLLATKNGGHIGWYGVDDQRWFIDIMMQSIGGMVDGRI
>CCG83352.1_301_352
PYHDPTDEPAADQSFDWSFNDADLPVDTWKVMMYSEILDFHNVDSEESQQAR
>CCG83428.1_309_422
ALPTLSIASQAFQRWSGNWTAVTRLMKANKRADASLSVWVRGSAHLSQSDFGLLFPTATRYAFKAEIDPHRAMDLNVRAVREFLRRCGLLGPEQPVDEDIFSGREQELVVESLT
>CCG83452.1_120_204
AVIWDRISEEEALFVPTPDHPEDTDYFDARGATNHVFEDESDTQLSSDGSPIVNDKGKTDAQAFCNATIHPATCQRPQTSQPTAE
>CCG83514.1_491_530
HSTKSDTAVTTNTPTTDSRQKGMKRQRTMLSQIGRNKTQY
>CCG83657.1_203_223
DEEHKESMLAFVVDWIDREHH
>CCG83694.1_312_385
NESRKRRVDMSKWAKSTQSFKKVNPGNNATKATKLEPVRDGLISVADPASAFPADIGLRATEPALAPHTLTTSI
>CCG83743.1_158_179
GEKAQRQSLESETQFFEKYLKL
>CCG83784.1_358_504
GRVGNAKNAFFLVLRGFVSPLGIDRLVLWIFGGRSREDRTYGRSAYRGGRWTKARLQESLAVALTRNEMLAARAILPKDVPVTVLAAGKDVKRSKVWEEKQIDLSHITDEGKLIIVDHVNHEDILTRPEGKELLRKELSDLVKGTKE
>CCG83829.1_433_468
LSLAQSQFGHDTFLLSEDVSSYVTDFLESRRRKDAS
>CCG83907.1_505_630
AICSGRVVNVYSEKDYILGFLYRTASVQFGIAGLQKIDAFGVENVDVGDLVEGHLRYRYLVGKILRDRVGLEGIDGEAIRVQDRKLANLIQEENQADEGSKDQSEVMYEAVDAPDTTSSANLKHES
>CCG84120.1_926_1017
IETVPISGSGVGRRQYGLKHSFKRYWKQEIWGPLFDLLLNPQSHGQLPVTDSLKECRERIEGHLEQHGAAGLGIKGLIRKVEIDLALARKRC
>CCG84204.1_447_582
LQMRAILPEARNSIARCRSWMQDILRDDPTPARPRRREKPNSISTRSGKTKFTAGGESDDEPTPATPKSPSSAKFMSGPPTPAPEASDINPVTGLKRGMTHDQWENKHLMSQDELLSNRKTAITRTIVGNMHEGGI
>CCG84232.1_362_465
GDLAKIKAHRFFRKIDWVSLARRESEPPIKPIITDPVLAENFATEYTTMPLNTPISTGQDQNDGVGIAIQVDGQTSTAASEDVMNFDKFTFVASPAFFKSAFAT
>CCG84252.1_565_606
DSNSDTNVRMRSDNEPIPGWAQELKENSLKAKIASKNPVAKH
>CCG84269.1_435_555
VFAKKVNYPLQLNPDPDLAPIEAAKDIIRARIPYSVHEHTTIKGEDDNWVDLSRGEKKVRFGNDFHVDLFETIEHGDENGQEITDEQREILEQEQDTYSLAKSKWVSEQSDEELGWVTTVT
>CCG84353.1_277_403
GKTATESDLLPAVKAGFNARKKFKRAIELVRLSNRLKALEVSDNEEETAEAAPKGHSRGQSADLLAVPMEQNSRPSSAGSNHSSTGRKFRSNSMVFAEVVKAKVREAELEKEEGDAKVAAAARRARD
>CCG84376.1_714_734
KAEPLRTLSPLILAAREAAKK
>CCG84576.1_133_170
EEIQRKLIHGKHDDSPASRELQDISTEAIEFVSCKLLT
>CCG84663.1_337_366
TLRGRGLPGTKFDVDEFYRGLGTFLYKEGF
>CCG84762.1_399_529
LYWYFVSNEPGIAWFLGRGFFWFENVLWLDEVPKSCDLTVYLSENDMIVDIPSVFRYLTNEPIPFNTTDKLQSGDKIVRQSKASPNVKTVLWSGPEMDHAVFLLMKAPTADIVNSVHSAIGQASSRTSKAW
>CCG84770.1_420_479
TEEPRAVRRTLVDIAESHEWDTKQRRREDRAKKSREEREGAAEGKAAVVHTNDMVEQDAV
>CCG84822.2_85_219
LDLSLGGDEMLTRDLKKSADNIVVHGKLIVNLSTSIHTPARTAAQSSAAGQSSLGTSTPPQGSALNSMASLSNGLGSSANPRDATAPPAGAPSNNSPAGSSTNVNGQAYSSFEDHLGRLPTGWERRTDNLGRTYY
>CCG84841.1_259_385
HAHTKGHGDYISPEAVLRYGKWYMREASVDVGVEHQRLEANPLNCDARQIRDSLPANGLLVLSGGSECLLSNSKRFVSQVQEIPGFSVKWLIEPDEIHAYVLTNLYLRTGKKRLSGFRAVLDFLKVP
>CCG84864.1_344_395
ANLILEYIDQTLKGLRVKAQEDRSLVRGSTMTPQFKDELANILKQAKEKAKL
>CCG84874.1_1399_1450
MNTTDTRTVQLDTGAEIIMELKLSTGDVSSLKSHRTLHIGSPFRKSSSQREK
>CCG84906.1_595_659
LRQSRGKPVLGFLNPALYANAHAFNDVVEGSNPGCHGVGFDAVPGWDPVTGLGSVNWEKLAAALG
>CCG84945.1_348_359
KHKDTFVKRSSS
>CCG84960.1_621_634
CVADNYVFDLPHDR
>CCH26295.1_1878_1935
AFEMGEEAQAPPDWLFQHFCVFIEALDRYVPEPFEHGMAPKTTIIWAADGVCKNPDDP
>CCJ28133.1_161_187
ESPQTQDPSLLPTFPEIRNQQKNDHKR
>CCJ28134.1_129_162
AVSIKYTQSEVFIVSKMFNKTIIGGCRVFGKHIR
>CCJ28191.1_320_337
TLITFWRRNQKHLPIKKT
>CCJ28252.1_685_729
PEKHFQSHGPTVRLTLEQMIQLVEQTADAVKSGKYNIDQLRAATS
>CCJ28285.1_873_956
ETIPEKTLGLGAVRKKYRLASGFKRYWQQDLWKKLFDLLLNPIANAGEKGLPITENLKQVREEMEIWLVENCEKGIGLKGIIWK
>CCJ28361.1_885_960
SPEKKLSFLIDTSDRFETERRQPFSELLHFLEKDVLNIIGRNWQKKINKHILENSGKFRKYDGTKLLDLLRILRNK
>CCJ28366.1_259_283
TVIQPGYFEAIAQFLKENGLSSTVL
>CCJ28491.1_756_785
ANNAKYTIYKRMYEWLKEAFKNIMMLFSNE
>CCJ28675.1_491_520
DTPGMNKKYLNIPIGSRGEGIKGWACEENI
>CCJ28730.1_283_312
PGYKHVPLNDQYGEKYLFSNLFINYKYKIF
>CCJ28820.1_242_253
IPQKENETALWS
>CCJ28862.1_1086_1150
NINWDDIYHKRVHPPYFPKVVNAVDTSNFDVEFTHEPPILTPVQSILTQAMQEQFRGFSIYCGDP
>CCJ28913.1_241_322
PWYELLKPAEKKAGKFYDCYSTGSRVKCTSYRRLNVRISDHRPVVATFTARTKKIDPSKKKAVWESVASSWMDTAQNFREMA
>CCJ29023.1_267_289
LELVDEPVNKIKWSENFKHFLKI
>CCJ29164.1_705_721
SCSLSNLSSLLAFKTGK
>CCJ29175.1_382_477
ENRRLGSKAGASDVKLHPFFRNTQWALLRHTRPPIIPVLAGNFETHNLRDIKESLSTDIESSQNIMTAAPTIERSLGGWLPPSSRVSVDPFGSFSS
>CCJ29189.1_270_353
RISIMSCEKFTASFECNKDVADFMENCSLFYENNVNKASANRLLTPVSSFSCQENSMTPSISRKNTALDPLNIPVTPDSPKQFF
>CCJ29198.1_306_370
PYHDPDGVTILFDKIKLISLDEPTAPPISPSFFDFDRIKDKLSKNDLKVLIYKEIMGKDSHSSSD
>CCJ29209.1_175_185
KEILVCKAGEV
>CCJ29211.1_564_583
KEILVCKAGEVGKVLSEILH
>CCJ29261.1_419_483
EDPKPKDPALFPTFPSKGSQEKRRQYESPHAPRAQKYDQDQYPATPKESDDWNRTRKDYFQLRIS
>CCJ29291.1_881_909
THMIEDKAVDLRVFRVMEGFKKCITSARR
>CCJ29518.1_128_168
KEVAWVNKVRKAGAIIYEGNYGPETYSINNHDMNEGWHINL
>CCJ29698.1_681_702
ANNAKYTIYKRMYEWLKEAFKK
>CCJ29745.1_445_560
RHRVILEKVYNEKVLANWDGKPCCVSEKKPIGLPTKSNLFEIESNIQPTSFFPNILKEQEINISFNSIQKENDILKKDKRKFTLQPKSKKRILLENPSTLNIFRENSEWKSNKYFR
>CCJ29912.1_908_1012
SDQYDLMHCLPIVKINHDLQPFYKEMYSIDTQEKTYNHYTESSKDDTPSDIYYPEKHKEIQKNIDSFDIYTDSFVNDNSTIQTEDIVYSDHLWTINPTLEEDHDE
>CCJ29927.1_326_471
RGYDCPPENYFPSRFPITFPLDMEIIRRMTGFEFGSEQTIHSKLNNIIESEGYRKLVKTYYNQSPDTHVLSVLIDKKKTFFDFYKRKSNISYNLVSTSTSESVVQNQHKIKPLYADAYHPLISIYYLVKEKIEREKKKWIQRLLYL
>CCJ29940.1_266_298
QIIWDDHYADTMPHSPREWYPLLQWFSRRLLHT
>CCJ29969.1_361_485
NDHIGKLAWNNLEDQEIFQGHGDYQYDIYRMMKDYVFSLNKSWSEFIPRTNLIHCKGLVRPPTRLSKRTNSINHADVEIERMFYERVESIWKTINPKKKQFNGKNLLEFNSAEDVLSWGIKEGLT
>CCJ30019.1_269_350
GFHHSFELFVAAVNATITQQNETWRDLVTLTERKGEVFITSNNGRQRIMYLQVLWGDHNQIVLHDGVISRLLEESNDINLKI
>CCJ30032.1_446_555
IIRILKKYCFQNILENDQPLQFNEYEESSRIMPVSSQESLAHQETKSRFSYNKNTHMKNKNLTFRSIYLFIFQLFQNFQSYVFDIKIIKCIKFIAKTVLIYYFMSYSSAI
>CCJ30039.1_378_411
TSDMLKKMIYDLGNKDVLHNIPQSTKNLLAYNVD
>CCJ30133.1_369_508
ESNKETQFTHDMSCISSTLTTDSTISLKSKLKTPFAFKGSRKDFGSLNIIPLRKAFDISYMVQRMKEENAFHMPMILNNNFENTEKINYFIKEALQKNMLSKAFKKDFYSEKKNSKNIYINHKEEYDTFTYPDYFSLTQS
>CCJ30230.1_293_342
SYPRPTHPSQLPKRKIIEGNETDFNNFKQEYENMNDIEFDTKPIARKLVF
>CCJ30283.1_123_255
FCHLYSNPLHTISKQSNSEIYQYSSDAEEIKAHPWFRNIDWDSLHKQTPPFVPKIKDLTDTKYFEELSKDEVLQSAPGIGQYKIRDLLLRDKVYGEEVLQIREKLAFKGYTYRRKDIPIYNYIFISLNGESNF
>CCJ30284.1_238_258
WLHDSAYFEQQRICLLKKKWN
>CCJ30315.1_731_746
GTPTHEKLAYCKSITM
>CCJ30565.1_263_287
TVIQPGYFEAIAQFLKENGLSSTVL
>CCJ30721.1_670_696
KSLPLSCLIPIIRVSKKQIRNTPRVLS
>CCJ30794.1_259_310
KYFRHSGKLDYPNKDTSPSSRKFVKTMRPLAEIVPSTSALNIHFLDFAYNNC
>CCJ31134.1_644_722
ELRDPNISLPDPSFSDDDGSMVIRKLPPLFDFTEHELSIRPDLIEKLVPSHVIPEFNARGIDIYNFHPVSLEKARIKLD
>CCJ31151.1_430_555
DMLNRFLGIDPNLILAVRKSNGWNDVGIGSIGDTDGRKEPDIYGQQKSLWSLYYHIGGIILIREYISKFGNDHPRDTSSSAPSYSHKDYNSYNGYVDTSCSKPYIQPQEGGENTDMGYGGPHRGNY
>CCJ31321.1_732_763
IWHDPKKEPVCSKQFDFGFEAIDNIEEIKRKY
>CCJ31367.1_203_224
NANSEFRFSNSLLSQLIKTDFK
>CCJ31417.1_204_304
HIDWTKLRQQEAPFVPDLDSEFDHGYFDDFTNEADMLKYKEVYEKQSSVEAMEDRYEKIRPSVFVGFTYKHQKIVESSGIQEIPNPVNKLHNREVTFETLF
>CCJ31578.1_253_359
GSNAKNINLMPSVKTEIDARKQLRHAIESVRLENRIKALKMETDSDEFDAEERPTSEGSPVNSDTSGSTDRSSHHSAERSKKASANVFSEVVLAKLRAENKIPKGKK
>CCJ31598.1_310_440
MAHTVDNFDLLNNVRTNFPARSTFKKAIKVVQGITRLRMSNVRSHDDNNYSLSSNVNYGLTGLSKHDNIDISDISNLDLQLTFMSRNDTFSSPKLIGVFGPTTSFSLPIINSEDSILIDKDGYSKNKVIPV
>CCK35883.1_95_105
GFRRATTKTPT
>CCK35885.1_138_212
DGESGPIAPRAGLIDLLTYIVRQPIPKLKDEPKNNIFWGDGFKYSIERSQFSLILSLGQRRYYFRLSQKSPMQFI
>CCM73223.1_645_679
LACPIRDLAPLLKFKQATVSSSSIGRDHVSDMSLM
>CCO26024.1_472_497
TDKLEVGQAALEYFIQVMQGEPISST
>CCO26045.1_1293_1317
VDTPETGAGAEQPNDSSPAITVTSS
>CCO26206.1_149_161
IPPGWTFKGFKER
>CCO26274.1_1361_1449
SFREYMSEYEAAALPTPSLTATTMPSLPYDMTQMARQAMILEEQEIQDMADDSPEPSPNGTGVGEYLDEAEQIRVFRDIEKSFLNGTTA
>CCO26435.1_134_215
RFLRDRKLPPDDLLAPHPPGQGVCAKLHCLDATDESGQSWCLQVRAGGLRVVRADDPDARCIGEAPCKYHTGWETWELGDDD
>CCO26447.1_365_441
EDPVPTANAFAHLPDGVSYPLRRVTQDEAPLTNAPPALTAGHGADSRPGSSSYLINRMTGAGQAPGHQPPRKKSRME
>CCO26466.1_432_499
LNLLFNVNHPIVSQVNPHVHLFFFAPRGSAGKPVAHRKGKGWRGGFLLSAAEQYLKLELTKNFKARYS
>CCO26490.1_118_183
DSAYYQRLLDQANGVVSPTGASNAGRNSVMVNPIHLTMTSRETILTWKANRRKLASLLIKRTFSRC
>CCO26505.1_415_435
LIVKELDRVIELNQNKSKASA
>CCO26535.1_211_229
EQQEIADLGAWLKSVIPPL
>CCO26572.1_182_241
PSGATSIATTGLKVSNTATRNGGSTTRPPPTSRRPGKRKSFVGTVRVDKLDECGWQLTAS
>CCO26578.1_536_582
DGPADSQPLYDTLRESGFVNGIDKWVASTGGHNLLANLPAIEGSSNM
>CCO26784.1_702_773
RYIQPLFTPPILSAEVTAELNDKSGVLQLRLEFEPAQNTLARTISTSGGSSLAASQKLPSPSRFSLGRRPVD
>CCO27078.1_157_228
GERFERPYIPSGSNPRNTPVTGSAVAIAAAPAAPAGPPPVDPKRPYGGLVPQQTKGLYCTTSRREPKRESTV
>CCO27079.1_154_185
SYVPLSATQSTLTRSQVTIASNQSHRLWFRVS
>CCO27177.1_213_223
VSDSLIGFLRA
>CCO27212.1_450_544
ADRGREVDMAAWVEEAIAFRKAKRAAGAEVSSSDDRVPDKKTVEAAVKAGDVVADGNPTDAKPAEDVKPTEDGAPAESETTEVLPDTEPKPAPAE
>CCO27323.1_666_684
GEAGWTHWEPPAEALPAAK
>CCO27527.1_269_295
ELGGVWGHDTFLIDVMNVGGAIRGFLA
>CCO27528.1_429_507
VPEVAVGFSGGGFSDYFDRPIYQAVDVPLYFKKVTALSPTVWRLSHVYNSWEVLIPGYTTPRVVHTPILPPKAHASALS
>CCO27627.1_58_100
SEDPPPEKPVGLATIEGEWHEYESKREREKLRKKRKVEGQQQQ
>CCO27702.1_257_320
LTANFLDRVTGVDSRRAATMPIARDATTPTQRDYPPFSSLDGGLMIPGQPKKRSFLARVGLKSN
>CCO27807.1_597_687
KLNWGLLRNQRPPIQPAVAKGAEAVNFRNMKESSSLDLDGSKRAATAPGTPVPTTPALFTNEDGMEPAPTNPMEDLFVGFSSVTLHYDGEN
>CCO27921.1_264_363
RSHWEDLRSVPAPFVPALDSEEDVGYYDDFTNSEDMAKYAEVQAKQRSVDKVAEKEERFGRGVWVGFTFGKNGMGPKGTNAMITGSGIGEIEEGHLDTIF
>CCO27922.1_272_371
RSHWEDLRSVPAPFVPALDSEEDVGYYDDFTNSEDMAKYAEVQAKQRSVDKVAEKEERFGRGVWVGFTFGKNGMGPKGTNAMITGSGIGEIEEGHLDTIF
>CCO28006.1_67_205
VLSEANKLFSGHNQQLSCILSIGTGQSKTISVPEAGAMTNMFVPAAQLAGAVKKIATDCEKMADEMSSRFAPHPGVYFRFSVDQGLQDVGLGAYEKLSELAAHTSAYMRLHGNDTKADQVATALKRHSPHLIPVYTLSS
>CCO28037.1_330_397
ELRQEGTSMPSGREMPVLFNFTREELSIRPDLNPKLVPSWREPELRSQGIDIHNFTPIPLEQLRITLD
>CCO28333.1_188_270
SYLRKLFRDLFVREGYQYDYVFDWSVQRPGNPDDKSRRKVVGDEEGGEPKPSDRILRSQTRQMAAAAGQPTRQSSRREQEGYY
>CCO28655.1_155_201
LFQPGQTFIGDWPTDQRDAIELREGRPWTFQTDYFGLAGRRAHQVQD
>CCO28726.1_117_149
RIISLRFVQRLMFSLRRLLLATYHTENLKVIEL
>CCO28783.1_311_331
DCREFYGKFYWEQPGVEAKST
>CCO28784.1_309_330
DDCRRFFGTNYWKQLESGSTRV
>CCO28832.1_347_374
LTSQGASHVINQNLRAPYVTNIRPDGSS
>CCO28833.1_176_186
TQVIRWMGLDK
>CCO28860.1_668_677
SDSIIYLIPG
>CCO28861.1_116_225
AGRRPKITSPAPVVSSRHLFTPSSSTSGVTGSRSKPHATPQKSQIGAPTPLSSRIARGPTTSANTSVPQTPTSASHTANQGTTPSHRYRVPATSSYSSRTLPTSSNGYAQ
>CCO28882.1_208_219
LVEKVIEESRAL
>CCO28959.1_223_232
LVGVTGQLTE
>CCO29087.1_187_242
RGIDEDVISLEDQLQDKPPQINDLKLFTNLVSHYTLPKSDRWAIQRTHHIKTRDDD
>CCO29150.1_381_392
RYKRKSDAMQLD
>CCO29181.1_693_759
TVNFDDVLGKRIPPPYYPTISSAHDTSNFDTEFTREQPTLTPVHGQLSATDQAQFQGFSWVASWADN
>CCO29243.1_173_189
SPESADIIDANVSTAWT
>CCO29269.1_135_156
VLSGLSPNTTNLVAQLPRRVAI
>CCO29331.1_186_197
TNLQTSLFQRPD
>CCO29381.1_117_165
PYHDEEDEPNAPPLDASFFDFDNGVELPKEQLKVMIYEEVMRPLPHQVA
>CCO29384.1_331_378
AYHDPDDEPVAPPLDPDFFEFDLHKDDISREQLKQLLYDEIMTFTPVI
>CCO29536.1_207_217
HKAGLSNPYNT
>CCO29771.1_111_164
CIARTHDRMMRAIENTKRPGAGPTDVFRASPFGSEGPAFLEEVLGRANDGMDTS
>CCO29772.1_586_600
HVRSCIYPPHGRHPS
>CCO29881.1_301_342
PDEETLQRIGSVKAQAYIRSLPVKEPKLFKTLFPQADDLGNT
>CCO29884.1_655_676
KAESLRTLAPLIKAAREASKNK
>CCO29885.1_431_502
IAHPSLCTAKSIRDYFLNGKVPAPGTHCKPEPGYLFPGNNTKSISTLSAEDQKLWDALTGLEDMNTRFRHHL
>CCO29917.1_91_101
VPPYFTCSHPF
>CCO29949.1_81_102
ESPLPKHPSLFGSFPSIAAGEK
>CCO29977.1_167_248
MGGEANFRPATFYLGVANHLAEAVEGQERRVKVVLDPGAQLVKEPESIQGMPPEKSLPKKQSASFHPKKNVSIDSRGRTIED
>CCO29980.1_414_448
WFMQKKKRRECDLRVRGGGLCWIQDIRSALFCNFG
>CCO30056.1_386_407
LGTERAIADLSWSGGKGMGYVA
>CCO30121.1_637_646
ILKTEIRHAK
>CCO30190.1_681_701
KACDLSGLAPLLLFKAKQGVA
>CCO30264.1_368_386
DDGWERCASVIEAFLDEEL
>CCO30371.1_521_606
GIVVQGELDVLKAERDRERGRSGTRGAASSSRSATGSGSKSKSKSGSQRRPSGPRDIRKDVQALNEAAAIDALRPVDEAALLGGNE
>CCO30547.1_562_576
TIANTSLIETASHQA
>CCO30558.1_144_220
IVAQNDNPNEQLFHRAILQSWYRAPLLNPVERKAAWNYLTNRVGCSHWAWGVSRTLQCLREVDHVKLIQAADEGMAK
>CCO30638.1_355_392
LVVYDEVLDATHDFLAFPLWEPERSDTFTKLVEWIQNL
>CCO30693.1_314_378
GVDWGALERGEIRAPLIPQVLSASDTRNFSSLPLPAPADIPGLIPSAMPPPEERYDPHAYSFAEF
>CCO30762.1_202_217
DSRASSIDLVIWASIV
>CCO30764.1_386_406
PDGVLKGIPSDTRNEIIWNGQ
>CCO30789.1_339_369
LEDFKVPETMGVDMLLTGGRSKGHADFEWTA
>CCO30871.1_284_297
VVCVPLLHRSHILN
>CCO30874.1_276_343
AAPYPTHPSRLPKASTPLAPRPLPPDELDGKDAAAGVKAGGNKIGTKRKASGNHEERERSVPRKTLFT
>CCO31001.1_139_274
TPSRRLAFLQDASDRFEIMERDPREPGLVALETGAVEIIGNDWQRRLDKMFIDNLGKFRKYDVTSVQDLLRALRNKKNHYQDLPDNVKRHLGPLPEGFLSYFTRRFPKLFSHVYSVVEGSSLQVEPMFRPYFVLEE
>CCO31138.1_366_380
TGAPSGTTNLLAQPF
>CCO31216.1_170_298
VLGEVRDLHPDHYVSCIMSIAAIAIRNMAYDSERVAEEMAKRFQDVTDVYFRFNVDQGLQDIEADSWEKLSNVAEHTKAYLNTFEINQTMNKAVTAVFSRSAALAVTYIAPTNSEDVSYMALVEQGRVN
>CCO31276.1_405_421
AEVVVEVLESIAKEWDQ
>CCO31397.1_877_950
SWKHTTASQPEVPKLKESEAIVTEAWLKQIIEHASKEAIENGALDEEAVQQMAQNLLPALRLANTKHPAYSKFC
>CCO31422.1_412_424
LAMLTRWLEGKDL
>CCO31426.1_59_77
RESGTAKLLTEAADKFVSL
>CCO31427.1_176_207
ERDDFVKAYNKLLNSDDEKVRLNAAKAWSKWE
>CCO31556.1_377_397
GPGERQELQPALSHHAGKSES
>CCO31650.1_205_218
VRISLPHEAFLFAD
>CCO31748.1_348_412
CGGNCLQKPAVASGNTLLDDTKAFYPNAASFSTYVPPGAGHALFVHHHTDETIDRILTWSAKLGI
>CCO31749.1_348_412
CGGDCLQKPVKAPGNNLLDDTKIFYPKASSFSSIITPGAGHALFAHYGTDQTIFQILDWSKKSVA
>CCO31792.1_128_187
SLRERYRTTQSVHETSRCYWQYNKVFFLLVQQTNCQKMRKGTEHGTYLRSVGVGSPILDP
>CCO31793.1_74_83
SLALISTEEG
>CCO31848.1_369_383
TGAPSGTTNLLAQRW
>CCO31849.1_375_402
ATFSNSAVAGGATPNKGIAQLWECEYYQ
>CCO31850.1_289_308
HGAIGFPEGTTNDVAQLWQS
>CCO31851.1_319_333
TGAPSGTTNLLAQPF
>CCO31860.1_103_117
TGAPSGTTNLLAQPF
>CCO31952.1_145_176
VWYLVKPLTPEKLKEVEELVESDADADEMGEE
>CCO31988.1_1164_1277
VWHDPSDEPVCSSAFDFGFEEEDSVDGMRQLIVDEVNAFRHAVRSQARAAGAARRQDLTVPSRDDVINSPLSDKVPANGATSGYTSNSGRVSSPVAEDPSAELVRELEQQTLGR
>CCO32096.1_537_577
PLHSFKHIAELQYRKPTNPHPLLIRIDVKSGHGAGKSTEKR
>CCO32113.1_192_285
PLVLQILVVPGTDMTFTAEDKSRWTPSMLEHQNVWGLRALDMLWLRDRYLPNVEDRAKPDASPLLQEDMKAYEGLAPALVIVNEFDILKSEGII
>CCO32377.1_395_420
AYVNDLRTMMGRWYKPSDDVYFHNEL
>CCO32419.1_577_712
VNVYDAIKATGSLLPAEMLLNDTAHFQGTHTLVVNNGGTQDVTYRLSHLPAGTINTISGIQPNAIDLVDNSATVTIEPTELVVPAGSSASVNVTISPPTNLDASQFPVYSGYVRATGSDNSTLQSTYIGVAASLKA
>CCO32435.1_216_358
LTEVKRVYKDRHVAAVLSLGTGHTNTIQVPNTYWMRQSLPAVAIAAMRSIAANTEAVAQEIARQLSSTQGMYFRLNVDQGMQSVGIEKWEQMTEVAAHTRAYMGLAEIGQVMDQVAKAIVAREMKVPTGSIGMQGTIITHRTC
>CCO32441.1_469_518
KDLPARDPNTGLYPLLAEPTQPELKTFTLDLVPTKEASWEGKHKPTLTIK
>CCO32458.1_316_334
RWSPSNTKMADHHRHCART
>CCO32608.1_271_398
TTAAGCPASGSEAMQCLRAAPLSTLIKSINNVRTNFLAPTIDGPNGFLPDLPSRLIAQGKFRRGIDLVAGHMTNDGRNFAGNPKNVKTDADIITAILNRYRHMVRLNGSRRSVCLPTFGRQTPLWRRF
>CCO32699.1_319_380
LAMHSNCTVAALQNYFVHNKLPTQDIFCGTNQVLFPAAGGDVTKKTVDRAKAASKVEARRSS
>CCO32722.1_392_412
NDIQNFVVIVLGKEPRLLGSS
>CCO32748.1_194_228
WDKWAKIGEDSPTGIAKREAYQASVDMLNLIFKSH
>CCO32749.1_259_294
WDKSAKRGTPGWTAKRDSYEAAVEFLKMIYGISNKG
>CCO32863.1_221_270
ACTANDHCYEAHVNGPFHLQDNPEKLAEIIVEFWRRNERVVAGIKKVGDA
>CCO32993.1_292_327
VVHRMRGTKSAFNYVSRPALKSLPKSNLHLNLLRSS
>CCO33044.1_115_129
RAMILESGSPSTTSQ
>CCO33045.1_301_447
EWKGPDQGPVVLGPVLAPGDDFLPELPSISLHAGRYAKVPFINGDVKDEGTVFVNQTTPQTDKDVADWLLYQAPGLYFGVNNQTAVQKLLEFYPSDPAAGSPYGTGNETFGVAPQYKRLASLVGDIIFEASRRDHVRSATKDGVNVW
>CCO33161.1_148_176
LLKPLTPDKLKQVEVVEVVVELNEDKMGE
>CCO33165.1_302_311
YCRPIFTRSI
>CCO33167.1_201_215
IGAPSGTTKLKARVW
>CCO33168.1_302_313
STNTQPNLTVTP
>CCO33169.1_222_232
RAASSGRPTSK
>CCO33170.1_83_97
TGAPSGTTNLKARVW
>CCO33195.1_227_236
DMRRYTPMVM
>CCO33288.1_517_547
TVEVCTDAKKPGHVHSFAQQRAQQVFEGRGV
>CCO33293.1_290_304
TPSAVPMYNQPQFAC
>CCO33377.1_456_465
GIAGMEERGA
>CCO33389.1_187_196
RIAKMPEAAA
>CCO33747.1_513_660
SLAMHSTCTISALQNYFVNNKLPSQDKLCGTNQELFPGPGVTKATLLKLNSNNLSTDSDSLEDQLEKARERGDKLFIAVIALAAAAGLLLLGVVFSCIRGRRKSKPAHATYIPRGAFEKGGEEQGHTYDDPYHKGTGAKTGGYARVET
>CCO33839.1_422_441
TVVEKQGTCVSVRLPDCDGG
>CCO33899.1_197_206
DLVSKFIAQE
>CCO34026.1_238_251
AVHPFRLVERWRNL
>CCO34048.1_158_190
RHLPLHDLQFSQYLFSSLFVHISLRPAHSPPQP
>CCO34084.1_364_379
VSGAPSGTTNLLATKW
>CCO34099.1_259_309
EELHEIVERGEVLTSAEGGMQYSLVTRNWPEEDRKKLAFVLPKYFGKSEEN
>CCO34563.1_307_332
GLAADRVCEVARDHRNDLVAFVKENL
>CCO34584.1_347_370
GLGTTDALTRVPRGTTNLVAQLPQ
>CCO34703.1_328_427
PSPLSEEHEHEFTPRAPSHVPEQNRTPPTPSLLSALGPNFILSPTRLKLIASMFRQIPRTLSSPMLKSTRTVVFLSSSLISVWPRVTTRALTWIVDLPRT
>CCO34753.1_146_166
DRLLSGIPPGTQNEIIWNGGA
>CCO34785.1_295_399
DVDPERLHLSPCVLFPTATFSDSPPAILNSDSDSFTQTFSDSPLISSDSQYSTHTKTPVAVVHSDPLFSPRLTPPPHQRDTPVSSTAHLAQSLEMRSSATIKKYP
>CCO34861.1_318_343
MDEAIKVGFQLGEDAAQALYRSFYPS
>CCO34954.1_169_192
PLTPDMLVEIEEAVDSDEEEEEED
>CCO35040.1_629_650
RSVAFQASTTGNGPQVATGLGT
>CCO35083.1_510_545
LYMHSSCTVAATSKYFITGELPPTETVCETDEILFP
>CCO35096.1_104_117
SLVAKFTQEFSAGV
>CCO35224.1_304_393
FKSLVVHELGKKSDTTIQKPPPPTYPRTEYGRSDPPVQQVVRPHELGKSTPSVAQGHPPSSGTGGSSGGAQDGRANKPVVPGSTPPPGSP
>CCO35333.1_275_323
AVLSADDTFDAFAEECARAGPSECVIAGQNSTAASIRQWTYDLMDVSCL
>CCO35351.1_397_410
IGDLRKMMGQWYHG
>CCO35403.1_269_342
HKWLGNALISTDETFDGFAEECIRAGPSACALAEQNATVASIRQLTRDLIDAAYDYRQEVGPSSMLNSFVVRGG
>CCO35445.1_154_176
VTSMVEPHDPFTALKTKSHRLGM
>CCO35532.1_208_280
SHLFTTGSPTYDLVGHFVPSKANWRNFFRDYFLSFDPVLGGKPVPSPGLISASDTPGSGTPAEISRVGTPSRM
>CCO35592.1_307_420
RGSSGVSPASSHSSVSPGTLPDSSNGNGWTEWAKSFSLWQDARSTDASNGDERRAKATAALDWVVNAVSSSHAANPGGERDPARVKRRAEDGVPVFELEKFYVALCKKLYDDGL
>CCO35613.1_412_426
YVNDIRTMMGRWYKP
>CCO35614.1_388_402
YVNDIRTMMGRWYKS
>CCO35742.1_677_691
YSPRKLCLAASLFGK
>CCO35867.1_402_462
[truncated: 18,014,641 more chars]
