# Supplementary material for: Exploring a diverse world of effector domains and amyloid signaling motifs in fungal NLR proteins
Source: PLoS Comput Biol. 2022 Dec 21;18(12):e1010787. doi: 10.1371/journal.pcbi.1010787 (PMC9815663; doi:10.1371/journal.pcbi.1010787)
Supplement: S13 Data — Please refer to Computational methods for the profile generation process. (HMM) [file pcbi.1010787.s020.hmm]

HMMER3/f [3.2.1 | June 2018]
NAME  NANBNtm_015
LENG  19
ALPH  amino
RF    no
MM    no
CONS  yes
CS    no
MAP   yes
DATE  Tue Jan 28 09:26:47 2020
NSEQ  160
EFFN  160.000000
CKSUM 164226569
STATS LOCAL MSV       -6.5148  0.72774
STATS LOCAL VITERBI   -6.4562  0.72774
STATS LOCAL FORWARD   -3.5516  0.72774
HMM          A        C        D        E        F        G        H        I        K        L        M        N        P        Q        R        S        T        V        W        Y   
            m->m     m->i     m->d     i->m     i->i     d->m     d->d
  COMPO   2.78705  6.51899  3.59763  4.37945  2.83225  1.61646  3.30502  2.66865  4.50055  3.43746  5.37775  1.79219  4.10927  2.59298  4.18795  2.66503  3.04712  2.75248  6.04602  3.52710
          2.68618  4.42225  2.77519  2.73123  3.46354  2.40513  3.72494  3.29354  2.67741  2.69355  4.24690  2.90347  2.73739  3.18146  2.89801  2.37887  2.77519  2.98518  4.58477  3.61503
          0.36202  8.66310  1.19217  0.61958  0.77255  0.00000        *
      1   8.60449  9.33355  9.19201  9.26838  0.06247  8.82738  7.35560  8.12132  9.03491  7.14750  8.59295  8.32879  9.07587  8.54543  8.73200  8.30908  8.77641  8.09863  7.41607  2.88425      1 F - - -
          2.68618  4.42225  2.77519  2.73123  3.46354  2.40513  3.72494  3.29354  2.67741  2.69355  4.24690  2.90347  2.73739  3.18146  2.89801  2.37887  2.77519  2.98518  4.58477  3.61503
          0.00037  8.30145  9.02379  0.61958  0.77255  0.41784  1.07431
      2   2.88783  8.82780  2.61994  3.73627  8.15250  0.53543  3.02006  7.66526  5.98625  7.12590  7.89496  2.44984  4.73560  6.25282  2.74340  3.72647  6.49499  7.21147  9.25585  3.86021      2 G - - -
          2.68618  4.42225  2.77519  2.73123  3.46354  2.40513  3.72494  3.29354  2.67741  2.69355  4.24690  2.90347  2.73739  3.18146  2.89801  2.37887  2.77519  2.98518  4.58477  3.61503
          0.00029  8.55412  9.27646  0.61958  0.77255  0.32115  1.29214
      3   3.32140  4.60381  1.56038  3.37711  7.53978  1.24752  3.49914  7.02707  4.44180  6.49936  7.23420  1.81915  3.76320  3.09678  5.86734  2.16169  3.64981  6.58487  8.62537  7.21288      3 g - - -
          2.68618  4.42225  2.77519  2.73123  3.46354  2.40513  3.72494  3.29354  2.67741  2.69355  4.24690  2.90347  2.73739  3.18146  2.89801  2.37887  2.77519  2.98518  4.58477  3.61503
          0.00026  8.63536  9.35770  0.61958  0.77255  0.10094  2.34326
      4   1.77539  4.40740  3.77234  3.67211  7.55350  2.25058  3.49487  7.04044  2.66613  4.37912  7.24737  2.05193  2.73902  3.96128  3.21957  2.04780  2.02946  3.50556  4.99058  7.22716      4 a - - -
          2.68618  4.42225  2.77519  2.73123  3.46354  2.40513  3.72494  3.29354  2.67741  2.69355  4.24690  2.90347  2.73739  3.18146  2.89801  2.37887  2.77519  2.98518  4.58477  3.61503
          0.00026  8.66310  9.38545  0.61958  0.77255  0.48576  0.95510
      5   7.56845 10.15394  4.01491  6.34990  7.65757  3.02549  3.80007  9.06142  7.60724  3.75709  9.48334  0.18858  8.21994  7.45557  8.40222  7.34025  7.92058  8.65974  9.27011  2.92334      5 N - - -
          2.68618  4.42225  2.77519  2.73123  3.46354  2.40513  3.72494  3.29354  2.67741  2.69355  4.24690  2.90347  2.73739  3.18146  2.89801  2.37887  2.77519  2.98518  4.58477  3.61503
          0.00026  8.66310  9.38545  0.61958  0.77255  0.48576  0.95510
      6   2.29581  8.20643  3.16576  4.44044  3.99695  3.73090  2.55130  3.73197  2.56295  3.99174  7.24681  3.78895  6.86018  3.21994  2.44581  1.13946  3.88175  6.59764  8.63848  2.18819      6 s - - -
          2.68618  4.42225  2.77519  2.73123  3.46354  2.40513  3.72494  3.29354  2.67741  2.69355  4.24690  2.90347  2.73739  3.18146  2.89801  2.37887  2.77519  2.98518  4.58477  3.61503
          0.00026  8.66310  9.38545  0.61958  0.77255  0.48576  0.95510
      7   3.93262  8.45179  3.73509  7.79517  9.37115  0.12238  9.09433  8.92628  8.51229  8.57963  9.31571  7.75304  8.01858  8.45395  4.30992  2.90794  7.08913  7.90924 10.68556  9.59116      7 G - - -
          2.68618  4.42225  2.77519  2.73123  3.46354  2.40513  3.72494  3.29354  2.67741  2.69355  4.24690  2.90347  2.73739  3.18146  2.89801  2.37887  2.77519  2.98518  4.58477  3.61503
          0.00026  8.66310  9.38545  0.61958  0.77255  0.48576  0.95510
      8   3.49155  7.27219  7.87915  7.26267  1.43099  7.07066  7.40501  2.82487  7.04393  1.09202  3.44322  3.83636  7.43420  4.77624  7.04647  2.88481  3.17179  2.05989  7.89419  3.15925      8 l - - -
          2.68695  4.42302  2.77596  2.73200  3.46431  2.40590  3.72571  3.29431  2.67818  2.69432  4.24767  2.90424  2.73816  3.16385  2.89878  2.37964  2.77596  2.98595  4.58554  3.61580
          0.04933  3.03559  9.38545  0.01680  4.09459  0.48576  0.95510
      9   8.25801 10.20957  7.29280  3.33975  9.84548  8.15196  8.97478  9.81114  7.92090  9.05024  3.16084  7.91418  8.84938  0.08471  8.27080  8.16953  8.62141  9.35943 10.67582  9.62582     10 Q - - -
          2.68618  4.42225  2.77519  2.73123  3.46354  2.40513  3.72494  3.29354  2.67741  2.69355  4.24690  2.90347  2.73739  3.18146  2.89801  2.37887  2.77519  2.98518  4.58477  3.61503
          0.00026  8.66310  9.38545  0.61958  0.77255  0.48576  0.95510
     10   1.65667  7.66263  8.36488  7.78206  4.24253  7.61624  8.01654  1.67243  7.59518  3.31071  6.81526  3.76260  7.95413  4.31006  7.62308  6.94928  4.17510  0.66880  8.48524  7.29910     11 V - - -
          2.68618  4.42225  2.77519  2.73123  3.46354  2.40513  3.72494  3.29354  2.67741  2.69355  4.24690  2.90347  2.73739  3.18146  2.89801  2.37887  2.77519  2.98518  4.58477  3.61503
          0.00026  8.66310  9.38545  0.61958  0.77255  0.48576  0.95510
     11   3.19587  8.29680  9.02081  9.06650  9.18395  0.18265  9.40413  8.70723  8.90490  4.24443  9.14429  2.92495  8.00062  8.90324  8.77957  4.43069  6.99169  3.52622  4.27023  9.55589     12 G - - -
          2.68618  4.42225  2.77519  2.73123  3.46354  2.40513  3.72494  3.29354  2.67741  2.69355  4.24690  2.90347  2.73739  3.18146  2.89801  2.37887  2.77519  2.98518  4.58477  3.61503
          0.00026  8.66310  9.38545  0.61958  0.77255  0.48576  0.95510
     12   4.10114  8.14385  2.94215  3.92666  4.18752  4.72835  3.35414  1.40376  4.65757  4.50257  7.19182  1.63436  6.87859  1.88830  4.22308  3.80108  2.96072  2.32446  8.59333  2.98585     13 i - - -
          2.68618  4.42225  2.77519  2.73123  3.46354  2.40513  3.72494  3.29354  2.67741  2.69355  4.24690  2.90347  2.73739  3.18146  2.89801  2.37887  2.77519  2.98518  4.58477  3.61503
          0.00026  8.66310  9.38545  0.61958  0.77255  0.48576  0.95510
     13   4.40178  7.35588  7.82673  7.23447  3.91768  7.11764  3.77653  1.86229  7.04043  5.54667  6.47886  0.52011  7.48645  3.16827  7.07594  2.38864  6.20230  3.28827  7.90761  4.47795     14 N - - -
          2.68618  4.42225  2.77519  2.73123  3.46354  2.40513  3.72494  3.29354  2.67741  2.69355  4.24690  2.90347  2.73739  3.18146  2.89801  2.37887  2.77519  2.98518  4.58477  3.61503
          0.00026  8.66310  9.38545  0.61958  0.77255  0.48576  0.95510
     14   4.49535  8.12893  3.63587  5.44090  3.59903  6.49885  1.53177  6.89772  5.44241  3.55386  7.17984  1.03325  6.89217  4.04681  3.58061  2.20533  2.96786  6.49970  8.58240  2.18385     15 n - - -
          2.68618  4.42225  2.77519  2.73123  3.46354  2.40513  3.72494  3.29354  2.67741  2.69355  4.24690  2.90347  2.73739  3.18146  2.89801  2.37887  2.77519  2.98518  4.58477  3.61503
          0.00026  8.66310  9.38545  0.61958  0.77255  0.48576  0.95510
     15   2.42868  8.86545  3.76414  8.21358  9.70451  0.12178  9.45940  9.34908  8.92343  8.94817  9.73962  8.19593  8.40043  8.87493  9.07074  7.16194  7.55622  8.36274 10.78383  9.92829     16 G - - -
          2.68618  4.42225  2.77519  2.73123  3.46354  2.40513  3.72494  3.29354  2.67741  2.69355  4.24690  2.90347  2.73739  3.18146  2.89801  2.37887  2.77519  2.98518  4.58477  3.61503
          0.00026  8.66310  9.38545  0.61958  0.77255  0.48576  0.95510
     16   2.70383  8.20592  4.43363  5.38619  7.55168  6.46728  3.05571  7.03809  4.05435  4.02649  7.24643  2.65272  1.64275  3.12010  3.68350  1.17791  1.74468  4.29293  8.63819  7.22688     17 s - - -
          2.68618  4.42225  2.77519  2.73123  3.46354  2.40513  3.72494  3.29354  2.67741  2.69355  4.24690  2.90347  2.73739  3.18146  2.89801  2.37887  2.77519  2.98518  4.58477  3.61503
          0.00026  8.66310  9.38545  0.61958  0.77255  0.48576  0.95510
     17   3.95494  8.37561  9.46841  9.07994  4.34856  9.12383 10.31812  0.54078  9.13264  3.53193  7.63849  9.29587  9.26141  9.51380  9.41048  8.64785  2.95806  1.19521 10.44499  9.12637     18 I - - -
          2.68618  4.42225  2.77519  2.73123  3.46354  2.40513  3.72494  3.29354  2.67741  2.69355  4.24690  2.90347  2.73739  3.18146  2.89801  2.37887  2.77519  2.98518  4.58477  3.61503
          0.05575  8.66310  2.91777  0.61958  0.77255  0.48576  0.95510
     18   5.97314  8.48198  5.94099  2.69171  7.80860  4.51057  2.04915  7.29861  5.69363  3.01885  7.53939  1.04497  7.08906  2.80403  6.19978  3.77181  1.40327  6.86693  8.92028  3.03515     19 n - - -
          2.68618  4.42225  2.77519  2.73123  3.46354  2.40513  3.72494  3.29354  2.67741  2.69355  4.24690  2.90347  2.73739  3.18146  2.89801  2.37887  2.77519  2.98518  4.58477  3.61503
          0.40123  8.60762  1.10769  0.61958  0.77255  2.42197  0.09293
     19   0.88480  9.10222  9.00879  9.03057  2.27852  8.63292  3.56266  7.84771  8.79561  6.94414  8.34403  1.33702  8.88856  8.35209  8.52808  8.05278  2.39672  7.79822  3.50966  2.66965     20 a - - -
          2.68618  4.42225  2.77519  2.73123  3.46354  2.40513  3.72494  3.29354  2.67741  2.69355  4.24690  2.90347  2.73739  3.18146  2.89801  2.37887  2.77519  2.98518  4.58477  3.61503
          0.00027  8.20666        *  0.61958  0.77255  0.00000        *
//
HMMER3/f [3.2.1 | June 2018]
NAME  NANBNtm_020
LENG  27
ALPH  amino
RF    no
MM    no
CONS  yes
CS    no
MAP   yes
DATE  Tue Jan 28 09:26:49 2020
NSEQ  111
EFFN  110.041351
CKSUM 988761135
STATS LOCAL MSV       -6.9191  0.72003
STATS LOCAL VITERBI   -6.9711  0.72003
STATS LOCAL FORWARD   -4.4550  0.72003
HMM          A        C        D        E        F        G        H        I        K        L        M        N        P        Q        R        S        T        V        W        Y   
            m->m     m->i     m->d     i->m     i->i     d->m     d->d
  COMPO   3.33565  5.26365  2.69458  3.42427  3.07574  2.41030  2.62830  2.51088  4.47913  3.48530  5.06118  1.82599  4.26758  2.71710  2.96304  2.63302  2.67457  2.90829  5.88172  3.49122
          2.67601  4.42720  2.78014  2.73618  3.46849  2.41008  3.72989  3.29849  2.68236  2.69850  4.03127  2.90842  2.74235  3.17697  2.90296  2.38382  2.78014  2.99013  4.58972  3.61998
          0.97432  0.80378  1.74344  0.00267  5.92652  0.00000        *
      1   2.18054  7.64378  3.15917  2.19464  4.39284  5.93686  2.40006  6.45632  4.86442  2.63463  6.68734  5.40857  2.66415  3.04647  5.35539  1.35036  2.47683  6.02855  8.08303  2.62521      2 s - - -
          2.68618  4.42225  2.77519  2.73123  3.46354  2.40513  3.72494  3.29354  2.67741  2.69355  4.24690  2.90347  2.73739  3.18146  2.89801  2.37887  2.77519  2.98518  4.58477  3.61503
          0.00045  8.09901  8.82136  0.61958  0.77255  0.86636  0.54555
      2   3.46031  3.07596  2.23826  1.57614  7.09325  2.88768  1.82392  4.50725  4.02381  6.05269  6.78713  2.42878  6.39978  3.28858  2.71684  2.54173  3.31668  4.03412  8.17870  3.42601      3 e - - -
          2.68618  4.42225  2.77519  2.73123  3.46354  2.40513  3.72494  3.29354  2.67741  2.69355  4.24690  2.90347  2.73739  3.18146  2.89801  2.37887  2.77519  2.98518  4.58477  3.61503
          0.00042  8.18147  8.90382  0.61958  0.77255  0.93459  0.49881
      3   5.27817  7.73554  2.72626  4.13108  3.23706  3.47076  3.31558  4.15612  4.99363  3.19993  4.32642  1.98583  3.67702  1.78438  2.05179  1.63758  3.08167  4.41427  4.55632  4.83954      4 s - - -
          2.68618  4.42225  2.77519  2.73123  3.46354  2.40513  3.72494  3.29354  2.67741  2.69355  4.24690  2.90347  2.73739  3.18146  2.89801  2.37887  2.77519  2.98518  4.58477  3.61503
          0.00040  8.22285  8.94519  0.61958  0.77255  1.16629  0.37327
      4   3.50159  3.60945  4.24924  5.87288  7.01726  6.68200  2.70209  6.39247  5.36222  6.02173  2.94082  6.29793  7.05979  4.24036  0.36558  5.96393  3.79416  6.12846  8.26926  2.87422      5 R - - -
          2.68618  4.42225  2.77519  2.73123  3.46354  2.40513  3.72494  3.29354  2.67741  2.69355  4.24690  2.90347  2.73739  3.18146  2.89801  2.37887  2.77519  2.98518  4.58477  3.61503
          0.00039  8.24042  8.96276  0.61958  0.77255  0.23685  1.55643
      5   3.18004  7.84305  2.31977  1.46428  7.18951  3.45496  4.71717  3.44530  2.70487  6.14892  6.88334  1.54986  6.49590  3.11193  4.48517  2.41998  2.40319  3.85161  8.27490  4.21074      6 e - - -
          2.68618  4.42225  2.77519  2.73123  3.46354  2.40513  3.72494  3.29354  2.67741  2.69355  4.24690  2.90347  2.73739  3.18146  2.89801  2.37887  2.77519  2.98518  4.58477  3.61503
          0.00038  8.28297  9.00531  0.61958  0.77255  0.96598  0.47902
      6   4.08397  7.83950  8.80002  8.33243  3.13935  8.28030  9.01381  0.71890  8.27493  2.42650  7.06244  3.67396  8.50884  8.53540  8.42180  7.70784  4.49275  1.12724  9.35486  8.11437      7 i - - -
          2.68618  4.42225  2.77519  2.73123  3.46354  2.40513  3.72494  3.29354  2.67741  2.69355  4.24690  2.90347  2.73739  3.18146  2.89801  2.37887  2.77519  2.98518  4.58477  3.61503
          0.00038  8.28297  9.00531  0.61958  0.77255  0.27186  1.43532
      7   2.38155  7.77318  3.15259  3.45007  3.69116  2.81292  6.33435  2.79951  5.08620  4.42695  6.82426  3.09823  6.53491  4.29821  5.57236  0.84510  1.77838  6.14420  8.22889  6.84088      8 s - - -
          2.68618  4.42225  2.77519  2.73123  3.46354  2.40513  3.72494  3.29354  2.67741  2.69355  4.24690  2.90347  2.73739  3.18146  2.89801  2.37887  2.77519  2.98518  4.58477  3.61503
          0.00037  8.29114  9.01348  0.61958  0.77255  0.48576  0.95510
      8   4.12987  4.61305  2.55620  2.06795  7.20815  1.72980  2.58652  6.69536  4.01736  6.16765  6.90243  1.17241  6.51239  3.17308  3.45039  2.27712  5.57854  6.25320  8.29362  6.88128      9 n - - -
          2.68618  4.42225  2.77519  2.73123  3.46354  2.40513  3.72494  3.29354  2.67741  2.69355  4.24690  2.90347  2.73739  3.18146  2.89801  2.37887  2.77519  2.98518  4.58477  3.61503
          0.00037  8.29114  9.01348  0.61958  0.77255  0.48576  0.95510
      9   3.87978  7.94619  8.51205  8.58795  8.96379  6.74016  9.06275  8.50565  8.55353  8.19508  8.89485  0.41799  7.63524  8.53476  8.44448  1.33190  2.94845  7.44644 10.29627  9.34153     10 N - - -
          2.68618  4.42225  2.77519  2.73123  3.46354  2.40513  3.72494  3.29354  2.67741  2.69355  4.24690  2.90347  2.73739  3.18146  2.89801  2.37887  2.77519  2.98518  4.58477  3.61503
          0.00037  8.29114  9.01348  0.61958  0.77255  0.48576  0.95510
     10   2.67379  5.12162  4.34838  3.67556  7.19317  6.11096  3.14084  3.86639  3.25117  3.63981  6.88867  3.06174  6.50443  1.42296  2.99872  2.14402  1.32808  3.47339  8.28067  6.86967     11 t - - -
          2.68618  4.42225  2.77519  2.73123  3.46354  2.40513  3.72494  3.29354  2.67741  2.69355  4.24690  2.90347  2.73739  3.18146  2.89801  2.37887  2.77519  2.98518  4.58477  3.61503
          0.00037  8.29114  9.01348  0.61958  0.77255  0.48576  0.95510
     11   7.70363  8.75679  9.59957  9.13729  0.16733  9.22914  8.85005  2.73920  9.06148  3.88914  4.37384  9.25351  8.99199  8.62743  8.86276  8.73326  7.88286  3.17479  8.66374  4.40670     12 F - - -
          2.68618  4.42225  2.77519  2.73123  3.46354  2.40513  3.72494  3.29354  2.67741  2.69355  4.24690  2.90347  2.73739  3.18146  2.89801  2.37887  2.77519  2.98518  4.58477  3.61503
          0.00037  8.29114  9.01348  0.61958  0.77255  0.48576  0.95510
     12   7.11235  9.59874  6.03388  4.08185  9.16217  0.21448  3.02701  8.62193  6.19961  7.93034  8.90010  4.29779  7.79256  6.77825  2.25989  6.94166  7.38846  8.18386  9.91340  8.56355     13 G - - -
          2.68618  4.42225  2.77519  2.73123  3.46354  2.40513  3.72494  3.29354  2.67741  2.69355  4.24690  2.90347  2.73739  3.18146  2.89801  2.37887  2.77519  2.98518  4.58477  3.61503
          0.00037  8.29114  9.01348  0.61958  0.77255  0.48576  0.95510
     13   7.04409  9.91224  0.63213  5.79451  9.23390  3.76435  3.73474  8.90575  7.09433  8.29684  9.30401  1.09190  3.34169  6.94153  7.97488  3.15106  7.40923  8.35211 10.45073  8.70346     14 D - - -
          2.68618  4.42225  2.77519  2.73123  3.46354  2.40513  3.72494  3.29354  2.67741  2.69355  4.24690  2.90347  2.73739  3.18146  2.89801  2.37887  2.77519  2.98518  4.58477  3.61503
          0.00037  8.29114  9.01348  0.61958  0.77255  0.48576  0.95510
     14   7.04746 10.00099  2.48609  3.91537  9.18677  2.78706  2.69058  8.85043  7.02210  8.23878  9.23390  0.41015  7.69258  4.33182  7.88219  2.85435  7.39245  8.32636 10.39201  3.54172     15 N - - -
          2.68618  4.42225  2.77519  2.73123  3.46354  2.40513  3.72494  3.29354  2.67741  2.69355  4.24690  2.90347  2.73739  3.18146  2.89801  2.37887  2.77519  2.98518  4.58477  3.61503
          0.00037  8.29114  9.01348  0.61958  0.77255  0.48576  0.95510
     15   1.07947  7.93406  8.78530  8.66826  8.16183  7.11162  9.20835  2.89278  8.55887  6.73928  7.91137  2.48899  7.91810  8.66706  8.54282  6.61504  0.88463  2.27239 10.03730  8.90457     16 t - - -
          2.68618  4.42225  2.77519  2.73123  3.46354  2.40513  3.72494  3.29354  2.67741  2.69355  4.24690  2.90347  2.73739  3.18146  2.89801  2.37887  2.77519  2.98518  4.58477  3.61503
          0.00037  8.29114  9.01348  0.61958  0.77255  0.48576  0.95510
     16   3.41277  7.56601  3.58171  5.22582  3.76822  6.21038  4.05049  2.53484  3.47963  3.25814  6.63761  3.22429  6.59998  2.44626  1.47393  3.64342  1.29944  2.69301  8.07092  4.05537     17 t - - -
          2.68618  4.42225  2.77519  2.73123  3.46354  2.40513  3.72494  3.29354  2.67741  2.69355  4.24690  2.90347  2.73739  3.18146  2.89801  2.37887  2.77519  2.98518  4.58477  3.61503
          0.00037  8.29114  9.01348  0.61958  0.77255  0.48576  0.95510
     17   7.39439  8.48333  9.52691  9.04361  2.83234  9.19255  9.76427  0.38778  9.04193  2.16415  4.25087  9.39251  8.99877  8.80705  8.99129  8.73551  7.61210  2.03450  9.35481  8.48732     18 I - - -
          2.68618  4.42225  2.77519  2.73123  3.46354  2.40513  3.72494  3.29354  2.67741  2.69355  4.24690  2.90347  2.73739  3.18146  2.89801  2.37887  2.77519  2.98518  4.58477  3.61503
          0.00804  8.29114  4.85958  0.61958  0.77255  0.48576  0.95510
     18   5.55009  6.92382  7.51264  6.89879  3.00626  6.71805  0.68545  2.30034  6.68153  4.19066  6.04298  1.73283  7.08136  4.24550  3.83729  6.02971  4.35137  2.91686  4.60995  3.60534     19 H - - -
          2.68618  4.42225  2.77519  2.73123  3.46354  2.40513  3.72494  3.29354  2.67741  2.69355  4.24690  2.90347  2.73739  3.18146  2.89801  2.37887  2.77519  2.98518  4.58477  3.61503
          0.00038  8.28348  9.00582  0.61958  0.77255  0.94213  0.49396
     19   7.72325  9.00764  8.68010  8.17698  6.58028  8.52758  4.08646  6.38393  7.06498  2.41821  3.96934  8.34588  8.69119  0.14367  7.15723  8.13534  7.90489  6.82108  8.57874  7.14685     20 Q - - -
          2.68618  4.42225  2.77519  2.73123  3.46354  2.40513  3.72494  3.29354  2.67741  2.69355  4.24690  2.90347  2.73739  3.18146  2.89801  2.37887  2.77519  2.98518  4.58477  3.61503
          0.01419  8.28348  4.28009  0.61958  0.77255  0.94213  0.49396
     20   7.03868  9.94237  3.20344  3.26244  9.21663  0.12740  7.70778  8.88999  7.06861  8.27812  9.28897  4.13653  7.69058  6.91543  7.95223  6.80917  7.39911  4.00643 10.43181  8.67999     21 G - - -
          2.68618  4.42225  2.77519  2.73123  3.46354  2.40513  3.72494  3.29354  2.67741  2.69355  4.24690  2.90347  2.73739  3.18146  2.89801  2.37887  2.77519  2.98518  4.58477  3.61503
          0.00038  8.26966  8.99201  0.61958  0.77255  1.44510  0.26883
     21   7.02526  9.89507  0.59423  5.77393  9.21164  4.07296  3.32570  8.88614  7.07320  8.27671  9.28455  1.00152  7.68987  6.92101  7.95272  6.80323  3.96894  8.33314 10.42852  8.68161     22 D - - -
          2.68618  4.42225  2.77519  2.73123  3.46354  2.40513  3.72494  3.29354  2.67741  2.69355  4.24690  2.90347  2.73739  3.18146  2.89801  2.37887  2.77519  2.98518  4.58477  3.61503
          0.03214  8.26966  3.46175  0.61958  0.77255  1.44510  0.26883
     22   3.90949  3.94535  4.50014  6.81321  2.79972  4.25969  4.03868  1.45140  4.11567  2.74798  5.98321  1.79094  7.01685  3.36463  6.61934  5.96322  5.71826  1.18310  7.48579  3.80167     23 v - - -
          2.68618  4.42225  2.77519  2.73123  3.46354  2.40513  3.72494  3.29354  2.67741  2.69355  4.24690  2.90347  2.73739  3.18146  2.89801  2.37887  2.77519  2.98518  4.58477  3.61503
          0.01467  8.23791  4.24770  0.61958  0.77255  2.08064  0.13336
     23   3.80445  7.78296  5.53107  3.78634  7.12454  6.05552  1.31546  2.44425  3.07970  6.08639  6.82480  1.65985  6.44936  2.17360  5.46873  3.51376  2.16500  6.17178  8.21735  2.44851     24 h - - -
          2.68618  4.42225  2.77519  2.73123  3.46354  2.40513  3.72494  3.29354  2.67741  2.69355  4.24690  2.90347  2.73739  3.18146  2.89801  2.37887  2.77519  2.98518  4.58477  3.61503
          0.02348  8.22364  3.77502  0.61958  0.77255  2.26843  0.10923
     24   3.57458  6.82548  7.41937  6.80369  5.91738  2.10332  2.59679  3.15808  6.58752  3.57907  4.33124  1.59998  6.98471  6.71788  6.59410  3.21156  2.31661  2.37469  3.92056  1.47925     25 y - - -
          2.68618  4.42225  2.77519  2.73123  3.46354  2.40513  3.72494  3.29354  2.67741  2.69355  4.24690  2.90347  2.73739  3.18146  2.89801  2.37887  2.77519  2.98518  4.58477  3.61503
          0.04488  8.20057  3.13231  0.61958  0.77255  2.50878  0.08487
     25   3.91931  6.79398  7.31403  6.70401  5.88858  3.32561  1.48692  2.85577  6.50207  4.98583  3.84832  1.07223  2.82823  6.64444  6.53111  5.87921  2.86427  2.82729  7.41648  2.28805     26 n - - -
          2.68618  4.42225  2.77519  2.73123  3.46354  2.40513  3.72494  3.29354  2.67741  2.69355  4.24690  2.90347  2.73739  3.18146  2.89801  2.37887  2.77519  2.98518  4.58477  3.61503
          0.13251  8.15611  2.08896  0.61958  0.77255  2.84386  0.05996
     26   3.61361  3.64664  2.64356  6.61665  3.25604  4.06151  2.99534  2.03234  6.40467  1.58445  5.77752  3.75563  6.81324  6.53858  3.85592  2.18093  2.92241  1.71743  3.43231  6.10390     27 l - - -
          2.68618  4.42225  2.77519  2.73123  3.46354  2.40513  3.72494  3.29354  2.67741  2.69355  4.24690  2.90347  2.73739  3.18146  2.89801  2.37887  2.77519  2.98518  4.58477  3.61503
          0.24263  8.02409  1.53659  0.61958  0.77255  3.41744  0.03335
     27   6.40437  8.31625  6.24168  6.32640  6.02277  6.79114  1.52340  7.84911  7.13190  7.07488  8.27985  1.51180  1.43547  7.13054  7.49758  2.13946  6.88436  7.39212  7.67557  1.65617     28 p - - -
          2.68618  4.42225  2.77519  2.73123  3.46354  2.40513  3.72494  3.29354  2.67741  2.69355  4.24690  2.90347  2.73739  3.18146  2.89801  2.37887  2.77519  2.98518  4.58477  3.61503
          0.00042  7.78188        *  0.61958  0.77255  0.00000        *
//
HMMER3/f [3.2.1 | June 2018]
NAME  NANBNtm_023
LENG  26
ALPH  amino
RF    no
MM    no
CONS  yes
CS    no
MAP   yes
DATE  Tue Jan 28 09:26:50 2020
NSEQ  60
EFFN  60.000000
CKSUM 631032173
STATS LOCAL MSV       -7.2768  0.72447
STATS LOCAL VITERBI   -7.4081  0.72447
STATS LOCAL FORWARD   -3.6713  0.72447
HMM          A        C        D        E        F        G        H        I        K        L        M        N        P        Q        R        S        T        V        W        Y   
            m->m     m->i     m->d     i->m     i->i     d->m     d->d
  COMPO   2.78845  5.12476  3.19313  4.19977  3.36650  1.80996  3.36259  3.62217  4.27985  4.02563  5.16874  1.71282  3.73559  2.16134  4.01889  2.39120  2.69396  3.39024  5.91219  3.06475
          2.67559  4.42397  2.77692  2.73295  3.46526  2.40406  3.72667  3.29526  2.67913  2.69527  4.24862  2.90192  2.73912  3.18319  2.89973  2.37575  2.77692  2.98691  4.58649  3.61675
          0.93924  1.24170  1.13887  0.00762  4.88098  0.00000        *
      1   3.03363  6.91934  2.02531  4.11530  2.79557  2.58564  2.51915  5.74336  3.35218  5.22295  3.03410  2.15419  2.87730  4.47919  4.61005  1.54267  2.54689  5.30781  7.35466  5.94621      2 s - - -
          2.68618  4.42225  2.77519  2.73123  3.46354  2.40513  3.72494  3.29354  2.67741  2.69355  4.24690  2.90347  2.73739  3.18146  2.89801  2.37887  2.77519  2.98518  4.58477  3.61503
          0.00102  7.28818  8.01053  0.61958  0.77255  0.87155  0.54181
      2   2.79588  7.08783  2.90476  4.26723  6.43364  0.98218  2.81484  5.91997  4.27154  5.39364  6.12898  3.56076  5.74257  2.90396  3.05480  1.94299  2.70058  5.47901  2.82112  6.10926      3 g - - -
          2.68618  4.42225  2.77519  2.73123  3.46354  2.40513  3.72494  3.29354  2.67741  2.69355  4.24690  2.90347  2.73739  3.18146  2.89801  2.37887  2.77519  2.98518  4.58477  3.61503
          0.00085  7.46190  8.18425  0.61958  0.77255  2.06023  0.13631
      3   3.52111  2.75133  2.60166  2.63106  6.43044  2.16359  5.54736  3.68510  4.28328  5.39243  6.12993  2.08126  2.71842  1.62034  4.77558  2.74438  2.78177  2.68222  7.52299  6.11388      4 q - - -
          2.68618  4.42225  2.77519  2.73123  3.46354  2.40513  3.72494  3.29354  2.67741  2.69355  4.24690  2.90347  2.73739  3.18146  2.89801  2.37887  2.77519  2.98518  4.58477  3.61503
          0.00084  7.47711  8.19945  0.61958  0.77255  0.88498  0.53226
      4   4.72347  7.23072  4.96005  3.64564  6.58298  3.17438  2.45143  6.06544  3.68157  5.53338  6.27202  1.97497  5.88160  0.89219  2.54493  2.77809  2.33721  5.62577  7.65367  6.25030      5 q - - -
          2.68618  4.42225  2.77519  2.73123  3.46354  2.40513  3.72494  3.29354  2.67741  2.69355  4.24690  2.90347  2.73739  3.18146  2.89801  2.37887  2.77519  2.98518  4.58477  3.61503
          0.00078  7.55746  8.27981  0.61958  0.77255  1.22445  0.34803
      5   4.86217  4.10423  3.93210  6.07255  2.56767  2.84694  2.60250  2.23212  5.88904  2.96430  5.37904  1.49640  6.37985  3.86099  5.94929  3.13126  5.09432  2.94758  6.88028  1.48643      6 y - - -
          2.68618  4.42225  2.77519  2.73123  3.46354  2.40513  3.72494  3.29354  2.67741  2.69355  4.24690  2.90347  2.73739  3.18146  2.89801  2.37887  2.77519  2.98518  4.58477  3.61503
          0.00076  7.58452  8.30686  0.61958  0.77255  1.98766  0.14736
      6   1.42863  6.33205  6.27400  5.69026  2.23574  2.38279  3.28704  4.78426  5.57625  2.40506  5.44856  1.38896  6.31165  3.20706  5.76740  5.22433  2.80599  3.09415  6.94411  5.75063      7 n - - -
          2.68618  4.42225  2.77519  2.73123  3.46354  2.40513  3.72494  3.29354  2.67741  2.69355  4.24690  2.90347  2.73739  3.18146  2.89801  2.37887  2.77519  2.98518  4.58477  3.61503
          0.00076  7.58452  8.30686  0.61958  0.77255  1.46669  0.26226
      7   3.60781  7.24801  7.71651  7.69773  3.21968  2.74080  8.26661  7.72232  7.66555  7.40735  8.12002  0.56364  2.18229  7.70392  7.63864  2.08983  2.87037  6.71556  9.52538  8.53591      8 N - - -
          2.68618  4.42225  2.77519  2.73123  3.46354  2.40513  3.72494  3.29354  2.67741  2.69355  4.24690  2.90347  2.73739  3.18146  2.89801  2.37887  2.77519  2.98518  4.58477  3.61503
          0.00075  7.59571  8.31805  0.61958  0.77255  0.95405  0.48642
      8   3.42554  6.91061  2.59523  3.34190  6.13654  3.42311  5.80280  2.51503  4.61602  3.63722  3.39846  2.00923  2.84332  3.61268  5.07426  2.11597  2.12408  1.79545  7.42199  3.32682      9 v - - -
          2.68618  4.42225  2.77519  2.73123  3.46354  2.40513  3.72494  3.29354  2.67741  2.69355  4.24690  2.90347  2.73739  3.18146  2.89801  2.37887  2.77519  2.98518  4.58477  3.61503
          0.00073  7.62058  8.34293  0.61958  0.77255  0.88500  0.53224
      9   2.19962  7.52650  2.99901  6.35498  8.34154  0.58931  7.85273  7.90337  7.22182  7.52774  8.28755  2.42784  6.99095  7.15942  7.57764  1.91341  3.20524  6.93406  9.64246  8.44697     10 G - - -
          2.68618  4.42225  2.77519  2.73123  3.46354  2.40513  3.72494  3.29354  2.67741  2.69355  4.24690  2.90347  2.73739  3.18146  2.89801  2.37887  2.77519  2.98518  4.58477  3.61503
          0.01220  7.63776  4.45288  0.61958  0.77255  0.51660  0.90768
     10   2.44747  7.32920  1.78336  4.52500  4.21407  1.76219  5.81398  6.19672  4.56258  5.67347  6.41258  3.41890  3.18407  2.08680  5.05822  2.10334  1.63470  5.74976  7.80256  6.39020     11 t - - -
          2.68618  4.42225  2.77519  2.73123  3.46354  2.40513  3.72494  3.29354  2.67741  2.69355  4.24690  2.90347  2.73739  3.18146  2.89801  2.37887  2.77519  2.98518  4.58477  3.61503
          0.00071  7.64770  8.37005  0.61958  0.77255  0.65571  0.73204
     11   3.23947  7.60059  7.52119  7.53871  8.51502  0.11729  8.34362  8.08951  2.80765  7.71229  8.46707  7.16141  7.21810  7.73905  7.44501  5.90662  6.28828  7.08911  9.66281  8.76685     12 G - - -
          2.68618  4.42225  2.77519  2.73123  3.46354  2.40513  3.72494  3.29354  2.67741  2.69355  4.24690  2.90347  2.73739  3.18146  2.89801  2.37887  2.77519  2.98518  4.58477  3.61503
          0.00070  7.65894  8.38128  0.61958  0.77255  0.27466  1.42640
     12   2.62051  7.27391  2.45087  4.45385  6.61973  5.53501  2.39274  2.80294  3.41890  5.57951  6.31438  3.20605  2.34334  3.09464  3.31456  1.57574  1.98914  5.66495  7.70614  2.69833     13 s - - -
          2.68618  4.42225  2.77519  2.73123  3.46354  2.40513  3.72494  3.29354  2.67741  2.69355  4.24690  2.90347  2.73739  3.18146  2.89801  2.37887  2.77519  2.98518  4.58477  3.61503
          0.00069  7.67378  8.39612  0.61958  0.77255  0.48576  0.95510
     13   6.42164  8.06829  7.67907  7.63466  3.41589  7.05037  7.14188  6.91446  7.33904  3.30302  7.33219  7.33435  7.72133  0.17585  7.36639  2.56688  6.90623  6.88803  7.33812  5.62000     14 Q - - -
          2.68618  4.42225  2.77519  2.73123  3.46354  2.40513  3.72494  3.29354  2.67741  2.69355  4.24690  2.90347  2.73739  3.18146  2.89801  2.37887  2.77519  2.98518  4.58477  3.61503
          0.00068  7.69089  8.41323  0.61958  0.77255  0.48576  0.95510
     14   7.83627  8.64345  8.49122  8.54130  2.19586  8.16349  2.31950  7.40372  8.32465  6.46341  7.88718  0.87737  8.41077  7.85971  8.04749  2.99747  8.02296  3.44441  6.75673  1.25093     15 n - - -
          2.68618  4.42225  2.77519  2.73123  3.46354  2.40513  3.72494  3.29354  2.67741  2.69355  4.24690  2.90347  2.73739  3.18146  2.89801  2.37887  2.77519  2.98518  4.58477  3.61503
          0.00068  7.69089  8.41323  0.61958  0.77255  0.48576  0.95510
     15   2.51084  6.57613  6.82456  6.30845  5.65775  6.17657  2.29021  5.07533  6.14778  3.74318  5.76447  0.47648  6.62284  6.33029  6.22982  5.52179  3.73083  2.38936  7.19056  3.64872     16 N - - -
          2.68618  4.42225  2.77519  2.73123  3.46354  2.40513  3.72494  3.29354  2.67741  2.69355  4.24690  2.90347  2.73739  3.18146  2.89801  2.37887  2.77519  2.98518  4.58477  3.61503
          0.00068  7.69089  8.41323  0.61958  0.77255  0.48576  0.95510
     16   3.06169  7.16854  7.46250  7.01159  2.67982  6.80569  3.36154  5.68758  6.83773  5.34747  6.34903  0.46745  7.20683  6.88916  6.84222  6.15569  3.18588  2.82464  6.90708  2.27894     17 N - - -
          2.68618  4.42225  2.77519  2.73123  3.46354  2.40513  3.72494  3.29354  2.67741  2.69355  4.24690  2.90347  2.73739  3.18146  2.89801  2.37887  2.77519  2.98518  4.58477  3.61503
          0.00068  7.69089  8.41323  0.61958  0.77255  0.48576  0.95510
     17   3.01869  6.78656  6.25222  5.71319  6.10919  3.64964  3.75945  2.93524  5.65714  5.19321  6.08449  1.92337  3.51805  5.93518  5.96673  1.20951  1.26641  2.72747  7.56404  6.34967     18 s - - -
          2.68618  4.42225  2.77519  2.73123  3.46354  2.40513  3.72494  3.29354  2.67741  2.69355  4.24690  2.90347  2.73739  3.18146  2.89801  2.37887  2.77519  2.98518  4.58477  3.61503
          0.00068  7.69089  8.41323  0.61958  0.77255  0.48576  0.95510
     18   2.91443  7.81747  2.91571  5.95384  8.47324  0.50318  7.67198  8.06038  7.06120  7.63784  8.45197  3.28996  7.06992  6.94058  7.61028  1.43133  6.30418  7.14779  9.76068  8.41388     19 G - - -
          2.68618  4.42225  2.77519  2.73123  3.46354  2.40513  3.72494  3.29354  2.67741  2.69355  4.24690  2.90347  2.73739  3.18146  2.89801  2.37887  2.77519  2.98518  4.58477  3.61503
          0.02128  7.69089  3.88251  0.61958  0.77255  0.48576  0.95510
     19   2.51357  7.27110  5.00621  3.25566  2.99195  2.50176  5.71869  6.10371  3.49167  3.90972  6.31152  1.61130  3.99297  2.04912  3.31136  1.47142  2.74344  5.66224  7.70323  6.29173     20 s - - -
          2.68618  4.42225  2.77519  2.73123  3.46354  2.40513  3.72494  3.29354  2.67741  2.69355  4.24690  2.90347  2.73739  3.18146  2.89801  2.37887  2.77519  2.98518  4.58477  3.61503
          0.00069  7.67030  8.39265  0.61958  0.77255  1.09945  0.40505
     20   2.32286  7.45987  3.31164  6.83211  8.38239  0.18023  8.12194  7.93868  7.56251  7.59437  8.32891  6.77614  7.03136  7.48608  7.75108  3.90315  6.09957  6.91941  9.69957  8.60957     21 G - - -
          2.68618  4.42225  2.77519  2.73123  3.46354  2.40513  3.72494  3.29354  2.67741  2.69355  4.24690  2.90347  2.73739  3.18146  2.89801  2.37887  2.77519  2.98518  4.58477  3.61503
          0.00960  7.67030  4.70100  0.61958  0.77255  1.09945  0.40505
     21   3.86326  7.26186  2.84731  4.44307  6.60730  5.52402  2.01818  6.09352  3.69758  3.17200  6.30243  1.78942  3.68131  2.08955  2.30772  2.81407  1.97296  2.49249  7.69432  6.28316     22 n - - -
          2.68618  4.42225  2.77519  2.73123  3.46354  2.40513  3.72494  3.29354  2.67741  2.69355  4.24690  2.90347  2.73739  3.18146  2.89801  2.37887  2.77519  2.98518  4.58477  3.61503
          0.00070  7.66140  8.38375  0.61958  0.77255  1.27788  0.32660
     22   5.63632  7.46791  7.64969  7.46594  7.41559  6.37244  8.03291  6.26131  6.77020  5.99440  3.50201  7.10096  7.18256  0.14071  6.85141  5.88962  3.14759  3.24534  9.12672  8.02697     23 Q - - -
          2.68618  4.42225  2.77519  2.73123  3.46354  2.40513  3.72494  3.29354  2.67741  2.69355  4.24690  2.90347  2.73739  3.18146  2.89801  2.37887  2.77519  2.98518  4.58477  3.61503
          0.00070  7.66140  8.38375  0.61958  0.77255  1.27788  0.32660
     23   5.60073  6.93341  7.42766  6.89696  1.26871  6.70151  6.56246  1.87393  3.55302  3.63084  6.05135  2.93425  7.04812  6.72973  6.63719  6.02648  2.97492  5.20070  6.84133  0.96158     24 y - - -
          2.68618  4.42225  2.77519  2.73123  3.46354  2.40513  3.72494  3.29354  2.67741  2.69355  4.24690  2.90347  2.73739  3.18146  2.89801  2.37887  2.77519  2.98518  4.58477  3.61503
          0.03661  7.66140  3.33887  0.61958  0.77255  1.27788  0.32660
     24   4.92189  6.29635  6.88407  6.27040  3.44115  6.09230  3.28853  2.25921  6.05639  2.90088  5.41598  0.62612  6.45628  6.18846  6.06583  2.68003  3.62195  2.20655  6.92156  5.74413     25 N - - -
          2.68618  4.42225  2.77519  2.73123  3.46354  2.40513  3.72494  3.29354  2.67741  2.69355  4.24690  2.90347  2.73739  3.18146  2.89801  2.37887  2.77519  2.98518  4.58477  3.61503
          0.05004  7.62552  3.02987  0.61958  0.77255  1.77527  0.18565
     25   0.96330  8.29998  1.88732  4.88606  7.67161  2.70419  3.39931  7.21617  5.52556  6.66710  7.48111  2.05857  6.61395  2.61094  6.12981  5.56539  1.95706  6.73494  8.80308  7.27818     26 a - - -
          2.68618  4.42225  2.77519  2.73123  3.46354  2.40513  3.72494  3.29354  2.67741  2.69355  4.24690  2.90347  2.73739  3.18146  2.89801  2.37887  2.77519  2.98518  4.58477  3.61503
          0.01990  7.55703  3.95376  0.61958  0.77255  2.19119  0.11854
     26   4.63842  2.78720  2.18922  2.30507  6.49762  1.70015  4.02897  2.89175  4.33307  5.45724  6.19190  2.86370  2.53375  3.14145  2.32304  2.38159  3.64933  5.54271  7.58358  3.22753     27 g - - -
          2.68880  4.42487  2.77782  2.73385  3.46616  2.40775  3.72756  3.29616  2.68003  2.69617  4.24952  2.90356  2.74002  3.16834  2.90063  2.37017  2.76549  2.98780  4.58739  3.61765
          0.69957  0.68677        *  0.00503  5.29469  0.00000        *
//
HMMER3/f [3.2.1 | June 2018]
NAME  NANBNtm_028
LENG  19
ALPH  amino
RF    no
MM    no
CONS  yes
CS    no
MAP   yes
DATE  Tue Jan 28 09:26:52 2020
NSEQ  93
EFFN  93.000000
CKSUM 2894498265
STATS LOCAL MSV       -6.3735  0.73309
STATS LOCAL VITERBI   -6.2592  0.73309
STATS LOCAL FORWARD   -3.7426  0.73309
HMM          A        C        D        E        F        G        H        I        K        L        M        N        P        Q        R        S        T        V        W        Y   
            m->m     m->i     m->d     i->m     i->i     d->m     d->d
  COMPO   2.54534  6.30854  3.03978  3.57948  3.81999  2.15179  2.68050  2.63145  3.84010  3.45930  5.74490  2.01580  6.93561  3.05756  2.89627  2.60014  3.18461  2.26464  5.35527  3.02654
          2.68618  4.42225  2.77519  2.73123  3.46354  2.40513  3.72494  3.29354  2.67741  2.69355  4.24690  2.90347  2.73739  3.18146  2.89801  2.37887  2.77519  2.98518  4.58477  3.61503
          0.40547  8.12426  1.09950  0.61958  0.77255  0.00000        *
      1   7.66566  8.53104  8.55721  8.56097  1.95993  8.19602  6.77068  2.14989  8.33673  6.30289  7.70881  7.70407  8.42275  7.90461  8.07857  7.61859  7.85871  0.67921  2.79162  1.78931      1 V - - -
          2.68618  4.42225  2.77519  2.73123  3.46354  2.40513  3.72494  3.29354  2.67741  2.69355  4.24690  2.90347  2.73739  3.18146  2.89801  2.37887  2.77519  2.98518  4.58477  3.61503
          0.00066  7.71945  8.44180  0.61958  0.77255  0.22831  1.58902
      2   4.03024  7.63299  2.71076  1.66294  6.97943  1.48110  3.11295  6.46646  3.12273  5.93884  6.67336  3.73822  6.28513  1.78036  2.09630  2.73393  4.05905  6.02437  8.06478  6.65284      2 g - - -
          2.68618  4.42225  2.77519  2.73123  3.46354  2.40513  3.72494  3.29354  2.67741  2.69355  4.24690  2.90347  2.73739  3.18146  2.89801  2.37887  2.77519  2.98518  4.58477  3.61503
          0.00047  8.05691  8.77925  0.61958  0.77255  2.13002  0.12651
      3   3.71136  7.67881  3.09588  2.82555  7.02413  2.05450  2.27384  6.51234  3.13318  5.98425  6.72035  1.37052  6.32099  5.21500  5.35363  1.39265  2.96936  6.06977  8.11045  3.83841      3 n - - -
          2.68618  4.42225  2.77519  2.73123  3.46354  2.40513  3.72494  3.29354  2.67741  2.69355  4.24690  2.90347  2.73739  3.18146  2.89801  2.37887  2.77519  2.98518  4.58477  3.61503
          0.00047  8.05691  8.77925  0.61958  0.77255  0.31508  1.30832
      4   2.91689  4.22187  7.35160  6.73558  3.96640  6.54403  6.87919  1.15260  6.51729  1.70199  4.15771  2.11007  6.90720  6.64576  3.00699  5.85624  3.10523  1.77543  7.36809  6.19238      4 i - - -
          2.68618  4.42225  2.77519  2.73123  3.46354  2.40513  3.72494  3.29354  2.67741  2.69355  4.24690  2.90347  2.73739  3.18146  2.89801  2.37887  2.77519  2.98518  4.58477  3.61503
          0.00045  8.10831  8.83066  0.61958  0.77255  1.18612  0.36443
      5   5.16421  7.67768  3.81864  3.00985  3.91274  5.93753  3.59337  6.51077  3.11586  5.98347  6.71802  1.79890  6.33104  3.98977  2.01942  1.43660  1.65844  2.83786  8.10963  4.05373      5 s - - -
          2.68618  4.42225  2.77519  2.73123  3.46354  2.40513  3.72494  3.29354  2.67741  2.69355  4.24690  2.90347  2.73739  3.18146  2.89801  2.37887  2.77519  2.98518  4.58477  3.61503
          0.00045  8.10831  8.83066  0.61958  0.77255  0.49048  0.94760
      6   0.69403  7.68889  8.62366  8.13959  2.64006  8.07570  8.74318  1.91142  8.06494  2.31245  6.77825  8.25070  8.29967  8.27431  8.17999  7.49254  3.49733  1.91760  9.05478  7.85651      6 a - - -
          2.68618  4.42225  2.77519  2.73123  3.46354  2.40513  3.72494  3.29354  2.67741  2.69355  4.24690  2.90347  2.73739  3.18146  2.89801  2.37887  2.77519  2.98518  4.58477  3.61503
          0.00044  8.11806  8.84041  0.61958  0.77255  0.32240  1.28884
      7   2.77052  4.48030  2.28459  3.67903  7.03944  1.99157  4.04923  3.03871  2.39918  5.99885  6.73327  2.10319  6.34583  3.72549  3.11164  1.37037  2.96477  6.08436  8.12482  6.71303      7 s - - -
          2.68618  4.42225  2.77519  2.73123  3.46354  2.40513  3.72494  3.29354  2.67741  2.69355  4.24690  2.90347  2.73739  3.18146  2.89801  2.37887  2.77519  2.98518  4.58477  3.61503
          0.00044  8.12426  8.84661  0.61958  0.77255  0.48576  0.95510
      8   6.91719  9.89155  1.33802  2.64588  9.07057  0.71575  3.86897  8.74312  6.89646  8.12512  9.13903  2.24364  7.54506  6.75372  3.12304  6.67321  7.26686  8.21435 10.27879  8.52245      8 g - - -
          2.68618  4.42225  2.77519  2.73123  3.46354  2.40513  3.72494  3.29354  2.67741  2.69355  4.24690  2.90347  2.73739  3.18146  2.89801  2.37887  2.77519  2.98518  4.58477  3.61503
          0.00044  8.12426  8.84661  0.61958  0.77255  0.48576  0.95510
      9   3.77680  7.69847  2.97967  2.81254  7.04482  2.39053  3.49056  6.53192  4.87872  6.00430  6.73889  0.98504  6.35013  2.55431  2.66228  1.98968  3.09293  6.08981  8.13028  3.78268      9 n - - -
          2.68618  4.42225  2.77519  2.73123  3.46354  2.40513  3.72494  3.29354  2.67741  2.69355  4.24690  2.90347  2.73739  3.18146  2.89801  2.37887  2.77519  2.98518  4.58477  3.61503
          0.00044  8.12426  8.84661  0.61958  0.77255  0.48576  0.95510
     10   0.51525  7.76881  8.56858  8.63746  8.79511  2.66414  8.93332  8.33532  8.43575  8.02787  8.72445  7.57321  7.46784  8.42084  8.29023  1.19794  3.62069  7.27249 10.12907  9.18805     10 A - - -
          2.68618  4.42225  2.77519  2.73123  3.46354  2.40513  3.72494  3.29354  2.67741  2.69355  4.24690  2.90347  2.73739  3.18146  2.89801  2.37887  2.77519  2.98518  4.58477  3.61503
          0.00044  8.12426  8.84661  0.61958  0.77255  0.48576  0.95510
     11   5.32668  7.81678  5.58950  3.99112  7.18048  6.08845  3.26085  3.30237  1.98553  6.11368  6.85856  2.36749  6.47639  2.76135  0.77994  3.62082  2.73328  6.21872  8.22384  3.15010     11 r - - -
          2.68618  4.42225  2.77519  2.73123  3.46354  2.40513  3.72494  3.29354  2.67741  2.69355  4.24690  2.90347  2.73739  3.18146  2.89801  2.37887  2.77519  2.98518  4.58477  3.61503
          0.00044  8.12426  8.84661  0.61958  0.77255  0.48576  0.95510
     12   2.09852  7.75946  8.76734  8.32567  3.59717  8.30424  9.15165  1.88827  8.30276  2.49111  6.96104  4.23623  8.49871  8.58626  8.48259  7.76132  6.85108  0.51663  9.42371  8.17317     12 V - - -
          2.68618  4.42225  2.77519  2.73123  3.46354  2.40513  3.72494  3.29354  2.67741  2.69355  4.24690  2.90347  2.73739  3.18146  2.89801  2.37887  2.77519  2.98518  4.58477  3.61503
          0.00044  8.12426  8.84661  0.61958  0.77255  0.48576  0.95510
     13   7.07788  8.92098  6.65011  6.68125  3.12397  7.35355  0.67544  8.11981  6.87971  7.28329  8.53017  3.52100  8.00060  0.97152  7.12142  7.02314  3.59005  7.81629  7.85367  6.11467     13 H - - -
          2.68618  4.42225  2.77519  2.73123  3.46354  2.40513  3.72494  3.29354  2.67741  2.69355  4.24690  2.90347  2.73739  3.18146  2.89801  2.37887  2.77519  2.98518  4.58477  3.61503
          0.00044  8.12426  8.84661  0.61958  0.77255  0.48576  0.95510
     14   5.81842  7.15199  7.80681  7.21678  2.79428  7.04383  7.34173  1.40996  7.01618  2.14334  6.17282  3.21647  7.37608  2.03595  7.02249  6.37007  6.05216  0.99546  7.75716  3.82535     14 v - - -
          2.68618  4.42225  2.77519  2.73123  3.46354  2.40513  3.72494  3.29354  2.67741  2.69355  4.24690  2.90347  2.73739  3.18146  2.89801  2.37887  2.77519  2.98518  4.58477  3.61503
          0.00044  8.12426  8.84661  0.61958  0.77255  0.48576  0.95510
     15   8.92864  9.88350  8.70137  3.11212 10.08282  0.04691  9.85652 10.38353  9.43114  9.49742 10.77710  9.22616  9.05768  9.58534  9.39268  9.14543  9.37637  9.89431 10.40824 10.26650     15 G - - -
          2.68618  4.42225  2.77519  2.73123  3.46354  2.40513  3.72494  3.29354  2.67741  2.69355  4.24690  2.90347  2.73739  3.18146  2.89801  2.37887  2.77519  2.98518  4.58477  3.61503
          0.00044  8.12426  8.84661  0.61958  0.77255  0.48576  0.95510
     16   6.92069  9.80120  1.11466  5.64248  8.47024  6.81593  3.20103  8.71213  6.93193  8.07484  9.11368  0.56690  7.56419  6.78446  7.79814  6.68643  3.60828  8.19457  9.87308  3.65807     16 N - - -
          2.68618  4.42225  2.77519  2.73123  3.46354  2.40513  3.72494  3.29354  2.67741  2.69355  4.24690  2.90347  2.73739  3.18146  2.89801  2.37887  2.77519  2.98518  4.58477  3.61503
          0.00044  8.12426  8.84661  0.61958  0.77255  0.48576  0.95510
     17   3.89040  6.79309  7.02759  6.43048  5.89096  6.49708  3.22086  1.72007  3.73918  3.05151  3.59988  1.30433  6.86399  6.46235  2.37805  2.75882  2.81618  1.82119  7.40941  6.22521     17 n - - -
          2.68618  4.42225  2.77519  2.73123  3.46354  2.40513  3.72494  3.29354  2.67741  2.69355  4.24690  2.90347  2.73739  3.18146  2.89801  2.37887  2.77519  2.98518  4.58477  3.61503
          0.03466  8.12426  3.38805  0.61958  0.77255  0.48576  0.95510
     18   5.40760  6.77730  7.37634  6.76642  2.83275  6.57362  2.08532  2.24432  6.54771  3.43957  5.89703  3.04647  6.93599  6.67022  6.54820  3.18552  3.81309  3.32773  3.15576  0.74927     18 y - - -
          2.68618  4.42225  2.77519  2.73123  3.46354  2.40513  3.72494  3.29354  2.67741  2.69355  4.24690  2.90347  2.73739  3.18146  2.89801  2.37887  2.77519  2.98518  4.58477  3.61503
          0.09869  8.09005  2.36796  0.61958  0.77255  1.63530  0.21678
     19   5.71853  7.25898  7.20294  6.88285  6.06758  2.88647  1.17234  3.92070  6.83117  5.63156  6.57887  1.31374  7.19846  6.99214  6.91676  6.05611  2.14111  3.66267  7.64480  1.69744     19 h - - -
          2.68618  4.42225  2.77519  2.73123  3.46354  2.40513  3.72494  3.29354  2.67741  2.69355  4.24690  2.90347  2.73739  3.18146  2.89801  2.37887  2.77519  2.98518  4.58477  3.61503
          0.00034  7.99170        *  0.61958  0.77255  0.00000        *
//
HMMER3/f [3.2.1 | June 2018]
NAME  NANBNtm_035
LENG  14
ALPH  amino
RF    no
MM    no
CONS  yes
CS    no
MAP   yes
DATE  Tue Jan 28 09:26:54 2020
NSEQ  32
EFFN  32.000000
CKSUM 313117381
STATS LOCAL MSV       -5.9266  0.73706
STATS LOCAL VITERBI   -5.9870  0.73706
STATS LOCAL FORWARD   -3.3694  0.73706
HMM          A        C        D        E        F        G        H        I        K        L        M        N        P        Q        R        S        T        V        W        Y   
            m->m     m->i     m->d     i->m     i->i     d->m     d->d
  COMPO   3.33855  5.33294  4.13140  3.77805  2.33616  1.39769  2.71279  2.60360  4.73458  3.51956  6.26668  2.40521  4.35917  2.45688  4.44755  2.48839  3.11400  2.87497  7.46817  4.47993
          2.68618  4.42225  2.77519  2.73123  3.46354  2.40513  3.72494  3.29354  2.67741  2.69355  4.24690  2.90347  2.73739  3.18146  2.89801  2.37887  2.77519  2.98518  4.58477  3.61503
          0.10768  7.07422  2.29025  0.61958  0.77255  0.00000        *
      1   7.14106  7.94019  7.86570  7.89742  0.28137  7.51793  2.41262  6.32033  7.65315  2.04823  6.75149  7.01954  7.72683  7.18632  7.36966  6.96611  7.31728  6.46637  6.11961  4.36369      1 F - - -
          2.68618  4.42225  2.77519  2.73123  3.46354  2.40513  3.72494  3.29354  2.67741  2.69355  4.24690  2.90347  2.73739  3.18146  2.89801  2.37887  2.77519  2.98518  4.58477  3.61503
          0.00140  6.96794  7.69028  0.61958  0.77255  0.32194  1.29004
      2   2.65531  6.76481  4.47280  2.47951  6.10976  3.28284  1.13228  5.59514  3.95097  5.07040  5.80887  2.06678  5.41824  4.31228  2.54610  2.10707  4.48920  5.15623  7.19865  2.56468      2 h - - -
          2.68618  4.42225  2.77519  2.73123  3.46354  2.40513  3.72494  3.29354  2.67741  2.69355  4.24690  2.90347  2.73739  3.18146  2.89801  2.37887  2.77519  2.98518  4.58477  3.61503
          0.00129  7.05108  7.77343  0.61958  0.77255  0.29338  1.36940
      3   8.01684  8.81799  8.37729  8.46932  9.04357  0.00325  9.01576  9.41041  8.67378  8.49685  9.80577  8.71566  8.07490  8.96162  8.42901  8.35385  8.48516  8.92757  9.34372  9.29381      3 G - - -
          2.68618  4.42225  2.77519  2.73123  3.46354  2.40513  3.72494  3.29354  2.67741  2.69355  4.24690  2.90347  2.73739  3.18146  2.89801  2.37887  2.77519  2.98518  4.58477  3.61503
          0.00126  7.07422  7.79657  0.61958  0.77255  0.48576  0.95510
      4   4.24767  3.46028  3.38392  2.55126  5.99862  5.03078  3.04458  5.46409  3.97213  4.97624  5.73296  4.51087  5.42496  1.35605  4.45964  3.37770  1.03758  3.18071  7.13510  3.29363      4 t - - -
          2.68618  4.42225  2.77519  2.73123  3.46354  2.40513  3.72494  3.29354  2.67741  2.69355  4.24690  2.90347  2.73739  3.18146  2.89801  2.37887  2.77519  2.98518  4.58477  3.61503
          0.00126  7.07422  7.79657  0.61958  0.77255  0.48576  0.95510
      5   8.01684  8.81799  8.37729  8.46932  9.04357  0.00325  9.01576  9.41041  8.67378  8.49685  9.80577  8.71566  8.07490  8.96162  8.42901  8.35385  8.48516  8.92757  9.34372  9.29381      5 G - - -
          2.68618  4.42225  2.77519  2.73123  3.46354  2.40513  3.72494  3.29354  2.67741  2.69355  4.24690  2.90347  2.73739  3.18146  2.89801  2.37887  2.77519  2.98518  4.58477  3.61503
          0.00126  7.07422  7.79657  0.61958  0.77255  0.48576  0.95510
      6   5.72480  6.86498  7.92555  7.51565  6.25642  7.54349  8.55795  0.44607  7.53862  1.72571  5.91689  3.09749  7.66722  7.80716  7.74665  7.05000  5.98758  2.11935  8.63309  7.42018      6 I - - -
          2.68618  4.42225  2.77519  2.73123  3.46354  2.40513  3.72494  3.29354  2.67741  2.69355  4.24690  2.90347  2.73739  3.18146  2.89801  2.37887  2.77519  2.98518  4.58477  3.61503
          0.00126  7.07422  7.79657  0.61958  0.77255  0.48576  0.95510
      7   2.63877  7.54992  5.97013  5.44086  7.51758  6.02187  2.75119  6.83725  4.39288  6.17933  7.05814  5.75978  6.52639  0.29028  3.20792  3.24780  5.76788  6.39785  8.12303  7.03203      7 Q - - -
          2.68618  4.42225  2.77519  2.73123  3.46354  2.40513  3.72494  3.29354  2.67741  2.69355  4.24690  2.90347  2.73739  3.18146  2.89801  2.37887  2.77519  2.98518  4.58477  3.61503
          0.00126  7.07422  7.79657  0.61958  0.77255  0.48576  0.95510
      8   2.61904  6.41857  5.27990  4.87066  5.61460  5.50252  1.40601  4.99533  4.77787  2.67799  5.59685  0.80947  5.96163  3.16553  5.09003  4.84294  4.91236  2.86291  7.03570  5.78914      8 n - - -
          2.68618  4.42225  2.77519  2.73123  3.46354  2.40513  3.72494  3.29354  2.67741  2.69355  4.24690  2.90347  2.73739  3.18146  2.89801  2.37887  2.77519  2.98518  4.58477  3.61503
          0.00126  7.07422  7.79657  0.61958  0.77255  0.48576  0.95510
      9   1.75657  3.68442  7.17530  6.96845  7.06417  5.51996  7.44902  6.49462  6.82181  6.21569  7.02892  3.25099  2.73605  6.92824  6.84862  0.87706  2.13918  1.90086  8.47763  7.39726      9 s - - -
          2.68618  4.42225  2.77519  2.73123  3.46354  2.40513  3.72494  3.29354  2.67741  2.69355  4.24690  2.90347  2.73739  3.18146  2.89801  2.37887  2.77519  2.98518  4.58477  3.61503
          0.00126  7.07422  7.79657  0.61958  0.77255  0.48576  0.95510
     10   5.70704  8.24564  4.64449  3.18354  7.74513  0.26936  2.67666  7.34715  5.44575  6.76678  7.71218  5.28418  6.49211  2.90073  5.93702  5.56270  6.05498  3.36651  8.84554  7.31442     10 G - - -
          2.68618  4.42225  2.77519  2.73123  3.46354  2.40513  3.72494  3.29354  2.67741  2.69355  4.24690  2.90347  2.73739  3.18146  2.89801  2.37887  2.77519  2.98518  4.58477  3.61503
          0.00126  7.07422  7.79657  0.61958  0.77255  0.48576  0.95510
     11   2.83253  6.36222  4.76045  4.20147  2.82824  5.13919  3.24478  3.55741  4.18942  4.60709  5.44282  1.59888  2.42090  3.45773  4.63686  1.11826  2.75973  4.67699  6.88759  3.84884     11 s - - -
          2.68618  4.42225  2.77519  2.73123  3.46354  2.40513  3.72494  3.29354  2.67741  2.69355  4.24690  2.90347  2.73739  3.18146  2.89801  2.37887  2.77519  2.98518  4.58477  3.61503
          0.00126  7.07422  7.79657  0.61958  0.77255  0.48576  0.95510
     12   4.96970  6.82945  7.32804  7.34190  1.18773  0.59266  7.27019  3.17053  7.25786  6.32135  7.29950  6.55037  6.54577  7.23167  7.15937  2.60476  5.55166  6.05323  7.75736  6.16663     12 G - - -
          2.68618  4.42225  2.77519  2.73123  3.46354  2.40513  3.72494  3.29354  2.67741  2.69355  4.24690  2.90347  2.73739  3.18146  2.89801  2.37887  2.77519  2.98518  4.58477  3.61503
          0.00126  7.07422  7.79657  0.61958  0.77255  0.48576  0.95510
     13   4.37588  6.90342  1.91793  2.48190  6.24559  2.95118  2.86801  5.73722  3.25599  5.20752  5.94808  0.99366  5.51685  3.38209  4.58130  2.09179  3.10696  5.29312  7.33420  5.91238     13 n - - -
          2.68618  4.42225  2.77519  2.73123  3.46354  2.40513  3.72494  3.29354  2.67741  2.69355  4.24690  2.90347  2.73739  3.18146  2.89801  2.37887  2.77519  2.98518  4.58477  3.61503
          0.06003  7.07422  2.85740  0.61958  0.77255  0.48576  0.95510
     14   5.67958  6.81008  7.89068  7.50442  1.21679  7.54106  8.53678  1.18197  7.55172  4.61562  5.97511  7.70565  7.66611  7.87330  7.80044  7.06622  5.94605  0.98905  8.60283  7.23036     14 v - - -
          2.68618  4.42225  2.77519  2.73123  3.46354  2.40513  3.72494  3.29354  2.67741  2.69355  4.24690  2.90347  2.73739  3.18146  2.89801  2.37887  2.77519  2.98518  4.58477  3.61503
          0.00090  7.01509        *  0.61958  0.77255  0.00000        *
//
HMMER3/f [3.2.1 | June 2018]
NAME  PF01048_010
LENG  25
ALPH  amino
RF    no
MM    no
CONS  yes
CS    no
MAP   yes
DATE  Fri Sep 23 14:39:08 2022
NSEQ  54
EFFN  54.000000
CKSUM 3391680562
STATS LOCAL MSV       -6.5025  0.72113
STATS LOCAL VITERBI   -6.7027  0.72113
STATS LOCAL FORWARD   -4.3411  0.72113
HMM          A        C        D        E        F        G        H        I        K        L        M        N        P        Q        R        S        T        V        W        Y   
            m->m     m->i     m->d     i->m     i->i     d->m     d->d
  COMPO   3.01157  5.67441  3.68100  3.96287  2.51071  1.65216  2.92872  2.99112  3.76271  4.22016  5.90558  2.48562  3.49384  2.77375  2.95721  2.02477  3.03825  2.74317  5.82192  4.54280
          2.68824  4.42431  2.77000  2.72042  3.46560  2.40580  3.72188  3.29560  2.67947  2.69561  4.24896  2.90553  2.73946  3.18352  2.89072  2.38093  2.77726  2.98724  4.58683  3.61709
          1.30261  0.95751  1.06616  0.00638  5.05774  0.00000        *
      1   2.40696  6.78749  2.17827  4.15965  6.09573  2.64621  5.43231  5.54584  4.21470  2.18313  5.87309  4.69767  1.42265  1.49744  4.70080  3.33322  4.67281  5.16582  7.28209  3.38711      2 p - - -
          2.68618  4.42225  2.77519  2.73123  3.46354  2.40513  3.72494  3.29354  2.67741  2.69355  4.24690  2.90347  2.73739  3.18146  2.89801  2.37887  2.77519  2.98518  4.58477  3.61503
          0.00117  7.14708  7.86942  0.61958  0.77255  1.59933  0.22569
      2   2.04646  6.22754  5.27998  4.71402  2.47163  3.72718  2.38307  4.73572  4.67472  3.29130  5.32848  2.68752  2.54296  4.98358  2.06905  1.81442  3.59606  2.26434  6.80380  3.98312      3 s - - -
          2.68618  4.42225  2.77519  2.73123  3.46354  2.40513  3.72494  3.29354  2.67741  2.69355  4.24690  2.90347  2.73739  3.18146  2.89801  2.37887  2.77519  2.98518  4.58477  3.61503
          0.00107  7.23221  7.95456  0.61958  0.77255  1.12284  0.39357
      3   1.15000  6.96387  4.72271  2.29610  3.60588  3.54901  2.70427  2.79148  4.16911  5.26650  6.00620  3.21579  5.63758  2.41299  3.66153  2.64148  2.05895  5.35115  7.40033  5.99318      4 a - - -
          2.68618  4.42225  2.77519  2.73123  3.46354  2.40513  3.72494  3.29354  2.67741  2.69355  4.24690  2.90347  2.73739  3.18146  2.89801  2.37887  2.77519  2.98518  4.58477  3.61503
          0.00096  7.34479  8.06713  0.61958  0.77255  1.02183  0.44619
      4   2.24658  7.04421  4.78650  3.50003  6.38805  1.53427  1.97843  5.87312  3.49050  5.34895  6.08520  3.93084  5.70423  3.74493  2.08940  2.01663  3.01479  3.68850  2.70973  4.21065      5 g - - -
          2.68618  4.42225  2.77519  2.73123  3.46354  2.40513  3.72494  3.29354  2.67741  2.69355  4.24690  2.90347  2.73739  3.18146  2.89801  2.37887  2.77519  2.98518  4.58477  3.61503
          0.00089  7.42331  8.14566  0.61958  0.77255  1.06206  0.42426
      5   2.07715  7.08639  4.82891  2.59890  6.42993  5.35416  1.50598  5.91446  2.47081  5.39115  4.27151  2.04529  2.70847  4.63920  4.76949  1.58211  4.81194  3.60881  7.52049  6.11083      6 h - - -
          2.68618  4.42225  2.77519  2.73123  3.46354  2.40513  3.72494  3.29354  2.67741  2.69355  4.24690  2.90347  2.73739  3.18146  2.89801  2.37887  2.77519  2.98518  4.58477  3.61503
          0.00085  7.46797  8.19032  0.61958  0.77255  1.28599  0.32348
      6   2.53092  6.93174  4.94902  2.21300  6.20564  4.12545  2.67401  2.71660  4.38971  5.20644  5.99266  3.60410  5.81276  4.74477  2.38544  1.88434  2.42694  1.36573  7.41050  6.04760      7 v - - -
          2.68618  4.42225  2.77519  2.73123  3.46354  2.40513  3.72494  3.29354  2.67741  2.69355  4.24690  2.90347  2.73739  3.18146  2.89801  2.37887  2.77519  2.98518  4.58477  3.61503
          0.00083  7.48692  8.20927  0.61958  0.77255  0.95347  0.48679
      7   7.48526  8.43486  8.33427  8.40767  0.27277  7.85691  6.54212  7.28994  8.18495  6.32842  7.76144  7.46962  3.34002  7.70968  7.89626  2.25978  7.75549  7.23411  6.60632  2.42152      8 F - - -
          2.68618  4.42225  2.77519  2.73123  3.46354  2.40513  3.72494  3.29354  2.67741  2.69355  4.24690  2.90347  2.73739  3.18146  2.89801  2.37887  2.77519  2.98518  4.58477  3.61503
          0.00081  7.51269  8.23503  0.61958  0.77255  1.13151  0.38941
      8   3.43816  6.74457  5.17069  3.44435  2.65315  5.54173  1.74812  3.40748  3.63116  4.98716  5.82581  2.02527  5.92933  4.93968  2.76534  2.38148  2.54298  1.85471  7.27259  2.54736      9 h - - -
          2.68618  4.42225  2.77519  2.73123  3.46354  2.40513  3.72494  3.29354  2.67741  2.69355  4.24690  2.90347  2.73739  3.18146  2.89801  2.37887  2.77519  2.98518  4.58477  3.61503
          0.00080  7.52284  8.24518  0.61958  0.77255  0.15671  1.93069
      9   5.93995  7.78799  7.77514  7.70958  2.55365  0.44160  8.11747  8.11907  7.18860  7.60334  8.50026  7.33309  1.59838  7.72404  2.73465  6.14649  6.51573  7.25326  8.92841  7.53803     10 G - - -
          2.68618  4.42225  2.77519  2.73123  3.46354  2.40513  3.72494  3.29354  2.67741  2.69355  4.24690  2.90347  2.73739  3.18146  2.89801  2.37887  2.77519  2.98518  4.58477  3.61503
          0.00077  7.56879  8.29114  0.61958  0.77255  0.48576  0.95510
     10   5.13538  7.54762  5.45155  4.83445  6.95304  5.86680  2.59212  6.38316  1.95059  5.81971  6.59477  5.33894  6.23903  2.12095  1.36591  1.74405  1.93168  3.33706  7.89530  4.07262     11 r - - -
          2.68618  4.42225  2.77519  2.73123  3.46354  2.40513  3.72494  3.29354  2.67741  2.69355  4.24690  2.90347  2.73739  3.18146  2.89801  2.37887  2.77519  2.98518  4.58477  3.61503
          0.00077  7.56879  8.29114  0.61958  0.77255  0.48576  0.95510
     11   5.42463  7.33449  7.77912  7.85735  8.32512  0.24631  8.40412  7.89050  7.89141  7.56595  8.27975  7.07363  2.03685  7.88319  7.79558  2.59454  6.03073  6.83984  9.60075  8.68826     12 G - - -
          2.68618  4.42225  2.77519  2.73123  3.46354  2.40513  3.72494  3.29354  2.67741  2.69355  4.24690  2.90347  2.73739  3.18146  2.89801  2.37887  2.77519  2.98518  4.58477  3.61503
          0.00077  7.56879  8.29114  0.61958  0.77255  0.48576  0.95510
     12   3.88435  6.27665  6.89208  6.27908  2.72356  6.09059  2.60963  0.84825  6.06368  2.98230  5.39884  3.42472  6.45168  6.19427  6.06904  5.40452  2.24876  1.63579  6.91843  5.74165     13 i - - -
          2.68618  4.42225  2.77519  2.73123  3.46354  2.40513  3.72494  3.29354  2.67741  2.69355  4.24690  2.90347  2.73739  3.18146  2.89801  2.37887  2.77519  2.98518  4.58477  3.61503
          0.00077  7.56879  8.29114  0.61958  0.77255  0.48576  0.95510
     13   6.84609  8.71239  6.50759  6.54809  8.38465  2.56448  1.92017  8.65259  6.80795  7.98098  8.99336  7.00236  7.72671  0.26690  7.06429  6.88893  7.29145  8.03189  9.39548  8.23817     14 Q - - -
          2.68618  4.42225  2.77519  2.73123  3.46354  2.40513  3.72494  3.29354  2.67741  2.69355  4.24690  2.90347  2.73739  3.18146  2.89801  2.37887  2.77519  2.98518  4.58477  3.61503
          0.00075  7.58705  8.30940  0.61958  0.77255  0.48576  0.95510
     14   5.16697  2.78360  6.13406  5.70910  6.95089  5.92607  1.40722  6.36725  5.66899  6.01782  6.84702  1.29602  6.56885  1.40600  6.02767  3.27281  3.43623  2.57573  8.27174  7.02451     15 n - - -
          2.68618  4.42225  2.77519  2.73123  3.46354  2.40513  3.72494  3.29354  2.67741  2.69355  4.24690  2.90347  2.73739  3.18146  2.89801  2.37887  2.77519  2.98518  4.58477  3.61503
          0.01253  7.58705  4.42719  0.61958  0.77255  0.48576  0.95510
     15   2.51381  6.36728  6.90112  6.30823  5.50749  6.11285  6.53020  1.84026  6.11164  4.57616  4.00787  6.30370  6.50985  2.60516  6.14536  1.03012  1.85710  2.11052  7.04845  5.87060     16 s - - -
          2.68618  4.42225  2.77519  2.73123  3.46354  2.40513  3.72494  3.29354  2.67741  2.69355  4.24690  2.90347  2.73739  3.18146  2.89801  2.37887  2.77519  2.98518  4.58477  3.61503
          0.00076  7.57528  8.29763  0.61958  0.77255  0.84939  0.55805
     16   6.24038  8.65152  5.23666  2.69220  1.53144  0.47944  7.15729  8.12630  6.57056  7.51328  8.53089  2.54525  7.08881  6.44700  7.33444  6.13082  6.66565  7.51791  9.06859  7.38474     17 G - - -
          2.68618  4.42225  2.77519  2.73123  3.46354  2.40513  3.72494  3.29354  2.67741  2.69355  4.24690  2.90347  2.73739  3.18146  2.89801  2.37887  2.77519  2.98518  4.58477  3.61503
          0.01662  7.57528  4.13712  0.61958  0.77255  0.31126  1.31873
     17   2.76819  7.21557  7.99752  8.05310  8.20867  2.61404  8.36322  2.74824  7.85932  7.43495  8.14064  7.01647  3.23998  7.85080  7.72310  0.31659  3.65825  6.70375  9.54859  8.59769     18 S - - -
          2.68618  4.42225  2.77519  2.73123  3.46354  2.40513  3.72494  3.29354  2.67741  2.69355  4.24690  2.90347  2.73739  3.18146  2.89801  2.37887  2.77519  2.98518  4.58477  3.61503
          0.03906  7.57139  3.27565  0.61958  0.77255  0.94459  0.49239
     18   5.55401  7.45441  7.59093  7.57131  8.36283  0.11160  8.22331  7.94675  7.19949  7.56764  8.32026  7.07258  7.08638  7.62209  2.70264  3.68081  6.14652  6.94552  9.51134  8.61489     19 G - - -
          2.68618  4.42225  2.77519  2.73123  3.46354  2.40513  3.72494  3.29354  2.67741  2.69355  4.24690  2.90347  2.73739  3.18146  2.89801  2.37887  2.77519  2.98518  4.58477  3.61503
          0.00080  7.53313  8.25548  0.61958  0.77255  0.90746  0.51676
     19   5.75517  8.14439  3.75215  5.13140  4.12721  3.85884  3.05996  7.46876  5.95068  6.95655  7.79999  0.54946  6.76909  6.02515  6.57794  1.66580  2.24782  6.90218  9.09093  7.57443     20 N - - -
          2.68618  4.42225  2.77519  2.73123  3.46354  2.40513  3.72494  3.29354  2.67741  2.69355  4.24690  2.90347  2.73739  3.18146  2.89801  2.37887  2.77519  2.98518  4.58477  3.61503
          0.00078  7.54939  8.27174  0.61958  0.77255  0.17593  1.82433
     20   6.76027  7.84538  8.86635  8.37241  0.45000  8.52069  8.94449  1.96950  8.35671  2.10120  5.81655  8.71183  8.30352  8.07136  8.27082  8.05741  6.97017  2.38428  8.55739  7.63240     21 F - - -
          2.68618  4.42225  2.77519  2.73123  3.46354  2.40513  3.72494  3.29354  2.67741  2.69355  4.24690  2.90347  2.73739  3.18146  2.89801  2.37887  2.77519  2.98518  4.58477  3.61503
          0.00075  7.58705  8.30940  0.61958  0.77255  0.48576  0.95510
     21   5.35270  7.27664  7.46791  7.54918  8.26338  6.05259  8.28776  7.81802  7.74070  7.49901  8.20763  2.64965  6.94350  7.73168  7.70497  0.34967  1.56018  6.76895  9.59007  8.60238     22 S - - -
          2.68618  4.42225  2.77519  2.73123  3.46354  2.40513  3.72494  3.29354  2.67741  2.69355  4.24690  2.90347  2.73739  3.18146  2.89801  2.37887  2.77519  2.98518  4.58477  3.61503
          0.00075  7.58705  8.30940  0.61958  0.77255  0.48576  0.95510
     22   1.46557  7.31688  8.40646  8.02045  3.36537  8.03322  9.23778  1.41694  8.07089  5.26565  6.59229  8.22322  8.19108  8.45133  8.34582  7.55560  6.44907  0.73385  9.37895  8.05105     23 v - - -
          2.68618  4.42225  2.77519  2.73123  3.46354  2.40513  3.72494  3.29354  2.67741  2.69355  4.24690  2.90347  2.73739  3.18146  2.89801  2.37887  2.77519  2.98518  4.58477  3.61503
          0.01583  7.58705  4.18655  0.61958  0.77255  0.48576  0.95510
     23   8.01393  9.14916  8.73926  8.75908  9.45050  0.10694  9.32075  9.66630  8.54277  8.84220 10.04002  8.89729  8.45304  9.07067  2.31364  8.28485  8.51181  9.07464  9.81648  9.65767     24 G - - -
          2.68618  4.42225  2.77519  2.73123  3.46354  2.40513  3.72494  3.29354  2.67741  2.69355  4.24690  2.90347  2.73739  3.18146  2.89801  2.37887  2.77519  2.98518  4.58477  3.61503
          0.00076  7.57199  8.29433  0.61958  0.77255  0.93068  0.50135
     24   6.13853  8.53982  3.51519  5.33742  8.07024  1.49841  6.63951  7.45720  1.60141  6.79220  7.68306  1.90400  6.93760  5.78509  1.03396  3.80281  6.35306  7.05987  8.78507  7.51752     25 r - - -
          2.68618  4.42225  2.77519  2.73123  3.46354  2.40513  3.72494  3.29354  2.67741  2.69355  4.24690  2.90347  2.73739  3.18146  2.89801  2.37887  2.77519  2.98518  4.58477  3.61503
          0.04855  7.57199  3.06017  0.61958  0.77255  0.93068  0.50135
     25   6.34881  9.07628  0.86609  5.15348  8.53086  2.23410  7.08204  8.22398  6.44549  7.61439  8.62220  0.79073  7.03210  6.29605  7.30479  6.14847  6.72479  7.65582  9.69780  8.03539     26 n - - -
          2.68618  4.42225  2.77519  2.73123  3.46354  2.40513  3.72494  3.29354  2.67741  2.69355  4.24690  2.90347  2.73739  3.18146  2.89801  2.37887  2.77519  2.98518  4.58477  3.61503
          0.00054  7.52397        *  0.61958  0.77255  0.00000        *
//
HMMER3/f [3.2.1 | June 2018]
NAME  PF01048_013
LENG  19
ALPH  amino
RF    no
MM    no
CONS  yes
CS    no
MAP   yes
DATE  Fri Sep 23 14:39:09 2022
NSEQ  54
EFFN  54.000000
CKSUM 41296026
STATS LOCAL MSV       -6.4637  0.72594
STATS LOCAL VITERBI   -6.4474  0.72594
STATS LOCAL FORWARD   -3.8551  0.72594
HMM          A        C        D        E        F        G        H        I        K        L        M        N        P        Q        R        S        T        V        W        Y   
            m->m     m->i     m->d     i->m     i->i     d->m     d->d
  COMPO   3.50911  7.00900  4.03989  4.60604  2.64693  1.57520  3.65044  2.46658  4.05994  4.20297  3.98034  1.99390  3.84234  2.71133  3.61262  2.41160  2.96074  2.43576  7.64781  3.83900
          2.68618  4.42225  2.77519  2.73123  3.46354  2.40513  3.72494  3.29354  2.67741  2.69355  4.24690  2.90347  2.73739  3.18146  2.89801  2.37887  2.77519  2.98518  4.58477  3.61503
          0.19022  7.58705  1.75610  0.61958  0.77255  0.00000        *
      1   6.00748  7.14465  8.22452  7.82395  6.70641  7.85952  8.97510  1.00201  7.83155  5.00567  1.94310  8.03301  7.99864  8.19814  2.92986  7.37593  6.27407  0.86871  9.10882  7.82601      1 v - - -
          2.68618  4.42225  2.77519  2.73123  3.46354  2.40513  3.72494  3.29354  2.67741  2.69355  4.24690  2.90347  2.73739  3.18146  2.89801  2.37887  2.77519  2.98518  4.58477  3.61503
          0.00091  7.39774  8.12009  0.61958  0.77255  0.43739  1.03767
      2   3.83613  6.41752  5.81413  5.23656  1.58969  5.79292  6.05363  3.84148  3.06259  4.62378  5.52631  5.59425  6.16930  3.23509  2.55592  3.20566  0.79740  2.82520  7.00864  5.79151      2 t - - -
          2.68618  4.42225  2.77519  2.73123  3.46354  2.40513  3.72494  3.29354  2.67741  2.69355  4.24690  2.90347  2.73739  3.18146  2.89801  2.37887  2.77519  2.98518  4.58477  3.61503
          0.00080  7.52487  8.24721  0.61958  0.77255  0.42569  1.05934
      3   6.11409  7.88026  7.58022  7.51981  0.36655  6.71210  7.25062  7.68343  3.05404  6.92894  8.10540  7.19215  7.47348  7.47341  7.08690  1.40974  6.65073  7.14874  7.56167  5.85319      3 F - - -
          2.68618  4.42225  2.77519  2.73123  3.46354  2.40513  3.72494  3.29354  2.67741  2.69355  4.24690  2.90347  2.73739  3.18146  2.89801  2.37887  2.77519  2.98518  4.58477  3.61503
          0.00077  7.56697  8.28931  0.61958  0.77255  0.51844  0.90497
      4   2.55995  7.22718  7.99345  8.06316  8.25203  0.17693  8.38504  7.79233  7.88512  7.48452  8.18163  7.02557  6.92491  7.87038  7.74477  3.08478  3.45823  6.73027  9.58574  8.64286      4 G - - -
          2.68618  4.42225  2.77519  2.73123  3.46354  2.40513  3.72494  3.29354  2.67741  2.69355  4.24690  2.90347  2.73739  3.18146  2.89801  2.37887  2.77519  2.98518  4.58477  3.61503
          0.00076  7.57844  8.30079  0.61958  0.77255  0.34421  1.23368
      5   2.53995  7.23953  3.11741  3.71601  6.58518  1.76934  3.52342  6.07326  2.98033  5.54526  6.28120  1.45683  2.19668  4.77663  4.91455  1.73728  3.00068  5.63072  7.67145  6.25724      5 n - - -
          2.68618  4.42225  2.77519  2.73123  3.46354  2.40513  3.72494  3.29354  2.67741  2.69355  4.24690  2.90347  2.73739  3.18146  2.89801  2.37887  2.77519  2.98518  4.58477  3.61503
          0.00075  7.58705  8.30940  0.61958  0.77255  0.48576  0.95510
      6   4.74801  7.26623  2.92367  3.66058  6.61170  3.84288  2.11117  6.09991  3.70986  5.57112  6.30821  0.78383  5.90435  2.41961  3.09815  2.98487  4.98047  5.65737  7.69678  2.52424      6 n - - -
          2.68618  4.42225  2.77519  2.73123  3.46354  2.40513  3.72494  3.29354  2.67741  2.69355  4.24690  2.90347  2.73739  3.18146  2.89801  2.37887  2.77519  2.98518  4.58477  3.61503
          0.00075  7.58705  8.30940  0.61958  0.77255  0.48576  0.95510
      7   6.38041  9.32809  3.22663  2.77462  8.54385  6.26617  7.02604  8.21875  6.38467  7.60307  8.61708  0.17732  7.01670  6.23303  7.26926  6.14163  3.06915  7.68267  9.75682  8.00021      7 N - - -
          2.68618  4.42225  2.77519  2.73123  3.46354  2.40513  3.72494  3.29354  2.67741  2.69355  4.24690  2.90347  2.73739  3.18146  2.89801  2.37887  2.77519  2.98518  4.58477  3.61503
          0.00075  7.58705  8.30940  0.61958  0.77255  0.48576  0.95510
      8   5.53709  7.86592  5.91018  5.22615  7.35158  3.57406  3.00982  6.72629  2.68938  6.10999  6.91910  5.68280  3.71908  2.87707  2.15204  0.50989  5.71153  6.34136  8.12748  3.46908      8 S - - -
          2.67957  4.42330  2.77624  2.73228  3.46458  2.40617  3.72599  3.29458  2.67845  2.69459  4.24794  2.89501  2.73844  3.18251  2.89905  2.37991  2.77624  2.98623  4.58581  3.61608
          0.10114  2.34399  8.30940  0.69110  0.69519  0.48576  0.95510
      9   7.92392  9.12935  8.45613  8.49395  9.43629  0.05232  9.24601  9.61745  3.03303  8.81268  9.99188  8.70800  8.41746  8.93497  8.42101  8.16700  8.42180  9.01102  9.82145  9.62281     11 G - - -
          2.68618  4.42225  2.77519  2.73123  3.46354  2.40513  3.72494  3.29354  2.67741  2.69355  4.24690  2.90347  2.73739  3.18146  2.89801  2.37887  2.77519  2.98518  4.58477  3.61503
          0.00076  7.57981  8.30216  0.61958  0.77255  0.48576  0.95510
     10   6.60887  7.75931  8.65125  8.08797  1.03408  8.13112  8.46093  1.60162  7.98672  2.03334  3.00469  8.32519  8.04773  3.95666  7.88107  7.56751  6.80879  1.44066  8.29199  7.39512     12 f - - -
          2.68618  4.42225  2.77519  2.73123  3.46354  2.40513  3.72494  3.29354  2.67741  2.69355  4.24690  2.90347  2.73739  3.18146  2.89801  2.37887  2.77519  2.98518  4.58477  3.61503
          0.00076  7.57981  8.30216  0.61958  0.77255  0.48576  0.95510
     11   7.70907  9.00103  8.23391  8.21335  8.36512  7.66343  8.87634  2.95011  7.95222  7.63112  8.99991  8.42947  8.33267  0.05897  7.99012  7.94838  8.16748  8.06086  9.46252  8.53876     13 Q - - -
          2.68618  4.42225  2.77519  2.73123  3.46354  2.40513  3.72494  3.29354  2.67741  2.69355  4.24690  2.90347  2.73739  3.18146  2.89801  2.37887  2.77519  2.98518  4.58477  3.61503
          0.00076  7.57981  8.30216  0.61958  0.77255  0.48576  0.95510
     12   1.65356  6.26510  6.83168  6.22310  5.36904  2.23493  6.39580  2.25634  6.01310  2.56703  5.39493  3.82534  3.72454  6.14780  6.02834  2.63830  2.97191  1.12576  6.89827  5.72222     14 v - - -
          2.68618  4.42225  2.77519  2.73123  3.46354  2.40513  3.72494  3.29354  2.67741  2.69355  4.24690  2.90347  2.73739  3.18146  2.89801  2.37887  2.77519  2.98518  4.58477  3.61503
          0.00076  7.57981  8.30216  0.61958  0.77255  0.48576  0.95510
     13   2.79751  7.26192  7.90424  7.87369  8.24312  0.30530  8.24992  7.73861  7.34716  7.43499  8.15695  7.00645  6.94489  7.67340  1.92531  5.56911  5.94851  3.13844  9.52653  8.57476     15 G - - -
          2.68618  4.42225  2.77519  2.73123  3.46354  2.40513  3.72494  3.29354  2.67741  2.69355  4.24690  2.90347  2.73739  3.18146  2.89801  2.37887  2.77519  2.98518  4.58477  3.61503
          0.01978  7.57981  3.95924  0.61958  0.77255  0.48576  0.95510
     14   2.86999  6.49860  1.96439  5.06267  4.03536  5.74328  2.33630  2.66680  5.01886  4.71060  2.77130  2.90422  6.12294  3.39828  3.03524  3.48954  2.85264  1.52152  7.07913  2.47594     16 v - - -
          2.68618  4.42225  2.77519  2.73123  3.46354  2.40513  3.72494  3.29354  2.67741  2.69355  4.24690  2.90347  2.73739  3.18146  2.89801  2.37887  2.77519  2.98518  4.58477  3.61503
          0.00077  7.56080  8.28315  0.61958  0.77255  1.01673  0.44907
     15   4.91556  6.29149  6.86083  6.25633  3.47868  6.08256  3.95089  1.33305  6.04640  4.47035  3.28296  0.83869  6.44960  6.18071  6.06081  2.04092  5.15075  3.16610  6.90037  5.69946     17 n - - -
          2.68618  4.42225  2.77519  2.73123  3.46354  2.40513  3.72494  3.29354  2.67741  2.69355  4.24690  2.90347  2.73739  3.18146  2.89801  2.37887  2.77519  2.98518  4.58477  3.61503
          0.01284  7.56080  4.40358  0.61958  0.77255  1.01673  0.44907
     16   4.72297  7.23315  3.44798  3.26396  6.57342  5.47333  1.80266  6.05962  4.42514  5.53649  6.27666  1.69317  5.87904  3.11086  4.92153  1.78607  2.45978  3.06515  7.66706  1.65552     18 y - - -
          2.68618  4.42225  2.77519  2.73123  3.46354  2.40513  3.72494  3.29354  2.67741  2.69355  4.24690  2.90347  2.73739  3.18146  2.89801  2.37887  2.77519  2.98518  4.58477  3.61503
          0.00078  7.54875  8.27110  0.61958  0.77255  1.24560  0.33935
     17   5.53469  7.42571  7.86501  7.94153  3.28750  0.08558  8.25161  7.91370  7.94926  7.51482  8.31144  7.15793  7.09681  7.93643  7.84018  3.45666  6.13789  6.92089  9.04777  7.67994     19 G - - -
          2.68618  4.42225  2.77519  2.73123  3.46354  2.40513  3.72494  3.29354  2.67741  2.69355  4.24690  2.90347  2.73739  3.18146  2.89801  2.37887  2.77519  2.98518  4.58477  3.61503
          0.03847  7.54875  3.29118  0.61958  0.77255  1.24560  0.33935
     18   3.82229  7.16155  7.58291  7.50543  8.08185  2.26675  8.12125  7.60736  7.45790  7.28697  3.79951  1.08337  1.49986  7.53377  7.47800  2.47162  1.61401  6.61661  9.40785  8.40269     20 n - - -
          2.68618  4.42225  2.77519  2.73123  3.46354  2.40513  3.72494  3.29354  2.67741  2.69355  4.24690  2.90347  2.73739  3.18146  2.89801  2.37887  2.77519  2.98518  4.58477  3.61503
          0.03604  7.51109  3.35653  0.61958  0.77255  1.73015  0.19511
     19   6.09971  7.22891  8.32838  7.94403  6.83829  7.99375  9.22158  0.50086  8.00343  5.11927  3.06647  8.16795  8.12080  8.38004  8.28514  7.52596  6.36791  1.10180  9.30618  7.99618     21 I - - -
          2.68618  4.42225  2.77519  2.73123  3.46354  2.40513  3.72494  3.29354  2.67741  2.69355  4.24690  2.90347  2.73739  3.18146  2.89801  2.37887  2.77519  2.98518  4.58477  3.61503
          0.00057  7.47562        *  0.61958  0.77255  0.00000        *
//
HMMER3/f [3.2.1 | June 2018]
NAME  PF01048_015
LENG  26
ALPH  amino
RF    no
MM    no
CONS  yes
CS    no
MAP   yes
DATE  Fri Sep 23 14:39:09 2022
NSEQ  48
EFFN  48.000000
CKSUM 3488711296
STATS LOCAL MSV       -6.3982  0.72156
STATS LOCAL VITERBI   -6.6086  0.72156
STATS LOCAL FORWARD   -4.0045  0.72156
HMM          A        C        D        E        F        G        H        I        K        L        M        N        P        Q        R        S        T        V        W        Y   
            m->m     m->i     m->d     i->m     i->i     d->m     d->d
  COMPO   2.99669  5.04046  4.01720  5.55913  2.79880  1.74385  3.08117  2.67394  3.61241  3.76937  3.95951  2.44153  3.24574  3.62731  3.78200  2.29522  2.26797  2.25303  6.60803  4.13779
          2.68618  4.42225  2.77519  2.73123  3.46354  2.40513  3.72494  3.29354  2.67741  2.69355  4.24690  2.90347  2.73739  3.18146  2.89801  2.37887  2.77519  2.98518  4.58477  3.61503
          0.25264  7.47117  1.50200  0.61958  0.77255  0.00000        *
      1   1.99466  7.17579  6.77037  6.48200  7.86319  0.97634  1.12236  7.35696  5.51292  6.85525  7.67059  6.38905  6.67981  6.37551  1.98357  5.42822  5.77636  6.53376  8.81524  7.78812      1 g - - -
          2.68618  4.42225  2.77519  2.73123  3.46354  2.40513  3.72494  3.29354  2.67741  2.69355  4.24690  2.90347  2.73739  3.18146  2.89801  2.37887  2.77519  2.98518  4.58477  3.61503
          0.00109  7.21962  7.94196  0.61958  0.77255  0.45015  1.01481
      2   1.38862  7.00439  7.11845  6.84383  2.25686  3.23804  7.63460  7.07673  6.79519  6.75373  7.51963  6.54771  1.13640  2.79786  6.97232  1.81687  2.98500  6.29705  8.94275  7.84120      2 p - - -
          2.68618  4.42225  2.77519  2.73123  3.46354  2.40513  3.72494  3.29354  2.67741  2.69355  4.24690  2.90347  2.73739  3.18146  2.89801  2.37887  2.77519  2.98518  4.58477  3.61503
          0.00092  7.38785  8.11019  0.61958  0.77255  0.72270  0.66444
      3   4.79499  6.17240  6.70241  6.10319  3.81391  5.96507  3.33579  2.70578  5.89344  4.35534  5.29703  3.35520  6.32975  3.01544  5.92177  5.27953  2.69834  0.39600  6.80642  5.61917      3 V - - -
          2.68618  4.42225  2.77519  2.73123  3.46354  2.40513  3.72494  3.29354  2.67741  2.69355  4.24690  2.90347  2.73739  3.18146  2.89801  2.37887  2.77519  2.98518  4.58477  3.61503
          0.00089  7.42510  8.14744  0.61958  0.77255  0.16692  1.87251
      4   3.20725  6.24218  6.78071  6.18968  0.53295  5.96002  6.38678  3.22384  5.97676  4.46607  5.39915  2.67042  6.36841  6.12472  3.55654  2.75533  5.08744  2.04633  6.90256  5.72168      4 F - - -
          2.68618  4.42225  2.77519  2.73123  3.46354  2.40513  3.72494  3.29354  2.67741  2.69355  4.24690  2.90347  2.73739  3.18146  2.89801  2.37887  2.77519  2.98518  4.58477  3.61503
          0.00085  7.47117  8.19352  0.61958  0.77255  0.48576  0.95510
      5   5.29704  7.28518  3.20733  5.17247  2.40908  6.07699  0.89452  5.91456  5.21664  5.46035  6.39099  1.75927  6.47917  5.52255  3.68815  2.85060  5.53009  3.64046  6.93660  1.95605      5 h - - -
          2.68618  4.42225  2.77519  2.73123  3.46354  2.40513  3.72494  3.29354  2.67741  2.69355  4.24690  2.90347  2.73739  3.18146  2.89801  2.37887  2.77519  2.98518  4.58477  3.61503
          0.00085  7.47117  8.19352  0.61958  0.77255  0.48576  0.95510
      6   1.92893  7.60981  8.07513  8.15237  8.52170  0.16863  8.60940  8.17015  8.12809  7.79320  8.56178  7.38958  7.25494  8.16104  7.98956  5.97816  6.35531  7.15008  9.58412  8.87492      6 G - - -
          2.68618  4.42225  2.77519  2.73123  3.46354  2.40513  3.72494  3.29354  2.67741  2.69355  4.24690  2.90347  2.73739  3.18146  2.89801  2.37887  2.77519  2.98518  4.58477  3.61503
          0.00085  7.47117  8.19352  0.61958  0.77255  0.48576  0.95510
      7   5.28868  7.24224  1.85789  6.63505  8.13187  3.13006  7.88303  7.67772  7.26347  7.33266  8.06754  6.56980  0.80797  7.23555  7.46327  1.68630  1.95502  4.20886  9.44728  8.35004      7 p - - -
          2.68618  4.42225  2.77519  2.73123  3.46354  2.40513  3.72494  3.29354  2.67741  2.69355  4.24690  2.90347  2.73739  3.18146  2.89801  2.37887  2.77519  2.98518  4.58477  3.61503
          0.00085  7.47117  8.19352  0.61958  0.77255  0.48576  0.95510
      8   6.09768  7.22693  8.32261  7.93978  2.89685  7.98587  9.15201  0.64204  7.99791  5.11903  6.46253  8.15668  8.11493  8.36914  8.27613  7.51742  6.36591  0.90911  9.23753  7.89119      8 I - - -
          2.68618  4.42225  2.77519  2.73123  3.46354  2.40513  3.72494  3.29354  2.67741  2.69355  4.24690  2.90347  2.73739  3.18146  2.89801  2.37887  2.77519  2.98518  4.58477  3.61503
          0.00085  7.47117  8.19352  0.61958  0.77255  0.48576  0.95510
      9   5.23595  7.54797  5.60180  4.96639  6.97770  5.94652  3.18167  2.91219  2.92892  5.82257  6.62575  3.07673  6.31905  5.10256  2.96983  0.88804  1.18616  5.99680  7.89774  6.63196      9 s - - -
          2.68618  4.42225  2.77519  2.73123  3.46354  2.40513  3.72494  3.29354  2.67741  2.69355  4.24690  2.90347  2.73739  3.18146  2.89801  2.37887  2.77519  2.98518  4.58477  3.61503
          0.00085  7.47117  8.19352  0.61958  0.77255  0.48576  0.95510
     10   1.93253  7.85142  3.73336  5.52655  8.30279  0.39878  7.27786  7.89424  1.95608  7.41072  8.27444  5.99515  6.89255  6.51713  7.01689  5.76587  6.22507  7.07356  9.50482  8.09862     10 G - - -
          2.68618  4.42225  2.77519  2.73123  3.46354  2.40513  3.72494  3.29354  2.67741  2.69355  4.24690  2.90347  2.73739  3.18146  2.89801  2.37887  2.77519  2.98518  4.58477  3.61503
          0.00085  7.47117  8.19352  0.61958  0.77255  0.48576  0.95510
     11   5.44122  1.99474  5.84702  5.14284  7.25452  3.54052  2.85762  6.62254  1.24940  6.00397  6.81588  5.59237  6.46406  3.43480  1.28680  2.08654  3.47300  6.23965  8.01826  6.79910     11 k - - -
          2.68618  4.42225  2.77519  2.73123  3.46354  2.40513  3.72494  3.29354  2.67741  2.69355  4.24690  2.90347  2.73739  3.18146  2.89801  2.37887  2.77519  2.98518  4.58477  3.61503
          0.00085  7.46257  8.18492  0.61958  0.77255  0.48576  0.95510
     12   6.26741  9.08719  3.08614  5.01903  7.85162  6.18963  2.86964  7.94978  2.53769  7.29843  8.30854  0.26270  6.91088  6.05834  6.54643  6.03936  6.59231  7.47049  9.13657  3.57413     12 N - - -
          2.68618  4.42225  2.77519  2.73123  3.46354  2.40513  3.72494  3.29354  2.67741  2.69355  4.24690  2.90347  2.73739  3.18146  2.89801  2.37887  2.77519  2.98518  4.58477  3.61503
          0.00085  7.46257  8.18492  0.61958  0.77255  0.48576  0.95510
     13   5.84224  7.06595  8.02549  7.58671  2.12657  7.38856  8.25581  1.53530  7.53386  5.07654  6.32762  7.65226  2.96020  7.79179  7.67917  3.18506  6.12308  0.59103  8.59531  7.31447     13 V - - -
          2.68618  4.42225  2.77519  2.73123  3.46354  2.40513  3.72494  3.29354  2.67741  2.69355  4.24690  2.90347  2.73739  3.18146  2.89801  2.37887  2.77519  2.98518  4.58477  3.61503
          0.00085  7.46257  8.18492  0.61958  0.77255  0.48576  0.95510
     14   6.57537  7.71794  8.60144  8.02504  2.70419  8.08307  8.36815  2.17139  7.91912  1.06137  2.77073  8.28153  7.95824  3.55715  7.78526  7.52196  6.76577  0.98082  8.15807  7.28811     14 v - - -
          2.68618  4.42225  2.77519  2.73123  3.46354  2.40513  3.72494  3.29354  2.67741  2.69355  4.24690  2.90347  2.73739  3.18146  2.89801  2.37887  2.77519  2.98518  4.58477  3.61503
          0.00085  7.46257  8.18492  0.61958  0.77255  0.48576  0.95510
     15   1.25727  6.19231  6.28110  5.69034  5.29365  5.85131  6.16076  3.31888  5.55732  2.81330  2.60819  2.56505  2.56819  2.66010  5.71079  3.06402  1.53755  3.46252  6.80624  5.61774     15 a - - -
          2.68618  4.42225  2.77519  2.73123  3.46354  2.40513  3.72494  3.29354  2.67741  2.69355  4.24690  2.90347  2.73739  3.18146  2.89801  2.37887  2.77519  2.98518  4.58477  3.61503
          0.00085  7.46257  8.18492  0.61958  0.77255  0.48576  0.95510
     16   5.80329  8.02029  3.41016  5.36692  8.30828  0.16726  7.20918  7.92928  6.57760  7.45156  8.34796  3.04578  6.89080  6.44644  7.28874  5.81058  6.29801  2.93098  9.56075  8.04952     16 G - - -
          2.68618  4.42225  2.77519  2.73123  3.46354  2.40513  3.72494  3.29354  2.67741  2.69355  4.24690  2.90347  2.73739  3.18146  2.89801  2.37887  2.77519  2.98518  4.58477  3.61503
          0.00085  7.46257  8.18492  0.61958  0.77255  0.48576  0.95510
     17   4.75376  6.13463  6.67793  6.06530  1.98747  1.67964  4.43157  2.10743  5.85889  3.37298  3.24281  2.80512  6.28285  2.85450  5.88104  2.51988  1.73574  3.02320  3.88219  5.57891     17 g - - -
          2.68643  4.42250  2.77544  2.73148  3.46379  2.40538  3.72519  3.28705  2.67766  2.69380  4.24715  2.90372  2.73764  3.18171  2.89826  2.37912  2.77544  2.98543  4.58502  3.61528
          0.08411  2.94937  3.56500  0.04877  3.04489  0.48576  0.95510
     18   4.60208  6.96841  3.24438  4.34712  6.25999  5.38999  1.53038  5.71055  4.34479  5.25158  6.02738  4.88378  5.78648  3.12667  3.57660  1.45347  1.40420  2.47144  7.43432  3.13772     19 t - - -
          2.68618  4.42225  2.77519  2.73123  3.46354  2.40513  3.72494  3.29354  2.67741  2.69355  4.24690  2.90347  2.73739  3.18146  2.89801  2.37887  2.77519  2.98518  4.58477  3.61503
          0.00088  7.43415  8.15650  0.61958  0.77255  1.14179  0.38456
     19   2.28976  6.10343  6.70253  6.08659  3.27566  5.90009  3.40655  1.89215  5.86941  4.29300  1.89675  6.06550  6.26376  5.99888  5.87438  1.37142  2.06823  3.47492  6.72519  2.52377     20 s - - -
          2.68618  4.42225  2.77519  2.73123  3.46354  2.40513  3.72494  3.29354  2.67741  2.69355  4.24690  2.90347  2.73739  3.18146  2.89801  2.37887  2.77519  2.98518  4.58477  3.61503
          0.00088  7.43415  8.15650  0.61958  0.77255  1.14179  0.38456
     20   4.74596  7.19364  5.02646  4.45100  6.55116  5.50697  5.65197  6.00953  2.75759  5.48319  3.35675  2.77744  5.89324  3.45243  3.55008  0.71814  1.54311  5.59331  7.60109  3.59390     21 s - - -
          2.68618  4.42225  2.77519  2.73123  3.46354  2.40513  3.72494  3.29354  2.67741  2.69355  4.24690  2.90347  2.73739  3.18146  2.89801  2.37887  2.77519  2.98518  4.58477  3.61503
          0.00088  7.43415  8.15650  0.61958  0.77255  1.14179  0.38456
     21   2.76003  7.10080  7.55566  7.63317  8.11223  0.20846  8.18964  7.65439  7.67036  7.34214  8.04422  3.85919  6.78418  7.65331  7.58177  5.40147  2.39475  6.59852  9.44306  8.48118     22 G - - -
          2.68618  4.42225  2.77519  2.73123  3.46354  2.40513  3.72494  3.29354  2.67741  2.69355  4.24690  2.90347  2.73739  3.18146  2.89801  2.37887  2.77519  2.98518  4.58477  3.61503
          0.00088  7.43415  8.15650  0.61958  0.77255  1.14179  0.38456
     22   5.52326  7.70226  2.45024  5.33105  7.92628  0.64790  7.01368  3.21522  6.18597  7.01433  7.83820  1.93788  2.47600  6.22338  6.76934  2.57383  3.59750  6.77313  9.16121  7.73241     23 G - - -
          2.68618  4.42225  2.77519  2.73123  3.46354  2.40513  3.72494  3.29354  2.67741  2.69355  4.24690  2.90347  2.73739  3.18146  2.89801  2.37887  2.77519  2.98518  4.58477  3.61503
          0.00088  7.43415  8.15650  0.61958  0.77255  1.14179  0.38456
     23   4.76588  6.31341  6.17648  5.61800  2.90010  2.32983  3.17294  3.64306  5.52030  4.57668  5.49068  1.96516  6.23359  5.75329  5.73152  1.72199  0.95303  3.56272  6.98035  5.78302     24 t - - -
          2.68618  4.42225  2.77519  2.73123  3.46354  2.40513  3.72494  3.29354  2.67741  2.69355  4.24690  2.90347  2.73739  3.18146  2.89801  2.37887  2.77519  2.98518  4.58477  3.61503
          0.00088  7.43415  8.15650  0.61958  0.77255  1.14179  0.38456
     24   2.82561  6.24148  5.91651  5.33885  5.35490  3.37607  6.03413  2.77898  5.25340  4.44195  3.77302  2.05123  6.12186  1.43361  5.50839  3.07857  1.33149  2.48314  6.84505  3.91350     25 t - - -
          2.68618  4.42225  2.77519  2.73123  3.46354  2.40513  3.72494  3.29354  2.67741  2.69355  4.24690  2.90347  2.73739  3.18146  2.89801  2.37887  2.77519  2.98518  4.58477  3.61503
          0.02470  7.43415  3.73777  0.61958  0.77255  1.14179  0.38456
     25   4.71541  6.09873  6.62127  6.01088  2.63940  5.87941  6.21202  2.24178  5.80903  3.36386  5.21809  1.37448  6.24387  3.21734  5.83833  2.20233  1.59078  1.95043  6.72319  5.54562     26 n - - -
          2.68618  4.42225  2.77519  2.73123  3.46354  2.40513  3.72494  3.29354  2.67741  2.69355  4.24690  2.90347  2.73739  3.18146  2.89801  2.37887  2.77519  2.98518  4.58477  3.61503
          0.20953  7.41035  1.66903  0.61958  0.77255  1.47292  0.26040
     26   4.91267  6.26384  6.81809  6.24845  1.39343  6.05361  6.13178  1.45279  6.03193  4.36640  2.39728  1.53141  6.40649  6.12109  6.02181  5.37359  2.24250  4.48648  6.48191  3.01866     27 f - - -
          2.68618  4.42225  2.77519  2.73123  3.46354  2.40513  3.72494  3.29354  2.67741  2.69355  4.24690  2.90347  2.73739  3.18146  2.89801  2.37887  2.77519  2.98518  4.58477  3.61503
          0.00075  7.20157        *  0.61958  0.77255  0.00000        *
//
HMMER3/f [3.2.1 | June 2018]
NAME  PF01048_022
LENG  27
ALPH  amino
RF    no
MM    no
CONS  yes
CS    no
MAP   yes
DATE  Fri Sep 23 14:39:11 2022
NSEQ  39
EFFN  15.124878
CKSUM 1190054668
STATS LOCAL MSV       -6.6673  0.72003
STATS LOCAL VITERBI   -6.8506  0.72003
STATS LOCAL FORWARD   -4.4514  0.72003
HMM          A        C        D        E        F        G        H        I        K        L        M        N        P        Q        R        S        T        V        W        Y   
            m->m     m->i     m->d     i->m     i->i     d->m     d->d
  COMPO   2.67030  6.29520  2.86384  3.25911  3.56852  2.16607  3.86771  2.82064  3.95095  3.29128  4.28592  1.95797  4.88164  2.84661  3.23100  2.05548  2.78964  2.64311  3.69774  4.79528
          2.68618  4.42225  2.77519  2.73123  3.46354  2.40513  3.72494  3.29354  2.67741  2.69355  4.24690  2.90347  2.73739  3.18146  2.89801  2.37887  2.77519  2.98518  4.58477  3.61503
          0.45796  6.35281  1.00597  0.61958  0.77255  0.00000        *
      1   3.68724  6.00494  4.02610  3.43351  5.36190  4.43314  1.27116  4.78722  3.09118  4.28367  5.07942  3.93337  4.81694  1.81919  1.95347  2.08688  3.90101  2.69065  6.40695  5.09737      1 h - - -
          2.68618  4.42225  2.77519  2.73123  3.46354  2.40513  3.72494  3.29354  2.67741  2.69355  4.24690  2.90347  2.73739  3.18146  2.89801  2.37887  2.77519  2.98518  4.58477  3.61503
          0.00408  5.89893  6.62127  0.61958  0.77255  0.27048  1.43975
      2   3.68404  6.20287  2.71151  1.30279  5.54879  2.67951  4.63207  5.03679  2.45361  4.50687  5.24570  3.89292  2.18371  1.79450  2.50780  3.64117  3.91674  4.59445  6.63157  5.21717      2 e - - -
          2.68618  4.42225  2.77519  2.73123  3.46354  2.40513  3.72494  3.29354  2.67741  2.69355  4.24690  2.90347  2.73739  3.18146  2.89801  2.37887  2.77519  2.98518  4.58477  3.61503
          0.00280  6.27710  6.99945  0.61958  0.77255  0.51039  0.91695
      3   1.33524  6.00936  3.27994  3.42235  5.30235  3.12750  4.65974  2.60481  3.42566  4.29718  5.07524  2.08172  4.85256  2.57108  3.90596  1.76960  3.89321  2.95245  6.48843  5.11701      3 a - - -
          2.68618  4.42225  2.77519  2.73123  3.46354  2.40513  3.72494  3.29354  2.67741  2.69355  4.24690  2.90347  2.73739  3.18146  2.89801  2.37887  2.77519  2.98518  4.58477  3.61503
          0.00267  6.32182  7.04416  0.61958  0.77255  0.34063  1.24245
      4   3.87762  6.05401  4.42135  3.91253  5.63343  2.39741  5.10604  2.86670  3.87440  4.64664  5.44004  0.72301  5.15253  4.25275  2.46499  2.54153  2.67189  4.65268  6.84789  5.52306      4 n - - -
          2.68618  4.42225  2.77519  2.73123  3.46354  2.40513  3.72494  3.29354  2.67741  2.69355  4.24690  2.90347  2.73739  3.18146  2.89801  2.37887  2.77519  2.98518  4.58477  3.61503
          0.00259  6.35281  7.07516  0.61958  0.77255  0.48576  0.95510
      5   3.09075  6.31172  3.89259  1.19278  5.65492  1.89153  2.76699  5.14479  3.49642  4.61783  5.36037  2.68260  4.93256  2.79001  3.99676  3.74589  1.79012  4.70291  6.74649  5.32654      5 e - - -
          2.68618  4.42225  2.77519  2.73123  3.46354  2.40513  3.72494  3.29354  2.67741  2.69355  4.24690  2.90347  2.73739  3.18146  2.89801  2.37887  2.77519  2.98518  4.58477  3.61503
          0.00259  6.35281  7.07516  0.61958  0.77255  0.48576  0.95510
      6   4.36095  6.60088  4.71514  4.08520  5.99919  2.78662  3.42082  5.37949  3.44880  1.17433  5.66780  2.64806  5.41631  2.42485  1.15130  4.34594  4.54579  5.03277  6.92189  5.68497      6 r - - -
          2.68618  4.42225  2.77519  2.73123  3.46354  2.40513  3.72494  3.29354  2.67741  2.69355  4.24690  2.90347  2.73739  3.18146  2.89801  2.37887  2.77519  2.98518  4.58477  3.61503
          0.00259  6.35281  7.07516  0.61958  0.77255  0.48576  0.95510
      7   4.60299  6.86840  2.33230  4.16428  6.96929  4.94411  5.91220  6.54672  5.10540  6.04943  6.89774  2.65578  5.69696  5.11635  5.73932  0.56450  1.61513  5.86361  8.18787  6.69385      7 S - - -
          2.68618  4.42225  2.77519  2.73123  3.46354  2.40513  3.72494  3.29354  2.67741  2.69355  4.24690  2.90347  2.73739  3.18146  2.89801  2.37887  2.77519  2.98518  4.58477  3.61503
          0.00259  6.35281  7.07516  0.61958  0.77255  0.48576  0.95510
      8   4.88636  6.06917  7.03705  6.57372  5.41616  6.53666  7.24789  0.92800  6.52192  3.86610  2.49445  6.70502  6.73659  6.75065  6.66063  5.97322  5.14278  0.88056  7.51505  2.94469      8 v - - -
          2.68618  4.42225  2.77519  2.73123  3.46354  2.40513  3.72494  3.29354  2.67741  2.69355  4.24690  2.90347  2.73739  3.18146  2.89801  2.37887  2.77519  2.98518  4.58477  3.61503
          0.00259  6.35281  7.07516  0.61958  0.77255  0.48576  0.95510
      9   0.82914  6.04716  6.61034  6.67305  7.03060  4.84179  7.14229  6.57897  6.60577  6.27071  6.98046  5.80449  5.73450  6.61586  6.50751  0.65229  4.73747  5.53886  8.35681  7.39436      9 S - - -
          2.68618  4.42225  2.77519  2.73123  3.46354  2.40513  3.72494  3.29354  2.67741  2.69355  4.24690  2.90347  2.73739  3.18146  2.89801  2.37887  2.77519  2.98518  4.58477  3.61503
          0.00259  6.35281  7.07516  0.61958  0.77255  0.48576  0.95510
     10   4.48031  6.67130  4.28505  4.28098  6.87525  1.52133  5.91781  6.43290  4.97852  5.94407  6.76273  1.15729  5.66424  2.11811  5.49413  1.30499  4.93675  5.73105  8.06210  6.64553     10 n - - -
          2.68618  4.42225  2.77519  2.73123  3.46354  2.40513  3.72494  3.29354  2.67741  2.69355  4.24690  2.90347  2.73739  3.18146  2.89801  2.37887  2.77519  2.98518  4.58477  3.61503
          0.00259  6.35281  7.07516  0.61958  0.77255  0.48576  0.95510
     11   6.63966  7.89746  6.66703  6.75431  7.84569  6.42088  7.83291  8.26424  7.29745  7.48073  8.68371  0.01321  7.11572  7.50170  7.33795  6.82511  7.12632  7.70208  8.48268  7.93170     11 N - - -
          2.68618  4.42225  2.77519  2.73123  3.46354  2.40513  3.72494  3.29354  2.67741  2.69355  4.24690  2.90347  2.73739  3.18146  2.89801  2.37887  2.77519  2.98518  4.58477  3.61503
          0.00259  6.35281  7.07516  0.61958  0.77255  0.48576  0.95510
     12   2.12511  6.03623  6.24921  6.19545  6.94658  4.81770  6.93743  6.47316  6.25249  6.14910  6.86678  2.62886  5.69482  6.33442  6.30648  0.47200  1.90002  5.48646  8.26817  7.24785     12 S - - -
          2.68618  4.42225  2.77519  2.73123  3.46354  2.40513  3.72494  3.29354  2.67741  2.69355  4.24690  2.90347  2.73739  3.18146  2.89801  2.37887  2.77519  2.98518  4.58477  3.61503
          0.00259  6.35281  7.07516  0.61958  0.77255  0.48576  0.95510
     13   2.95009  6.82817  7.44868  7.05834  0.51555  6.73152  6.57815  4.23863  6.91539  1.22638  4.67197  6.93487  6.86799  6.57828  6.73492  6.20716  5.86256  4.59440  6.53063  5.07628     13 F - - -
          2.68618  4.42225  2.77519  2.73123  3.46354  2.40513  3.72494  3.29354  2.67741  2.69355  4.24690  2.90347  2.73739  3.18146  2.89801  2.37887  2.77519  2.98518  4.58477  3.61503
          0.00259  6.35281  7.07516  0.61958  0.77255  0.48576  0.95510
     14   4.52564  5.99716  5.61886  2.50468  5.50127  0.77181  6.46021  2.52653  5.67624  4.19318  5.34091  5.69647  6.10699  5.89577  5.91848  5.04209  4.86188  1.19734  7.27420  6.04427     14 g - - -
          2.68618  4.42225  2.77519  2.73123  3.46354  2.40513  3.72494  3.29354  2.67741  2.69355  4.24690  2.90347  2.73739  3.18146  2.89801  2.37887  2.77519  2.98518  4.58477  3.61503
          0.00259  6.35281  7.07516  0.61958  0.77255  0.48576  0.95510
     15   5.03399  7.70647  1.14787  3.94354  7.26676  2.88790  5.85231  6.91775  5.18022  6.33374  7.30102  0.69376  5.79651  5.05917  6.00671  2.67478  5.41924  6.33002  8.48157  6.78843     15 n - - -
          2.68618  4.42225  2.77519  2.73123  3.46354  2.40513  3.72494  3.29354  2.67741  2.69355  4.24690  2.90347  2.73739  3.18146  2.89801  2.37887  2.77519  2.98518  4.58477  3.61503
          0.01453  6.35281  4.36739  0.61958  0.77255  0.48576  0.95510
     16   2.97630  6.34620  4.11997  3.76939  5.92316  1.43002  2.79206  5.40157  3.92273  4.91673  5.68797  1.53377  5.19302  3.36594  4.40498  4.01058  1.30166  4.93604  7.06965  5.67954     16 t - - -
          2.68618  4.42225  2.77519  2.73123  3.46354  2.40513  3.72494  3.29354  2.67741  2.69355  4.24690  2.90347  2.73739  3.18146  2.89801  2.37887  2.77519  2.98518  4.58477  3.61503
          0.00262  6.34090  7.06325  0.61958  0.77255  0.60721  0.78717
     17   1.14939  5.90948  6.71376  6.30727  5.49599  5.63068  6.81038  2.64655  6.18971  4.14705  5.31325  6.14991  6.19349  6.38219  6.26678  5.08030  1.05524  1.56051  7.33334  6.13380     17 t - - -
          2.68618  4.42225  2.77519  2.73123  3.46354  2.40513  3.72494  3.29354  2.67741  2.69355  4.24690  2.90347  2.73739  3.18146  2.89801  2.37887  2.77519  2.98518  4.58477  3.61503
          0.00262  6.34090  7.06325  0.61958  0.77255  0.60721  0.78717
     18   4.99119  7.05641  5.37987  4.66927  6.58489  2.95464  5.33211  5.96533  3.48844  5.29705  6.19005  2.97068  5.85187  2.54313  1.36079  4.96099  5.11766  5.64416  0.75106  6.09735     18 w - - -
          2.68618  4.42225  2.77519  2.73123  3.46354  2.40513  3.72494  3.29354  2.67741  2.69355  4.24690  2.90347  2.73739  3.18146  2.89801  2.37887  2.77519  2.98518  4.58477  3.61503
          0.00262  6.34090  7.06325  0.61958  0.77255  0.60721  0.78717
     19   2.09292  5.98816  6.87775  6.48923  5.60534  2.29930  7.12638  0.63026  6.41556  4.14255  5.36327  6.39685  6.42018  6.64420  6.52693  5.38166  4.98122  1.64827  7.58468  6.35911     19 I - - -
          2.68618  4.42225  2.77519  2.73123  3.46354  2.40513  3.72494  3.29354  2.67741  2.69355  4.24690  2.90347  2.73739  3.18146  2.89801  2.37887  2.77519  2.98518  4.58477  3.61503
          0.00262  6.34090  7.06325  0.61958  0.77255  0.60721  0.78717
     20   3.90223  5.77372  4.62892  4.16207  5.06713  4.74704  2.73304  4.47740  4.14436  4.16724  2.68874  1.07074  5.24006  4.48055  4.51627  1.22670  4.19798  2.59015  6.47137  5.19870     20 n - - -
          2.68618  4.42225  2.77519  2.73123  3.46354  2.40513  3.72494  3.29354  2.67741  2.69355  4.24690  2.90347  2.73739  3.18146  2.89801  2.37887  2.77519  2.98518  4.58477  3.61503
          0.00262  6.34090  7.06325  0.61958  0.77255  0.60721  0.78717
     21   5.20286  7.50019  4.26355  2.15034  2.63534  5.32196  5.74136  6.36701  4.79303  5.66617  6.76392  4.83233  5.97471  0.30787  5.19757  5.07008  5.50756  6.05066  7.07107  5.42047     21 Q - - -
          2.68618  4.42225  2.77519  2.73123  3.46354  2.40513  3.72494  3.29354  2.67741  2.69355  4.24690  2.90347  2.73739  3.18146  2.89801  2.37887  2.77519  2.98518  4.58477  3.61503
          0.00262  6.34090  7.06325  0.61958  0.77255  0.60721  0.78717
     22   4.68343  6.91368  2.66350  4.24487  7.08892  0.31747  5.97510  6.66781  5.06113  6.14951  7.02635  4.75859  5.76041  5.18784  2.24027  3.50030  5.14173  5.96590  8.24700  6.79597     22 G - - -
          2.68618  4.42225  2.77519  2.73123  3.46354  2.40513  3.72494  3.29354  2.67741  2.69355  4.24690  2.90347  2.73739  3.18146  2.89801  2.37887  2.77519  2.98518  4.58477  3.61503
          0.00262  6.34090  7.06325  0.61958  0.77255  0.60721  0.78717
     23   2.73978  7.67077  0.25361  3.97943  7.23350  5.06909  5.84481  6.86210  2.42405  6.27776  7.24118  4.57298  5.81016  5.04891  5.74121  4.88455  5.42142  6.30002  8.38772  6.76420     23 D - - -
          2.68618  4.42225  2.77519  2.73123  3.46354  2.40513  3.72494  3.29354  2.67741  2.69355  4.24690  2.90347  2.73739  3.18146  2.89801  2.37887  2.77519  2.98518  4.58477  3.61503
          0.00262  6.34090  7.06325  0.61958  0.77255  0.60721  0.78717
     24   4.93613  6.10579  7.10152  6.64773  5.44078  6.63240  7.41820  1.26732  6.61515  2.42720  1.98955  6.80485  6.80352  6.83887  6.76407  6.08508  3.73967  0.81717  7.63091  6.43780     24 v - - -
          2.68618  4.42225  2.77519  2.73123  3.46354  2.40513  3.72494  3.29354  2.67741  2.69355  4.24690  2.90347  2.73739  3.18146  2.89801  2.37887  2.77519  2.98518  4.58477  3.61503
          0.03408  6.34090  3.45018  0.61958  0.77255  0.60721  0.78717
     25   1.75376  5.59892  4.32135  3.75993  4.77540  2.55614  2.33513  4.15443  2.59312  2.12332  4.69670  4.22796  4.98053  4.06444  4.14888  2.71033  1.66354  2.74139  6.15848  4.88680     25 t - - -
          2.68618  4.42225  2.77519  2.73123  3.46354  2.40513  3.72494  3.29354  2.67741  2.69355  4.24690  2.90347  2.73739  3.18146  2.89801  2.37887  2.77519  2.98518  4.58477  3.61503
          0.00271  6.30953  7.03188  0.61958  0.77255  0.86558  0.54612
     26   4.07772  5.98873  6.38386  6.37054  6.71761  0.45734  6.92953  6.33275  6.30362  6.01839  6.76719  5.69258  5.67197  6.39744  6.28581  2.46099  2.70323  5.40942  1.79134  6.99898     26 G - - -
          2.68618  4.42225  2.77519  2.73123  3.46354  2.40513  3.72494  3.29354  2.67741  2.69355  4.24690  2.90347  2.73739  3.18146  2.89801  2.37887  2.77519  2.98518  4.58477  3.61503
          0.07948  6.30953  2.59576  0.61958  0.77255  0.86558  0.54612
     27   4.49167  6.45073  4.80219  4.81984  5.01637  5.02228  5.85697  6.18548  5.38734  5.60363  6.61755  0.97050  5.79132  5.51849  5.73105  0.81490  4.99565  5.59194  6.62387  2.30764     27 s - - -
          2.68618  4.42225  2.77519  2.73123  3.46354  2.40513  3.72494  3.29354  2.67741  2.69355  4.24690  2.90347  2.73739  3.18146  2.89801  2.37887  2.77519  2.98518  4.58477  3.61503
          0.00197  6.23201        *  0.61958  0.77255  0.00000        *
//
HMMER3/f [3.2.1 | June 2018]
NAME  PF01048_024
LENG  25
ALPH  amino
RF    no
MM    no
CONS  yes
CS    no
MAP   yes
DATE  Fri Sep 23 14:39:12 2022
NSEQ  42
EFFN  42.000000
CKSUM 680781534
STATS LOCAL MSV       -7.0049  0.72537
STATS LOCAL VITERBI   -7.1247  0.72537
STATS LOCAL FORWARD   -3.7996  0.72537
HMM          A        C        D        E        F        G        H        I        K        L        M        N        P        Q        R        S        T        V        W        Y   
            m->m     m->i     m->d     i->m     i->i     d->m     d->d
  COMPO   2.97262  5.01024  4.16734  4.28832  2.75685  1.66520  3.79014  3.06279  3.40765  3.93707  3.62102  1.66279  4.62830  2.64696  4.08224  2.43454  2.51737  3.51612  6.94348  3.67066
          2.68219  4.42409  2.77703  2.73307  3.45027  2.40696  3.72678  3.29538  2.67924  2.69539  4.24873  2.89793  2.73923  3.16991  2.89984  2.38070  2.77703  2.98702  4.58661  3.61687
          1.14836  0.77965  1.49488  0.00715  4.94413  0.00000        *
      1   2.07628  5.76727  6.11810  5.51791  1.45102  5.49635  2.95547  1.93030  5.34595  3.96271  4.88888  1.81588  5.86705  5.51483  5.42572  2.62303  2.28839  3.14104  6.38942  5.20809      2 f - - -
          2.68618  4.42225  2.77519  2.73123  3.46354  2.40513  3.72494  3.29354  2.67741  2.69355  4.24690  2.90347  2.73739  3.18146  2.89801  2.37887  2.77519  2.98518  4.58477  3.61503
          0.00133  7.02228  7.74463  0.61958  0.77255  0.81861  0.58168
      2   5.76665  8.05052  5.17378  5.04352  7.70854  3.08110  6.29792  3.38985  3.09674  6.42503  7.33496  0.39534  6.58457  1.80281  4.92742  5.67566  6.00475  6.67903  8.40599  7.17795      3 N - - -
          2.68618  4.42225  2.77519  2.73123  3.46354  2.40513  3.72494  3.29354  2.67741  2.69355  4.24690  2.90347  2.73739  3.18146  2.89801  2.37887  2.77519  2.98518  4.58477  3.61503
          0.00118  7.13480  7.85715  0.61958  0.77255  1.29666  0.31944
      3   1.87605  6.79033  2.80167  2.66661  6.12229  3.12578  3.06164  5.59912  4.01879  5.09009  1.85450  4.56240  5.48314  3.12707  4.50938  1.98909  1.97419  2.41456  7.23109  5.82814      4 m - - -
          2.68618  4.42225  2.77519  2.73123  3.46354  2.40513  3.72494  3.29354  2.67741  2.69355  4.24690  2.90347  2.73739  3.18146  2.89801  2.37887  2.77519  2.98518  4.58477  3.61503
          0.00115  7.16152  7.88386  0.61958  0.77255  1.14864  0.38136
      4   4.48895  6.00791  3.31869  5.22371  1.99418  1.50151  2.54338  4.46457  5.12885  2.19242  3.29161  1.92979  5.93605  5.36947  5.35488  4.84201  2.14024  4.26535  6.59538  3.15137      5 g - - -
          2.68618  4.42225  2.77519  2.73123  3.46354  2.40513  3.72494  3.29354  2.67741  2.69355  4.24690  2.90347  2.73739  3.18146  2.89801  2.37887  2.77519  2.98518  4.58477  3.61503
          0.00112  7.18739  7.90974  0.61958  0.77255  0.84582  0.56073
      5   2.68915  3.29878  4.60826  2.88170  6.22080  1.78021  2.08875  5.70732  3.11177  5.17962  5.91442  1.88027  5.52721  3.23903  1.76742  2.37206  4.59193  5.26561  7.30531  5.89424      6 r - - -
          2.68618  4.42225  2.77519  2.73123  3.46354  2.40513  3.72494  3.29354  2.67741  2.69355  4.24690  2.90347  2.73739  3.18146  2.89801  2.37887  2.77519  2.98518  4.58477  3.61503
          0.00109  7.21916  7.94150  0.61958  0.77255  0.63031  0.76020
      6   5.15791  7.00247  6.80339  6.71188  1.90662  0.59877  7.09298  6.66777  6.88725  6.26066  7.19698  2.50845  6.67790  6.94344  6.99543  2.25448  2.93676  6.11597  7.64037  3.17073      7 G - - -
          2.68618  4.42225  2.77519  2.73123  3.46354  2.40513  3.72494  3.29354  2.67741  2.69355  4.24690  2.90347  2.73739  3.18146  2.89801  2.37887  2.77519  2.98518  4.58477  3.61503
          0.00106  7.24662  7.96897  0.61958  0.77255  1.06786  0.42120
      7   2.48529  6.70682  4.75607  4.19922  5.98162  5.21761  5.42011  3.40312  4.19470  4.98537  5.77539  2.32145  2.70836  2.53132  2.41895  2.31805  1.12332  2.80456  7.19504  5.83666      8 t - - -
          2.68618  4.42225  2.77519  2.73123  3.46354  2.40513  3.72494  3.29354  2.67741  2.69355  4.24690  2.90347  2.73739  3.18146  2.89801  2.37887  2.77519  2.98518  4.58477  3.61503
          0.00106  7.24662  7.96897  0.61958  0.77255  1.06786  0.42120
      8   5.30833  7.34124  5.66551  5.59119  7.53907  1.08273  2.04442  7.17398  5.57212  6.69011  3.35959  5.92576  6.60246  0.88721  5.83142  2.92123  5.78661  6.49313  8.69115  7.40764      9 q - - -
          2.68618  4.42225  2.77519  2.73123  3.46354  2.40513  3.72494  3.29354  2.67741  2.69355  4.24690  2.90347  2.73739  3.18146  2.89801  2.37887  2.77519  2.98518  4.58477  3.61503
          0.00106  7.24662  7.96897  0.61958  0.77255  1.06786  0.42120
      9   5.52705  6.93596  6.70390  6.31435  3.47214  6.47179  6.18817  2.76505  6.18700  5.05560  6.08539  0.41397  6.85353  3.01559  6.30213  5.82056  2.16176  5.25956  6.48506  3.08022     10 N - - -
          2.68618  4.42225  2.77519  2.73123  3.46354  2.40513  3.72494  3.29354  2.67741  2.69355  4.24690  2.90347  2.73739  3.18146  2.89801  2.37887  2.77519  2.98518  4.58477  3.61503
          0.00106  7.24662  7.96897  0.61958  0.77255  0.24205  1.53719
     10   4.73154  2.43826  6.34385  5.74681  2.04434  5.84430  6.14818  2.94550  3.73428  4.35927  5.29389  0.75811  6.21718  1.96392  5.60476  5.15132  4.96590  3.27197  6.77862  5.57765     11 n - - -
          2.68618  4.42225  2.77519  2.73123  3.46354  2.40513  3.72494  3.29354  2.67741  2.69355  4.24690  2.90347  2.73739  3.18146  2.89801  2.37887  2.77519  2.98518  4.58477  3.61503
          0.00096  7.34008  8.06243  0.61958  0.77255  0.48576  0.95510
     11   5.27428  7.26649  6.06868  5.89626  7.66579  5.89818  7.02522  2.92749  2.83493  6.67221  7.48970  0.42494  6.65164  6.24021  5.88741  1.82881  3.03187  6.41805  8.77860  7.60660     12 N - - -
          2.68618  4.42225  2.77519  2.73123  3.46354  2.40513  3.72494  3.29354  2.67741  2.69355  4.24690  2.90347  2.73739  3.18146  2.89801  2.37887  2.77519  2.98518  4.58477  3.61503
          0.00096  7.34008  8.06243  0.61958  0.77255  0.48576  0.95510
     12   4.64887  6.03946  6.54093  5.93386  5.13806  2.43313  6.14790  2.86963  5.73579  3.17377  5.16317  2.61653  6.17538  5.88118  5.77064  2.17182  0.84355  2.53414  6.66574  2.59202     13 t - - -
          2.68618  4.42225  2.77519  2.73123  3.46354  2.40513  3.72494  3.29354  2.67741  2.69355  4.24690  2.90347  2.73739  3.18146  2.89801  2.37887  2.77519  2.98518  4.58477  3.61503
          0.00096  7.34008  8.06243  0.61958  0.77255  0.48576  0.95510
     13   5.10827  7.03582  7.08656  7.17207  8.02517  0.24220  8.01014  7.57155  7.46800  7.25101  7.96096  2.35026  6.69318  7.44134  7.46005  3.09994  2.82717  6.52463  9.35242  8.35681     14 G - - -
          2.68618  4.42225  2.77519  2.73123  3.46354  2.40513  3.72494  3.29354  2.67741  2.69355  4.24690  2.90347  2.73739  3.18146  2.89801  2.37887  2.77519  2.98518  4.58477  3.61503
          0.00096  7.34008  8.06243  0.61958  0.77255  0.48576  0.95510
     14   2.80334  7.31640  2.94482  5.78223  8.00405  1.31869  7.35759  7.56733  6.64377  7.16128  7.93808  1.47803  6.67765  6.62403  7.09371  1.05212  3.53301  6.65837  9.28120  8.00681     15 s - - -
          2.68618  4.42225  2.77519  2.73123  3.46354  2.40513  3.72494  3.29354  2.67741  2.69355  4.24690  2.90347  2.73739  3.18146  2.89801  2.37887  2.77519  2.98518  4.58477  3.61503
          0.00096  7.34008  8.06243  0.61958  0.77255  0.48576  0.95510
     15   6.88344  8.43782  8.34412  8.42322  8.81593  0.10502  8.97100  8.86790  8.53796  8.19901  2.36229  8.21807  7.90341  8.73281  8.37483  7.12651  7.45534  8.12052  9.51555  9.06905     16 G - - -
          2.68618  4.42225  2.77519  2.73123  3.46354  2.40513  3.72494  3.29354  2.67741  2.69355  4.24690  2.90347  2.73739  3.18146  2.89801  2.37887  2.77519  2.98518  4.58477  3.61503
          0.00096  7.34008  8.06243  0.61958  0.77255  0.48576  0.95510
     16   2.11328  7.21071  3.32279  4.34111  6.57053  5.42057  3.58336  6.05000  1.18299  5.51060  6.25926  1.04643  5.83444  4.72051  3.22990  2.73086  4.93501  5.61178  7.62383  6.22522     17 n - - -
          2.68618  4.42225  2.77519  2.73123  3.46354  2.40513  3.72494  3.29354  2.67741  2.69355  4.24690  2.90347  2.73739  3.18146  2.89801  2.37887  2.77519  2.98518  4.58477  3.61503
          0.16100  7.34008  1.91014  0.61958  0.77255  0.48576  0.95510
     17   2.93273  5.97518  6.34519  5.73965  3.24084  5.72635  6.04893  1.95233  2.27950  4.11748  2.22603  5.81939  6.08760  0.78813  5.61104  5.03217  4.80521  3.17201  6.60692  5.42770     18 q - - -
          2.68618  4.42225  2.77519  2.73123  3.46354  2.40513  3.72494  3.29354  2.67741  2.69355  4.24690  2.90347  2.73739  3.18146  2.89801  2.37887  2.77519  2.98518  4.58477  3.61503
          0.00113  7.18021  7.90256  0.61958  0.77255  2.15822  0.12277
     18   2.84485  6.38337  6.90761  6.40052  0.87058  5.95235  6.26716  4.95435  6.19164  4.66457  2.83098  6.22602  6.43663  6.27543  6.18279  1.60439  3.27629  4.75121  6.62534  1.71175     19 f - - -
          2.68618  4.42225  2.77519  2.73123  3.46354  2.40513  3.72494  3.29354  2.67741  2.69355  4.24690  2.90347  2.73739  3.18146  2.89801  2.37887  2.77519  2.98518  4.58477  3.61503
          0.00113  7.18021  7.90256  0.61958  0.77255  2.15822  0.12277
     19   5.06230  6.37321  7.06734  6.49263  3.27052  6.33321  6.64730  1.43154  6.30674  1.98940  5.38960  1.58481  6.65019  6.42615  6.32235  5.66936  5.29860  1.20595  7.04240  3.03649     20 v - - -
          2.68618  4.42225  2.77519  2.73123  3.46354  2.40513  3.72494  3.29354  2.67741  2.69355  4.24690  2.90347  2.73739  3.18146  2.89801  2.37887  2.77519  2.98518  4.58477  3.61503
          0.00115  7.16637  7.88872  0.61958  0.77255  2.15822  0.12277
     20   1.55826  6.96873  6.74574  6.81957  7.90480  0.47211  7.79536  7.47269  7.12163  7.12955  7.86131  6.49640  6.59396  1.93199  7.18215  5.25051  5.64019  6.44937  9.17620  8.18354     21 G - - -
          2.68618  4.42225  2.77519  2.73123  3.46354  2.40513  3.72494  3.29354  2.67741  2.69355  4.24690  2.90347  2.73739  3.18146  2.89801  2.37887  2.77519  2.98518  4.58477  3.61503
          0.00115  7.16637  7.88872  0.61958  0.77255  2.15822  0.12277
     21   4.45342  6.98021  2.22917  2.48465  6.32271  1.30467  3.27447  5.81406  2.56297  5.28438  6.02487  4.64025  5.59507  3.17602  4.65694  1.44669  2.40476  5.37011  7.41095  5.98968     22 g - - -
          2.68618  4.42225  2.77519  2.73123  3.46354  2.40513  3.72494  3.29354  2.67741  2.69355  4.24690  2.90347  2.73739  3.18146  2.89801  2.37887  2.77519  2.98518  4.58477  3.61503
          0.00115  7.16637  7.88872  0.61958  0.77255  2.15822  0.12277
     22   2.16339  6.74240  4.57303  4.02548  2.09609  2.17156  5.28537  5.57396  2.97665  5.07389  5.82329  1.44109  5.47637  2.79080  4.51721  3.06498  1.71235  5.14989  7.22103  5.82430     23 n - - -
          2.68618  4.42225  2.77519  2.73123  3.46354  2.40513  3.72494  3.29354  2.67741  2.69355  4.24690  2.90347  2.73739  3.18146  2.89801  2.37887  2.77519  2.98518  4.58477  3.61503
          0.02956  7.10437  3.56458  0.61958  0.77255  2.15822  0.12277
     23   2.32571  5.78297  6.35408  5.73984  2.07914  5.57351  5.90606  1.74108  5.52809  2.90653  1.92201  2.56628  5.93730  2.13311  5.54168  4.88415  3.13395  4.02967  6.40413  2.20713     24 i - - -
          2.68618  4.42225  2.77519  2.73123  3.46354  2.40513  3.72494  3.29354  2.67741  2.69355  4.24690  2.90347  2.73739  3.18146  2.89801  2.37887  2.77519  2.98518  4.58477  3.61503
          0.03706  7.07606  3.33710  0.61958  0.77255  2.27263  0.10875
     24   2.87124  6.32637  4.89613  4.34862  5.58443  2.05979  3.49675  3.15182  4.33773  4.63284  5.47873  1.24572  5.59752  4.67236  4.77036  1.87638  1.86329  4.68739  6.92875  2.77829     25 n - - -
          2.68618  4.42225  2.77519  2.73123  3.46354  2.40513  3.72494  3.29354  2.67741  2.69355  4.24690  2.90347  2.73739  3.18146  2.89801  2.37887  2.77519  2.98518  4.58477  3.61503
          0.40639  7.04030  1.09938  0.61958  0.77255  2.39686  0.09541
     25   4.56550  6.20684  6.65723  6.36660  1.14300  5.42019  6.32540  1.58891  6.21399  4.65073  5.72300  5.99816  1.93774  6.28358  6.19933  1.31962  5.00686  4.64910  6.72055  5.21932     26 f - - -
          2.68618  4.42225  2.77519  2.73123  3.46354  2.40513  3.72494  3.29354  2.67741  2.69355  4.24690  2.90347  2.73739  3.18146  2.89801  2.37887  2.77519  2.98518  4.58477  3.61503
          0.00131  6.63522        *  0.61958  0.77255  0.00000        *
//
HMMER3/f [3.2.1 | June 2018]
NAME  PF07819_017
LENG  30
ALPH  amino
RF    no
MM    no
CONS  yes
CS    no
MAP   yes
DATE  Fri Sep 23 14:46:15 2022
NSEQ  67
EFFN  15.363708
CKSUM 48788533
STATS LOCAL MSV       -7.1541  0.71988
STATS LOCAL VITERBI   -7.3215  0.71988
STATS LOCAL FORWARD   -4.1443  0.71988
HMM          A        C        D        E        F        G        H        I        K        L        M        N        P        Q        R        S        T        V        W        Y   
            m->m     m->i     m->d     i->m     i->i     d->m     d->d
  COMPO   2.80102  5.92457  4.08080  3.78503  2.27854  1.72062  3.32190  3.73213  3.60170  3.58507  4.44496  2.09074  3.33333  2.51603  3.99479  2.52491  2.68448  3.02055  5.96069  3.48428
          2.68618  4.42225  2.77519  2.73123  3.46354  2.40513  3.72494  3.29354  2.67741  2.69355  4.24690  2.90347  2.73739  3.18146  2.89801  2.37887  2.77519  2.98518  4.58477  3.61503
          0.49782  6.36766  0.94050  0.61958  0.77255  0.00000        *
      1   4.51740  6.94405  3.74147  3.67825  6.01321  4.73620  2.83079  5.90161  3.78526  5.27302  6.18328  1.81638  5.34100  0.47260  4.10822  4.39800  4.78297  5.48274  7.12231  5.66764      1 Q - - -
          2.68618  4.42225  2.77519  2.73123  3.46354  2.40513  3.72494  3.29354  2.67741  2.69355  4.24690  2.90347  2.73739  3.18146  2.89801  2.37887  2.77519  2.98518  4.58477  3.61503
          0.00419  5.87403  6.59637  0.61958  0.77255  0.16602  1.87751
      2   2.24132  5.26075  5.15948  4.57926  1.04776  4.84779  5.15677  3.71669  4.47009  2.03462  4.37928  2.65899  5.22405  2.94653  4.67153  2.26386  3.99681  2.85770  5.87303  4.67665      2 f - - -
          2.68618  4.42225  2.77519  2.73123  3.46354  2.40513  3.72494  3.29354  2.67741  2.69355  4.24690  2.90347  2.73739  3.18146  2.89801  2.37887  2.77519  2.98518  4.58477  3.61503
          0.00266  6.32824  7.05058  0.61958  0.77255  0.84203  0.56359
      3   3.23342  5.79192  4.66137  4.16228  2.95741  2.26682  5.24193  4.64619  4.16781  4.31591  5.16780  0.63107  5.20729  4.48106  4.57079  2.68395  2.75469  4.31990  6.60591  3.82880      3 N - - -
          2.68618  4.42225  2.77519  2.73123  3.46354  2.40513  3.72494  3.29354  2.67741  2.69355  4.24690  2.90347  2.73739  3.18146  2.89801  2.37887  2.77519  2.98518  4.58477  3.61503
          0.00266  6.32824  7.05058  0.61958  0.77255  0.38533  1.14015
      4   1.17496  5.49265  4.69852  4.14063  4.65831  4.74072  3.27212  4.02293  4.09530  3.73755  4.63001  2.95501  5.14579  4.39345  4.44112  3.16464  1.68852  2.53759  6.10637  1.91446      4 a - - -
          2.68618  4.42225  2.77519  2.73123  3.46354  2.40513  3.72494  3.29354  2.67741  2.69355  4.24690  2.90347  2.73739  3.18146  2.89801  2.37887  2.77519  2.98518  4.58477  3.61503
          0.00257  6.36115  7.08350  0.61958  0.77255  0.55515  0.85328
      5   3.76255  5.53346  4.57224  4.01434  4.68354  2.12870  4.97895  4.05780  3.97061  3.12013  2.38578  4.43468  1.42370  2.86610  4.33858  1.80955  4.00008  3.82346  6.11518  2.22343      5 p - - -
          2.68618  4.42225  2.77519  2.73123  3.46354  2.40513  3.72494  3.29354  2.67741  2.69355  4.24690  2.90347  2.73739  3.18146  2.89801  2.37887  2.77519  2.98518  4.58477  3.61503
          0.00257  6.36115  7.08350  0.61958  0.77255  0.55515  0.85328
      6   2.42143  6.15085  3.51465  2.23211  5.48441  1.04816  2.25570  4.96216  3.37497  4.45143  5.19506  3.91868  4.83999  3.73566  3.34513  2.69989  2.79137  3.94164  4.29635  5.18727      6 g - - -
          2.68618  4.42225  2.77519  2.73123  3.46354  2.40513  3.72494  3.29354  2.67741  2.69355  4.24690  2.90347  2.73739  3.18146  2.89801  2.37887  2.77519  2.98518  4.58477  3.61503
          0.00257  6.36115  7.08350  0.61958  0.77255  0.55515  0.85328
      7   4.11145  6.01830  6.44766  6.42194  6.80389  0.27573  6.98481  3.19655  6.37848  5.99215  6.74841  5.73515  2.89058  6.44184  6.35552  3.60432  2.58022  5.40125  8.16818  7.14833      7 G - - -
          2.68618  4.42225  2.77519  2.73123  3.46354  2.40513  3.72494  3.29354  2.67741  2.69355  4.24690  2.90347  2.73739  3.18146  2.89801  2.37887  2.77519  2.98518  4.58477  3.61503
          0.00257  6.36115  7.08350  0.61958  0.77255  0.55515  0.85328
      8   3.39817  5.96694  5.73776  5.40436  6.21388  1.82230  6.30778  2.69559  5.40644  5.33145  6.14474  2.28041  5.58705  5.63242  5.66182  2.67276  0.65161  5.05192  7.58573  6.42476      8 T - - -
          2.68618  4.42225  2.77519  2.73123  3.46354  2.40513  3.72494  3.29354  2.67741  2.69355  4.24690  2.90347  2.73739  3.18146  2.89801  2.37887  2.77519  2.98518  4.58477  3.61503
          0.00257  6.36115  7.08350  0.61958  0.77255  0.55515  0.85328
      9   2.73516  5.75338  4.52137  3.99327  5.03820  4.70272  5.06397  4.37514  3.95317  3.31982  4.95368  2.70117  5.15022  0.62219  4.34919  3.97439  2.79176  2.34754  6.41579  5.14913      9 Q - - -
          2.68618  4.42225  2.77519  2.73123  3.46354  2.40513  3.72494  3.29354  2.67741  2.69355  4.24690  2.90347  2.73739  3.18146  2.89801  2.37887  2.77519  2.98518  4.58477  3.61503
          0.00257  6.36115  7.08350  0.61958  0.77255  0.44469  1.02449
     10   3.99768  5.55450  5.12126  4.59259  4.34057  5.01395  1.90766  4.03385  4.50217  2.69594  4.67788  0.83100  5.39768  4.76836  4.75275  3.27795  4.23364  2.30007  5.88124  2.58370     10 n - - -
          2.68618  4.42225  2.77519  2.73123  3.46354  2.40513  3.72494  3.29354  2.67741  2.69355  4.24690  2.90347  2.73739  3.18146  2.89801  2.37887  2.77519  2.98518  4.58477  3.61503
          0.00255  6.36766  7.09001  0.61958  0.77255  0.48576  0.95510
     11   3.85884  5.41252  5.06284  4.49060  4.52610  4.90724  5.18496  1.82430  2.57003  3.60948  4.53082  0.97314  5.28371  4.64662  4.57405  4.18857  3.33946  2.76390  6.01728  1.97757     11 n - - -
          2.68618  4.42225  2.77519  2.73123  3.46354  2.40513  3.72494  3.29354  2.67741  2.69355  4.24690  2.90347  2.73739  3.18146  2.89801  2.37887  2.77519  2.98518  4.58477  3.61503
          0.00255  6.36766  7.09001  0.61958  0.77255  0.48576  0.95510
     12   2.79659  6.08460  5.77438  5.71869  6.81172  4.84081  6.72743  3.89150  5.94667  5.99399  6.75409  0.52457  5.69697  6.07939  6.11618  1.27526  4.72312  5.43734  8.14329  7.03789     12 N - - -
          2.68618  4.42225  2.77519  2.73123  3.46354  2.40513  3.72494  3.29354  2.67741  2.69355  4.24690  2.90347  2.73739  3.18146  2.89801  2.37887  2.77519  2.98518  4.58477  3.61503
          0.00257  6.36216  7.08450  0.61958  0.77255  0.48576  0.95510
     13   3.86971  6.19567  4.22379  3.68899  5.66016  4.62239  4.89385  5.10913  1.48473  4.62473  3.29828  2.44015  5.06287  4.01249  3.99369  1.86479  1.08578  4.69141  6.77364  5.42282     13 t - - -
          2.68618  4.42225  2.77519  2.73123  3.46354  2.40513  3.72494  3.29354  2.67741  2.69355  4.24690  2.90347  2.73739  3.18146  2.89801  2.37887  2.77519  2.98518  4.58477  3.61503
          0.00262  6.34133  7.06367  0.61958  0.77255  0.48576  0.95510
     14   6.85687  7.92735  7.48199  7.57138  8.19329  0.00849  8.18025  8.48377  7.80083  7.64860  8.88720  7.73887  7.22802  8.06173  7.59670  7.14395  7.36650  7.90301  8.57107  8.43108     14 G - - -
          2.68618  4.42225  2.77519  2.73123  3.46354  2.40513  3.72494  3.29354  2.67741  2.69355  4.24690  2.90347  2.73739  3.18146  2.89801  2.37887  2.77519  2.98518  4.58477  3.61503
          0.02303  6.34133  3.86287  0.61958  0.77255  0.48576  0.95510
     15   2.12038  6.14410  3.92291  3.37417  5.50685  3.15493  4.63855  4.98761  2.87826  4.47093  5.21215  3.50270  3.41725  3.10755  3.55526  0.69533  3.35275  4.55123  6.60448  5.20044     15 s - - -
          2.68618  4.42225  2.77519  2.73123  3.46354  2.40513  3.72494  3.29354  2.67741  2.69355  4.24690  2.90347  2.73739  3.18146  2.89801  2.37887  2.77519  2.98518  4.58477  3.61503
          0.00267  6.32097  7.04332  0.61958  0.77255  0.37992  1.15174
     16   6.85687  7.92735  7.48199  7.57138  8.19329  0.00849  8.18025  8.48377  7.80083  7.64860  8.88720  7.73887  7.22802  8.06173  7.59670  7.14395  7.36650  7.90301  8.57107  8.43108     16 G - - -
          2.68618  4.42225  2.77519  2.73123  3.46354  2.40513  3.72494  3.29354  2.67741  2.69355  4.24690  2.90347  2.73739  3.18146  2.89801  2.37887  2.77519  2.98518  4.58477  3.61503
          0.00262  6.34133  7.06367  0.61958  0.77255  0.48576  0.95510
     17   4.15962  6.58929  4.24011  3.76761  5.91979  4.81942  2.22416  5.41983  2.51734  4.85981  5.64526  0.64681  3.82664  2.59094  3.87354  4.11210  4.37392  5.01120  6.91796  2.95009     17 N - - -
          2.68618  4.42225  2.77519  2.73123  3.46354  2.40513  3.72494  3.29354  2.67741  2.69355  4.24690  2.90347  2.73739  3.18146  2.89801  2.37887  2.77519  2.98518  4.58477  3.61503
          0.00262  6.34133  7.06367  0.61958  0.77255  0.48576  0.95510
     18   4.37989  6.35504  4.54094  3.41379  3.91038  5.07401  2.37383  2.90864  3.97066  4.49900  5.43695  4.63263  5.50565  0.40640  4.28326  4.43547  4.60335  4.68819  6.39030  4.89649     18 Q - - -
          2.68618  4.42225  2.77519  2.73123  3.46354  2.40513  3.72494  3.29354  2.67741  2.69355  4.24690  2.90347  2.73739  3.18146  2.89801  2.37887  2.77519  2.98518  4.58477  3.61503
          0.00262  6.34133  7.06367  0.61958  0.77255  0.48576  0.95510
     19   5.44712  6.56998  7.48009  7.00149  0.28790  7.03365  7.13452  2.41308  6.93321  2.75448  4.68542  7.15724  6.97427  6.73165  6.86441  6.50562  5.66431  2.73442  7.01220  5.75521     19 F - - -
          2.68618  4.42225  2.77519  2.73123  3.46354  2.40513  3.72494  3.29354  2.67741  2.69355  4.24690  2.90347  2.73739  3.18146  2.89801  2.37887  2.77519  2.98518  4.58477  3.61503
          0.00262  6.34133  7.06367  0.61958  0.77255  0.48576  0.95510
     20   3.09391  5.57111  4.40579  3.84300  2.12936  4.63972  4.87739  4.10651  3.81473  2.76226  4.66852  2.09084  1.68157  2.18810  4.21509  2.20972  2.87184  2.85934  6.13556  4.87481     20 p - - -
          2.68618  4.42225  2.77519  2.73123  3.46354  2.40513  3.72494  3.29354  2.67741  2.69355  4.24690  2.90347  2.73739  3.18146  2.89801  2.37887  2.77519  2.98518  4.58477  3.61503
          0.00262  6.34133  7.06367  0.61958  0.77255  0.48576  0.95510
     21   2.93983  6.25334  5.02894  3.78783  6.64632  0.22815  6.44199  6.06851  5.62025  2.65274  6.62212  5.26562  5.73690  5.76218  5.90922  4.47420  4.84639  5.41650  8.00607  6.80768     21 G - - -
          2.68618  4.42225  2.77519  2.73123  3.46354  2.40513  3.72494  3.29354  2.67741  2.69355  4.24690  2.90347  2.73739  3.18146  2.89801  2.37887  2.77519  2.98518  4.58477  3.61503
          0.00262  6.34133  7.06367  0.61958  0.77255  0.48576  0.95510
     22   0.81393  6.04603  5.90838  5.79919  6.89569  1.80351  6.74629  6.42369  5.95970  6.07810  6.79914  1.93599  2.40072  6.08229  6.13026  2.11799  4.68018  5.46607  8.19685  7.12213     22 a - - -
          2.68618  4.42225  2.77519  2.73123  3.46354  2.40513  3.72494  3.29354  2.67741  2.69355  4.24690  2.90347  2.73739  3.18146  2.89801  2.37887  2.77519  2.98518  4.58477  3.61503
          0.02245  6.34133  3.89026  0.61958  0.77255  0.48576  0.95510
     23   3.05943  5.45377  4.55604  2.79597  1.90268  4.68241  1.98502  3.10556  3.94703  3.66663  4.55579  3.05975  5.06242  4.25267  2.84226  3.92419  1.47459  2.46672  6.03270  3.93115     23 t - - -
          2.68618  4.42225  2.77519  2.73123  3.46354  2.40513  3.72494  3.29354  2.67741  2.69355  4.24690  2.90347  2.73739  3.18146  2.89801  2.37887  2.77519  2.98518  4.58477  3.61503
          0.00267  6.32155  7.04390  0.61958  0.77255  0.38226  1.14670
     24   4.48042  6.97682  2.23799  3.75919  0.57877  4.87414  2.47023  5.75165  4.30101  5.24655  6.08880  3.26872  5.44754  2.93116  4.86573  2.81746  4.75111  5.34979  7.22014  5.67822     24 F - - -
          2.68618  4.42225  2.77519  2.73123  3.46354  2.40513  3.72494  3.29354  2.67741  2.69355  4.24690  2.90347  2.73739  3.18146  2.89801  2.37887  2.77519  2.98518  4.58477  3.61503
          0.00262  6.34133  7.06367  0.61958  0.77255  0.48576  0.95510
     25   3.66156  6.09954  3.93399  2.84306  5.41572  1.94420  2.18687  4.88174  3.38524  3.19941  5.14889  2.56397  3.71870  3.74406  3.87281  1.36839  2.75878  4.47483  6.55076  2.65980     25 s - - -
          2.68618  4.42225  2.77519  2.73123  3.46354  2.40513  3.72494  3.29354  2.67741  2.69355  4.24690  2.90347  2.73739  3.18146  2.89801  2.37887  2.77519  2.98518  4.58477  3.61503
          0.00262  6.34133  7.06367  0.61958  0.77255  0.48576  0.95510
     26   3.47572  5.27964  5.30708  4.72477  2.56738  0.78035  5.22519  3.74675  4.58230  2.57970  4.41334  4.90685  1.97732  4.80955  3.44074  3.71704  4.04070  3.54927  3.80678  4.69370     26 g - - -
          2.68618  4.42225  2.77519  2.73123  3.46354  2.40513  3.72494  3.29354  2.67741  2.69355  4.24690  2.90347  2.73739  3.18146  2.89801  2.37887  2.77519  2.98518  4.58477  3.61503
          0.05154  6.34133  3.02675  0.61958  0.77255  0.48576  0.95510
     27   2.36095  6.08900  2.60610  3.35257  5.42115  4.41386  4.61489  4.89197  3.36230  4.39516  5.14693  2.35344  1.81428  2.67269  3.85164  2.28171  2.84480  1.65010  6.54619  5.14896     27 v - - -
          2.68618  4.42225  2.77519  2.73123  3.46354  2.40513  3.72494  3.29354  2.67741  2.69355  4.24690  2.90347  2.73739  3.18146  2.89801  2.37887  2.77519  2.98518  4.58477  3.61503
          0.03244  6.29254  3.50420  0.61958  0.77255  0.90016  0.52172
     28   3.97279  5.33783  5.85245  5.26859  2.71919  5.11330  2.94031  3.77253  5.04604  3.50201  2.60773  5.22124  5.47063  5.16663  3.02140  4.42807  4.20363  0.71318  5.63528  2.07376     28 v - - -
          2.68618  4.42225  2.77519  2.73123  3.46354  2.40513  3.72494  3.29354  2.67741  2.69355  4.24690  2.90347  2.73739  3.18146  2.89801  2.37887  2.77519  2.98518  4.58477  3.61503
          0.02459  6.26293  3.79951  0.61958  0.77255  1.08078  0.41450
     29   2.97969  6.06813  3.83821  2.59008  1.93054  4.35780  2.72574  4.88289  3.28404  4.36928  5.11132  2.66995  4.75106  1.77140  2.10050  2.96564  2.73153  4.45364  6.50648  2.76381     29 q - - -
          2.68618  4.42225  2.77519  2.73123  3.46354  2.40513  3.72494  3.29354  2.67741  2.69355  4.24690  2.90347  2.73739  3.18146  2.89801  2.37887  2.77519  2.98518  4.58477  3.61503
          0.25666  6.24124  1.49424  0.61958  0.77255  1.19231  0.36172
     30   5.98280  7.26838  2.51707  5.75641  0.13759  5.97847  5.90080  6.32458  6.48169  5.46302  6.85147  5.98271  6.57572  6.34790  6.60570  5.96390  6.34812  6.20778  6.12014  4.42064     30 F - - -
          2.68618  4.42225  2.77519  2.73123  3.46354  2.40513  3.72494  3.29354  2.67741  2.69355  4.24690  2.90347  2.73739  3.18146  2.89801  2.37887  2.77519  2.98518  4.58477  3.61503
          0.00251  5.98710        *  0.61958  0.77255  0.00000        *
//
HMMER3/f [3.2.1 | June 2018]
NAME  PF14479_001
LENG  22
ALPH  amino
RF    no
MM    no
CONS  yes
CS    no
MAP   yes
DATE  Fri Sep 23 14:55:20 2022
NSEQ  249
EFFN  249.000000
CKSUM 2929105312
STATS LOCAL MSV       -6.5518  0.73110
STATS LOCAL VITERBI   -6.6460  0.73110
STATS LOCAL FORWARD   -3.5187  0.73110
HMM          A        C        D        E        F        G        H        I        K        L        M        N        P        Q        R        S        T        V        W        Y   
            m->m     m->i     m->d     i->m     i->i     d->m     d->d
  COMPO   2.76913  5.13749  3.05198  2.71286  3.50969  1.83510  3.30596  3.04138  2.82573  3.37151  4.44926  2.30411  6.13993  3.54532  2.98700  3.03508  2.81425  2.39553  4.60766  3.03337
          2.68618  4.42225  2.77519  2.73123  3.46354  2.40513  3.72494  3.29354  2.67741  2.69355  4.24690  2.90347  2.73739  3.18146  2.89801  2.37887  2.77519  2.98518  4.58477  3.61503
          0.40918  9.10352  1.09157  0.61958  0.77255  0.00000        *
      1   9.63776 10.48372  9.40549  9.49816 10.10205  9.01067  1.16061 10.91636  9.99619 10.00066 11.31389  0.37711  9.66565 10.20687  9.92805  9.86672 10.06311 10.49558 10.80730 10.16182      1 N - - -
          2.68618  4.42225  2.77519  2.73123  3.46354  2.40513  3.72494  3.29354  2.67741  2.69355  4.24690  2.90347  2.73739  3.18146  2.89801  2.37887  2.77519  2.98518  4.58477  3.61503
          0.00025  8.69459  9.41694  0.61958  0.77255  0.79281  0.60252
      2   4.64817  8.39620  4.05793  3.23190  3.20185  6.70737  2.55966  3.78597  2.89821  2.35495  7.44137  4.11538  7.10042  4.55176  2.27591  1.66629  1.70156  3.28108  8.83924  2.28848      2 s - - -
          2.68618  4.42225  2.77519  2.73123  3.46354  2.40513  3.72494  3.29354  2.67741  2.69355  4.24690  2.90347  2.73739  3.18146  2.89801  2.37887  2.77519  2.98518  4.58477  3.61503
          0.00020  8.89933  9.62168  0.61958  0.77255  1.21563  0.35172
      3   1.60268  7.62273  8.22420  7.61381  1.51167  7.42042  4.33650  2.51962  7.39506  5.80852  4.33523  7.58026  7.78272  7.51798  7.39552  6.73328  2.85041  1.79982  4.02414  1.50660      3 y - - -
          2.68618  4.42225  2.77519  2.73123  3.46354  2.40513  3.72494  3.29354  2.67741  2.69355  4.24690  2.90347  2.73739  3.18146  2.89801  2.37887  2.77519  2.98518  4.58477  3.61503
          0.00019  8.96220  9.68454  0.61958  0.77255  1.35653  0.29780
      4   3.80983  8.53180  1.67129  2.57775  4.47653  1.80592  3.91323  3.82629  1.47365  3.26589  7.57215  3.05622  7.18522  4.28782  2.28561  4.21355  3.50397  4.68395  8.96378  4.51316      4 k - - -
          2.68618  4.42225  2.77519  2.73123  3.46354  2.40513  3.72494  3.29354  2.67741  2.69355  4.24690  2.90347  2.73739  3.18146  2.89801  2.37887  2.77519  2.98518  4.58477  3.61503
          0.00018  8.99822  9.72057  0.61958  0.77255  2.16564  0.12180
      5   3.94542  5.21888  1.71489  1.96715  4.33012  1.85004  3.93254  4.45568  2.58677  6.84714  7.58160  1.71402  7.19433  3.46584  3.92528  2.61641  4.38415  3.05653  8.97318  4.39190      5 n - - -
          2.68618  4.42225  2.77519  2.73123  3.46354  2.40513  3.72494  3.29354  2.67741  2.69355  4.24690  2.90347  2.73739  3.18146  2.89801  2.37887  2.77519  2.98518  4.58477  3.61503
          0.00018  9.00766  9.73000  0.61958  0.77255  0.56367  0.84192
      6   3.25597  7.82127  8.45862  7.85198  4.74914  7.66876  8.02056  0.82291  7.64270  2.19072  3.48160  2.28075  8.02291  7.77579  7.65182  6.98685  4.16225  1.44681  8.50105  4.31823      6 i - - -
          2.68618  4.42225  2.77519  2.73123  3.46354  2.40513  3.72494  3.29354  2.67741  2.69355  4.24690  2.90347  2.73739  3.18146  2.89801  2.37887  2.77519  2.98518  4.58477  3.61503
          0.00017  9.06306  9.78540  0.61958  0.77255  1.06557  0.42241
      7   2.46698  8.60723  3.79231  2.19022  7.95347  3.77420  3.96798  4.41099  1.70415  2.94376  3.85846  2.13774  7.26068  3.16083  3.04957  4.08832  1.81322  2.50603  9.03921  7.62755      7 k - - -
          2.68618  4.42225  2.77519  2.73123  3.46354  2.40513  3.72494  3.29354  2.67741  2.69355  4.24690  2.90347  2.73739  3.18146  2.89801  2.37887  2.77519  2.98518  4.58477  3.61503
          0.00017  9.07555  9.79790  0.61958  0.77255  0.56848  0.83560
      8   1.74696  7.76028  7.79403  2.88246  6.86249  2.37626  7.70744  2.54925  7.07945  3.08391  3.12581  5.15208  4.83414  4.44025  4.64171  2.41997  2.11039  1.34891  8.37261  7.18233      8 v - - -
          2.68618  4.42225  2.77519  2.73123  3.46354  2.40513  3.72494  3.29354  2.67741  2.69355  4.24690  2.90347  2.73739  3.18146  2.89801  2.37887  2.77519  2.98518  4.58477  3.61503
          0.00017  9.09120  9.81355  0.61958  0.77255  1.23440  0.34391
      9   2.42511  8.62465  2.55646  1.51172  7.97112  1.60855  7.07089  7.45808  2.38870  4.32729  4.54035  4.12716  7.27748  2.88099  3.96309  2.58361  2.11768  4.91138  9.05649  7.64470      9 e - - -
          2.68618  4.42225  2.77519  2.73123  3.46354  2.40513  3.72494  3.29354  2.67741  2.69355  4.24690  2.90347  2.73739  3.18146  2.89801  2.37887  2.77519  2.98518  4.58477  3.61503
          0.00017  9.09288  9.81523  0.61958  0.77255  0.14745  1.98707
     10   4.47430  8.72172  1.73763  1.10728  3.98769  1.25512  7.15514  7.55538  2.38641  7.02688  7.76418  3.88660  7.35615  3.53065  6.39754  4.73834  4.51886  4.45810  9.15322  7.73675     10 e - - -
          2.68618  4.42225  2.77519  2.73123  3.46354  2.40513  3.72494  3.29354  2.67741  2.69355  4.24690  2.90347  2.73739  3.18146  2.89801  2.37887  2.77519  2.98518  4.58477  3.61503
          0.00017  9.10352  9.82587  0.61958  0.77255  0.48576  0.95510
     11   4.09136  8.63505  2.67929  2.74110  7.98153  1.99444  2.94891  7.46850  2.32627  4.17415  3.32293  2.14855  3.59127  2.65035  3.24629  1.93435  2.36980  7.02645  9.06689  3.97825     11 s - - -
          2.68618  4.42225  2.77519  2.73123  3.46354  2.40513  3.72494  3.29354  2.67741  2.69355  4.24690  2.90347  2.73739  3.18146  2.89801  2.37887  2.77519  2.98518  4.58477  3.61503
          0.00017  9.10352  9.82587  0.61958  0.77255  0.48576  0.95510
     12   0.86177  8.59886  9.29788  4.26512  4.04648  1.52361  9.41907  8.20538  8.95631  4.72618  8.79650  8.41960  8.37609  9.00542  8.88656  1.91235  1.94951  3.59614 10.26205  9.16935     12 a - - -
          2.68618  4.42225  2.77519  2.73123  3.46354  2.40513  3.72494  3.29354  2.67741  2.69355  4.24690  2.90347  2.73739  3.18146  2.89801  2.37887  2.77519  2.98518  4.58477  3.61503
          0.00017  9.10352  9.82587  0.61958  0.77255  0.48576  0.95510
     13   6.12177  8.63138  4.94550  3.66133  4.18046  3.85952  4.50096  4.39185  1.23318  3.34484  4.96196  3.28781  7.28914  5.00563  0.74805  3.97328  3.59799  7.02181  5.15435  7.65362     13 r - - -
          2.68618  4.42225  2.77519  2.73123  3.46354  2.40513  3.72494  3.29354  2.67741  2.69355  4.24690  2.90347  2.73739  3.18146  2.89801  2.37887  2.77519  2.98518  4.58477  3.61503
          0.00017  9.10352  9.82587  0.61958  0.77255  0.48576  0.95510
     14   2.06444  7.70889  8.31682  7.70065  3.08742  3.37329  4.34571  2.21314  7.48220  3.75044  3.96911  7.67648  7.87217  2.54898  7.48496  6.82101  3.50075  0.66371  8.33278  7.15710     14 V - - -
          2.68618  4.42225  2.77519  2.73123  3.46354  2.40513  3.72494  3.29354  2.67741  2.69355  4.24690  2.90347  2.73739  3.18146  2.89801  2.37887  2.77519  2.98518  4.58477  3.61503
          0.00017  9.10352  9.82587  0.61958  0.77255  0.48576  0.95510
     15   6.31691  3.82219  8.00102  7.40301  4.36971  4.77132  1.27977  4.27356  2.77147  1.85391  4.03113  2.77405  7.81911  2.41068  1.59428  4.00651  4.02406  4.25050  4.90607  4.43036     15 h - - -
          2.68618  4.42225  2.77519  2.73123  3.46354  2.40513  3.72494  3.29354  2.67741  2.69355  4.24690  2.90347  2.73739  3.18146  2.89801  2.37887  2.77519  2.98518  4.58477  3.61503
          0.00017  9.10352  9.82587  0.61958  0.77255  0.48576  0.95510
     16   4.27444  2.41263  4.12499  7.69685  2.55465  7.50492  7.83947  1.76378  7.47822  2.16414  4.25798  2.30971  7.86835  3.76453  7.48083  6.81694  6.56576  1.18515  8.32853  2.68238     16 v - - -
          2.68618  4.42225  2.77519  2.73123  3.46354  2.40513  3.72494  3.29354  2.67741  2.69355  4.24690  2.90347  2.73739  3.18146  2.89801  2.37887  2.77519  2.98518  4.58477  3.61503
          0.00017  9.10352  9.82587  0.61958  0.77255  0.48576  0.95510
     17   8.51411 10.16207  3.95410  9.34156 10.70286  0.04075 10.48848 10.63223 10.01591 10.04491 11.04085  9.50241  9.55353 10.05664 10.06607  8.71265  9.07555  3.92690 11.33764 10.90227     17 G - - -
          2.68618  4.42225  2.77519  2.73123  3.46354  2.40513  3.72494  3.29354  2.67741  2.69355  4.24690  2.90347  2.73739  3.18146  2.89801  2.37887  2.77519  2.98518  4.58477  3.61503
          0.00017  9.10352  9.82587  0.61958  0.77255  0.48576  0.95510
     18   7.73862 10.36846  1.75058  6.66994 10.01079  7.74882  3.75272  9.67920  7.95242  9.09556  3.85982  0.31512  8.51323  7.80544  8.79931  3.80695  3.64245  9.06343 11.23932  9.53736     18 N - - -
          2.68618  4.42225  2.77519  2.73123  3.46354  2.40513  3.72494  3.29354  2.67741  2.69355  4.24690  2.90347  2.73739  3.18146  2.89801  2.37887  2.77519  2.98518  4.58477  3.61503
          0.00892  9.10352  4.73623  0.61958  0.77255  0.48576  0.95510
     19   4.39065  8.62530  3.61304  1.62450  3.61984  6.88615  3.45604  3.94168  2.58465  6.93094  5.11010  2.92114  7.27964  2.09936  3.42660  2.97676  1.68221  1.90866  9.05748  4.91651     19 e - - -
          2.68618  4.42225  2.77519  2.73123  3.46354  2.40513  3.72494  3.29354  2.67741  2.69355  4.24690  2.90347  2.73739  3.18146  2.89801  2.37887  2.77519  2.98518  4.58477  3.61503
          0.04467  9.09477  3.13319  0.61958  0.77255  1.39744  0.28399
     20   3.78657  8.77356  4.33648  8.75708  1.91802  8.51518  7.98031  4.00450  8.53273  4.35263  7.90131  8.44569  8.84043  8.48450  4.44445  7.85525  7.72876  3.65913  1.70154  0.57355     20 Y - - -
          2.68618  4.42225  2.77519  2.73123  3.46354  2.40513  3.72494  3.29354  2.67741  2.69355  4.24690  2.90347  2.73739  3.18146  2.89801  2.37887  2.77519  2.98518  4.58477  3.61503
          0.12559  9.05027  2.13788  0.61958  0.77255  2.77377  0.06446
     21   2.79620  8.89313  7.34879  4.34009  9.66371  0.39952  9.05077  9.23565  8.43710  8.84412  9.62440  4.51501  8.28590  4.37268  8.86722  1.70239  3.05202  8.28025 10.96082  9.71033     21 G - - -
          2.68618  4.42225  2.77519  2.73123  3.46354  2.40513  3.72494  3.29354  2.67741  2.69355  4.24690  2.90347  2.73739  3.18146  2.89801  2.37887  2.77519  2.98518  4.58477  3.61503
          0.38171  8.92488  1.14830  0.61958  0.77255  3.85077  0.02149
     22   7.37814 10.27137  3.52352  1.75389  9.42750  0.30081  8.02274  9.20824  7.38854  8.58603  9.60746  6.70207  8.00961  7.23634  8.26707  7.14240  7.73368  8.67473 10.65078  2.97232     22 G - - -
          2.68618  4.42225  2.77519  2.73123  3.46354  2.40513  3.72494  3.29354  2.67741  2.69355  4.24690  2.90347  2.73739  3.18146  2.89801  2.37887  2.77519  2.98518  4.58477  3.61503
          0.00019  8.54336        *  0.61958  0.77255  0.00000        *
//
HMMER3/f [3.2.1 | June 2018]
NAME  PF14479_003
LENG  25
ALPH  amino
RF    no
MM    no
CONS  yes
CS    no
MAP   yes
DATE  Fri Sep 23 14:55:21 2022
NSEQ  181
EFFN  181.000000
CKSUM 2257851507
STATS LOCAL MSV       -6.5508  0.73131
STATS LOCAL VITERBI   -6.9596  0.73131
STATS LOCAL FORWARD   -3.5371  0.73131
HMM          A        C        D        E        F        G        H        I        K        L        M        N        P        Q        R        S        T        V        W        Y   
            m->m     m->i     m->d     i->m     i->i     d->m     d->d
  COMPO   2.54775  6.07849  2.53363  2.94852  3.03258  1.98083  2.79057  2.93212  3.18066  3.31643  4.10949  2.78624  4.53633  3.19686  3.09956  2.82516  2.94244  2.72975  4.54040  3.07206
          2.68618  4.42225  2.77519  2.73123  3.46354  2.40513  3.72494  3.29354  2.67741  2.69355  4.24690  2.90347  2.73739  3.18146  2.89801  2.37887  2.77519  2.98518  4.58477  3.61503
          0.47246  8.78582  0.97715  0.61958  0.77255  0.00000        *
      1   6.33458  8.22801  8.62984  8.65145  9.17483  0.23604  9.17005  8.76299  8.38024  8.40490  9.14516  7.94640  7.88414  8.62863  2.90012  1.90053  6.93511  7.73710 10.34414  9.49513      1 G - - -
          2.68618  4.42225  2.77519  2.73123  3.46354  2.40513  3.72494  3.29354  2.67741  2.69355  4.24690  2.90347  2.73739  3.18146  2.89801  2.37887  2.77519  2.98518  4.58477  3.61503
          0.00036  8.31372  9.03607  0.61958  0.77255  1.01610  0.44942
      2   7.23630 10.02952  3.70373  6.03235  9.18509  3.29250  0.46466  9.03423  7.17096  8.41634  9.41155  2.78729  7.92270  7.12958  3.68604  1.90939  7.59198  8.50072 10.43363  2.67842      2 H - - -
          2.68618  4.42225  2.77519  2.73123  3.46354  2.40513  3.72494  3.29354  2.67741  2.69355  4.24690  2.90347  2.73739  3.18146  2.89801  2.37887  2.77519  2.98518  4.58477  3.61503
          0.00030  8.50859  9.23094  0.61958  0.77255  1.06640  0.42197
      3   4.46008  8.14911  3.63142  3.26180  3.50500  3.76052  3.52882  3.25295  2.32202  3.38832  4.31461  4.34948  6.81113  2.18300  2.02719  2.37860  1.48633  2.54387  8.58299  7.17324      3 t - - -
          2.68618  4.42225  2.77519  2.73123  3.46354  2.40513  3.72494  3.29354  2.67741  2.69355  4.24690  2.90347  2.73739  3.18146  2.89801  2.37887  2.77519  2.98518  4.58477  3.61503
          0.00027  8.61033  9.33268  0.61958  0.77255  1.12390  0.39306
      4   7.96725  9.06763  9.23535  9.03468  0.81493  8.72367  2.90612  2.55140  8.80158  2.91271  8.24502  4.13893  9.00684  8.55147  8.63220  4.50756  4.11684  7.53535  3.03978  1.28390      4 f - - -
          2.68618  4.42225  2.77519  2.73123  3.46354  2.40513  3.72494  3.29354  2.67741  2.69355  4.24690  2.90347  2.73739  3.18146  2.89801  2.37887  2.77519  2.98518  4.58477  3.61503
          0.00026  8.66819  9.39053  0.61958  0.77255  0.66062  0.72677
      5   4.64078  8.26998  2.66447  1.90882  2.75371  2.70094  3.51336  2.83259  2.35688  3.31705  4.80862  4.17603  6.92491  2.36245  2.36510  2.02580  2.96969  4.67255  8.70229  4.11146      5 e - - -
          2.68618  4.42225  2.77519  2.73123  3.46354  2.40513  3.72494  3.29354  2.67741  2.69355  4.24690  2.90347  2.73739  3.18146  2.89801  2.37887  2.77519  2.98518  4.58477  3.61503
          0.00024  8.72983  9.45218  0.61958  0.77255  0.73202  0.65573
      6   4.39393  4.87432  2.07027  2.60271  4.12730  1.98467  4.41522  3.35120  2.89099  6.60282  7.33725  1.76452  6.94981  2.31760  2.28109  2.64863  3.93492  6.68833  8.72880  2.86549      6 n - - -
          2.68618  4.42225  2.77519  2.73123  3.46354  2.40513  3.72494  3.29354  2.67741  2.69355  4.24690  2.90347  2.73739  3.18146  2.89801  2.37887  2.77519  2.98518  4.58477  3.61503
          0.00023  8.75604  9.47838  0.61958  0.77255  0.24025  1.54380
      7   2.98237  7.38725  4.02083  7.37710  4.17776  7.18557  7.51990  1.22874  7.15850  2.61430  3.25855  1.88952  2.14566  7.28680  7.16124  4.51672  2.56493  1.98365  4.39659  6.83364      7 i - - -
          2.68618  4.42225  2.77519  2.73123  3.46354  2.40513  3.72494  3.29354  2.67741  2.69355  4.24690  2.90347  2.73739  3.18146  2.89801  2.37887  2.77519  2.98518  4.58477  3.61503
          0.00023  8.78092  9.50327  0.61958  0.77255  0.96048  0.48242
      8   4.57087  8.26594  3.36258  1.89260  4.71525  3.05518  3.04969  3.05828  2.40987  2.92929  3.62567  2.58323  6.99008  5.89147  3.21991  3.08965  1.41904  2.81391  8.71320  4.07508      8 t - - -
          2.68618  4.42225  2.77519  2.73123  3.46354  2.40513  3.72494  3.29354  2.67741  2.69355  4.24690  2.90347  2.73739  3.18146  2.89801  2.37887  2.77519  2.98518  4.58477  3.61503
          0.00023  8.78092  9.50327  0.61958  0.77255  0.96048  0.48242
      9   1.62126  7.39191  7.99980  4.08926  4.22114  3.73970  7.52662  1.52661  7.16510  2.20583  3.37070  7.35937  7.55508  7.29343  7.16781  6.50389  2.36134  1.31764  8.01559  4.09850      9 v - - -
          2.68618  4.42225  2.77519  2.73123  3.46354  2.40513  3.72494  3.29354  2.67741  2.69355  4.24690  2.90347  2.73739  3.18146  2.89801  2.37887  2.77519  2.98518  4.58477  3.61503
          0.00023  8.78092  9.50327  0.61958  0.77255  0.27359  1.42982
     10   3.85114  8.32584  2.30604  1.85250  7.67232  2.22791  6.77206  7.15929  2.20421  3.83095  3.50811  2.63178  6.97865  3.47694  1.93349  2.49346  2.26189  6.71724  8.75768  4.31927     10 e - - -
          2.68618  4.42225  2.77519  2.73123  3.46354  2.40513  3.72494  3.29354  2.67741  2.69355  4.24690  2.90347  2.73739  3.18146  2.89801  2.37887  2.77519  2.98518  4.58477  3.61503
          0.00023  8.78582  9.50817  0.61958  0.77255  0.48576  0.95510
     11   7.30072 10.08597  1.01524  1.91051  9.34848  1.28856  7.99812  3.03175  2.71197  8.34120  9.23933  3.12621  8.05977  3.20440  4.47211  7.11635  7.60642  8.44708 10.46799  8.86692     11 d - - -
          2.68618  4.42225  2.77519  2.73123  3.46354  2.40513  3.72494  3.29354  2.67741  2.69355  4.24690  2.90347  2.73739  3.18146  2.89801  2.37887  2.77519  2.98518  4.58477  3.61503
          0.01371  8.78582  4.30774  0.61958  0.77255  0.48576  0.95510
     12   3.74285  4.09217  3.08627  2.37709  4.58307  1.61539  2.90948  7.14622  2.64903  6.61865  4.64939  1.82364  6.96559  2.18568  3.20840  2.32487  3.38513  6.70417  8.74461  3.61523     12 g - - -
          2.68618  4.42225  2.77519  2.73123  3.46354  2.40513  3.72494  3.29354  2.67741  2.69355  4.24690  2.90347  2.73739  3.18146  2.89801  2.37887  2.77519  2.98518  4.58477  3.61503
          0.01743  8.77234  4.06710  0.61958  0.77255  1.46558  0.26259
     13   0.54726  8.39544  4.05341  9.16184  3.19861  1.53061  9.52463  8.88540  9.02616  8.58496  9.29810  8.18440  8.09442  9.01238  8.89814  2.77441  4.24856  2.68322 10.70728  9.74669     13 A - - -
          2.68618  4.42225  2.77519  2.73123  3.46354  2.40513  3.72494  3.29354  2.67741  2.69355  4.24690  2.90347  2.73739  3.18146  2.89801  2.37887  2.77519  2.98518  4.58477  3.61503
          0.01006  8.75514  4.61988  0.61958  0.77255  0.73530  0.65270
     14   2.36954  4.64826  6.23176  3.58640  4.14833  6.65950  3.54458  4.16286  1.62517  3.28295  2.94802  3.59208  7.04916  3.30571  1.27126  2.59651  2.90132  3.37544  4.72419  7.18994     14 r - - -
          2.68618  4.42225  2.77519  2.73123  3.46354  2.40513  3.72494  3.29354  2.67741  2.69355  4.24690  2.90347  2.73739  3.18146  2.89801  2.37887  2.77519  2.98518  4.58477  3.61503
          0.00391  8.75916  5.58629  0.61958  0.77255  0.45595  1.00470
     15   1.32720  7.37914  7.98607  7.36959  3.85339  2.59515  4.32067  3.23305  7.15085  2.10419  3.32047  7.34516  7.54114  2.82838  7.15340  6.48954  3.06519  1.20785  8.00114  4.05445     15 v - - -
          2.68618  4.42225  2.77519  2.73123  3.46354  2.40513  3.72494  3.29354  2.67741  2.69355  4.24690  2.90347  2.73739  3.18146  2.89801  2.37887  2.77519  2.98518  4.58477  3.61503
          0.00023  8.77268  9.49502  0.61958  0.77255  0.38001  1.15155
     16   4.38155  7.44580  7.55880  3.00208  4.08726  7.11318  0.91658  3.59620  4.58719  1.93363  2.92482  3.89257  7.48136  2.55208  2.57185  6.40477  3.16514  3.34788  4.39998  4.08944     16 h - - -
          2.68618  4.42225  2.77519  2.73123  3.46354  2.40513  3.72494  3.29354  2.67741  2.69355  4.24690  2.90347  2.73739  3.18146  2.89801  2.37887  2.77519  2.98518  4.58477  3.61503
          0.00023  8.78224  9.50458  0.61958  0.77255  0.85346  0.55502
     17   2.59805  7.39210  4.70654  7.34548  2.22962  7.18175  2.83766  2.53390  7.13446  2.45641  3.01384  1.78773  7.54563  2.10842  4.77312  4.84675  3.55778  2.24872  8.01358  2.37056     17 n - - -
          2.68618  4.42225  2.77519  2.73123  3.46354  2.40513  3.72494  3.29354  2.67741  2.69355  4.24690  2.90347  2.73739  3.18146  2.89801  2.37887  2.77519  2.98518  4.58477  3.61503
          0.00023  8.78224  9.50458  0.61958  0.77255  0.85346  0.55502
     18  10.27120 10.67284 10.18680 10.28021 10.84384  0.00048 10.79819 11.28481 10.47606 10.29611 11.67855 10.63347  9.88024 10.79293 10.20784 10.71158 10.65369 10.93499 11.08145 11.09971     18 G - - -
          2.68618  4.42225  2.77519  2.73123  3.46354  2.40513  3.72494  3.29354  2.67741  2.69355  4.24690  2.90347  2.73739  3.18146  2.89801  2.37887  2.77519  2.98518  4.58477  3.61503
          0.00023  8.78224  9.50458  0.61958  0.77255  0.85346  0.55502
     19   7.55777 10.52542  0.41139  4.45400  9.70711  7.44561  2.93846  9.37694  4.05788  8.76154  9.76885  1.61292  4.69754  7.39869  8.41385  3.64432  4.00328  8.84929 10.91590  9.16331     19 D - - -
          2.68618  4.42225  2.77519  2.73123  3.46354  2.40513  3.72494  3.29354  2.67741  2.69355  4.24690  2.90347  2.73739  3.18146  2.89801  2.37887  2.77519  2.98518  4.58477  3.61503
          0.00023  8.78224  9.50458  0.61958  0.77255  0.85346  0.55502
     20   3.05405  8.28681  3.41653  2.13379  2.56186  6.59237  2.88691  3.30607  2.79992  3.83870  4.29670  2.08038  6.98548  3.52021  2.81159  2.51980  2.60359  2.24422  4.10647  3.16987     20 n - - -
          2.68618  4.42225  2.77519  2.73123  3.46354  2.40513  3.72494  3.29354  2.67741  2.69355  4.24690  2.90347  2.73739  3.18146  2.89801  2.37887  2.77519  2.98518  4.58477  3.61503
          0.01004  8.78224  4.62118  0.61958  0.77255  0.85346  0.55502
     21   6.01711  7.38912  4.20141  7.37927  1.80032  2.85692  3.40362  1.54441  7.16090  3.61646  6.50839  4.06464  7.55101  7.28844  7.16339  6.49981  4.31838  1.46772  8.00175  1.52300     21 v - - -
          2.68618  4.42225  2.77519  2.73123  3.46354  2.40513  3.72494  3.29354  2.67741  2.69355  4.24690  2.90347  2.73739  3.18146  2.89801  2.37887  2.77519  2.98518  4.58477  3.61503
          0.08152  8.77242  2.54934  0.61958  0.77255  1.46175  0.26374
     22   1.01118  8.21872  2.48128  4.16826  7.55785  2.47252  2.43742  4.27170  3.50004  4.03920  7.26094  5.96795  6.89153  3.26537  5.91469  1.84446  2.51736  4.94752  4.50774  7.24762     22 a - - -
          2.68618  4.42225  2.77519  2.73123  3.46354  2.40513  3.72494  3.29354  2.67741  2.69355  4.24690  2.90347  2.73739  3.18146  2.89801  2.37887  2.77519  2.98518  4.58477  3.61503
          0.08125  8.69115  2.55275  0.61958  0.77255  2.98926  0.05164
     23   3.05985  4.51329  3.71281  2.52010  3.57875  6.41555  3.47919  4.75202  2.84085  6.46157  4.82086  1.95672  2.27660  1.94845  3.44434  1.47534  3.86517  3.46463  8.58771  7.17601     23 s - - -
          2.68618  4.42225  2.77519  2.73123  3.46354  2.40513  3.72494  3.29354  2.67741  2.69355  4.24690  2.90347  2.73739  3.18146  2.89801  2.37887  2.77519  2.98518  4.58477  3.61503
          0.08030  8.61017  2.56417  0.61958  0.77255  3.53117  0.02971
     24   4.15214  8.83755  1.25509  2.70049  4.20372  0.64892  7.99633  3.92166  7.30071  7.53550  8.45475  6.81177  7.82997  7.25994  7.91901  3.72412  7.15057  3.10024  9.85476  8.46653     24 G - - -
          2.68618  4.42225  2.77519  2.73123  3.46354  2.40513  3.72494  3.29354  2.67741  2.69355  4.24690  2.90347  2.73739  3.18146  2.89801  2.37887  2.77519  2.98518  4.58477  3.61503
          0.07919  8.53016  2.57780  0.61958  0.77255  3.85427  0.02142
     25   2.74091  7.09029  7.50033  2.55225  1.96315  6.84184  7.16478  5.52605  3.27446  5.28121  4.16950  6.95207  7.20719  6.87243  6.77451  3.29484  3.94491  2.93047  1.63363  1.07096     25 y - - -
          2.68465  4.42977  2.78272  2.73875  3.47106  2.41265  3.73247  3.30106  2.67936  2.70107  4.25442  2.91099  2.74492  3.15589  2.86987  2.38639  2.74616  2.97643  4.59229  3.62255
          0.86827  0.54417        *  0.00176  6.34439  0.00000        *
//
HMMER3/f [3.2.1 | June 2018]
NAME  PF14479_004
LENG  19
ALPH  amino
RF    no
MM    no
CONS  yes
CS    no
MAP   yes
DATE  Fri Sep 23 14:55:21 2022
NSEQ  105
EFFN  105.000000
CKSUM 2665420128
STATS LOCAL MSV       -6.6866  0.73035
STATS LOCAL VITERBI   -6.6038  0.73035
STATS LOCAL FORWARD   -3.7798  0.73035
HMM          A        C        D        E        F        G        H        I        K        L        M        N        P        Q        R        S        T        V        W        Y   
            m->m     m->i     m->d     i->m     i->i     d->m     d->d
  COMPO   3.34529  5.74538  4.34016  4.71599  2.80822  1.57812  3.07268  3.20617  4.58741  3.51178  3.78540  1.81608  5.35475  2.76923  4.35585  2.29427  2.75836  2.54765  7.03197  3.29542
          2.68618  4.42225  2.77519  2.73123  3.46354  2.40513  3.72494  3.29354  2.67741  2.69355  4.24690  2.90347  2.73739  3.18146  2.89801  2.37887  2.77519  2.98518  4.58477  3.61503
          0.42762  8.24460  1.05648  0.61958  0.77255  0.00000        *
      1   5.69625  7.66244  6.67173  6.75940  8.45243  6.31753  1.75261  8.08590  7.44007  7.71609  8.47264  0.75503  7.18417  7.46792  7.68603  1.78844  1.73285  7.09740  9.76976  8.58922      1 n - - -
          2.68618  4.42225  2.77519  2.73123  3.46354  2.40513  3.72494  3.29354  2.67741  2.69355  4.24690  2.90347  2.73739  3.18146  2.89801  2.37887  2.77519  2.98518  4.58477  3.61503
          0.00060  7.81758  8.53993  0.61958  0.77255  0.14160  2.02474
      2   2.99416  2.94849  7.54967  6.95494  6.07620  6.66814  7.11227  1.91809  6.74035  5.16196  6.09745  1.50140  7.07909  6.86877  6.74435  1.86914  2.52476  1.53659  7.61115  2.81725      2 n - - -
          2.68618  4.42225  2.77519  2.73123  3.46354  2.40513  3.72494  3.29354  2.67741  2.69355  4.24690  2.90347  2.73739  3.18146  2.89801  2.37887  2.77519  2.98518  4.58477  3.61503
          0.00041  8.20129  8.92363  0.61958  0.77255  0.70703  0.67946
      3   2.76155  6.88664  3.46219  6.51859  5.98477  3.08921  2.34297  3.20009  6.36583  5.07941  2.88250  3.20967  6.95590  6.55279  6.48080  2.32557  2.36770  0.96158  7.50307  3.33506      3 v - - -
          2.68618  4.42225  2.77519  2.73123  3.46354  2.40513  3.72494  3.29354  2.67741  2.69355  4.24690  2.90347  2.73739  3.18146  2.89801  2.37887  2.77519  2.98518  4.58477  3.61503
          0.00040  8.22115  8.94350  0.61958  0.77255  1.47023  0.26120
      4   3.03175  6.88299  7.49634  6.88214  0.94297  6.69165  7.02899  1.61030  6.66530  3.43387  6.00039  6.85933  7.05325  6.79430  3.74850  2.77807  5.74683  1.52885  4.48862  6.33835      4 f - - -
          2.68618  4.42225  2.77519  2.73123  3.46354  2.40513  3.72494  3.29354  2.67741  2.69355  4.24690  2.90347  2.73739  3.18146  2.89801  2.37887  2.77519  2.98518  4.58477  3.61503
          0.00040  8.22115  8.94350  0.61958  0.77255  1.47023  0.26120
      5   3.86153  7.05004  6.78600  6.21533  1.31076  6.51834  3.09440  5.55504  6.11054  5.29278  3.95757  2.50835  6.93066  6.37150  3.43032  0.95349  2.20151  4.27714  7.69251  6.49048      5 s - - -
          2.68618  4.42225  2.77519  2.73123  3.46354  2.40513  3.72494  3.29354  2.67741  2.69355  4.24690  2.90347  2.73739  3.18146  2.89801  2.37887  2.77519  2.98518  4.58477  3.61503
          0.00040  8.22115  8.94350  0.61958  0.77255  0.15521  1.93957
      6   2.78665  8.07350  2.98159  5.15543  7.42917  1.09845  3.10927  6.92319  5.27221  6.39460  7.14004  3.13963  6.67976  1.76964  5.77925  1.89478  2.52122  6.47600  8.52304  3.12598      6 g - - -
          2.68618  4.42225  2.77519  2.73123  3.46354  2.40513  3.72494  3.29354  2.67741  2.69355  4.24690  2.90347  2.73739  3.18146  2.89801  2.37887  2.77519  2.98518  4.58477  3.61503
          0.00039  8.24460  8.96695  0.61958  0.77255  0.48576  0.95510
      7   3.67277  7.92657  5.78989  5.24700  7.39968  0.93780  6.48841  6.87880  3.82440  6.34833  7.09075  2.88407  4.31452  3.88412  3.13389  1.28977  1.99927  6.41925  8.46315  7.07665      7 g - - -
          2.68618  4.42225  2.77519  2.73123  3.46354  2.40513  3.72494  3.29354  2.67741  2.69355  4.24690  2.90347  2.73739  3.18146  2.89801  2.37887  2.77519  2.98518  4.58477  3.61503
          0.00039  8.24460  8.96695  0.61958  0.77255  0.48576  0.95510
      8   2.94404  7.80940  2.33627  2.64489  7.15556  2.40250  2.53234  6.64243  4.99050  6.11515  6.84984  1.45465  2.80594  3.08126  5.48365  3.68219  2.21824  3.17426  8.24138  2.56296      8 n - - -
          2.68618  4.42225  2.77519  2.73123  3.46354  2.40513  3.72494  3.29354  2.67741  2.69355  4.24690  2.90347  2.73739  3.18146  2.89801  2.37887  2.77519  2.98518  4.58477  3.61503
          0.00039  8.24460  8.96695  0.61958  0.77255  0.48576  0.95510
      9   6.74513  8.78546  6.59419  6.56823  7.79627  7.11384  7.75176  8.46250  3.82139  7.79736  8.77721  0.08376  7.82142  7.07237  6.61398  6.78114  3.56188  7.88100  9.17002  3.94624      9 N - - -
          2.68618  4.42225  2.77519  2.73123  3.46354  2.40513  3.72494  3.29354  2.67741  2.69355  4.24690  2.90347  2.73739  3.18146  2.89801  2.37887  2.77519  2.98518  4.58477  3.61503
          0.00039  8.24460  8.96695  0.61958  0.77255  0.48576  0.95510
     10   5.29695  7.79180  5.55184  3.31810  2.46436  2.51218  2.63684  3.93828  2.57630  6.09420  6.83420  2.98859  6.46622  5.35877  3.02063  1.75235  1.67388  6.17909  8.22805  1.90212     10 t - - -
          2.68618  4.42225  2.77519  2.73123  3.46354  2.40513  3.72494  3.29354  2.67741  2.69355  4.24690  2.90347  2.73739  3.18146  2.89801  2.37887  2.77519  2.98518  4.58477  3.61503
          0.00039  8.24460  8.96695  0.61958  0.77255  0.48576  0.95510
     11   9.62239 10.10981  9.63594  9.72917 10.29173  0.00085 10.24933 10.71932  9.92482  9.74383 11.11306 10.06161  9.32647 10.23670  9.65945 10.03664 10.02597 10.34301 10.53923 10.54723     11 G - - -
          2.68618  4.42225  2.77519  2.73123  3.46354  2.40513  3.72494  3.29354  2.67741  2.69355  4.24690  2.90347  2.73739  3.18146  2.89801  2.37887  2.77519  2.98518  4.58477  3.61503
          0.00039  8.24460  8.96695  0.61958  0.77255  0.48576  0.95510
     12   5.60594  6.97279  7.58594  6.97046  1.36630  6.78327  7.11675  2.78319  6.75398  1.50727  1.65456  3.14919  7.13699  2.79595  6.75413  2.76069  5.83724  2.44128  7.58937  6.42191     12 f - - -
          2.68618  4.42225  2.77519  2.73123  3.46354  2.40513  3.72494  3.29354  2.67741  2.69355  4.24690  2.90347  2.73739  3.18146  2.89801  2.37887  2.77519  2.98518  4.58477  3.61503
          0.00039  8.24460  8.96695  0.61958  0.77255  0.48576  0.95510
     13   6.19426  7.48951  8.22183  7.65875  6.64055  7.52225  7.96258  3.69926  7.47494  3.49427  3.83521  3.11576  7.83145  0.46214  7.51727  6.87293  2.88897  1.69097  8.39037  7.21914     13 Q - - -
          2.68618  4.42225  2.77519  2.73123  3.46354  2.40513  3.72494  3.29354  2.67741  2.69355  4.24690  2.90347  2.73739  3.18146  2.89801  2.37887  2.77519  2.98518  4.58477  3.61503
          0.00039  8.24460  8.96695  0.61958  0.77255  0.48576  0.95510
     14   2.68870  6.86738  7.47444  6.85799  3.25064  6.66601  7.00041  1.70940  6.63928  1.70019  2.75778  6.83359  7.02951  2.57501  6.64183  3.15296  2.87841  1.44345  7.48954  3.10037     14 v - - -
          2.68618  4.42225  2.77519  2.73123  3.46354  2.40513  3.72494  3.29354  2.67741  2.69355  4.24690  2.90347  2.73739  3.18146  2.89801  2.37887  2.77519  2.98518  4.58477  3.61503
          0.00608  8.24460  5.14949  0.61958  0.77255  0.48576  0.95510
     15   2.61773  8.22678  8.49299  8.57213  9.10962  0.13193  3.09672  8.77446  8.67969  8.41470  9.16383  7.93683  7.87552  8.70374  8.60030  6.56171  6.94388  7.74575 10.28570  9.42145     15 G - - -
          2.68618  4.42225  2.77519  2.73123  3.46354  2.40513  3.72494  3.29354  2.67741  2.69355  4.24690  2.90347  2.73739  3.18146  2.89801  2.37887  2.77519  2.98518  4.58477  3.61503
          0.00039  8.23891  8.96126  0.61958  0.77255  0.82968  0.57303
     16   5.28853  7.79139  3.06334  3.44569  3.96172  6.06351  1.98414  2.60703  3.74896  6.09527  6.83291  1.71395  6.45691  2.67673  3.73763  2.78887  3.06289  2.69079  8.22604  1.58094     16 y - - -
          2.68618  4.42225  2.77519  2.73123  3.46354  2.40513  3.72494  3.29354  2.67741  2.69355  4.24690  2.90347  2.73739  3.18146  2.89801  2.37887  2.77519  2.98518  4.58477  3.61503
          0.01156  8.23891  4.48939  0.61958  0.77255  0.82968  0.57303
     17   8.00536  9.20614  7.77385  7.78319  3.10386  8.23638  1.82490  8.02368  7.69970  7.07866  3.12657  0.40213  8.65670  2.62619  7.78301  7.80772  8.24559  7.94979  7.43836  5.67876     17 N - - -
          2.68618  4.42225  2.77519  2.73123  3.46354  2.40513  3.72494  3.29354  2.67741  2.69355  4.24690  2.90347  2.73739  3.18146  2.89801  2.37887  2.77519  2.98518  4.58477  3.61503
          0.00040  8.22775  8.95010  0.61958  0.77255  1.27818  0.32648
     18   1.74384  7.22142  6.06956  5.50617  4.21303  3.09176  2.78870  5.75281  3.81557  2.87497  4.10806  2.00668  6.68332  5.79862  2.98284  1.28577  2.62099  4.12189  7.78488  3.14415     18 s - - -
          2.68618  4.42225  2.77519  2.73123  3.46354  2.40513  3.72494  3.29354  2.67741  2.69355  4.24690  2.90347  2.73739  3.18146  2.89801  2.37887  2.77519  2.98518  4.58477  3.61503
          0.05032  8.22775  3.01983  0.61958  0.77255  1.27818  0.32648
     19   9.53847 10.03895  9.56684  9.66004 10.22256  0.00091 10.18068 10.64801  9.85575  9.67465 11.04176  9.98921  9.25707 10.16681  9.59089  9.94896  9.94512 10.26756 10.47170 10.47797     19 G - - -
          2.68618  4.42225  2.77519  2.73123  3.46354  2.40513  3.72494  3.29354  2.67741  2.69355  4.24690  2.90347  2.73739  3.18146  2.89801  2.37887  2.77519  2.98518  4.58477  3.61503
          0.00028  8.17771        *  0.61958  0.77255  0.00000        *
//
HMMER3/f [3.2.1 | June 2018]
NAME  PF14479_009
LENG  18
ALPH  amino
RF    no
MM    no
CONS  yes
CS    no
MAP   yes
DATE  Fri Sep 23 14:55:22 2022
NSEQ  81
EFFN  81.000000
CKSUM 3130146765
STATS LOCAL MSV       -5.9850  0.73188
STATS LOCAL VITERBI   -5.9003  0.73188
STATS LOCAL FORWARD   -3.4903  0.73188
HMM          A        C        D        E        F        G        H        I        K        L        M        N        P        Q        R        S        T        V        W        Y   
            m->m     m->i     m->d     i->m     i->i     d->m     d->d
  COMPO   2.40767  6.40924  3.00777  2.96637  3.68643  1.87356  3.39602  2.79462  2.85369  3.89587  4.47755  2.52847  6.06683  3.34425  2.93314  2.76524  3.08725  2.35554  5.71011  2.69595
          2.68867  4.42474  2.77768  2.73372  3.46603  2.40762  3.72743  3.29603  2.67331  2.69604  4.24939  2.90181  2.73988  3.18395  2.90050  2.37898  2.75248  2.98767  4.58726  3.61752
          1.24796  1.18812  0.89620  0.00530  5.24362  0.00000        *
      1   7.62652  8.41313  8.31435  8.36290  0.94486  7.96048  6.46634  7.14212  8.11824  6.21865  7.64015  7.43088  8.19375  7.64090  7.82850  7.38143  2.99995  1.67492  2.53356  1.25263      2 f - - -
          2.68618  4.42225  2.77519  2.73123  3.46354  2.40513  3.72494  3.29354  2.67741  2.69355  4.24690  2.90347  2.73739  3.18146  2.89801  2.37887  2.77519  2.98518  4.58477  3.61503
          0.00085  7.46326  8.18561  0.61958  0.77255  1.94025  0.15510
      2   4.64537  7.15058  2.40880  2.10852  6.49338  1.48726  2.64229  3.15242  2.41872  3.47419  6.19185  4.88829  5.81337  4.70430  2.21921  2.93425  2.50119  3.02148  7.58462  6.17506      3 g - - -
          2.68618  4.42225  2.77519  2.73123  3.46354  2.40513  3.72494  3.29354  2.67741  2.69355  4.24690  2.90347  2.73739  3.18146  2.89801  2.37887  2.77519  2.98518  4.58477  3.61503
          0.00079  7.54461  8.26696  0.61958  0.77255  1.55720  0.23664
      3   4.74222  7.21831  3.01245  2.70934  6.54897  1.38720  5.70986  3.42531  2.34734  3.10307  6.26288  1.92853  5.91417  4.81106  4.94117  2.71067  1.97084  2.60732  7.65972  6.25745      4 g - - -
          2.68618  4.42225  2.77519  2.73123  3.46354  2.40513  3.72494  3.29354  2.67741  2.69355  4.24690  2.90347  2.73739  3.18146  2.89801  2.37887  2.77519  2.98518  4.58477  3.61503
          0.00071  7.64548  8.36783  0.61958  0.77255  1.51725  0.24758
      4   6.25170  7.40882  8.45123  8.03611  6.96733  8.02248  9.02034  1.32142  8.04413  2.38959  6.63787  1.19917  8.20518  8.36551  8.26174  7.50816  1.95792  1.65479  9.24379  7.97026      5 n - - -
          2.68618  4.42225  2.77519  2.73123  3.46354  2.40513  3.72494  3.29354  2.67741  2.69355  4.24690  2.90347  2.73739  3.18146  2.89801  2.37887  2.77519  2.98518  4.58477  3.61503
          0.00066  7.72193  8.44427  0.61958  0.77255  0.62374  0.76774
      5   1.97793  6.63630  3.54491  2.56271  5.74748  6.16735  6.45552  1.87676  3.72328  3.20891  2.25014  3.26203  6.53977  5.94748  5.94004  5.44087  1.56306  1.81675  7.24160  6.03973      6 t - - -
          2.68618  4.42225  2.77519  2.73123  3.46354  2.40513  3.72494  3.29354  2.67741  2.69355  4.24690  2.90347  2.73739  3.18146  2.89801  2.37887  2.77519  2.98518  4.58477  3.61503
          0.00057  7.87131  8.59366  0.61958  0.77255  1.40118  0.28277
      6   0.32563  7.56779  8.33218  8.40037  8.57511  1.68591  8.72051  8.04306  8.21988  7.79607  8.50958  7.36926  7.26549  8.21007  8.07911  5.88099  6.26348  2.48495  9.90239  8.96794      7 A - - -
          2.68618  4.42225  2.77519  2.73123  3.46354  2.40513  3.72494  3.29354  2.67741  2.69355  4.24690  2.90347  2.73739  3.18146  2.89801  2.37887  2.77519  2.98518  4.58477  3.61503
          0.00055  7.89397  8.61632  0.61958  0.77255  0.80030  0.59637
      7   5.01671  7.52811  3.81942  3.01218  6.87595  1.85446  5.97281  6.36148  0.83120  3.81629  2.53900  5.25559  6.18174  3.14722  2.15347  3.54050  3.74724  5.92037  7.95772  6.54849      8 k - - -
          2.68618  4.42225  2.77519  2.73123  3.46354  2.40513  3.72494  3.29354  2.67741  2.69355  4.24690  2.90347  2.73739  3.18146  2.89801  2.37887  2.77519  2.98518  4.58477  3.61503
          0.00053  7.93391  8.65625  0.61958  0.77255  0.69987  0.68647
      8   6.88683  9.68986  1.81086  2.62421  9.01303  0.28231  7.54237  8.71774  6.90672  8.09203  9.11639  6.22339  7.51009  6.75689  7.77190  6.65812  7.24467  8.18119 10.14222  8.50301      9 G - - -
          2.68618  4.42225  2.77519  2.73123  3.46354  2.40513  3.72494  3.29354  2.67741  2.69355  4.24690  2.90347  2.73739  3.18146  2.89801  2.37887  2.77519  2.98518  4.58477  3.61503
          0.00052  7.95867  8.68101  0.61958  0.77255  0.16112  1.90507
      9   3.58275  7.57231  2.46078  1.73711  6.91864  3.63815  2.63580  6.40579  2.23708  5.87812  6.61279  1.60045  6.22350  5.11349  3.34963  1.62747  2.93428  5.96366  8.00409  6.59191     10 n - - -
          2.68618  4.42225  2.77519  2.73123  3.46354  2.40513  3.72494  3.29354  2.67741  2.69355  4.24690  2.90347  2.73739  3.18146  2.89801  2.37887  2.77519  2.98518  4.58477  3.61503
          0.00050  7.98743  8.70977  0.61958  0.77255  0.48576  0.95510
     10   1.01132  7.63270  8.43075  8.49940  8.65763  3.74026  8.79650  8.19546  8.29847  7.89006  8.58729  7.43685  7.33174  8.28400  8.15339  0.54975  6.32555  3.52806  9.99191  9.05034     11 S - - -
          2.68618  4.42225  2.77519  2.73123  3.46354  2.40513  3.72494  3.29354  2.67741  2.69355  4.24690  2.90347  2.73739  3.18146  2.89801  2.37887  2.77519  2.98518  4.58477  3.61503
          0.00050  7.98743  8.70977  0.61958  0.77255  0.48576  0.95510
     11   1.98141  7.56591  3.10010  2.35176  3.81605  2.66218  6.01320  6.39855  1.80105  5.87156  6.60640  2.53100  6.21969  5.10932  1.32105  5.01486  3.71405  2.67440  7.99798  6.58646     12 r - - -
          2.68618  4.42225  2.77519  2.73123  3.46354  2.40513  3.72494  3.29354  2.67741  2.69355  4.24690  2.90347  2.73739  3.18146  2.89801  2.37887  2.77519  2.98518  4.58477  3.61503
          0.00050  7.98743  8.70977  0.61958  0.77255  0.48576  0.95510
     12   2.47997  7.70634  8.79991  8.41371  7.36210  8.44716  9.66216  1.55272  8.46741  3.35918  6.98902  8.62565  8.59340  8.85705  8.74928  7.97174  3.21776  0.46899  9.79957  8.47105     13 V - - -
          2.68618  4.42225  2.77519  2.73123  3.46354  2.40513  3.72494  3.29354  2.67741  2.69355  4.24690  2.90347  2.73739  3.18146  2.89801  2.37887  2.77519  2.98518  4.58477  3.61503
          0.00050  7.98743  8.70977  0.61958  0.77255  0.48576  0.95510
     13   7.07563  8.91687  8.33790  6.77409  8.74468  7.45384  0.93242  7.83270  3.37080  3.20407  7.98691  6.93922  7.69824  1.23818  1.45447  7.02557  7.05605  7.57688  8.90645  7.96757     14 h - - -
          2.68618  4.42225  2.77519  2.73123  3.46354  2.40513  3.72494  3.29354  2.67741  2.69355  4.24690  2.90347  2.73739  3.18146  2.89801  2.37887  2.77519  2.98518  4.58477  3.61503
          0.00050  7.98743  8.70977  0.61958  0.77255  0.48576  0.95510
     14   5.35410  4.09112  7.33485  6.72550  2.56648  6.53677  6.85861  1.31297  6.51073  3.08714  5.83368  3.81287  6.89550  1.98691  6.51497  5.85176  5.58701  1.45996  7.33141  1.73100     15 i - - -
          2.68618  4.42225  2.77519  2.73123  3.46354  2.40513  3.72494  3.29354  2.67741  2.69355  4.24690  2.90347  2.73739  3.18146  2.89801  2.37887  2.77519  2.98518  4.58477  3.61503
          0.00050  7.98743  8.70977  0.61958  0.77255  0.48576  0.95510
     15   9.29446  9.83535  9.36859  9.46168 10.02428  0.00113  9.98408 10.44295  9.65770  9.47640 10.83674  9.78051  9.05812  9.96613  9.39459  9.69365  9.71042 10.04951 10.27878 10.27936     16 G - - -
          2.68618  4.42225  2.77519  2.73123  3.46354  2.40513  3.72494  3.29354  2.67741  2.69355  4.24690  2.90347  2.73739  3.18146  2.89801  2.37887  2.77519  2.98518  4.58477  3.61503
          0.00050  7.98743  8.70977  0.61958  0.77255  0.48576  0.95510
     16   6.75494  9.64237  1.02126  5.49205  8.91877  6.65940  3.86625  8.60877  6.79053  7.99703  9.00715  0.61094  7.41200  6.63928  7.66983  2.75236  7.11705  8.06069 10.13971  8.39116     17 N - - -
          2.68618  4.42225  2.77519  2.73123  3.46354  2.40513  3.72494  3.29354  2.67741  2.69355  4.24690  2.90347  2.73739  3.18146  2.89801  2.37887  2.77519  2.98518  4.58477  3.61503
          0.09161  7.98743  2.43956  0.61958  0.77255  0.48576  0.95510
     17   3.23368  7.47910  5.21624  1.33980  6.82473  5.74126  5.92800  2.07545  2.80085  5.78447  6.51968  2.60985  6.13470  2.52591  1.90732  2.96440  2.18665  3.68893  7.91132  6.50038     18 e - - -
          2.68618  4.42225  2.77519  2.73123  3.46354  2.40513  3.72494  3.29354  2.67741  2.69355  4.24690  2.90347  2.73739  3.18146  2.89801  2.37887  2.77519  2.98518  4.58477  3.61503
          0.11462  7.89637  2.22635  0.61958  0.77255  2.25523  0.11076
     18   8.07153  8.80440  8.66650  8.74259  2.52174  8.31164  6.81892  7.58457  8.50481  6.61083  8.05635  7.79417  8.55319  8.01109  8.20183  7.77343  8.24279  7.56240  6.87921  0.09241     19 Y - - -
          2.68618  4.42225  2.77519  2.73123  3.46354  2.40513  3.72494  3.29354  2.67741  2.69355  4.24690  2.90347  2.73739  3.18146  2.89801  2.37887  2.77519  2.98518  4.58477  3.61503
          0.00042  7.78217        *  0.61958  0.77255  0.00000        *
//
HMMER3/f [3.2.1 | June 2018]
NAME  PF17100_010
LENG  19
ALPH  amino
RF    no
MM    no
CONS  yes
CS    no
MAP   yes
DATE  Fri Sep 23 14:55:24 2022
NSEQ  20
EFFN  20.000000
CKSUM 662611547
STATS LOCAL MSV       -6.2105  0.72608
STATS LOCAL VITERBI   -6.3173  0.72608
STATS LOCAL FORWARD   -3.5023  0.72608
HMM          A        C        D        E        F        G        H        I        K        L        M        N        P        Q        R        S        T        V        W        Y   
            m->m     m->i     m->d     i->m     i->i     d->m     d->d
  COMPO   2.49088  6.35302  4.08610  4.45675  2.25253  1.63400  4.26954  3.47512  3.68841  4.61088  4.38491  2.68912  3.47875  3.02117  3.96383  2.34427  2.40540  2.45375  6.89022  2.90564
          2.68618  4.42225  2.77519  2.73123  3.46354  2.40513  3.72494  3.29354  2.67741  2.69355  4.24690  2.90347  2.73739  3.18146  2.89801  2.37887  2.77519  2.98518  4.58477  3.61503
          0.15485  6.58994  1.95136  0.61958  0.77255  0.00000        *
      1   2.50117  5.72437  6.33110  5.78620  4.97253  5.64063  6.15082  1.89441  5.63164  3.80722  2.00260  0.79223  6.01039  5.81259  5.70658  4.99532  4.64188  2.27733  6.65092  5.46164      1 n - - -
          2.68618  4.42225  2.77519  2.73123  3.46354  2.40513  3.72494  3.29354  2.67741  2.69355  4.24690  2.90347  2.73739  3.18146  2.89801  2.37887  2.77519  2.98518  4.58477  3.61503
          0.00238  6.43748  7.15982  0.61958  0.77255  0.81361  0.58565
      2   4.28659  5.65632  6.30088  5.73848  4.87935  5.48842  6.00558  2.54445  5.55652  3.80369  2.57741  5.72230  5.88813  5.71198  5.59559  2.12559  0.74283  1.78222  6.50074  5.31825      2 t - - -
          2.68618  4.42225  2.77519  2.73123  3.46354  2.40513  3.72494  3.29354  2.67741  2.69355  4.24690  2.90347  2.73739  3.18146  2.89801  2.37887  2.77519  2.98518  4.58477  3.61503
          0.00225  6.49435  7.21669  0.61958  0.77255  0.18658  1.77072
      3   7.31022  8.27507  7.83747  7.92820  8.52527  0.00581  8.50635  8.84948  8.14546  7.97987  9.24836  8.12605  7.55752  8.41736  7.92171  7.61551  7.80516  8.30701  8.86766  8.76916      3 G - - -
          2.68618  4.42225  2.77519  2.73123  3.46354  2.40513  3.72494  3.29354  2.67741  2.69355  4.24690  2.90347  2.73739  3.18146  2.89801  2.37887  2.77519  2.98518  4.58477  3.61503
          0.00198  6.61936  7.34171  0.61958  0.77255  0.48576  0.95510
      4   4.93182  7.20803  2.72377  4.42567  7.35124  5.22359  6.22846  6.95120  5.49269  6.44537  7.31759  1.12861  5.99528  5.44282  6.17151  0.80133  2.16283  6.23652  8.58148  7.05560      4 s - - -
          2.68618  4.42225  2.77519  2.73123  3.46354  2.40513  3.72494  3.29354  2.67741  2.69355  4.24690  2.90347  2.73739  3.18146  2.89801  2.37887  2.77519  2.98518  4.58477  3.61503
          0.00198  6.61936  7.34171  0.61958  0.77255  0.48576  0.95510
      5   2.10061  6.43934  6.62106  6.57116  7.35839  0.28361  7.20344  6.90088  6.12635  6.53584  7.28034  6.05342  6.08027  6.57969  2.41502  4.74041  5.11805  5.91073  8.55434  7.60831      5 G - - -
          2.68618  4.42225  2.77519  2.73123  3.46354  2.40513  3.72494  3.29354  2.67741  2.69355  4.24690  2.90347  2.73739  3.18146  2.89801  2.37887  2.77519  2.98518  4.58477  3.61503
          0.00198  6.61936  7.34171  0.61958  0.77255  0.48576  0.95510
      6   3.90925  6.23202  2.25656  3.67286  5.50755  4.70492  3.19745  2.30008  2.21671  4.50667  5.29357  1.48976  5.10148  4.03455  4.15543  3.91065  1.72814  2.30166  6.70942  5.34481      6 n - - -
          2.68618  4.42225  2.77519  2.73123  3.46354  2.40513  3.72494  3.29354  2.67741  2.69355  4.24690  2.90347  2.73739  3.18146  2.89801  2.37887  2.77519  2.98518  4.58477  3.61503
          0.00198  6.61936  7.34171  0.61958  0.77255  0.48576  0.95510
      7   5.47136  7.86632  4.47935  4.49604  6.77565  5.53581  2.18040  6.95559  4.68627  6.26536  7.25304  2.39296  6.19599  0.31414  4.98826  5.32404  5.76529  6.51949  7.94431  6.44817      7 Q - - -
          2.68618  4.42225  2.77519  2.73123  3.46354  2.40513  3.72494  3.29354  2.67741  2.69355  4.24690  2.90347  2.73739  3.18146  2.89801  2.37887  2.77519  2.98518  4.58477  3.61503
          0.00198  6.61936  7.34171  0.61958  0.77255  0.48576  0.95510
      8   6.90334  7.64269  7.50842  7.58337  0.47655  7.16425  5.65154  6.40927  7.34134  5.43521  6.88129  6.62807  7.39869  6.84474  7.03924  6.60508  7.07460  6.38972  5.71166  1.03985      8 F - - -
          2.68618  4.42225  2.77519  2.73123  3.46354  2.40513  3.72494  3.29354  2.67741  2.69355  4.24690  2.90347  2.73739  3.18146  2.89801  2.37887  2.77519  2.98518  4.58477  3.61503
          0.00198  6.61936  7.34171  0.61958  0.77255  0.48576  0.95510
      9   1.28446  5.43658  5.60078  5.01935  4.57368  5.05526  5.45548  3.91632  4.87780  2.80517  4.58964  5.14738  2.99239  5.07409  5.01221  1.91403  1.42835  2.60817  6.08758  2.85829      9 a - - -
          2.68618  4.42225  2.77519  2.73123  3.46354  2.40513  3.72494  3.29354  2.67741  2.69355  4.24690  2.90347  2.73739  3.18146  2.89801  2.37887  2.77519  2.98518  4.58477  3.61503
          0.00214  6.54556  7.26790  0.61958  0.77255  0.48576  0.95510
     10   5.42124  7.83545  4.38497  2.48089  7.54155  0.23720  6.13926  7.11971  2.57916  6.47723  7.44741  5.00964  6.16783  5.33824  5.38878  5.28556  5.76982  6.59824  8.43916  7.06000     10 G - - -
          2.68618  4.42225  2.77519  2.73123  3.46354  2.40513  3.72494  3.29354  2.67741  2.69355  4.24690  2.90347  2.73739  3.18146  2.89801  2.37887  2.77519  2.98518  4.58477  3.61503
          0.04507  6.54556  3.15509  0.61958  0.77255  0.48576  0.95510
     11   1.94171  6.12330  6.82136  6.76544  6.79254  1.65030  7.12578  6.20133  6.59331  5.96316  6.74693  5.91163  5.84255  6.62995  6.51708  2.53776  2.47978  0.73651  8.18874  7.16199     11 v - - -
          2.68618  4.42225  2.77519  2.73123  3.46354  2.40513  3.72494  3.29354  2.67741  2.69355  4.24690  2.90347  2.73739  3.18146  2.89801  2.37887  2.77519  2.98518  4.58477  3.61503
          0.00223  6.50272  7.22506  0.61958  0.77255  0.92703  0.50373
     12   2.06462  6.52853  4.82332  4.21215  6.20716  4.99847  5.25876  5.62719  1.99929  5.08521  5.87158  4.65819  5.45914  4.37682  1.70639  2.05481  1.07388  5.17537  7.16237  5.89061     12 t - - -
          2.68618  4.42225  2.77519  2.73123  3.46354  2.40513  3.72494  3.29354  2.67741  2.69355  4.24690  2.90347  2.73739  3.18146  2.89801  2.37887  2.77519  2.98518  4.58477  3.61503
          0.00223  6.50272  7.22506  0.61958  0.77255  0.92703  0.50373
     13   6.16416  7.20695  7.52773  7.39740  0.29348  7.00162  6.17046  1.61919  7.26232  4.08023  5.58987  6.91472  7.22821  6.92653  7.06125  6.60506  6.41022  4.78193  6.20558  4.51136     13 F - - -
          2.68618  4.42225  2.77519  2.73123  3.46354  2.40513  3.72494  3.29354  2.67741  2.69355  4.24690  2.90347  2.73739  3.18146  2.89801  2.37887  2.77519  2.98518  4.58477  3.61503
          0.00223  6.50272  7.22506  0.61958  0.77255  0.92703  0.50373
     14   2.54349  6.30506  2.72028  4.75802  6.29572  4.95828  6.06095  5.82079  5.10441  5.45632  6.27639  5.08656  5.68365  5.30696  5.51930  1.56676  2.28366  5.27343  7.63787  0.72573     14 y - - -
          2.68618  4.42225  2.77519  2.73123  3.46354  2.40513  3.72494  3.29354  2.67741  2.69355  4.24690  2.90347  2.73739  3.18146  2.89801  2.37887  2.77519  2.98518  4.58477  3.61503
          0.00223  6.50272  7.22506  0.61958  0.77255  0.92703  0.50373
     15   1.27655  6.42209  6.81258  6.88721  7.36532  0.37416  7.44338  6.95909  6.92134  6.61987  7.35916  6.15922  6.08384  6.94253  6.82667  4.75194  5.13389  5.93175  8.56186  7.71382     15 G - - -
          2.68618  4.42225  2.77519  2.73123  3.46354  2.40513  3.72494  3.29354  2.67741  2.69355  4.24690  2.90347  2.73739  3.18146  2.89801  2.37887  2.77519  2.98518  4.58477  3.61503
          0.07001  6.50272  2.71635  0.61958  0.77255  0.92703  0.50373
     16   2.12447  6.09918  6.73679  6.76148  7.08357  4.89857  7.19494  6.61540  6.64108  6.30626  7.01257  5.86459  0.71104  6.65927  6.55311  1.29590  2.44636  5.58383  8.41756  7.45339     16 p - - -
          2.68618  4.42225  2.77519  2.73123  3.46354  2.40513  3.72494  3.29354  2.67741  2.69355  4.24690  2.90347  2.73739  3.18146  2.89801  2.37887  2.77519  2.98518  4.58477  3.61503
          0.06872  6.43509  2.73635  0.61958  0.77255  1.35423  0.29860
     17   1.43877  6.14820  6.87042  6.78171  6.33314  5.31300  7.38997  4.09466  6.70115  4.89476  6.10244  6.18653  6.11677  6.84108  6.70125  4.83422  4.98169  0.35518  8.21019  7.07835     17 V - - -
          2.68618  4.42225  2.77519  2.73123  3.46354  2.40513  3.72494  3.29354  2.67741  2.69355  4.24690  2.90347  2.73739  3.18146  2.89801  2.37887  2.77519  2.98518  4.58477  3.61503
          0.08666  6.36892  2.50965  0.61958  0.77255  1.63047  0.21795
     18   3.64882  6.15347  3.87834  3.33426  5.49862  2.68598  2.55397  4.98263  2.26911  4.45683  5.19597  1.75088  4.81014  2.35290  3.81289  1.39143  3.87964  4.54504  6.58311  2.85105     18 s - - -
          2.68618  4.42225  2.77519  2.73123  3.46354  2.40513  3.72494  3.29354  2.67741  2.69355  4.24690  2.90347  2.73739  3.18146  2.89801  2.37887  2.77519  2.98518  4.58477  3.61503
          0.33433  6.28504  1.26472  0.61958  0.77255  1.88039  0.16550
     19   4.71906  6.37061  6.31320  6.33888  0.23789  5.32754  5.53472  5.74055  6.32089  4.98059  6.26571  5.78193  6.04920  6.20029  6.21878  2.01454  5.24004  5.42200  5.69245  3.96428     19 F - - -
          2.68618  4.42225  2.77519  2.73123  3.46354  2.40513  3.72494  3.29354  2.67741  2.69355  4.24690  2.90347  2.73739  3.18146  2.89801  2.37887  2.77519  2.98518  4.58477  3.61503
          0.00260  5.95331        *  0.61958  0.77255  0.00000        *
//
HMMER3/f [3.2.1 | June 2018]
NAME  PF17107_001
LENG  26
ALPH  amino
RF    no
MM    no
CONS  yes
CS    no
MAP   yes
DATE  Fri Sep 23 14:55:26 2022
NSEQ  107
EFFN  107.000000
CKSUM 3464258252
STATS LOCAL MSV       -7.2861  0.72520
STATS LOCAL VITERBI   -7.2674  0.72520
STATS LOCAL FORWARD   -3.4579  0.72520
HMM          A        C        D        E        F        G        H        I        K        L        M        N        P        Q        R        S        T        V        W        Y   
            m->m     m->i     m->d     i->m     i->i     d->m     d->d
  COMPO   2.93343  5.55055  3.77830  4.04158  3.47626  1.60063  3.26296  3.27602  3.99775  3.99193  4.31560  1.74918  4.08410  2.40626  3.99140  2.45476  2.67378  3.15430  7.11445  3.08330
          2.68618  4.42225  2.77519  2.73123  3.46354  2.40513  3.72494  3.29354  2.67741  2.69355  4.24690  2.90347  2.73739  3.18146  2.89801  2.37887  2.77519  2.98518  4.58477  3.61503
          0.63252  8.25524  0.75825  0.61958  0.77255  0.00000        *
      1   2.20550  7.32603  7.16000  7.15138  8.24678  6.07798  8.11472  7.78500  7.40077  7.44588  8.16365  2.39417  6.95167  2.17714  7.51667  1.09719  1.07439  6.78112  9.55289  8.50721      1 t - - -
          2.68618  4.42225  2.77519  2.73123  3.46354  2.40513  3.72494  3.29354  2.67741  2.69355  4.24690  2.90347  2.73739  3.18146  2.89801  2.37887  2.77519  2.98518  4.58477  3.61503
          0.00073  7.62345  8.34579  0.61958  0.77255  0.13196  2.09048
      2   2.58435  6.83247  7.43898  6.82258  1.77659  6.63089  3.26554  2.18541  6.60393  1.80661  3.47480  2.41208  6.99438  3.13921  6.60657  5.94283  5.69214  2.37061  7.45387  1.77837      2 f - - -
          2.68618  4.42225  2.77519  2.73123  3.46354  2.40513  3.72494  3.29354  2.67741  2.69355  4.24690  2.90347  2.73739  3.18146  2.89801  2.37887  2.77519  2.98518  4.58477  3.61503
          0.00040  8.20792  8.93027  0.61958  0.77255  0.37663  1.15891
      3   1.84370  3.92352  7.14184  6.54512  4.80732  6.61395  2.67083  4.17090  6.39177  5.10344  3.65844  1.14318  3.85239  4.61431  3.58709  2.11210  2.50861  3.28358  4.24689  2.80824      3 n - - -
          2.68618  4.42225  2.77519  2.73123  3.46354  2.40513  3.72494  3.29354  2.67741  2.69355  4.24690  2.90347  2.73739  3.18146  2.89801  2.37887  2.77519  2.98518  4.58477  3.61503
          0.00039  8.24724  8.96959  0.61958  0.77255  0.19464  1.73236
      4   5.48051  8.00672  4.05863  3.35921  7.34833  3.45308  1.44527  3.29729  5.18264  6.31028  7.05183  0.80908  6.62002  2.91995  3.98124  2.70961  5.71584  6.39621  8.43731  3.23727      4 n - - -
          2.68618  4.42225  2.77519  2.73123  3.46354  2.40513  3.72494  3.29354  2.67741  2.69355  4.24690  2.90347  2.73739  3.18146  2.89801  2.37887  2.77519  2.98518  4.58477  3.61503
          0.00038  8.26332  8.98567  0.61958  0.77255  0.48576  0.95510
      5   2.49461  7.76315  5.59323  3.26257  1.96685  2.25071  4.59694  4.25963  3.91872  6.05708  3.38616  2.57101  3.54548  4.27641  4.24229  2.62686  2.35663  4.72182  8.21203  1.42811      5 y - - -
          2.68618  4.42225  2.77519  2.73123  3.46354  2.40513  3.72494  3.29354  2.67741  2.69355  4.24690  2.90347  2.73739  3.18146  2.89801  2.37887  2.77519  2.98518  4.58477  3.61503
          0.00038  8.26332  8.98567  0.61958  0.77255  0.48576  0.95510
      6   3.22307  9.15894  5.84310  2.69446  9.13380  0.22236  3.65664  8.76582  7.13003  8.21540  9.15268  6.51102  7.66529  3.36174  7.86937  3.75375  7.18877  8.08087 10.35113  8.73634      6 G - - -
          2.68618  4.42225  2.77519  2.73123  3.46354  2.40513  3.72494  3.29354  2.67741  2.69355  4.24690  2.90347  2.73739  3.18146  2.89801  2.37887  2.77519  2.98518  4.58477  3.61503
          0.00038  8.26332  8.98567  0.61958  0.77255  0.48576  0.95510
      7   2.15492  4.68639  3.41520  3.59453  7.12233  2.26257  4.10475  2.59900  3.84872  4.06741  4.57108  3.55307  4.27561  5.38307  4.06064  1.14377  1.76846  4.19388  8.23242  6.83006      7 s - - -
          2.68618  4.42225  2.77519  2.73123  3.46354  2.40513  3.72494  3.29354  2.67741  2.69355  4.24690  2.90347  2.73739  3.18146  2.89801  2.37887  2.77519  2.98518  4.58477  3.61503
          0.00038  8.26332  8.98567  0.61958  0.77255  0.48576  0.95510
      8   6.02376  7.95078  8.02149  8.09726  8.93348  0.29341  8.91817  8.47461  8.34446  8.15410  8.86588  4.11015  7.60903  2.65360  8.34114  2.87685  2.62185  3.40855 10.25884  9.26331      8 G - - -
          2.68618  4.42225  2.77519  2.73123  3.46354  2.40513  3.72494  3.29354  2.67741  2.69355  4.24690  2.90347  2.73739  3.18146  2.89801  2.37887  2.77519  2.98518  4.58477  3.61503
          0.00038  8.26332  8.98567  0.61958  0.77255  0.48576  0.95510
      9   2.33020  7.82233  3.94432  3.24343  4.71073  3.18928  2.43390  3.46460  3.01206  3.58540  3.84169  2.17176  2.56442  2.55180  2.89423  2.21259  2.73946  4.02518  8.25476  2.81326      9 n - - -
          2.68618  4.42225  2.77519  2.73123  3.46354  2.40513  3.72494  3.29354  2.67741  2.69355  4.24690  2.90347  2.73739  3.18146  2.89801  2.37887  2.77519  2.98518  4.58477  3.61503
          0.00038  8.26332  8.98567  0.61958  0.77255  0.48576  0.95510
     10   5.34896  7.57054  5.73701  3.50628  6.81487  6.17552  6.37735  3.25958  5.17027  4.02119  2.36471  2.79599  3.38675  0.62235  2.62366  3.63950  2.82583  4.65608  8.06857  6.72889     10 Q - - -
          2.68618  4.42225  2.77519  2.73123  3.46354  2.40513  3.72494  3.29354  2.67741  2.69355  4.24690  2.90347  2.73739  3.18146  2.89801  2.37887  2.77519  2.98518  4.58477  3.61503
          0.00038  8.26332  8.98567  0.61958  0.77255  0.48576  0.95510
     11   3.41215  4.59745  7.08929  6.49757  1.44029  3.37833  3.77843  3.26780  6.35705  5.14069  6.06346  1.22812  6.98839  3.47682  6.49520  3.52982  3.36470  5.19840  7.55963  1.52937     11 n - - -
          2.68618  4.42225  2.77519  2.73123  3.46354  2.40513  3.72494  3.29354  2.67741  2.69355  4.24690  2.90347  2.73739  3.18146  2.89801  2.37887  2.77519  2.98518  4.58477  3.61503
          0.00038  8.26332  8.98567  0.61958  0.77255  0.48576  0.95510
     12   2.76880  6.89389  7.49005  6.87596  3.71185  4.02141  3.58300  1.98915  6.65961  5.08503  6.01483  2.01416  7.05263  6.78913  6.66516  2.80063  5.75216  0.72299  7.51428  3.46435     12 v - - -
          2.68618  4.42225  2.77519  2.73123  3.46354  2.40513  3.72494  3.29354  2.67741  2.69355  4.24690  2.90347  2.73739  3.18146  2.89801  2.37887  2.77519  2.98518  4.58477  3.61503
          0.00038  8.26332  8.98567  0.61958  0.77255  0.48576  0.95510
     13   2.79890  8.58113  6.59920  6.34005  7.43223  7.05004  1.61957  7.65247  3.61108  4.12858  8.02754  0.50714  7.60717  6.61182  6.12761  3.48433  6.83645  7.27537  8.76791  2.92616     13 N - - -
          2.68618  4.42225  2.77519  2.73123  3.46354  2.40513  3.72494  3.29354  2.67741  2.69355  4.24690  2.90347  2.73739  3.18146  2.89801  2.37887  2.77519  2.98518  4.58477  3.61503
          0.00038  8.25842  8.98077  0.61958  0.77255  0.48576  0.95510
     14   2.51996  3.22135  3.51144  3.55956  6.40229  3.16351  6.55699  2.71631  5.49784  3.57218  3.51215  2.84375  6.70447  3.40686  5.89666  1.76738  1.11301  2.96972  7.80688  6.54728     14 t - - -
          2.68618  4.42225  2.77519  2.73123  3.46354  2.40513  3.72494  3.29354  2.67741  2.69355  4.24690  2.90347  2.73739  3.18146  2.89801  2.37887  2.77519  2.98518  4.58477  3.61503
          0.00039  8.25029  8.97264  0.61958  0.77255  0.48576  0.95510
     15   6.84555  9.47525  3.63138  5.76809  3.47685  0.25562  2.75998  8.32795  6.60246  7.77458  8.71254  4.07745  7.59910  3.34313  4.57694  6.67633  7.16221  3.41067  9.81787  8.23861     15 G - - -
          2.68618  4.42225  2.77519  2.73123  3.46354  2.40513  3.72494  3.29354  2.67741  2.69355  4.24690  2.90347  2.73739  3.18146  2.89801  2.37887  2.77519  2.98518  4.58477  3.61503
          0.00605  8.25029  5.15545  0.61958  0.77255  0.48576  0.95510
     16   3.08766  7.80651  2.98515  3.02969  3.39102  1.93151  4.30226  6.63980  3.14729  4.58624  5.17157  2.72412  2.63332  2.25112  3.32803  1.55778  2.89667  3.05464  8.23841  4.50673     16 s - - -
          2.68618  4.42225  2.77519  2.73123  3.46354  2.40513  3.72494  3.29354  2.67741  2.69355  4.24690  2.90347  2.73739  3.18146  2.89801  2.37887  2.77519  2.98518  4.58477  3.61503
          0.00039  8.24464  8.96698  0.61958  0.77255  0.31858  1.29894
     17   3.40243  8.72313  3.83904  6.12751  3.16523  0.20910  3.55959  8.58636  3.79694  8.09507  8.97405  6.63639  7.62462  7.15213  7.82714  3.40152  6.99954  7.83542 10.18747  8.68385     17 G - - -
          2.68618  4.42225  2.77519  2.73123  3.46354  2.40513  3.72494  3.29354  2.67741  2.69355  4.24690  2.90347  2.73739  3.18146  2.89801  2.37887  2.77519  2.98518  4.58477  3.61503
          0.00039  8.25029  8.97264  0.61958  0.77255  0.48576  0.95510
     18   5.30047  7.81407  1.94306  2.80013  7.16028  6.07313  4.78210  3.12720  4.99507  6.11983  6.85448  1.58121  2.22121  2.21949  2.86411  2.41353  2.00212  3.94113  8.24603  6.83424     18 n - - -
          2.68618  4.42225  2.77519  2.73123  3.46354  2.40513  3.72494  3.29354  2.67741  2.69355  4.24690  2.90347  2.73739  3.18146  2.89801  2.37887  2.77519  2.98518  4.58477  3.61503
          0.00039  8.25029  8.97264  0.61958  0.77255  0.48576  0.95510
     19   3.14074  8.39588  8.04931  7.14237  7.97287  7.26378  7.51287  7.26124  3.79446  2.92616  3.65138  7.24612  7.77355  0.22361  5.80449  6.76874  3.10421  7.05998  9.08848  8.06372     19 Q - - -
          2.68618  4.42225  2.77519  2.73123  3.46354  2.40513  3.72494  3.29354  2.67741  2.69355  4.24690  2.90347  2.73739  3.18146  2.89801  2.37887  2.77519  2.98518  4.58477  3.61503
          0.00039  8.25029  8.97264  0.61958  0.77255  0.48576  0.95510
     20   5.68002  8.04677  3.98636  3.78543  7.31763  6.36199  2.95771  2.76191  2.58652  3.25732  7.11373  0.57461  6.80870  5.76162  5.89912  5.65729  4.40306  6.40310  8.50446  1.99946     20 N - - -
          2.68618  4.42225  2.77519  2.73123  3.46354  2.40513  3.72494  3.29354  2.67741  2.69355  4.24690  2.90347  2.73739  3.18146  2.89801  2.37887  2.77519  2.98518  4.58477  3.61503
          0.01150  8.25029  4.49429  0.61958  0.77255  0.48576  0.95510
     21   5.46953  6.91913  3.47245  6.44645  3.36724  6.58852  6.89853  1.51375  3.34260  4.23285  6.03513  0.90906  6.95662  6.51125  3.15243  3.95056  4.07699  2.01969  7.53326  3.33978     21 n - - -
          2.68618  4.42225  2.77519  2.73123  3.46354  2.40513  3.72494  3.29354  2.67741  2.69355  4.24690  2.90347  2.73739  3.18146  2.89801  2.37887  2.77519  2.98518  4.58477  3.61503
          0.00039  8.23919  8.96153  0.61958  0.77255  1.07550  0.41722
     22   1.78032  7.69374  3.11572  5.08166  6.98163  3.01955  4.01392  6.42932  5.09282  3.44622  6.75246  0.90707  6.52099  2.54271  5.57488  2.51220  5.56595  2.61276  8.16431  3.66327     22 n - - -
          2.68618  4.42225  2.77519  2.73123  3.46354  2.40513  3.72494  3.29354  2.67741  2.69355  4.24690  2.90347  2.73739  3.18146  2.89801  2.37887  2.77519  2.98518  4.58477  3.61503
          0.00039  8.23919  8.96153  0.61958  0.77255  1.07550  0.41722
     23   3.30594  4.63676  3.39070  4.98203  3.50894  2.58738  4.17119  6.62637  3.78473  6.10172  3.10800  1.72650  3.82853  2.78710  5.47716  1.29767  1.71734  6.18698  8.23002  6.81959     23 s - - -
          2.68618  4.42225  2.77519  2.73123  3.46354  2.40513  3.72494  3.29354  2.67741  2.69355  4.24690  2.90347  2.73739  3.18146  2.89801  2.37887  2.77519  2.98518  4.58477  3.61503
          0.00039  8.23919  8.96153  0.61958  0.77255  1.07550  0.41722
     24   3.38352  7.80554  2.66449  4.98319  7.15157  0.57796  4.49131  4.18129  3.98977  6.11116  6.84607  2.18300  4.58673  2.92461  3.76435  3.46322  5.52368  6.19672  8.23751  3.17720     24 G - - -
          2.68618  4.42225  2.77519  2.73123  3.46354  2.40513  3.72494  3.29354  2.67741  2.69355  4.24690  2.90347  2.73739  3.18146  2.89801  2.37887  2.77519  2.98518  4.58477  3.61503
          0.03786  8.23919  3.29993  0.61958  0.77255  1.07550  0.41722
     25   2.63392  7.76151  3.90745  4.94638  4.02878  1.73883  4.13573  3.13625  2.68895  3.83118  6.80237  2.87300  3.76921  3.16248  2.70908  1.90012  1.70004  6.15174  8.19465  3.38965     25 t - - -
          2.68618  4.42225  2.77519  2.73123  3.46354  2.40513  3.72494  3.29354  2.67741  2.69355  4.24690  2.90347  2.73739  3.18146  2.89801  2.37887  2.77519  2.98518  4.58477  3.61503
          0.40659  8.20174  1.09718  0.61958  0.77255  1.97819  0.14887
     26   3.45239  7.58828  7.52745  7.61631  8.54978  0.18772  8.51289  8.11997  7.97451  7.78636  8.50967  2.04676  7.23063  7.94855  7.98169  5.88031  6.26950  7.08105  9.82723  8.86517     26 G - - -
          2.68618  4.42225  2.77519  2.73123  3.46354  2.40513  3.72494  3.29354  2.67741  2.69355  4.24690  2.90347  2.73739  3.18146  2.89801  2.37887  2.77519  2.98518  4.58477  3.61503
          0.00041  7.79556        *  0.61958  0.77255  0.00000        *
//
HMMER3/f [3.2.1 | June 2018]
NAME  PF17107_005
LENG  19
ALPH  amino
RF    no
MM    no
CONS  yes
CS    no
MAP   yes
DATE  Fri Sep 23 14:55:27 2022
NSEQ  74
EFFN  74.000000
CKSUM 3409682692
STATS LOCAL MSV       -6.3250  0.72470
STATS LOCAL VITERBI   -6.3239  0.72470
STATS LOCAL FORWARD   -4.1708  0.72470
HMM          A        C        D        E        F        G        H        I        K        L        M        N        P        Q        R        S        T        V        W        Y   
            m->m     m->i     m->d     i->m     i->i     d->m     d->d
  COMPO   3.18491  7.50150  3.99130  4.73727  2.71748  1.50409  3.51837  2.54826  4.73393  4.08851  3.62125  2.10115  4.39729  2.62852  4.23177  2.44167  2.64959  2.39349  6.48011  4.55464
          2.68618  4.42225  2.77519  2.73123  3.46354  2.40513  3.72494  3.29354  2.67741  2.69355  4.24690  2.90347  2.73739  3.18146  2.89801  2.37887  2.77519  2.98518  4.58477  3.61503
          0.32353  7.89801  1.28722  0.61958  0.77255  0.00000        *
      1   6.04941  7.22135  8.21650  7.77776  6.67754  7.74844  8.52358  1.70145  7.74828  5.16065  1.88939  3.39147  7.95136  8.03042  7.92375  7.20296  6.31115  0.54606  8.79407  3.27172      1 V - - -
          2.68618  4.42225  2.77519  2.73123  3.46354  2.40513  3.72494  3.29354  2.67741  2.69355  4.24690  2.90347  2.73739  3.18146  2.89801  2.37887  2.77519  2.98518  4.58477  3.61503
          0.00076  7.57524  8.29759  0.61958  0.77255  0.27900  1.41280
      2   5.39453  6.89666  7.53739  7.02203  2.05115  6.41479  7.20310  3.15211  6.77805  5.24065  6.20700  6.84561  6.96457  6.93040  3.87172  1.73167  0.55426  3.39138  7.73308  6.53934      2 T - - -
          2.68618  4.42225  2.77519  2.73123  3.46354  2.40513  3.72494  3.29354  2.67741  2.69355  4.24690  2.90347  2.73739  3.18146  2.89801  2.37887  2.77519  2.98518  4.58477  3.61503
          0.00059  7.83144  8.55379  0.61958  0.77255  1.26269  0.33253
      3   6.33505  8.05909  8.07039  8.13389  0.32964  6.98499  7.29646  7.67461  8.16365  6.86783  2.30753  3.09744  7.74658  7.97552  8.04131  2.09265  6.88214  7.24706  7.45855  5.71828      3 F - - -
          2.68618  4.42225  2.77519  2.73123  3.46354  2.40513  3.72494  3.29354  2.67741  2.69355  4.24690  2.90347  2.73739  3.18146  2.89801  2.37887  2.77519  2.98518  4.58477  3.61503
          0.00058  7.84389  8.56624  0.61958  0.77255  0.65940  0.72808
      4   5.90541  7.81768  7.51595  7.55203  8.71286  0.09128  8.49547  8.29510  3.20094  7.91388  8.67185  7.29933  7.41576  7.87684  7.65030  3.30615  6.49503  7.29878  9.87112  8.94008      4 G - - -
          2.68618  4.42225  2.77519  2.73123  3.46354  2.40513  3.72494  3.29354  2.67741  2.69355  4.24690  2.90347  2.73739  3.18146  2.89801  2.37887  2.77519  2.98518  4.58477  3.61503
          0.00057  7.87027  8.59262  0.61958  0.77255  0.51413  0.91136
      5   2.45907  7.49967  1.50992  4.66690  6.84648  2.49570  3.18903  6.33412  4.68071  5.80634  6.54178  1.63205  4.38941  3.88046  2.63001  1.60587  3.28544  5.89165  7.93247  6.51924      5 d - - -
          2.68618  4.42225  2.77519  2.73123  3.46354  2.40513  3.72494  3.29354  2.67741  2.69355  4.24690  2.90347  2.73739  3.18146  2.89801  2.37887  2.77519  2.98518  4.58477  3.61503
          0.00056  7.88661  8.60896  0.61958  0.77255  0.27918  1.41224
      6   5.68725  8.28929  3.20834  2.93812  7.60713  3.26343  1.29497  7.12532  5.44138  6.58348  7.35952  1.39747  6.70300  1.31949  5.99467  3.62624  3.88253  6.66937  8.71435  4.11702      6 h - - -
          2.68618  4.42225  2.77519  2.73123  3.46354  2.40513  3.72494  3.29354  2.67741  2.69355  4.24690  2.90347  2.73739  3.18146  2.89801  2.37887  2.77519  2.98518  4.58477  3.61503
          0.00055  7.89801  8.62035  0.61958  0.77255  0.48576  0.95510
      7   6.82238  9.04281  2.73647  5.88422  3.05000  6.87429  7.30722  8.13056  7.09033  7.32969  3.79332  0.16057  7.59945  6.93568  7.78122  6.67745  7.21491  7.78540  8.18150  6.43431      7 N - - -
          2.68618  4.42225  2.77519  2.73123  3.46354  2.40513  3.72494  3.29354  2.67741  2.69355  4.24690  2.90347  2.73739  3.18146  2.89801  2.37887  2.77519  2.98518  4.58477  3.61503
          0.00055  7.89801  8.62035  0.61958  0.77255  0.48576  0.95510
      8   3.71060  7.48401  5.21899  3.21249  6.83067  5.74411  2.92284  6.31718  2.54638  3.87881  6.52438  3.11773  6.13749  3.51672  1.82456  0.83652  2.62909  5.87553  7.91540  3.77238      8 s - - -
          2.68618  4.42225  2.77519  2.73123  3.46354  2.40513  3.72494  3.29354  2.67741  2.69355  4.24690  2.90347  2.73739  3.18146  2.89801  2.37887  2.77519  2.98518  4.58477  3.61503
          0.00055  7.89801  8.62035  0.61958  0.77255  0.48576  0.95510
      9   9.17741  9.73893  9.27480  9.36784  9.93062  0.00124  9.89130 10.34571  9.56411  9.38276 10.73954  9.68128  8.96414  9.87114  9.30197  9.57102  9.59799  9.94553 10.18801 10.18548      9 G - - -
          2.68618  4.42225  2.77519  2.73123  3.46354  2.40513  3.72494  3.29354  2.67741  2.69355  4.24690  2.90347  2.73739  3.18146  2.89801  2.37887  2.77519  2.98518  4.58477  3.61503
          0.00055  7.89801  8.62035  0.61958  0.77255  0.48576  0.95510
     10   5.82865  7.15376  7.81948  7.21230  1.30819  7.05839  7.39085  2.63503  7.01324  1.68853  2.14700  7.22988  7.34193  2.98207  6.99675  3.46057  6.05421  1.34463  7.75019  6.63797     10 f - - -
          2.68618  4.42225  2.77519  2.73123  3.46354  2.40513  3.72494  3.29354  2.67741  2.69355  4.24690  2.90347  2.73739  3.18146  2.89801  2.37887  2.77519  2.98518  4.58477  3.61503
          0.00055  7.89801  8.62035  0.61958  0.77255  0.48576  0.95510
     11   2.57543  7.67525  7.90329  7.93303  8.49079  6.46482  8.58862  7.75233  7.79916  7.65079  8.47929  7.34545  7.34322  0.15774  7.80108  5.99171  6.36705  2.82993  9.82410  8.80988     11 Q - - -
          2.68618  4.42225  2.77519  2.73123  3.46354  2.40513  3.72494  3.29354  2.67741  2.69355  4.24690  2.90347  2.73739  3.18146  2.89801  2.37887  2.77519  2.98518  4.58477  3.61503
          0.00055  7.89801  8.62035  0.61958  0.77255  0.48576  0.95510
     12   1.34148  7.02299  7.75999  7.19076  6.25657  3.96392  7.46459  1.47670  7.01698  2.92574  2.50617  7.20464  7.36075  7.17800  7.05527  6.37467  2.14523  1.48194  7.92332  6.73331     12 a - - -
          2.68618  4.42225  2.77519  2.73123  3.46354  2.40513  3.72494  3.29354  2.67741  2.69355  4.24690  2.90347  2.73739  3.18146  2.89801  2.37887  2.77519  2.98518  4.58477  3.61503
          0.00055  7.89801  8.62035  0.61958  0.77255  0.48576  0.95510
     13   7.50433  9.05009  8.51462  8.60126  8.82765  0.05756  9.29722  9.49611  8.95361  8.81745  9.89333  3.53528  8.46957  9.10386  8.88225  7.72364  8.06317  8.73883  3.74779  8.88051     13 G - - -
          2.68618  4.42225  2.77519  2.73123  3.46354  2.40513  3.72494  3.29354  2.67741  2.69355  4.24690  2.90347  2.73739  3.18146  2.89801  2.37887  2.77519  2.98518  4.58477  3.61503
          0.00055  7.89801  8.62035  0.61958  0.77255  0.48576  0.95510
     14   5.17059  6.54341  7.14407  6.52865  3.04684  6.34093  2.55396  1.48671  6.31109  3.77638  5.66251  2.84522  6.70433  2.79181  6.31537  5.65281  2.02951  1.25011  7.15941  2.73882     14 v - - -
          2.68618  4.42225  2.77519  2.73123  3.46354  2.40513  3.72494  3.29354  2.67741  2.69355  4.24690  2.90347  2.73739  3.18146  2.89801  2.37887  2.77519  2.98518  4.58477  3.61503
          0.00055  7.89801  8.62035  0.61958  0.77255  0.48576  0.95510
     15   3.83209  7.53844  8.26005  8.19519  7.89850  6.59093  8.71790  1.31546  8.11560  6.58233  7.69144  1.43451  7.42558  8.19080  8.07921  0.96849  6.32209  2.48000  9.64436  8.54372     15 s - - -
          2.68618  4.42225  2.77519  2.73123  3.46354  2.40513  3.72494  3.29354  2.67741  2.69355  4.24690  2.90347  2.73739  3.18146  2.89801  2.37887  2.77519  2.98518  4.58477  3.61503
          0.00055  7.89801  8.62035  0.61958  0.77255  0.48576  0.95510
     16   3.46277  7.45783  5.25108  3.02420  6.78203  5.77544  2.34529  3.41870  3.83947  5.75467  6.50633  0.80523  6.17223  5.07478  5.20351  2.50684  1.84031  5.83777  7.90448  2.97856     16 n - - -
          2.68618  4.42225  2.77519  2.73123  3.46354  2.40513  3.72494  3.29354  2.67741  2.69355  4.24690  2.90347  2.73739  3.18146  2.89801  2.37887  2.77519  2.98518  4.58477  3.61503
          0.00055  7.89801  8.62035  0.61958  0.77255  0.48576  0.95510
     17   2.10959  7.56102  8.01977  8.09899  8.57435  0.23063  8.65342  8.11704  8.14169  7.80481  8.50623  3.06207  7.24474  8.11813  8.05028  3.47795  6.24771  7.05958  9.90591  8.94458     17 G - - -
          2.68618  4.42225  2.77519  2.73123  3.46354  2.40513  3.72494  3.29354  2.67741  2.69355  4.24690  2.90347  2.73739  3.18146  2.89801  2.37887  2.77519  2.98518  4.58477  3.61503
          0.00055  7.89801  8.62035  0.61958  0.77255  0.48576  0.95510
     18   2.16235  7.56842  7.71898  7.67711  8.51403  1.16935  8.46477  8.05133  7.78661  7.72085  8.42928  3.61597  1.60671  3.32590  7.85027  2.39180  1.53791  7.03463  9.82767  8.80935     18 g - - -
          2.68618  4.42225  2.77519  2.73123  3.46354  2.40513  3.72494  3.29354  2.67741  2.69355  4.24690  2.90347  2.73739  3.18146  2.89801  2.37887  2.77519  2.98518  4.58477  3.61503
          0.17510  7.89801  1.83098  0.61958  0.77255  0.48576  0.95510
     19   6.36993  7.49741  8.59106  8.19937  3.07082  8.25545  9.40304  0.65814  8.25259  5.24799  2.70976  8.42788  8.36192  8.57237  8.50563  7.78558  6.63497  1.02799  9.43229  8.17175     19 I - - -
          2.68618  4.42225  2.77519  2.73123  3.46354  2.40513  3.72494  3.29354  2.67741  2.69355  4.24690  2.90347  2.73739  3.18146  2.89801  2.37887  2.77519  2.98518  4.58477  3.61503
          0.00044  7.72335        *  0.61958  0.77255  0.00000        *
//
HMMER3/f [3.2.1 | June 2018]
NAME  PF17111_004
LENG  27
ALPH  amino
RF    no
MM    no
CONS  yes
CS    no
MAP   yes
DATE  Fri Sep 23 14:55:38 2022
NSEQ  209
EFFN  209.000000
CKSUM 1682406945
STATS LOCAL MSV       -7.0027  0.73374
STATS LOCAL VITERBI   -6.9694  0.73374
STATS LOCAL FORWARD   -3.5225  0.73374
HMM          A        C        D        E        F        G        H        I        K        L        M        N        P        Q        R        S        T        V        W        Y   
            m->m     m->i     m->d     i->m     i->i     d->m     d->d
  COMPO   2.47768  5.67297  2.92604  2.76695  3.72841  2.06981  3.43565  2.85741  2.72652  3.29238  3.90672  2.55502  4.74811  3.34025  2.89307  2.77587  2.63784  2.49660  5.00432  3.39606
          2.68613  4.43404  2.78698  2.74302  3.47533  2.39032  3.73673  3.27658  2.65664  2.67750  4.23683  2.91526  2.74918  3.17366  2.90980  2.39066  2.78019  2.96222  4.59656  3.62682
          1.44042  0.86982  1.06669  0.30316  1.34126  0.00000        *
      1   2.77424  8.05149  2.44362  1.54348  2.89386  2.75937  3.53534  2.99221  2.16454  4.56733  4.35658  3.39698  3.07239  5.59722  2.23182  3.08297  3.25070  3.71633  8.48403  7.07292      3 e - - -
          2.68618  4.42225  2.77519  2.73123  3.46354  2.40513  3.72494  3.29354  2.67741  2.69355  4.24690  2.90347  2.73739  3.18146  2.89801  2.37887  2.77519  2.98518  4.58477  3.61503
          0.00030  8.50384  9.22618  0.61958  0.77255  1.22813  0.34650
      2   1.17558  3.36613  5.92541  3.01372  7.52604  2.43477  2.84895  7.01098  2.64697  6.48710  2.56344  5.91764  4.61869  3.23194  3.53628  2.44269  2.26010  3.60105  8.61601  4.73707      4 a - - -
          2.68618  4.42225  2.77519  2.73123  3.46354  2.40513  3.72494  3.29354  2.67741  2.69355  4.24690  2.90347  2.73739  3.18146  2.89801  2.37887  2.77519  2.98518  4.58477  3.61503
          0.00026  8.64375  9.36610  0.61958  0.77255  1.29787  0.31898
      3   2.29594  8.22265  2.67526  2.98601  4.90723  3.67932  6.73012  1.43689  2.50859  3.15360  3.73519  3.33026  3.59780  2.41653  4.06024  3.50502  3.82835  2.15224  8.66719  3.79811      5 i - - -
          2.68618  4.42225  2.77519  2.73123  3.46354  2.40513  3.72494  3.29354  2.67741  2.69355  4.24690  2.90347  2.73739  3.18146  2.89801  2.37887  2.77519  2.98518  4.58477  3.61503
          0.00024  8.72600  9.44835  0.61958  0.77255  0.66841  0.71852
      4   2.14282  8.34705  3.77424  2.47147  4.59127  2.02772  3.66289  4.28306  5.56423  2.82176  4.78615  4.31841  2.74604  2.78279  1.56100  2.90035  2.65767  3.05915  8.78568  7.38074      6 r - - -
          2.68618  4.42225  2.77519  2.73123  3.46354  2.40513  3.72494  3.29354  2.67741  2.69355  4.24690  2.90347  2.73739  3.18146  2.89801  2.37887  2.77519  2.98518  4.58477  3.61503
          0.00022  8.83245  9.55479  0.61958  0.77255  0.85262  0.55564
      5   2.35782  8.34917  6.18087  5.62458  7.66769  1.79593  4.48719  4.38722  3.00769  6.64293  4.75657  4.08927  7.08201  3.31976  2.65184  1.95049  1.24151  2.36613  8.79802  7.40412      7 t - - -
          2.68618  4.42225  2.77519  2.73123  3.46354  2.40513  3.72494  3.29354  2.67741  2.69355  4.24690  2.90347  2.73739  3.18146  2.89801  2.37887  2.77519  2.98518  4.58477  3.61503
          0.00021  8.87181  9.59415  0.61958  0.77255  1.74575  0.19178
      6   4.50806  8.40654  6.15422  4.20483  4.10423  0.89090  2.35963  7.23267  3.98287  4.89987  5.08188  3.91623  7.07099  3.43427  1.86500  2.13441  2.57254  4.25781  8.84093  7.43175      8 g - - -
          2.68618  4.42225  2.77519  2.73123  3.46354  2.40513  3.72494  3.29354  2.67741  2.69355  4.24690  2.90347  2.73739  3.18146  2.89801  2.37887  2.77519  2.98518  4.58477  3.61503
          0.00021  8.87817  9.60052  0.61958  0.77255  1.25421  0.33589
      7   4.05118  8.42369  4.30533  4.49644  7.76837  4.99541  1.25026  3.05082  3.90891  4.78734  4.61430  1.01425  7.08111  1.96704  6.10249  4.06251  2.92189  6.81412  8.85658  7.44581      9 n - - -
          2.68618  4.42225  2.77519  2.73123  3.46354  2.40513  3.72494  3.29354  2.67741  2.69355  4.24690  2.90347  2.73739  3.18146  2.89801  2.37887  2.77519  2.98518  4.58477  3.61503
          0.00020  8.88953  9.61187  0.61958  0.77255  1.50549  0.25091
      8   3.03691  8.42774  3.39964  2.71383  2.94789  6.69205  2.63666  5.20765  1.94265  3.94570  5.00030  3.57661  7.08551  3.33878  2.67221  1.92204  2.14197  3.10678  8.86068  2.20762     10 s - - -
          2.68618  4.42225  2.77519  2.73123  3.46354  2.40513  3.72494  3.29354  2.67741  2.69355  4.24690  2.90347  2.73739  3.18146  2.89801  2.37887  2.77519  2.98518  4.58477  3.61503
          0.00020  8.89480  9.61715  0.61958  0.77255  0.07496  2.62805
      9   1.68854  7.54119  8.14920  7.53371  1.95058  4.39112  3.58548  1.52818  7.31538  4.14347  6.66078  7.50882  7.70488  7.44343  7.31806  6.65403  3.12175  2.19526  8.16074  1.43726     11 y - - -
          2.68618  4.42225  2.77519  2.73123  3.46354  2.40513  3.72494  3.29354  2.67741  2.69355  4.24690  2.90347  2.73739  3.18146  2.89801  2.37887  2.77519  2.98518  4.58477  3.61503
          0.00020  8.92555  9.64790  0.61958  0.77255  0.48576  0.95510
     10   3.55481  8.46140  2.09095  2.49236  7.80784  1.79385  3.98941  3.91747  1.42349  3.62241  4.99107  3.25878  7.11435  3.84209  2.60976  3.01439  2.44913  5.24874  8.89328  4.57396     12 k - - -
          2.68618  4.42225  2.77519  2.73123  3.46354  2.40513  3.72494  3.29354  2.67741  2.69355  4.24690  2.90347  2.73739  3.18146  2.89801  2.37887  2.77519  2.98518  4.58477  3.61503
          0.00020  8.92555  9.64790  0.61958  0.77255  0.48576  0.95510
     11   4.72318  5.34632  1.76135  2.53493  3.55445  1.69661  6.90797  4.02778  3.49161  6.76655  7.50119  1.46008  3.58081  3.37316  3.58292  2.66115  3.88697  3.40480  8.89285  3.62965     13 n - - -
          2.68618  4.42225  2.77519  2.73123  3.46354  2.40513  3.72494  3.29354  2.67741  2.69355  4.24690  2.90347  2.73739  3.18146  2.89801  2.37887  2.77519  2.98518  4.58477  3.61503
          0.00020  8.92555  9.64790  0.61958  0.77255  0.48576  0.95510
     12   2.92676  7.60936  4.66306  7.62110  6.71861  7.43349  7.77742  1.24917  7.40733  2.46750  2.73649  2.13409  7.79291  7.53909  7.41374  6.74859  2.97226  1.20089  8.26358  3.75509     14 v - - -
          2.68618  4.42225  2.77519  2.73123  3.46354  2.40513  3.72494  3.29354  2.67741  2.69355  4.24690  2.90347  2.73739  3.18146  2.89801  2.37887  2.77519  2.98518  4.58477  3.61503
          0.00020  8.92555  9.64790  0.61958  0.77255  0.48576  0.95510
     13   3.51827  8.45373  3.18283  2.24157  4.16728  4.57648  6.91041  2.96471  1.39359  3.22749  3.32099  2.66516  7.11654  3.33741  3.04549  3.35389  1.78256  2.76935  8.88779  7.47821     15 k - - -
          2.68618  4.42225  2.77519  2.73123  3.46354  2.40513  3.72494  3.29354  2.67741  2.69355  4.24690  2.90347  2.73739  3.18146  2.89801  2.37887  2.77519  2.98518  4.58477  3.61503
          0.00020  8.92555  9.64790  0.61958  0.77255  0.48576  0.95510
     14   1.78754  7.52921  8.13424  3.58287  3.38532  2.87892  7.66161  2.09249  7.29957  3.09290  3.17243  5.14061  7.69085  7.42809  7.30273  2.64978  1.53892  1.56992  8.15129  6.97565     16 t - - -
          2.68618  4.42225  2.77519  2.73123  3.46354  2.40513  3.72494  3.29354  2.67741  2.69355  4.24690  2.90347  2.73739  3.18146  2.89801  2.37887  2.77519  2.98518  4.58477  3.61503
          0.00020  8.92555  9.64790  0.61958  0.77255  0.48576  0.95510
     15   2.50270  8.46358  2.25392  1.61155  4.70524  2.10049  6.91158  7.29595  2.81747  3.05587  3.79176  6.19179  7.11809  3.34203  3.56783  1.82110  2.17213  4.83743  8.89580  7.48438     17 e - - -
          2.68618  4.42225  2.77519  2.73123  3.46354  2.40513  3.72494  3.29354  2.67741  2.69355  4.24690  2.90347  2.73739  3.18146  2.89801  2.37887  2.77519  2.98518  4.58477  3.61503
          0.00020  8.92904  9.65139  0.61958  0.77255  0.48576  0.95510
     16   4.55153 10.02097  1.34368  1.06384  9.28713  1.65116  4.10864  8.86189  2.81421  8.29308  9.14916  2.78030  8.09805  3.21803  7.78628  7.11101  4.54697  8.37993 10.43248  8.84525     18 e - - -
          2.68618  4.42225  2.77519  2.73123  3.46354  2.40513  3.72494  3.29354  2.67741  2.69355  4.24690  2.90347  2.73739  3.18146  2.89801  2.37887  2.77519  2.98518  4.58477  3.61503
          0.00020  8.92904  9.65139  0.61958  0.77255  0.48576  0.95510
     17   5.95098  8.46495  2.02353  2.47255  7.81144  2.60424  3.44661  7.29841  2.31600  3.91251  3.77062  1.65862  4.32637  2.80474  3.18663  2.29038  2.09063  6.85635  8.89679  7.48499     19 n - - -
          2.68618  4.42225  2.77519  2.73123  3.46354  2.40513  3.72494  3.29354  2.67741  2.69355  4.24690  2.90347  2.73739  3.18146  2.89801  2.37887  2.77519  2.98518  4.58477  3.61503
          0.00020  8.92904  9.65139  0.61958  0.77255  0.48576  0.95510
     18   0.61126  8.57078  9.38607  9.45448  9.59757  1.50706  9.73824  9.13743  9.24154  8.83037  9.52679  8.37790  8.27041  9.22672  9.09375  1.64981  3.56307  4.29241 10.93173  9.99146     20 A - - -
          2.68618  4.42225  2.77519  2.73123  3.46354  2.40513  3.72494  3.29354  2.67741  2.69355  4.24690  2.90347  2.73739  3.18146  2.89801  2.37887  2.77519  2.98518  4.58477  3.61503
          0.01427  8.92904  4.26636  0.61958  0.77255  0.48576  0.95510
     19   5.93828  5.18884  4.93699  3.33625  7.78618  5.04098  4.35818  4.13759  1.06287  3.42178  4.02963  3.86804  7.10632  4.50689  0.84644  3.64404  4.18118  5.09381  4.87045  7.46795     21 r - - -
          2.68618  4.42225  2.77519  2.73123  3.46354  2.40513  3.72494  3.29354  2.67741  2.69355  4.24690  2.90347  2.73739  3.18146  2.89801  2.37887  2.77519  2.98518  4.58477  3.61503
          0.00558  8.91497  5.21561  0.61958  0.77255  1.58544  0.22923
     20   1.41098  7.84470  8.51483  7.91859  2.92208  4.75905  8.11673  2.80578  7.72026  3.30724  3.14655  7.91528  8.08519  2.54571  7.73445  7.07232  6.74390  0.75593  8.57719  7.40459     22 v - - -
          2.68618  4.42225  2.77519  2.73123  3.46354  2.40513  3.72494  3.29354  2.67741  2.69355  4.24690  2.90347  2.73739  3.18146  2.89801  2.37887  2.77519  2.98518  4.58477  3.61503
          0.01163  8.90959  4.47190  0.61958  0.77255  0.92519  0.50494
     21   4.77465  7.86135  6.74750  3.27395  4.00794  4.69718  2.05156  2.99395  2.76256  1.25462  2.37028  3.25330  7.34620  2.81388  1.93588  4.68062  4.26968  4.26319  4.11288  4.93367     23 l - - -
          2.68618  4.42225  2.77519  2.73123  3.46354  2.40513  3.72494  3.29354  2.67741  2.69355  4.24690  2.90347  2.73739  3.18146  2.89801  2.37887  2.77519  2.98518  4.58477  3.61503
          0.00020  8.90445  9.62680  0.61958  0.77255  1.98616  0.14760
     22   2.72529  3.56240  3.94066  7.49770  3.97538  7.30635  7.64066  2.27699  7.27914  2.30446  3.78427  2.31557  7.66991  2.67746  7.28197  4.31869  3.01425  1.10800  8.13009  2.54017     24 v - - -
          2.68618  4.42225  2.77519  2.73123  3.46354  2.40513  3.72494  3.29354  2.67741  2.69355  4.24690  2.90347  2.73739  3.18146  2.89801  2.37887  2.77519  2.98518  4.58477  3.61503
          0.00020  8.90445  9.62680  0.61958  0.77255  1.98616  0.14760
     23   8.94522 10.29120 10.17050 10.25925 10.72754  0.02443 10.74403 10.84778 10.38049 10.13490 11.26462 10.16929  9.68643 10.60190 10.14716  9.21224  9.49962  3.75569 11.17036 11.00514     25 G - - -
          2.68618  4.42225  2.77519  2.73123  3.46354  2.40513  3.72494  3.29354  2.67741  2.69355  4.24690  2.90347  2.73739  3.18146  2.89801  2.37887  2.77519  2.98518  4.58477  3.61503
          0.06077  8.90445  2.83312  0.61958  0.77255  1.98616  0.14760
     24   6.31385  4.58944  1.35687  6.34631  3.53061  7.15409  4.77924  3.05126  4.56337  4.73059  7.25815  0.52080  7.56551  6.64855  4.31477  4.59801  6.54235  6.45182  8.68038  7.42080     26 N - - -
          2.68618  4.42225  2.77519  2.73123  3.46354  2.40513  3.72494  3.29354  2.67741  2.69355  4.24690  2.90347  2.73739  3.18146  2.89801  2.37887  2.77519  2.98518  4.58477  3.61503
          0.04855  8.84389  3.05246  0.61958  0.77255  3.02783  0.04963
     25   3.90917  8.25062  3.25930  1.66405  3.03036  6.62091  4.02911  1.98130  2.57785  3.39298  4.13243  3.95120  7.01344  3.00441  4.21398  3.14843  2.35042  1.79499  8.70589  3.44307     27 e - - -
          2.68618  4.42225  2.77519  2.73123  3.46354  2.40513  3.72494  3.29354  2.67741  2.69355  4.24690  2.90347  2.73739  3.18146  2.89801  2.37887  2.77519  2.98518  4.58477  3.61503
          0.12633  8.79557  2.13264  0.61958  0.77255  3.42591  0.03306
     26   6.07225  7.43930  4.24643  4.23174  2.18561  2.12854  3.66428  3.61510  7.19415  4.13314  6.56023  3.42033  7.58806  7.30943  7.19666  6.54132  6.30384  2.64943  1.73262  0.96575     28 y - - -
          2.68618  4.42225  2.77519  2.73123  3.46354  2.40513  3.72494  3.29354  2.67741  2.69355  4.24690  2.90347  2.73739  3.18146  2.89801  2.37887  2.77519  2.98518  4.58477  3.61503
          0.17264  8.66950  1.84269  0.61958  0.77255  4.00572  0.01838
     27   2.55046  8.19671  8.01958  4.04364  9.11750  0.86472  9.03645  3.19698  8.42468  8.32498  9.04770  3.21625  7.83030  8.42876  8.51014  1.28164  2.10486  7.65278 10.44231  9.40408     29 g - - -
          2.69156  4.42763  2.78057  2.72285  3.45368  2.36703  3.73032  3.29892  2.68279  2.69893  4.25227  2.90884  2.74277  3.18684  2.90338  2.38425  2.78057  2.99056  4.59015  3.62041
          0.50401  0.92660        *  0.00246  6.00921  0.00000        *
//
HMMER3/f [3.2.1 | June 2018]
NAME  PF17111_005
LENG  19
ALPH  amino
RF    no
MM    no
CONS  yes
CS    no
MAP   yes
DATE  Fri Sep 23 14:55:38 2022
NSEQ  91
EFFN  91.000000
CKSUM 1358825472
STATS LOCAL MSV       -6.6537  0.72741
STATS LOCAL VITERBI   -6.3788  0.72741
STATS LOCAL FORWARD   -3.2643  0.72741
HMM          A        C        D        E        F        G        H        I        K        L        M        N        P        Q        R        S        T        V        W        Y   
            m->m     m->i     m->d     i->m     i->i     d->m     d->d
  COMPO   2.96682  5.81525  3.92026  4.59909  3.62568  1.58531  3.18359  3.21354  3.91784  4.43035  4.26602  1.65051  3.88137  2.30246  4.42341  2.73178  2.74103  2.92918  6.40526  3.04967
          2.68618  4.42225  2.77519  2.73123  3.46354  2.40513  3.72494  3.29354  2.67741  2.69355  4.24690  2.90347  2.73739  3.18146  2.89801  2.37887  2.77519  2.98518  4.58477  3.61503
          0.14192  8.10271  2.02487  0.61958  0.77255  0.00000        *
      1   8.41296  9.62194  8.05632  8.14544  8.90772  8.07774  1.31473  9.87329  8.78135  9.02571 10.27028  0.31647  8.75610  8.95592  8.89569  8.53577  8.85513  9.39689  9.88334  8.89147      1 N - - -
          2.68618  4.42225  2.77519  2.73123  3.46354  2.40513  3.72494  3.29354  2.67741  2.69355  4.24690  2.90347  2.73739  3.18146  2.89801  2.37887  2.77519  2.98518  4.58477  3.61503
          0.00052  7.96131  8.68365  0.61958  0.77255  0.42614  1.05851
      2   2.58954  4.22958  7.05999  6.45795  1.97163  3.98765  4.29469  3.74083  2.91060  4.90538  2.64362  2.65583  6.81488  6.45612  4.35825  3.13760  1.96285  2.92812  7.33212  1.36198      2 y - - -
          2.68618  4.42225  2.77519  2.73123  3.46354  2.40513  3.72494  3.29354  2.67741  2.69355  4.24690  2.90347  2.73739  3.18146  2.89801  2.37887  2.77519  2.98518  4.58477  3.61503
          0.00047  8.05651  8.77886  0.61958  0.77255  1.47499  0.25978
      3   3.07802  7.88441  4.04404  7.05200  8.70552  0.15999  8.42681  8.33324  7.86545  7.97613  8.72449  7.09300  7.42185  7.78113  8.11385  3.53799  6.50913  7.32955 10.04233  3.03438      3 G - - -
          2.68618  4.42225  2.77519  2.73123  3.46354  2.40513  3.72494  3.29354  2.67741  2.69355  4.24690  2.90347  2.73739  3.18146  2.89801  2.37887  2.77519  2.98518  4.58477  3.61503
          0.00047  8.06087  8.78322  0.61958  0.77255  0.98070  0.47008
      4   2.61230  4.42416  5.82298  3.80578  6.31263  3.63158  3.86726  2.61264  3.27062  3.97775  4.25990  5.73499  3.30070  5.56942  3.40196  0.78452  1.96408  3.90474  7.69026  6.41479      4 s - - -
          2.68618  4.42225  2.77519  2.73123  3.46354  2.40513  3.72494  3.29354  2.67741  2.69355  4.24690  2.90347  2.73739  3.18146  2.89801  2.37887  2.77519  2.98518  4.58477  3.61503
          0.00046  8.07284  8.79518  0.61958  0.77255  0.26790  1.44809
      5   8.05316  9.45730  8.89035  8.98430  9.87642  0.03475  9.80015 10.00347  9.38381  9.28427 10.39542  3.43507  8.82214  9.54514  9.26553  8.29103  8.60133  9.26612 10.35277 10.11176      5 G - - -
          2.68618  4.42225  2.77519  2.73123  3.46354  2.40513  3.72494  3.29354  2.67741  2.69355  4.24690  2.90347  2.73739  3.18146  2.89801  2.37887  2.77519  2.98518  4.58477  3.61503
          0.00045  8.09817  8.82052  0.61958  0.77255  0.35605  1.20543
      6   2.45740  7.60076  5.44784  4.89166  4.36132  3.85882  2.66302  4.30326  2.30523  3.47826  3.54588  2.12031  1.68391  2.62277  3.15975  2.11355  2.75104  3.98863  8.05250  6.66109      6 p - - -
          2.68618  4.42225  2.77519  2.73123  3.46354  2.40513  3.72494  3.29354  2.67741  2.69355  4.24690  2.90347  2.73739  3.18146  2.89801  2.37887  2.77519  2.98518  4.58477  3.61503
          0.00045  8.10271  8.82506  0.61958  0.77255  0.48576  0.95510
      7   5.68255  7.15275  7.13211  6.61368  6.29945  6.71831  3.08681  2.53047  6.12580  5.34689  3.17716  3.26750  7.13489  0.31880  6.25240  6.07932  3.62010  4.01478  7.80695  6.62036      7 Q - - -
          2.68618  4.42225  2.77519  2.73123  3.46354  2.40513  3.72494  3.29354  2.67741  2.69355  4.24690  2.90347  2.73739  3.18146  2.89801  2.37887  2.77519  2.98518  4.58477  3.61503
          0.00045  8.10271  8.82506  0.61958  0.77255  0.48576  0.95510
      8   3.26351  4.32761  7.33513  6.71885  2.08509  6.52875  3.40356  3.16521  6.50065  3.25568  5.85001  0.88224  6.89234  6.62927  6.50403  3.92882  3.53240  3.52078  7.35270  1.58120      8 n - - -
          2.68618  4.42225  2.77519  2.73123  3.46354  2.40513  3.72494  3.29354  2.67741  2.69355  4.24690  2.90347  2.73739  3.18146  2.89801  2.37887  2.77519  2.98518  4.58477  3.61503
          0.00045  8.10271  8.82506  0.61958  0.77255  0.48576  0.95510
      9   2.22231  7.31835  7.51981  3.07910  6.72032  6.80152  7.66541  1.71585  7.10774  5.67487  6.67584  1.81775  7.36486  7.26833  7.21671  3.35379  3.63040  0.84545  8.31019  7.12664      9 v - - -
          2.68618  4.42225  2.77519  2.73123  3.46354  2.40513  3.72494  3.29354  2.67741  2.69355  4.24690  2.90347  2.73739  3.18146  2.89801  2.37887  2.77519  2.98518  4.58477  3.61503
          0.00045  8.10271  8.82506  0.61958  0.77255  0.48576  0.95510
     10   6.55023  8.14913  7.20220  6.71877  6.27373  7.25911  1.45157  6.75405  3.28087  3.85653  7.31306  0.65116  7.65248  6.62792  5.97658  4.29300  6.75046  2.77399  7.81023  2.34824     10 N - - -
          2.68618  4.42225  2.77519  2.73123  3.46354  2.40513  3.72494  3.29354  2.67741  2.69355  4.24690  2.90347  2.73739  3.18146  2.89801  2.37887  2.77519  2.98518  4.58477  3.61503
          0.00045  8.10271  8.82506  0.61958  0.77255  0.48576  0.95510
     11   2.38355  4.54397  3.50288  4.06763  5.91608  6.43021  6.73234  3.76378  6.07424  3.18660  3.02346  2.51421  6.80021  6.29661  6.25989  1.53194  0.92895  3.52234  7.42297  6.23037     11 t - - -
          2.68618  4.42225  2.77519  2.73123  3.46354  2.40513  3.72494  3.29354  2.67741  2.69355  4.24690  2.90347  2.73739  3.18146  2.89801  2.37887  2.77519  2.98518  4.58477  3.61503
          0.00045  8.10271  8.82506  0.61958  0.77255  0.48576  0.95510
     12   6.80683  9.50464  3.36963  5.66609  9.01756  0.14154  7.54685  8.64928  6.74836  8.04005  9.02654  3.67339  7.52788  4.11892  3.94901  6.62198  7.17784  3.62318 10.16138  8.50430     12 G - - -
          2.68618  4.42225  2.77519  2.73123  3.46354  2.40513  3.72494  3.29354  2.67741  2.69355  4.24690  2.90347  2.73739  3.18146  2.89801  2.37887  2.77519  2.98518  4.58477  3.61503
          0.00045  8.10271  8.82506  0.61958  0.77255  0.48576  0.95510
     13   3.26527  7.67269  2.35846  3.56141  7.01916  2.32108  4.23439  6.50612  2.80459  5.97857  4.87307  2.60143  2.17155  2.36794  3.59785  1.90548  2.23379  2.60441  8.10454  4.32163     13 s - - -
          2.68618  4.42225  2.77519  2.73123  3.46354  2.40513  3.72494  3.29354  2.67741  2.69355  4.24690  2.90347  2.73739  3.18146  2.89801  2.37887  2.77519  2.98518  4.58477  3.61503
          0.00045  8.10271  8.82506  0.61958  0.77255  0.48576  0.95510
     14   3.25779  8.44030  8.88076  8.95682  9.11281  0.07023  9.34307  8.99264  8.90969  8.56729  9.38420  8.23605  8.06307  8.97147  8.75280  6.84918  7.22112  8.00252  3.68666  9.36861     14 G - - -
          2.68618  4.42225  2.77519  2.73123  3.46354  2.40513  3.72494  3.29354  2.67741  2.69355  4.24690  2.90347  2.73739  3.18146  2.89801  2.37887  2.77519  2.98518  4.58477  3.61503
          0.00045  8.10271  8.82506  0.61958  0.77255  0.48576  0.95510
     15   5.15885  7.67275  1.85671  3.78682  7.01920  3.69091  3.14069  3.59516  3.89407  5.97862  6.71305  1.73164  3.35518  2.38877  2.86943  2.31436  1.56469  3.71416  8.10460  6.69282     15 t - - -
          2.68618  4.42225  2.77519  2.73123  3.46354  2.40513  3.72494  3.29354  2.67741  2.69355  4.24690  2.90347  2.73739  3.18146  2.89801  2.37887  2.77519  2.98518  4.58477  3.61503
          0.00045  8.10271  8.82506  0.61958  0.77255  0.48576  0.95510
     16   3.05379  7.88142  8.47790  8.01279  2.65586  7.39500  8.14775  5.88174  7.72031  3.73386  3.17409  7.86406  7.87311  0.26469  7.68730  6.82891  3.25167  6.04039  8.40658  7.22260     16 Q - - -
          2.68618  4.42225  2.77519  2.73123  3.46354  2.40513  3.72494  3.29354  2.67741  2.69355  4.24690  2.90347  2.73739  3.18146  2.89801  2.37887  2.77519  2.98518  4.58477  3.61503
          0.03821  8.10271  3.29179  0.61958  0.77255  0.48576  0.95510
     17   5.13454  7.63901  3.85634  3.47820  6.98246  5.90757  2.87576  3.11767  2.97476  5.94289  6.68042  0.75138  6.30129  3.55151  3.88175  5.09770  4.08423  3.34586  8.07193  1.60410     17 n - - -
          2.68618  4.42225  2.77519  2.73123  3.46354  2.40513  3.72494  3.29354  2.67741  2.69355  4.24690  2.90347  2.73739  3.18146  2.89801  2.37887  2.77519  2.98518  4.58477  3.61503
          0.01827  8.06497  4.02919  0.61958  0.77255  1.68716  0.20462
     18   6.68509  7.86038  8.62147  8.22281  1.92925  8.10215  7.85804  1.40795  8.11146  3.82116  6.89994  0.96949  8.32573  8.15331  8.13431  7.51207  6.93078  1.75342  7.99701  3.54132     18 n - - -
          2.68618  4.42225  2.77519  2.73123  3.46354  2.40513  3.72494  3.29354  2.67741  2.69355  4.24690  2.90347  2.73739  3.18146  2.89801  2.37887  2.77519  2.98518  4.58477  3.61503
          0.20892  8.04718  1.67013  0.61958  0.77255  1.96524  0.15096
     19   0.97407  7.79984  6.36469  6.43832  8.13828  6.37105  7.90362  8.06913  7.16410  7.65033  8.45799  0.72246  7.21392  2.99638  7.50556  3.65411  6.36338  7.16481  9.52506  3.00954     19 n - - -
          2.68618  4.42225  2.77519  2.73123  3.46354  2.40513  3.72494  3.29354  2.67741  2.69355  4.24690  2.90347  2.73739  3.18146  2.89801  2.37887  2.77519  2.98518  4.58477  3.61503
          0.00039  7.83865        *  0.61958  0.77255  0.00000        *
//
HMMER3/f [3.2.1 | June 2018]
NAME  PF17111_006
LENG  26
ALPH  amino
RF    no
MM    no
CONS  yes
CS    no
MAP   yes
DATE  Fri Sep 23 14:55:38 2022
NSEQ  115
EFFN  105.064545
CKSUM 185594101
STATS LOCAL MSV       -6.5384  0.72009
STATS LOCAL VITERBI   -6.8447  0.72009
STATS LOCAL FORWARD   -4.0712  0.72009
HMM          A        C        D        E        F        G        H        I        K        L        M        N        P        Q        R        S        T        V        W        Y   
            m->m     m->i     m->d     i->m     i->i     d->m     d->d
  COMPO   3.27891  7.42179  4.38607  4.80947  2.52828  1.56079  3.64043  2.61427  4.47785  3.79830  3.81048  2.10459  4.56684  2.91422  4.20595  2.21901  2.36232  2.65605  5.08451  4.18495
          2.68618  4.42225  2.77519  2.73123  3.46354  2.40513  3.72494  3.29354  2.67741  2.69355  4.24690  2.90347  2.73739  3.18146  2.89801  2.37887  2.77519  2.98518  4.58477  3.61503
          0.50427  8.24521  0.92686  0.61958  0.77255  0.00000        *
      1   6.15747  8.14215  6.46630  6.16441  8.14037  6.63729  2.22764  7.49469  2.84155  6.92942  7.83301  1.96947  7.23326  6.20177  5.44536  6.22158  0.54847  2.32974  8.90401  7.79228      1 T - - -
          2.68618  4.42225  2.77519  2.73123  3.46354  2.40513  3.72494  3.29354  2.67741  2.69355  4.24690  2.90347  2.73739  3.18146  2.89801  2.37887  2.77519  2.98518  4.58477  3.61503
          0.00065  7.74158  8.46393  0.61958  0.77255  0.51137  0.91547
      2   6.43140  7.63026  3.96121  8.05768  7.06442  8.03191  8.70952  1.61472  8.03045  5.63134  2.39303  2.16684  8.27586  8.28008  8.17859  7.46151  6.69035  0.64421  9.05959  3.20261      2 V - - -
          2.68618  4.42225  2.77519  2.73123  3.46354  2.40513  3.72494  3.29354  2.67741  2.69355  4.24690  2.90347  2.73739  3.18146  2.89801  2.37887  2.77519  2.98518  4.58477  3.61503
          0.00046  8.07251  8.79486  0.61958  0.77255  0.29144  1.37511
      3   5.46072  6.83830  7.40434  6.79068  1.47097  6.62748  6.95675  2.37650  6.57887  5.02793  5.95724  3.95640  6.99132  4.36697  3.81003  1.82871  0.99723  3.27794  4.76300  3.61532      3 t - - -
          2.68618  4.42225  2.77519  2.73123  3.46354  2.40513  3.72494  3.29354  2.67741  2.69355  4.24690  2.90347  2.73739  3.18146  2.89801  2.37887  2.77519  2.98518  4.58477  3.61503
          0.00041  8.20619  8.92853  0.61958  0.77255  1.81289  0.17815
      4   6.13765  7.85386  8.35819  8.15954  0.54365  6.93076  7.96444  6.92164  7.99204  4.22933  2.50436  3.03566  7.67996  8.00551  7.92807  1.44987  3.47733  6.65132  8.32408  6.77229      4 F - - -
          2.68618  4.42225  2.77519  2.73123  3.46354  2.40513  3.72494  3.29354  2.67741  2.69355  4.24690  2.90347  2.73739  3.18146  2.89801  2.37887  2.77519  2.98518  4.58477  3.61503
          0.00041  8.20619  8.92853  0.61958  0.77255  0.31043  1.32099
      5   3.55672  7.93843  7.99814  8.02588  8.91298  0.17881  8.80845  8.44547  4.01711  8.10679  8.82589  7.54077  7.58736  2.97020  8.00632  3.34336  3.63012  7.41751 10.19774  9.20487      5 G - - -
          2.68618  4.42225  2.77519  2.73123  3.46354  2.40513  3.72494  3.29354  2.67741  2.69355  4.24690  2.90347  2.73739  3.18146  2.89801  2.37887  2.77519  2.98518  4.58477  3.61503
          0.00039  8.23659  8.95894  0.61958  0.77255  0.27091  1.43838
      6   2.28732  7.86375  1.84740  5.02225  7.21211  2.35176  3.58834  6.70046  5.04675  6.17247  6.90882  1.74936  4.20157  4.22525  3.32305  1.20805  2.84693  6.25728  8.29869  6.88413      6 s - - -
          2.68618  4.42225  2.77519  2.73123  3.46354  2.40513  3.72494  3.29354  2.67741  2.69355  4.24690  2.90347  2.73739  3.18146  2.89801  2.37887  2.77519  2.98518  4.58477  3.61503
          0.00039  8.24521  8.96756  0.61958  0.77255  0.48576  0.95510
      7   5.29389  7.80653  3.61181  3.45946  7.15243  2.28652  1.73240  3.65313  4.98871  4.11016  6.84698  1.42991  3.67691  1.45374  3.67838  4.12587  3.25635  6.19762  8.23871  3.64585      7 n - - -
          2.68618  4.42225  2.77519  2.73123  3.46354  2.40513  3.72494  3.29354  2.67741  2.69355  4.24690  2.90347  2.73739  3.18146  2.89801  2.37887  2.77519  2.98518  4.58477  3.61503
          0.00039  8.24521  8.96756  0.61958  0.77255  0.48576  0.95510
      8   4.07248  8.12806  3.44542  6.90500  3.55736  6.73963  8.39419  8.33783  7.75952  7.97632  4.46099  0.17097  7.58841  7.70902  8.12309  3.34076  3.61055  7.46894 10.10915  8.88317      8 N - - -
          2.68618  4.42225  2.77519  2.73123  3.46354  2.40513  3.72494  3.29354  2.67741  2.69355  4.24690  2.90347  2.73739  3.18146  2.89801  2.37887  2.77519  2.98518  4.58477  3.61503
          0.00039  8.24521  8.96756  0.61958  0.77255  0.48576  0.95510
      9   4.31618  7.80801  5.54184  2.76263  7.15455  2.84516  3.58668  6.64141  2.25211  4.71693  6.84832  3.71898  6.46095  3.83670  2.18553  0.92290  1.95601  6.19945  8.23972  4.18457      9 s - - -
          2.68618  4.42225  2.77519  2.73123  3.46354  2.40513  3.72494  3.29354  2.67741  2.69355  4.24690  2.90347  2.73739  3.18146  2.89801  2.37887  2.77519  2.98518  4.58477  3.61503
          0.00039  8.24521  8.96756  0.61958  0.77255  0.48576  0.95510
     10   9.62315 10.11046  9.63657  9.72980 10.29236  0.00085 10.24995 10.71997  9.92545  9.74446 11.11371 10.06227  9.32710 10.23734  9.66007 10.03743 10.02671 10.34369 10.53985 10.54786     10 G - - -
          2.68618  4.42225  2.77519  2.73123  3.46354  2.40513  3.72494  3.29354  2.67741  2.69355  4.24690  2.90347  2.73739  3.18146  2.89801  2.37887  2.77519  2.98518  4.58477  3.61503
          0.00039  8.24521  8.96756  0.61958  0.77255  0.48576  0.95510
     11   5.74085  7.10035  7.72214  7.10731  1.17429  6.92580  7.25747  3.37857  6.89344  1.57379  1.99109  7.09461  4.06619  3.26055  6.88926  2.65704  5.97070  1.75380  7.70654  6.55171     11 f - - -
          2.68618  4.42225  2.77519  2.73123  3.46354  2.40513  3.72494  3.29354  2.67741  2.69355  4.24690  2.90347  2.73739  3.18146  2.89801  2.37887  2.77519  2.98518  4.58477  3.61503
          0.00039  8.24521  8.96756  0.61958  0.77255  0.48576  0.95510
     12   2.75624  8.07503  7.07174  3.97810  8.87428  3.61115  8.50993  8.38363  7.78813  8.04558  8.81120  7.22701  7.59379  0.25494  8.05005  6.28711  3.45936  2.54934 10.17667  9.03073     12 Q - - -
          2.68618  4.42225  2.77519  2.73123  3.46354  2.40513  3.72494  3.29354  2.67741  2.69355  4.24690  2.90347  2.73739  3.18146  2.89801  2.37887  2.77519  2.98518  4.58477  3.61503
          0.00039  8.24521  8.96756  0.61958  0.77255  0.48576  0.95510
     13   1.41346  6.88769  7.49860  6.88344  4.17443  4.60260  7.02908  1.62952  6.66588  2.31334  3.45407  6.85996  7.05482  6.79485  6.66930  3.50694  2.30616  1.33285  7.51749  6.34157     13 v - - -
          2.68618  4.42225  2.77519  2.73123  3.46354  2.40513  3.72494  3.29354  2.67741  2.69355  4.24690  2.90347  2.73739  3.18146  2.89801  2.37887  2.77519  2.98518  4.58477  3.61503
          0.00039  8.24521  8.96756  0.61958  0.77255  0.48576  0.95510
     14   2.51847  7.99110  8.37216  8.44970  8.87392  0.12439  9.02251  8.53741  8.51234  8.20791  8.92709  4.17905  7.66523  8.51096  8.43277  6.29852  6.68387  7.49170  4.22761  9.17535     14 G - - -
          2.68618  4.42225  2.77519  2.73123  3.46354  2.40513  3.72494  3.29354  2.67741  2.69355  4.24690  2.90347  2.73739  3.18146  2.89801  2.37887  2.77519  2.98518  4.58477  3.61503
          0.00039  8.24521  8.96756  0.61958  0.77255  0.48576  0.95510
     15   4.53019  6.86784  7.46790  6.85184  3.50609  6.66477  1.93414  1.32422  6.63446  4.24367  4.78493  3.15677  7.02839  2.59386  6.63914  3.72616  2.28951  1.60138  7.48974  2.60890     15 i - - -
          2.68618  4.42225  2.77519  2.73123  3.46354  2.40513  3.72494  3.29354  2.67741  2.69355  4.24690  2.90347  2.73739  3.18146  2.89801  2.37887  2.77519  2.98518  4.58477  3.61503
          0.00039  8.24521  8.96756  0.61958  0.77255  0.48576  0.95510
     16   4.23361  7.11480  6.41332  4.18806  6.24487  6.45874  2.99783  1.66238  5.83328  5.32405  4.28060  1.21035  6.84396  3.84343  6.15397  1.19548  5.69565  2.62344  7.70957  6.48754     16 s - - -
          2.68618  4.42225  2.77519  2.73123  3.46354  2.40513  3.72494  3.29354  2.67741  2.69355  4.24690  2.90347  2.73739  3.18146  2.89801  2.37887  2.77519  2.98518  4.58477  3.61503
          0.00039  8.24521  8.96756  0.61958  0.77255  0.48576  0.95510
     17   2.83583  7.57176  5.69867  3.87088  4.03275  6.14678  2.33907  3.93880  4.29211  3.80923  6.63851  1.02108  6.53719  5.48788  3.76829  1.85556  2.14299  5.91089  8.06509  2.54919     17 n - - -
          2.68618  4.42225  2.77519  2.73123  3.46354  2.40513  3.72494  3.29354  2.67741  2.69355  4.24690  2.90347  2.73739  3.18146  2.89801  2.37887  2.77519  2.98518  4.58477  3.61503
          0.00039  8.24521  8.96756  0.61958  0.77255  0.48576  0.95510
     18   2.10179  7.90278  8.43982  8.51712  8.91944  0.19363  9.01357  8.46167  8.50587  8.15063  8.85083  3.54433  7.59044  8.48402  8.40075  3.91321  6.59111  7.40275 10.25141  9.29550     18 G - - -
          2.68618  4.42225  2.77519  2.73123  3.46354  2.40513  3.72494  3.29354  2.67741  2.69355  4.24690  2.90347  2.73739  3.18146  2.89801  2.37887  2.77519  2.98518  4.58477  3.61503
          0.00039  8.24521  8.96756  0.61958  0.77255  0.48576  0.95510
     19   2.85865  7.95514  2.95014  3.66650  7.30275  1.51047  6.38744  3.68741  5.14260  6.26534  7.00576  3.35832  1.86778  3.61748  5.64301  2.13843  1.31993  6.34939  8.39307  6.97367     19 t - - -
          2.68618  4.42225  2.77519  2.73123  3.46354  2.40513  3.72494  3.29354  2.67741  2.69355  4.24690  2.90347  2.73739  3.18146  2.89801  2.37887  2.77519  2.98518  4.58477  3.61503
          0.00039  8.24521  8.96756  0.61958  0.77255  0.48576  0.95510
     20   5.49709  6.86940  7.47657  6.86021  3.93796  6.66841  7.00293  0.78406  6.64161  2.80907  2.34075  3.49738  7.03184  4.01763  6.64426  3.29611  3.48398  1.51258  7.49203  4.00959     20 i - - -
          2.68618  4.42225  2.77519  2.73123  3.46354  2.40513  3.72494  3.29354  2.67741  2.69355  4.24690  2.90347  2.73739  3.18146  2.89801  2.37887  2.77519  2.98518  4.58477  3.61503
          0.03388  8.24521  3.40975  0.61958  0.77255  0.48576  0.95510
     21   5.50099  7.73790  5.86173  5.31207  7.03530  6.29022  3.08936  2.99812  3.17442  6.02444  6.83164  1.18163  6.69078  3.98027  5.59340  1.15235  1.79891  3.46819  8.22972  6.90312     21 s - - -
          2.68618  4.42225  2.77519  2.73123  3.46354  2.40513  3.72494  3.29354  2.67741  2.69355  4.24690  2.90347  2.73739  3.18146  2.89801  2.37887  2.77519  2.98518  4.58477  3.61503
          0.03465  8.21174  3.38781  0.61958  0.77255  1.70445  0.20074
     22   3.81868  6.80524  7.38043  6.76592  2.05257  0.86633  6.92954  3.75960  6.55338  4.99503  3.19663  2.37697  6.96042  6.68683  3.91129  3.94361  2.66544  4.27336  2.33479  3.26653     22 g - - -
          2.68618  4.42225  2.77519  2.73123  3.46354  2.40513  3.72494  3.29354  2.67741  2.69355  4.24690  2.90347  2.73739  3.18146  2.89801  2.37887  2.77519  2.98518  4.58477  3.61503
          0.01276  8.17751  4.39055  0.61958  0.77255  2.23289  0.11341
     23   3.93126  6.79288  7.37233  6.75754  2.18761  3.96236  6.91836  1.51081  6.54419  2.61112  4.05241  1.68613  6.94901  4.39661  3.37916  2.24757  2.16352  2.56978  7.41452  6.23838     23 i - - -
          2.68618  4.42225  2.77519  2.73123  3.46354  2.40513  3.72494  3.29354  2.67741  2.69355  4.24690  2.90347  2.73739  3.18146  2.89801  2.37887  2.77519  2.98518  4.58477  3.61503
          0.06901  8.16517  2.71203  0.61958  0.77255  2.36784  0.09837
     24   3.92063  6.73414  7.24369  6.63301  2.71220  6.51040  6.84032  3.06661  4.78288  4.92437  3.64145  4.07690  3.48880  6.57707  2.88050  1.13953  1.18420  3.02664  3.98259  3.83976     24 s - - -
          2.68618  4.42225  2.77519  2.73123  3.46354  2.40513  3.72494  3.29354  2.67741  2.69355  4.24690  2.90347  2.73739  3.18146  2.89801  2.37887  2.77519  2.98518  4.58477  3.61503
          0.10499  8.09661  2.30895  0.61958  0.77255  2.88312  0.05759
     25   7.69203  8.78972  8.71632  8.75154  0.55099  1.49744  7.03181  7.66848  8.56347  6.77059  8.15941  2.39242  8.55426  8.14177  8.30962  4.31821  3.63030  7.57446  3.91615  3.13244     25 F - - -
          2.68618  4.42225  2.77519  2.73123  3.46354  2.40513  3.72494  3.29354  2.67741  2.69355  4.24690  2.90347  2.73739  3.18146  2.89801  2.37887  2.77519  2.98518  4.58477  3.61503
          0.31102  7.99212  1.32064  0.61958  0.77255  3.32971  0.03646
     26   3.03053  7.56180  7.55187  7.13735  8.37454  0.19806  7.62679  7.79398  3.18615  7.30067  8.10185  6.89512  7.10588  6.85206  3.07810  3.38730  6.17682  6.94271  9.29384  8.32365     26 G - - -
          2.68618  4.42225  2.77519  2.73123  3.46354  2.40513  3.72494  3.29354  2.67741  2.69355  4.24690  2.90347  2.73739  3.18146  2.89801  2.37887  2.77519  2.98518  4.58477  3.61503
          0.00046  7.68156        *  0.61958  0.77255  0.00000        *
//
HMMER3/f [3.2.1 | June 2018]
NAME  PF17111_008
LENG  25
ALPH  amino
RF    no
MM    no
CONS  yes
CS    no
MAP   yes
DATE  Fri Sep 23 14:55:39 2022
NSEQ  140
EFFN  140.000000
CKSUM 3454150193
STATS LOCAL MSV       -6.5896  0.72978
STATS LOCAL VITERBI   -6.5833  0.72978
STATS LOCAL FORWARD   -3.9303  0.72978
HMM          A        C        D        E        F        G        H        I        K        L        M        N        P        Q        R        S        T        V        W        Y   
            m->m     m->i     m->d     i->m     i->i     d->m     d->d
  COMPO   2.67231  5.58149  2.78671  3.25212  3.87210  2.17841  4.37776  2.54771  2.93209  3.06887  3.60052  2.77703  4.16824  2.84055  3.05382  2.41372  2.63129  2.20581  5.43511  4.15772
          2.68618  4.42225  2.77519  2.73123  3.46354  2.40513  3.72494  3.29354  2.67741  2.69355  4.24690  2.90347  2.73739  3.18146  2.89801  2.37887  2.77519  2.98518  4.58477  3.61503
          0.39249  8.53031  1.12569  0.61958  0.77255  0.00000        *
      1   7.31511  9.12167  8.51627  7.05184  8.99441  3.13270  7.27468  8.11513  1.55300  7.33020  8.27349  7.21798  7.94264  6.40307  0.30643  7.27971  7.32191  7.84769  9.16715  8.25035      1 R - - -
          2.68618  4.42225  2.77519  2.73123  3.46354  2.40513  3.72494  3.29354  2.67741  2.69355  4.24690  2.90347  2.73739  3.18146  2.89801  2.37887  2.77519  2.98518  4.58477  3.61503
          0.00043  8.13825  8.86060  0.61958  0.77255  0.18767  1.76546
      2   3.02687  7.09332  7.70036  7.08408  6.18512  6.89231  7.22711  3.28482  6.86552  2.22152  2.86430  7.05992  7.25577  6.99381  3.38121  2.55268  0.73347  2.13003  3.62041  6.54062      2 t - - -
          2.68618  4.42225  2.77519  2.73123  3.46354  2.40513  3.72494  3.29354  2.67741  2.69355  4.24690  2.90347  2.73739  3.18146  2.89801  2.37887  2.77519  2.98518  4.58477  3.61503
          0.00031  8.47556  9.19791  0.61958  0.77255  0.19094  1.74973
      3   3.28280  8.07295  2.34166  3.74060  7.41942  1.16469  6.51913  6.90638  2.51304  6.37883  7.11326  1.47670  6.72570  3.96362  3.11712  2.58688  3.29133  3.93914  8.50479  3.98270      3 g - - -
          2.68618  4.42225  2.77519  2.73123  3.46354  2.40513  3.72494  3.29354  2.67741  2.69355  4.24690  2.90347  2.73739  3.18146  2.89801  2.37887  2.77519  2.98518  4.58477  3.61503
          0.00030  8.52322  9.24556  0.61958  0.77255  0.26004  1.47412
      4   6.74694  8.02012  8.69038  4.21289  6.94446  8.09042  4.44465  3.03573  7.82328  3.67795  4.33086  8.22288  8.33990  0.30904  7.87221  7.45995  6.97996  1.92067  8.84884  7.72481      4 Q - - -
          2.68618  4.42225  2.77519  2.73123  3.46354  2.40513  3.72494  3.29354  2.67741  2.69355  4.24690  2.90347  2.73739  3.18146  2.89801  2.37887  2.77519  2.98518  4.58477  3.61503
          0.00029  8.53031  9.25266  0.61958  0.77255  0.48576  0.95510
      5   4.18504  8.07932  2.22918  2.06608  3.67807  4.19671  6.52556  3.73007  1.63512  6.38520  7.11961  2.28111  6.73215  3.51360  2.20512  2.20739  2.10525  6.47071  8.51117  4.60174      5 k - - -
          2.68618  4.42225  2.77519  2.73123  3.46354  2.40513  3.72494  3.29354  2.67741  2.69355  4.24690  2.90347  2.73739  3.18146  2.89801  2.37887  2.77519  2.98518  4.58477  3.61503
          0.00029  8.53031  9.25266  0.61958  0.77255  0.48576  0.95510
      6   7.13272  8.27167  9.22212  3.13852  1.84921  8.94703  9.85376  0.38079  8.94235  6.13850  7.48108  9.08240  9.10297  4.04415  9.19250  8.47068  7.40047  2.37648  9.99290  8.57310      6 I - - -
          2.68618  4.42225  2.77519  2.73123  3.46354  2.40513  3.72494  3.29354  2.67741  2.69355  4.24690  2.90347  2.73739  3.18146  2.89801  2.37887  2.77519  2.98518  4.58477  3.61503
          0.00029  8.53031  9.25266  0.61958  0.77255  0.48576  0.95510
      7   5.56616  8.07978  2.27904  4.05501  4.98379  0.97884  2.73703  6.91302  2.44594  6.38558  7.12012  5.80634  6.73288  3.55504  2.20945  2.55932  2.31598  4.53225  8.51162  4.69590      7 g - - -
          2.68618  4.42225  2.77519  2.73123  3.46354  2.40513  3.72494  3.29354  2.67741  2.69355  4.24690  2.90347  2.73739  3.18146  2.89801  2.37887  2.77519  2.98518  4.58477  3.61503
          0.00029  8.53031  9.25266  0.61958  0.77255  0.48576  0.95510
      8   4.24475  8.14163  1.17215  4.47252  7.48672  2.08319  2.56476  6.97463  2.37126  6.44660  7.18350  1.30907  6.78263  5.67720  4.56540  5.58373  4.52156  3.88944  8.57284  3.09520      8 d - - -
          2.68618  4.42225  2.77519  2.73123  3.46354  2.40513  3.72494  3.29354  2.67741  2.69355  4.24690  2.90347  2.73739  3.18146  2.89801  2.37887  2.77519  2.98518  4.58477  3.61503
          0.00029  8.53031  9.25266  0.61958  0.77255  0.48576  0.95510
      9   7.17273  8.29924  9.39339  8.99975  7.75169  9.05932 10.20964  1.44825  9.05269  2.70588  1.93108  9.23308  9.15790  9.35764  9.29926  8.59043  3.32928  0.66408 10.21722  8.98416      9 V - - -
          2.68618  4.42225  2.77519  2.73123  3.46354  2.40513  3.72494  3.29354  2.67741  2.69355  4.24690  2.90347  2.73739  3.18146  2.89801  2.37887  2.77519  2.98518  4.58477  3.61503
          0.00029  8.53031  9.25266  0.61958  0.77255  0.48576  0.95510
     10   5.63792  3.43315  4.45578  2.35870  4.79006  6.52606  3.69422  2.54695  1.47983  2.18178  3.50614  6.12717  6.91201  4.03952  3.05136  2.57914  2.14812  2.18421  8.16137  6.87522     10 k - - -
          2.68618  4.42225  2.77519  2.73123  3.46354  2.40513  3.72494  3.29354  2.67741  2.69355  4.24690  2.90347  2.73739  3.18146  2.89801  2.37887  2.77519  2.98518  4.58477  3.61503
          0.01389  8.53031  4.29769  0.61958  0.77255  0.48576  0.95510
     11   1.17713  7.30370  7.94343  7.34680  6.44929  3.20424  7.51666  1.95303  7.13730  4.18516  3.87191  7.31128  7.48960  7.27073  7.14546  2.60600  1.45475  1.84923  8.00532  6.82763     11 a - - -
          2.68618  4.42225  2.77519  2.73123  3.46354  2.40513  3.72494  3.29354  2.67741  2.69355  4.24690  2.90347  2.73739  3.18146  2.89801  2.37887  2.77519  2.98518  4.58477  3.61503
          0.01459  8.51671  4.24868  0.61958  0.77255  0.18309  1.78792
     12   2.69441  3.36128  1.51780  2.53772  7.41273  2.91761  6.51252  6.89969  2.58853  3.50222  7.10661  2.96565  3.64122  3.98448  5.73981  2.00800  1.61035  6.45767  8.49815  7.08634     12 d - - -
          2.68618  4.42225  2.77519  2.73123  3.46354  2.40513  3.72494  3.29354  2.67741  2.69355  4.24690  2.90347  2.73739  3.18146  2.89801  2.37887  2.77519  2.98518  4.58477  3.61503
          0.01139  8.51622  4.49890  0.61958  0.77255  0.17906  1.80823
     13   3.75766  8.39264  1.07771  1.92298  7.73063  2.68867  6.78410  7.22703  4.04565  6.69516  7.44186  1.76091  4.13047  2.30438  6.07563  4.08912  2.39074  6.78075  8.82257  7.39070     13 d - - -
          2.68618  4.42225  2.77519  2.73123  3.46354  2.40513  3.72494  3.29354  2.67741  2.69355  4.24690  2.90347  2.73739  3.18146  2.89801  2.37887  2.77519  2.98518  4.58477  3.61503
          0.00030  8.51938  9.24173  0.61958  0.77255  0.20830  1.67110
     14   5.56564  8.07954  2.54200  2.72995  7.42599  2.16986  3.14585  6.91294  2.96516  2.66766  7.11984  1.62071  6.73238  2.14652  2.66966  2.07056  5.79679  3.13409  8.51138  4.31755     14 n - - -
          2.68618  4.42225  2.77519  2.73123  3.46354  2.40513  3.72494  3.29354  2.67741  2.69355  4.24690  2.90347  2.73739  3.18146  2.89801  2.37887  2.77519  2.98518  4.58477  3.61503
          0.00029  8.53031  9.25266  0.61958  0.77255  0.48576  0.95510
     15   4.16351  8.27926  7.86169  4.48930  9.22592  1.57014  9.01615  8.76765  8.25661  8.42147  9.15102  7.72046  7.88596  8.38604  3.21069  0.32751  6.93311  7.74719 10.51631  9.47477     15 S - - -
          2.68618  4.42225  2.77519  2.73123  3.46354  2.40513  3.72494  3.29354  2.67741  2.69355  4.24690  2.90347  2.73739  3.18146  2.89801  2.37887  2.77519  2.98518  4.58477  3.61503
          0.00029  8.53031  9.25266  0.61958  0.77255  0.48576  0.95510
     16   5.74739  7.20695  7.27591  6.68576  2.89604  3.90199  3.14195  2.96071  2.04539  2.90982  3.04510  4.17301  7.22888  1.97025  2.23114  3.07633  2.45153  2.99856  2.94683  2.35723     16 q - - -
          2.68618  4.42225  2.77519  2.73123  3.46354  2.40513  3.72494  3.29354  2.67741  2.69355  4.24690  2.90347  2.73739  3.18146  2.89801  2.37887  2.77519  2.98518  4.58477  3.61503
          0.00029  8.53031  9.25266  0.61958  0.77255  0.48576  0.95510
     17   0.79809  7.36560  7.25874  3.20808  6.54466  2.33973  7.30204  3.81597  6.60387  3.26731  6.55026  2.35467  7.29313  6.83212  6.80812  1.81047  3.36953  3.00543  8.04419  6.85086     17 a - - -
          2.68618  4.42225  2.77519  2.73123  3.46354  2.40513  3.72494  3.29354  2.67741  2.69355  4.24690  2.90347  2.73739  3.18146  2.89801  2.37887  2.77519  2.98518  4.58477  3.61503
          0.00029  8.53031  9.25266  0.61958  0.77255  0.48576  0.95510
     18   2.24492  7.14289  7.74942  7.13296  3.16286  3.97099  4.67787  2.71845  6.91430  0.95640  2.35082  7.10870  3.14310  3.23932  3.68080  6.25317  4.33896  3.60226  3.85002  2.27132     18 l - - -
          2.68618  4.42225  2.77519  2.73123  3.46354  2.40513  3.72494  3.29354  2.67741  2.69355  4.24690  2.90347  2.73739  3.18146  2.89801  2.37887  2.77519  2.98518  4.58477  3.61503
          0.00029  8.53031  9.25266  0.61958  0.77255  0.48576  0.95510
     19   1.41944  7.25272  7.86839  7.26961  6.38545  3.21638  7.42909  2.49961  7.05594  2.94145  6.40388  7.22656  7.40862  2.26905  7.06151  3.31372  3.00607  0.95826  7.92452  6.74887     19 v - - -
          2.68618  4.42225  2.77519  2.73123  3.46354  2.40513  3.72494  3.29354  2.67741  2.69355  4.24690  2.90347  2.73739  3.18146  2.89801  2.37887  2.77519  2.98518  4.58477  3.61503
          0.00029  8.53031  9.25266  0.61958  0.77255  0.48576  0.95510
     20   8.91215 10.07883  9.82328  9.91283 10.38913  0.08917 10.41784 10.64271 10.06566  9.82634  2.47259  9.96434  9.41808 10.31822  9.82820  9.19738  9.44215 10.01532 10.79580 10.64613     20 G - - -
          2.68618  4.42225  2.77519  2.73123  3.46354  2.40513  3.72494  3.29354  2.67741  2.69355  4.24690  2.90347  2.73739  3.18146  2.89801  2.37887  2.77519  2.98518  4.58477  3.61503
          0.00029  8.53031  9.25266  0.61958  0.77255  0.48576  0.95510
     21   5.77037  4.37149  7.74944  7.13298  2.38237  6.94128  7.27561  1.36243  2.83951  2.20500  2.19586  7.10873  3.22552  4.14910  4.02525  3.61617  6.00255  1.50195  7.76491  3.63609     21 i - - -
          2.68618  4.42225  2.77519  2.73123  3.46354  2.40513  3.72494  3.29354  2.67741  2.69355  4.24690  2.90347  2.73739  3.18146  2.89801  2.37887  2.77519  2.98518  4.58477  3.61503
          0.01504  8.53031  4.21807  0.61958  0.77255  0.48576  0.95510
     22   3.56585  7.12942  7.73592  7.11959  2.44421  3.63810  4.26809  1.82990  6.90095  5.31908  2.93091  7.09520  1.50186  7.02920  6.90364  1.82305  5.98904  1.66863  7.75132  3.11262     22 p - - -
          2.68618  4.42225  2.77519  2.73123  3.46354  2.40513  3.72494  3.29354  2.67741  2.69355  4.24690  2.90347  2.73739  3.18146  2.89801  2.37887  2.77519  2.98518  4.58477  3.61503
          0.00687  8.51557  5.01438  0.61958  0.77255  1.36467  0.29499
     23   2.93301  8.08391  2.36111  2.43403  7.42988  1.78354  6.52640  6.91744  2.12178  6.38956  7.12479  1.07895  6.73147  4.13484  4.09550  2.95227  3.15870  6.47512  8.51558  7.10250     23 n - - -
          2.68618  4.42225  2.77519  2.73123  3.46354  2.40513  3.72494  3.29354  2.67741  2.69355  4.24690  2.90347  2.73739  3.18146  2.89801  2.37887  2.77519  2.98518  4.58477  3.61503
          0.06611  8.50900  2.75250  0.61958  0.77255  1.59399  0.22704
     24   2.21507  8.17508  2.48146  1.86952  7.55267  1.96720  6.72292  4.75343  5.50352  6.53237  7.29126  3.20137  6.88775  5.83598  6.00296  1.98196  2.35469  1.53412  8.68405  7.27765     24 v - - -
          2.68618  4.42225  2.77519  2.73123  3.46354  2.40513  3.72494  3.29354  2.67741  2.69355  4.24690  2.90347  2.73739  3.18146  2.89801  2.37887  2.77519  2.98518  4.58477  3.61503
          0.18175  8.44322  1.79590  0.61958  0.77255  2.68611  0.07058
     25   1.62240  6.92940  2.54370  3.51357  3.91183  6.62624  6.94168  3.89562  6.39355  2.98780  6.04623  6.67609  6.99357  3.77365  6.51393  2.39677  3.17238  0.83387  7.54581  6.36086     25 v - - -
          2.69083  4.42690  2.74189  2.73588  3.46819  2.40977  3.72959  3.29819  2.68205  2.69820  4.25154  2.90811  2.74204  3.18611  2.90265  2.38351  2.77984  2.94629  4.58942  3.61968
          0.56704  0.83749        *  0.00284  5.86374  0.00000        *
//
