# Supplementary material for: Exploring a diverse world of effector domains and amyloid signaling motifs in fungal NLR proteins
Source: PLoS Comput Biol. 2022 Dec 21;18(12):e1010787. doi: 10.1371/journal.pcbi.1010787 (PMC9815663; doi:10.1371/journal.pcbi.1010787)
Supplement: S14 Data — A FASTA file. (FA) [file pcbi.1010787.s021.fa]

>CCA72703.1
MSSKTPNSQHEAPNLPEPSSTAGPSSRKRARVYHTASTGLDILGNVSEASDILSPLKAACRATKSILDVVQAVDDNQEEWNDLTQRLEGYMSAIDDQIDAFEKYSPAERAVDDALSQSLAHYVNKIKLDAGDIRKFHRDIEDQHRQLMEKLGLFAALRLQVIEQNTKVILTEGR
>CCA74122.1
MSKSWLFKGKDKATRPTDVASTSASQSGTSTPTSSSGRERIRDTAIPILDLGAAISESSDVLAPMKAACMATRKVLEISRAMESNKEGWNTLAERLKDHLKSMQEQITIFEGYPEERLKAYDSLREPLLAYVRQASRYKPWDSADTTNRKLDKIQQDVEKRTRSRFLSRATKVDSDADDIKRFNDAIDHCHQNLTAALAVSNSVHIQAVKADTEDIKEDAREIKDNTKTLLTEGKSFS
>CCA75223.1
MSTQNSKKHKKQHLPIDSSGSSSAQRPTSKKRQAYNAANVGLDIVANISEGSDVLAPLKAACRTTKSILDVATEINQEEWIDLAGRLKEYMSALEKQITLLEAYPEEDMAVDEAFMQPLIHYVEFLENMHDTIVDLKEKRNRSKLSIFKAFGKMKIDAEEILKLNRDIEDRHRQFMPCVFKMSRGIPKPPKRTWRPFLKMSTPMLYYSYRW
>CCA76664.1
MSALSSSKPNKQHKNVDSLASSPSTQGSSKRAQMYNTVNVGLTVGASIAEASDILAPLKAACMTTKTILEVAQAKSNQEGWTDLLRRLKEYMSALEEQITLFETYPQEDRAVDEAFRRPLIHYVEFLEAVHDMVIDLKEKRSRKKLGLFKAFTKVKADAGDILKMNQDIEDRHRQFMQALDVFTALRVQVVDKTTKATEVKLDVTKSCVEATKATADATKTTVDATKATVDATKTDVETLLTDGMSKLS
>CCA76734.1
MSGQGTSKPKKKYRIVDPSGSSSSAHNQTSKRGQVYNTANVGLDVLANIAEGSDILAPLKAACKTTQSILGVVQAIENNQQEWVDLIQRLKDYISALKERIALIEAYPVEGRAIDKAVRQPLVHYVEFLQTMHDTVINLQAKRDRKLGFLNHSAKMKIDAGEILKLNRDIEERHRHLIEALGVFTAVHVQVIEESAKS
>CCA76895.1
MSGQGTSKPKKKYRIVDPSGSSSSAHDQTSKRGQVYNTANVGLDVLANIAEGSDILAPLKAACKTTQSILGVVQAIENNQQEWVDLIQRLKDYISALEERIVLIEAYPVQGRAIDKAVRQPLVRYVE
>CCA77235.1
MSGQGTSKSKKKHGNENSSGSSSSAHNQTSKRGQVYNTANVGLDVLANIAEGSDILAPLKAACRTTQSILGVVQAIENNQQEWVDLIQRLKDYTSALEERIVLIEAYPVEGRAIDKAVRQPLVHYVEFLQTMHDTVINLQAKRDRKRGFFKSFSKMKIDAGEILKLNRDIEERHRHLIEALGVFTAVHVQVIEESTKVIEESSSNRR
>CCO29774.1
MSSGTPPLEEGLGDSDVGVHTNSPVPLIGDRPPHDFLEHWTHLTAFLRLLADESGPIIAMKSVVIELADSIGNFEGFLNGGEEYEALKNKLENIFEMLAQHYGGEASPGVSVIVERLCEDIDRELQHVKEMLNQDRLVRLKEESDDLEDVLRHYDRIIDMLKRVTLNANATMWKIMDKSGMVGK
>CCO30553.1
MPLRAKLKRFTHRVEGSLQRSLGRSDESAAQSSTSLPVIQPPPRSTLSPDVPTHQASLSAFDIPALRSTPAEPPARWVFLDNLTHALSPVVDAIGPLKAIIDDFVDCVHIYEAAAKDRQEYEALRVDLTTTLEQLISHFTGSKPMEMSDNIVSLCESIQRELNQIKALQAEGLMRQYARSGTGPDAVYGCYARVHGYLTRILQSLR
>CCO31318.1
MLDKLVSRRFSSVLAPISTSFGPLKSIVSELIECVNIYETAAKDREDYKALQKELEQLFTELQGQVVDITTPTAGGPMDPKIENLCK
>CCO33402.1
MPFMMKLQDSLARSKNRLKKHLRIGSEDISRPPSVLDLQPGPASLADSTQVVSNVSNPVHDPTNIAEPDPDVTLKGPPKETSSAWAVVSALLKALEAGADAFAPAKPVVSGLKICAEMYMNACKESEEYDHLAIKLKEILDDLTQCMNELAGLEDTDSVKRIYSEIKREVKMVTEKQERTMGRRLMGAMNDSDEILACYRRIDGHFQRLTRNAAMSTLKAVKEQAVVRGLLRYMHLAHFKWRYHD
>CCO33882.1
MSFRNSFKTTKAKLKKCLGVGEEIASSSTSAPSSCPSSVPPPRSTNATSSSSVPAQCNTAISNAGPPAAADIPSKSPGAWAGVGTLLTTLESSTGAFPPLAFAISSFIACIDIIERSFKEHKEYEQLAPRLENTLTDLSAHKLTNLPRESQMTKSVQRLDIKPETKSFKNIQDRASGRQLVDALAGLNDITECYRRINDHLKRLMLNSNLAILDAVSKQAMEAQLNKMLPSMSATYNSAAFSCI
>CCO34146.1
MPLLSLPESLARSKARFKRWLNIDIKPTTQNIAPVVQDMYPSVRSLIAQIQSSAEVFGPLKSAISELARAFEAYDAVSEERSEYKEVRTSIDQVLNDICDYVQSPTRQVMTDSMKLICVDIKAEIAAMEKKQELHTGRLVLNAIQGLDAATDCCRRVQGHLERLKINLNLSILGGIDKQIMG
>CCO34148.1
MPLPSLSESLGRSKARLKRWLNIDIKPTTQNITPLVRDMCPSVRSLIAQIQSSAEVFGPLKSAISELARVFESYDAVSEGRSEYQEVRASTDQVLKDICDYVQSPTRQVMTDSMKLICVYAHPDYRR
>CCO34677.1
MRASIAHKLAKYVPFKLFGSTWVDDSSGNLDDALKILHKWAAVFPPLQATLQELILCVGAMNPSPKHRVEYKELTASLAILSTALSQHLQESKSASMSEFIERMSM
>CCO35168.1
MFGSTSWNKLATSLRALEAVTDLFPPLKAAVGSFIGCLDMVQSAALNRKDYEQLADKLTTMANSINQYGQELDSETSNGSIANIARCIEDQVAWIKHKDERGAMSRIRDATEDRDNVIRCYRQIGVLFRRLQCNVTMRTRSDVKKQLEVRVYLII
>CCO35450.1
MINYHNIKSAALNHKDYKQLADELAAMADSINQYGQELDSETNNGSIANIARCIEDQVAWIKHKDERGTMSRIRDATEDRDDVIRCYEQIGVLFRQLQCDVTMRTRSDVKKQLEVRVYLII
>CCO36454.1
MPKSTPKGASSAWTAVSAFLDTLEVGTEAFPPAKPVVSGLKLLVSALSGVCQEREEYDYLAIKLNQVLRDLNEHMKEPIGLKMTDSVRSIYSDIQQEIEMVTKMQKRTTGRRLVDAREDSDAILDCYRRVDGHFRRLTLNCTMNTLRAVNEQALVRDTL
>CCO36569.1
MPFIMKLQDSLARSKNRLKKHLGTESEDISRLPSVLDLQPDPASLADSSQVVSNVSNPVDHPTNIAESAPDVTLKDPTKGTSSAWAAVSALLKALEVGAEAFAPAKPVNACKEGGEYDHLAIKLKEILDDLTQCMKELAGLEDTDSVKRIYSEIKREVKMVTEKQERTMGRRLLGAMNDSDEILACYRRIDGHFQRLTRNAAMSTLKAVKEQATVRELLRYMRLAHFRWRHHD
>CCO37222.1
MWSNFRSKSKRKRSLDSDDNHLHGPSSRPFTPASPQPTPEPHASVDSQPTNDTHMEAPDGQGTTSALNELRSQTNVLAGKSGAKSKAWAGLRVSLKSLRDTPAMFGPVVSAADVLLDSFDTIEAAARNQQDYEYLATELEGLSISLVQGHKGSASSSGAGCVIGFAKYVGDLCITLKDD
>CCO37979.1
MSFVTSLQESLAQSKHKWKKRLRIGSETTGCPPPVLDLRPGPASLTQSNQVASSASNPIHDSTTIVNPDPKVAPKSPPRETSSTWAAVIALLDILEAGGEAFPPAKPVVSGLKLCVNALLGTCHQHKEYEYLAAKLKEILCDLNEHMRESINLKMTNSVKRIYNDIEQEFEMVTKKQEKTIGRQLMESREESNAILDCYRRIADHFQRLTLNCTMNTLKVINEHAVVRQCHNQGENTSQDALGV
>CEL53066.1
MIYLLSSFALTNLLCGEVTLWLAFCFLKTLHRFNKIHQQKAASSKYTRDSHQTSPTSLPGEQTTSGHPARSNLTQATRTSTRLNRVAWAGLKSFLDSLNKGVGGAGPLKSAVGDLVEITGICDAIARGRHDYEQLSVELDSLFSEINGYHELWGQILWTQSTAAEIEQISDQIKLVIEVVHKKQQRGLMIRIYAHTEDDIQDVINCYRRIQAIVQKLQVRRLWAHCHLQQNGV
>CEL54097.1
MVLSAATAVATVVSYVAPPTVTVVSVLDMLIKGAREIVGVTQESNRQELKELGEYIAKVVDQLVSASRDGQLAQQANIRECLENLHRVLGSISSQISRVESGGLWSRLLRLLFAKEIPVGRMRQQLKDALDLFEFGASLKLLSNTLDLPSTSSAMVAGAPETNHLQAFCSSTALHPTCRNSPNIQRSQTIQAAEPHQNVSILSPQHVHQSQAHTTRARPRTTPITTGVPIPQINDIVVAFMNVDSCRRSIRHSRSQSKNMQLANALGHLSTLLSKANRTREALEASQECAEIYKIIAERGH
>CEL55000.1
MALPFLRDTLARSRARWKRWVNIGLESRTALTSALGQGIWPAVGSLLKQLESSAEVFAPLRPAISGLSRLAEICEGLSRKSDEYTELRSKIDGVLQDLTEHIKGPTGGMMTGSVKLICLDIESEVNTLEQKQSRDTGRNVLDAIDALEGVVDCCRRVHSHLERLKLNLNLQILKAINEQTLVRALVALHI
>CEL59055.1
MNDKPKSKREKVKGWFRRHLRVSSSSSVSESSTQLPSGSRLSVASEPVNDVRKADKIIGEQSTAPLAGQDVATSQSQTPPSVTSADHVGPPPSSPRNDTAISTTATRVPPVEDATRSEPPPSTVTPQPATEQSSVPTDEGSMPLVGSAPATGTNKAWEGLRSSLKKLADTSRLVPPIADAVKVILDCFDTIEAAAKNQQDYQNLATELGSLSETLAEHVDKMPSEAVSKCVSGVARGIERQAEEIKNKKEWGNGKRLWAAGSDEEDVVRRYRRIQSLRT
>CEL59926.1
MWPCLRSLLTRLESSTEVFAPLQSAIGALSTLVDAYEPDYQGQREYNEVRANIERILKDISAHMHTPTGKVMTKSVKLICLDIESEVAIMKDKQDPDTERRLLKATQGLDGVIDCCRRVHSHLERLTLNLNLSILGILEDINEQMLETKITKISPSMSATYNSAEANPVTA
>CEL61353.1
MSFLMSLQDSLARSKREWKKRLQIGSETTSRPTSVLDLRPNSAPLTESDKAVSSTSKHIHDPTQTANSDPKVMPKSTPKGTSSVWTAVSTLLDTLEVGTEVFPPAKPVVSGLKLFVNVLSRECQEREEYDYLAIKLNQVLHDLNEHMKEPIGLKMTDSVRSIYNDIQQEIEMVTKMQKRTTGRRLVDARKDSDAILDCYRRVDSHFGRLTLNCTMNTLRAVNEQALHG
>CEL62951.1
MSFSKQFSRLKAKSKKWLGIGEGDVSRPASALSSRPGSVPPPASINVTSASPAPAQHDPVSSSSEPPTVVDSTPSKNSSTWAGVRAVLTTLESSAGAFPPLASAIRGLIACIDIFERSSKEHKEYEQLALRLKDILVDLSAHKLTSLPRGSQMTKSVERLYSDIKAEANNVKNMQDRTSGRQLVDAFVGLNDITECYRRIDDHLKRLMQWKHN
>CUA67201.1
MDSAGSSKPRKGFRKLMYKLSVLRSRSRSRSPSQSSQVGPGTLTQPIERTEAIEPSSRVSNLPTSAIGTTGARLNIPIVVEPGGEGTAPSNQTLGNEKMLSQTNEIEKTAKSRVPSGTEKPANRLAWKTLRTSLQFLHETSGVFPPLSLAVGVLLLCIDGLEASGSR
>CUA68674.1
MLCQLDQQSDQSALPIEIAAIISSSIDPSKRTKTMRQFLQDSFSRPRPQSPLNNSKSLHLLDLEVTAATGSNEDIGVVTAISSVETTTTSTGSSRMDIAEKITDVSGALITAEPAEVTVEVVQLDLERSTALRDNTPKDRAQLDLKYSNLNVSTGNEDRSTETIFGLATQTNITPIQKHSRNALWDALYESLGILKAKSKQFSPLSDAIESLILCLGEFEETTRNVIEYEDLAVKLTSSSNSLHQTIDGSSWTWISDSATSAAISIENQVQETRNKLKCAMIESPQETSENKEELRRRFRQIEVHFQQLHVTKYKPQYEEYFG
>CUA69891.1
MSKSLKDALSRTKDKWKERLNVKSRNPSPTPPTGPIPELSTTLVPVAGLSSTTQGADRITVSVDNDPSLVPTSDGVDPAGRSVVWPAVRTLLAVLESSSDAFNPLKSAISGLNECIDIYERAAKGHKDYDELRDKLGKLLEDLATHIDQPMDSMMTNSVRLLCSRIEVELKDVEAKEARNIGRRLIEAMNTQDEILECYRRIHGHLERLILNADLSLINMSWSIKQAISEQATVNCRDEP
>CUA70021.1
MSKSLKDALSRTKDKWKERLNVKSRNPSPTPPTGPIPEPSTTLVPVAGLSSTTQAADRITVSVDNDPLLVPTPDGVDPAGRSVVWPAVRTLLAVLESSSDAFNPLKSAINGLNECIDIYERAAKGRKDYDELRDKLGKLLEDLATHIAQPMNQMMTNSVKLLCSRIEAELKDVEAKEARNIGGRLIEAMDTQDEILECYRRIHGHLERLILNADLSLMSMSWSIKQMISEQATVNSRDQP
>CUA72904.1
MASPEGSSIQRAETDEANWKNQPGFFKRVTNLGKPAWSGLATSLRALEKCTEVFPHLSSAISGLVACLDDIEEAAAFRATFTRLDDEFLETVELLKRLIAVCENAEHGNEQLAHVSKYAQKGSFKINDKGFRGRTSQVFELKKQRRQIETLCRQLQLRVSFILLERSDIQLRVSRGR
>CUA73481.1
MFFKRIFKRGKKENPESESHASQSRAHTPSSDITFQSTSPPPTPSVGVSTLAPQSSASLLVSPLPEPNETKPTVLHTNTWTNLTAFSSVLNLSQVFAPLAAVIDDLSWFVREHENAVKAREEYSALHTQLEASFKDLLTDFSAGTPPAMTTSMLNLCAAIETRKR
>CUA77741.1
MSFREKLEKLGRGLPRILEPDNSHKNATVSPYTGLPNPSGLRLLTPTSDTRLSDSVPQSATSLFSNDGEDNCNKLTRVEKNSEALSPITRKVNGDDWAGVKALQKTLDPDIKNSLKPMVDEFIRCIELFERAIKGGGEQKKLRKEFDQLFHKIDLQYSNNPALTMAPSIERLCRSICSRLHHARETSGGGSAKWYLKITGAFEPQEVLLNYRRIRGDLKRLSLNLDTKRW
>EDQ98654.1
MNANTTISTNDTNNMNTTGLNPVGNDILQLISGGGLSALQVVAASGDTYPPLKVAVVEALAIIGIIKKFKINKKDWAAFSATLIEKMAGIVQAIYQYNKSQILLTLQPNFDNLRCILDHLKEEVIKIQQQNPCKRFANFRKDQEYIADFQVKLNALPNFQVCLSIEEGSQEPSISSYKYSTWYYFLICTDVKRDVQEGPILTEPNKDDMSIVRRNVVEKPITTKNGTEKTSLKLVLGSIIIAKNPLRITPCYKK
>EDR00237.1
MNTSELNPSTNRRQQAAGGGAGLHTLEAVAASDDAFPPLKLAVVKALDIIEIIKKFNSNRRAWAACSDNLTGKFEEIIQYNCQFHKDHVPSALQSWLEDLKGALDHLKESVSDIHKQSLRSFPSFSQDTEHIEKFEGKVNEIMSSFHVLWYEKNLQTDSPETAEQLRTTEASQDTAQVTVFAGAQDIQMDHSVIIAGQVVHYNNTEELQEKINAMIEESKESHVSLVTFITYTNQFLRQINGCKSSRLHYIANH
>EDR01072.1
MNVNVTTSTNNIMGLDPRALQVVEGGGLHTLEIVAESADVSPLLKAAVVETLALISIVKEFNFSQKSWAEFTQSLIEKVKKIIQYTYHYSKDHLFTLHYSLELFKECVFVTIVLDAHQL
>EDR03924.1
MTANETISTNNTNNMNITGLNLAGNDLLQAISVGGLPALEVVAASGDTFPPLKAAVVEALAIIGIVKKFKINKKDWAAFSGSLIRKVEEIVQAICQYNESRIPLTLQSNVENLKGILDHMKENVMKIQQQTSFKRVANFRKDPEQIEGFQARLNALASLGVGVEGSLQKANAKEREILEDTRTPEATKAIKRENIVERPAATENVPQVNVLNQAHDFQINDSVFNSANTININDNREIEAKIADAADQLKVEKWLQELRAPSHGKVRERCMPGT
>EDR11061.1
MNTRGLNPSASSSLQAVSGLGGARLRALEAVAASDDTFPPLRLAVVKALGIIEVIKKFNSNKRAWIACSDSLIWRVEEIIQHTCKFRNDQVPSALQSWLEGLNGTLDHLKESVSDIHQQSSRKFFSFAQDKKVKKFEGKMNEAMSSFRALWYEENLQRVGSNSYIYWVV
>EEB92100.1
MQATNNDPLQSVARLDRLYATEKSSKRKKTIELAGNMVSEAIKANLGLAHALDMERYRNFYNVIEEILKVLENPHNGRFQRLTTFAQDKTITRKLKKAYASLRLPEPRSSKLNVAFTIVDHTATAPAIVSEAVPVMAPGKAVAVALAKIIELAKIAQSNKDEALRLSKHAEDVSKQLFKRLDGAKDLSPETLADIEEDLQPLQSVLDEILSALQWLQKPMRNRFKAIFFAKDHKDDLGQLQRKLDDAFRVFSASNDLAARIVAE
>EEB93256.1
MRFKQRKVTSPIRHSVDIPEKRSERILSLASDTTETLLVTLNEIACFTTVPYLSEASSLALGILGAVQQCHSNKANFIALAERTCELVIETNETCKAAVTGESQGVSGYPSQSQPLDDQIDEHISPLMKKHLKKLSGTFSQIEHFARGQKDINWFIRFIKHKSDAAQIEDFRRKLDEAMSAFT
>EKM57729.1
MSLNTRGTRLRPSNENVHTLLDGVVVALTIAKDATAAFPPLQSAVGGVASVVDVVKKMGANIDQIKLLEQHANQLSTALQNPIFKNEKACPEDLRWRIDTLERHESIRSASLAYSLPHRQLAESTKEIRKLASRSKISRFFRSDSHTGTINEHITKISRTIEAFLIGGIVNLEVGVNELLRRFDKVDTRLDENQAFIVPVSILPGATHGVETQSTSAFRLPREPVLNTSNLDGLQNHTPQADRLGPAASATWTEHGKP
>ELU35578.1
MPLLSLSESLARMKHKVKQQLSIGITNKTPRTGSVSRVWPSATALLSQLESSAEPFSPLKSAIGVLGRLAEACQDLSKERSEYSELRKKIDKVLKDLSTHMRSPAEGMMTDSVKLICSYVRLG
>ELU37281.1
MSIGARTAILEPCIKNKDQRTGSTTALVSWRFVSAFQPLILRLASITVRRAKSLNGLYDWVSDHSFGNTILLERKQPLGRGAELSGEYVGMPPCRRVRCWSAYNKVGQLLDPFISGISTTLHDKPLRPRSVITPRQICSSRQTSSACALVQLNDYRRSMDSPDKGTGVRAYFRRKKNKIIAKLTPGSASNPSPSTPLIHPDTQLLPAEPVASQSRSTTGDVAPSNVPLRCSDTDQLPVVTDPLEGIDAATGTTAVRVPRSISPMPSAIQALTSTLKTLHSAAQVFPPLQAAIRGLLASVEHIENHTEMEALATRLSLLVERLRRHIEEAKSTAVSEFLEGIAT
>ELU37285.1
MEALATRLSLLVERLRRHIEEAKSTAVSEFLEGIQVATVRSKQDNRTARHLRNAEQDEKEILQAYRHIADILEDIKVGDRYTLISGIANARHRLKQT
>ELU37288.1
MSSTPRPKRGALDSLVSKITKRPRSHTTTPEPASSSNNATQISNDLRETSQIQSATPVPRDMLTTPPSPIGDSVMRGLPLPSFHKPAPVAGPRTPASQKNTANRPRLQRVGAALKDLSQSAGVFPPLQAIITDVISCFDTLKRTQIDPVYETEYEALLQELQMLSGSLAYHVPRSNSAHMSDYEMTHRLHRLIAKQTEVIKKWQDQPIERNLDKAEQYQQEILRAYRGIESAFRQLQTDATLDIWSSVGEQTVVRWNMFTGRY
>ELU37306.1
MIPMPILVRSIAGPEAVSKPATEQGNRWSDLGRVLRALEAAIRVFPPLKEVVSVLSACTAEIRVSTRVAEQNQGAYDQLALDLVDLVQALQKRLPQTKPRWMPYSIENAARAIGEQAAHIKEQQDRPRLGQVTRASDNEMDILRCYQRIEHVFRQLQMGLSCLFRTQAYRHSDRYIAQYLGLDS
>ELU37451.1
MNLAQRPKWTTATPFPMPELWRKIQSNLSTYRVVLYSPTKALKPLSGLATTLASMSSTGKKKGIRNFIGRSKNKLKAVFTSARASDVPIFAPSTHTDAQSLQAEPATHKGTVPAASSSRLSDVDQPSAAINSFDGAYVTTDTAASTVPRSATSEPSVLQTLVSTLRSLQESAVVFPPLQAAIGGLVSCVERIELSVTNHNEMVDLATRLSSLSASLRRHIEVSKSDEVSEFLEAKASKWTSSAASRAAEKQGTTGKPNKMKKTYCEDTGA
>ELU39483.1
MPWTTTEPVGDNKAWTSLLASLNKLKGIARLIPSVADAAGVLLDCFDTIEIVLQAAAKSQQDYEDLATELVVLSDILAQQIEGIGSEAVSKCVSGVAQYVRVPNTQAMTDRDISAIGRQAEEIKKKRGRAKERRLQQASSDEEDVMRHYRRIESLFRQLQHEYVECRKRSDGGMCDTS
>ELU39500.1
MKVHHSSLFPSIYKSTKARDHLKGMSKSDEFDPSTSIGLANFDMAQKSTVPFMMSLRESLSHTKDKWKRRLHLDSRDNALPISSPTTHPDRAQQHCPTETVSFRSAQSHSDTPFDSSLETLVDTIPRKAPSIWTSVRTLLATLEVSADAISPLKLAISGLRGCIDVYEGICTQQREHHELGTKLVTILKDLAEHIEQPIGPVMTNSVRRIYR
>ELU39504.1
MPFMISLRESLVRIEDKWKKRLRMDGSRAASTLGSGSDPAPTTEFASTTSDGSIPMQSATFESSVDHRAHTSCPPGQTSNTWIAIRVLVASLESSAEAFGPLKSAISGLKGCISMYENAGKESKEYEDLRIKLEEILNDITEHIKQPIGIVTTTKEARMVAEKQARATGRQLMDAMMGYDGIMECYRRIDGHLQRLGVSVDNVYIGNLTNALQLNASMSTLKAVNEQTMVWFAISL
>ELU39801.1
MTIRTTTSTLTAIGLLLAVLESSTHALGSLKSAIGQLKLCVDTYRSSCKDRKEHDELADKLDGIIGDLIIHAKLPMDPVATDSVNDLMEEAKKVTEMQARSSGRRLIDALDGYDGIVECYRRIDGHLQRLTVSLSRNVGLSTLQGIGEQITVRVPIRKQSTIDNVHRNPALLGCAQPKTVHSRD
>ELU40603.1
MIIICNRAFTDLYVAVLPGWASPNHLRRASSVLEFGYLKSPSFPRIFTHMSSTPRAKRGALDSLVSKITKRPRSNATTPEPASSSNNTTQTSNASGETSQMQSSTPVPRDMSTTPPPAIEDSVIRGPSSRSLHGPASVAGSRTPASQKNTANRPRLQRVGAALKDLSQRTGVFPPLQAVITDVISCFETLKIDPGYETEYEALLQELQALNKATHRMHRSIEKQTEVIKKRRDQPIERNMDKAEQYQKEVLAAYRGIESAFRQLQVSTSW
>EMD32023.1
MPRAMLFRKVSKKVKTAVKRCHPSKKTVSILSDGIEATVRVSDVVANATSFTPFQTATGLALELIECCKKMKDNKKKSRSLAEAAQKLLDILQQVKESEMNDAVRNALNFLVGTLHGIKEDMDNVTKCGKFGKIIRIKGDTDKIQDCTTRLLTICGVFQAAVSTVNHVGMIAEQAHLNRIEQNTEIIIATVNHAETMRQHSAKQGHLDLIEQNTAIIIASYDRMETALQSISADIRL
>EMD32034.1
MPCSMVVNDIFKKIKRAVKRCRPSKKNTSLIVDGIEATVQLANTIANAASITPFQTATGLALGIIEYCRTMRANRKSSEQLVQETEQLLNILNGAGECGMSDTSRIALQSVIGTLGEVEKDIRSITECGRLRKFVQTKRNAKKIQDCTNRLGVACLVFQVAIGVAIHKEMMRQHTVERRHLDRIEDNVTVLLTDRVGHSIDLTIGAQCRSGLTAISRAVGPAHQHTYSSSVTHCKDQCQGDFNGVLPLCNTRTVCDIPGTICGMAVSFFLTVKVGGGGGGGGDGAPRIAFDTRQNAVQVR
>EMD37421.1
MPRKLSFKKVSKNMGTIYKHLRPSKTTVVTISDGAQTAVQFAHVVANATSITPLKTATGIASAITTTSNTKQAKELAEKADFLLTILNEADEAHMSNTAKVALTSLVGTLQGVEKDVAITVTCGRVKKVLQYKEIAEKIKECTNRLGVGCDAFQAAMSVVNHSEIMRQSSAEQTHFERIEDSITKLWTTCDRIATDLGTSLAISEQYPSTSTPIWLECYDPG
>EPQ50752.1
MPSLGTSLRQRAFKKAKKATGECRSDQASRAPTMADIGAASDTPSPIPLHRRVFRKVTISKRKRQVAGTVGFVALAALSKTADDLNIPGIKAAVGVAQEIAKLVQNAKRNKEQCFAVLDLVNAVVQVLVKETQGKNPGELGDGFEAAIEQFRSELECVREDIAKISSRGLLRRMAATEDDKDVIQKCKNKLDTAKAWFSVSNQVAIRVAVVETRQGQIAVEPVITVVSAQLEASAFFFNSCCVEGVLS
>EPQ51139.1
MPGVFGTPSRKRRKRGYDKEEGTTSTVAAQSDLSNAGAPLHAMKRLMAFTKRKKKIMPDESKTSGGWDHAKTAVAVIGALADASVNVPGLKLVFGVAAEIIVMAQSEQSNREDAKEIESIVQKSIQMLVEATTKGGMEEAKDAIQAYASVLEEARDDMKCLKSRKVWRRILSSDADRQKIVRAKERLNTGWQGLQTSLDLHNAAVQARIEKQQARNHDAVMARLKQAVDQGTKIVQLIAKSGGERETDYNIDITGASRRLVPVMLKVYSPLEAKLPRVVMDVHSVVLFG
>EPQ51162.1
MPRWTSWRSLPETLKHRRRRKDRDNPRLPLEEAKVLLGIVGALADGAVIGLPCLKSVCSIADAVITICQDIKTNKDDAAKLAGDTEQIKVLLKAAMRDEMDDNVSNEMLKDDVERLHHVLECVYSRMKKLSESGRMSRLWKHQSDKEKILECRRDLGHAMQLCQLMGVVKICASWDKQHRVAASVSDSDSLTQDTQKAPSSQNLLRLPGFISFDTQAGVDKDGLVCFGVTLRASYKVFFGLDQ
>ESK84408.1
MLSLANDAIQTLFTTLNDISTYTTVPYLSEASSLALSILEAVQQCRSNKADILSLGERVGALILEIRQTCEAAAHQEGKHLGINSSESPLLMQHLKKFCETLSEIKHFALCQKDRNWFIRFLKHKSDAEHIVEFRRKLDEAMDMFTMQSLIVIRKKLDRAASAPQPTNTSTNSMFGPNFKGNISGNASFNTVGRDQHNAYRYGGGRDVFIRSGGKFIPEDTRRKAVTR
>EUC54410.1
MSSPSQSGSSPVPAGPEHPGNGGLAALKKSLEMLHLKTFSPIQAAVGDLASGINMMETVTRNRKDYKNVVLELEDMADTVDKYVRNAMSEQIASRMSKIVEKEIGEVKMRQAQGRTRQMLTVSENEEDIARRNRRIEALFRRVQMG
>EUC54752.1
MDFKRIFKWKKKIQSGNEPHGSPSKADTPTPDASIQSTSPTPTSSVAVSALPEAPLEQRPKNAATINDDTWTNLTAFLDLLNQSPVFGPLAAVIDELTWFITAHEDVVTTRMEYEALRSQLETLFKDLHTHFSQGTPPAMTTSMLNLCEAIQNEIRQVYGTQDRNTISRYMQANRDLDKITGCYRRVQGHLERVMSEHLENFGQADNSYCFFIIS
>EUC54754.1
MGRISPPTHHRPSLKPRVALTVLSAIATFLPFVGLPMTSLSSVFGGLIEGVQQIVGITRKSRRQELVDFGEYVDSMVSQLVSALRNDQVVQDDTVIRNLEELQKVLDSISRQISRNHSGGWLSRIRRLLFPDESDILRMRRQLDDALRLFQLAASIRLLLETPRVSASVAVPDAPNQPQALNPSDSTSIPVHHHPRAHGSQVEQARGTPQLSPQSEYPTPPHTQPATPRRPPVVVARSSDLEAGKITAAFMNVKSRRHSFQYSRTPIKKMELAIALGHLSPLLAQAGRALEALEASQESAEIFRTIAEMEH
>EUC59173.1
MSSQFPPSDQEKHGIRKSIRKGAKWFKDAVRPSSAPPSSGNPESLAAPNIGSENLSLSRPTTPLLAPAPPPADLELDRGGITPSPGPATQTFVPDTKVETPMEHNKSDNAGLSRLIGALRTIESTVELFPPLKSAVGALIGSLDIVQSEQKAVTNRADYEDLADEFELLAKMVRQYAGELESEPSNGSIANIAQYAAFLDTRS
>EUC59883.1
MVPKANLEVATEHKKSADDAWTGLASSLRVLENSAGLFPPIKKAIGAFVECLGIVQRATSNRADQALLAEEFKFMADTLNRYSAGLGSESRSGSIANLAQSIERQVADIKRHEERGRIGRXXXXXXXXXXXXXXXXXQGKLSSDSEQEEQSYSNKSKSDESTEDFKIELVERPQSTKTNAPPCACVEEHIDVMREGQANLHGRMAQPEKKVEFY
>GAT59698.1
MPLRRGSRLGHHVVANSGLSTPPTVPPTRNTSPPLLQKFAALLPTKHTKDAADGIRTALEVLECACDAFPPLKSAVAGVCALWDLADKCAGNQDDARELAAHATEILDSIYCALNPQRSAPPSSVLPHFLRFESVLLEIRKELEGLSSESRVKQFFHLRRNQSVILHSKTKLDRAYVAFMVGLQVAQAVRASRCIWKLKMFHFGLRLRPR
>GAT61285.1
MSPRLTTTLASELLHSASAASPVYPPLQAALGLVVYIEQSFDRFKSNKNEIKAIGAYAQRLSEQLQRSVDGSKTTDYVDVIASLHKYLQHVAQQTKLLQYLHRNEIASRLQEFRGRLWEAFVVFSVSSDLDQQEAQREAELARQHDEAETRAVLQSISRSVIASGSGVRELTQEMGLPADRKSGETMLRELETEAPHDDVEAILLKESITLTKLNLKSNYSWFRETFNADVYTKSQIQEALLDSIDDIIQDLRDSGLLAHRTKAELASARDPLPRLDILWKVLGARQRDAVLVRTFQRALFRAGGDTGA
>GAW02636.1
MLSPSPGTASEDIPVARTESMEDSSVAQAQSVALGILGPLLGLFKEASVVLPPLQAVVGSVFKCFEIYQTISGNTEKLKALANDLTSRTKFLQSILQKEGLEPSGEPLIQGLADDLERICKKVIVSQDVGPIQKLQMDKNSQKIEGFQKEIQDAYEECKMKLLFSIERNTAIILREFVLQSMKHSSGAFHDNKETHPF
>KDN33873.1
MDDLSWFVRAHENVVTTRNEDKALRTQLEGLFKDLRTHFSRSSPPAMTTSMLNLCEAIQTENQQQRDAFDSLLESTCQP
>KDN33885.1
MATENDREYEKLASSLTATLKSLEKLLNDPGCILVWDSIEQTVKSIADHAAAIGNRPHSQGSRLVEARRHRAGLKTHFKDIKRLLQQLQVCPLSFTQ
>KDN34274.1
MFRHSVGPRVASTLFAAAIAFLLFVALPIQSQPELGPYARAIGSGLGIPVFSLIAGISLRTQASGNRYPKYRHLDQPHGLCGPSAPSSRHQAPVLAPIAEVVDDLSWYIRAHENVVTTRNEYKALRTQLEGLFNDLRTHFFGSSPPAMTTSMLNLCEAIQTSIRIPH
>KDN34699.1
MDWKRIFKRGKNEKPESNPSRAARPSPGTSIRSASPTPVSSVAPSALVFQPLVPLPTLPPSENRQAEIAVAGIDTWTNLTAFVDFLHQTPLPGPLVAVIDDLSWFIRAHDDVASTQKEYKELRTHLEELFKNLRAHLSGNTSPAMTTSMLNLCEAIQTEMRQAYGTQDRSVISRYMQANQDLDKITGCYRRIQGHLERVMVRDS
>KDN35797.1
MSSPPESPKSRFSLLDKIFQERTLSASNLNVVGTAIRRAAPVLGAVGSSSVMMSSQRLDPLVKPRTDQVWTPFRLALSKLHNCEYPGVLSPLKSAIGALCTCIDLVDMATENDEEQKRLVSGIINIMQSLARYMEDSDCTPAPNVIDRAVKSLDKCVAKLESKREVAGIRRFGEAQLHHKEIIHCCEEIERILQQLQGYVVNTISKSL
>KDN38594.1
MSFDRTTYVRPQLPSPKTIGNWVFFQYSQDVHHFPDVSTRDRLRKLKSDVKFWISSAPEPKTEPSPPITHSPKNSISSTALRQDAESFRVEDSNQGSQLTVASHLATEAAEGSPASLPVXXTSPRDHSDGWSCLRPFAKTLEHSARSFGPLREVVGGLVECIEIFEMISSEREECEVLRGELNMVFKELQAHCTQSMPPAMTVAIEGLCRSIQYELTHIREMQGRGKLRQFLEAENNVDEILACYRDRRIQNHFQGAVLNTNVSMWRVLDELATT
>KDN38809.1
MKKIGKLGSRFKAKIKDMIDSDEAPTRPSTPIPPNNPSAATSPFLGQTSSHPLPNPAGSSVSVSLLASTANQGEPTVPAAEQLEVPSHAPSVHNEALAANSLSAPASHIGETPSPDVGRTAALPPPDPAQKQAPAKPSHQTANIEAAATPAAGTVPPTSPSASNIAPVPSGLGVSSWIKSEGWANLKACLDTLDQAASVSGLGPLKTVIEGIAGCIENFEDAAQGQEAYSELRAELGGIFQELQQYLALSPAVAANVSDVCGVSKQDEKCENLQRPNKMKTMCWHATNAWENTYKDYP
>KDN39348.1
MSSPLDTPKQTKGLRHFIQEPFRPQSKSPLHSSKPLPPLDPDATAATGSGEDGESITGASTVETTRASITNSSHVDPFENIEAISGALIIVDPNNTSPAVTQLGIRQDIASQDNTSLGDIPRDLAHASRDPWYSDLEHASTGIRIPGSTAQTDDTPILKRSRNVVWDGLRGSLYSRVRGSLQTLKNKTNLLPPLSSVIESLLSCLNGFQEATRNCTDHETLPAELTRLSDSLQQHMNESLLTWMSDSTASAVILIEHQVNNIREKLNCATRGDTREASTDGDELVRHYRRVEAHFRHLQVGELF
>KDN39375.1
MAGFITPSVDLHLNFLHPGHLNHTPPGHGWFHNTFSRSSSQLSPPGSSQPHTSRPLSAESPRESHATNDRAGDQDLAPSTNQVPGITQPMSTPTVISNPEPSSPPVDMPTVAETNKVTNVAWVGLLASLKALEDASGVFGPLASAAGVLLECFDAIETAARSQQDYEDLATELATLSESLTQHFKETTSTTVSKCVSSVAVGIQRQAAEIQKKTERGWVGRLLVAKAEEEDLIRHYRRIQSLFRQLQANLSMSTWSIANEILVDARLKALNPEAKATYDSG
>KDN41293.1
MASPPPPDPPEKHGFIHKVKGSLRGVKGSKKPSDTSSQGSGLLSPSSSGFRRLLRSRPTTPTPSTRLLLFDSEERPAAADAFPKPSPEVTVSDSTVDIKAHKSPENVAWGRLGKSLHNLEKSTRLIPTLNSALSTFIGCLDVVQVAASNREDYEQLADELTSMADAINQYAGELGSGSSNTSIASIVQSIEDQIAGIQQQQERSTLGHILDATKSQEDVISRYRQIEKLFRQLQCQVTLRIGSGVQEQLEVYIRSIKSGSHS
>KDN41294.1
MASPPPPDPPEKHGFFHKAKDSLRRVKGSKKPPDTSAQGSGLLSLSSSSFRLFPRSRPTTPTPGTRLLLSESDESPANPSPKPPPDVTISASAADIKVHKDPGNAAWGRLGKSLHNLEKSTRLIPTLNSALSTFIGCLDVVQVAASNREDYEQLADELTSMADAINQYAGELVSVKSHHVNLFMFVQANEIHNLRRPRISRQATLHIRLSGYES
>KDN43046.1
MNIEARSPYNCKESSLAWIKRRTGPKHVTNWRAWASRMHTGTWRHRRRSNCYLQQIKVMSLMSLRESVARSKDKWKKRLHLGSKIGSPTPLGANNTPAASSSEAENQPAKSGMAWSGVKALNKVLESSSDVFGPLKSAIGGLNKCIDIYEVCVSFDLRLAHLISKQRASKGRKDYDELREKLDGLLSDLAGHMAQPMDPMMTDGVKLLCRGIEAEVRKVEGKQVHNMGQRLLDAMDTSEDILECYRRINGHVERLMLNANMSILKTINELTTVRMIPIPRLSADGKERRHG
>KDN44154.1
MESRKRAKQPVEGDKNNIKRAKHTIKALFHSEGSTGAGTGSPSNTLPRVNPVENEQSYNHSNADSNTNQLSQLAHPVEENLPELTEQQTSTHFAMATNQNLSTSQTAEDLVQGSYTPRNPQVDGTKRKGLKFGTSGVLRPVANAFGPIKQAAEIFVECVDSYKVAGKTKVEHDELIARLEGLFDDIAGEPIQSVPHLLFHCPLVEAQGHFLTRVSPDLNPVTILGPAKGLGAGICFIYHSDIGRI
>KDN47404.1
MYWRKRSLRQRGSHPTTSATVATPPENVTQTWTQLNNLCTFLHSIGHRDLASTKEVFIGLAHHAEICKNMADGEPRYYHLQTEMETIFAQLQDCLSQNVSLATTPSCEHIYRSITWELEEIQETVTQLEHDKSLPAPEQPEWRDILRRYERLEGHLRQLLLNVDSVRWRANHLIMVYMGHST
>KDN50424.1
MSSPPDTPKQKKGIRQLLKESFRSRSQSPSQSLLQPDPRAPSVATGFDERITQIANPSGGAPLVDNVTTITHQTNLSPVAPPERVGEAPRIPIIIEPVDAGSGVMQPVSDQEVFLQDDPVTTDTPLKFAPNAQSKSSNRTSRVPTIGEDIDRGPSLTLLASEHSPRSRGMSESEPKVPTSNSPDQGQRSWNIAWSGLRGSLRFLRNSSGVFPQLSSAIESLLSCLDEVEVAVQNRQDFEDLATELAGLSESLNQHMNGSSSMLMSGSTASVAMAIEQQTMVIKEKLVHAPGGGIRGASMNEEELVKHYRKIQSHFRQLQINASMSTWSIANEHLVNTRLEGLSPVKH
>KDQ23135.1
MSSPTTNNNPNTLGRRSTLGSVLGASEALLTLVKDVSNVVAVPYMRDAAEVSLGFLNIVQTIRESKEEWQRLAESVARLVLAVATKVHSTGSPTLDGDTMDQVRELNNMLLKVREIVETMKSRNLFKRIMGFRDDATKLQQHREDLKIAIDVFMVRAAITNAENVRKITTSQDMLLTGHRSLDAKQDEVLSTQRMTNEYLQKIDTSINALKTNSSAPSSYSTSPATPGNTMLPPPFFPESPSRYAIPSNSSFAHLLPAHANITTIAGDHVINNINMVTSNRQSHQVTTINTVNSHNAYIGPMASSNTKGQRGRRQRPSLVTISPRKAVLR
>KDQ49777.1
MFKSKGEKKGVADAMLDNSSFTVTFIANLADGVIAVPGLKAAAQIAKQLIEVAQKVKSNKEDCKTIASRTCDLVGTLVKCLEGKCKEEIEEGLKGNINEFGQQLEKIRTEMHKMASRKTLSCIVNHTKDAQDIIQWKECLDQAYKTFQVWISASYP
>KDQ55217.1
MFKSKKKGVADAVLDNSGFTMAFVANLADGAIAVPGLKAAAQIAKQLIEVAQKVRSNKEDCLTVATRTCDLVSTLVKCLEGKRQEDIEEGLKGNIDEFGRQLEKIRTEMQKMASRKTLARIVNRTEDAQDIIQWKECLDQAHKTFQIQLGIGGRLFAADAHDQVMQKLEAIQQAIVPPPNLNK
>KDQ55264.1
MFKSKGKKKGVADAVLDNSGFAVAFIANLADGAIAVPGLKAAAQIAKQLIEVAQKVKSNKEDCETVASRTCELVGTLVKCLEGKREEEIEEGLKGNIDEFGRQLEKIRTEMHKMASRKTLSRIVNHTKDAQDIIQWKECLDQAHKTFQIQLGIGGRLFAADAHQQVMSTQQQVMQKLDAIQQGVVLPPNLK
>KDQ55283.1
MFKSKGKKKGGADAVLDNSGFAVAFIANLADGAIAVPGLKAAAQIAKQLIEVAQKVRSNKEDCMTVATRTCDLVVTLVKCLEGKREEEIEEGLKGNIDEFGRQLEKIRTEMHKMASRKTFSRIVNRTEDAQDIIQWKECLDQAHKTFQIQLGIGGRLFAADAHQQAMSTQKQVLSTQQQVIQKLDAIQQGVVLSPNLK
>KDQ60196.1
MYPRWKEGLSHTITGLRAIEAAADFTPIPHVKLVVGLVLKLLKSVDKVEKCKDDCENLVSRTAQMVFRILSEAQSHGPLSSEMESRVMKLAEALNDTTQFMREQSRAPFLRRFLRQANTQARIDEYRVRLDDTFRLFDSTSLIGVQCSVDKLQNTAEQTQNLQLALSTNLRDLEESLHSSIGEYDGDFHVFKRTDVDLIEPFKTTYLCRSSDGTLQCIVRSHKASLGASGQVVVVRVYEGANSVQYDAAELETTPGFEDLEGDLTSNTGTTTGIFEGNLS
>KDR82348.1
MASPPPPRMSIRKSLRRGLDRARDTIFPTSRSSSKHSAAGTTAANIPNGAPGVPSSALPVAKSVDKVGKTPGVTGNQFRGTILPTPSTPSQQTSSPPEPNTSDKLKTARDVTWSALKAALRLLGKSADACPPLKSAVGVLVACLDLAQVVGENHGEYEKLATELTTMANTLAPYVTKLGSEDVSGSVARIMDQSGIGAHQPTARPQQDDTNR
>KEP45071.1
MSSEPPPINQPKRGVRQVLRSGLRWARDAVLRASDSRPPPGNVELLPAHRTGSRTPSRSRPATPALSPEPTLIVPNESVTSAPVGPPPAPSAKSMVPKAIPKVTTEHNNSGSDAWTGLASSLRVLESTAGLFPPLKKAIVAFVGCLDIVKRATSNRAEQASLAEEFQFMTDTLNRYSAGLGSEPSNGSIANLAQSIERQVADIKRHEERGRIGLFLDAASDEEAVIQLYKQIESLFRRLQVSACICGVRSLTLVKV
>KEP45179.1
ETSPSTPTSAPHHSDSLAIDEQGGDAGTGLPGTSPQYEIATDGSDEPQPDITKVDNGFDQSAGSNRATAADRAAGTAIGSRVFNSDTATSTVPGPSELPTSEVGLTTTVPDQVDPDNTGITESQKPEHTPLIVPDAPSAKWKGLKQFARVLEPVSNLFGPIKETMDLFTECVDKCEATKVEYEELRVRLEGIFEDLKGYFGKENSLTMTSSMENLCRSIQAELNYIKKQQDRNIGKRYLSAADESDKVLACYRRIERHLQRLS
>KEP45291.1
MPLRKKVKETLKQVKDELSSLLKVKGEGGTRPKTPAPDPDSLAVVEQASDPGTGLPRTSPHDKIATDPSDEPQPKDMAIVDNYFKGSAALTRTIQDDRAGVDIGSREFNSNIAMPIVPGPSELPALAVGLTNMASSNIDADVTGVTESQKFATIPPIVPDAPSAKWKGLKQFARVLEPVSNLFGPIKEAMDLFTECVDKCEMTGVAKVEYEALRVRLEEIFEDLNGYFGKENSLTMTSSMENLCRSIQSELEYIRRKQDRNIGERYLSAADESDKALACYRRIEGHLQRLS
>KEP45548.1
MSSPPPPDAPEDHGFFHSFKGRLRRAKDSMKSPDSSSRGSGLLSPSSSSFRVLSRSRSTTPTPGTRPLLRDSGESAPVPPPEPPAEVSLASTAVINPQRSPANTTWSRLESSLRTLEKGTKSIPGLNSALNAFIGCLDSAQIASSNREEYEQLAEELTSMVDALNQYTAELGSGSNTSIANIVQAIEDQITSIQEQQERSTVRHLLEATDSQEDVIRHYRRIEKLFRQLQVSTLCIANPVGSYLPS
>KEP45733.1
MSSQFPPSDQEKHGIRKSIRKGAKWFKDAVRPSSAPPSSGNPESLAAPNIGSENLSLSRPTTPLLAPAPPPADLELDRGGVTPSPGPATQTFVPDTKVETPMEHNKSDNAGLSRLIGALRTIESTVELFPPLKSAVGALIGSLDIVQSEQKAVTNRADYEDLADEFELLAKMVRQYAGELESEPSNGSIANIAQCIREQVTDIGRKEASGTVGRLWDATENQEDVIRRYRQVERLFRQIQVRAQCSCACGFSLTVAKARSVYANKERG
>KEP45956.1
MVSQTDPRPDEEAGSASIGDEMSVAVATLTEPVDESALLAQQSTEHAVESHRANVSEAPTSSSKSDKRTNGMAWTALRTSLQYLHDSSSAVPMLSSAVGILLSCIDGLEAVAKNREDYEELALTLCAMSDGLKQLSGSGSLCDSVSNLSL
>KEP46374.1
MSSPPPPDAPEEHGFFHSIKSRLRRVKDTKESPDSSSRGSGLLSPSSSSFRLLSRSRSTTPTPGTRPLLRDSGERAPVPSLEPPAEVSLASTAVINPQRSPANTTWSRLESSLRTLEKGTKSIPGLNSALNAFIGCLDSAQIAASNREEYEQLAEELTSMVDGLHQYTGELGSGSNTSIANIVQSIEDQITSIRQQQERSTLRHLLDATDSQEDVIRHYRRIEALFRQLQVSTLGIADPVGSYSPS
>KEP48106.1
MSSPSQSGSSSVPAGPEHPGNGGLAALKKSLEMLHSQTFSPIQAAVGDLASGINMMETVTRNRKDYKNVVLELEDMADTVDKYVRNAMSEQIASRMSKIVEKEIGEVKMRQAQGRTRQMLTVSENEEDIARRNRRIEALFRRVQMG
>KEP48484.1
MRPSTSSPLSSAQLATFQLVSSWYDTQDIEWLISLATHIYTNSFHPVLVISARPGGHYLFNPPINLHQLTMGRISPPTHHRPSLKPRVALTVLSAIATFLPFVGLPMTSLSSVFGGLIEGVQQIVGITRKSRRQELVDFGEYVDSMVSQLVSALRNDQVVQDDTVIRNLEELQKVLDSISRQISRNHSGGWLSRIRRLLFPDESDILRMRRQLDDALRLFQLAASIRLLLETPRVSASVAVPDAPNQPQALNPSDSTSIPVHHHPRAHGSQVEQARGTPQLSPQSEYPTPPHTQPATPRRPPVVVARSSDLEAGKITAAFMNVKSRRHSFQYSRTPIKKMELAIALGHLSILLAQAGRALEALEASQESAEIFRTIAEMEH
>KII83601.1
MNATPSDQPSPVLESPPLLAPVSPPSPSQAPKSLPTAGTGGHIIPPKVTESTVYKVVTGLLGTAKEVLDDVSVPGLKAVLSGVLLVINSIEQADKNYDDFNKLAKRVSDMDFILLKDTQRTLPPALHPCAQVFVKEMAQIAEQVKTKIEESRQRRFYNQNSDKGTVTDQAERINKAVSTFMLAAVIRNHIKIDSLANIGWFPVMIPSM
>KIJ94814.1
MPSTSSEAVDTTLIVSVAVVSALEEAAGCTSVPFLGQAAGSALSILQAVQKARTNKSAFKALAKDACDYTLKVIKFVKNPKVEGRLKEDLTTLCRILADVEEYASEHLKKRTIILFFRSLLMPSRDENEIAGYHKAIEVAFRNFNFESNVELREQSTEITTDVKEILQEVKHHGDTRATPPPSTLVINTNTNSGNTTTTTISDSNNNDSISYGAPINKHKPIDVSSLVSPPPILVAPPVTDISAVLRAKNSINATINNNINSGNTTTKTIENSFNNSSRTITNASRHSRRPMPPPSPQRLNFQRGTVSRY
>KIK11889.1
MFSNMPKFSKGLTTGNIFVIRRKHPQETRASASRPISPATDLHRKVLPTSKSRLSEAGDVIQLVSPMVQAAAVAIPVAGPTLKAAVDGFLCVMQMVETRNRNKADIEGLASRVRSLLEFLSREPQPRDEEAARRMMDLSRRLEATSCRLSEMQRRRGFTLACSSMTKDIAACRTDVNEFLLDYDVGSFFCKHVFHC
>KIK49740.1
MRRTANKVKKFFGKKKNQKTTLAGNVASAAAPDSGTASQVSSTYQSDTGPGPAAGVISPKGETASSAPPAELETGSQVSSTKQAGIGSGAVLDTFETVLGVLKEVSGPFAPLRAAVGGVIECIHIYKKVAGNTEALQALANDLISRTRLMHELLNKDDMDVSERKIVQDLADKLQEISKTVKEQTQSGQFRKVVLKDQIADNIKTFKREIQNVYQECQVKMVWYQIK
>KIK49817.1
MRKAIKAGKKLFGKKKNQKPTLTGNVASAAAPDSGTASQVSSAYQSDTGPAPGAGVISPKSGTASSAPPAELETGSQVSSTKQAGIGSGAVLDTFETVLGVLKEVSVPFAPLQAAVGGVIECIHIYKKVAGNTDALQALANDLILRTRLMRELMNKDDMDVSERKIVQDLAE
>KIK50195.1
MPLFKKFKKWFRGLWHRRGYRINIQAGSTPELGNVAQDFHGSQDSVSHISAQSEPIPGRMPDNSVLDTSRLPQAAAEQKGGQESSTVHQALQTAGAVAETSLKILKELSDFIPVAGQGLGIALGAVSECIKIYHQVAENKERVKELTEELSTKLAEVKNYMKQNGSTEMDEIFQILADDLGKINSKASPQQNKNWVAQILRKTDNVVSADKIFQEIAKYFEDIKNAFDACQRKVLLRIERNTSDIRKASMYPRNKS
>KIK50929.1
MRKTAIKVKKFFGKKKNQKATLAGNVASTDAPDSGTASQVPSTYQSDTGPEPGVGVTSQSGAAPSAQPAELETELQVSSTTQSGLGSGAVIDTFETVLGVLKEVSAPFTPLQAAVGGIIECIHIYKKVAGNTEALQALAKDLISRTKLMHEHLNRDDMDASEWMIIQDLAK
>KIK51267.1
MRKTAIKVKKFFGKKKNQKATLAGNVASTDAPDSGTASQVPSTYQSDTGPEPGVGVTSQSRTAPSAQPAELGTEFVLAVLKEVSAPFTPLQAAVGGIIECIHIYKKVAGNTEALQALAKDLISHTKLMHEHLNRDDMDVSEWTIIEDLAIKLDGINKRVKEQMQSGNFKNVVQKDQVADRIEGFKREIQDAYQECQVKSRSMSSKIIGLMQFKQMKLISAIKTDTGKILEVNIVSDQCIQKIMA
>KIK59109.1
MSKTSVLSDPIPGRFRENHPLDDSQLAAADAQSPQQSSTQHQVLQTAGAVAETGLKILKELSDFIPVAGQGLGIALGVVSECIEIYHQVAQNKESFKELTEELSTRIAEVKKYMEQSGSTEMEGIFQTLAEYGSVLIIGES
>KIK59114.1
MRSMKKTKKWLSNLRPHKGQKTPVPQAGSTPELANVAQDSLSPGSMSKASVLSDPIPGRFRENHPLDGSQSVAQSPQQSSTQHQVLQTAGAVAETGLKILKELSDFIPVAGQGLGIALGVVSECIEIYHQVAQNKESFKELTEELSARIAEVKKYMEQSGSTEMEEIFQTLAEYGSVLIIGES
>KIK59120.1
MRSIKKTKKLLSNLQPHKGQKTTVPQAGSTPELGNVAQDSRNPGGSVSNVSVMSDSIQGRLPENLVSDSGQPLVADAQSAQQSSNRHQALQTAGAVAETGLKILQELSKAIPVAGPGLGAALGVVSECIEIYHQVAQNKESFKELTEELSARVAEVKEYMEQSGPTEMEGIYQSLAEYGSVVIVGEV
>KIK59175.1
MRKTAVKVKNFFEEKKSKKALLTGNVASAAAASDSGTASQVPSTYQSDTGPEPGVGVTSQSRSASLAQPAELETELQISSTKQSGLGSGAVVDTFETVLGVLKEVSAPFTPLQAAVGSIIECIHIYKKVAGNTEALQALAKDLISCTKLMHEHLNRDDMDVSEWMIIQDLANKLDGINKRVKNQMHSGNFKKVVQKDQVADRIESFKREIQDAYQECQVKSG
>KIM46857.1
MDDDHKHNSGTSEAVDASSKDCLSCRIMGAGLMAGTGSYAIWQSRAAAPGSPAQKKVVAGLGLFLLVASSAGGNGNDSSFKQAYYFVDGLNMRFLILRRGILKPAEPICFRALSSVHHCKAMQIYSRSFSPITPHPITSMRGKGVAQALPPGGRPKPLITTKSTSTFHALPLVKDFVAGLRESADAFPPLKSVVGGVLYIWQLAEQVKSNRKEAEALAERAKELVTLVTDLMRLIDNPENMPPDMCLALELFASSAIKKEFLAIWTGANTKNSLASMLSV
>KIM51846.1
MPGTFEKADQPRREECSTSLRPSQQSAFVKAGSVAWKGLETALRLLERSADAFPPLKSAIGGLVACLDLTQAVVENGKEYENLANELKTMAETLAPYVSKLVESDAGDQIAHIVRSIKDEVKSIGYKQDRSVGIWIVEANGDSGDILQHYRHIESLFRQLQAST
>KIP09394.1
MQRIPTVRTQLKRMFKAPRIINSVSKRSHEHVDTGLDVAQLALNVTSGFVDGVNVPGLKGALEAATVIIEMIQTTRSNKDDCITLVAQVERYLVVLDGCAGSNDDDVTDEFRGLALDFASLLSEIQHLLENMAGKKALRRFMRSTRDKRRIAEHKEKLSSGFNQFLLAAQCVQERRGVRLAQRVETIHTNIQTLQTTQVQVHLGVHDVSRNVQASHNILLANVRLLHTDLAAQRLRQEVSDNTMEVRFKAVEPVAVQ
>KLO08997.1
MKSKTVDTGITIAVRLLELINESSDMLPPLKTAASGVLSIVRLVEGFRSNKKEWAQFLQHVQKSVALVAQSAANQVKPDALPSPSTTTTATDYVHSLEELNRCVSTNFHALLYTLFSSGCLSRFKPRLNLCNAKAVQSDL
>KLO11404.1
MKAILSDAGIAAIRLLEALDAASDAFPPLKSAAGGALHIAKLVQNFRSNKTEWASFAEHVQKSVAIVAQAFSDQQASPAAMYFRDGLEKLNIALGEIQKEVKDVQDLKFLKRVKNFMRDPDRIKEMEKKLDKAMVLFQLNVNIQVSQDVTKIVQGVSNIIQSVQDNVMALQNIQEVQGRFGLHVQEDRDHCSKHNTSLAELPYAQGATWDPMLVCQPGTRKFILEEIMEWIGNFQTGKLTNYFS
>KNZ75825.1
MSANQKDKPSSKRQMLIQGLKSVFSKSPEDPSPARSIDTGTVMKDRLQLAWNGVELLLKKAEDSLAGTPFRVPVGIVNTLIELYNAVSDNNDELKTQIVRTQERLSAMEHELAKTNDADLKDLIKGFAEKLATKLSELDSISKKATWKKILQNEQDKSQLNNIFKYIDEQIKDFQIRLALKIDQNILNLHKSFDV
>KNZ75830.1
MATPVSSRQDDSCTRGTLAITIVYLKDKSSSKRQMFTRWLKSVLSTSREDLSPARKYSGQSLKHISHNSPAFSSVLGSMDTGTVMKDRLQLAWNGVELLLKKAEDSLAGTPFQVPVGIVNTLIEFYNAVSDNNDELKTQIVRTQECLSAMEHELAKTNDTDSKDLMKGFAEKLATKLSELDHISKKATWKKILQNEQDKSQLNSIFHYIDEQIKDFQIRLALKIDQNILNLHKLFDV
>KTB42960.1
MVPSTRLPSPSSAPMLSLANDAIQTLFTTLNDISTYTTVPYLSEASSLALSILEAVQQCRSNKADILSLGERVGALILEIRQTCEAAAHQEGKHLGINSSESPLLMQHLKKFCETLSEIKHFALCQKDRNWFIRFLKHKSDAEHIVEFRRKLDEAMDMFTMQSLIVIRKKLDRAASAPQPTNTSTNSMFGPNFKGNISGNASFNTVGRDQHNAYRYGGGRDVFIRSGGKFIPEDTRRKAVTR
>KTB44146.1
MHSAITLKAILETLWQMQKKSKYHHVTELLFVKDRKDDLAQLRVLLDDAQLTFLTNSVLAIQLKMSSLRTHVTQVDSDSKNPDGGASLEELLPIEKLNNCLLLAHHYLSPTSTYVVAMSLLNAQPTETIMQSNNPLQLCGQLDILAAKSSKKKLVELVTSWVNKLISDNSAYTIDSVPYHPFYKALEEFLKDIENPSLSRGLIGAFTRLASANASKVKKAYKILQLTRPPSSKVNIALTAAEHTSMVLVAVGEEMDFGPLKVVATVVAKIIELAKTAKGNKDEALRLGEHVKGMMNELKESLNGTENLPPEESAVIGRSIQPLQALDDIAVMLQQLQKSTSNHFTEVFSAKDMKDELGQLQRKLDDAFCTFLANNNLALHIRNPFV
>KZP10753.1
MAVFQRRKKPPNIATPTSPPHNHNHTLTTRRKSPGWKDAKAVALIGLYALKESADAFPPLKSAVGGVLCIFELADAAKSNKKESRQLALRADAILEAIETTVRDPRHLDSDLKARIESFTQLLDELAAHMTDCSKQTFRSRLLHHKETKCSISDFNLRLDQAMSSFMLISHIKLEINVSKLMKSQVELYNVCQTAFT
>KZP11550.1
MPQASRASVESKALTLLKIAGEIPSNSFPALKSAATRVFSIVETSAKFSSNRQDWTNFGQYIQNATAAVLQACGGQDAPDMPSVQNSMEQMLEILEKINRDVDELQRSHPPGRIRLASKDRRSIADMKTQVDVALKPMYSDRRSQIPRKPDWDDPKQILERILKMHRNAVVAGHSVASGAVTPSVHVLSPSERIGDRSLVPVVRNAGPISDEQALVDYSMPASELTHNRVSMRASVFNISAISGGTIMCVDGDQTVYYGLDEKQLAIMRTLERLTSSNSASWDLLEYGRPESSSSSPRARS
>KZP14487.1
MSQADRLLARGIKEDALTLLQLAEAITLDSFPAPKGVAATSLAIVASVAKFKSNRKAWASFGRHVLNAVASVMHSLGDLETFDQRDAAKESMLKLLEVLRTIQTAINKLQNMNLFKRMRIYNKDPETMAEMKKQFDFAIIPFSLEAHNSDEERQSEHLLEIIAEMYKDTSIPQYIAARSSAEDASEMPIASQSPSSLSPMPEVVRYLFEFTRYSI
>KZP14720.1
MSQAGHLAESGLRDNAITLLRLAEAIPPDSFPTFKGLATISLALVVAVAKFKSNRKIWANFGDHVQKTAAGLIHYICDLDKLETREAAKYKMEKVLEVLNAIQKEIYQLQRLHPLRRVVVYKKDPETIADMKKRLDAAMMSFPLAAQSDYEGRDPRRLLETILEKYGDTSQHLDANRSPVASRSVASPSQMPALVFNTSSTSDGRVTNVAGDYTVNGLDETRLGQCAQRP
>KZP15820.1
MPRTGRLSGGRDALALLRLASNVSLDSFLALKRAAASTVSIVEETKKFRWDRKDWDTCALFIESAVINVIQFLGAQDPPQMEDVRHDVDELAKALEQVEAGIHKLQQARGLRRIRIFRNDRQSIRDMKTQIDATLVPFRPLPDAPGVLSESESEQVFARIIERYRDGMVIAISSNHSSASVANQNPSPIISNNDHPVLPATVCQ
>KZP17511.1
MTTLNEIAKGTGVAALALLHLTVAASGAFPPLQLAAQGALDIAQLVQRFKSNQTDWRAFGEYTKNIVACIVRVLPDGPHSREDIKRNIAILIDALDDTDKKIRARLEKPLYIRFYKSLNDLDTIKDMKVDLDHALSLFHLESMMTTGFDVAKIVQGMDPSHLHEYIDLANQKLCNDIISSTQQSTVELSAQIESVQEDRRCEA
>KZP25580.1
MPLPGQVSGSPNALSLLKLASEIPPDSFPALRDAATSSVSIIEAITDFTSNVEDWASCAQYIGSAVESIIRALATQDPPE
>KZS86837.1
MQKIDESTLEGVNEFTSVISSSSRAGASNVASEPLMADPTFSRSILSRTLFFWRKGTGRRVQNFDGLILLLDFAKEAADVFPPLKSSAAAILMIGFKQNREEWLELAQDLTQFIVDINGSFQKPSDPVVARRLETLARSNAQRMMQIKADIEAISQYKSRLREKRDQLNTILLLHTSETMSEAVTTASIARSANSNDEGIRDFLKAHVTSEVAQRKGIIVNISGTSPGLEKINV
>KZS86851.1
MTPPSTEDISDNASICGSSLSLASETISTPAAEASSVLSRARSIFKMRKRKKSGDAHSFDGILLILGSIKESADVFPPLKSTASTLITAINMCRDFRENRTEWIEFAQELTRFIVDLNEILTTSLSTTVKRRVESYVR
>KZS87038.1
MPLAADVTSNLLRSLKIVQSLGEAVPHGGILKAVAGVGIILLETAERVRQNKEECVDIARRAAEHISMLNRFGEVDDISEDLIERLERYHKVLEEVLKKVERLGADSSWKRTLRQSSVQDETKECLSSLNEAYQMNECANVEAGFPSITGSR
>KZS88045.1
MSGKLDALSPSGSVIPTGKKFRKRDAAFNGCVATLETINETTDVFPPLKSAASLVLELIAVIRSFHENKSAWIEFAHEITRLVKIIEEGISDDPSAALKAKLEHHSRTTTSTFAQILEEVKGLGHRGIGARILNWKADKDKITEDRRRLGIQQDELALRAHVATLAMHDSFRGANRPPAYEILHSESNASTSQTLDRKPQELSFPACYRIISVLSGKAAQPIFAQLPPHSHTMPVVVQNPSSNLCQVWRIEDTSYGKTIRNEASKLYASTLDTDTWGNSRLLVAPEPTYWNIAVDVWSRMKAVSGISILLWSNYYGANNQKGENQAWILELVPQNDTSSTSMQVEAA
>KZS91893.1
MQSVADPSFYNVNDFRNRTAAAARQSSATGVASPASSSTGNSHSLASGHINATIGRGHATQTRGKTFNGLLLILQTIKDSTDVFPPLKSSAAGLLVAIDICKTFKRNQEDWFAFAQDLTQFIVHINDGIKQSPHPTVITRLEEFTKELDLIFGEIVKLLRRNKAERFMQVKSDREILEGYQTRLRDKRDEFNTILLLQVSETMKELLEFSNIDRRYANSVIPERSY
>KZS91895.1
MNNLRDRRGNNSKFNGLLLVLQSIKDSADAFPPLKSTAAALLVAIGICKDFRKNREDWFAFAQDLTQFMVDVTECVQKSPHPAVVNRLEEFTNELNDIFGEIVQLLRRSKAERFMQVKADREMLENYQARIREKRDQLHISETVQEALNLAGMDHSSLSLLIELCKGNSEDIRALLKSHASIPEVTVKHDMISFFSNRSITSPHMTYSDFRYLLSAAAWTTNHVLPVITAPVVGEGCILVPVPSRVVILLFLPGCLHAAR
>KZT24625.1
MPSMARRFWKRKKKNRPCDEDNHGRSVALESAGVILDLGSKLVDGSLLNMPVLAPILDVAQKIIKICQAMQSNKDDAASLANAICTRLQLLEDCLKAEAPSNLNEAIQADVSRLTNTLSQIHTRMMKLSTRGRAGRFLKHKSDRGAIDKCQRLLGEAMDNFKMLSLCQIRIRVTQEHAGDERLTPSSCNKESEATQLLCAEDESSSTCAEEHRTPSSRSSEQTIPPNQATLPGQTFLDHPKSV
>KZT32475.1
MPLSADVNANLLRSLKIVQSLGEAVPHGGILKAVAGIGITILETAERVRQNKEECADIARRAAEDIGVLKRLDEDQELSEDLIERLERYRKVLEVVLKKVERLGDESGWKRTMRASSVQEETKECLDRLNEAFRMYMFQFSLAADTKLTRILNRMEVMSLSADSTLPANQDEPDEIRRIPTEDITFLEEISCRPKRGYTIRFSKARMVDRAGHQRAVIVKKFQTMDAREDGARDAFDSEIELRRDLLHASFARMLGVSIASRRTKMIVIEAGTIIAYDYLQTLSGLDYLLEHTRIVRIAFSASM
>KZT32480.1
MPLVADVSANLIRTLKVVQSIGEAVPHGGILKAVAGVGIMILETADRVRQNKEECADIARRAAEHISVLKRLDDDEDLSDDLFERLGRYHRVLEEVLKKVERLGTESSWKRTLRSSSVQDETKDCLNRLNEAYQMYIFESSISTDNKLTTLVRSVNALSLRFQVSPRGGEADEIPLNQLKFGQEIQLVDKKTYVLRVEHGQMTDIMGRPRNSKGRSNFVMIS
>KZT32689.1
MMPLAADVNANLLRSLKVVQSIGEAVPHGGILKAVAGIGITILETADRVRQNKEECADIARRAAEHISMLKRLDEDEGLSDDLIGRLERYHGVLKEILEKVERLGTGPSWKRTLRSSSVQDETKDCLNRLNEAYQISRRRSQQTTSSRP
>KZT32816.1
MPVAADVNANLLRNLKLLQSLGEAVPHGGILKAVAGIGITILETAERVRQNKEECADIARRAAEHISVLKRLDEGEELSDDLVERLERYHSVLKEILEKVERLGTAGPSWKRTLRALNVQDETKDCLNRLNEAYQILNHR
>KZT32821.1
MPCSADVDANLLKSLKIVQSLGEALPHGGILKAVAGIGMTILETAERVRLNKEECADIAQRAATDIGVLKRLNEGQELSEDLIERLERYHKILEEVLQRVDRLGSQPGWKRKLRASSVQDETKDCLNRLNEAFRMYIFECSIATDNKLQSIVRGVNALSLRWQMSPQVGEADEVRRYLIFCYVSGPLDMYYR
>KZT32829.1
MPLSADVNANLLRSLKIVQSLGEAVPHGGILKAVAGIGITILETAERVRQNKEECADIARRAAEDIGVLKRLDEDQELSEDLIERLERYRKVLEVVLKKVERLGDESGWKRTMRASSVQEETKECLDRLNEAFRMYMFQFSLAADTKLTRILNRMEVMSLSADSTLPANQDEPDEIRRIPTEDITFLEEISCRPKRGYTIRFSKARMVDRAGHQRAVIVKKFQTMDAREDGARDAFDSEIELRRDLLHASFARMLGVSIASRRTKMIVIEAGTIIAYDYLQTLSGLDYLLEHTRIVRIAFSASM
>KZT33272.1
MSGKLDALSPSGSVIPTGKKFRKRDAAFNGCVATLETIKETTDVFPPLKSAASLVLELIAVIQSFHENKSAWLEFAHEITRLVKIIEEGISDDPSAALKAKLEHHSRTTTSTFAQILEEVKGLGHRGIGARILNWKADKDKITEYRRRLGIQQDELALRAHVATLAMHDSFRGANRPPAYEILHSESNASTSQTLDRKPQELSFPACYRIISVLSGKVAQPIFAQLPPHSHTMPVVVQNPSSNLSQVWRIEDTSYGKTIRNEASKLYASTLDTDTWGNSRLLVAPEPTYWNIALDVWCGSSGVYQSDIVMYVRIMQVSDESRVWDLSEGNLKSGTQILLWSNYYGANNQKGENQAWILELVPQNDTSSTSMQFEAA
>KZT33286.1
MPLAADVTSNLLRSLKIVQSLGEAVPHGGILKAVAGIGIILLETAERVRQNREECVDIARRAAEHISMLNRLGEDDDLSEDLIERLERYHKVLEEVLKKVERLGADSSWKRTLRQSSVQDETKECLSSLNEAYQMNECANVEAGFPSISGSR
>KZT40332.1
MQSVTEPSFHNVNESRNRTAAAAPQSSATGVASPASSNNPHSLSSGRINATIGRGHATQTRGKTFNGLLLILQTIKDSTDVFPPLKSSAAGLLVAIDICKTFKRNQEDWFAFAQDLTQFIVHINDGIKQSPHPTVITRLEEFTKELDLIFGEIVKLLRRNKAERFMQVKSDREILEGYQTRLRDKRDEFNTILLLQVSETMKELLEFSNTERRYAVSVIPERSY
>KZT40335.1
MNNLRDRRGNNSKFNGLMLVLQSIKDSADAFPPLKSTAAALLVAIGICKDFKKNREDWFAFAQDLTQFMVDVNECIQKSPHPVVLNRLKEFTQELNEIFGEIVQMLSRSKAERFMQVKSDRERLENYQIRIREKRDQLHTILLLQISETVQEALNLAAVDHSSEEATQPLRLLYHEGTQNFKLCLSTQGQPNPCKRPCSLRGDRGLGMLSPVALVPVRVVVLFWVIVILSQP
>KZT40336.1
MPTVIDPSAINVDESTNQTTASQSTATGVASPTVSNDSRSLIPRHISTGDIRKDTTSNGGKTFNGLLLALQAIKDSADVFPPLKSSAAVINPPHSQGFKRNQEDWFAFAQDLTHFIVHINDGIKQSSHPTVITRLEEFTKELDVIFGDIVKLLRRNKAERFMQVKADREMLENYQNRIRDKREEFNTILLLQVSDTMKELLKSSNQEQRYANANMHDRIF
>KZV59194.1
ASTYKPEVELARLTLLIVTPDPTSGPRNTSASSNRHAISGIIARDTLLFVLEGIVQSSDAFPPLKSAASGLLFFATSAEIASSNKKQVRDIYKRIDGLASSLKRGATRDGMISPAHQDAIETLAEDIAALNKELEHIVAERQSRFKRFFGARRHRAELQDVVWQLDNARTNYTTAVATLNATTNAQVLAHVQALTLFVGVQPVPLLGTRRADAVTFPSRTNRFEEV
>KZV59583.1
MRIRARFKALARKGGARDLLQSSWRSLAHHAASVSSDSRSSGRTGLIARRFKPSRASRTLTHELVILSLQSLKESSPIFPPLQSVVGGLLKLIDTYETMTQNEIDRQRLYGRVDTIQESLVVAWGDTTNSAVCPLSEVQVKALVAFDFSLQCLLNDAIVLAAQRQGWLSRLVLARTHKTQIADFHAKLAQADDDFRRTLELDTNLQVTCVRESISSASKLYFEQNAFTHSELHSLRIMLSTGLIGLFI
>KZV64249.1
MVSTMDVILPVVSTNREEGAECAAGIFDELYCAASIMASLVSVGRSIFGKGLNPEYELARLTWIFVTPAPTIGAGSTSASSSRHAISGTITKDALLFVLEAIAQSSDAFGPLKSAASGLLYFVTSAEVASSNKKQVRDIYKRIDGLATALRRGTAKGSPLTPEHQEAIKSLANDVAVLNNELNGIVEERKSRFKRFFAAKRHRNTLQDVVTQLDTAKMDYMVRYWLYCVTLARLMRAGTRWRWLRSTRRRSPMYMDM
>KZV64252.1
MDAILPVASTYMQQRAECVANILYELFWATCIMNNLVRDGKSDNEDLNPEAELARLTWILVTPNPTIGAGSTSASSSRHAISGTITKDALLFVLEAIVQSSDAFGPLKSAASGLLYFVTSAEMASSNKKQVRNIYRRIDGLAASLKRGVQEEDLLSPTHQDAIAVLAQDIALLKEDLEDIVEERKSRFKRFFSAKRHRGELQDVIWQLDNARANYTTAIATLNATTNTQVLAHVKAITLVLNANPVLAPGTRRADAVSMPSNASRIEDV
>KZV64254.1
MRDLVQSEKSDYASENPEAELARLTWLIVTPGPTIEASSTSASSNRNTISGTIAKDTLLFALEAIVQSSDIFPPLKSVASGLLFFATYADMASDNKKQVRDTYKRIDGLATALQRGAREGSPFTPEHQDAISALAVDVKALNRDLENIIAQRRSRLRRFFAAKRHSEELRDVVSQLEAARMNYMMAIATLNTSTIADVHGHVKAISLVLNARAVPAPGTRRADTVTAPLQSIRTKEV
>KZV67280.1
MQNVFSALRRQTAGPVPRALSLGAKRNRGDLPIADTAGVTSSALVSTSADHLTVPSLFIPAAVVSGVVKKSLKLGPRIRNRAVIAKEILVLSLQALFESADAFPPLKSAVGGLLFLTTQVELVSGNQEQIADIYAQIDAFAASLESAIPDATTLSSAHEAAILALAQDIGAVCVEAEMIAHQRPFMRFVRAKRHSAVSGRLMKKLDRANESFMRTMLASTEVKTSGILVCAQLLREEVHGVQASVQAVREGVHRLTRIANYIFAAQVLNVKP
>KZV68061.1
MGSARLALSGLFLTFISLSRGGDAGKTNIYDYRSEQGRTCTAMVSTSPNPKWTGAVGVQEVRTEALLLLHQATAPLLRKRVLGAVSQLGGAQSPSKPSTILHALNAKAKSSETRSARRILGKVIRQRILPNPATGAITREAVILSLESLKESSAAFPPLESTVGGILKLVKTYETMSRNKADLQKLYDRIDGIQDSLVDAYGSDVMHTYPLSATQLKALEAFDESIQSIVRDLDALAKRGKSSWRRFVLARSQSSQISELLSSLSEADGDFRRSLELDTNRHVYKIQSEAVTHHSVVQDDLRVLKTRVDDILSLLSKAFGLFAV
>KZV68399.1
MMALSDEDFERRREHVLELIYIMEGMAYYAKHFATGEKYRHNFDIQHAADKNIANCAWLTWVIVAPEPTTGASTTSASSNRHIISGTIAKDTLLFTLEAIAQSSDAFPPLKGAAGGLLFLVTCADLASGNKKQIRDMYKRVDGLADSLKRGMMDGGLISDTHQEAISALAKYVRLEPRRIPFNRINGRRDIAALNKDLEDIVAERKSRFKRYFSARRHREELQDVVWQLDNARANYPTAVATLNATTNARVLAHVQALTLVLGVDPMSVPGTRRTNPITFPSGTSHVEEV
>KZV68407.1
MNAILPAVSTHEQQITESVSAILRELSWSVAIMTDLVVDGESEYVDKNPEMELPRLIWLIHTPDVLNGAHSTSTGSDRHTVLGTITKDILLTALEAIVQSSDAFPPLKSAASGLLFFATAAEMASSNRKQIRDIYRRIDGLAASLKRGIKDGDLLSPAHQDAIAALAQDIAILNEDLRDIVSERKSALTRFFGAKRHRAELQDVIWQLDNARSNYTTAIATLNASTNTQVLAHVRALTLVMGVQPVPMLGTRRADVVSFPFNAPRIEEV
>KZV68417.1
MAHISSDDNECGDDRQIGSNLENQHGRIHMDPGIRPGVPTACIADSLYTIMAQLSLLIEDVFQWKGPSDVATTYPHTHHIQEWTYTAYRASLNQQANHPRVNALMAVMVSTTDAILPIATTYLQRRADYVDDIMRQLFWWAVITLRLIKYNKISKAASRQNPEGELARLTLLIVTPDPACGVNSTSASSNRHTISGIIAKDTLLFVLEGIVQSSDAFPPLKSAASGLLFFATSAEMASSNKKLVRDIYKRIDGLTASLRRGTGTGSPLTLEHQEAIKSLADDIEALNEELNDIVAERKNRFKRFFAAKRHRNELQDIVMQLDNTRMNYMMAMATLNATTNANVLAHVQAYSVVLGTSPVYAPGTRRADAIAFPFGTSRVEEV
>KZV68429.1
MKHFCPDEDRNPEAELARLTLILITPAPTIGASSTSASSTRHAISGTITKDALLFVLEAIVQSSDAFGPLKSAASGLLYFVTSAEMASSNKKQVRNIYRRIDSLSASLKRGAQNGDLLSPAHQDALAALAHDIAVLNEDLQDIINERKSRFKRYCSAKRHRAELQDVLWQLDNARANYTTAIATLNATTNTQVLAHVKALTLVMGVQPVPMLGTRRADAVTLPPRMSSIEEV
>KZV68432.1
MRTKDTLLLVLEGIVQSSDAFPPLKSAASGLLFFATSAEMASSNKKQVRDIYKNIDGLAASLKRGATNDGMISPAHQDVIETLGGDITALTEELEHIIGERRSRFKRFFSAKRHRAELQDIIWQLDNMRSNYTTAVATLNATTNAQVLAHVQALTLVMGVQPVPMLGTRRADAVTFPSRTSRIEEV
>KZV69412.1
MDAVNSLKIDTLIHNRLALYIQQGIYDVYQRDLDSLVYCPQIDVLIGSMVATMDAILQVATTYMPQRLEYVQQILFHLVVVSTVVIFCLDKGQEPADCYNPELARLTWLVVTPDPTTGAGSASTNATRHNIAGAIAKDAVLFALEAIVQSTDVFPPLKSAASGLLFFATYADMASSNKRQVRETYKRIEGLATALQRGTRECSRFTPEHREAIDALSVDIAALNKELENIVGERKSRLRRFFAAKRHREELRDVVTQLEAARMDYLMAVATLNATTIADVYGHIKAITLVSNANPAPAPGTHCMNADSSPYSTSRIEEV
>KZV69413.1
MSAGTMLYLSWDPQGNLVERKNPEAELARLTWIIVTPEPTIGASSISTSSNRRTVSETIVKDAVLFALEAIVQSSDVFPPIKSAASGLLFFTTSVEMASSNKKQVRDIYKRIDGLATSLKRGATNDGMISPAHQNAIRILAEDIAALNEELENIVAERKSRFKRFFSAKRHRAELQDVTAVATLNATTNAQVLAHVQALTLVMGVQPIPLLGTRRADAVAFPTRTTRV
>KZV70138.1
MRTAYRAVGTELVLVLVFLLAHPGPSLTIPHKRPTKFSMPPRLALLPRRLATVVRFGRPTFRKRLTQRPEDASVELTTTASLLSINAPLSTAAVSDNLVSPTATTNSLSPSRSRTRSRELAKETLLLGLQGLLASADAFPPLKSAVGGLLFFVDQIELASDNKTQVLNIYANISTIASSLARAIPDGTELSRAHEAALSALTSEIQLLCTSLEGIAHERKRPIKRFICAKRHRAQLEEIGQRLNNGDASFMRTMISSAEATGAKVLSCLQEKHHISGATFFLAVCPLKVIEASEGSFRILTCMSTAVYCIWFHV
>KZV70141.1
MSRLLGRVRTSIRLAPRALLSVTRLRKDRRQIVEESVAATTSSATTAPAFTTGVLLASASSPGNAVARRGKGRISRSVTKDTLLFGLEALSESADAFGPLKSVVGGLLFFAKQADLVSGNKEQISDVYVQIDAMVASLARAIPDVTELSPVAKEAIRTLAEDIHAVCTDMEGVSRQRWSMRFIRARQHSDRLDSLVKRLNKADACFMRTIATSTEMKSTQILACVQPLREEVHRLLIQGRREFFF
>KZV70147.1
MPNAALLAPRRLRTAIARFTPRPLLTITRGRPSRVIDATAVGSMPLALTVTDPIIVASSVDATSARSPLHRVKASGAIAKDALLLSLEGLAQSADAFPPLKSAVGGLLFIVTQIELVSNNKGQIHDIYVQIDGFAESLVRAVPDITLLSPAAKEAIFALAK
>KZV70158.1
MKNFVLHASTRLRAAAQLAPRVLVSLKGNRRKQALPPVSATAVSESSPLLMTDIAPSPNTTVVTGGKARRRKARAITKDALFFSLEALAQSADAFPPLKSAVCGLLFFASQVELVSGNKAQISDIYAQIDAFAESLVRAIPDATALSPALEAAIEALANDVKAVCSDIKAIERPRWYIQFLRAKQNSAELQGLARRLHLANESFTRTVLTSAETKTTQILGSVQLLREDIYMMFRRVRNFFF
>KZV70160.1
MKNITLRRASVRLRAVAQLAPRMLKAAKLRRRLPAATPAEVLNLPSSSSSAIVEQVLVATTSTFPPIIVGGPPVSHYQRSRKPKLRALAKDALLFSLKALAQSADAFPPLKSAVGGLLFVANQIELVSSNKAQIGEIYAQIDAFAAALVRAVPDATALSPALEAAIRALADDVEAVCVDIQPITHQRWAVRFLRAKRHDRQLQDLARRLEQAKNTFLITISTSTEMKTTQILAGVQPLRGELHRLFRLQARLFFLFGRRI
>KZV70162.1
MPNNIVFRRLRAAARVAPRALLLIRPKRRTPPVESAPATSRDSDAVVPSTSSTSITTVVDPVSAVTVLAAAVARKPEQTPLIVMRTSRDAAKDILILSLEALSESADAFPPLKSAVGGLLYFTKRVELVSGNKEQIGEIYAQIDAFAASLVRAIPDATVLSPAHEAAILSLAEDINAVCVDMEVIARQRLFWRFLRAKPHSAQLQRMMKCLKRADRSFTRTILAGVDVQTSRTLAAVQSTREELQAVKTCPSQVDDRTLSIFPSLR
>KZV70163.1
MPAYFKNSIKQLRRFVAPLAPRTLRASAQGRRVKPVEVASVFTTVPQERPALKAARNVSTETSPTSTKPSGRVRLRHLFHLAVVKDSLLLSLTALAESSDSFPPLKSAVGGLLFLVTQVELVAGNKAQVEELYAQIDSFAASLERAIPDVTVLSPTAKSAIRALAEDVQAVCVDMEAIASQRPILRFLRAKRHSGDLQDLIRRLDQANTSFTCTMLTSTETKCTQILSCVEPIQGMQEDVRRLSRWARLSFFFCSRASELECSVVALDWMTSLIPFRFPTSFFLYSP
>KZV70779.1
MLSLESLEASSPAFPPLEAVVGGLMKLINTYETMVQNEVDRGRLYERIDAIQESLVIAWGDRDFSTCRISEAQVRALERLNVSVQHILREASVVAAGRNGKLRRFILAGKHKTDISDLVRSLSDADDDFRRSIELDTSRRITDVQSSITLSSESSSQQHAVIRKELRNLHILISRIFITPLIFGLFARSF
>KZV70781.1
MLGLQSLKESSPVCPPLQSVVGGLLKLVETYEIMTQNKLDCQKLYERIDAIQDSLVVAWGDADPSFCRLSEAQLTAMMSFDKSIQCIISDVDSLVARFKHPLRRFILASQNKAYVSDCLAKLSQAEDDFRRTIELDMSRLVTCMHKSIVTVSEQSFERHLVLCSELHTQRILLSTSLVGLFA
>KZV71067.1
MVRDALLLNLEALAQSADAFPPLKSAVGGLLFIARQLELVSSNKAAILEFYARIDSVAASLVRAVPDVTMLSSVARIAIHALMEDIHSLCAEVEVVASERPLLRFIRAQQTRGRLEGFTRRLDEAHASFIVSLM
>KZV73365.1
MPNITLSTSRRLRTAVARLTLPTLRLSRCNSSTQAIQDRALHATSLVPTAVNPIAVTSPRSSSEAHSPARLSKMKATTTIAKDALLLSLDALSQSADAFPPLKSVVGALLFIATQVEMVSSNKAQAHEIYAEIDRFAASLVRAVPDVTVLSLTAQGAIRALAEDVLAVRKDMEGIERQRLLKRFIRAKRHSAQLQDLLKQLNQADAFFTRTMLTSMDAHNTRILTCVQPLQKEVHRLFIWARFFFCTLPHLEAQSASTDMMKPCT
>KZV78500.1
MGKGLDNARATLALALAAVNSASDAFPPLKSVSGGLLFFVQLAQTIQSNKEDYVRLLNRIAEIAHDLANANDSSSERTAVGLRVDAFKRCLEKLQADLEVVNRRGPSHRLLAPNQRKEVI
>KZV88635.1
MGKGLDDARAALALAFTALNSASDAFTPFKSVSGGLLFCVDLVQTIQSNKEEYAKLLERIANIAHDLANADSSSESTRLGVRLRASLFEKCLERLTVDLQPVSRRRVLLAKQHREIIRGCNEELDRLVQAFSMWADLLLVRDVGEIRKSLLEATARMDHLRQNPTRLALSDITAIADACTERIQAHAQVPPIRPQPDPPPDPLLAISLRGLRFSVSPQDGVSIHIAPATCVLFA
>KZV88990.1
MGKGLDDARAALALAFEAVNSASDAFPPLKSVSGGLLFFVQLAQTIQSNKADYGRLLSRIAGIAHDLANVDDTTPSARLAVVLRVRAFKTCLERLQEDIQPVSRPYALRANQHKSIIRSCNDELDRCTRDLSLWAGLLLIRDVESLRKTVLEAIAALGGHVDALSHAHRSAATVTQDNLRASQAPLLDAVAALASQVDDIPQRTAALGNADVQASQAAVLDAIAALANRLPQQSTALIPGPVVTTPKTAVLVHASTTTSGFHLSASIQLHIAPKSCVLFA
>OAX35167.1
ACPSPTPVLTSPLVHDVSAFREPAGREVSTVSSDPESFLRRASDMIQLVLPVVQGATGAIPLAGPPMQAAIGGLLAILQAIDRNSQNTDSVASLRSRLQRLHCHLCNASTARDPPEQSRRDSLTRILQETSHKLANLSKHHRGYTSRVTQAIAGCSSDINDYLLEYSVSSQMQMQNDVREVLMRVQKLECSAGQGATQLTKTIALGFVTLVDATGYKHHLMVNHCAPFQQLNMMVAVLLECDSIEAQIQKRYMEKGQYDLCIDEGTHVTKLTSHG
>OSC96174.1
MAPPCLRNRWGKYRSSSASRDSVLPIPNADASAAESAPPLRPSLHSDRQEQKPPKPQAGILSRWWSTLRPRSAPPDVRSAGIHTPLQETERQYSPTPRHAHAHEGPQETAQQKETSPATTAQAQDLPLPASTEGTIGVVDDRSSAATPLDQQRLSVVGSERDRSPGTHKCPPELASEKKSPLHMGTLGPDVEEVPRQPVRPERHLGRTLMNGLKITLNVMKEASAAFPPLQSVAGGLLAIVDVVEQVSTNEADIRTVEAYVVQLNNMVSPTSLPPMAQWPSEFKKRLDDFVKELKKIEQDMQCLASETRAGRVVNARERAGKVSEHVQSLGRVVQTFIVS
>OSC97166.1
MALSRLKEILTGRKIASGTTTPGPSASCPARQASVRPDDQVPTSSRLWCAPIVRLRFRSQRSASTTDCKDRPFVEGVPIKCSPQTVGAEHDVEVPRAVSVGKAKVQPEREHPPESLPGARQDPRPNTPVPESQSGPRRRCWPETVMNGLALALDVTEKAGAAFPPLQAVAGSLTVITKVVKKTCSNEDDLCALQSYVEQLNRIISPDTLPPSQDWPVAFNARVSNLASGLQKVQDRVVDLQSERSLERVLNVQERAGLMADCVRTLGQLVATFTMQGSITTELGINRVAFKVEETRQDITGQLKELLHASQNFLHQPGGKLRFLLIMPTS
>OSC99337.1
MSLTQRRVLSVARCRPALETVKASLMVLSKIPTPVPGLQTALETVVQIIQYAEAAKHNKADAKELASSAARIVEVLVQTITDSKTEKIDGDFKRAVAEFHRELARISTTMQSLAEQTTWRRLLKKEDHSKAIEEHKRALADAIILFQIKESISSRQLMVKQHRELQDSIGTLSTRLTRAEKPEVSTVSFKVDLPFKHTTLLYVQADVRVPVACQPYFFF
>OSC99399.1
MSLIRRRLAASVARVRPGLGAVKTSLELLSRAGTPVPGLQAVVETVLQIIQYAEVSKRNRDQSMELAISAAQIVEALLHATVALRASELDDDFKRDLREFHRALEGICATMHDLARKDAWCRLLNREDHAVAIEEHRRALAHAITLFQIKDGVTRRRLMVRQHQELRDSIESLSAQLANAAPPSWPVAPVLSMPTSLEVDVPLELEDSVRLYLTFDIPAAL
>PBK61724.1
MAKLKSKSKSILRPTMVVLKGLQAAGDMAPFPYIKGVATLALTVLEIVDAASTNRKDIDEFAERIGNTVTTLKNVTDRYLRAGDGDLSDLQGVCEDFQRCLQEIIHDLREIQKTNTDKIKIMQYLMITDRDFDTGIVTETRAIVSSIRRDTKSGFGSIKSSLDRLHLATEDGYTTLEERLYVALWNDLGPLISSNHGDLLTAIEDSRGIYKGVVRCVDSH
>PBK62716.1
MRPFSSCVLIAKLAEATGVPYLENLAKVAVVVIELLDKVKTNKQSVKELAESIANTVTVINSHVTGRKGEQRTEYFADICNEMERCLSSIAEHLNNETRKQRGLKGLLDVNDLREAIESYRRQIEDLKMDFLIHITSDCLLMQYDLVAEVRTTNRAGPRDEIVIHIPIHHARVLLYFYLSSGAYDFLSIVARCRSFSAYLLSRNVRSAATIFNSYKRPVPLL
>PBK71098.1
MSGIDTCLKIAKLTAAAGEFAPFPFIKGAAQCVVVVLEAIESAAKNRKDLQELAESILATLVVVRDTVIAHGPNSASCFKDVCLDFQTYLNDLLSKLNKEGKPSGIRRLLKAKKISEDISAYRQRVQAAKDNFLIRTITMTHLTLSDVRGDVTTGFSTLTGSMEASERNITSIKHNIEEIRTLGVHQSENIENISTRLLQAFRQRGLYKEMVWDVIPGDIRVIKRATRSSRCYRTCITYKDSYCTVENSNTPKIIREYQAHGNDGEDAMDLGTLDQALDFFMKQRHPNLPQVFGVCRSPGFPAIIFHGTTRVPFNHYIYDLSATRFVQFYFDLFQDLQARPPRVTLDQRSIPIPTVSLGGFTNGKL
>PBK71135.1
MSDIDSCLKIARFTAAAGEMAPFPFIKGAAQCVVVVLEAIEGTAKNRKDLQELAESIVATLVVVRDTVIDHGPTSASCFKDICFDFQTYLDDLLSKLNKESKSRGIRRFLKAKKISDDINAYKQRVQTAKEDFLIRTTTMTRLVLSDIHEEVAAGFSSLTGFVEASERNITSTIKDNIQEMRTLGVQQSENIENLPTRLSQASRQRGLYKGVVWDIIPGDIHIIKRATHSLRRYRTNITYKDSYCTIENSNTPKIIREYQAHDHNGEDAMDLEQLDQSLDFFIKAKFGFSFPCISWPQTHLRK
>PBK79385.1
MPRYLDIDSCLQAARLTAAAGEMAPFPFVKGAALCVIVVLEIIQKAANNRNDLRELAASIVKTLVAVRDAMIEHGPTSASHFQNICVEFQDYMTELLSKLNSERRSRGIRRVLKAKKISDDISAYRQRVQAIKEDFLIRTTTTTRLVLSDVQDQVNTRLGALADTMETAQRNVTSAIRDSIEEIRASGALQSETVGKLQATLQVCQQHGIYKGVVRDLIPGDIYLKAPISYASGSDGFDEYHAIIDDRPKFVRVFRVQADQKERVMQRFQKEVDRRIHLRHPNITQLFGVCMSPTFPTLIFHRTANGELYDNGEVLPHGISVTGTLRFYLRMYNDLQSIAKYLAEQDWTHPQEEDDVSEIPYSSGQLHDDLKEFDHITIPDPLLQRARTAHP
>PBK79392.1
MPRYLDLESCLQAARLTAAAGEMAPFPFVKGVAQCVVVILEIIQKAANNRNDLRDLAESIVNTLVAVRDAVIEHGPTSASRFQNICVEFQDYMTELLSKLNDERRSRGIRRVLKAKKISDDISAYRQRVQAIKEDFLIRTTTTTQLVLSDVQD
>PBK80157.1
MSRYPDIDACIQAARLTAAAGEMAPFPFIKGAAQCVVLVLEMIDRAAKNKSDLQELAESIVNTLAAVRDTVVEHGPNSALRFQNICLEFQTYMTDLLSQLNSERRSCARIRRLLKARKIADEISRYRQRIEAARAEFLICAATSTRLGLSNVQDQVDTGIITLTRAVQGSRNHITATINNRSNIMHEEIRSWGVSQSEKVDRLFAAAQERGVYKGVVREVLWGDINLKECIEIPKSHSLHDSEFDEYNASVENYQSPKIVRVYRVQAGQEDRIMQRFYGDVDRRLYLRHPNFVQLFGVCTTPRCPALIFHGSTAKRQRVYDYYCDSSSAKESLLFSIEIYHDLKVTQVFDQVINAQ
>PBK81758.1
MSGIDSYLRIAKLTAAAGEMAPFPFIKGAAQCVVVVLEVIESAAKNRQDLQELAESIVNTLVIVRDTVINHGPTSALCFKDTCLDFQTYLNNLLSKLNNEGKLPGIRRLLKAKKISDDISGYRQRVQTAKEDFLIRTMTMAQLALSDIHDDVTTGFSTLTDSVTASERIITSTIKDNIEEIRTLGTQQREDIENLSTRLLQASRRGLYKGVVWDIIPGDIHIIKRATHSLRHYRTNITYKDSYCIIENSDTPKIIREYQAHSHNGEDAMDLEQLDRALDFLIKAKFGFSISVY
>PBK81769.1
MSGIDSCLKIAKLTAAAGEMAPFPFIKGAAQCVVVILEIIESATKNRKDLQELAESTVATLVVVRDTVITHGPTSALCFKDICLDFQTYLNDLLSKLNKEGKPSRIQHLLKAKKISDDISAYRQQVQMAKEDFLIHTTTMTCLGLSDVHHEVTMGFSALTGSVEASERNIISTIKDNIEEIRTWGARQSEDMQNLSERLQGSQQRGLYKGSVWNIIPGDIHIIEPVTRSSTKYRVVRYQDSYCTIENSDTRKVIRKYQASGDDREDAMEQLDQALDFFMKQRHPNLPQIFGVCRSPDLPAIIFLLHGTNRIPFHHYLYGLPATRFTQFYFDSFQDLQSVLEVLPMEGYRHPYDRFYDVFFPVSEIANDFLCVIIVLKVNELEEEQVYVNDYG
>PBK84443.1
MPTLNASLQVASLVEASGVPYVEKLAKVAVAVIELLEKKAKNKEDVKELCQSITDTVAVIQSLIGMHREQGAPYFQDIGTEMERYLTSIARDLKDVQGKHRGFKGFLNVNKFQDTIQGYKKRVDDLKTDFLIHMMGGSMLALVEIHSMLADMGSAKEAASTKGIMIIRITVTRAAFFFEPGGSDIRKRSGAGQIVPEISTPGSSR
>PBK93384.1
MRPFSSCVLIAKLAEATGVPYLENLAKVAVVVIELLDKVKTNKHRVKELAESIANTVTVINSHVTGRKGEQRTEYFADICNEMERCLSSIAEHLNNETRKQRGLRGLLEANDLREAIESYRRQIEDLKMDFLIHITSDCLLMQNDLVAERVFLYFAHLQGLHWTHRSHYSSKYGIQK
>PFH49082.1
MSETQVEVKAKRNHPTVLIPGKRKKRAQVTDMGVNRKPKVQDVVENNTGAHLAPPSRPPPPQPESQAQKQVQSQGQIQVSVIEISPSQNQKLKPNQAQKQTQNQAQDQTPSKTQKKEEQKQEAQARLQGEGVKGDKNSNDKKPASDVAEVALNVTDIVLLTLKDASEIPPVPFLSDAAAAALGIVHIVQQGKSNREEFQKLSEDATEVVYAVICTLRDVTQEEVDKDLEEHVKHLVSILTDIERFARKGTGRGMVMGMLRSRADQGKIQEYREKLRQSMGIFGLQSDISIRESVTRMVAKQEEMMRELREDRQDSQYNQAGTDSGSTAGGGPGAMKGPAIRITTVGGFGQT
>PFH50179.1
MSVVKKLFSRKLKPTYPPNSTVHVPPNLLRSDWLADILKIARIAAAASDLAPFPYIKGAVNVFIALLEPIQQLKKNKEDFRELAEEVCKLIILLRDRAVKHQTTIAASPEFAQLCIDFGKCMLDIQAEMNELIRQQSVRWKGYWKANVVQDLIQRYKSRIESLRLNFMMLNVFDMRVQLSNMHLVMDNQNKQSQTTSEGPLTVQRVQPQGLHIDLDISDYKQVNLGDIQVLTEPLIRQRGGGLAALFTEDSIVCIESSRKTFRTYRGDDHLQVLREDFKIKSQFKYIPPLLLLFVV
>PIC57817.1
MDGLPFWVAFFCVLGEVIERLGVAVERICGYVERLCLGIERLCGYIERLWKCIERMASEIERLGGWIERLAEFERITRCIEHIHANIERISGHIERSWECIERIARAIERLGGWIERLAEFERVTCCIERIHANIERISRHIEHSRKCIERIARAIERLGGWIERLAEGSLSG
>PIC99864.1
MGYPCLGGFFGFGVLGIERLRGYIEHSYTGIERTGGCIEHSPKCIERMARAIERLGGYIERLAEFERLRHYIEHSYTGIERIGGCIEHLPKCIERMARAIERLGGCIERLAEFERITSYIEHSHTGIERIGGCIEHLRQCIERMARAIERLGGCIERLAEFERLRHYIEH
>PPQ92639.1
MPDEKKNVVLFKFANIRDQVRDQIGSPRSGSPLPGNAQATTQSARGSTAGTSTPILTTSAPPSGHSIVTQLTAPLISAAPTSSATPLASAAAPASVAHSIAATVPAPVPAVSAVPPVSGASPAPAAPPASAPVAVPAPAVPPALTAVPAPAAPPSASAAGAGSSGSAPSLFHQAKENVPTALKGANVFLKVLKEVSVVSPPLRLAVVGLIMCIEKYQNSSGNHDEMMQGLEKIREAVSVLTTRLNELKGRKRLNGMVERLTRVIANTSPNRSLNEEIKKIEFTQKPELFSRMATSCKDVERRVSSYRTISKVLNQFQIDLGVQVGRISSRM
>PPQ93508.1
MAKDNPQSSKKSKFSKPRKFFKSRSLWPKPFFKSPSTPTQSTSSLPLASSTADSRGETALESSIATIPSRHRTSAALSDALPPASLLVVQDEPKSPAQQATTTTTSLDQSRGEKTVAYYFSRVLTFHNPPQGLVSNPPEDGQTEPKTASSTKDVLSVTGRSILTLTKRLPGIIDGNPVKMALGLVKLIIEIQQAVADNMDAVKRRLTSTRAQLETVEKELGDWTPKTSQEGQWIDQFKLTLKKELDKLVQLSEEWLVRKVADHENEKTRITEILEHINEARVQFELAIGIRVFKSVYDMERALKKLLFNGLTPSKIADHKYHLDSQEERRVRRE
>PPQ94932.1
MAKDNPQSSKESKFFSWLGKSRSRRPSTTPTQSTSSLPLASSTADSRGETALESSIATIPSRHRTAALSDALPPASFLVVQDETKSSAQQATTTTTSLDQSRGLVSNPPEDGQTVPKTASSTKDVLGVIGRSILTLTVRLPEILDGNPVKMALGLVKLIIEIQQAVADNMDAVKQSLTSTRAQLETVEKELGDWTPKTPQEGQWIDQFKLTLEEELHTLIELSNEWLVRKVADHEDEKTCITGIFERIREARVQFELVIGIRVFKSVYEMERVLRKLLFNGLTHSKIADHKYHLESQEERHVRRE
>RUM34587.1
MKANALRGPLVKSAIVIFIISMLAYFTSTSPEGSVWGSMGTLVVTILQAVQWAIGMVIALTVSLAVMIGIFLAAVALVNPASSSRMFEGLRQTLSSWFAPVMGALKSDKDAQFTESIENLAIDIKKEISADVQRVQAALGKTLADVEGKISNVSSKINTLEKTAEALAPVEQVEALAEDIKGAGEAITEVKSTAESLKGRVDQAEKQVKEVSGEALLGDLPSRIEALEQQKIPEPVPAVDTTPLEKEISTLKNELASMKKQVAEALSAAEKAASKADAAVAVPARKEKKAAPKVAAKATPKVAAKTVVKGAASAAEHRIFSYFSSDADKKKVADLVQSTLKKDMSYKQVMDLVAQKLGGKKGEIITSHPSLSKDYIRQCRRNS
>RUM36341.1
MKANALRGPLVKSAIVIFIISMLAYFTSTSPEGSVWGSMGTLVVTILQAVQWAIGMVIALTVSLAVMIGIFLAAVALVNPASSSRMFEGLRQTLSSWFAPVMGALKSDKDAQFTESIENLAIDIKKEISADVQRVQAALGKTLADVEGKISNVSSKINTLEKTAEALAPVEQVEALAEDIKGAGEAITEVKSTAESLKGRVDQAEKQVKEVSGEALLGDLPSRIEALEQQKIPEPVPAVDTAPLEKEISTLKNELAYMKKQVAEALSAAEKAASKADAAVAVPAKKEKKTAPEAAAKATPKVAAKTVEKGAASAAEHRIFSYFSSDADKKKVADLVQSTLKKDMSYKQVMDLVAQKLGGKKGEIITSHPSLSKDYIRQCRRNS
>RUM42052.1
MKANALRGPLVKSAIVIFIISMLAYFTSTSPEGSVWGSMGTLVVTILQAVQWAIGMVIALTVSLAVMIGIFLAAVALVNPASSSRMFEGLRQTLSSWFAPVMGALKSDKDAHFTESIGNLATDIKKEISADVQRAQAALGKTLADVEGKISNVSSKINTLEKTAEALAPVEQVEALAEDIKGAGEAITEVKSTAESLKGRVDQAEKQVKEVSGEALLGDLPSRIEALEQQKIPEPVPAVDTAPLEKEISTLKNELASMKKQVAEALSAAEKAASKADAAVAVPARKEKKAAPKVAAKATPKVAAKTVVKGAASAAEHRIFSYFSSDADKKKVADLVQSTLKKDMSYKQVMDLVAQKLGGKKGEIITSHPSLSKDYIRQCRRNS
>RXW11633.1
MDPPKRPRRRDEAKQLFKSPVKFFKERLSSRDPSPSRSRPALHPKGRAVSNLTYEGVKTTLRRIVDVSDVFPPLKSTAAALLAICNTIDAYGENHEEFNAVLKRVEVLSQIIDKSPPNVETGVQDRFSGLSR
>RXW12248.1
MDPPERPRRRDKAKELINRPVKFLQEHLASRTSSPSRSRPTTSHAADEPAGLGSKIYEGVKTTLRRIVDVSDVFPPLKSTAAGLLAICNTIDAYGENHEEFDALLKRVKVLSQIIDKSPPDVEQGVKDRFSGLSRTLEDKKKILQDKVNPNRLRVDRAILTDQDKQEVLKLTREIRFAIEIAMFDVTIKNMGQTLQIVSEVHWLKEHIK
>RXW12249.1
MAPPEEQHSKPRKRDQIKKFLKDPFGSRANSPSLSRTTSHVTVARGSGNSSHAAHDVAIPTPPAENTARCEIQSNQDNIDTARALNVENTFTPSSSTFDHDGGSPVSNPFPLGTRTSSQGEGETQRTTTHVENPVQDHSEAVVEGGSSDLSPRTQSNIPAGATSQAADEPQEESTVEHQPAGLAGKIYEGVKTTLRKVVETSDWFPPLKSVAAGLLVICDTVDVSPFSTETRSSVPIYEQAYGENKQEFDELLKRVEVLSKIMVSCPPDVSQENVSVLTPCRTLEEKQKILQAKVDPTRSRVERVMLAEQDKQEVLKLTQEIRFAIEIAMFDAIIENRVQTLQIVSGVDWLKEQINVIKDHTGTMGTIERTVQSLKRSSTFI
>RXW12931.1
MDPPKRPRPRDEAKEFFKHPVKFFQERFDSRTSPSRSRPTSHPNVAGDTGTGSKTGHDIPTPNPLAEDTSHSEIQSHQDNIAKAISSQLLKDPSRQAIQSTSSEATPSLSAQNEENTFIPSTSALDRDGASQVSNPSSPGGRLASSGREGELQMTTAHVDHPSQALGTAVVEGDPSNLPIQWNSPTAATSHGANEPQEGPAHVEHHPAGLSSKIYQGVKTTLRRIVDVSDVFPPLKSTAAGLLAICNTIDAYGENHEEFDALLKRVEALSRIIDESPPDVQQGVQDRFSGLSRALEEKKRILQDKVNPNRPVVERAILTDQDKQEVLKLTQEIRFAIEIAMFDATIENMNQTLQIVSGVDWLKERIEIIEDHTGAVRNIEEAVRSLKRSTHQIRHI
>RXW15255.1
MNPPGXKRGKPRKRDRIKXLLKDPLGSHTAXPSPSSTTSHPTVAGGTGTSSQDAHDVAIPTPPAENTARSDQHNINTAIGSQDLSGQAIQSASSEVIPAQSEGNTFLPSTSTSGHTGASQVSSPFSXSGPLAMPXGEGEAQGGAAHVEDLIQXDGAAVXEGDPSGPSPPTQSIVPATATSHTANEPQETTVHVEHQPGGLADKIYEGVKGTLRKVVQVSDAFPPLKSVAAGLLVICDTIDAYGENKEEFDALLKRVEVLSKIMVSCPPDVPQEVKDRFDGLLRTLEEKKKILQDKVDPTRSGIERAMLAAQDKQEVLKLTQEVRFAIEIAMFDAIIENRAQTYRIVSGVDWLKXRFNXASGFVPSASASHGP
>RXW16104.1
MDPSKRPRRRDEAKGLFKRPVKFLKERFGPRDPSPSRSLPASHPNVAGDTGTSSEASHNVPTPALPAEDTNHGDIQSHQDNIDPAIGHQLPRDHISQAIQATSSEATPFLPAQSEENTFIPSASNPFSPTKRLARSQGEGEPQMTTVHVDHPGQGTTVVDAAMSHAANEPQDGPAHVEHQPAGLASKIYEGVKTTLRRIVDVSDVFPPLKSTAAGLLVICNMIDAYGENHEEFDALLKRVEVLSRIIDKSPANVQPGVQDRFSGLSRTLEEKKKKLQDKVNPNRSGFERAFLTDQDKQAVLKLTQEIRFAIEIAMFDATIENMTQTLQIVSGVDWL
>RXW16491.1
MDSAGEQHSKSRKRDRIKNFLKDPFGSRTGSPSPSRITSHPAVGGPGTSSQADHNVAVPTPPAENATRSEIRSDQDNINTSIEVIPARNEENPFVPSISISDHDGASQVSSPFPPSGRLARRQGEGEAQEITTQVENPIQDDGAVVAEGDPSARSNIPATATSHAANEPQEITAAVEHQPAGLAGKIYEGVKTTLRKVVQVSDAFPPLKSVAAGLLVICDTIDGYGENKEEFNELLKRVEALSKIMISCPPDVPQEVKDRFDGLSRTLDEKQRILQAKVDPTRSGVERAILAAQDQQEVLKLTQEVRFAIEIAMFDAIIENRAQTYRIVSGVDWLKERFNGASGFVPSASASHGP
>RXW20970.1
MDPPGEQRNKPRKRDQIKKFLKDPFGSRAPPPSLSRITSHPTVAEGSGTTPQAAHDVAVPTPRAENTTSSEIQSDQDNINIAIEAIPSPSAQDEENTFITSTSIHENDGPSQFSSSFPPRSPGEGEVQGTIAHVENPIQDHGAAVAESDPSGLSPPAESKVPATAVNEPQENTTHAEHQLVGLAGKIYEGVKTTLQKVVKVSDVFPPVKSIAAGLLVICDTIDAYSENKEEFDALLKRVEVLSRIMESCPANVPQEAKDRFDGLLRTLERNKKILQDKVDPTRSRVERVMLAEQDEQEMLKLTQEVRFAIEIAMFDVIIDNRVQTFRIVSGVDWLKEQFKIIEDHTKTMGDVKQAVESLKRSSTAI
>TBU24978.1
MRRVALHKRELLPSISTLAVLKTSLEVLGKFGSTAPFLQATVDTALQIIHYAEEVKRNRHDSLELALSTAKIVEALLKATRDVSEHEMDERFKEDIHNFHERLLDIITTMEHLTDTTVWKRVLQKDSHSQAIARHRQALHQALVTFQIVDGISMRILAIRHHDEVMGSLRSLTTLLSQPHLSANMSTAAAPVSTLPTSRPASPPSNNAARTISGGWGAGVLRLQLPGQKSVCLFFLKHTFPKR
>TBU39925.1
MRRVALHKRDLLPSISTLAVLKTSLEVLGKFGSTAPFLQATVDTALQIIHYAEEVKRNRHDSLELALSTAKIVEALLKATRDVAEHEMDERFKEDIHNFHERLLDIITTMEHLTDTTVWKRVLQKDSHSQAIARHRQALHQALVTFQIVDGISMRILAIRHHDEVMGSLRSLTTLLSQPHLSANMSTAAAPVSTLPTSRPASPPSNNAARTISGGWGAGVLRLQLPGQKSVCLFFLKHTFPKR
>TBU55631.1
MRRVALHKRDLLPSISTLAVLKTSLEVLGKFGSTAPFLQATVDTALQIIHYAEEVKRNRHDSLELALSTAKIVEALLKATHDVSEHEMDEQFKEDIHNFHERLLDIITTMEHLTDTTVWKRVLQKDSHSQAIARHRQALHQALVTFQIVDGISMRILAIRHHDEVMGSLRSLTTLLSQPHLSANMSTAAAPVSTLPTSRPASPPSNNAARTISGGWGAGVLRLQLPGQKSVCLFFLKHTFPKR
>TDL14002.1
MPAGSKVHSVKSKFASKLPTSSNEQIKSACSTAVTALQTTLRIAKDAAGSVGVPGLQAGISGLLFVMDVVKKTSQNAKDVEELAKHIDSLNKILRTAGDGRSLSLPVIARIEKFSATCTAATEEVRKIAAGSLLKRTINYDHDSQAIDDQIQTITRSIQSFTVETTVAIECALDVMYIVL
>TDL14054.1
MPLRRRLPHRATTTSHSSDSQSREPGSSAVFDTARAATPIALTALVQSTDVFPPLKSAVSFLLQVHDICEVNREGANELRLRVGEVRGLVAEAFQDEEDICLDMYDALIQFDNALNGILIAVDDVRWRKSRLSRLAFSARDAETLRTVKQHLDDAMRLLTLIISLHQSKTLRSMSQTVSRVEGLVFEVGHMRAQLAAPRIAFLKASFHLPSPHNRQYEARKAKGR
>TDL14598.1
MSSTTSNAIADPSTQSKGKKRQYASQAAKLAVGTVSTIADGLNVPFLGAATHTLNQIITLADTVKANREACVQLAKQATDLVQALVKATEGKSAVNVDDDLKRDLDNLGRTLESIRDCMMALSSRSWWKRILSSSDDGAKLTELRNRLTGAVVLFQIKDQISGRISQHTDAQEVLQKLNDIRTHQLSPPSAKPSAEW
>TDL14881.1
MYSSTGVYCGPMPRASNRMPCPSIQPQAHNRCTACHLPISIHHHHHHHQPMPFRRRLSRHANSKNESDDAQGKEPGSSSVAAAAAATARAATPVALRALAQSTDIFPPLKSAVSFLLQVHDICEKMKSYREGAGELRVRVEGVRSLTAEAFEDEEDICMELYDALVQFDDALNSILAAVDDVRWRKSRLVRLAYSAKDADTLRIVKQRLDDAMRLLMLIVTLYQSKTLHSMSQPLDTTVMSVSRVEVRSSHLFMAVFVFLLYRGSRDLC
>TDL14909.1
MPLRRRLPRRAGSSNDSADAQSMKAGSSSIGAAARAATPVALTALVQSTAVFPPLKSAAGFLLQVHDICEKMKSNREGANDLRVRVEDVRSFVAEAFEDEEDICLELYDALVQFDDILAAADDVRWRKSRLWRLAFSARDAETLRVVQRRLDGAMKLLMVNITLQYGP
>TDL14913.1
MPLRRRLPHRATTTSHSSDSQSREPGSSAVFDTARAATPIALTALVQSTDVFPPLKSAVSFLLQVHDICEVNREGANELRLRVGEVRGLVAEAFQDEEDICLDMYDALIQFDNALNGILIAVDDVRWRKSRLSRLAFSARDAETLRTVKQHLDDAMRLLTLIISLHQSKTLRSMSQTVSRVEGLVFEVGHMRAQLAAPRIAFLKASFHLPSPHNRQYEARKAKGR
>TDL14917.1
MPLRRRLSRRASSPHSSADAQCMKDGSSSLVAAARAATPIALTALVQSADVFPPLKSAVSFLLQVHDICEKMKSNRDGADELRVRVEGVRGFVVEAFQNEKEICVELYDALIQFDDALTSILVAVDDVRWRKSRLSRLAFSAQDAETPRVVQRRLDDAMKLLMLIVALHQTTTLSAISHTLDATLVSVSRVEEGSAELRLTLVKPTGILIDEHNDKFLVGIPDTRILKRSSIHGPGRLNTVSSAPYALPGQGSKEFSIT
>TDL14918.1
MRKRPQLRLHPTPPPPPPPSHQMPLRRRLSRRARNSVDTQSMNIGAAARAATPVALTALVQSTAVFPPLKSAVNFLLQVHDICEKMKSNREGADELRVRVEGVRDFVEEAFQEEEDMSTELYDALVQFDEALTNTLVAVDDVRWRKSRISRLAFSARDAETLCIVRQRLDDAMKLLKLIVTLHLTTTLGAISRTLDTTVMSVSRVEGLVFEVRHMKA
>TDL14955.1
MSSKPGSLSIGAAARAATPVALTALVQSADVFPPLKSAVSFLLQVHDICEKMKSNREGADELRLRIEGVRGFVVEAFQDEEDICLELYDALIQFDDALTSILVAVVDVRWRKNRLSRLAFSARDADTLRTVKQRLDDAMKLLMLIVTLHQTTTLGAISRTLDTTVMSVSRVEGLVLEVGNMRAQLARSIVLMTSASVQQATCTSSSRIPPSRDRDSARSTCAIPPSLFTAPLSSPPRFNGPCLHHSVPFTTLALLERLKTRFPGARGSTSHRLFLSAFTIASTVVSDDVYSNKAGQ
>TDL14959.1
MCYLYSNPRNDSSPRIRLLFDRVGAQLRVPACSFTDGAKGKALDEAVVSRCGNSVHDPHPLPLPPQPQPHALRRRLPRRASSANDSSDAQSREPGSSSVVAAARAATPVVLTALVQSADVFPPLKSAVSFLLQVHDICEKMKSNREGADELRLRVEGVRGYIVEAFQEEEDMSIELYDALVQFDNALTSILVAVDNVRWRKTRVSRLAFSARDAETLRTVKQRLDDAMKLLMVNLSHHNIGEDFFLSNFVS
>TDL15183.1
MVRGNPFRRQGVGKKPPDKPSSISRDISDATLLMLTQLKESADFFPPLKSAVGGVLSIYQLSQTVKSNKKDARQLAKRAVELIEILERATNASTNISTDLRDSIHKFNVSLHYIHNVMARLAAQKKVERWLRMNDHKDELMRCNNMLDDAARVFTLASNIRVEISLQRLESKVETKLDLITFERRQTERNLEFSPTLVFLG
>TDL15331.1
MPSRFQFLPRRSQDASTKPTIDQKNAATPVEREFSPIALSALRGSAEVLPSLKAAVEFLLQIHDRCEKIKGNRDYANDLRTPIDRLRESMVDAFNDEKDAESEMRDALEYFDTTCAKFLRTLESIPPQKNGVSRMMNTARDAELLSTVNRHLDETTKSFMLVVTVLQTDALRKLSLSTPTNAPDITPEGGTSESG
>TDL16270.1
MRLHFLRRRAASTPKHIDSGVATKSHATGDAMDAARAFAPVALTALMQSADVFPPLKSAVGFLLQVHDICERMKCNREGADELRIRVESIRDYVADAFQDEKDVGSELYSTLIRFDQSLTNLLIAVDRIRWRRSRVLRFAHAVQDAESLGCVKERLDDSTKLLMLIITMHHVKALRSISTTVDKTELSVARVESLVMEVGYMRTQLAQARRLFGVFFFF
>TDL16271.1
MPLRRRISRRGISANDSADAQSREAGSSSVAAAARAATPVALTALMQSTDVFPPLKSAASFLLQVHDMCEKMKSNREGANELRVRVEGVRSFVVDAFQDEDDICRELYDALVQFNDALTNILVAVDDVRWRKTRLLRLALSAKDAETLRTVKQRLDDATKLLMLIVSLHQSKTLRSMSQTLDTTVMSVSRVEVQSYTL
>TDL16273.1
MPFRRRPLRRARSTNDPTDADSMEPGSSSVAGAARAATPVALTALFQSTDVFPPLKSALSFLLQVHDICEKMKSNRGGADELRVRVEGVRDFVVEAFQDEEDMCLELYNALIQFDDALMSILVAVDDVRYRKSRLLRLAFSARDTETLRLVKQRLDDATKLLMLIVTLQQSKTLHSMSRTVSRVEGLVFEVGYMRAQLTAPRTALKKPALFFFHISPLDLPLDVIGSPVLPNLLTDFGPTL
>TDL16278.1
MPLRRRLLRRTRSTHDSAETQNMELGSSSVAAAARAATPVALTTLVQSTAVFPPLKSAAGFLLQVHDICEKMKMNREGANDLRVRVEGVRSFVAEAFEDEEDILMWARFQSALNSTLAAADDVWWRKSRLSRLAFSARDAEILRTVKQRLDDAMKLLMLIVSLHQSKTLRSVVMGVSRVEVRSPRISSE
>TDL16279.1
MSLRRRLSRRTRSTHDSAETQNMEHGSSSVSAAARAATPVALTALAQSSDAFPPLKSAVSFLLQVHDICEKMESNRDSADELRVRVGGVRDSVAEAFQDEEDICLELYDALIQFDDALNGILAAADDVRWRKSRLSRLAFSSRDAETLRIVKQRLVDAMNLLMLIVALHQSKTLRCISQTLDMTVFGVTRVEQGLVSENGQMRAQLARVPRERFFFFFLKLERGPREGGRLKWVNPLLQSLRAGIGRASSRNKRRSARVTDPHNALAGVSTSKRKDRDEPEPLRCVACKVIDGENRDSDMLNDEPTRIINDSQPKS
>TDL16640.1
MATGSKVRSVKSKIASKLPTSSNEQLKTACSTAVKALQTTLSIAKDAAGSSGVPGLQAGISGLLFVMDVVKKTCQNTKDVEELAKHIESMNNILLTAKDGGRLSSAIVARIDKFSKICSTTTEEVRKIASGSLMKRAINYDNDSQAIGDQIRTMTWLIQSFTVETTLAIECALDEHIHFVKEVGTRIEGKVEDVGKKVDQINAKLDVRGCLWLSAVAVN
>TDL19056.1
MSWFEGFWRRSKPPNDLRQKPPRLSHVSPAVGLALEFVRESSDAFPPLKSAVGALLAIYNICDNAKGNKERAHELRGEAQSTIIFLAGLFRMFKDNELPKELPTEFEGFLATLQNIVSELAQIQRRKNIFSSILHSREDATVLISAEKRLACANIHIQLTFHKQHTKDLTEVKRLTQNTDSKVDIIQTKQDFMIVILLF
>TDL19059.1
MSSRLRRPFRRGRPPDKPAKKTSSASQDISDATILMLTQLKESADFFPPLKSAVAGVLGIYQIAQTISSNKKEANRISQRAVRVIEILEHATHASAGVSIELRNSINTFNGSLCYIKSVMENLSNQNRLERLLRLNGNKDELVLCNKLLDDAASEFTIASSTRVEVTVTKLENTIERKLDLTDFISSSERRLTAMEVHCSVFYHIVFF
>TDL19060.1
MPNGQAIHRFWWPRTPPKPPEVTFQEPYNTSSLSSTALLALSFLKESSDVFPPLKSAVAALLRMYVICDSAKGNKECAKELRNEVLQTIDCLSDLFVKDTLTEVLPIRHLRHDFETFFSSCENILDELAGIQQRRHFFSRIIHSKDDERVLTGANKCLTRARNVLQLALLKHQTKMLVENFRLQESTHGKLDRMDVCLRSTHAKVEYTQVTIRRTFTISVFLFGDLSP
>TDL20561.1
MSTPPSNAIAGPSTEDTGMKRKYALQAARMTLTAMANITDGLQIPFLKAAPQTLNQIITLADSVKTNKDTCGQLAKQATDLIEAIAKASVGKTVHVDDDLQNDMEELRKTLESIREYMLKMTSRKTWKRVLASSDDAAAIADFRNKLAHAVVVFQIKDQISFRISQQAVTQDIWQKVTSMHDHMTNPSTGNLPHQSEFLFAPPAYPEFFFGRD
>TDL21432.1
MPLPLLPRRLKVQNKSRDEGIRESRRTDAVAAARAFAPVALSALMQSTDVFPPLKSAVSVLHQIYDTCERMKNNREGADELRMLVESVRDSLVKMFADETDICSELCDALIRFDQALTNFLDAVDGVRWRKNRMMRLAYSSRDAETLRTVRQRLDDATKLLMLVVTMHQSKTLHSISKTVDTTGSGVARVEGLVLEVGYMRAQLAQPQRRPPEEFFF
>TDL22413.1
MALNIGRWHRGRQKHADMVEAARPRTTNQTAAKESLTPIMMTALKESADLFPPLRNSVGSLLHIHEMFNKIKDNSKTSERLKHQVEATLQSLADAVPNGAEIMPELQAALEQYSSALEAVKVDLHAVACRKNRLHRYLNAKRDEEVLMSTGRHLGNASEVLMIAVSIQQARSLQVVSQDVKDTKLQVANIQTHLTTIRHLHLCTIVFLW
>TEB30783.1
MSSSGPSFRRWARGLKADIKDGFKGLIRSTTPSRSSTPDPRPAEAARGVEGISNANEHPQSSSTVKDGLKVSLNFTQTLLKRLPEIVDGNPVKMALSLAKMIKEIKEAVKDNMDAVERRIASTGAQLEIVADTRISRWEPNDPEKPWLDRFKQILAEELMTLRRLGNEWLIRKIANHENEKSQIAATLERVNDARMQFELYTNI
>TFY50952.1
MIGLAVFKSALQITERAADVFPPLKSAVGGLLGILDLVETVVNVDEGFKRIANKASLMTEVVEMYRSLDSGRQSEMRKYLDEVA
>TFY73312.1
MALRIVKRRVTGSSSLDYAVVAAKLAVDVTGLLQFPPAAAAASIVLTILETIRDVKSNQQDCSRLSRRAARLLVDLANRMEGKWETAPKALIENVRELERTLVCICDFMKDMAQTKWVNRILSKSSIEAALDDFNYVLEESARAFQIASLIEIHHAVGSLQAGSSSIGGADEQIIEMPTAAGELVMSPLAYELDEAPATASGLVEALEDDCTLSTPAPSEDKITKVPSSALIIPYKDTAVKTYITSSENEDLITEEVDEFLTKLDGQDDKYGFRRYHQSEVRISKPIRKNVGWFSGMCQANVDGQKMLVKRYDGPKGQALSVSQWVKDVKMLRNM
>TFY76469.1
MPEDKPPTSLDDLSTDGIDQDIASPSSARAKSVARTAWTGIKEALKITESFADGFPPLKSVVSGLNTVLDRIDMVQDAQEDLAGVKDKINGFADMIRKYQGLDDNASTEVCSRLNGFATALDMQKSSIEDKLNRGIIKRTIEXSDDQMEIVXHLRTVXYLXEQFMMATALNTDAXVEALLKV
>TFY79200.1
MTEESRRSRCVWRFIGDVFLCRPLNTNPEHSPPRRSASCPPSPSRNRVVEVLPLNQDSEDANAPSEQPTPGDDVHAPAAPVLVSADVPTSIPAQEPSHQSIDSPAQEDTLTDSNPPHALREDPCQEPLMLGHTSIAPLHGLSITDSASVSPSPSGQRVASVACTAWTAFKEALKITESFSDAFPPLKSVLSGLNIVLDRIEMVHEAQEEFSAVKDKVKGFAEMIRKYQNLDGNVSMDIHDRVNGFANALDVQKLSIEDKLNRGMIKRAIEGSGDKTDLSRFIRTIGHLVDQFMMATALNTDANVAELLKIHVGC
>THH04682.1
MPILRRRLRINPQLPPGLAGDGLSRPDESTSASRKKRKKILHAIPVVLRELLRTLKESSDFCPPLKSAIGGLSHIIETVETMKGNKDDAFRLFHKVEDLLNLLADLIPDCENVPPQIVLAVSRLDE
